# Supplementary material for: Distinct cellular states determine calcium signaling response
Source: Mol Syst Biol. 2016 Dec 15;12(12):894. doi: 10.15252/msb.20167137 (PMC5199124; doi:10.15252/msb.20167137)
Supplement: Supplementary file 3 — Computer Code EV1 [file MSB-12-894-s003.zip]

Archive with 1 entries (1 files):
- Yao2016_CalciumSignaling.xml
