# Supplementary material for: Distinct cellular states determine calcium signaling response
Source: Mol Syst Biol. 2016 Dec 15;12(12):894. doi: 10.15252/msb.20167137 (PMC5199124; doi:10.15252/msb.20167137)
Supplement: Supplementary file 3 — Computer Code EV1 [file MSB-12-894-s003.zip › Yao2016_CalciumSignaling.xml]

<?xml version="1.0" encoding="UTF-8"?>
<sbml xmlns="http://www.sbml.org/sbml/level3/version1/core" level="3" version="1">
  <model name="Yao2016_Calcium_Signaling" timeUnits="second">
    <notes>
      <body xmlns="http://www.w3.org/1999/xhtml">
        <p> The GPCR calcium signaling model corresponds to the paper titled Distinct Cellular States Determine Calcium Signaling Response, whose preprint version is at &apos;http://biorxiv.org/content/early/2016/06/16/059287&apos; and to be published in Molecular Systems Biology in 2017. </p>
        <br/>
        <p> The model is a compilation of models from two previous papers(Li et al. Journal of Theoretical Biology 1994 and Lemon et al. Journal of Theoretical Biology 2003) plus our own modification at the level of the GPCR. There are 17 parameters and 4 state variables, even though in they are all nominally specified as parameters in SBML format. </p>
        <br/>
        <p> The first 4 parameters in the file are the state variables of the model: PLC( phospholipase C), IP3( inositol trisphosphate), h(fraction of available IP3 receptor) and ca(free cytosolic calcium) with their corresponding initial conditions</p>
        <br/>
        <p> The values given for the constant-valued parameters are the reference points used to construct the sampling intervals for the Bayesian modeling fitting algorithm. For actual parameer values used for the figures in the paper, please see the supplementary information associated with the paper as appeared in Molecular Systems Biology.</p>
        <br/>
        <p> In our study we simualte the model with new parameters by first setting L( which is ATP ligand) to 0 and running the simulation for 5000 seconds to ensure species reach equilibrium. We then take the final values of the species as the second initial condition. We then set L = 10 with the new initial and run the actual simulation of ATP perturbation. </p>
      </body>
    </notes>
    <listOfUnitDefinitions>
      <unitDefinition id="micromolar">
        <listOfUnits>
          <unit kind="mole" exponent="1" scale="-6" multiplier="1"/>
          <unit kind="litre" exponent="-1" scale="0" multiplier="1"/>
        </listOfUnits>
      </unitDefinition>
      <unitDefinition id="micro_meter_cubed">
        <listOfUnits>
          <unit kind="metre" exponent="3" scale="18" multiplier="1"/>
        </listOfUnits>
      </unitDefinition>
      <unitDefinition id="per_second">
        <listOfUnits>
          <unit kind="second" exponent="-1" scale="0" multiplier="1"/>
        </listOfUnits>
      </unitDefinition>
      <unitDefinition id="micromolar_per_second">
        <listOfUnits>
          <unit kind="mole" exponent="1" scale="-6" multiplier="1"/>
          <unit kind="litre" exponent="-1" scale="0" multiplier="1"/>
          <unit kind="second" exponent="-1" scale="0" multiplier="1"/>
        </listOfUnits>
      </unitDefinition>
    </listOfUnitDefinitions>
    <listOfCompartments>
      <compartment id="c1" spatialDimensions="3" size="1000" constant="true"/>
    </listOfCompartments>
    <listOfParameters>
      <parameter id="PLC" value="0" constant="false">
        <annotation>http://www.uniprot.org/uniprot/P19174</annotation>
      </parameter>
      <parameter id="IP3" value="0" constant="false">
        <annotation>http://www.kegg.jp/dbget-bin/www_bget?cpd:C01243</annotation>
      </parameter>
      <parameter id="h" value="0.7" constant="false">
        <annotation>http://www.uniprot.org/uniprot/Q14643</annotation>
      </parameter>
      <parameter id="ca" value="0.1" constant="false">
        <annotation>http://www.kegg.jp/dbget-bin/www_bget?cpd:C00076</annotation>
      </parameter>
      <parameter id="KonATP" value="1" constant="true"/>
      <parameter id="Katp" value="0.0083" constant="true"/>
      <parameter id="KoffPLC" value="1.25" constant="true"/>
      <parameter id="Vplc" value="1" constant="true"/>
      <parameter id="Kip3" value="0.5" constant="true"/>
      <parameter id="KoffIP3" value="1.25" constant="true"/>
      <parameter id="a" value="1" constant="true">
        <annotation>https://www.ncbi.nlm.nih.gov/pubmed/8176949</annotation>
      </parameter>
      <parameter id="dinh" value="0.4" constant="true">
        <annotation>https://www.ncbi.nlm.nih.gov/pubmed/8176949</annotation>
      </parameter>
      <parameter id="d1" value="0.13" constant="true">
        <annotation>https://www.ncbi.nlm.nih.gov/pubmed/12782119</annotation>
      </parameter>
      <parameter id="d5" value="0.0823" constant="true">
        <annotation>https://www.ncbi.nlm.nih.gov/pubmed/12782119</annotation>
      </parameter>
      <parameter id="Be" value="150" constant="true">
        <annotation>https://www.ncbi.nlm.nih.gov/pubmed/12782119</annotation>
      </parameter>
      <parameter id="Ke" value="10" constant="true">
        <annotation>https://www.ncbi.nlm.nih.gov/pubmed/12782119</annotation>
      </parameter>
      <parameter id="k3" value="0.4" constant="true">
        <annotation>https://www.ncbi.nlm.nih.gov/pubmed/12782119</annotation>
      </parameter>
      <parameter id="eta1" value="575" constant="true">
        <annotation>https://www.ncbi.nlm.nih.gov/pubmed/12782119</annotation>
      </parameter>
      <parameter id="eta2" value="5.2" constant="true">
        <annotation>https://www.ncbi.nlm.nih.gov/pubmed/12782119</annotation>
      </parameter>
      <parameter id="eta3" value="45" constant="true">
        <annotation>https://www.ncbi.nlm.nih.gov/pubmed/12782119</annotation>
      </parameter>
      <parameter id="c0" value="2" constant="true">
        <annotation>https://www.ncbi.nlm.nih.gov/pubmed/12782119</annotation>
      </parameter>
      <parameter id="epr" value="0.185" constant="true">
        <annotation>https://www.ncbi.nlm.nih.gov/pubmed/12782119</annotation>
      </parameter>
      <parameter id="beta" constant="false">
        <annotation>https://www.ncbi.nlm.nih.gov/pubmed/12782119</annotation>
      </parameter>
      <parameter id="minf" constant="false">
        <annotation>https://www.ncbi.nlm.nih.gov/pubmed/12782119</annotation>
      </parameter>
      <parameter id="L" value="10" constant="true">
        <annotation>http://www.kegg.jp/dbget-bin/www_bget?cpd:C00002</annotation>
      </parameter>
    </listOfParameters>
    <listOfRules>
      <assignmentRule variable="beta">
        <math xmlns="http://www.w3.org/1998/Math/MathML">
          <apply>
            <divide/>
            <cn type="integer"> 1 </cn>
            <apply>
              <plus/>
              <cn type="integer"> 1 </cn>
              <apply>
                <divide/>
                <apply>
                  <times/>
                  <ci> Ke </ci>
                  <ci> Be </ci>
                </apply>
                <apply>
                  <power/>
                  <apply>
                    <plus/>
                    <ci> Ke </ci>
                    <ci> ca </ci>
                  </apply>
                  <cn type="integer"> 2 </cn>
                </apply>
              </apply>
            </apply>
          </apply>
        </math>
      </assignmentRule>
      <assignmentRule variable="minf">
        <math xmlns="http://www.w3.org/1998/Math/MathML">
          <apply>
            <times/>
            <apply>
              <divide/>
              <ci> IP3 </ci>
              <apply>
                <plus/>
                <ci> d1 </ci>
                <ci> IP3 </ci>
              </apply>
            </apply>
            <apply>
              <divide/>
              <ci> ca </ci>
              <apply>
                <plus/>
                <ci> d5 </ci>
                <ci> ca </ci>
              </apply>
            </apply>
          </apply>
        </math>
      </assignmentRule>
      <rateRule variable="PLC">
        <math xmlns="http://www.w3.org/1998/Math/MathML">
          <apply>
            <minus/>
            <apply>
              <times/>
              <ci> KonATP </ci>
              <ci> L </ci>
              <apply>
                <exp/>
                <apply>
                  <times/>
                  <apply>
                    <minus/>
                    <ci> Katp </ci>
                  </apply>
                  <csymbol encoding="text" definitionURL="http://www.sbml.org/sbml/symbols/time"> t </csymbol>
                </apply>
              </apply>
            </apply>
            <apply>
              <times/>
              <ci> KoffPLC </ci>
              <ci> PLC </ci>
            </apply>
          </apply>
        </math>
      </rateRule>
      <rateRule variable="IP3">
        <math xmlns="http://www.w3.org/1998/Math/MathML">
          <apply>
            <minus/>
            <apply>
              <divide/>
              <apply>
                <times/>
                <ci> Vplc </ci>
                <apply>
                  <power/>
                  <ci> PLC </ci>
                  <cn type="integer"> 2 </cn>
                </apply>
              </apply>
              <apply>
                <plus/>
                <apply>
                  <power/>
                  <ci> Kip3 </ci>
                  <cn type="integer"> 2 </cn>
                </apply>
                <apply>
                  <power/>
                  <ci> PLC </ci>
                  <cn type="integer"> 2 </cn>
                </apply>
              </apply>
            </apply>
            <apply>
              <times/>
              <ci> KoffIP3 </ci>
              <ci> IP3 </ci>
            </apply>
          </apply>
        </math>
      </rateRule>
      <rateRule variable="h">
        <math xmlns="http://www.w3.org/1998/Math/MathML">
          <apply>
            <times/>
            <ci> a </ci>
            <apply>
              <plus/>
              <ci> ca </ci>
              <ci> dinh </ci>
            </apply>
            <apply>
              <minus/>
              <apply>
                <divide/>
                <ci> dinh </ci>
                <apply>
                  <plus/>
                  <ci> ca </ci>
                  <ci> dinh </ci>
                </apply>
              </apply>
              <ci> h </ci>
            </apply>
          </apply>
        </math>
      </rateRule>
      <rateRule variable="ca">
        <math xmlns="http://www.w3.org/1998/Math/MathML">
          <apply>
            <times/>
            <ci> beta </ci>
            <apply>
              <minus/>
              <apply>
                <times/>
                <ci> epr </ci>
                <apply>
                  <plus/>
                  <apply>
                    <times/>
                    <ci> eta1 </ci>
                    <apply>
                      <power/>
                      <ci> minf </ci>
                      <cn type="integer"> 3 </cn>
                    </apply>
                    <apply>
                      <power/>
                      <ci> h </ci>
                      <cn type="integer"> 3 </cn>
                    </apply>
                  </apply>
                  <ci> eta2 </ci>
                </apply>
                <apply>
                  <minus/>
                  <ci> c0 </ci>
                  <apply>
                    <times/>
                    <apply>
                      <plus/>
                      <cn type="integer"> 1 </cn>
                      <ci> epr </ci>
                    </apply>
                    <ci> ca </ci>
                  </apply>
                </apply>
              </apply>
              <apply>
                <times/>
                <ci> eta3 </ci>
                <apply>
                  <divide/>
                  <apply>
                    <power/>
                    <ci> ca </ci>
                    <cn type="integer"> 2 </cn>
                  </apply>
                  <apply>
                    <plus/>
                    <apply>
                      <power/>
                      <ci> k3 </ci>
                      <cn type="integer"> 2 </cn>
                    </apply>
                    <apply>
                      <power/>
                      <ci> ca </ci>
                      <cn type="integer"> 2 </cn>
                    </apply>
                  </apply>
                </apply>
              </apply>
            </apply>
          </apply>
        </math>
      </rateRule>
    </listOfRules>
  </model>
</sbml>
