# Supplementary material for: Distinct cellular states determine calcium signaling response
Source: Mol Syst Biol. 2016 Dec 15;12(12):894. doi: 10.15252/msb.20167137 (PMC5199124; doi:10.15252/msb.20167137)
Supplement: Supplementary file 5 — Source Data for Figure 1 [file MSB-12-894-s004.zip › CaTraj.csv]

0.015808	0.048046	0.032154	0.020706	0.029869	0.016923	0.024613	0.02935	0.007886	0.019171	0.010985	0.0054332	0.017763	0.0099347	0.03735	0.021484	0.013404	0.0072229	0.026883	0.0249	0.040485	0.012396	0.021694	0.013226	0.021178	0.021688	0.042288	0.041962	0.014639	0.0046208	0.0083793	0.02297	0.023722	0.028145	0.080692	0.015953	0.015475	0.025591	0.015036	0.011452	0.026303	0.0031465	0.0093066	0.013144	0.025379	0.054821	0.0023241	0.012988	0.021126	0.017899
0.20344	0.25766	0.16437	0.026746	0.44152	0.45468	0.6289	0.61127	0.26696	0.50292	0.1479	0.25225	1.247	0.0081295	0.047507	0.08104	0.36701	0.23384	0.37986	0.46533	0.4853	0.34662	0.3405	0.43944	0.52577	0.43811	0.43443	0.62421	0.015401	0.20773	0.40874	0.37544	0.46783	0.10123	0.69287	0.16979	0.19699	0.042589	0.59696	0.013557	0.12136	0.07351	0.12421	0.35651	0.34038	0.084719	0.11329	0.021511	0.0233	0.16997
0.20303	0.25695	0.16321	0.026453	0.44174	0.45486	0.62431	0.617	0.2661	0.50305	0.14842	0.2524	1.2349	0.008188	0.046971	0.081415	0.36655	0.23477	0.37842	0.46559	0.48805	0.34543	0.34183	0.43955	0.52423	0.43734	0.43621	0.62541	0.015338	0.20757	0.40946	0.37637	0.46638	0.10103	0.69145	0.1696	0.19606	0.042734	0.60201	0.013446	0.12136	0.072691	0.12302	0.35554	0.34057	0.083842	0.11166	0.021474	0.023269	0.16982
0.20295	0.25567	0.16208	0.026214	0.44127	0.45383	0.62108	0.62058	0.26553	0.50224	0.14901	0.25224	1.2241	0.0082351	0.046536	0.081662	0.3668	0.23518	0.37717	0.46506	0.48932	0.34455	0.34256	0.44036	0.52318	0.43704	0.43707	0.62616	0.015292	0.20821	0.40962	0.37673	0.465	0.10068	0.69003	0.16934	0.19508	0.042752	0.60471	0.013363	0.12116	0.072149	0.12194	0.35533	0.3405	0.083151	0.11075	0.021442	0.023241	0.1697
0.20297	0.25368	0.16092	0.026026	0.44061	0.45153	0.61943	0.62227	0.26536	0.50038	0.14943	0.25224	1.2147	0.0082699	0.046204	0.081818	0.36718	0.23472	0.37636	0.46417	0.48953	0.3435	0.34289	0.44181	0.52286	0.43723	0.4373	0.62675	0.01526	0.20951	0.40855	0.37604	0.4635	0.10007	0.68912	0.16868	0.19367	0.042636	0.60603	0.013307	0.12065	0.071824	0.12087	0.35524	0.33982	0.082649	0.1105	0.021427	0.023222	0.16979
0.20283	0.25098	0.15969	0.02589	0.44	0.44807	0.61841	0.62272	0.26516	0.49748	0.14948	0.25253	1.2087	0.0082916	0.045975	0.081916	0.36721	0.23345	0.3755	0.46213	0.48786	0.34224	0.34223	0.44346	0.5227	0.43728	0.43636	0.62617	0.015241	0.21115	0.40635	0.37439	0.46185	0.099141	0.68794	0.16747	0.19169	0.042386	0.60664	0.013275	0.11985	0.071632	0.11979	0.35493	0.33853	0.082342	0.1108	0.021438	0.023209	0.17013
0.20239	0.24761	0.15836	0.025802	0.43876	0.44354	0.6174	0.62086	0.26458	0.49358	0.14912	0.25262	1.2065	0.0083001	0.045847	0.081953	0.36688	0.23145	0.3747	0.45921	0.48444	0.34082	0.34032	0.44416	0.52262	0.4364	0.43449	0.62393	0.015234	0.2128	0.40308	0.37183	0.46002	0.097882	0.68693	0.16576	0.18925	0.042008	0.60504	0.013264	0.11876	0.071497	0.11865	0.35454	0.33666	0.082225	0.11157	0.021474	0.023201	0.17047
0.20164	0.24358	0.15686	0.025761	0.43662	0.438	0.61643	0.61725	0.26364	0.48873	0.14838	0.25217	1.2061	0.0082958	0.045812	0.081882	0.36619	0.22878	0.37409	0.45572	0.47946	0.3392	0.33727	0.44318	0.52247	0.43437	0.43178	0.62004	0.015241	0.2144	0.3988	0.36842	0.45795	0.096316	0.68611	0.16357	0.18634	0.041511	0.6013	0.013277	0.11738	0.071394	0.11742	0.35404	0.33424	0.08227	0.11272	0.021528	0.023197	0.17066
0.20057	0.23892	0.15517	0.025767	0.43367	0.4315	0.61539	0.61232	0.26232	0.483	0.14726	0.25123	1.2063	0.0082803	0.045866	0.081656	0.36516	0.22551	0.37368	0.45178	0.47306	0.33738	0.33313	0.4409	0.52229	0.43132	0.42831	0.61456	0.015262	0.21594	0.39358	0.36421	0.45556	0.094462	0.68537	0.16093	0.18298	0.040905	0.59626	0.013311	0.11574	0.071292	0.11607	0.35336	0.33127	0.082455	0.11415	0.021589	0.023191	0.17064
0.19921	0.23367	0.15323	0.025821	0.42996	0.4241	0.61424	0.60627	0.26059	0.47646	0.14579	0.24983	1.2072	0.0082551	0.046004	0.081223	0.36379	0.2217	0.3734	0.44739	0.46535	0.33536	0.32797	0.43746	0.522	0.42732	0.42411	0.60761	0.015297	0.2174	0.38745	0.35922	0.45281	0.092344	0.6846	0.15786	0.17918	0.0402	0.59023	0.013366	0.11383	0.071167	0.11457	0.35247	0.32776	0.082754	0.11575	0.021647	0.023178	0.17041
0.19753	0.22785	0.15101	0.025923	0.42551	0.41587	0.61288	0.59915	0.25845	0.46915	0.144	0.24798	1.2086	0.0082194	0.046219	0.080524	0.36207	0.21738	0.37315	0.44253	0.45644	0.33308	0.32188	0.43297	0.52156	0.42243	0.41923	0.59928	0.015345	0.21874	0.38049	0.3535	0.44964	0.089987	0.68375	0.15439	0.17496	0.039405	0.58335	0.013438	0.11166	0.070992	0.11289	0.35132	0.32373	0.083128	0.11741	0.021701	0.023155	0.16995
0.19553	0.2215	0.14847	0.026067	0.42038	0.40686	0.61124	0.59104	0.25586	0.46112	0.1419	0.24571	1.2103	0.0081708	0.046498	0.079536	0.36001	0.2126	0.37289	0.4372	0.44642	0.3305	0.31493	0.42754	0.52092	0.41672	0.41371	0.58968	0.015405	0.21994	0.37277	0.3471	0.446	0.087412	0.68274	0.15055	0.17034	0.038528	0.57567	0.013523	0.10926	0.070742	0.11101	0.34989	0.31921	0.083535	0.11902	0.021751	0.023125	0.16924
0.19321	0.21466	0.14558	0.026245	0.41459	0.39714	0.60928	0.58202	0.25282	0.45244	0.13951	0.24304	1.2121	0.0081081	0.046829	0.078286	0.35759	0.20742	0.37256	0.43136	0.43542	0.32758	0.30723	0.42122	0.52002	0.41023	0.40758	0.57893	0.015476	0.22098	0.36434	0.34006	0.44185	0.084639	0.6815	0.14636	0.16534	0.037579	0.56727	0.013618	0.10662	0.070392	0.1089	0.34813	0.31421	0.083946	0.12047	0.021797	0.02309	0.16828
0.19056	0.20736	0.14235	0.026445	0.40819	0.3868	0.60691	0.57217	0.24932	0.44315	0.13685	0.24002	1.2138	0.0080339	0.047197	0.076797	0.35485	0.20189	0.37204	0.425	0.42353	0.32429	0.29883	0.41409	0.5188	0.40299	0.4009	0.56713	0.015557	0.22183	0.35528	0.33245	0.43713	0.081689	0.6799	0.14186	0.15998	0.036568	0.55816	0.01372	0.10378	0.069919	0.10654	0.34601	0.30875	0.084342	0.12164	0.021837	0.023046	0.16707
0.18759	0.19967	0.13883	0.026659	0.4012	0.37589	0.60405	0.56158	0.24536	0.43328	0.13395	0.23671	1.2149	0.0079509	0.047586	0.075093	0.35179	0.19605	0.37124	0.41808	0.41086	0.32063	0.28984	0.40622	0.51723	0.39505	0.39368	0.5544	0.015645	0.22245	0.34566	0.32431	0.43185	0.078587	0.6778	0.13707	0.15428	0.035503	0.54839	0.013826	0.10074	0.069301	0.10393	0.34347	0.30284	0.084703	0.12244	0.021873	0.022991	0.16561
0.1843	0.19164	0.13503	0.026879	0.39362	0.36452	0.60063	0.5503	0.24094	0.42288	0.13083	0.23311	1.2154	0.0078625	0.047985	0.0732	0.34841	0.19	0.3701	0.4106	0.39753	0.31655	0.28032	0.39766	0.51526	0.38644	0.38597	0.54084	0.015739	0.22282	0.33553	0.31574	0.42614	0.075356	0.67512	0.13204	0.14828	0.034396	0.53798	0.013933	0.097526	0.068518	0.1011	0.3405	0.29654	0.085015	0.12283	0.021902	0.022923	0.1639
0.1807	0.18333	0.13096	0.027097	0.38549	0.35277	0.59665	0.53841	0.23606	0.41203	0.12751	0.22922	1.215	0.0077719	0.048378	0.071142	0.3447	0.18379	0.36855	0.40255	0.38364	0.31205	0.27036	0.38848	0.51283	0.37723	0.37782	0.52656	0.015836	0.2229	0.32493	0.3068	0.42015	0.072024	0.67179	0.1268	0.14198	0.033259	0.52699	0.014037	0.09414	0.067551	0.098094	0.33704	0.2899	0.085259	0.1228	0.021924	0.022841	0.16194
0.17678	0.17479	0.12662	0.027303	0.37681	0.34071	0.59207	0.52596	0.23073	0.40083	0.124	0.22507	1.2135	0.0076806	0.048749	0.068946	0.34064	0.17747	0.36654	0.39394	0.36931	0.30714	0.26003	0.37876	0.5099	0.36745	0.36928	0.51164	0.015936	0.22263	0.31392	0.2975	0.41385	0.068624	0.66772	0.12138	0.13544	0.032101	0.51548	0.014135	0.090554	0.0664	0.094954	0.33309	0.2829	0.085414	0.12238	0.021938	0.022743	0.15972
0.17254	0.16607	0.12202	0.02749	0.36764	0.32841	0.58682	0.51304	0.22496	0.38933	0.12028	0.22067	1.2106	0.0075908	0.049084	0.066636	0.33622	0.17103	0.36404	0.38478	0.35464	0.30188	0.24941	0.36857	0.50642	0.35715	0.36039	0.49616	0.016035	0.22197	0.30262	0.28782	0.40716	0.065197	0.66281	0.1158	0.12868	0.030923	0.5035	0.014223	0.086773	0.065079	0.091696	0.32864	0.27556	0.085459	0.1215	0.021943	0.022626	0.15725
0.16801	0.1572	0.1172	0.02765	0.35799	0.3159	0.58096	0.49972	0.21875	0.37751	0.11637	0.21604	1.206	0.0075048	0.04937	0.064236	0.33145	0.1645	0.361	0.37508	0.33973	0.29622	0.23859	0.35793	0.50241	0.34642	0.3512	0.48024	0.016133	0.22093	0.29106	0.27781	0.40006	0.061766	0.65707	0.1101	0.12181	0.029738	0.49109	0.014297	0.082834	0.063575	0.08833	0.32366	0.26792	0.085374	0.12015	0.021937	0.022488	0.15454
0.16321	0.14827	0.1122	0.027777	0.34791	0.30325	0.57466	0.48608	0.21212	0.3653	0.11231	0.21119	1.1996	0.0074247	0.049597	0.06177	0.32637	0.15786	0.35745	0.36487	0.3247	0.29008	0.22764	0.34686	0.49787	0.33534	0.34174	0.46395	0.016228	0.21949	0.27935	0.26754	0.39269	0.058357	0.65055	0.10431	0.11488	0.028551	0.47832	0.014356	0.078818	0.061871	0.084843	0.31808	0.26	0.085145	0.11832	0.021919	0.022328	0.1516
0.15816	0.13936	0.10705	0.027865	0.33746	0.29057	0.56792	0.4722	0.20509	0.35275	0.10812	0.20617	1.1912	0.007353	0.049755	0.059261	0.32096	0.15113	0.35334	0.35418	0.30964	0.28349	0.2166	0.33541	0.49267	0.32397	0.33203	0.44738	0.016317	0.21762	0.26752	0.2571	0.38505	0.054991	0.64326	0.098476	0.10793	0.027362	0.46526	0.014397	0.074756	0.059955	0.081229	0.31191	0.25187	0.08476	0.11602	0.021891	0.022145	0.14842
0.15293	0.13052	0.10177	0.027906	0.32674	0.27794	0.56061	0.45815	0.19771	0.33995	0.10381	0.201	1.1806	0.007292	0.049835	0.056735	0.31527	0.14441	0.34863	0.34312	0.29462	0.27649	0.20556	0.32365	0.48682	0.31232	0.32213	0.43056	0.0164	0.21519	0.25557	0.24654	0.37709	0.051672	0.63514	0.0927	0.10103	0.026188	0.45205	0.014418	0.070676	0.057817	0.0775	0.30526	0.2436	0.084211	0.11328	0.021852	0.021939	0.14501
0.14751	0.12185	0.096411	0.0279	0.3158	0.26543	0.55271	0.44391	0.19006	0.32699	0.099393	0.19569	1.1678	0.0072419	0.049833	0.05421	0.3093	0.13775	0.34334	0.33172	0.27971	0.26909	0.1946	0.31166	0.4803	0.30042	0.31209	0.41355	0.016477	0.21227	0.24353	0.23588	0.36886	0.048439	0.62598	0.08702	0.094233	0.025042	0.4387	0.014417	0.066611	0.05547	0.073678	0.29814	0.23522	0.083491	0.11009	0.021802	0.021706	0.14132
0.14192	0.1134	0.091019	0.027852	0.30473	0.25305	0.54425	0.42951	0.18208	0.31396	0.094893	0.1902	1.1532	0.0072016	0.049752	0.051682	0.30304	0.13117	0.33741	0.31996	0.26506	0.26131	0.18383	0.29953	0.47319	0.28838	0.30184	0.39649	0.01655	0.20883	0.23149	0.22512	0.36033	0.045325	0.61592	0.081482	0.087587	0.023936	0.42515	0.014395	0.062606	0.05294	0.069767	0.2905	0.22675	0.082598	0.10646	0.021738	0.02144	0.13737
0.13619	0.10522	0.08564	0.027759	0.29356	0.24082	0.53527	0.41504	0.17386	0.30086	0.090348	0.18456	1.1366	0.007173	0.049591	0.049152	0.29653	0.12472	0.33086	0.30786	0.25076	0.25319	0.17325	0.28732	0.46536	0.2763	0.29139	0.37948	0.016618	0.20479	0.21951	0.21433	0.35152	0.04236	0.60498	0.076117	0.0811	0.022883	0.41138	0.014349	0.0587	0.05029	0.065789	0.28233	0.21821	0.081533	0.10245	0.021657	0.021141	0.13314
0.13028	0.097288	0.080284	0.027619	0.28236	0.22876	0.52577	0.40056	0.16541	0.28765	0.08576	0.17882	1.1181	0.0071544	0.049351	0.046663	0.28979	0.11823	0.32374	0.29559	0.23688	0.24481	0.16289	0.27522	0.45685	0.2642	0.28084	0.36257	0.016682	0.20004	0.2073	0.20338	0.34235	0.039549	0.59309	0.070947	0.074827	0.021889	0.39751	0.014276	0.054872	0.047544	0.061762	0.27378	0.20945	0.080293	0.098114	0.021557	0.020815	0.1287
0.12413	0.089575	0.075029	0.027433	0.27112	0.21655	0.51582	0.38614	0.1568	0.2741	0.081089	0.173	1.0975	0.0071423	0.049034	0.04422	0.2826	0.11163	0.31615	0.28334	0.22353	0.23618	0.15283	0.2628	0.44768	0.25188	0.27025	0.34583	0.016736	0.19456	0.19476	0.19217	0.33266	0.036876	0.58032	0.065882	0.068711	0.020959	0.38365	0.014177	0.051106	0.044719	0.057683	0.26469	0.20038	0.078867	0.093515	0.021436	0.020468	0.12402
0.11771	0.082221	0.069915	0.027207	0.25994	0.20459	0.5051	0.37199	0.14796	0.26062	0.076327	0.16711	1.0751	0.0071342	0.048648	0.041851	0.27483	0.1051	0.30816	0.27122	0.21079	0.22716	0.14298	0.2498	0.43793	0.23918	0.25973	0.32907	0.016781	0.18839	0.1822	0.18098	0.32272	0.034319	0.56689	0.060882	0.062677	0.020092	0.37014	0.01405	0.047458	0.041832	0.053623	0.25499	0.19122	0.07728	0.088721	0.021292	0.020108	0.11913
0.11116	0.075326	0.064973	0.026945	0.24874	0.19295	0.49341	0.35829	0.1388	0.24733	0.071581	0.16099	1.0513	0.0071301	0.048191	0.039557	0.26671	0.098862	0.29955	0.25883	0.19823	0.218	0.13312	0.23632	0.42737	0.22613	0.24902	0.31208	0.016816	0.18159	0.17	0.17009	0.31268	0.031918	0.55231	0.056079	0.056897	0.019289	0.35677	0.013895	0.043984	0.038923	0.049639	0.24494	0.18218	0.075537	0.083791	0.021118	0.019734	0.11398
0.10464	0.068898	0.060231	0.026646	0.23725	0.1816	0.48113	0.34437	0.12947	0.23431	0.066962	0.15452	1.0254	0.0071288	0.04766	0.037334	0.25853	0.092887	0.29063	0.24663	0.18635	0.20875	0.12354	0.22255	0.41636	0.21301	0.23844	0.29529	0.016843	0.17426	0.15816	0.15944	0.30251	0.029706	0.53724	0.051586	0.051493	0.018552	0.34289	0.013715	0.040691	0.03604	0.045773	0.23477	0.17332	0.073631	0.078778	0.020914	0.019349	0.10858
0.098249	0.06294	0.055712	0.026318	0.22578	0.17051	0.46862	0.33091	0.12024	0.2216	0.062509	0.14789	0.99697	0.0071306	0.047064	0.035199	0.2503	0.087137	0.28141	0.23456	0.17513	0.19944	0.1144	0.20892	0.40494	0.20017	0.22792	0.27902	0.016863	0.16667	0.14673	0.14907	0.29221	0.027691	0.52169	0.047387	0.046431	0.017877	0.32927	0.013515	0.037587	0.033229	0.042059	0.2244	0.16462	0.071576	0.073727	0.020681	0.018958	0.10306
0.092023	0.05745	0.05144	0.02596	0.21454	0.15971	0.45582	0.31774	0.11117	0.20921	0.058229	0.14129	0.96679	0.0071367	0.046415	0.033188	0.24205	0.081595	0.27185	0.22257	0.1645	0.19012	0.10568	0.19594	0.39321	0.1878	0.21748	0.26334	0.016875	0.15888	0.13574	0.13898	0.28185	0.025857	0.50575	0.04348	0.041716	0.017257	0.31611	0.013295	0.034676	0.030509	0.038521	0.21392	0.15609	0.069423	0.06868	0.020423	0.018561	0.09754
0.085977	0.052421	0.047437	0.025575	0.20355	0.14927	0.44276	0.30469	0.10231	0.19712	0.054128	0.13471	0.93583	0.0071453	0.045722	0.031338	0.23377	0.076254	0.26197	0.21065	0.15442	0.18075	0.097411	0.1834	0.38117	0.17587	0.20715	0.24824	0.016879	0.15096	0.12522	0.12921	0.2715	0.024196	0.48954	0.039864	0.037348	0.016689	0.30303	0.013059	0.031958	0.027898	0.035178	0.20345	0.14776	0.067205	0.063677	0.020143	0.018159	0.092068
0.080125	0.047844	0.043718	0.025161	0.19282	0.13922	0.42949	0.29173	0.093723	0.1853	0.050216	0.12815	0.90419	0.0071526	0.044992	0.029722	0.22548	0.071129	0.25187	0.19882	0.14487	0.17135	0.089623	0.17127	0.36891	0.16438	0.19695	0.23373	0.016877	0.14295	0.11522	0.11982	0.26119	0.022698	0.47315	0.036532	0.033324	0.016172	0.28997	0.012807	0.029439	0.025409	0.032046	0.19301	0.13967	0.064947	0.058765	0.019851	0.017758	0.086669
0.074491	0.043709	0.040296	0.024719	0.18238	0.1296	0.41615	0.27888	0.085465	0.17379	0.046502	0.12164	0.87207	0.0071577	0.044233	0.028373	0.2172	0.066236	0.24163	0.18713	0.13587	0.162	0.082307	0.1595	0.35649	0.15332	0.18689	0.2198	0.016868	0.13489	0.10575	0.11084	0.25096	0.021354	0.45664	0.033479	0.029638	0.015702	0.2769	0.012542	0.027116	0.023055	0.029134	0.18267	0.13182	0.062679	0.053987	0.019549	0.017358	0.081376
0.0691	0.040003	0.03718	0.024252	0.17223	0.12043	0.4028	0.26615	0.077574	0.16263	0.042986	0.11521	0.83967	0.00716	0.043453	0.027273	0.20896	0.061595	0.2313	0.17562	0.12742	0.15279	0.075451	0.1481	0.34393	0.1427	0.17699	0.20646	0.016853	0.12682	0.096825	0.10229	0.24087	0.02016	0.44003	0.030696	0.026287	0.01528	0.26381	0.012267	0.02499	0.020844	0.026451	0.17245	0.12422	0.060426	0.049393	0.019239	0.016958	0.076217
0.063975	0.036711	0.03438	0.023771	0.16237	0.1117	0.38948	0.25358	0.070081	0.15179	0.039673	0.10887	0.80723	0.0071594	0.04266	0.0264	0.20077	0.057206	0.22091	0.16438	0.11951	0.14375	0.069042	0.13712	0.33133	0.13254	0.16728	0.19368	0.016833	0.11877	0.088433	0.09416	0.23093	0.019113	0.42342	0.028179	0.023262	0.014906	0.25073	0.011983	0.023056	0.018786	0.024001	0.16243	0.11691	0.05821	0.04503	0.018923	0.016558	0.07122
0.05913	0.033814	0.031889	0.023285	0.1528	0.10344	0.37628	0.24117	0.063008	0.14132	0.036564	0.10257	0.77502	0.0071553	0.041866	0.025739	0.19261	0.053072	0.21061	0.15348	0.11215	0.13491	0.063067	0.12659	0.31874	0.12287	0.15779	0.18143	0.016809	0.1108	0.080563	0.086474	0.22118	0.018209	0.40696	0.025918	0.020553	0.014578	0.23773	0.011692	0.021307	0.016886	0.021786	0.15265	0.10992	0.056043	0.040938	0.018602	0.016161	0.066405
0.054574	0.031293	0.029685	0.022801	0.14359	0.095645	0.36335	0.22895	0.056368	0.13129	0.033657	0.096293	0.74323	0.0071469	0.041082	0.025278	0.18448	0.049184	0.20047	0.14298	0.10531	0.12631	0.05752	0.11656	0.30619	0.11373	0.14856	0.16972	0.016781	0.10293	0.0732	0.079237	0.21162	0.017437	0.39082	0.023901	0.018151	0.014294	0.2249	0.011397	0.019739	0.015148	0.019808	0.14317	0.10328	0.053933	0.037144	0.018275	0.015768	0.061782
0.050312	0.029123	0.02775	0.022324	0.13481	0.088327	0.3507	0.21697	0.050163	0.12174	0.030947	0.090089	0.712	0.0071319	0.040314	0.025011	0.17642	0.045529	0.19055	0.13293	0.098965	0.11796	0.052393	0.10704	0.29376	0.10513	0.1396	0.15853	0.016751	0.095251	0.066335	0.072438	0.20221	0.016787	0.37504	0.022113	0.016043	0.014048	0.21229	0.0111	0.018348	0.013574	0.018049	0.13403	0.096954	0.051883	0.033645	0.017949	0.015382	0.057358
0.046346	0.027279	0.026064	0.021857	0.12649	0.081468	0.33832	0.20529	0.044399	0.11268	0.028433	0.08402	0.68138	0.0071089	0.039571	0.024931	0.16848	0.042086	0.18087	0.12335	0.093103	0.10991	0.047668	0.098047	0.2815	0.097081	0.13093	0.14786	0.016719	0.087794	0.059973	0.066062	0.19285	0.016244	0.35968	0.020542	0.014216	0.013834	0.19994	0.010803	0.017132	0.012163	0.016472	0.12528	0.090934	0.049905	0.030422	0.017624	0.015006	0.053149
0.042681	0.025776	0.024614	0.021406	0.11868	0.075061	0.32623	0.19395	0.039076	0.10409	0.026123	0.078107	0.65154	0.0070787	0.038863	0.025024	0.1607	0.038856	0.17145	0.11427	0.087694	0.10217	0.043325	0.089579	0.26947	0.08959	0.12253	0.13772	0.016687	0.08061	0.054112	0.060135	0.18354	0.015795	0.34489	0.019176	0.012657	0.013646	0.18787	0.010509	0.016101	0.010907	0.015059	0.11695	0.085244	0.048017	0.027451	0.017302	0.014641	0.049169
0.039317	0.024653	0.023382	0.020975	0.11137	0.069103	0.31448	0.18297	0.03419	0.096003	0.02403	0.072368	0.62272	0.0070418	0.038202	0.025277	0.15313	0.035861	0.16228	0.10568	0.082716	0.094719	0.039349	0.081635	0.25772	0.082654	0.11443	0.12813	0.016655	0.073753	0.04872	0.054691	0.17435	0.015425	0.33074	0.018004	0.011341	0.013485	0.17611	0.010222	0.015246	0.0097917	0.013794	0.10905	0.079894	0.046232	0.024746	0.016987	0.014288	0.045423
0.036242	0.023923	0.022341	0.020568	0.10459	0.063599	0.30303	0.17238	0.029739	0.088449	0.022144	0.066832	0.59507	0.0069984	0.037592	0.025681	0.14574	0.033099	0.15339	0.097624	0.078146	0.087614	0.035724	0.074228	0.24625	0.076259	0.10664	0.1191	0.016622	0.067234	0.043798	0.049731	0.16532	0.01513	0.31716	0.01702	0.010227	0.013357	0.16469	0.0099438	0.014546	0.0088177	0.012669	0.10162	0.074874	0.044558	0.0223	0.016683	0.013951	0.041913
0.03344	0.023541	0.021467	0.020185	0.09832	0.058532	0.29177	0.16219	0.02572	0.081475	0.020449	0.06152	0.56868	0.0069484	0.037029	0.026224	0.13851	0.030582	0.14479	0.09009	0.073959	0.080899	0.032435	0.067372	0.23505	0.070373	0.099189	0.11062	0.01659	0.061084	0.039317	0.045232	0.1564	0.014909	0.30407	0.016208	0.0092839	0.013271	0.15365	0.0096753	0.013964	0.0079866	0.01169	0.094681	0.070177	0.042999	0.020101	0.016389	0.013633	0.038638
0.030901	0.023475	0.020742	0.019828	0.092556	0.053866	0.28074	0.15242	0.022124	0.07507	0.018939	0.056428	0.54362	0.0068909	0.036514	0.026883	0.13148	0.028316	0.13653	0.083093	0.070135	0.074592	0.029475	0.061057	0.22426	0.064975	0.092104	0.10272	0.01656	0.055314	0.035277	0.041164	0.14762	0.014761	0.29153	0.015547	0.0085011	0.013223	0.14297	0.0094163	0.013485	0.0072973	0.010855	0.088232	0.065792	0.041553	0.018134	0.016106	0.013331	0.035601
0.028607	0.023698	0.020147	0.019501	0.087265	0.049563	0.27003	0.14308	0.018913	0.069198	0.017612	0.051555	0.51996	0.0068249	0.036045	0.027636	0.12466	0.02626	0.12864	0.076594	0.066667	0.068689	0.026819	0.055265	0.21391	0.060066	0.085392	0.095405	0.01653	0.04999	0.031685	0.037518	0.13903	0.014687	0.27963	0.014996	0.0078453	0.013203	0.13266	0.0091678	0.013099	0.006747	0.010155	0.082219	0.061708	0.040212	0.016387	0.015833	0.013045	0.032814
0.026554	0.024156	0.019662	0.0192	0.082442	0.045618	0.25964	0.13426	0.016057	0.063829	0.016464	0.046927	0.49767	0.0067519	0.035617	0.028464	0.11807	0.024396	0.12114	0.070589	0.063532	0.063193	0.024441	0.049972	0.20399	0.055647	0.079062	0.088681	0.016493	0.045077	0.028544	0.034293	0.13063	0.014667	0.26849	0.014539	0.007296	0.013204	0.12278	0.0089298	0.012792	0.0063214	0.0095766	0.076645	0.057925	0.038976	0.014855	0.015572	0.012778	0.030298
0.024737	0.0248	0.019263	0.018922	0.078071	0.042029	0.24959	0.12596	0.013577	0.05893	0.015487	0.042569	0.47661	0.0066744	0.035226	0.02936	0.11174	0.022727	0.11407	0.065101	0.060685	0.058105	0.022312	0.045158	0.19447	0.051674	0.073171	0.082509	0.016446	0.040586	0.025808	0.031495	0.12249	0.014684	0.25804	0.014161	0.0068397	0.013219	0.11339	0.0087011	0.012545	0.0060001	0.0091149	0.071542	0.054445	0.03784	0.013524	0.015326	0.012531	0.028042
0.023145	0.025595	0.018932	0.018667	0.074146	0.03881	0.23987	0.11819	0.011432	0.05451	0.014662	0.0385	0.45684	0.0065919	0.034872	0.030314	0.10567	0.02124	0.10742	0.060129	0.058101	0.05341	0.020442	0.040805	0.18546	0.04811	0.067724	0.076869	0.016388	0.036542	0.023454	0.029081	0.11462	0.014729	0.24822	0.013852	0.0064755	0.01324	0.10455	0.0084827	0.012343	0.0057501	0.0087564	0.066915	0.051263	0.036796	0.012372	0.015096	0.012305	0.026056
0.021767	0.026509	0.018652	0.018434	0.070661	0.035939	0.23044	0.11093	0.0096105	0.05056	0.013974	0.034699	0.43836	0.0065037	0.034549	0.031299	0.099856	0.019921	0.10118	0.055634	0.055757	0.049092	0.018819	0.036903	0.17696	0.044977	0.062705	0.071736	0.01632	0.032935	0.021448	0.026991	0.10707	0.014795	0.23908	0.013616	0.0062023	0.013264	0.09628	0.0082765	0.012177	0.0055473	0.0084789	0.062729	0.048369	0.035841	0.011374	0.014883	0.012097	0.024306
0.020592	0.027511	0.018412	0.018223	0.06764	0.033406	0.22131	0.10419	0.0080836	0.047027	0.0134	0.031168	0.42116	0.0064112	0.034257	0.032328	0.094305	0.018756	0.095348	0.051579	0.053632	0.045131	0.017417	0.033433	0.16897	0.042282	0.058102	0.06709	0.016245	0.029728	0.019749	0.025187	0.099845	0.014873	0.23065	0.013453	0.0060037	0.013287	0.088609	0.0080821	0.012043	0.0053794	0.0082669	0.058949	0.045743	0.034979	0.010507	0.014688	0.011903	0.022794
0.019612	0.028579	0.018203	0.018033	0.065052	0.031198	0.21249	0.097941	0.0068037	0.043883	0.012918	0.027912	0.40508	0.0063175	0.033991	0.033429	0.089012	0.01773	0.08988	0.047938	0.051707	0.041507	0.016211	0.030378	0.16148	0.039957	0.053901	0.062896	0.016164	0.026895	0.018328	0.023641	0.092945	0.014959	0.22297	0.013348	0.0058615	0.013309	0.081533	0.0078999	0.01194	0.0052402	0.0081143	0.055546	0.04337	0.034199	0.0097563	0.014511	0.011721	0.021509
0.018806	0.029695	0.018021	0.017863	0.062876	0.029279	0.204	0.092209	0.0057656	0.041097	0.012514	0.024925	0.39015	0.006223	0.033754	0.034606	0.083982	0.01683	0.084775	0.044701	0.049986	0.03821	0.015191	0.027707	0.15446	0.037942	0.050077	0.059119	0.016078	0.024431	0.017158	0.022346	0.086371	0.015056	0.21601	0.013289	0.005759	0.013331	0.075053	0.0077297	0.011865	0.0051205	0.0080145	0.052492	0.04122	0.033504	0.0091079	0.014354	0.01155	0.020429
0.018147	0.030844	0.017862	0.017711	0.061113	0.027648	0.19584	0.087014	0.0049625	0.038626	0.012179	0.022209	0.37638	0.0061287	0.033546	0.035853	0.079218	0.016056	0.080019	0.04185	0.048442	0.035225	0.014346	0.025366	0.14788	0.036187	0.046629	0.055756	0.015986	0.022318	0.016217	0.021304	0.080164	0.015166	0.20966	0.01327	0.0056835	0.013358	0.069163	0.0075707	0.011815	0.005013	0.007952	0.04979	0.03927	0.0329	0.0085533	0.014216	0.011388	0.019531
0.017612	0.032016	0.017723	0.017574	0.059754	0.026291	0.18805	0.082359	0.004342	0.036431	0.011907	0.019756	0.36379	0.0060343	0.033363	0.037154	0.074721	0.015412	0.075599	0.039365	0.047059	0.032523	0.013659	0.023315	0.14173	0.034668	0.04354	0.052784	0.015888	0.020504	0.015463	0.020474	0.074346	0.015295	0.20382	0.013282	0.0056263	0.013391	0.063805	0.0074216	0.011787	0.0049152	0.0079166	0.04742	0.03753	0.032378	0.0080855	0.014092	0.011232	0.018793
0.017185	0.0332	0.017601	0.017452	0.058746	0.025173	0.18061	0.078229	0.0038613	0.034489	0.011691	0.01756	0.35236	0.0059377	0.033199	0.038464	0.070498	0.014892	0.07152	0.037204	0.04583	0.030089	0.013105	0.021535	0.13602	0.033364	0.040766	0.050168	0.015785	0.018942	0.014858	0.019824	0.068899	0.015451	0.19845	0.013329	0.0055834	0.013433	0.058933	0.0072806	0.011778	0.0048247	0.007901	0.045334	0.035994	0.031914	0.0077004	0.013985	0.011083	0.0182
0.016854	0.034386	0.017495	0.017342	0.05805	0.024242	0.1736	0.074625	0.003499	0.032793	0.011526	0.015618	0.342	0.0058408	0.033049	0.039715	0.066558	0.014481	0.067769	0.035334	0.04475	0.027942	0.012651	0.020019	0.13076	0.032239	0.038278	0.047897	0.015676	0.017602	0.014375	0.019329	0.063801	0.01563	0.19355	0.01341	0.0055541	0.013484	0.054533	0.0071481	0.011785	0.0047389	0.0079018	0.043498	0.034639	0.031495	0.0073939	0.013894	0.010941	0.01774
0.016607	0.035567	0.017403	0.017247	0.057622	0.023454	0.16699	0.071539	0.003217	0.031346	0.011399	0.013911	0.33257	0.0057472	0.032909	0.040782	0.062889	0.014161	0.064317	0.033735	0.043805	0.026074	0.012269	0.018766	0.12589	0.031276	0.036058	0.045947	0.015559	0.016463	0.013982	0.018953	0.059053	0.015826	0.18911	0.013524	0.0055373	0.013539	0.050571	0.0070239	0.011806	0.0046576	0.0079157	0.041907	0.033444	0.031114	0.0071564	0.013818	0.010807	0.0174
0.016431	0.03673	0.017324	0.017165	0.057422	0.022784	0.16073	0.068939	0.0029942	0.030126	0.011302	0.012413	0.32398	0.0056571	0.032776	0.041657	0.059482	0.013913	0.06113	0.032391	0.042967	0.024441	0.011948	0.017769	0.12142	0.030463	0.034092	0.044283	0.015433	0.015505	0.013655	0.018679	0.054645	0.016041	0.18511	0.013669	0.005532	0.013599	0.047029	0.0069063	0.011838	0.0045808	0.0079414	0.040541	0.032397	0.030762	0.00698	0.013757	0.01068	0.017168
0.016313	0.037864	0.017254	0.017096	0.057438	0.022213	0.15481	0.066796	0.0028145	0.029119	0.011231	0.011098	0.31619	0.0055703	0.032646	0.042416	0.056334	0.01372	0.058213	0.03128	0.042219	0.02301	0.011679	0.016995	0.11738	0.02979	0.032364	0.042881	0.015301	0.01471	0.013385	0.018499	0.050563	0.016279	0.1816	0.013842	0.0055361	0.013661	0.043903	0.0067952	0.01188	0.004506	0.007978	0.039383	0.031474	0.030436	0.0068529	0.013707	0.01056	0.017025
0.016245	0.038964	0.01719	0.017035	0.057659	0.021723	0.1492	0.065085	0.0026649	0.028325	0.01118	0.0099621	0.30908	0.0054871	0.032518	0.043091	0.053452	0.013573	0.055565	0.030358	0.04155	0.021761	0.011457	0.016399	0.11373	0.029238	0.030859	0.041738	0.01516	0.014068	0.013167	0.0184	0.046801	0.016539	0.17856	0.014039	0.0055488	0.013721	0.041181	0.0066902	0.011932	0.0044326	0.0080241	0.038407	0.030657	0.030137	0.0067646	0.013669	0.010446	0.016954
0.016221	0.040022	0.017132	0.016978	0.058058	0.0213	0.14386	0.063788	0.0025378	0.027716	0.011149	0.0090174	0.30254	0.005407	0.032388	0.043697	0.050848	0.013467	0.053141	0.029585	0.040955	0.020683	0.011276	0.015941	0.11047	0.028784	0.029564	0.040839	0.015011	0.013556	0.013	0.018367	0.043351	0.016819	0.17591	0.014256	0.0055693	0.013778	0.038816	0.0065913	0.011993	0.0043612	0.008079	0.037587	0.029921	0.029861	0.0067078	0.013643	0.010339	0.01694
0.016239	0.041028	0.017079	0.016923	0.058589	0.020929	0.13874	0.062881	0.0024306	0.027245	0.011137	0.0082637	0.29656	0.00533	0.032252	0.044239	0.048526	0.013395	0.050928	0.02894	0.040431	0.019779	0.011127	0.015592	0.10758	0.028409	0.028451	0.040166	0.014853	0.01315	0.012881	0.018388	0.040216	0.017121	0.1736	0.014491	0.0055956	0.013836	0.03676	0.0064985	0.012059	0.0042939	0.0081424	0.036905	0.029253	0.02961	0.0066767	0.013628	0.010238	0.016978
0.016297	0.041969	0.01703	0.01687	0.059197	0.020595	0.13383	0.062321	0.0023424	0.026879	0.011144	0.0076613	0.29113	0.0052564	0.032105	0.044709	0.046462	0.013356	0.048922	0.028401	0.039974	0.019042	0.011001	0.015325	0.10501	0.028106	0.027501	0.039696	0.014689	0.012816	0.012808	0.018453	0.037403	0.017452	0.17163	0.014744	0.0056267	0.0139	0.03498	0.006411	0.012129	0.0042321	0.008216	0.036336	0.028656	0.029386	0.0066666	0.013623	0.010142	0.017064
0.016388	0.042829	0.016987	0.01682	0.059839	0.020293	0.12917	0.062063	0.0022699	0.026613	0.011166	0.0071735	0.28627	0.0051865	0.031949	0.045103	0.044633	0.013345	0.047123	0.027953	0.039582	0.018452	0.010896	0.015129	0.10274	0.027866	0.026706	0.039406	0.014517	0.012531	0.012775	0.018561	0.034911	0.017808	0.16994	0.01501	0.0056617	0.013966	0.03346	0.0063283	0.012204	0.0041778	0.0082986	0.035856	0.028132	0.02918	0.0066747	0.013626	0.01005	0.01719
0.016511	0.043538	0.016951	0.016772	0.060485	0.020021	0.12471	0.062082	0.0022118	0.026434	0.011199	0.0067853	0.28193	0.0051206	0.031781	0.045427	0.043018	0.01336	0.045539	0.027594	0.03926	0.017997	0.010811	0.014992	0.10074	0.02768	0.026064	0.03927	0.014339	0.012282	0.012774	0.018702	0.032738	0.018184	0.16843	0.015289	0.0056987	0.014031	0.032186	0.00625	0.012289	0.0041323	0.0083881	0.035459	0.027672	0.028988	0.0066985	0.013638	0.0099615	0.017347
0.016663	0.043985	0.016921	0.016725	0.061127	0.019774	0.12048	0.062348	0.0021672	0.026334	0.011242	0.0064824	0.27805	0.0050579	0.031593	0.045684	0.041601	0.013396	0.044177	0.027313	0.03901	0.017658	0.010745	0.014905	0.098999	0.027534	0.025552	0.039259	0.014154	0.012053	0.012796	0.018864	0.030866	0.018584	0.16708	0.015579	0.0057376	0.014096	0.031147	0.0061756	0.012385	0.0040935	0.0084834	0.035133	0.027262	0.028805	0.0067377	0.013656	0.0098756	0.017529
0.01684	0.044125	0.016896	0.016678	0.061756	0.019552	0.11653	0.062831	0.0021317	0.026318	0.011295	0.0062449	0.27461	0.0049975	0.031386	0.045869	0.040379	0.013456	0.043033	0.027097	0.038828	0.017419	0.010694	0.014858	0.097552	0.027411	0.025163	0.039346	0.013964	0.011836	0.012839	0.019036	0.029273	0.019011	0.16602	0.015879	0.00578	0.014146	0.030323	0.0061031	0.01249	0.0040593	0.008583	0.034863	0.026898	0.028629	0.0067911	0.013679	0.0097908	0.017735
0.017039	0.043998	0.016878	0.016631	0.062356	0.019355	0.11287	0.063509	0.002103	0.026393	0.011362	0.0060589	0.2716	0.0049392	0.031167	0.045978	0.039357	0.01354	0.042095	0.026934	0.038711	0.01727	0.010659	0.014852	0.096393	0.027319	0.024884	0.039503	0.013768	0.011624	0.012896	0.019212	0.027926	0.019464	0.16528	0.016185	0.0058255	0.014171	0.029699	0.0060315	0.012599	0.0040297	0.0086835	0.034646	0.026583	0.028463	0.0068586	0.013707	0.0097064	0.017962
0.017256	0.043618	0.016868	0.016585	0.062917	0.019187	0.1095	0.064371	0.0020803	0.026563	0.011435	0.0059209	0.269	0.0048832	0.030945	0.046025	0.038525	0.013642	0.04134	0.026812	0.038656	0.017189	0.010638	0.014888	0.095478	0.027268	0.024699	0.0397	0.013567	0.011421	0.012964	0.019389	0.026804	0.019935	0.16482	0.016494	0.0058729	0.014182	0.029271	0.0059628	0.012708	0.0040042	0.0087848	0.03448	0.02631	0.028307	0.0069405	0.013739	0.0096235	0.018209
0.017486	0.042999	0.016865	0.016539	0.063433	0.01905	0.10641	0.06539	0.0020636	0.026823	0.011511	0.0058277	0.26679	0.0048301	0.030727	0.046025	0.037858	0.013761	0.040752	0.026724	0.038664	0.017161	0.010631	0.014961	0.094754	0.027258	0.024592	0.039927	0.013365	0.011232	0.013043	0.019561	0.025888	0.020424	0.16459	0.016806	0.0059221	0.014187	0.029021	0.0058993	0.012817	0.0039819	0.0088866	0.034361	0.026069	0.028165	0.0070368	0.013775	0.0095418	0.018475
0.017725	0.042196	0.01687	0.016496	0.063902	0.018944	0.10359	0.066545	0.0020538	0.027158	0.011587	0.0057731	0.26494	0.0047805	0.030521	0.045987	0.03734	0.013895	0.040312	0.026658	0.038733	0.017176	0.010635	0.015069	0.094196	0.027288	0.024549	0.040184	0.013174	0.011058	0.013129	0.019729	0.025153	0.02093	0.16458	0.017118	0.0059749	0.014192	0.028937	0.0058412	0.012921	0.0039632	0.0089893	0.034281	0.025852	0.028036	0.007146	0.013817	0.0094624	0.018755
0.017972	0.041269	0.016881	0.016458	0.064313	0.018865	0.10101	0.06781	0.0020542	0.027557	0.01166	0.0057485	0.26341	0.0047337	0.030327	0.045916	0.03695	0.014038	0.039988	0.026609	0.038854	0.017232	0.010649	0.015203	0.093796	0.027356	0.02456	0.040464	0.012993	0.010904	0.013222	0.0199	0.024561	0.021448	0.1648	0.01743	0.0060316	0.014202	0.028992	0.0057888	0.013022	0.0039476	0.0090923	0.034233	0.025652	0.027919	0.0072694	0.013863	0.009386	0.019045
0.018222	0.040259	0.016898	0.016426	0.064647	0.018805	0.098674	0.069156	0.0020648	0.028006	0.011729	0.0057452	0.2622	0.0046894	0.030142	0.045809	0.036675	0.014185	0.039762	0.026571	0.039027	0.017325	0.010671	0.015366	0.093526	0.027471	0.024612	0.040779	0.012826	0.01077	0.013318	0.020084	0.02408	0.021968	0.16528	0.017739	0.0060922	0.014214	0.029142	0.0057419	0.013117	0.0039352	0.0091946	0.034214	0.025468	0.027813	0.0074067	0.013914	0.0093129	0.019341
0.018478	0.039191	0.01692	0.016396	0.064897	0.018756	0.09657	0.070563	0.0020845	0.028495	0.011792	0.0057721	0.26129	0.0046485	0.02997	0.045656	0.036503	0.014334	0.039636	0.026539	0.039249	0.017452	0.010699	0.015566	0.093355	0.027639	0.024698	0.041145	0.01267	0.010656	0.013417	0.020293	0.023689	0.02249	0.16599	0.018041	0.006155	0.014229	0.029346	0.0056986	0.013205	0.0039273	0.0092955	0.034225	0.0253	0.027719	0.007559	0.013971	0.0092437	0.019646
0.018737	0.038081	0.01695	0.016367	0.06506	0.018716	0.094706	0.072031	0.0021124	0.029022	0.011851	0.00585	0.26067	0.0046121	0.029809	0.04539	0.036419	0.014481	0.039611	0.026517	0.039518	0.017605	0.010732	0.015808	0.093264	0.027864	0.024815	0.041562	0.012524	0.010565	0.01352	0.020528	0.023378	0.023017	0.16685	0.018331	0.0062198	0.01425	0.029583	0.0056585	0.013285	0.0039229	0.0093949	0.034259	0.025151	0.02763	0.0077285	0.014031	0.0091766	0.019963
0.01899	0.036939	0.016992	0.016337	0.065135	0.018683	0.093083	0.073557	0.0021457	0.029582	0.011908	0.0059902	0.26033	0.0045783	0.029657	0.044899	0.036415	0.014619	0.039694	0.026504	0.039828	0.017783	0.01077	0.016084	0.093231	0.028144	0.024958	0.042024	0.012387	0.010498	0.013625	0.020794	0.023132	0.023543	0.16786	0.018601	0.0062861	0.014273	0.029849	0.0056207	0.013356	0.0039226	0.0094926	0.034309	0.025014	0.027543	0.0079155	0.014094	0.0091108	0.020297
0.01923	0.035777	0.017043	0.016305	0.065126	0.018657	0.09167	0.075118	0.0021813	0.030167	0.011959	0.006187	0.26023	0.0045469	0.029511	0.04418	0.036467	0.014747	0.039879	0.026502	0.040173	0.017985	0.010814	0.016391	0.093272	0.028469	0.02512	0.042523	0.012258	0.010463	0.013731	0.021092	0.022948	0.02406	0.169	0.018849	0.0063554	0.014295	0.030146	0.005585	0.013418	0.0039267	0.0095879	0.034368	0.024887	0.027454	0.0081183	0.014157	0.0090467	0.020642
0.019452	0.034603	0.017105	0.016272	0.065039	0.018639	0.090442	0.076683	0.002218	0.03076	0.012007	0.0064224	0.26031	0.0045172	0.029371	0.043275	0.036548	0.01486	0.04016	0.026502	0.040547	0.018209	0.01086	0.016724	0.093392	0.028825	0.025296	0.043036	0.012138	0.010463	0.01384	0.021424	0.022813	0.024553	0.17029	0.019076	0.0064283	0.014309	0.030469	0.0055505	0.013473	0.0039343	0.0096787	0.034429	0.024762	0.027362	0.0083334	0.01422	0.0089846	0.020987
0.019655	0.033429	0.017178	0.016241	0.064873	0.01863	0.089364	0.07821	0.0022559	0.031369	0.012048	0.0066831	0.2605	0.0044898	0.029234	0.042236	0.036639	0.01496	0.040518	0.026502	0.040949	0.01845	0.010907	0.017076	0.093584	0.029209	0.025485	0.043537	0.012027	0.010492	0.013949	0.021785	0.022726	0.02501	0.17165	0.01928	0.0065031	0.014314	0.030816	0.0055175	0.013519	0.0039445	0.0097622	0.03449	0.024627	0.027269	0.0085597	0.014284	0.0089261	0.021318
0.019843	0.032265	0.017261	0.01621	0.06464	0.018629	0.088426	0.079648	0.0022969	0.031994	0.012081	0.0069621	0.26079	0.004466	0.029102	0.041168	0.03674	0.015048	0.040934	0.026503	0.041374	0.018701	0.010955	0.017442	0.093836	0.029625	0.025685	0.044013	0.011922	0.010552	0.014059	0.022169	0.022683	0.02542	0.17304	0.019456	0.0065813	0.01431	0.031185	0.0054863	0.013556	0.0039575	0.0098381	0.034551	0.02448	0.027176	0.0087968	0.014349	0.0088712	0.021621
0.020019	0.031117	0.017353	0.016181	0.064353	0.018637	0.087592	0.080952	0.0023409	0.032637	0.012105	0.0072572	0.26116	0.0044448	0.028974	0.040161	0.036855	0.015127	0.041408	0.026507	0.041816	0.01896	0.011006	0.017816	0.094156	0.030069	0.025897	0.044463	0.011823	0.010641	0.014161	0.022569	0.022682	0.025791	0.17446	0.019599	0.0066608	0.014297	0.031572	0.0054557	0.013584	0.0039717	0.0099056	0.03459	0.024322	0.027083	0.009045	0.014412	0.0088195	0.021889
0.020191	0.029993	0.017451	0.016152	0.064027	0.018659	0.086858	0.082123	0.0023862	0.033288	0.012122	0.0075668	0.26155	0.004425	0.028851	0.039289	0.036983	0.015199	0.041939	0.026517	0.04227	0.019223	0.011059	0.018197	0.094543	0.030532	0.026124	0.044906	0.011734	0.010759	0.014254	0.022979	0.022724	0.026125	0.1759	0.019709	0.0067399	0.014277	0.031977	0.0054254	0.013601	0.0039857	0.0099652	0.034595	0.024155	0.026987	0.0093053	0.014471	0.00877	0.022126
0.020361	0.028902	0.017558	0.016123	0.063671	0.018696	0.086215	0.083184	0.0024323	0.033924	0.012132	0.00789	0.26191	0.0044072	0.028734	0.038536	0.037121	0.01526	0.042508	0.026528	0.042734	0.019484	0.011114	0.018579	0.094938	0.031003	0.026372	0.045353	0.011653	0.010902	0.014338	0.023386	0.022804	0.026409	0.17738	0.019784	0.006818	0.01425	0.032396	0.0053969	0.013609	0.0039985	0.010018	0.034566	0.023988	0.02689	0.0095804	0.014526	0.0087232	0.022339
0.020533	0.027851	0.017674	0.016093	0.063285	0.01875	0.085655	0.084156	0.0024791	0.034517	0.012136	0.0082271	0.26223	0.0043931	0.028625	0.037849	0.037257	0.015307	0.043091	0.026538	0.043204	0.019737	0.011169	0.018958	0.095287	0.031474	0.02664	0.045804	0.011578	0.011064	0.014411	0.02378	0.022915	0.026627	0.17884	0.019828	0.0068951	0.014214	0.032817	0.0053705	0.013608	0.0040109	0.010063	0.034513	0.023827	0.026793	0.0098701	0.014576	0.0086801	0.022538
0.020707	0.026841	0.0178	0.016062	0.062859	0.018824	0.085185	0.085055	0.0025281	0.035043	0.012134	0.0085715	0.26255	0.0043836	0.028519	0.037205	0.037383	0.015339	0.043664	0.026547	0.043673	0.019977	0.011223	0.019334	0.095587	0.03193	0.026922	0.046257	0.011511	0.01125	0.014475	0.024161	0.02305	0.026781	0.18022	0.019844	0.006972	0.014175	0.03323	0.005346	0.013596	0.0040243	0.010103	0.03444	0.02368	0.02669	0.010172	0.014622	0.0086412	0.02273
0.020882	0.025875	0.017935	0.01603	0.062385	0.01892	0.084811	0.085895	0.0025785	0.035495	0.012123	0.0089209	0.2629	0.0043773	0.028414	0.036598	0.037488	0.015355	0.044212	0.026552	0.044139	0.020199	0.011274	0.01971	0.095849	0.032357	0.027211	0.046708	0.011452	0.01148	0.014526	0.024534	0.023202	0.026882	0.18154	0.019839	0.0070488	0.014134	0.033626	0.0053214	0.013575	0.0040374	0.010138	0.034355	0.02355	0.026581	0.010483	0.014666	0.0086065	0.022925
0.021057	0.024967	0.018078	0.015995	0.061865	0.019036	0.084533	0.086672	0.0026286	0.035871	0.012101	0.0092735	0.26322	0.0043738	0.028311	0.036024	0.037563	0.015359	0.044721	0.026556	0.044597	0.020385	0.011323	0.020081	0.096089	0.032752	0.027507	0.047163	0.0114	0.011775	0.014569	0.024898	0.02336	0.026925	0.18282	0.019816	0.0071261	0.014082	0.034003	0.0052966	0.013549	0.004046	0.010168	0.034266	0.023435	0.026465	0.010802	0.014706	0.0085731	0.023125
0.021238	0.024124	0.018229	0.015958	0.061303	0.019169	0.084328	0.087397	0.0026769	0.036161	0.01207	0.0096287	0.26348	0.0043731	0.028211	0.035486	0.037602	0.015352	0.045189	0.026559	0.045043	0.020519	0.011368	0.020441	0.096307	0.033095	0.027828	0.047623	0.011355	0.01214	0.014603	0.025255	0.023517	0.026907	0.18407	0.019776	0.0072023	0.01401	0.03436	0.0052711	0.013517	0.004049	0.010191	0.034187	0.023333	0.026341	0.011127	0.014743	0.0085422	0.02333
0.021429	0.023354	0.018384	0.015917	0.060706	0.019316	0.084186	0.088075	0.0027245	0.036364	0.01203	0.0099852	0.26369	0.0043744	0.02811	0.034983	0.037601	0.015335	0.045623	0.026565	0.045475	0.020596	0.011412	0.020785	0.096494	0.03338	0.028185	0.04808	0.011315	0.01257	0.014628	0.0256	0.023671	0.026838	0.18531	0.019726	0.0072785	0.013934	0.034715	0.0052445	0.013474	0.0040455	0.010212	0.034128	0.023255	0.026213	0.011454	0.014777	0.0085143	0.02355
0.021631	0.02269	0.01854	0.015873	0.060084	0.019472	0.08411	0.0887	0.0027712	0.036488	0.011985	0.01034	0.26384	0.004376	0.028006	0.034503	0.037563	0.015309	0.046025	0.026572	0.045889	0.020618	0.011452	0.021113	0.096644	0.033613	0.02858	0.048531	0.011281	0.013054	0.014645	0.025933	0.023822	0.026728	0.18655	0.019666	0.0073558	0.013857	0.03507	0.0052157	0.013419	0.0040351	0.010234	0.034085	0.02321	0.026079	0.01178	0.014807	0.0084888	0.023793
0.02185	0.022177	0.018696	0.015826	0.059448	0.019636	0.084084	0.089282	0.0028161	0.036528	0.011934	0.010692	0.26394	0.0043773	0.027902	0.034047	0.037502	0.015274	0.046387	0.026583	0.046281	0.020593	0.011492	0.021434	0.096748	0.033814	0.029014	0.048972	0.01125	0.013579	0.014654	0.026249	0.023966	0.026566	0.18774	0.019594	0.0074321	0.013779	0.03541	0.0051843	0.013352	0.0040214	0.01026	0.03406	0.023211	0.02594	0.012105	0.014835	0.008467	0.02406
0.022088	0.021822	0.018851	0.015777	0.058823	0.019801	0.084089	0.089808	0.0028588	0.036475	0.011873	0.011044	0.26395	0.0043787	0.0278	0.033626	0.037432	0.015231	0.046697	0.026597	0.046645	0.020531	0.011527	0.021755	0.096777	0.034007	0.02947	0.049409	0.011223	0.014141	0.014657	0.026543	0.024099	0.026339	0.18883	0.01951	0.0075062	0.013702	0.035728	0.0051519	0.013276	0.004006	0.010292	0.034056	0.023257	0.025798	0.01243	0.014861	0.0084474	0.024348
0.022343	0.021598	0.019003	0.015725	0.058232	0.019962	0.084147	0.090266	0.0029	0.036321	0.011801	0.011396	0.26389	0.0043801	0.027693	0.033259	0.037361	0.015179	0.046944	0.026613	0.046986	0.020436	0.011557	0.022079	0.096724	0.034198	0.029929	0.049844	0.011201	0.014728	0.014655	0.026811	0.024234	0.02603	0.18981	0.019416	0.0075804	0.013624	0.036021	0.0051199	0.013199	0.0039893	0.010334	0.034069	0.023337	0.025653	0.012755	0.014886	0.0084295	0.024648
0.022615	0.021499	0.019153	0.015668	0.057695	0.020117	0.084253	0.090649	0.0029379	0.036058	0.011724	0.011746	0.26376	0.0043827	0.027578	0.032978	0.037283	0.015121	0.047122	0.026635	0.047306	0.020316	0.011582	0.022409	0.096596	0.034394	0.030387	0.050284	0.011183	0.015331	0.014648	0.027044	0.024375	0.025647	0.19069	0.019317	0.0076567	0.013536	0.036284	0.0050858	0.013123	0.0039714	0.010381	0.034093	0.023445	0.025506	0.013077	0.014911	0.008414	0.024951
0.022903	0.021517	0.019296	0.015607	0.057209	0.020267	0.084387	0.090962	0.0029702	0.035702	0.011646	0.012105	0.26353	0.0043861	0.027446	0.032818	0.037194	0.015056	0.047223	0.026664	0.047608	0.020183	0.011601	0.022747	0.09641	0.034613	0.030843	0.05072	0.011167	0.015941	0.014642	0.027238	0.024526	0.025202	0.19144	0.019216	0.0077332	0.013437	0.036505	0.0050457	0.01305	0.0039535	0.010434	0.034125	0.023577	0.025359	0.013396	0.014939	0.008402	0.025246
0.023207	0.021618	0.019432	0.015539	0.056763	0.020409	0.084559	0.091224	0.0029975	0.035275	0.011569	0.012505	0.26316	0.0043883	0.027295	0.032794	0.037098	0.014986	0.047256	0.026706	0.047891	0.020046	0.011616	0.023106	0.096201	0.034856	0.031298	0.051137	0.011146	0.016552	0.014643	0.027388	0.024696	0.024718	0.19205	0.019119	0.0078046	0.013324	0.036682	0.0050004	0.012981	0.0039371	0.010495	0.034166	0.023736	0.025212	0.01372	0.014964	0.0083915	0.025538
0.023524	0.021778	0.019561	0.015464	0.05635	0.020541	0.084794	0.09147	0.0030247	0.034803	0.011492	0.01296	0.26269	0.0043895	0.027134	0.032895	0.037007	0.014916	0.04725	0.026767	0.048159	0.019916	0.011626	0.023501	0.095996	0.035127	0.031755	0.051521	0.011122	0.017153	0.014659	0.027491	0.024894	0.024228	0.19252	0.019032	0.0078702	0.013199	0.036837	0.0049511	0.012917	0.0039229	0.010573	0.034221	0.023922	0.025064	0.014049	0.014985	0.0083813	0.025826
0.023851	0.021982	0.019685	0.015381	0.055981	0.020667	0.085087	0.091734	0.0030778	0.034305	0.011416	0.013446	0.26214	0.0043903	0.026963	0.03312	0.036938	0.014851	0.04722	0.026848	0.048417	0.0198	0.011632	0.02394	0.095803	0.035418	0.032217	0.051845	0.011095	0.017738	0.014699	0.027545	0.025123	0.023787	0.19284	0.018957	0.0079313	0.013074	0.037018	0.0048983	0.012857	0.0039101	0.010668	0.034295	0.024136	0.024919	0.014382	0.015003	0.0083699	0.026107
0.024186	0.022226	0.019803	0.015295	0.055661	0.020791	0.085438	0.092018	0.003183	0.033796	0.011343	0.013919	0.26152	0.0043912	0.026785	0.033478	0.036909	0.014797	0.047163	0.026951	0.048669	0.019697	0.011636	0.024409	0.095616	0.035706	0.03268	0.052088	0.011065	0.018302	0.014769	0.027551	0.025395	0.023428	0.19304	0.018904	0.0079912	0.012951	0.037285	0.004843	0.012804	0.0038966	0.010779	0.034386	0.024375	0.024777	0.014713	0.015016	0.0083559	0.026372
0.024532	0.022515	0.019911	0.015211	0.055386	0.020911	0.085832	0.09231	0.0033305	0.033283	0.011271	0.014327	0.26087	0.0043904	0.026602	0.034006	0.036924	0.014763	0.047083	0.027075	0.048906	0.019611	0.01164	0.024912	0.095424	0.035973	0.033141	0.052257	0.011034	0.018836	0.014864	0.027514	0.025729	0.023137	0.19312	0.01888	0.0080519	0.01283	0.037663	0.0047858	0.012758	0.0038819	0.010905	0.034499	0.024639	0.024635	0.015037	0.015029	0.0083426	0.026608
0.0249	0.022856	0.020005	0.015129	0.055144	0.021026	0.08624	0.092599	0.0035075	0.03277	0.011201	0.014644	0.26023	0.0043888	0.026418	0.034748	0.036988	0.014747	0.046993	0.027217	0.04912	0.019541	0.011645	0.025461	0.095229	0.036221	0.033594	0.05236	0.011003	0.01933	0.014978	0.027434	0.026122	0.022905	0.1931	0.018887	0.0081146	0.012714	0.038127	0.0047277	0.012719	0.0038659	0.011051	0.034641	0.024932	0.024491	0.015354	0.015041	0.00833	0.026805
0.025299	0.023252	0.02009	0.015051	0.05493	0.021138	0.086644	0.092891	0.0037065	0.032265	0.011134	0.014879	0.25958	0.004387	0.026236	0.035668	0.037105	0.014749	0.046884	0.027375	0.04931	0.019482	0.011653	0.026051	0.095024	0.036461	0.034035	0.052406	0.010972	0.019775	0.015106	0.027318	0.026551	0.022729	0.19298	0.018924	0.0081775	0.012602	0.038657	0.0046694	0.012685	0.0038481	0.011217	0.034823	0.025258	0.024345	0.015664	0.015055	0.0083184	0.026966
0.025732	0.023697	0.020165	0.014975	0.05474	0.021245	0.087053	0.093191	0.0039228	0.031772	0.011072	0.015068	0.25894	0.0043853	0.026058	0.036692	0.037276	0.01477	0.046753	0.02756	0.049484	0.019434	0.011663	0.026686	0.094795	0.036711	0.034466	0.052411	0.010941	0.020169	0.015244	0.027184	0.026998	0.022606	0.19276	0.018986	0.0082385	0.012495	0.039241	0.0046114	0.012653	0.0038286	0.011403	0.035058	0.025622	0.024194	0.015971	0.015072	0.0083079	0.027107
0.026199	0.024183	0.02023	0.014902	0.054584	0.021351	0.08749	0.093512	0.0041543	0.031271	0.011021	0.015232	0.25836	0.0043834	0.025888	0.037736	0.037508	0.01481	0.046615	0.027775	0.04965	0.019397	0.011678	0.027379	0.09453	0.036988	0.034886	0.052389	0.010912	0.02052	0.01539	0.02705	0.027447	0.022537	0.19249	0.019069	0.0082998	0.012392	0.039871	0.0045531	0.012624	0.0038075	0.011614	0.035347	0.026022	0.024038	0.016276	0.01509	0.0082971	0.027243
0.026698	0.024706	0.020284	0.014831	0.054463	0.021455	0.08795	0.093886	0.0043983	0.030766	0.010982	0.015381	0.25779	0.0043803	0.025721	0.038689	0.037792	0.014867	0.046466	0.028016	0.049818	0.019373	0.011699	0.028135	0.094229	0.037311	0.0353	0.052345	0.010885	0.02083	0.015545	0.026931	0.027888	0.022522	0.19219	0.019172	0.0083612	0.012292	0.040547	0.0044942	0.012599	0.0037846	0.011852	0.035689	0.02645	0.023879	0.016576	0.015111	0.0082869	0.027389
0.027227	0.02526	0.02033	0.014764	0.054375	0.02156	0.088422	0.094329	0.0046529	0.030266	0.010953	0.01552	0.25723	0.0043758	0.025556	0.039518	0.038115	0.014936	0.046285	0.028279	0.049995	0.019367	0.011726	0.028949	0.093883	0.037718	0.035716	0.052278	0.01086	0.021101	0.015709	0.026842	0.028315	0.022552	0.19186	0.019295	0.008424	0.012193	0.041279	0.0044344	0.012578	0.0037614	0.012118	0.036082	0.026908	0.023715	0.016869	0.015134	0.0082765	0.027553
0.027784	0.025848	0.020368	0.014699	0.054321	0.021668	0.088902	0.094835	0.0049179	0.029771	0.010936	0.015654	0.25674	0.0043709	0.025391	0.040249	0.03847	0.015016	0.046077	0.02856	0.050184	0.019384	0.011756	0.029814	0.093495	0.038255	0.036133	0.052177	0.010835	0.021338	0.015884	0.026793	0.028726	0.022621	0.19145	0.019436	0.0084911	0.012094	0.042082	0.0043739	0.012563	0.0037391	0.012408	0.036518	0.027401	0.023551	0.017149	0.015161	0.008266	0.02773
0.028361	0.02648	0.020399	0.014638	0.054299	0.021782	0.089392	0.09539	0.0051914	0.029299	0.010932	0.015784	0.25635	0.0043649	0.025225	0.040931	0.038847	0.01511	0.045871	0.02886	0.050382	0.019426	0.011791	0.030721	0.093117	0.038936	0.036542	0.052041	0.010813	0.021542	0.016068	0.026782	0.02913	0.022734	0.19093	0.019596	0.0085635	0.011994	0.042975	0.0043114	0.01255	0.0037184	0.012722	0.036984	0.027932	0.023386	0.017413	0.01519	0.0082553	0.027913
0.028954	0.027161	0.020421	0.014583	0.054314	0.021895	0.089897	0.095972	0.0054712	0.02887	0.010943	0.015909	0.25607	0.0043558	0.025056	0.041593	0.03925	0.01522	0.045683	0.02918	0.050591	0.019495	0.011831	0.031663	0.092796	0.039742	0.036934	0.051875	0.010793	0.021722	0.016258	0.026812	0.029545	0.022892	0.19036	0.019772	0.0086425	0.011894	0.043959	0.0042468	0.012543	0.0036998	0.013061	0.037466	0.028497	0.023216	0.01766	0.015222	0.0082443	0.028099
0.02956	0.027893	0.020437	0.014532	0.054377	0.022003	0.090413	0.096557	0.0057548	0.028498	0.010975	0.016034	0.25586	0.0043435	0.024886	0.042254	0.03969	0.015346	0.045523	0.029515	0.050811	0.019589	0.011878	0.03263	0.092519	0.040656	0.037299	0.05169	0.010775	0.021863	0.016452	0.026878	0.029972	0.023082	0.18979	0.019961	0.0087263	0.011789	0.045036	0.0041811	0.012543	0.003682	0.013422	0.03796	0.029078	0.023047	0.017894	0.015258	0.0082336	0.02829
0.030177	0.028674	0.020445	0.014487	0.054499	0.02211	0.090916	0.097129	0.0060406	0.028184	0.01103	0.016168	0.25569	0.0043304	0.024719	0.042924	0.040173	0.015489	0.045412	0.029863	0.051038	0.019711	0.011934	0.033616	0.09224	0.041667	0.037638	0.051495	0.01076	0.021928	0.01665	0.026981	0.030405	0.023289	0.18924	0.020155	0.0088129	0.011682	0.046209	0.0041164	0.012549	0.0036661	0.013804	0.038459	0.029663	0.022881	0.018119	0.015295	0.0082234	0.028491
0.030807	0.029496	0.020445	0.014448	0.054676	0.022226	0.091383	0.097678	0.006328	0.027931	0.011112	0.016322	0.2556	0.0043172	0.024555	0.043627	0.040706	0.015647	0.045357	0.03022	0.051276	0.019868	0.012001	0.034621	0.091925	0.042759	0.03795	0.051286	0.010745	0.021894	0.016847	0.027115	0.030845	0.023502	0.18865	0.020353	0.0089018	0.011575	0.047472	0.0040521	0.012558	0.0036547	0.01421	0.038955	0.030248	0.022721	0.01834	0.015334	0.0082151	0.028705
0.031455	0.030363	0.020436	0.014413	0.054903	0.022361	0.091842	0.098191	0.0066153	0.027747	0.011222	0.016508	0.25558	0.0043042	0.024393	0.044392	0.04129	0.015819	0.045361	0.030581	0.051526	0.020075	0.01208	0.03565	0.091584	0.043928	0.03821	0.051085	0.010732	0.021765	0.01704	0.027278	0.031296	0.023723	0.18802	0.020551	0.0089941	0.011472	0.048809	0.0039886	0.01257	0.0036482	0.014642	0.039424	0.030822	0.02257	0.018563	0.015375	0.0082084	0.028917
0.032125	0.031271	0.020427	0.01438	0.055172	0.022524	0.092306	0.098669	0.0068994	0.027648	0.011354	0.016729	0.25559	0.0042912	0.024233	0.04525	0.041911	0.016002	0.045414	0.030943	0.051787	0.020335	0.012169	0.036706	0.091244	0.045167	0.03841	0.050923	0.010721	0.021559	0.017229	0.027483	0.031769	0.023943	0.1874	0.020742	0.0090873	0.011362	0.050166	0.003926	0.01259	0.0036466	0.015088	0.039851	0.031368	0.022427	0.018794	0.015418	0.0082028	0.029112
0.03283	0.032215	0.020423	0.01435	0.055473	0.022733	0.092773	0.099118	0.0071782	0.027646	0.01151	0.016981	0.25563	0.00428	0.024076	0.046223	0.042556	0.016194	0.045501	0.031303	0.052056	0.020638	0.012267	0.037796	0.090931	0.04647	0.038557	0.050813	0.010712	0.021301	0.017414	0.027753	0.032275	0.024155	0.18677	0.020925	0.0091837	0.011247	0.051517	0.0038653	0.012618	0.0036488	0.015536	0.040238	0.031869	0.022291	0.019045	0.015462	0.0081973	0.029274
0.033577	0.033195	0.020426	0.014326	0.055781	0.023014	0.09324	0.099546	0.0074494	0.027758	0.01169	0.017259	0.25568	0.0042712	0.023922	0.047297	0.043214	0.016395	0.045624	0.031656	0.052337	0.020973	0.01237	0.038915	0.090659	0.047823	0.038662	0.050759	0.010709	0.021011	0.017596	0.028102	0.032827	0.024363	0.18616	0.0211	0.0092859	0.011123	0.052866	0.0038062	0.012655	0.0036529	0.015984	0.040591	0.032312	0.022162	0.019324	0.015505	0.0081909	0.029401
0.034376	0.034206	0.02044	0.01431	0.056065	0.023381	0.093665	0.099983	0.0077107	0.027988	0.011894	0.017559	0.25571	0.0042645	0.023769	0.048458	0.04387	0.016605	0.045788	0.032002	0.052642	0.021329	0.012479	0.040062	0.090435	0.049182	0.038747	0.050765	0.01071	0.020699	0.017783	0.028532	0.033432	0.024572	0.18556	0.021271	0.0093931	0.010995	0.054234	0.0037479	0.012697	0.0036578	0.016427	0.04093	0.032698	0.022038	0.01963	0.015545	0.0081853	0.029503
0.035238	0.03523	0.020465	0.014301	0.056297	0.023821	0.093989	0.10044	0.0079594	0.028329	0.012122	0.017882	0.25566	0.004259	0.023616	0.049675	0.044519	0.016823	0.046004	0.032338	0.052963	0.021704	0.012591	0.041245	0.09025	0.050516	0.038839	0.050821	0.010712	0.020383	0.017985	0.029041	0.034081	0.024789	0.18496	0.021437	0.0095017	0.010866	0.055621	0.0036903	0.012743	0.0036635	0.016863	0.041275	0.033043	0.021918	0.019955	0.015582	0.0081813	0.029595
0.036171	0.03625	0.020504	0.014301	0.056454	0.024315	0.094207	0.10092	0.0081947	0.028771	0.012368	0.018218	0.25555	0.0042539	0.023463	0.050893	0.045161	0.017048	0.046289	0.032662	0.053297	0.022092	0.012706	0.042476	0.090102	0.051812	0.038951	0.050916	0.010718	0.020074	0.018214	0.029632	0.034773	0.02501	0.18439	0.021596	0.0096103	0.010738	0.057005	0.0036352	0.012792	0.0036724	0.017296	0.041644	0.033354	0.021802	0.020294	0.015617	0.0081827	0.029686
0.037183	0.037264	0.020558	0.014309	0.056534	0.024852	0.094362	0.10141	0.0084152	0.029305	0.01263	0.018532	0.25544	0.0042495	0.023315	0.05205	0.045797	0.017276	0.046661	0.032976	0.053643	0.022488	0.012822	0.043747	0.089995	0.053076	0.039087	0.051046	0.010727	0.019779	0.018483	0.030308	0.035499	0.025219	0.18386	0.021748	0.0097238	0.010605	0.058374	0.0035841	0.012843	0.0036838	0.017725	0.042043	0.033643	0.021688	0.020638	0.015648	0.008199	0.029777
0.038264	0.03827	0.020633	0.014325	0.056555	0.025426	0.094458	0.10188	0.0086136	0.029918	0.012906	0.018761	0.25536	0.0042474	0.023168	0.05311	0.04643	0.017505	0.047116	0.033272	0.054002	0.02288	0.01294	0.045033	0.089911	0.054324	0.039248	0.051206	0.010739	0.019502	0.0188	0.031065	0.036238	0.025396	0.18337	0.021884	0.00985	0.010468	0.059715	0.0035358	0.012893	0.0036947	0.018141	0.042473	0.033917	0.021578	0.020979	0.015682	0.0082244	0.029868
0.039406	0.039247	0.02073	0.01435	0.056533	0.026029	0.094475	0.10229	0.0087701	0.030597	0.013195	0.018887	0.2553	0.0042465	0.023017	0.054088	0.047061	0.017731	0.047633	0.033546	0.054371	0.023252	0.013061	0.046301	0.089832	0.055546	0.039434	0.051393	0.010753	0.019252	0.019165	0.031896	0.03697	0.025505	0.18287	0.022001	0.0099951	0.010322	0.061023	0.0034892	0.012946	0.0037043	0.018534	0.042914	0.034189	0.021471	0.021312	0.015717	0.0082549	0.029964
0.040608	0.040183	0.020851	0.014385	0.056471	0.026651	0.094423	0.10264	0.0088364	0.031337	0.013494	0.018958	0.25524	0.0042465	0.022858	0.054997	0.047675	0.017946	0.048195	0.033798	0.054741	0.023596	0.013186	0.047534	0.089764	0.056731	0.039645	0.051608	0.010769	0.019037	0.019572	0.032787	0.037686	0.025467	0.18235	0.022094	0.010164	0.010157	0.062274	0.0034441	0.013004	0.0037126	0.018904	0.043349	0.034467	0.021365	0.021644	0.015754	0.0082897	0.030075
0.041874	0.041072	0.020998	0.014427	0.056372	0.027283	0.094315	0.10293	0.0087725	0.032134	0.013801	0.01903	0.25517	0.0042471	0.022693	0.05583	0.048256	0.01814	0.0488	0.03403	0.055115	0.023921	0.013315	0.048733	0.089723	0.057915	0.039881	0.051848	0.010787	0.018865	0.020018	0.033727	0.038362	0.025239	0.18185	0.022153	0.010357	0.0099693	0.063404	0.0034006	0.013063	0.0037209	0.019253	0.043769	0.034753	0.021262	0.021985	0.015793	0.00833	0.030204
0.043194	0.041901	0.021174	0.014473	0.056248	0.027927	0.09416	0.10317	0.0086117	0.03299	0.014124	0.01915	0.25506	0.0042494	0.022521	0.05658	0.048814	0.018309	0.049435	0.034238	0.055503	0.024227	0.013447	0.049881	0.089702	0.059133	0.04016	0.052104	0.010807	0.018748	0.020501	0.034709	0.038961	0.024879	0.18137	0.022174	0.010575	0.0097607	0.06439	0.003359	0.013125	0.003731	0.019582	0.044168	0.035046	0.021165	0.022344	0.015835	0.0083742	0.030368
0.044544	0.042665	0.021376	0.014526	0.056104	0.028581	0.093996	0.10337	0.0083934	0.033919	0.014461	0.019357	0.25492	0.0042531	0.022343	0.057249	0.049357	0.018459	0.050076	0.034423	0.055913	0.024523	0.013581	0.050981	0.089709	0.06038	0.040504	0.052378	0.010828	0.018696	0.021025	0.035709	0.039474	0.024428	0.18092	0.022162	0.010818	0.0095362	0.065287	0.0033192	0.013191	0.0037439	0.019892	0.044542	0.035343	0.021077	0.022727	0.015877	0.0084219	0.030585
0.045915	0.043361	0.021602	0.014585	0.055946	0.029238	0.093858	0.10351	0.0081418	0.034924	0.01481	0.019683	0.25476	0.0042568	0.02216	0.057875	0.049892	0.0186	0.050726	0.034585	0.056346	0.024823	0.013717	0.052059	0.089753	0.061635	0.04092	0.052671	0.010849	0.018714	0.021588	0.036696	0.039921	0.023918	0.1805	0.022124	0.01108	0.0093015	0.066146	0.0032803	0.013263	0.0037609	0.02019	0.044889	0.035638	0.020997	0.023141	0.015919	0.0084728	0.030852
0.047305	0.044003	0.021848	0.014654	0.055781	0.029891	0.093741	0.10361	0.007869	0.036001	0.015165	0.020121	0.25457	0.0042613	0.021971	0.058499	0.050414	0.018736	0.051396	0.034716	0.05679	0.025135	0.013853	0.053134	0.089832	0.062877	0.041402	0.052982	0.01087	0.018804	0.022188	0.037649	0.040324	0.023376	0.1801	0.022069	0.011358	0.0090621	0.067005	0.0032426	0.013342	0.0037832	0.020486	0.045209	0.035926	0.020924	0.023592	0.01596	0.0085255	0.031153
0.048711	0.044609	0.022114	0.014737	0.055606	0.030534	0.09363	0.10368	0.0075809	0.03716	0.015521	0.020636	0.25436	0.0042669	0.021777	0.059162	0.050911	0.018869	0.052088	0.034813	0.05723	0.025471	0.013989	0.05423	0.089969	0.064082	0.041947	0.053304	0.010891	0.018968	0.022823	0.038571	0.040707	0.022814	0.17973	0.022005	0.011649	0.0088217	0.06788	0.0032076	0.013429	0.0038093	0.020775	0.045513	0.036207	0.020855	0.024078	0.015997	0.0085791	0.031471
0.050137	0.045194	0.022399	0.014836	0.055417	0.031163	0.09353	0.10374	0.0072828	0.038414	0.015881	0.0212	0.25416	0.0042739	0.021582	0.059898	0.051388	0.019004	0.052821	0.034884	0.057654	0.025837	0.014125	0.055373	0.090186	0.065217	0.042544	0.053639	0.010913	0.019213	0.02349	0.039452	0.041099	0.022241	0.17932	0.021939	0.011949	0.0085838	0.068766	0.0031759	0.013523	0.0038373	0.021051	0.045817	0.036485	0.020789	0.024597	0.01603	0.0086328	0.031786
0.051585	0.04577	0.022698	0.014952	0.055211	0.031771	0.093449	0.10379	0.0069783	0.039769	0.016249	0.0218	0.25401	0.0042817	0.021394	0.060698	0.051864	0.019152	0.053613	0.034934	0.058062	0.026232	0.014261	0.056584	0.090472	0.066235	0.043171	0.053983	0.010938	0.019537	0.024184	0.040271	0.041512	0.021665	0.17888	0.021871	0.012257	0.0083518	0.069649	0.003148	0.013621	0.0038667	0.021316	0.046142	0.036758	0.020725	0.025145	0.016061	0.0086879	0.032094
0.053054	0.04633	0.023006	0.015088	0.054984	0.032351	0.093395	0.1038	0.0066693	0.041229	0.016622	0.022426	0.25386	0.0042891	0.021217	0.061537	0.05236	0.019326	0.054449	0.034967	0.058456	0.026652	0.014401	0.057871	0.090828	0.067076	0.043812	0.054331	0.010965	0.019929	0.024906	0.041021	0.04194	0.021095	0.17845	0.021803	0.01257	0.0081256	0.070508	0.0031244	0.013724	0.0038983	0.021577	0.046518	0.03701	0.020661	0.025718	0.016089	0.008744	0.032405
0.054543	0.046852	0.023325	0.015244	0.054738	0.032907	0.093361	0.10378	0.0063704	0.042801	0.016991	0.023073	0.25371	0.0042958	0.021053	0.062394	0.052882	0.019519	0.055302	0.034987	0.058838	0.027093	0.014547	0.05925	0.091246	0.067734	0.044461	0.054678	0.010994	0.020372	0.02565	0.04171	0.042369	0.020539	0.17803	0.021733	0.012888	0.0079076	0.071299	0.0031048	0.013833	0.0039327	0.021838	0.046954	0.037221	0.020596	0.026318	0.016115	0.0088005	0.032731
0.056046	0.04732	0.023652	0.015419	0.054471	0.033451	0.093343	0.10374	0.0061781	0.044475	0.017348	0.023733	0.25358	0.0043028	0.020902	0.063252	0.053423	0.019721	0.056171	0.034996	0.059203	0.027553	0.014701	0.060735	0.091701	0.068252	0.045136	0.055012	0.011025	0.020854	0.026415	0.042347	0.042773	0.020005	0.1776	0.021662	0.01321	0.0076981	0.072017	0.0030893	0.013949	0.0039701	0.0221	0.04745	0.037388	0.020535	0.026947	0.01614	0.0088567	0.033067
0.057555	0.047737	0.023987	0.015609	0.054171	0.033986	0.09333	0.10368	0.0061931	0.046248	0.017685	0.024395	0.25345	0.00431	0.020763	0.064098	0.053965	0.019926	0.057052	0.034995	0.059547	0.02803	0.014862	0.062318	0.092175	0.068671	0.045848	0.055315	0.011055	0.021375	0.027197	0.04294	0.043147	0.019499	0.17714	0.021592	0.013535	0.0074976	0.072669	0.0030763	0.01407	0.0040117	0.022366	0.047994	0.037532	0.020474	0.027599	0.016165	0.0089097	0.033396
0.059058	0.048109	0.024328	0.015812	0.05383	0.034497	0.093335	0.10362	0.0063382	0.048116	0.017993	0.025049	0.25332	0.004316	0.020634	0.064918	0.0545	0.020125	0.057935	0.034987	0.059877	0.028515	0.015027	0.06399	0.092695	0.069022	0.046601	0.055571	0.011086	0.021952	0.027991	0.04349	0.043496	0.019026	0.17665	0.021523	0.013868	0.0073052	0.073253	0.0030644	0.014196	0.0040566	0.02263	0.048578	0.037667	0.020409	0.028269	0.016188	0.0089587	0.033699
0.060536	0.048432	0.024678	0.016024	0.053455	0.034967	0.093368	0.10357	0.0065648	0.050065	0.018269	0.02569	0.25316	0.0043202	0.020517	0.065668	0.055012	0.020319	0.058809	0.034972	0.060193	0.028991	0.015193	0.065758	0.093284	0.06933	0.047395	0.055769	0.011118	0.022591	0.028791	0.044006	0.043822	0.018589	0.17617	0.021456	0.014208	0.0071211	0.073777	0.0030548	0.01433	0.0041046	0.022885	0.049203	0.037796	0.020341	0.02895	0.016209	0.009004	0.033979
0.061973	0.048691	0.025035	0.016244	0.053057	0.035381	0.093411	0.10355	0.0068544	0.052074	0.018513	0.026324	0.25299	0.0043233	0.020414	0.066283	0.055498	0.020506	0.059661	0.034952	0.060496	0.029438	0.015356	0.067651	0.09394	0.069613	0.048234	0.055889	0.011152	0.023278	0.029593	0.04449	0.044123	0.01819	0.17567	0.021393	0.014557	0.0069461	0.07426	0.0030471	0.014469	0.0041557	0.02313	0.049879	0.037935	0.020266	0.029633	0.016226	0.0090457	0.034262
0.063356	0.048886	0.025389	0.016471	0.052637	0.035726	0.093459	0.10357	0.0072001	0.054089	0.01873	0.026951	0.25283	0.004326	0.020326	0.066705	0.055973	0.020686	0.060477	0.034926	0.060785	0.029848	0.015521	0.06966	0.094634	0.069867	0.049107	0.055908	0.011185	0.023999	0.030386	0.044915	0.044376	0.017828	0.17509	0.021337	0.014915	0.0067801	0.07474	0.0030415	0.014607	0.0042082	0.023393	0.050609	0.038094	0.020187	0.030305	0.016243	0.0090846	0.034561
0.064664	0.049016	0.025733	0.016699	0.052198	0.035979	0.093524	0.10358	0.0075998	0.056067	0.018918	0.027569	0.25267	0.0043269	0.020251	0.066917	0.056456	0.020854	0.061272	0.0349	0.061057	0.030231	0.015691	0.071723	0.095325	0.070077	0.049997	0.055828	0.011217	0.024749	0.03116	0.045245	0.044555	0.017517	0.17446	0.021286	0.015276	0.0066236	0.07524	0.0030372	0.014745	0.0042642	0.023684	0.051394	0.038272	0.020108	0.030951	0.016262	0.0091226	0.034889
0.06588	0.049081	0.026062	0.016923	0.051751	0.036102	0.093608	0.10359	0.0080513	0.057982	0.019077	0.02819	0.25254	0.0043254	0.020186	0.066961	0.056946	0.021009	0.062063	0.034874	0.061302	0.030598	0.015865	0.073794	0.095981	0.070224	0.050891	0.055659	0.011246	0.025514	0.031902	0.045473	0.044634	0.017286	0.17381	0.02124	0.015638	0.0064813	0.075746	0.0030344	0.014882	0.0043248	0.024006	0.052226	0.038464	0.020028	0.031554	0.016283	0.0091594	0.035251
0.066989	0.049091	0.026371	0.017137	0.051308	0.036079	0.093737	0.10358	0.0085528	0.059836	0.019214	0.028815	0.25248	0.0043223	0.020133	0.066863	0.057439	0.021149	0.06286	0.034851	0.061513	0.030949	0.016045	0.075833	0.096599	0.070327	0.051769	0.055407	0.011271	0.026283	0.032596	0.04562	0.044592	0.017153	0.17315	0.021195	0.016002	0.0063566	0.076229	0.0030336	0.015023	0.0043905	0.024362	0.053077	0.038664	0.019947	0.032111	0.016306	0.0091937	0.035637
0.067972	0.04906	0.026663	0.017344	0.050874	0.035947	0.093934	0.10357	0.0091013	0.061638	0.019332	0.02943	0.2525	0.0043192	0.020093	0.066645	0.057932	0.021274	0.063653	0.034827	0.061694	0.031272	0.016232	0.077821	0.097187	0.070412	0.052615	0.055094	0.011294	0.027043	0.033214	0.045702	0.044428	0.017129	0.17245	0.021149	0.016369	0.0062506	0.076669	0.0030339	0.015169	0.0044602	0.024752	0.053913	0.038858	0.019867	0.03264	0.01633	0.0092242	0.036034
0.068818	0.048992	0.026932	0.017543	0.050468	0.035745	0.094198	0.10356	0.0096922	0.063396	0.019439	0.03004	0.25256	0.0043152	0.020065	0.066332	0.058422	0.021377	0.064408	0.034796	0.061842	0.031554	0.016431	0.07975	0.097736	0.070475	0.053418	0.054744	0.011316	0.027783	0.03372	0.045727	0.04414	0.017207	0.1717	0.021101	0.016733	0.006162	0.077098	0.0030346	0.015315	0.0045306	0.025176	0.054715	0.03904	0.019786	0.033153	0.016355	0.0092418	0.036434
0.069519	0.048873	0.027173	0.017733	0.050093	0.035496	0.094497	0.10354	0.01032	0.065099	0.019548	0.030655	0.25263	0.0043095	0.020048	0.065939	0.05891	0.021461	0.065092	0.034754	0.06195	0.031786	0.016639	0.081641	0.098237	0.070484	0.054175	0.054371	0.011334	0.028497	0.034085	0.045689	0.043745	0.017374	0.17085	0.021051	0.01709	0.0060897	0.077543	0.0030356	0.015467	0.0045991	0.025626	0.055466	0.0392	0.019705	0.033659	0.016379	0.0092274	0.036836
0.070093	0.048702	0.02738	0.017912	0.049744	0.035214	0.094813	0.10354	0.010983	0.066736	0.019661	0.031296	0.25265	0.0043021	0.020043	0.065511	0.059386	0.021526	0.065702	0.034704	0.062013	0.031974	0.016855	0.083501	0.098688	0.070411	0.054883	0.05399	0.011352	0.029181	0.034282	0.045589	0.043275	0.01763	0.16992	0.020997	0.017431	0.0060326	0.078013	0.0030374	0.015624	0.0046672	0.026097	0.056166	0.039324	0.019623	0.034158	0.016397	0.009196	0.037233
0.070566	0.048497	0.027548	0.018079	0.049414	0.034915	0.095148	0.10356	0.011685	0.068308	0.019782	0.031962	0.25262	0.004294	0.020052	0.065063	0.05983	0.021583	0.066247	0.034651	0.062035	0.032125	0.017076	0.085319	0.099097	0.070291	0.055541	0.053607	0.011369	0.02983	0.034309	0.045428	0.042763	0.017989	0.16895	0.020943	0.017744	0.0059949	0.078475	0.0030401	0.015787	0.004736	0.026582	0.056836	0.039395	0.019541	0.034647	0.016414	0.0091574	0.037616
0.070947	0.048262	0.027675	0.01823	0.049093	0.034608	0.095486	0.10357	0.01244	0.069803	0.019906	0.032615	0.25252	0.0042848	0.020076	0.064596	0.060235	0.021635	0.066735	0.034589	0.062023	0.032241	0.017294	0.087084	0.099444	0.070139	0.056152	0.053231	0.011388	0.030431	0.034171	0.045218	0.042223	0.018506	0.16797	0.020892	0.018018	0.005982	0.078903	0.0030439	0.015954	0.0048064	0.027069	0.057496	0.039402	0.01946	0.035116	0.016429	0.009115	0.037974
0.071222	0.047991	0.027759	0.018365	0.048772	0.034295	0.095814	0.10359	0.013257	0.071203	0.020027	0.033223	0.25234	0.0042741	0.020113	0.064115	0.060606	0.021683	0.067156	0.034519	0.061972	0.032319	0.017508	0.088796	0.099712	0.06993	0.056715	0.052866	0.011406	0.030973	0.033884	0.044961	0.041674	0.019226	0.16695	0.020847	0.018252	0.0060001	0.079311	0.0030477	0.016125	0.0048791	0.027554	0.058161	0.039347	0.019383	0.035551	0.016441	0.0090684	0.038311
0.071392	0.047684	0.027802	0.018482	0.04844	0.033972	0.096116	0.10362	0.014105	0.072476	0.020133	0.033754	0.25207	0.0042614	0.02016	0.063618	0.060938	0.021725	0.067516	0.034441	0.061872	0.032362	0.017716	0.090464	0.099924	0.069631	0.057199	0.052501	0.011424	0.031443	0.033473	0.044661	0.041132	0.020113	0.16587	0.02081	0.018442	0.0060462	0.07972	0.0030505	0.016297	0.0049521	0.028028	0.058833	0.039232	0.019308	0.035941	0.01645	0.0090175	0.038609
0.071469	0.047339	0.027811	0.018577	0.048101	0.033639	0.096367	0.10364	0.014955	0.073583	0.02022	0.034168	0.2517	0.0042473	0.020217	0.063109	0.061219	0.021754	0.067828	0.034357	0.061721	0.032372	0.017913	0.092072	0.10008	0.069263	0.057569	0.05212	0.011441	0.031831	0.032964	0.044352	0.040586	0.021113	0.16468	0.020778	0.018595	0.0061126	0.080116	0.0030521	0.016469	0.0050242	0.028482	0.059506	0.039062	0.01923	0.036275	0.016457	0.0089642	0.038852
0.071451	0.046955	0.027788	0.018647	0.047748	0.033296	0.096555	0.10365	0.015785	0.074496	0.02029	0.034395	0.25122	0.0042328	0.020281	0.062571	0.06145	0.021761	0.068095	0.034268	0.061519	0.032348	0.0181	0.093593	0.10017	0.068855	0.057822	0.051709	0.011458	0.032136	0.032381	0.044063	0.040027	0.022195	0.16337	0.020747	0.018724	0.0061954	0.080463	0.0030529	0.016641	0.0050942	0.0289	0.060168	0.038846	0.019158	0.036538	0.01646	0.0089081	0.039042
0.071336	0.046525	0.027734	0.018685	0.047372	0.03295	0.096675	0.10365	0.016583	0.075227	0.020343	0.034421	0.25065	0.0042177	0.02035	0.061986	0.061643	0.021738	0.068296	0.034177	0.061273	0.032294	0.018279	0.094999	0.1002	0.068422	0.05797	0.051261	0.011476	0.032354	0.031735	0.043801	0.039443	0.023328	0.16194	0.020711	0.018839	0.0062908	0.080729	0.0030526	0.01681	0.0051609	0.029268	0.060805	0.038594	0.019094	0.036724	0.016463	0.0088524	0.03919
0.071128	0.046034	0.027652	0.018684	0.046974	0.032603	0.096716	0.10364	0.017338	0.075774	0.020381	0.034304	0.24999	0.0042008	0.020424	0.061341	0.061809	0.021684	0.068415	0.034086	0.060993	0.032204	0.018447	0.096256	0.10015	0.067965	0.058013	0.050783	0.011495	0.032474	0.031035	0.043554	0.038812	0.024497	0.16036	0.020664	0.018941	0.0063952	0.0809	0.0030494	0.016975	0.0052254	0.029587	0.061388	0.038308	0.019041	0.036834	0.016466	0.0087982	0.039312
0.070819	0.045469	0.027544	0.01864	0.046561	0.032255	0.096674	0.10358	0.018042	0.076114	0.020396	0.034093	0.24923	0.0041829	0.020501	0.060626	0.061926	0.021593	0.068436	0.033988	0.060689	0.032056	0.018603	0.097345	0.099986	0.067488	0.057957	0.050284	0.011513	0.032481	0.030291	0.043329	0.038098	0.025688	0.15871	0.020603	0.019034	0.0065031	0.080989	0.003044	0.017132	0.0052912	0.029857	0.061897	0.037982	0.018999	0.036878	0.016471	0.0087455	0.039419
0.070409	0.04483	0.027421	0.018555	0.046135	0.031906	0.096553	0.10347	0.018689	0.07622	0.020383	0.03381	0.24834	0.0041651	0.020577	0.059833	0.061962	0.021452	0.068361	0.033885	0.060362	0.031839	0.018741	0.098268	0.099725	0.066984	0.057816	0.049772	0.011527	0.032387	0.029513	0.04313	0.037283	0.026888	0.15699	0.020526	0.019119	0.0066119	0.080997	0.0030364	0.017284	0.0053587	0.030073	0.062314	0.037608	0.018967	0.036872	0.016475	0.0086925	0.039505
0.069905	0.044142	0.027284	0.018427	0.045696	0.031559	0.096348	0.10331	0.019274	0.076088	0.020346	0.033469	0.24732	0.0041477	0.020652	0.058942	0.061894	0.021247	0.068212	0.033778	0.060006	0.031554	0.018856	0.099053	0.099364	0.066448	0.057603	0.049258	0.011539	0.032219	0.028705	0.042953	0.036375	0.028085	0.1552	0.020432	0.019194	0.0067226	0.080913	0.0030267	0.017428	0.0054248	0.030225	0.062604	0.037194	0.018946	0.03682	0.016479	0.0086386	0.039559
0.069317	0.043457	0.027132	0.018253	0.045234	0.031207	0.096057	0.1031	0.019771	0.075699	0.020296	0.033097	0.24616	0.004132	0.020723	0.057934	0.061724	0.020988	0.068002	0.033668	0.059619	0.031204	0.018943	0.099699	0.098876	0.065884	0.057331	0.048751	0.011551	0.032005	0.02787	0.042785	0.03539	0.029267	0.15334	0.020323	0.019256	0.0068335	0.080771	0.0030157	0.017563	0.005487	0.030305	0.062771	0.036759	0.018937	0.036719	0.016485	0.0085856	0.039575
0.068661	0.042819	0.026966	0.018041	0.044748	0.030832	0.095691	0.10282	0.020004	0.075063	0.020243	0.032719	0.24486	0.0041185	0.020793	0.056806	0.061468	0.020698	0.067736	0.033556	0.059205	0.030798	0.018999	0.10019	0.098263	0.065282	0.056989	0.048263	0.011563	0.031762	0.027013	0.042617	0.034353	0.030426	0.15143	0.020203	0.019301	0.0069444	0.080593	0.0030033	0.017685	0.0055439	0.030305	0.062827	0.03631	0.018937	0.03656	0.016489	0.0085348	0.039571
0.067952	0.042244	0.026787	0.0178	0.044254	0.03043	0.095261	0.10245	0.019812	0.074181	0.020193	0.032346	0.24346	0.0041066	0.020867	0.055553	0.061146	0.020393	0.067415	0.033439	0.058769	0.030344	0.01902	0.10053	0.097572	0.064627	0.056577	0.04781	0.011576	0.031497	0.02614	0.04243	0.033281	0.031556	0.14949	0.020076	0.019331	0.007055	0.080377	0.0029913	0.017793	0.0055972	0.030227	0.062787	0.035847	0.018949	0.036347	0.016493	0.0084895	0.039572
0.06721	0.041733	0.026594	0.017541	0.043764	0.030018	0.094756	0.10202	0.01939	0.073073	0.020154	0.03198	0.24195	0.0040961	0.020948	0.054178	0.060765	0.020079	0.067039	0.033314	0.058302	0.029855	0.019013	0.10075	0.096811	0.063895	0.056095	0.047414	0.011589	0.031205	0.025254	0.042214	0.032185	0.032656	0.14748	0.019943	0.019342	0.0071642	0.080118	0.0029803	0.017884	0.0056494	0.030082	0.062654	0.035372	0.018973	0.036083	0.016496	0.0084494	0.039589
0.066452	0.041291	0.026388	0.017268	0.043282	0.029615	0.094173	0.1015	0.018852	0.071763	0.020131	0.031591	0.24036	0.0040865	0.02103	0.052715	0.060334	0.019757	0.066599	0.033184	0.057796	0.029347	0.018982	0.1008	0.095979	0.063068	0.055542	0.047081	0.011603	0.030891	0.024365	0.041968	0.031072	0.033723	0.14538	0.019808	0.019332	0.0072724	0.079805	0.0029696	0.017959	0.0057016	0.029876	0.062428	0.03488	0.019004	0.03577	0.016498	0.0084142	0.039605
0.065691	0.040921	0.026171	0.016989	0.042804	0.02924	0.093502	0.10091	0.018244	0.070273	0.020121	0.031139	0.2387	0.0040771	0.021112	0.051226	0.05986	0.019432	0.066091	0.033049	0.057255	0.02884	0.018933	0.10061	0.09507	0.062144	0.054922	0.046817	0.011616	0.030571	0.023481	0.04169	0.029947	0.034748	0.1432	0.019677	0.019303	0.0073787	0.079425	0.0029592	0.018021	0.0057523	0.029602	0.062101	0.034365	0.019043	0.035421	0.0165	0.0083836	0.0396
0.064931	0.040626	0.025951	0.01671	0.04234	0.028896	0.092733	0.10024	0.017583	0.068642	0.020123	0.030614	0.23693	0.0040679	0.021191	0.049759	0.059335	0.01911	0.065535	0.032908	0.056684	0.028339	0.018869	0.10019	0.09409	0.061142	0.054251	0.046611	0.011631	0.030243	0.022613	0.041393	0.028825	0.035727	0.14099	0.019546	0.019255	0.0074836	0.078968	0.0029494	0.018076	0.0058036	0.029238	0.061673	0.033829	0.019087	0.035043	0.016498	0.0083574	0.039566
0.064173	0.040408	0.025731	0.016436	0.041892	0.028588	0.091845	0.099515	0.016879	0.066895	0.020136	0.030038	0.23504	0.0040596	0.021269	0.048322	0.058746	0.018794	0.064929	0.032754	0.056095	0.02784	0.018788	0.099602	0.093049	0.060084	0.053539	0.046433	0.011647	0.029895	0.021766	0.041096	0.027723	0.036633	0.13873	0.019419	0.019189	0.0075857	0.078433	0.0029413	0.018125	0.0058561	0.028783	0.061137	0.033279	0.019138	0.034641	0.016492	0.0083333	0.039494
0.063433	0.040264	0.025514	0.016171	0.041459	0.02833	0.090834	0.09875	0.016138	0.065046	0.020161	0.029405	0.23304	0.0040536	0.021349	0.046894	0.058096	0.018486	0.064253	0.03259	0.055492	0.02734	0.018696	0.098924	0.091966	0.058998	0.052796	0.046259	0.011665	0.029528	0.020949	0.040788	0.026652	0.037416	0.13639	0.019305	0.019104	0.0076791	0.077821	0.0029353	0.018163	0.0059099	0.028237	0.060499	0.032727	0.019197	0.034224	0.016483	0.0083118	0.039386
0.062733	0.040194	0.025298	0.01592	0.041036	0.028123	0.089691	0.097943	0.015366	0.063091	0.020192	0.028712	0.23091	0.0040501	0.021429	0.045465	0.05739	0.018187	0.06349	0.032415	0.054877	0.02684	0.018591	0.098188	0.090845	0.057889	0.052032	0.046078	0.011685	0.029148	0.020172	0.040442	0.02563	0.038042	0.134	0.019209	0.018999	0.0077571	0.077142	0.0029308	0.018182	0.0059619	0.027606	0.059784	0.032173	0.019266	0.033791	0.01647	0.008294	0.039255
0.0621	0.040193	0.025078	0.015681	0.040624	0.027948	0.088435	0.097093	0.014569	0.06106	0.020225	0.027983	0.22868	0.0040471	0.021511	0.044045	0.056635	0.017897	0.062645	0.032236	0.05425	0.026351	0.018471	0.097377	0.089691	0.056756	0.051246	0.045878	0.011706	0.028759	0.01945	0.040058	0.024662	0.038496	0.13161	0.019136	0.018884	0.0078168	0.076421	0.0029286	0.018187	0.0060122	0.026896	0.059019	0.031624	0.019342	0.03333	0.016458	0.0082823	0.039112
0.061545	0.040254	0.024855	0.015453	0.04021	0.027785	0.087071	0.096198	0.013754	0.058976	0.020253	0.027239	0.22636	0.0040448	0.021592	0.042654	0.055839	0.017619	0.061759	0.032057	0.053621	0.025886	0.018332	0.096453	0.088524	0.055603	0.050431	0.045654	0.011728	0.028365	0.018799	0.039635	0.023746	0.038788	0.12924	0.019086	0.018784	0.0078599	0.075656	0.0029287	0.018181	0.0060636	0.026103	0.05821	0.031076	0.019426	0.032833	0.016444	0.0082807	0.038954
0.061092	0.040377	0.024638	0.015235	0.039789	0.027623	0.085601	0.09525	0.012929	0.056858	0.020254	0.026497	0.22398	0.0040445	0.021671	0.041324	0.054996	0.017358	0.060866	0.03188	0.052998	0.025443	0.018174	0.095397	0.087363	0.054436	0.049589	0.045401	0.011752	0.02797	0.018234	0.03919	0.022871	0.038952	0.12693	0.019059	0.018709	0.0078905	0.074841	0.0029307	0.018162	0.0061232	0.025247	0.057369	0.030529	0.019518	0.032301	0.016431	0.0082976	0.038787
0.060727	0.040555	0.02443	0.015031	0.039357	0.027451	0.084043	0.094253	0.0121	0.054722	0.02023	0.025766	0.22157	0.0040453	0.021744	0.040033	0.054111	0.017117	0.059971	0.031696	0.052391	0.025019	0.017998	0.094239	0.086221	0.053248	0.048737	0.045116	0.011776	0.027583	0.017763	0.038735	0.02202	0.038991	0.12467	0.019058	0.018666	0.0079096	0.073964	0.0029346	0.018129	0.0061926	0.024352	0.056505	0.029991	0.019618	0.031741	0.016418	0.0083234	0.038613
0.060428	0.040781	0.024237	0.014843	0.038915	0.027263	0.08241	0.093221	0.011273	0.052573	0.020183	0.025055	0.21914	0.0040479	0.021812	0.038768	0.053208	0.01689	0.059077	0.031502	0.051796	0.024608	0.017811	0.093062	0.085074	0.051995	0.047872	0.044802	0.011801	0.027213	0.017385	0.038275	0.021181	0.038897	0.12246	0.019087	0.018655	0.0079132	0.073044	0.0029405	0.018079	0.0062707	0.023434	0.055616	0.029473	0.019725	0.031161	0.016404	0.0083545	0.038435
0.060187	0.041054	0.024061	0.014673	0.038469	0.027054	0.080734	0.092175	0.010454	0.05041	0.020126	0.024372	0.21672	0.0040527	0.021874	0.037541	0.052305	0.016673	0.058182	0.031298	0.051208	0.024208	0.017621	0.091908	0.083937	0.050689	0.047003	0.044464	0.011824	0.026869	0.017093	0.037805	0.020344	0.038634	0.12024	0.019145	0.018678	0.0078953	0.072093	0.0029478	0.018012	0.0063568	0.022514	0.054703	0.028982	0.019837	0.030572	0.016389	0.0083903	0.038255
0.06001	0.041373	0.023899	0.014522	0.03803	0.026829	0.079032	0.091127	0.009646	0.048267	0.020076	0.023724	0.21432	0.0040596	0.021929	0.036368	0.051399	0.016473	0.057289	0.031083	0.050626	0.023812	0.017433	0.090768	0.082829	0.04936	0.046132	0.044111	0.011846	0.026562	0.01688	0.037327	0.019506	0.038144	0.11801	0.019229	0.018727	0.007849	0.071111	0.0029576	0.017934	0.0064498	0.021596	0.053754	0.028522	0.019951	0.029986	0.016373	0.0084355	0.038065
0.059907	0.041738	0.023749	0.01439	0.037603	0.026595	0.07733	0.090084	0.0088573	0.046181	0.02004	0.023124	0.21197	0.004069	0.021978	0.035262	0.050491	0.016296	0.056395	0.030859	0.050052	0.023416	0.017255	0.089627	0.081737	0.048033	0.045277	0.043756	0.011869	0.026292	0.016729	0.036839	0.018677	0.037433	0.1158	0.01934	0.018801	0.0077752	0.070069	0.0029713	0.01785	0.0065473	0.020688	0.052771	0.028098	0.020068	0.029411	0.01636	0.0084949	0.037871
0.059884	0.042142	0.023608	0.014285	0.037187	0.026358	0.075653	0.089043	0.0080933	0.044188	0.020021	0.022596	0.20964	0.0040804	0.022024	0.034233	0.049592	0.016141	0.055497	0.030626	0.049489	0.023013	0.017094	0.088488	0.080652	0.046706	0.044457	0.043418	0.011892	0.026061	0.016621	0.036329	0.017877	0.036567	0.11367	0.019471	0.018903	0.0076834	0.068952	0.0029885	0.017759	0.0066496	0.019795	0.051763	0.027706	0.020194	0.028858	0.016348	0.0085735	0.037668
0.059955	0.042575	0.023477	0.014211	0.036787	0.02612	0.073986	0.087992	0.0073584	0.042314	0.020013	0.022189	0.20733	0.0040936	0.022065	0.033284	0.048703	0.016007	0.054591	0.030382	0.048941	0.022588	0.016952	0.087351	0.079585	0.045379	0.043677	0.043124	0.011914	0.025872	0.016542	0.035789	0.017113	0.035578	0.11164	0.019625	0.019051	0.0075768	0.067777	0.003008	0.017661	0.0067581	0.018926	0.050734	0.027342	0.020319	0.028334	0.01634	0.0086694	0.037456
0.060118	0.043034	0.02336	0.014167	0.036407	0.025876	0.072336	0.08691	0.0066574	0.040559	0.020018	0.021921	0.20504	0.0041079	0.022104	0.032422	0.04782	0.015893	0.053697	0.030136	0.048407	0.022125	0.016827	0.086212	0.078531	0.044057	0.042934	0.042893	0.011935	0.025721	0.016485	0.035226	0.016393	0.034501	0.1097	0.019799	0.019259	0.0074565	0.066581	0.0030297	0.01756	0.006874	0.018092	0.049694	0.027003	0.020441	0.027847	0.016335	0.0087728	0.037238
0.060369	0.043521	0.023259	0.014155	0.036042	0.025628	0.070721	0.085795	0.0059944	0.038924	0.020033	0.021739	0.20275	0.004125	0.022139	0.031658	0.046941	0.015799	0.052828	0.029886	0.04789	0.02162	0.016716	0.08506	0.077494	0.042755	0.042229	0.042722	0.011955	0.025608	0.016446	0.034646	0.015727	0.033366	0.10786	0.019992	0.019534	0.0073275	0.065398	0.0030532	0.017459	0.0069974	0.017299	0.048674	0.026689	0.020557	0.027396	0.016332	0.0088798	0.037013
0.060708	0.044038	0.023173	0.014174	0.035685	0.025381	0.069156	0.084666	0.0053739	0.037415	0.020064	0.021603	0.20047	0.0041446	0.022168	0.031003	0.046086	0.015724	0.051986	0.029636	0.047382	0.021101	0.016619	0.083902	0.07648	0.041483	0.041562	0.0426	0.011974	0.025531	0.016419	0.034043	0.015131	0.032192	0.10611	0.020205	0.019879	0.0071945	0.064226	0.0030779	0.017362	0.007127	0.016552	0.04769	0.026409	0.020672	0.026976	0.016329	0.0089898	0.036786
0.061131	0.044572	0.023095	0.014223	0.035339	0.025137	0.067647	0.083544	0.0047971	0.036038	0.020112	0.021493	0.19821	0.0041662	0.022189	0.030468	0.045278	0.015674	0.051167	0.029382	0.046882	0.020593	0.016536	0.082757	0.0755	0.040261	0.040932	0.042517	0.011994	0.025475	0.016397	0.033425	0.014608	0.030994	0.10443	0.020435	0.02029	0.0070589	0.063083	0.0031028	0.017271	0.0072616	0.015854	0.046746	0.026168	0.020787	0.026581	0.016326	0.0091043	0.036561
0.06162	0.045087	0.023027	0.014299	0.035008	0.024897	0.066189	0.082459	0.0042661	0.034797	0.020175	0.021392	0.19599	0.0041893	0.022201	0.030081	0.044521	0.015651	0.050367	0.02912	0.0464	0.020108	0.01647	0.081616	0.074564	0.039111	0.040343	0.042465	0.012014	0.025423	0.01638	0.032802	0.014153	0.029785	0.10282	0.020681	0.020763	0.0069184	0.062013	0.0031277	0.017187	0.0074007	0.015211	0.045861	0.025959	0.020904	0.026215	0.016322	0.0092231	0.036338
0.062162	0.045521	0.022971	0.014402	0.034697	0.024658	0.064764	0.081423	0.0037928	0.033706	0.020248	0.021267	0.19384	0.0042127	0.022203	0.02985	0.043806	0.015649	0.049584	0.028848	0.04594	0.019655	0.016423	0.080471	0.073688	0.038028	0.039793	0.04243	0.012033	0.025358	0.016369	0.032187	0.013757	0.028575	0.10132	0.02094	0.021306	0.0067748	0.061011	0.0031524	0.017112	0.0075439	0.014627	0.045031	0.025774	0.021021	0.02588	0.016317	0.0093441	0.036101
0.06275	0.045829	0.022929	0.014527	0.034409	0.024421	0.063363	0.080452	0.0034557	0.03276	0.020325	0.021089	0.19174	0.0042349	0.022195	0.029771	0.043124	0.015654	0.048809	0.028567	0.0455	0.019233	0.016396	0.079341	0.072875	0.037005	0.039282	0.042391	0.012052	0.025274	0.016368	0.031596	0.013412	0.027377	0.099868	0.021207	0.021916	0.0066292	0.060063	0.0031773	0.017048	0.0076876	0.014106	0.044246	0.025599	0.021135	0.025582	0.016313	0.0094643	0.035827
0.063373	0.045994	0.022902	0.014665	0.034138	0.024192	0.06199	0.079544	0.0033119	0.031949	0.020401	0.020852	0.18971	0.0042569	0.022172	0.029852	0.042464	0.015662	0.048037	0.028285	0.04508	0.01884	0.016391	0.078237	0.072097	0.036053	0.03881	0.042326	0.01207	0.02517	0.01638	0.031049	0.013107	0.026209	0.098449	0.021473	0.022581	0.0064825	0.059159	0.0032015	0.016994	0.0078242	0.013646	0.043509	0.025422	0.021245	0.025323	0.016309	0.0095811	0.035504
0.064018	0.046026	0.022891	0.014809	0.033876	0.023965	0.060672	0.078677	0.0032443	0.031248	0.020469	0.020565	0.18772	0.004279	0.022133	0.030086	0.041829	0.015674	0.047266	0.028003	0.044689	0.018469	0.016402	0.077165	0.071343	0.035188	0.038377	0.042215	0.012088	0.025052	0.016405	0.030559	0.012834	0.025085	0.097096	0.021732	0.023292	0.006337	0.058304	0.0032241	0.01695	0.0079495	0.013239	0.042826	0.025234	0.021353	0.025104	0.016307	0.0096954	0.035141
0.064684	0.045939	0.022895	0.014954	0.033618	0.023726	0.059429	0.077841	0.0031963	0.030656	0.020524	0.020259	0.18579	0.0043014	0.022081	0.030456	0.041226	0.015692	0.046513	0.027726	0.044332	0.018115	0.016425	0.076169	0.070598	0.034407	0.037997	0.042052	0.012105	0.024914	0.01644	0.030129	0.012585	0.024006	0.095861	0.021978	0.024049	0.0061935	0.0575	0.0032457	0.016917	0.0080624	0.012883	0.042207	0.025037	0.02146	0.024923	0.016308	0.0098058	0.034773
0.06536	0.045752	0.022912	0.015096	0.033365	0.023466	0.058276	0.077028	0.003151	0.030172	0.020562	0.019976	0.1839	0.0043236	0.02202	0.030926	0.04066	0.015714	0.045796	0.027451	0.044004	0.017774	0.016453	0.075309	0.069876	0.033694	0.037679	0.041839	0.012123	0.024742	0.01648	0.029765	0.012357	0.022976	0.094749	0.022205	0.024863	0.0060535	0.056762	0.0032658	0.01689	0.0081664	0.012586	0.041658	0.024833	0.021568	0.024769	0.016314	0.0099107	0.034413
0.066037	0.045483	0.022933	0.01523	0.033111	0.023196	0.057219	0.076239	0.0031055	0.029783	0.020581	0.019766	0.18208	0.0043454	0.021952	0.031471	0.040138	0.015733	0.045114	0.02718	0.043698	0.017441	0.016481	0.074604	0.069191	0.033043	0.037408	0.041596	0.012139	0.024546	0.016524	0.02947	0.012148	0.021994	0.093736	0.022412	0.025746	0.0059155	0.05609	0.0032838	0.016865	0.0082603	0.012351	0.041184	0.024621	0.021674	0.024643	0.016325	0.010009	0.034069
0.066718	0.04514	0.022956	0.015356	0.032857	0.022927	0.056261	0.075491	0.0030592	0.029486	0.020578	0.019628	0.18034	0.0043671	0.021877	0.03207	0.039662	0.015749	0.044464	0.026916	0.043413	0.017116	0.016508	0.07402	0.068562	0.032452	0.037178	0.041353	0.012156	0.024344	0.016574	0.029245	0.01196	0.021062	0.092817	0.022599	0.026702	0.0057798	0.055478	0.0032986	0.016842	0.0083394	0.012175	0.040786	0.024404	0.021774	0.024552	0.016338	0.010103	0.033747
0.067393	0.04473	0.022984	0.015472	0.032603	0.022668	0.0554	0.074782	0.0030117	0.029283	0.020551	0.019555	0.17868	0.0043867	0.021797	0.032707	0.039228	0.015764	0.043854	0.026661	0.043148	0.016799	0.016531	0.073518	0.067988	0.031914	0.03698	0.041127	0.012173	0.024148	0.01663	0.029086	0.011796	0.020193	0.092002	0.022751	0.027732	0.0056463	0.054927	0.0033096	0.016825	0.0084011	0.012052	0.040459	0.024186	0.021864	0.024499	0.016357	0.010193	0.033435
0.068033	0.044251	0.023019	0.015579	0.03235	0.022426	0.054634	0.074097	0.002965	0.029176	0.0205	0.019545	0.17709	0.0044032	0.021711	0.033373	0.038839	0.015775	0.043299	0.026416	0.042904	0.016487	0.016553	0.073077	0.067463	0.031433	0.036808	0.04092	0.01219	0.023961	0.01669	0.028994	0.011654	0.0194	0.091263	0.022858	0.02882	0.0055186	0.054443	0.0033169	0.016816	0.0084512	0.011979	0.040184	0.023971	0.021946	0.024484	0.016382	0.010276	0.033121
0.068609	0.043708	0.023066	0.015675	0.032103	0.0222	0.053951	0.073417	0.0029194	0.029149	0.020424	0.019577	0.17558	0.0044181	0.021619	0.034047	0.038492	0.015779	0.0428	0.026179	0.042676	0.016182	0.016574	0.072705	0.066971	0.031005	0.036663	0.040735	0.012207	0.023786	0.016754	0.028957	0.011533	0.018695	0.090549	0.022919	0.029934	0.0053986	0.054005	0.0033203	0.016812	0.0084942	0.011951	0.039953	0.023763	0.022023	0.024511	0.016409	0.010349	0.032803
0.069097	0.043117	0.023124	0.015765	0.031867	0.021996	0.053338	0.072743	0.0028753	0.029181	0.020326	0.019635	0.17414	0.0044326	0.021526	0.034699	0.038188	0.015776	0.042335	0.025954	0.042461	0.015882	0.0166	0.072418	0.066494	0.03062	0.036556	0.040562	0.012224	0.023622	0.016823	0.02897	0.011441	0.018077	0.089842	0.022937	0.031043	0.0052863	0.053586	0.003321	0.016814	0.0085283	0.011967	0.039773	0.023566	0.022094	0.024578	0.016441	0.010413	0.032492
0.06947	0.042494	0.023192	0.015848	0.031643	0.021819	0.0528	0.072084	0.0028323	0.029264	0.020219	0.019705	0.17277	0.0044453	0.021431	0.035307	0.037934	0.015759	0.04189	0.025744	0.042256	0.015593	0.016635	0.072217	0.066011	0.030283	0.036486	0.040399	0.012242	0.023466	0.016896	0.029016	0.011383	0.017529	0.089146	0.02292	0.03213	0.0051797	0.053177	0.0033189	0.016818	0.008546	0.012017	0.03964	0.023385	0.022158	0.024682	0.016479	0.010466	0.03219
0.069736	0.041849	0.023262	0.015922	0.031432	0.021676	0.052326	0.071447	0.0027908	0.029394	0.020105	0.019781	0.17147	0.004457	0.021334	0.0359	0.037731	0.015723	0.041466	0.025552	0.042055	0.015319	0.016678	0.072078	0.065507	0.030005	0.03644	0.040239	0.012258	0.023312	0.016972	0.029083	0.011359	0.017051	0.088464	0.022869	0.033214	0.0050792	0.052791	0.0033137	0.016828	0.0085452	0.012087	0.039544	0.023218	0.022218	0.024818	0.016524	0.010512	0.031901
0.069914	0.041185	0.02333	0.015986	0.031233	0.021568	0.051903	0.070829	0.0027527	0.029565	0.019979	0.019858	0.17022	0.0044665	0.021235	0.0365	0.03756	0.015671	0.041053	0.025376	0.041861	0.015064	0.016727	0.071945	0.065002	0.029806	0.036418	0.040082	0.012272	0.023155	0.017045	0.029165	0.011368	0.016648	0.087809	0.022778	0.034322	0.0049857	0.052445	0.0033051	0.016846	0.0085296	0.01217	0.039477	0.023065	0.022271	0.024976	0.016573	0.010545	0.031629
0.070025	0.040505	0.023391	0.016041	0.031042	0.021491	0.051507	0.07021	0.0027198	0.029793	0.019836	0.01993	0.16898	0.0044735	0.021135	0.037101	0.037414	0.015608	0.040649	0.025218	0.041677	0.014836	0.016778	0.071798	0.064505	0.029667	0.036422	0.039917	0.012286	0.022995	0.017113	0.029267	0.011411	0.016333	0.087213	0.02265	0.035466	0.0049027	0.052151	0.0032934	0.016871	0.0084997	0.012259	0.039437	0.022923	0.022316	0.02515	0.016624	0.010563	0.031371
0.070083	0.039812	0.023451	0.01609	0.030856	0.021443	0.05112	0.069568	0.0026935	0.030061	0.019665	0.019994	0.16774	0.0044787	0.021037	0.037701	0.037292	0.015532	0.040264	0.025077	0.041504	0.014644	0.016822	0.071634	0.064006	0.029567	0.036459	0.039735	0.012298	0.022835	0.01717	0.029394	0.011484	0.016129	0.08668	0.022492	0.036639	0.0048334	0.051913	0.0032784	0.016901	0.0084555	0.012358	0.039431	0.022787	0.022351	0.025332	0.016676	0.010557	0.031129
0.070086	0.039109	0.023512	0.016128	0.030673	0.021419	0.050717	0.068909	0.0026738	0.030352	0.019469	0.020042	0.16651	0.0044818	0.020938	0.038292	0.037197	0.015438	0.039905	0.024946	0.041347	0.014491	0.016848	0.071479	0.063515	0.029497	0.036526	0.039529	0.01231	0.022679	0.017217	0.029551	0.011577	0.016026	0.086193	0.022311	0.037832	0.0047774	0.051745	0.0032592	0.016936	0.0084023	0.012474	0.039459	0.022652	0.022376	0.025518	0.016728	0.01052	0.030907
0.070016	0.038403	0.023575	0.016147	0.030491	0.021412	0.050282	0.068262	0.0026606	0.030664	0.019256	0.020054	0.16533	0.004483	0.020836	0.038861	0.037124	0.015332	0.03957	0.024824	0.041207	0.014385	0.016848	0.071339	0.063042	0.029449	0.036619	0.039296	0.012321	0.022531	0.017263	0.029744	0.011683	0.015978	0.085728	0.022116	0.039016	0.0047293	0.051646	0.0032363	0.016974	0.0083388	0.012607	0.039513	0.02252	0.022386	0.025706	0.016782	0.010442	0.030718
0.069852	0.037694	0.023638	0.016144	0.030307	0.021421	0.049844	0.067656	0.0026559	0.030996	0.019035	0.02	0.16421	0.0044816	0.020732	0.039399	0.037068	0.015222	0.039267	0.02471	0.041075	0.014336	0.016823	0.071239	0.062567	0.029405	0.036733	0.039018	0.012333	0.022393	0.017321	0.029968	0.011792	0.015968	0.085283	0.02191	0.040141	0.0046868	0.051618	0.0032115	0.017015	0.0082642	0.012747	0.0396	0.022391	0.022382	0.025891	0.016838	0.010333	0.030564
0.069596	0.036979	0.023691	0.016123	0.030123	0.021448	0.049412	0.067108	0.002667	0.031333	0.01881	0.019867	0.16312	0.0044782	0.020628	0.039915	0.037021	0.015112	0.038986	0.024601	0.04095	0.014352	0.016778	0.071198	0.062092	0.029366	0.036863	0.038684	0.012347	0.02228	0.017398	0.030207	0.011895	0.015982	0.084857	0.021697	0.041187	0.0046504	0.05164	0.0031858	0.017058	0.0081787	0.012886	0.039724	0.022265	0.022369	0.026066	0.016896	0.01021	0.030441
0.069248	0.03625	0.023729	0.01609	0.029943	0.021491	0.048997	0.066632	0.0027068	0.031668	0.018587	0.019725	0.16206	0.0044715	0.020526	0.040408	0.036975	0.015006	0.03873	0.024495	0.040826	0.014433	0.016718	0.071227	0.06163	0.029343	0.037007	0.038315	0.012362	0.022209	0.017498	0.030458	0.011989	0.016003	0.084453	0.021489	0.04216	0.0046169	0.051654	0.0031598	0.017099	0.0080809	0.013018	0.039871	0.022143	0.022348	0.026232	0.016956	0.010079	0.030339
0.068812	0.035502	0.023751	0.016044	0.029772	0.021544	0.048595	0.066212	0.0027781	0.032	0.018366	0.019634	0.16106	0.0044606	0.020425	0.040878	0.036927	0.014908	0.038503	0.024392	0.040699	0.014558	0.01665	0.071291	0.061181	0.029347	0.037163	0.037928	0.012377	0.022186	0.017624	0.030723	0.012075	0.016024	0.084065	0.021284	0.043062	0.0045846	0.051661	0.0031337	0.017135	0.0079679	0.013141	0.040024	0.022021	0.022314	0.026386	0.017019	0.0099433	0.03025
0.068295	0.034743	0.023758	0.015986	0.02961	0.021603	0.048197	0.065824	0.0028764	0.032329	0.018149	0.019593	0.16009	0.0044465	0.020328	0.041311	0.036876	0.014817	0.038301	0.0243	0.04057	0.01471	0.016576	0.071313	0.06073	0.029383	0.037333	0.037537	0.012393	0.022205	0.017777	0.030994	0.012156	0.016043	0.083676	0.021086	0.043901	0.0045541	0.051643	0.0031083	0.017165	0.0078416	0.013258	0.040184	0.021903	0.022265	0.026527	0.017088	0.0098023	0.030169
0.067721	0.033988	0.023753	0.015918	0.029458	0.021665	0.047811	0.065447	0.0029929	0.032646	0.017937	0.019596	0.15917	0.0044295	0.020238	0.041678	0.03683	0.014734	0.038111	0.024224	0.040432	0.014881	0.016499	0.071282	0.060271	0.029449	0.037508	0.037139	0.012409	0.022257	0.017956	0.031264	0.012233	0.016054	0.083263	0.020897	0.044705	0.0045281	0.051576	0.0030836	0.017191	0.0077079	0.013372	0.040353	0.021792	0.022203	0.026655	0.01716	0.0096587	0.030103
0.067103	0.033256	0.023733	0.015841	0.029318	0.021739	0.047462	0.065076	0.0031223	0.032932	0.017732	0.019649	0.15829	0.0044099	0.020152	0.041974	0.036796	0.01466	0.037935	0.024165	0.040284	0.015062	0.016422	0.071228	0.059814	0.029547	0.037688	0.036748	0.012426	0.022334	0.018159	0.031533	0.012304	0.016055	0.082824	0.020718	0.045485	0.0045032	0.05146	0.0030593	0.017212	0.0075736	0.013486	0.040539	0.021691	0.022128	0.026773	0.017233	0.0095136	0.030068
0.066435	0.032552	0.023696	0.015758	0.029187	0.021841	0.047155	0.064701	0.0032643	0.033176	0.017536	0.019751	0.15742	0.0043903	0.020071	0.042206	0.036774	0.014595	0.037785	0.024121	0.040134	0.01525	0.016343	0.071172	0.059363	0.029664	0.037882	0.036391	0.012442	0.022435	0.018376	0.031799	0.012369	0.016039	0.082391	0.020548	0.04624	0.0044784	0.051304	0.0030355	0.017232	0.0074467	0.013599	0.040751	0.021605	0.022043	0.026881	0.017307	0.0093687	0.030073
0.065721	0.03188	0.023641	0.015672	0.029063	0.021965	0.046884	0.06435	0.0034223	0.033384	0.017353	0.0199	0.15656	0.0043706	0.019994	0.042365	0.036763	0.014537	0.037662	0.024089	0.039984	0.015445	0.016264	0.071123	0.05892	0.029767	0.038083	0.036082	0.012458	0.022563	0.018604	0.032047	0.012426	0.015989	0.081983	0.020393	0.046987	0.0044542	0.051122	0.0030132	0.017253	0.0073331	0.013711	0.040982	0.021538	0.021949	0.026983	0.017382	0.0092247	0.030123
0.064965	0.031241	0.023572	0.015586	0.028946	0.022107	0.046631	0.064046	0.0035972	0.033566	0.017184	0.020087	0.15572	0.004351	0.019923	0.042455	0.036762	0.01448	0.037563	0.024067	0.03983	0.015651	0.016187	0.071084	0.058485	0.029843	0.038292	0.035831	0.012473	0.022723	0.018843	0.032273	0.012481	0.015897	0.081578	0.020258	0.047729	0.0044279	0.050924	0.0029928	0.017274	0.0072333	0.013823	0.041219	0.02149	0.021846	0.027079	0.017456	0.0090815	0.030206
0.06417	0.030638	0.023488	0.015502	0.028835	0.022265	0.046382	0.06379	0.0037823	0.033702	0.017031	0.020302	0.15491	0.0043315	0.019857	0.042481	0.036759	0.014425	0.037477	0.024053	0.039674	0.01587	0.016112	0.071036	0.058069	0.029908	0.0385	0.035643	0.012489	0.022925	0.019089	0.03248	0.012537	0.015775	0.08114	0.020143	0.048454	0.0043971	0.050719	0.0029735	0.017297	0.007145	0.013934	0.04145	0.021461	0.021734	0.027174	0.017529	0.0089424	0.030304
0.063353	0.030069	0.023395	0.015422	0.028726	0.022436	0.046134	0.06358	0.0039716	0.033778	0.016897	0.020509	0.15413	0.0043135	0.019793	0.042456	0.036744	0.01438	0.037397	0.024044	0.039522	0.016103	0.016042	0.070946	0.057657	0.029973	0.038686	0.035513	0.012505	0.023174	0.019339	0.032671	0.012597	0.015634	0.080664	0.020048	0.049126	0.0043625	0.050505	0.0029556	0.017324	0.0070663	0.01404	0.041671	0.021447	0.021613	0.027275	0.017599	0.0088088	0.030417
0.062537	0.029527	0.023298	0.015344	0.028617	0.022612	0.045894	0.063389	0.0041615	0.033811	0.016782	0.020648	0.15335	0.004296	0.019731	0.042388	0.036704	0.014348	0.037323	0.02404	0.039377	0.016351	0.015979	0.070796	0.057231	0.030033	0.038849	0.035428	0.012521	0.023462	0.019591	0.032845	0.012661	0.015479	0.080164	0.019969	0.049703	0.0043272	0.05029	0.0029394	0.017356	0.0069971	0.01414	0.041886	0.021444	0.02148	0.027374	0.017667	0.0086804	0.030554
0.061722	0.02901	0.023201	0.015268	0.028505	0.022781	0.045672	0.063186	0.0043504	0.033807	0.016689	0.020709	0.15258	0.0042786	0.019672	0.042286	0.036641	0.014329	0.03727	0.024038	0.039236	0.016613	0.015921	0.070597	0.056782	0.030079	0.038997	0.035375	0.012537	0.023778	0.019839	0.032998	0.012727	0.015325	0.07965	0.019904	0.05018	0.0042915	0.050087	0.0029256	0.017391	0.0069413	0.014238	0.042091	0.021448	0.021338	0.02746	0.017736	0.008557	0.030724
0.060916	0.028523	0.023102	0.015192	0.028388	0.022933	0.045473	0.062969	0.0045368	0.03376	0.016624	0.020719	0.15182	0.0042626	0.019614	0.042156	0.036559	0.014319	0.037242	0.024033	0.039097	0.01689	0.015868	0.07038	0.056307	0.030107	0.039134	0.03535	0.012553	0.024116	0.020077	0.033139	0.01279	0.015185	0.079118	0.019858	0.050562	0.0042573	0.049905	0.0029145	0.017425	0.0069034	0.014335	0.042286	0.02145	0.021189	0.027527	0.017804	0.008439	0.030933
0.060133	0.028073	0.023	0.015117	0.028269	0.023063	0.045296	0.062759	0.004719	0.03366	0.016586	0.020698	0.15106	0.0042487	0.019557	0.041991	0.036461	0.014319	0.037223	0.024022	0.03896	0.01718	0.015818	0.070167	0.055812	0.030107	0.039267	0.03535	0.01257	0.024486	0.020301	0.033276	0.012846	0.015067	0.078567	0.019833	0.050878	0.004226	0.049737	0.0029067	0.017459	0.0068802	0.014429	0.04247	0.021449	0.021034	0.027577	0.017869	0.0083277	0.03119
0.059386	0.027669	0.022895	0.015043	0.028148	0.023171	0.045148	0.062578	0.0048972	0.033499	0.016576	0.02066	0.1503	0.0042363	0.019501	0.041781	0.036346	0.014327	0.037189	0.024005	0.038827	0.017479	0.01577	0.069965	0.055311	0.030085	0.039401	0.035375	0.012588	0.024887	0.020507	0.033415	0.012888	0.014968	0.078021	0.019828	0.05116	0.0041971	0.049583	0.0029015	0.017491	0.0068673	0.014521	0.042631	0.021441	0.020868	0.027609	0.017932	0.0082247	0.031496
0.058696	0.02731	0.022787	0.014973	0.028028	0.02325	0.045029	0.062435	0.0050703	0.03328	0.016589	0.020614	0.14952	0.0042248	0.019444	0.041529	0.03621	0.014346	0.037131	0.023976	0.038693	0.017786	0.015721	0.06977	0.054815	0.030061	0.039534	0.035424	0.012606	0.025323	0.020691	0.033557	0.012906	0.014881	0.0775	0.019833	0.051407	0.0041704	0.04945	0.0028976	0.017518	0.0068613	0.014612	0.042755	0.021418	0.020695	0.027625	0.017993	0.0081312	0.031841
0.05807	0.026994	0.022672	0.014906	0.027911	0.023291	0.04494	0.062333	0.0052372	0.033008	0.016621	0.020565	0.14872	0.0042159	0.019391	0.041231	0.036046	0.014376	0.03705	0.023936	0.038555	0.018097	0.015668	0.069573	0.054333	0.03005	0.039662	0.035499	0.012624	0.025813	0.020848	0.033704	0.012896	0.014802	0.076996	0.019839	0.051609	0.0041458	0.049337	0.0028957	0.017549	0.0068625	0.0147	0.042848	0.02138	0.020517	0.027629	0.018049	0.0080471	0.032221
0.057499	0.02672	0.022555	0.014843	0.027801	0.023293	0.044875	0.062261	0.0053968	0.032686	0.016661	0.020513	0.1479	0.0042093	0.019344	0.040853	0.035858	0.014415	0.036953	0.023884	0.03841	0.018404	0.015609	0.069364	0.053863	0.030063	0.03978	0.035596	0.012645	0.026371	0.020976	0.033855	0.012857	0.014726	0.076503	0.019841	0.051729	0.0041234	0.049238	0.0028959	0.01758	0.0068725	0.014786	0.042915	0.021322	0.020331	0.027622	0.018099	0.0079714	0.032637
0.056962	0.026488	0.022439	0.014781	0.027701	0.023264	0.044827	0.062228	0.0055475	0.032322	0.016713	0.02046	0.14709	0.0042061	0.019301	0.040366	0.035656	0.014457	0.03685	0.023826	0.038254	0.018701	0.015543	0.069128	0.053397	0.030111	0.039884	0.035709	0.012668	0.027001	0.02108	0.034008	0.012791	0.014646	0.076011	0.019847	0.051749	0.0041036	0.049143	0.0028989	0.01761	0.0068868	0.014865	0.042954	0.021239	0.02014	0.027608	0.018147	0.0079064	0.033089
0.056427	0.026299	0.022322	0.014717	0.02761	0.023214	0.044792	0.062237	0.0056881	0.031913	0.016779	0.020408	0.14632	0.0042073	0.019263	0.039764	0.035443	0.0145	0.036753	0.023759	0.038088	0.018974	0.01547	0.068857	0.05292	0.030205	0.039957	0.035834	0.012695	0.027699	0.021159	0.034151	0.0127	0.014563	0.07551	0.019855	0.051683	0.0040849	0.049046	0.002905	0.017637	0.006905	0.014934	0.042962	0.021131	0.019947	0.027592	0.018195	0.0078547	0.033579
0.05587	0.026157	0.022202	0.014647	0.027525	0.023148	0.044775	0.062284	0.0058175	0.031465	0.016859	0.020356	0.14557	0.0042125	0.019228	0.039043	0.035218	0.014544	0.036657	0.023692	0.037918	0.019213	0.015399	0.068577	0.052434	0.03034	0.039987	0.035963	0.012724	0.028457	0.021211	0.034268	0.012593	0.014482	0.074995	0.019855	0.051558	0.0040665	0.048939	0.0029132	0.017658	0.0069299	0.01498	0.04293	0.021001	0.019752	0.027573	0.018245	0.0078199	0.034103
0.055294	0.026065	0.022072	0.014576	0.027439	0.02307	0.044779	0.062346	0.0059354	0.030983	0.01695	0.020305	0.14483	0.0042216	0.019194	0.03822	0.034977	0.014592	0.036553	0.023629	0.037743	0.019403	0.015339	0.068283	0.051937	0.030508	0.039982	0.036084	0.012756	0.029274	0.021226	0.034344	0.012476	0.014411	0.074466	0.01984	0.051401	0.0040484	0.048816	0.0029233	0.017675	0.0069594	0.014991	0.042861	0.020855	0.019554	0.027551	0.018293	0.0078025	0.034644
0.054714	0.026026	0.021928	0.014509	0.027361	0.022986	0.0448	0.062393	0.0060411	0.030459	0.017048	0.020259	0.14405	0.0042344	0.019164	0.037324	0.034719	0.014641	0.03644	0.023567	0.037558	0.019533	0.01529	0.067962	0.051429	0.03071	0.039951	0.036179	0.012788	0.030141	0.021184	0.034372	0.012352	0.014356	0.073931	0.019806	0.051238	0.0040307	0.048668	0.0029346	0.01769	0.0069941	0.014969	0.04276	0.020693	0.019358	0.027526	0.018338	0.0078052	0.035188
0.054152	0.026043	0.021775	0.014449	0.027291	0.022903	0.044824	0.062401	0.0061311	0.029879	0.017146	0.020222	0.14323	0.0042516	0.019135	0.036378	0.034447	0.014689	0.036312	0.023505	0.037365	0.019601	0.015252	0.067586	0.050935	0.030953	0.039907	0.036238	0.012817	0.031038	0.021076	0.034349	0.012229	0.014315	0.073385	0.01975	0.051086	0.0040152	0.048472	0.0029458	0.0177	0.0070332	0.01493	0.042623	0.020518	0.019167	0.027502	0.018372	0.0078208	0.035719
0.053609	0.026118	0.02162	0.014393	0.027227	0.02282	0.04483	0.062353	0.0061915	0.029274	0.017243	0.020175	0.1424	0.0042729	0.019107	0.035387	0.034176	0.01473	0.036163	0.023446	0.03716	0.019609	0.01522	0.067136	0.050457	0.031225	0.03985	0.036244	0.012845	0.031928	0.020898	0.034288	0.012113	0.014285	0.072828	0.019668	0.050935	0.0040019	0.048222	0.0029563	0.01771	0.0070769	0.014887	0.042438	0.02033	0.01898	0.02748	0.018403	0.0078426	0.036233
0.053089	0.026248	0.021468	0.014337	0.027164	0.022739	0.044789	0.06224	0.0061992	0.028665	0.017332	0.020045	0.14156	0.0042976	0.019077	0.034352	0.033919	0.014759	0.035979	0.023387	0.036945	0.019568	0.015191	0.066614	0.049985	0.031504	0.039778	0.036166	0.012873	0.032784	0.020658	0.034183	0.012003	0.014263	0.07226	0.019556	0.050757	0.0039913	0.047963	0.0029658	0.017719	0.0071258	0.014844	0.042199	0.020132	0.018795	0.027459	0.018431	0.007868	0.036734
0.052585	0.026429	0.021322	0.014282	0.0271	0.022666	0.044691	0.062069	0.0061526	0.028061	0.017414	0.019792	0.14069	0.0043264	0.019048	0.033272	0.033674	0.014772	0.035757	0.023328	0.036724	0.019493	0.015165	0.066046	0.049521	0.031772	0.039688	0.035994	0.012901	0.03361	0.020368	0.034034	0.011897	0.014246	0.071684	0.019421	0.050539	0.0039832	0.047705	0.0029744	0.017729	0.0071833	0.014802	0.041926	0.019928	0.018613	0.027436	0.018456	0.0078947	0.037223
0.052092	0.026655	0.021181	0.014227	0.02703	0.022603	0.044537	0.061848	0.0060655	0.027471	0.017482	0.019468	0.1398	0.0043591	0.019017	0.032165	0.033434	0.014771	0.035498	0.023257	0.036499	0.019392	0.015139	0.065477	0.049067	0.032018	0.039574	0.035735	0.012931	0.034425	0.020034	0.033859	0.011791	0.014234	0.071113	0.019266	0.050274	0.0039761	0.047452	0.0029814	0.017739	0.0072467	0.014758	0.041614	0.019723	0.018434	0.027409	0.018478	0.0079239	0.0377
0.051594	0.026925	0.021043	0.01417	0.026952	0.022548	0.044332	0.061583	0.0059572	0.02691	0.017536	0.019113	0.13887	0.004395	0.018984	0.031055	0.033195	0.014755	0.035218	0.023169	0.036274	0.019268	0.015111	0.06491	0.048625	0.032226	0.03944	0.035414	0.01296	0.03524	0.019662	0.033664	0.011686	0.014227	0.070564	0.019097	0.049927	0.0039692	0.047212	0.0029871	0.017743	0.0073098	0.014708	0.041259	0.019517	0.018257	0.027373	0.018501	0.0079548	0.038164
0.051084	0.027239	0.020912	0.014108	0.026862	0.022489	0.04407	0.061273	0.0058381	0.026391	0.017573	0.018742	0.13788	0.0044347	0.01895	0.029956	0.032954	0.014727	0.034913	0.023064	0.036045	0.019124	0.015078	0.064325	0.048178	0.032391	0.039274	0.03504	0.012988	0.03606	0.019258	0.033441	0.011582	0.014225	0.07002	0.018919	0.049475	0.0039665	0.046977	0.0029922	0.017738	0.0073652	0.014652	0.040855	0.019311	0.018084	0.027327	0.018524	0.007987	0.038607
0.050566	0.027604	0.020791	0.014039	0.026766	0.02241	0.043762	0.060917	0.0057119	0.02592	0.01759	0.018374	0.13685	0.0044748	0.018915	0.028869	0.032711	0.014684	0.034579	0.022946	0.035807	0.018962	0.015039	0.063701	0.047721	0.032525	0.039066	0.034612	0.013014	0.03688	0.018833	0.033179	0.011478	0.014227	0.069467	0.018732	0.048931	0.0039687	0.046745	0.0029954	0.017721	0.0074059	0.014599	0.040403	0.019107	0.017913	0.027268	0.018548	0.0080213	0.03902
0.050041	0.028016	0.020677	0.013962	0.026663	0.022312	0.043412	0.060493	0.0055814	0.02549	0.01759	0.018009	0.13579	0.004514	0.018877	0.027806	0.032465	0.014628	0.034223	0.022818	0.035555	0.018781	0.014995	0.063017	0.047255	0.032649	0.038821	0.034138	0.013039	0.037688	0.018395	0.032883	0.011377	0.014235	0.068905	0.018536	0.048299	0.0039736	0.046512	0.0029962	0.017694	0.0074306	0.014558	0.039915	0.018904	0.017741	0.027193	0.018571	0.0080577	0.039389
0.049512	0.028463	0.02057	0.013873	0.026553	0.022201	0.043024	0.059989	0.0054484	0.025093	0.017577	0.017648	0.13467	0.0045528	0.018837	0.026775	0.032212	0.014561	0.033861	0.022679	0.035286	0.018576	0.014945	0.062266	0.046789	0.032764	0.03853	0.033625	0.013062	0.038465	0.017947	0.032562	0.011274	0.014243	0.06834	0.018328	0.047604	0.0039825	0.046269	0.0029951	0.017658	0.0074415	0.014533	0.039404	0.0187	0.017573	0.027098	0.018593	0.0080963	0.039715
0.048971	0.028925	0.020467	0.013774	0.026441	0.02208	0.042602	0.059427	0.0053141	0.024734	0.017554	0.017286	0.13348	0.0045929	0.018793	0.025776	0.031956	0.014479	0.0335	0.022533	0.034994	0.018347	0.014893	0.061459	0.04632	0.032861	0.038186	0.03308	0.013083	0.039197	0.017495	0.032208	0.011166	0.014244	0.067769	0.018114	0.04687	0.0039975	0.046011	0.0029941	0.017612	0.0074407	0.014526	0.03888	0.018497	0.017408	0.026975	0.018614	0.0081346	0.039997
0.048397	0.029391	0.020368	0.013665	0.026327	0.021952	0.04215	0.058817	0.0051789	0.024412	0.017522	0.016933	0.13223	0.0046335	0.018747	0.024812	0.031699	0.014372	0.033139	0.022381	0.034678	0.018093	0.014839	0.060626	0.045854	0.032936	0.037817	0.032508	0.013104	0.03988	0.017049	0.031809	0.01105	0.014232	0.067189	0.017899	0.046132	0.0040162	0.045733	0.0029931	0.017555	0.0074277	0.014536	0.038337	0.018295	0.017248	0.026819	0.018634	0.0081722	0.040218
0.047779	0.029854	0.02027	0.013549	0.026211	0.021819	0.041668	0.05818	0.0050428	0.024108	0.017486	0.016607	0.13093	0.0046763	0.018699	0.023885	0.031446	0.014236	0.032765	0.022225	0.034341	0.017813	0.014786	0.059791	0.045401	0.032999	0.037446	0.031916	0.013122	0.040516	0.016618	0.031368	0.010926	0.01421	0.066602	0.017688	0.045422	0.0040367	0.045419	0.0029921	0.017486	0.0074024	0.01456	0.037773	0.018095	0.017097	0.02664	0.018653	0.0082098	0.040372
0.047124	0.030307	0.02017	0.013426	0.026099	0.021683	0.041162	0.057528	0.0049055	0.023808	0.017448	0.016302	0.1296	0.0047215	0.018645	0.022993	0.0312	0.014078	0.032354	0.022064	0.033985	0.017512	0.014734	0.05895	0.044956	0.033054	0.037079	0.031304	0.01314	0.041107	0.016209	0.030899	0.010794	0.014176	0.066006	0.017484	0.044743	0.0040598	0.045049	0.0029907	0.017412	0.0073632	0.014596	0.03719	0.017898	0.016957	0.026445	0.018667	0.0082463	0.040449
0.046434	0.030741	0.020069	0.013297	0.025993	0.021548	0.04064	0.056857	0.0047689	0.023512	0.017402	0.015996	0.12822	0.0047682	0.018588	0.022139	0.030957	0.013904	0.031896	0.021902	0.03361	0.017191	0.014683	0.058087	0.044509	0.033099	0.036714	0.030673	0.013155	0.041646	0.015829	0.030411	0.010659	0.014126	0.065405	0.017289	0.04409	0.0040857	0.044615	0.0029889	0.01733	0.007306	0.014643	0.03659	0.017702	0.016821	0.02624	0.01868	0.0082822	0.040463
0.04571	0.031145	0.019965	0.013161	0.025891	0.021416	0.040113	0.056159	0.004634	0.023224	0.017347	0.015679	0.12679	0.004816	0.018529	0.021329	0.030715	0.01372	0.031416	0.021739	0.033221	0.01685	0.014637	0.057196	0.044053	0.033138	0.036347	0.030024	0.013166	0.042109	0.015483	0.029911	0.010522	0.014046	0.064799	0.017103	0.043438	0.0041114	0.04413	0.0029865	0.017245	0.0072315	0.014705	0.035984	0.017501	0.016688	0.026025	0.018693	0.0083174	0.040414
0.044952	0.031505	0.019858	0.013017	0.025792	0.021288	0.039582	0.055435	0.0045008	0.022954	0.017285	0.015347	0.12534	0.0048652	0.018466	0.020572	0.030471	0.013534	0.03095	0.021578	0.032823	0.016489	0.014593	0.05629	0.043585	0.033168	0.035973	0.029354	0.013174	0.042497	0.015176	0.029394	0.010389	0.013934	0.064188	0.016926	0.042769	0.0041353	0.043608	0.0029841	0.017156	0.0071412	0.01478	0.035385	0.017296	0.016563	0.025805	0.018706	0.0083526	0.040308
0.044159	0.031816	0.019746	0.012865	0.025689	0.021169	0.03904	0.054682	0.0043694	0.022708	0.017222	0.015003	0.12387	0.0049145	0.018397	0.019872	0.030226	0.013347	0.030515	0.021418	0.03242	0.016109	0.014552	0.055377	0.043099	0.033172	0.035584	0.028663	0.013183	0.042801	0.014911	0.028861	0.010266	0.013795	0.063565	0.016762	0.042098	0.0041563	0.043052	0.0029818	0.017061	0.0070439	0.01487	0.034803	0.017095	0.016441	0.02558	0.01872	0.0083864	0.040155
0.043338	0.03208	0.019632	0.012706	0.025577	0.021066	0.038478	0.05389	0.004241	0.022494	0.017159	0.01465	0.12236	0.0049632	0.018323	0.019228	0.029986	0.01316	0.030104	0.02126	0.032016	0.015715	0.014512	0.054451	0.042599	0.033128	0.035184	0.027953	0.013191	0.042991	0.014693	0.028323	0.010154	0.013637	0.062937	0.016611	0.041443	0.0041743	0.042464	0.0029796	0.016956	0.0069456	0.014975	0.034235	0.0169	0.016323	0.025348	0.018736	0.0084182	0.039959
0.042503	0.032297	0.019518	0.012544	0.025452	0.020979	0.037901	0.053058	0.0041165	0.022315	0.017101	0.014299	0.12081	0.0050105	0.018245	0.018646	0.029749	0.012982	0.029705	0.021103	0.031615	0.015315	0.014476	0.053508	0.042091	0.033012	0.03478	0.027226	0.013197	0.043043	0.014522	0.027788	0.010055	0.013471	0.062306	0.016471	0.04082	0.004189	0.041845	0.0029779	0.016844	0.0068445	0.015097	0.033686	0.016713	0.016212	0.02511	0.018755	0.0084493	0.039714
0.041662	0.032467	0.019403	0.012384	0.025304	0.020896	0.037321	0.052174	0.0039953	0.022172	0.017045	0.013948	0.11923	0.0050552	0.018166	0.018131	0.029508	0.012814	0.029312	0.020946	0.03122	0.014915	0.014442	0.052553	0.041579	0.032801	0.034375	0.026488	0.013202	0.04295	0.014391	0.027265	0.0099673	0.013305	0.061669	0.01634	0.040215	0.0042028	0.041193	0.0029762	0.016728	0.0067412	0.015242	0.033161	0.016539	0.016107	0.024866	0.018777	0.0084806	0.039415
0.04084	0.032595	0.019289	0.01223	0.025138	0.020808	0.036752	0.051253	0.0038762	0.022067	0.016987	0.0136	0.11761	0.0050964	0.018087	0.017682	0.029265	0.012655	0.028915	0.020787	0.030829	0.014522	0.01441	0.051581	0.041072	0.032487	0.033984	0.025749	0.013205	0.042713	0.014297	0.02676	0.0098888	0.013139	0.061034	0.016217	0.039601	0.0042167	0.040519	0.0029742	0.016612	0.0066372	0.015413	0.03266	0.016382	0.01601	0.024617	0.018801	0.0085111	0.039064
0.040054	0.032674	0.019181	0.012084	0.024959	0.020714	0.036204	0.050313	0.0037582	0.021998	0.016933	0.013256	0.11595	0.005134	0.018009	0.017303	0.029022	0.012508	0.02852	0.020623	0.030436	0.014143	0.014374	0.050579	0.04057	0.032089	0.033614	0.025018	0.013206	0.042345	0.01424	0.026283	0.0098148	0.012967	0.0604	0.016106	0.038958	0.0042316	0.039838	0.0029727	0.016496	0.0065297	0.015618	0.032185	0.016238	0.015923	0.024369	0.018823	0.0085388	0.038673
0.039304	0.032703	0.019083	0.011943	0.024769	0.020612	0.03569	0.049377	0.0036407	0.021964	0.016883	0.012922	0.11426	0.0051686	0.017933	0.016984	0.02878	0.012371	0.028129	0.020451	0.030044	0.013786	0.014332	0.049553	0.040071	0.031621	0.033258	0.024307	0.013206	0.041858	0.014227	0.025837	0.0097422	0.012779	0.059763	0.016011	0.038283	0.004246	0.039166	0.0029717	0.016379	0.0064181	0.015861	0.031736	0.016104	0.015846	0.024126	0.018848	0.0085668	0.038264
0.038583	0.032678	0.019002	0.011806	0.024565	0.020497	0.035211	0.048467	0.0035261	0.02197	0.016837	0.012602	0.11256	0.0052006	0.017861	0.016711	0.028541	0.01224	0.02774	0.020276	0.029659	0.013457	0.014288	0.048531	0.03957	0.031087	0.032901	0.023625	0.013208	0.041273	0.014263	0.025419	0.0096671	0.012578	0.059126	0.015929	0.037579	0.0042592	0.038512	0.0029722	0.01626	0.0063056	0.016139	0.031312	0.015978	0.015779	0.023888	0.018873	0.0085942	0.037851
0.037879	0.032606	0.018932	0.011673	0.024346	0.020366	0.03476	0.0476	0.0034193	0.022024	0.016796	0.012304	0.11085	0.00523	0.017792	0.016475	0.0283	0.012117	0.027354	0.020098	0.029283	0.013155	0.014242	0.04754	0.039057	0.030492	0.032532	0.02298	0.013212	0.040617	0.014348	0.025034	0.0095842	0.012367	0.058498	0.015861	0.036865	0.0042697	0.037883	0.0029747	0.016145	0.0061932	0.016437	0.030913	0.015859	0.01572	0.023657	0.018904	0.0086204	0.037443
0.037182	0.0325	0.018871	0.011546	0.024115	0.020221	0.03435	0.046781	0.0033279	0.022102	0.016759	0.012049	0.10912	0.0052575	0.017729	0.016272	0.028046	0.012005	0.02698	0.019913	0.028919	0.012872	0.014195	0.046591	0.03853	0.029852	0.032152	0.022379	0.013217	0.039937	0.014477	0.02468	0.0094899	0.012152	0.057883	0.015805	0.036159	0.004276	0.037277	0.002979	0.016033	0.0060823	0.01674	0.030542	0.015749	0.01567	0.023432	0.018934	0.008645	0.037047
0.036492	0.032392	0.018814	0.011426	0.023872	0.020067	0.034	0.046009	0.0032616	0.022185	0.016727	0.011857	0.10737	0.0052846	0.017673	0.016106	0.027773	0.01191	0.026627	0.019719	0.028575	0.012606	0.014148	0.045684	0.037999	0.029193	0.031771	0.021826	0.013224	0.039258	0.014639	0.024361	0.009387	0.011937	0.057284	0.015762	0.035483	0.0042786	0.036681	0.002985	0.015926	0.0059748	0.017042	0.030205	0.015644	0.01563	0.023217	0.018962	0.0086676	0.036659
0.03581	0.032307	0.01876	0.011313	0.023617	0.019901	0.033712	0.045283	0.0032197	0.022267	0.016702	0.011716	0.1056	0.0053111	0.017624	0.015982	0.027484	0.011836	0.026292	0.019518	0.028247	0.01235	0.014099	0.044815	0.037467	0.028536	0.031392	0.021319	0.013231	0.038575	0.014826	0.024074	0.0092797	0.011727	0.056709	0.015727	0.03486	0.0042791	0.036089	0.0029926	0.015825	0.0058684	0.017342	0.029891	0.015539	0.015603	0.023017	0.01899	0.0086899	0.036284
0.035133	0.032258	0.01871	0.011209	0.023353	0.019724	0.033489	0.044602	0.0031933	0.022344	0.01669	0.011566	0.10383	0.005336	0.01758	0.015896	0.027183	0.011784	0.025978	0.01932	0.027934	0.012101	0.014049	0.043976	0.036937	0.027914	0.031029	0.020849	0.01324	0.037886	0.015031	0.023809	0.0091682	0.011521	0.056164	0.015694	0.034299	0.0042785	0.035505	0.0030017	0.01573	0.0057642	0.017641	0.029599	0.015431	0.015591	0.022837	0.019016	0.0087111	0.035922
0.034466	0.032248	0.018666	0.011117	0.023084	0.019541	0.033328	0.04397	0.0031713	0.022406	0.016694	0.011389	0.10207	0.0053598	0.017543	0.015839	0.026874	0.011751	0.02568	0.019128	0.027635	0.011858	0.013997	0.043163	0.036412	0.027351	0.030682	0.020401	0.013251	0.0372	0.015254	0.023557	0.0090543	0.01132	0.055647	0.015658	0.033818	0.0042767	0.034927	0.0030121	0.015647	0.0056663	0.017937	0.029327	0.015315	0.015595	0.02268	0.01904	0.0087295	0.035568
0.033809	0.032273	0.018626	0.011036	0.022815	0.019362	0.03322	0.043388	0.0031485	0.022454	0.016717	0.01119	0.10034	0.0053821	0.017512	0.015804	0.026559	0.011738	0.025402	0.018945	0.027349	0.011621	0.013948	0.042371	0.035903	0.026852	0.030356	0.019965	0.013266	0.036541	0.015493	0.023318	0.0089413	0.011123	0.055164	0.015613	0.033426	0.0042705	0.034363	0.0030227	0.015573	0.0055789	0.018219	0.029073	0.015194	0.015612	0.022545	0.019064	0.0087453	0.035219
0.033167	0.032316	0.018591	0.010967	0.022546	0.019192	0.033149	0.042853	0.0031229	0.022497	0.016764	0.010972	0.098625	0.0054041	0.01749	0.01579	0.026243	0.011744	0.025142	0.018769	0.027081	0.01139	0.013902	0.041603	0.035423	0.02641	0.030054	0.019538	0.013286	0.035922	0.01574	0.023103	0.0088301	0.010936	0.05471	0.015566	0.033115	0.0042606	0.033813	0.0030341	0.015508	0.005504	0.01848	0.028827	0.015068	0.015645	0.02243	0.01909	0.0087579	0.034885
0.032545	0.032364	0.018559	0.010911	0.022284	0.019034	0.03311	0.042371	0.0030929	0.02254	0.01683	0.010742	0.096957	0.0054265	0.017478	0.015793	0.025926	0.011768	0.024891	0.018598	0.026834	0.011175	0.013858	0.040871	0.034982	0.026017	0.02977	0.019114	0.01331	0.035335	0.015989	0.022904	0.0087193	0.010751	0.054281	0.015515	0.032871	0.0042479	0.033284	0.0030459	0.015451	0.0054418	0.018703	0.028581	0.014944	0.015693	0.022333	0.019123	0.0087683	0.034574
0.031938	0.032409	0.018525	0.01087	0.02203	0.018884	0.033109	0.041938	0.0030594	0.022588	0.016911	0.010509	0.095338	0.0054484	0.017475	0.015811	0.025619	0.011809	0.024645	0.018432	0.026613	0.010985	0.013817	0.040187	0.034579	0.02567	0.029509	0.01869	0.013338	0.034789	0.016237	0.022711	0.0086102	0.010572	0.053881	0.015465	0.032662	0.0042318	0.032774	0.0030571	0.015402	0.0053907	0.018884	0.028328	0.014826	0.015754	0.022258	0.019162	0.008776	0.034281
0.031356	0.032454	0.018491	0.010839	0.021782	0.018743	0.033144	0.041542	0.0030241	0.022664	0.017004	0.010281	0.093784	0.0054679	0.017481	0.01584	0.025326	0.01187	0.0244	0.018268	0.02642	0.010825	0.013774	0.03955	0.034221	0.025367	0.02928	0.018268	0.01337	0.034284	0.016482	0.022517	0.0085037	0.010398	0.053525	0.015411	0.032459	0.0042121	0.032286	0.0030666	0.015363	0.0053486	0.019034	0.02807	0.014715	0.015828	0.022208	0.019204	0.0087818	0.034003
0.030813	0.032502	0.018457	0.010818	0.021543	0.018609	0.03321	0.041181	0.0029891	0.02279	0.017102	0.010065	0.092287	0.0054844	0.017495	0.015876	0.02505	0.011951	0.024154	0.018108	0.026253	0.010699	0.013729	0.038942	0.03391	0.025102	0.029064	0.017851	0.013404	0.033807	0.016719	0.022315	0.0084004	0.010235	0.053218	0.015352	0.032246	0.0041914	0.031826	0.0030745	0.015334	0.0053152	0.019169	0.027818	0.01461	0.015911	0.022181	0.019254	0.0087871	0.033747
0.030313	0.032551	0.018423	0.010803	0.021313	0.018477	0.033295	0.040855	0.0029554	0.02297	0.01721	0.0098673	0.090835	0.005496	0.017514	0.015915	0.024795	0.012051	0.023911	0.017955	0.02611	0.010594	0.01368	0.038353	0.033642	0.024862	0.028845	0.017439	0.013441	0.033342	0.016942	0.022094	0.0082996	0.010081	0.052955	0.015285	0.032044	0.0041708	0.031404	0.0030807	0.015318	0.0052913	0.019296	0.027587	0.014512	0.016001	0.022175	0.019308	0.0087917	0.033507
0.029856	0.032598	0.018391	0.010793	0.021087	0.018346	0.033383	0.040568	0.0029254	0.02321	0.017332	0.0096868	0.089419	0.0055037	0.017542	0.015958	0.024562	0.012162	0.023686	0.017815	0.025991	0.010496	0.013629	0.037789	0.033422	0.024641	0.028615	0.017039	0.013482	0.03287	0.017145	0.021846	0.0081998	0.0099349	0.052732	0.01521	0.031885	0.0041505	0.031032	0.0030856	0.015311	0.0052791	0.019419	0.027388	0.014423	0.016099	0.022185	0.019369	0.0087974	0.033278
0.02944	0.032631	0.01836	0.010789	0.020864	0.018213	0.033464	0.040324	0.0028986	0.02351	0.017472	0.0095247	0.088041	0.0055079	0.01758	0.016008	0.024352	0.012277	0.023469	0.017687	0.025895	0.010404	0.013577	0.03722	0.033246	0.024437	0.028378	0.016654	0.013527	0.03238	0.017323	0.021574	0.0081009	0.0097956	0.052548	0.015124	0.031764	0.0041309	0.030715	0.0030889	0.015316	0.0052791	0.019539	0.027223	0.014344	0.016207	0.022206	0.019431	0.0088024	0.033049
0.029068	0.032643	0.01833	0.010794	0.020646	0.018082	0.033538	0.040118	0.0028732	0.023872	0.017629	0.0093815	0.086697	0.005509	0.017624	0.016065	0.024166	0.012391	0.02324	0.01757	0.025814	0.01032	0.013523	0.036617	0.033105	0.02424	0.028143	0.016285	0.013578	0.031876	0.017475	0.021284	0.0080045	0.0096679	0.0524	0.015026	0.031692	0.0041135	0.030447	0.0030905	0.015331	0.0052883	0.019658	0.027093	0.014282	0.016323	0.022235	0.019491	0.0088065	0.032817
0.028743	0.032631	0.018301	0.010804	0.020429	0.017953	0.033602	0.03992	0.0028501	0.024288	0.017801	0.0092677	0.085384	0.0055068	0.017674	0.016128	0.024009	0.012498	0.022979	0.017466	0.025744	0.010246	0.013469	0.035991	0.032989	0.024043	0.027916	0.015939	0.01363	0.031357	0.0176	0.020984	0.0079092	0.0095525	0.052276	0.014919	0.031681	0.0041009	0.030203	0.0030905	0.015352	0.0053066	0.019775	0.026996	0.014234	0.016441	0.022266	0.01955	0.0088097	0.032572
0.028463	0.032593	0.018272	0.010819	0.020211	0.017821	0.033674	0.039709	0.0028295	0.024744	0.017986	0.0091958	0.084117	0.0055031	0.017732	0.016198	0.023881	0.012593	0.022681	0.017377	0.025683	0.010181	0.013419	0.035351	0.032894	0.023844	0.027707	0.015619	0.013683	0.030821	0.017694	0.02068	0.007814	0.0094453	0.052168	0.014801	0.031722	0.0040931	0.029972	0.0030896	0.015381	0.0053288	0.019889	0.026932	0.014197	0.016562	0.022297	0.019609	0.0088143	0.032309
0.028225	0.032533	0.018242	0.010838	0.019994	0.01768	0.033769	0.039496	0.0028117	0.025227	0.018185	0.009164	0.082906	0.0054983	0.017794	0.016277	0.023775	0.012679	0.022353	0.017302	0.025633	0.010124	0.013374	0.034722	0.03282	0.023657	0.027515	0.015331	0.013736	0.030282	0.017759	0.020368	0.0077199	0.0093424	0.052074	0.014676	0.031808	0.0040916	0.029756	0.0030874	0.015418	0.0053513	0.020004	0.026898	0.014166	0.01669	0.022327	0.019668	0.0088198	0.032031
0.028025	0.032463	0.018211	0.010864	0.019781	0.01753	0.033893	0.039286	0.002798	0.025731	0.0184	0.0091717	0.081753	0.0054942	0.017859	0.016372	0.023692	0.012752	0.022005	0.017241	0.025594	0.010071	0.013332	0.034121	0.032763	0.02349	0.027339	0.015078	0.013789	0.029763	0.017803	0.020044	0.0076264	0.0092382	0.051993	0.014547	0.03193	0.0040953	0.029555	0.0030834	0.015461	0.0053778	0.020119	0.026886	0.014142	0.016829	0.022354	0.019725	0.0088244	0.031746
0.027862	0.032386	0.018181	0.010894	0.019574	0.017383	0.034047	0.039089	0.0027898	0.026246	0.018635	0.0092246	0.080651	0.0054916	0.017922	0.016481	0.023636	0.012816	0.021646	0.01719	0.025565	0.010021	0.013294	0.033563	0.032717	0.023348	0.027175	0.01486	0.013844	0.029278	0.017831	0.01971	0.0075346	0.0091279	0.051931	0.014414	0.032088	0.0041003	0.029363	0.0030775	0.015506	0.0054102	0.020227	0.02689	0.014123	0.016976	0.022384	0.019779	0.0088267	0.031455
0.027732	0.032302	0.018152	0.010926	0.019373	0.017246	0.034221	0.038895	0.0027883	0.026773	0.018887	0.009327	0.079603	0.0054903	0.017984	0.016601	0.023604	0.012869	0.021281	0.017151	0.025547	0.0099752	0.013263	0.033058	0.032671	0.023226	0.027017	0.014677	0.013898	0.028829	0.017847	0.019368	0.0074463	0.0090115	0.051885	0.014276	0.032287	0.0041068	0.029169	0.0030702	0.015552	0.0054448	0.020323	0.026912	0.014106	0.017132	0.022413	0.019831	0.0088275	0.031163
0.027631	0.032211	0.018117	0.010963	0.019176	0.017118	0.034399	0.038702	0.0027942	0.027318	0.019145	0.0094832	0.078609	0.0054911	0.018045	0.016728	0.023596	0.012913	0.020909	0.017122	0.025537	0.0099328	0.013239	0.032606	0.032625	0.023102	0.026858	0.014523	0.013952	0.028405	0.017857	0.019025	0.0073637	0.0088951	0.051858	0.014134	0.03253	0.0041158	0.028957	0.0030615	0.015603	0.0054801	0.020406	0.026955	0.014089	0.017296	0.022434	0.019881	0.0088292	0.030866
0.027558	0.032115	0.018073	0.011006	0.018983	0.016999	0.034564	0.038506	0.0028086	0.027882	0.019407	0.0096942	0.077668	0.0054932	0.018104	0.016859	0.023615	0.012947	0.020534	0.017105	0.025529	0.0098923	0.013222	0.032195	0.032581	0.022961	0.026702	0.014398	0.014006	0.027988	0.017861	0.018682	0.0072875	0.0087863	0.051854	0.013992	0.032809	0.0041285	0.028723	0.0030521	0.015657	0.0055165	0.020477	0.027022	0.014074	0.017466	0.022444	0.019927	0.008832	0.030559
0.027514	0.032014	0.018018	0.011058	0.018797	0.016893	0.034722	0.038299	0.0028294	0.028462	0.019665	0.0099593	0.076781	0.005497	0.018163	0.01699	0.023662	0.012972	0.020162	0.017099	0.025519	0.009854	0.013209	0.031806	0.032543	0.022801	0.026558	0.014298	0.014059	0.027555	0.017855	0.018343	0.0072188	0.0086852	0.051868	0.013851	0.033104	0.0041456	0.028468	0.0030413	0.015713	0.005551	0.020538	0.027112	0.014062	0.017641	0.022443	0.019971	0.0088376	0.030241
0.027507	0.031901	0.017952	0.011114	0.018616	0.016797	0.03488	0.03808	0.0028521	0.029056	0.019921	0.010274	0.075948	0.0055021	0.018221	0.017114	0.023738	0.012989	0.019797	0.017102	0.025507	0.0098185	0.0132	0.031432	0.03251	0.022626	0.026431	0.014224	0.014113	0.027092	0.017841	0.018005	0.0071592	0.0085899	0.051895	0.013711	0.033404	0.0041674	0.028207	0.003029	0.015766	0.0055831	0.020597	0.027228	0.014052	0.017818	0.02243	0.020011	0.0088463	0.029917
0.027542	0.031761	0.017878	0.011172	0.018441	0.016701	0.035035	0.03785	0.0028766	0.029676	0.020178	0.010625	0.075175	0.0055077	0.018276	0.017234	0.023849	0.012994	0.019436	0.01712	0.025495	0.0097857	0.013193	0.031077	0.032478	0.022428	0.026319	0.014176	0.014166	0.026588	0.017818	0.017668	0.0071093	0.0084969	0.051932	0.013573	0.033716	0.0041951	0.02795	0.0030154	0.015817	0.0056122	0.020666	0.027372	0.014043	0.017995	0.022406	0.02005	0.0088571	0.02959
0.027619	0.031557	0.017798	0.011232	0.018273	0.016601	0.03518	0.037614	0.0029036	0.030331	0.020442	0.011005	0.074458	0.0055131	0.018327	0.017348	0.02399	0.012984	0.019077	0.017152	0.025479	0.0097529	0.013189	0.030745	0.032442	0.022194	0.026217	0.014155	0.014218	0.026042	0.017783	0.01733	0.0070667	0.0084019	0.051976	0.013435	0.034032	0.004228	0.027699	0.0030008	0.015865	0.0056372	0.020749	0.027543	0.014035	0.018169	0.022373	0.020086	0.0088693	0.029264
0.027741	0.031263	0.017714	0.01129	0.018115	0.0165	0.035319	0.037377	0.002932	0.031025	0.02072	0.011419	0.07379	0.0055182	0.018374	0.017459	0.02416	0.012954	0.018724	0.017198	0.025457	0.0097171	0.013188	0.030434	0.032403	0.021907	0.026125	0.01416	0.014269	0.025456	0.017734	0.016991	0.007029	0.0083021	0.052017	0.013294	0.03434	0.0042645	0.027452	0.0029861	0.01591	0.005662	0.020843	0.027739	0.014031	0.018341	0.02233	0.020114	0.0088819	0.028938
0.027908	0.03087	0.017623	0.011348	0.017965	0.016401	0.035447	0.037137	0.0029641	0.031765	0.02101	0.011883	0.073176	0.0055241	0.018418	0.017574	0.024358	0.012905	0.018374	0.017252	0.025427	0.0096747	0.01319	0.030144	0.032357	0.021543	0.026034	0.014188	0.014317	0.024825	0.017674	0.016649	0.0069956	0.0081985	0.052052	0.013153	0.034635	0.0043036	0.027207	0.0029715	0.015952	0.0056899	0.020949	0.027963	0.014034	0.018506	0.022276	0.020132	0.0088955	0.028615
0.028118	0.030387	0.017526	0.011405	0.01782	0.016302	0.035556	0.036887	0.0030012	0.032556	0.02131	0.012399	0.072607	0.0055299	0.018458	0.017699	0.024579	0.012841	0.018023	0.017314	0.025391	0.0096227	0.013196	0.02988	0.032299	0.021084	0.025941	0.014236	0.014364	0.024124	0.017601	0.016302	0.0069651	0.008094	0.052077	0.013013	0.034923	0.0043476	0.026965	0.002957	0.015996	0.0057182	0.021071	0.028218	0.014048	0.018663	0.022211	0.020144	0.0089125	0.0283
[truncated: 1,854 more columns]
