# Supplementary material for: Distinct cellular states determine calcium signaling response
Source: Mol Syst Biol. 2016 Dec 15;12(12):894. doi: 10.15252/msb.20167137 (PMC5199124; doi:10.15252/msb.20167137)
Supplement: Supplementary file 5 — Source Data for Figure 1 [file MSB-12-894-s004.zip › README.txt]

CaTraj: The single cell data from the entire cell population. Each column of the matrix is a single cell calcium time trajectory in micromolar. The individual rows correspond to the timepoints.
timeVec: The time vector corresponding to the calcium data in CaTraj in units of seconds.
