# Supplementary material for: Distinct cellular states determine calcium signaling response
Source: Mol Syst Biol. 2016 Dec 15;12(12):894. doi: 10.15252/msb.20167137 (PMC5199124; doi:10.15252/msb.20167137)
Supplement: Supplementary file 6 — Source Data for Figure 3 [file MSB-12-894-s005.zip]

Archive with 673 entries (673 files):
- cellIDSuccessfulFits.csv
- parameterDistributionGroup/parameterDistribution1.csv
- parameterDistributionGroup/parameterDistribution10.csv
- parameterDistributionGroup/parameterDistribution100.csv
- parameterDistributionGroup/parameterDistribution101.csv
- parameterDistributionGroup/parameterDistribution102.csv
- parameterDistributionGroup/parameterDistribution103.csv
- parameterDistributionGroup/parameterDistribution104.csv
- parameterDistributionGroup/parameterDistribution105.csv
- parameterDistributionGroup/parameterDistribution106.csv
- parameterDistributionGroup/parameterDistribution107.csv
- parameterDistributionGroup/parameterDistribution108.csv
- parameterDistributionGroup/parameterDistribution109.csv
- parameterDistributionGroup/parameterDistribution11.csv
- parameterDistributionGroup/parameterDistribution110.csv
- parameterDistributionGroup/parameterDistribution111.csv
- parameterDistributionGroup/parameterDistribution112.csv
- parameterDistributionGroup/parameterDistribution113.csv
- parameterDistributionGroup/parameterDistribution114.csv
- parameterDistributionGroup/parameterDistribution115.csv
- parameterDistributionGroup/parameterDistribution116.csv
- parameterDistributionGroup/parameterDistribution117.csv
- parameterDistributionGroup/parameterDistribution118.csv
- parameterDistributionGroup/parameterDistribution119.csv
- parameterDistributionGroup/parameterDistribution12.csv
- parameterDistributionGroup/parameterDistribution120.csv
- parameterDistributionGroup/parameterDistribution121.csv
- parameterDistributionGroup/parameterDistribution122.csv
- parameterDistributionGroup/parameterDistribution123.csv
- parameterDistributionGroup/parameterDistribution124.csv
- parameterDistributionGroup/parameterDistribution125.csv
- parameterDistributionGroup/parameterDistribution126.csv
- parameterDistributionGroup/parameterDistribution127.csv
- parameterDistributionGroup/parameterDistribution128.csv
- parameterDistributionGroup/parameterDistribution129.csv
- parameterDistributionGroup/parameterDistribution13.csv
- parameterDistributionGroup/parameterDistribution130.csv
- parameterDistributionGroup/parameterDistribution131.csv
- parameterDistributionGroup/parameterDistribution132.csv
- parameterDistributionGroup/parameterDistribution133.csv
- parameterDistributionGroup/parameterDistribution134.csv
- parameterDistributionGroup/parameterDistribution135.csv
- parameterDistributionGroup/parameterDistribution136.csv
- parameterDistributionGroup/parameterDistribution137.csv
- parameterDistributionGroup/parameterDistribution138.csv
- parameterDistributionGroup/parameterDistribution139.csv
- parameterDistributionGroup/parameterDistribution14.csv
- parameterDistributionGroup/parameterDistribution140.csv
- parameterDistributionGroup/parameterDistribution141.csv
- parameterDistributionGroup/parameterDistribution142.csv
- parameterDistributionGroup/parameterDistribution143.csv
- parameterDistributionGroup/parameterDistribution144.csv
- parameterDistributionGroup/parameterDistribution145.csv
- parameterDistributionGroup/parameterDistribution146.csv
- parameterDistributionGroup/parameterDistribution147.csv
- parameterDistributionGroup/parameterDistribution148.csv
- parameterDistributionGroup/parameterDistribution149.csv
- parameterDistributionGroup/parameterDistribution15.csv
- parameterDistributionGroup/parameterDistribution150.csv
- parameterDistributionGroup/parameterDistribution151.csv
- parameterDistributionGroup/parameterDistribution152.csv
- parameterDistributionGroup/parameterDistribution153.csv
- parameterDistributionGroup/parameterDistribution154.csv
- parameterDistributionGroup/parameterDistribution155.csv
- parameterDistributionGroup/parameterDistribution156.csv
- parameterDistributionGroup/parameterDistribution157.csv
- parameterDistributionGroup/parameterDistribution158.csv
- parameterDistributionGroup/parameterDistribution159.csv
- parameterDistributionGroup/parameterDistribution16.csv
- parameterDistributionGroup/parameterDistribution160.csv
- parameterDistributionGroup/parameterDistribution161.csv
- parameterDistributionGroup/parameterDistribution162.csv
- parameterDistributionGroup/parameterDistribution163.csv
- parameterDistributionGroup/parameterDistribution164.csv
- parameterDistributionGroup/parameterDistribution165.csv
- parameterDistributionGroup/parameterDistribution166.csv
- parameterDistributionGroup/parameterDistribution167.csv
- parameterDistributionGroup/parameterDistribution168.csv
- parameterDistributionGroup/parameterDistribution169.csv
- parameterDistributionGroup/parameterDistribution17.csv
- parameterDistributionGroup/parameterDistribution170.csv
- parameterDistributionGroup/parameterDistribution171.csv
- parameterDistributionGroup/parameterDistribution172.csv
- parameterDistributionGroup/parameterDistribution173.csv
- parameterDistributionGroup/parameterDistribution174.csv
- parameterDistributionGroup/parameterDistribution175.csv
- parameterDistributionGroup/parameterDistribution176.csv
- parameterDistributionGroup/parameterDistribution177.csv
- parameterDistributionGroup/parameterDistribution178.csv
- parameterDistributionGroup/parameterDistribution179.csv
- parameterDistributionGroup/parameterDistribution18.csv
- parameterDistributionGroup/parameterDistribution180.csv
- parameterDistributionGroup/parameterDistribution181.csv
- parameterDistributionGroup/parameterDistribution182.csv
- parameterDistributionGroup/parameterDistribution183.csv
- parameterDistributionGroup/parameterDistribution184.csv
- parameterDistributionGroup/parameterDistribution185.csv
- parameterDistributionGroup/parameterDistribution186.csv
- parameterDistributionGroup/parameterDistribution187.csv
- parameterDistributionGroup/parameterDistribution188.csv
- parameterDistributionGroup/parameterDistribution189.csv
- parameterDistributionGroup/parameterDistribution19.csv
- parameterDistributionGroup/parameterDistribution190.csv
- parameterDistributionGroup/parameterDistribution191.csv
- parameterDistributionGroup/parameterDistribution192.csv
- parameterDistributionGroup/parameterDistribution193.csv
- parameterDistributionGroup/parameterDistribution194.csv
- parameterDistributionGroup/parameterDistribution195.csv
- parameterDistributionGroup/parameterDistribution196.csv
- parameterDistributionGroup/parameterDistribution197.csv
- parameterDistributionGroup/parameterDistribution198.csv
- parameterDistributionGroup/parameterDistribution199.csv
- parameterDistributionGroup/parameterDistribution2.csv
- parameterDistributionGroup/parameterDistribution20.csv
- parameterDistributionGroup/parameterDistribution200.csv
- parameterDistributionGroup/parameterDistribution201.csv
- parameterDistributionGroup/parameterDistribution202.csv
- parameterDistributionGroup/parameterDistribution203.csv
- parameterDistributionGroup/parameterDistribution204.csv
- parameterDistributionGroup/parameterDistribution205.csv
- parameterDistributionGroup/parameterDistribution206.csv
- parameterDistributionGroup/parameterDistribution207.csv
- parameterDistributionGroup/parameterDistribution208.csv
- parameterDistributionGroup/parameterDistribution209.csv
- parameterDistributionGroup/parameterDistribution21.csv
- parameterDistributionGroup/parameterDistribution210.csv
- parameterDistributionGroup/parameterDistribution211.csv
- parameterDistributionGroup/parameterDistribution212.csv
- parameterDistributionGroup/parameterDistribution213.csv
- parameterDistributionGroup/parameterDistribution214.csv
- parameterDistributionGroup/parameterDistribution215.csv
- parameterDistributionGroup/parameterDistribution216.csv
- parameterDistributionGroup/parameterDistribution217.csv
- parameterDistributionGroup/parameterDistribution218.csv
- parameterDistributionGroup/parameterDistribution219.csv
- parameterDistributionGroup/parameterDistribution22.csv
- parameterDistributionGroup/parameterDistribution220.csv
- parameterDistributionGroup/parameterDistribution221.csv
- parameterDistributionGroup/parameterDistribution222.csv
- parameterDistributionGroup/parameterDistribution223.csv
- parameterDistributionGroup/parameterDistribution224.csv
- parameterDistributionGroup/parameterDistribution225.csv
- parameterDistributionGroup/parameterDistribution226.csv
- parameterDistributionGroup/parameterDistribution227.csv
- parameterDistributionGroup/parameterDistribution228.csv
- parameterDistributionGroup/parameterDistribution229.csv
- parameterDistributionGroup/parameterDistribution23.csv
- parameterDistributionGroup/parameterDistribution230.csv
- parameterDistributionGroup/parameterDistribution231.csv
- parameterDistributionGroup/parameterDistribution232.csv
- parameterDistributionGroup/parameterDistribution233.csv
- parameterDistributionGroup/parameterDistribution234.csv
- parameterDistributionGroup/parameterDistribution235.csv
- parameterDistributionGroup/parameterDistribution236.csv
- parameterDistributionGroup/parameterDistribution237.csv
- parameterDistributionGroup/parameterDistribution238.csv
- parameterDistributionGroup/parameterDistribution239.csv
- parameterDistributionGroup/parameterDistribution24.csv
- parameterDistributionGroup/parameterDistribution240.csv
- parameterDistributionGroup/parameterDistribution241.csv
- parameterDistributionGroup/parameterDistribution242.csv
- parameterDistributionGroup/parameterDistribution243.csv
- parameterDistributionGroup/parameterDistribution244.csv
- parameterDistributionGroup/parameterDistribution245.csv
- parameterDistributionGroup/parameterDistribution246.csv
- parameterDistributionGroup/parameterDistribution247.csv
- parameterDistributionGroup/parameterDistribution248.csv
- parameterDistributionGroup/parameterDistribution249.csv
- parameterDistributionGroup/parameterDistribution25.csv
- parameterDistributionGroup/parameterDistribution250.csv
- parameterDistributionGroup/parameterDistribution251.csv
- parameterDistributionGroup/parameterDistribution252.csv
- parameterDistributionGroup/parameterDistribution253.csv
- parameterDistributionGroup/parameterDistribution254.csv
- parameterDistributionGroup/parameterDistribution255.csv
- parameterDistributionGroup/parameterDistribution256.csv
- parameterDistributionGroup/parameterDistribution257.csv
- parameterDistributionGroup/parameterDistribution258.csv
- parameterDistributionGroup/parameterDistribution259.csv
- parameterDistributionGroup/parameterDistribution26.csv
- parameterDistributionGroup/parameterDistribution260.csv
- parameterDistributionGroup/parameterDistribution261.csv
- parameterDistributionGroup/parameterDistribution262.csv
- parameterDistributionGroup/parameterDistribution263.csv
- parameterDistributionGroup/parameterDistribution264.csv
- parameterDistributionGroup/parameterDistribution265.csv
- parameterDistributionGroup/parameterDistribution266.csv
- parameterDistributionGroup/parameterDistribution267.csv
- parameterDistributionGroup/parameterDistribution268.csv
- parameterDistributionGroup/parameterDistribution269.csv
- parameterDistributionGroup/parameterDistribution27.csv
- parameterDistributionGroup/parameterDistribution270.csv
- parameterDistributionGroup/parameterDistribution271.csv
- parameterDistributionGroup/parameterDistribution272.csv
- parameterDistributionGroup/parameterDistribution273.csv
- parameterDistributionGroup/parameterDistribution274.csv
- parameterDistributionGroup/parameterDistribution275.csv
- parameterDistributionGroup/parameterDistribution276.csv
- parameterDistributionGroup/parameterDistribution277.csv
- parameterDistributionGroup/parameterDistribution278.csv
- parameterDistributionGroup/parameterDistribution279.csv
- parameterDistributionGroup/parameterDistribution28.csv
- parameterDistributionGroup/parameterDistribution280.csv
- parameterDistributionGroup/parameterDistribution281.csv
- parameterDistributionGroup/parameterDistribution282.csv
- parameterDistributionGroup/parameterDistribution283.csv
- parameterDistributionGroup/parameterDistribution284.csv
- parameterDistributionGroup/parameterDistribution285.csv
- parameterDistributionGroup/parameterDistribution286.csv
- parameterDistributionGroup/parameterDistribution287.csv
- parameterDistributionGroup/parameterDistribution288.csv
- parameterDistributionGroup/parameterDistribution289.csv
- parameterDistributionGroup/parameterDistribution29.csv
- parameterDistributionGroup/parameterDistribution290.csv
- parameterDistributionGroup/parameterDistribution291.csv
- parameterDistributionGroup/parameterDistribution292.csv
- parameterDistributionGroup/parameterDistribution293.csv
- parameterDistributionGroup/parameterDistribution294.csv
- parameterDistributionGroup/parameterDistribution295.csv
- parameterDistributionGroup/parameterDistribution296.csv
- parameterDistributionGroup/parameterDistribution297.csv
- parameterDistributionGroup/parameterDistribution298.csv
- parameterDistributionGroup/parameterDistribution299.csv
- parameterDistributionGroup/parameterDistribution3.csv
- parameterDistributionGroup/parameterDistribution30.csv
- parameterDistributionGroup/parameterDistribution300.csv
- parameterDistributionGroup/parameterDistribution301.csv
- parameterDistributionGroup/parameterDistribution302.csv
- parameterDistributionGroup/parameterDistribution303.csv
- parameterDistributionGroup/parameterDistribution304.csv
- parameterDistributionGroup/parameterDistribution305.csv
- parameterDistributionGroup/parameterDistribution306.csv
- parameterDistributionGroup/parameterDistribution307.csv
- parameterDistributionGroup/parameterDistribution308.csv
- parameterDistributionGroup/parameterDistribution309.csv
- parameterDistributionGroup/parameterDistribution31.csv
- parameterDistributionGroup/parameterDistribution310.csv
- parameterDistributionGroup/parameterDistribution311.csv
- parameterDistributionGroup/parameterDistribution312.csv
- parameterDistributionGroup/parameterDistribution313.csv
- parameterDistributionGroup/parameterDistribution314.csv
- parameterDistributionGroup/parameterDistribution315.csv
- parameterDistributionGroup/parameterDistribution316.csv
- parameterDistributionGroup/parameterDistribution317.csv
- parameterDistributionGroup/parameterDistribution318.csv
- parameterDistributionGroup/parameterDistribution319.csv
- parameterDistributionGroup/parameterDistribution32.csv
- parameterDistributionGroup/parameterDistribution320.csv
- parameterDistributionGroup/parameterDistribution321.csv
- parameterDistributionGroup/parameterDistribution322.csv
- parameterDistributionGroup/parameterDistribution323.csv
- parameterDistributionGroup/parameterDistribution324.csv
- parameterDistributionGroup/parameterDistribution325.csv
- parameterDistributionGroup/parameterDistribution326.csv
- parameterDistributionGroup/parameterDistribution327.csv
- parameterDistributionGroup/parameterDistribution328.csv
- parameterDistributionGroup/parameterDistribution329.csv
- parameterDistributionGroup/parameterDistribution33.csv
- parameterDistributionGroup/parameterDistribution330.csv
- parameterDistributionGroup/parameterDistribution331.csv
- parameterDistributionGroup/parameterDistribution332.csv
- parameterDistributionGroup/parameterDistribution333.csv
- parameterDistributionGroup/parameterDistribution334.csv
- parameterDistributionGroup/parameterDistribution335.csv
- parameterDistributionGroup/parameterDistribution336.csv
- parameterDistributionGroup/parameterDistribution337.csv
- parameterDistributionGroup/parameterDistribution338.csv
- parameterDistributionGroup/parameterDistribution339.csv
- parameterDistributionGroup/parameterDistribution34.csv
- parameterDistributionGroup/parameterDistribution340.csv
- parameterDistributionGroup/parameterDistribution341.csv
- parameterDistributionGroup/parameterDistribution342.csv
- parameterDistributionGroup/parameterDistribution343.csv
- parameterDistributionGroup/parameterDistribution344.csv
- parameterDistributionGroup/parameterDistribution345.csv
- parameterDistributionGroup/parameterDistribution346.csv
- parameterDistributionGroup/parameterDistribution347.csv
- parameterDistributionGroup/parameterDistribution348.csv
- parameterDistributionGroup/parameterDistribution349.csv
- parameterDistributionGroup/parameterDistribution35.csv
- parameterDistributionGroup/parameterDistribution350.csv
- parameterDistributionGroup/parameterDistribution351.csv
- parameterDistributionGroup/parameterDistribution352.csv
- parameterDistributionGroup/parameterDistribution353.csv
- parameterDistributionGroup/parameterDistribution354.csv
- parameterDistributionGroup/parameterDistribution355.csv
- parameterDistributionGroup/parameterDistribution356.csv
- parameterDistributionGroup/parameterDistribution357.csv
- parameterDistributionGroup/parameterDistribution358.csv
- parameterDistributionGroup/parameterDistribution359.csv
- parameterDistributionGroup/parameterDistribution36.csv
- parameterDistributionGroup/parameterDistribution360.csv
- parameterDistributionGroup/parameterDistribution361.csv
- parameterDistributionGroup/parameterDistribution362.csv
- parameterDistributionGroup/parameterDistribution363.csv
- parameterDistributionGroup/parameterDistribution364.csv
- parameterDistributionGroup/parameterDistribution365.csv
- parameterDistributionGroup/parameterDistribution366.csv
- parameterDistributionGroup/parameterDistribution367.csv
- parameterDistributionGroup/parameterDistribution368.csv
[truncated: 373 more entries]
