# Supplementary material for: Distinct cellular states determine calcium signaling response
Source: Mol Syst Biol. 2016 Dec 15;12(12):894. doi: 10.15252/msb.20167137 (PMC5199124; doi:10.15252/msb.20167137)
Supplement: Supplementary file 6 — Source Data for Figure 3 [file MSB-12-894-s005.zip › cellIDSuccessfulFits.csv]

13
15
16
17
18
20
23
25
26
27
28
29
30
32
33
34
35
40
41
43
45
46
47
50
52
55
57
58
60
62
63
64
66
68
70
71
74
75
76
77
79
80
81
82
84
85
87
89
90
96
97
99
101
103
104
109
110
116
118
119
124
125
126
127
128
129
130
133
135
139
141
142
145
146
147
148
149
150
151
153
155
159
161
163
164
165
166
168
170
171
178
179
181
183
184
185
186
187
189
192
199
200
204
205
208
210
211
212
215
217
218
220
222
225
227
228
229
230
231
232
233
236
237
238
240
241
242
245
246
247
249
251
254
255
259
261
262
263
265
266
267
268
269
270
271
273
274
275
277
278
283
284
287
288
289
290
291
292
293
297
299
300
301
303
304
307
308
311
312
313
317
318
319
321
324
325
326
327
328
330
331
332
333
335
337
338
340
344
345
346
350
351
352
356
358
360
361
363
365
367
368
370
371
373
374
376
377
379
380
381
382
385
387
388
389
395
396
399
402
403
404
405
409
410
411
413
415
416
418
420
421
422
423
424
425
427
428
430
431
432
433
434
435
437
438
440
441
442
443
444
446
448
449
451
452
456
460
464
465
466
468
470
471
472
474
475
476
477
479
481
482
483
489
490
492
495
496
497
498
500
501
503
505
506
508
509
514
515
517
518
521
525
527
529
531
532
535
538
539
541
542
547
548
549
553
556
558
559
564
567
568
571
573
574
575
577
578
579
581
582
584
585
588
589
590
592
594
595
596
599
601
602
603
604
605
606
608
610
611
617
618
620
621
623
625
626
628
630
632
636
637
638
639
640
642
644
645
646
648
649
650
651
653
656
657
659
663
666
667
668
670
673
674
677
678
679
680
683
685
688
691
692
695
697
699
700
701
702
703
707
719
721
725
726
729
730
731
734
735
736
737
738
741
742
743
744
1002
1003
1004
1005
1006
1007
1008
1009
1014
1015
1016
1019
1020
1022
1023
1026
1028
1029
1031
1033
1034
1035
1037
1039
1041
1046
1047
1049
1050
1052
1053
1057
1058
1059
1062
1063
1066
1067
1068
1069
1070
1071
1072
1073
1074
1076
1078
1079
1080
1081
1083
1084
1086
1087
1088
1091
1092
1094
1095
1096
1097
1098
1099
1101
1104
1105
1107
1108
1109
1110
1111
1113
1114
1115
1116
1119
1120
1121
1122
1125
1132
1135
1138
1139
1140
1143
1144
1145
1147
1149
1150
1151
1152
1154
1155
1157
1158
1159
1160
1161
1162
1166
1167
1168
1169
1170
1171
1172
1173
1174
1177
1179
1180
1181
1183
1185
1186
1187
1188
1190
1191
1192
1193
1196
1198
1199
1202
1204
1205
1208
1209
1211
1212
1214
1215
1216
1217
1218
1219
1220
1221
1222
1223
1225
1226
1227
1230
1231
1232
1235
1236
1237
1240
1241
1242
1243
1244
1245
1246
1247
1248
1249
1250
1251
1252
1253
1254
1255
1256
1257
1258
1259
1264
1265
1266
1268
1269
1272
1273
1276
1279
1280
1281
1282
1283
1286
1288
1290
1291
1292
1293
1294
1296
1297
1298
1299
1300
1302
1304
1305
1307
1308
1311
1312
1314
1315
1318
1321
1322
1323
1324
1325
1327
1329
1330
1331
1332
1333
1334
1335
1338
1339
1344
1346
1347
1348
1349
1351
1353
1354
1356
1357
1358
1360
1361
1362
1365
1366
1369
1370
1371
1373
1374
1375
1376
1379
1381
1383
1385
1386
1387
1388
1389
1391
1392
1395
1398
1399
1400
1402
1403
1405
1407
1410
1411
