# Supplementary material for: Distinct cellular states determine calcium signaling response
Source: Mol Syst Biol. 2016 Dec 15;12(12):894. doi: 10.15252/msb.20167137 (PMC5199124; doi:10.15252/msb.20167137)
Supplement: Supplementary file 6 — Source Data for Figure 3 [file MSB-12-894-s005.zip › parameterDistributionGroup/parameterDistribution1.csv]

-0.35512	0.050608	0.8667	0.66872	-0.23435	0.31438	-0.60552	0.10745	0.84962	0.10796	-0.064743	-0.39813	0.58427	0.65427	-0.7469	0.50005	-0.59984
-0.38254	0.13811	0.11506	0.48088	0.72731	-0.038469	0.32204	-0.13352	0.20755	-0.26313	-0.50999	-0.2605	0.090623	0.39042	-0.10157	0.72551	0.15733
-0.86737	0.17245	0.83665	0.55089	-0.10135	-0.74466	-0.89447	0.39636	0.30668	-0.52242	-0.045214	0.89752	0.23756	0.36435	-0.067893	0.7279	-0.49742
0.29508	-0.06091	0.94651	-0.50364	0.77332	-0.33784	0.26322	0.017653	-0.2764	-0.93401	-0.082054	0.72714	0.35983	0.32876	-0.77088	0.72672	-0.071594
-0.2147	0.10911	0.2065	0.050465	0.79787	0.015581	-0.12372	0.33722	-0.065958	-0.64163	0.54939	-0.58812	-0.31295	0.38153	0.048709	-0.039474	-0.2229
0.10117	0.035599	0.79216	-0.60138	0.14631	-0.13868	0.66311	0.11128	0.30745	-0.34381	0.6319	-0.075651	0.41467	0.71899	-0.71445	0.61075	-0.2634
-0.85934	-0.41306	0.10279	0.09155	0.92106	-0.16386	0.62843	-0.01831	-0.44239	-0.55198	0.25761	-0.43127	-0.93742	0.31927	0.72583	0.1541	0.48067
-0.057533	0.14671	0.34279	0.064534	0.61671	0.068278	-0.077203	-0.30397	-0.29718	-0.03466	-0.61274	-0.21817	-0.27933	0.2513	-0.27097	0.50848	0.67307
-0.51527	0.16117	0.10001	-0.39013	0.51833	-0.58137	-0.67261	-0.033248	0.24037	-0.33997	-0.41225	-0.2715	0.15155	0.64613	-0.051558	0.6125	-0.21716
-0.35969	0.0187	0.65458	-0.72093	-0.014905	0.018716	0.85565	0.65455	-0.37396	-0.76772	0.23197	-0.13568	-0.33512	0.79526	0.58062	0.40578	-0.27352
0.014391	0.13659	0.70994	-0.44676	-0.075846	-0.076829	-0.90469	0.24657	0.52822	-0.64815	0.039162	0.28466	0.085676	-0.020467	-0.93349	-0.36991	-0.37928
-0.13754	-0.13088	0.69582	0.60936	0.50924	-0.5085	-0.21824	0.81593	0.62219	-0.043815	-0.73512	0.11734	0.46812	-0.4344	-0.67356	0.74743	-0.28264
-0.56984	-0.15122	0.97812	0.1315	0.29202	-0.49495	0.49047	0.12405	-0.87292	-0.044169	-0.77393	-0.47323	-0.64222	-0.74371	-0.56053	-0.50286	0.51142
-0.12465	0.21468	0.09954	0.24337	0.64227	0.049023	-0.34614	0.2033	0.46941	-0.4408	-0.76416	0.46659	0.71549	0.43299	-0.59302	0.51253	-0.90715
-0.54831	-0.15638	0.69627	0.7027	0.42982	0.13704	0.14229	0.56631	-0.1524	-0.57627	-0.92718	0.37506	-0.64392	0.051679	0.48375	-0.4829	-0.35316
-0.70843	0.24746	0.46683	0.718	-0.36061	0.70377	-0.11861	-0.25891	0.02092	-0.28483	-0.84534	0.6216	0.66146	0.27219	-0.92307	0.64039	-0.58702
-0.6042	-0.033369	0.48252	-0.49238	0.34313	0.1828	-0.58806	0.22524	-0.98703	-0.90475	0.029934	-0.65664	-0.02792	-0.69707	-0.88995	-0.034583	0.2663
-0.17207	-0.01544	0.60688	-0.2427	0.51017	-0.42431	-0.018161	-0.35057	0.036107	-0.77285	0.71657	-0.037685	-0.027762	0.6663	-0.13526	0.26799	-0.32862
-0.89425	-0.078125	0.66996	0.64177	-0.10439	0.35228	-0.082725	-0.36348	0.34767	-0.37924	-0.75877	-0.14057	0.13984	0.98749	-0.44098	0.16306	-0.33008
-0.27001	-0.10206	0.039564	0.12412	0.86552	-0.086272	0.42064	0.70948	0.47021	-0.9538	0.43965	0.27902	-0.22625	-0.17935	-0.27801	-0.4214	-0.3981
-0.63033	0.011682	-0.21145	0.10068	0.68188	-0.21485	0.25248	-0.18051	0.52961	-0.81135	0.043319	0.077655	-0.013404	0.74559	-0.047525	-0.028291	-0.63452
-0.22722	0.19342	-0.28422	0.32564	0.89912	0.1178	-0.57638	0.28243	0.55526	-0.15764	-0.86931	-0.56746	0.42381	0.098327	-0.74239	0.016791	-0.71399
-0.66801	-0.067485	0.68622	-0.30267	-0.15864	0.39216	0.66185	0.38811	-0.52301	-0.34938	0.17424	-0.81318	-0.48966	0.22216	-0.028358	-0.11017	0.093514
-0.69071	0.073644	0.33894	0.063801	0.32587	0.3805	0.84999	-0.53466	-0.63012	-0.47991	0.49569	0.088276	-0.20735	0.95845	0.066822	0.17163	-0.082421
-0.87475	0.060399	0.73314	0.64443	-0.15885	-0.28661	0.91786	0.47335	-0.058648	-0.045865	-0.095394	-0.79619	-0.090885	-0.15461	-0.43626	0.066895	-0.17564
-0.31927	0.06092	0.18327	0.40456	0.76874	-0.1852	-0.20435	0.085898	0.048927	-0.9777	0.36609	-0.35939	-0.77721	-0.094104	0.46974	0.80341	0.96143
-0.86273	0.015739	0.53168	-0.41713	-0.18626	0.48084	-0.42451	0.56963	-0.81191	-0.6887	0.88968	0.43473	0.0020452	-0.10698	-0.21043	-0.13085	-0.44815
-0.22769	0.24026	-0.043803	0.29918	0.50513	0.43959	-0.90989	0.65494	0.52891	-0.74907	-0.87386	0.98844	-0.33054	0.25865	0.016093	-0.1558	-0.2638
-0.86766	0.025101	0.40206	-0.13328	-0.14568	-0.44641	-0.23172	0.493	0.35197	-0.58277	-0.37409	0.56131	-0.16431	0.41255	0.48664	0.53566	-0.10047
-0.14092	-0.06805	0.9121	-0.11124	0.52306	-0.7	-0.6886	0.18046	0.53726	-0.60307	-0.10939	0.79681	0.29282	0.74968	-0.85576	0.56527	0.035285
-0.089825	-0.19655	0.98995	0.16302	0.32538	0.42158	0.34155	0.78546	-0.68842	-0.77534	-0.91148	0.46257	-0.41876	0.1622	0.63734	0.88682	0.34713
0.12735	-0.016032	0.83947	-0.43068	0.24514	0.31074	0.38332	0.2069	-0.22643	-0.065252	-0.54097	-0.47744	-0.16181	0.81448	-0.30485	-0.68203	-0.77162
-0.69122	-0.1333	0.57574	-0.31826	0.31888	0.099534	0.25998	-0.24767	-0.7148	-0.92626	0.19903	-0.23214	-0.14372	0.68193	-0.2445	-0.23207	-0.48576
-0.16916	0.069462	0.82089	0.54164	0.46023	-0.20416	0.076029	-0.45283	0.37334	-0.49027	0.58188	0.49952	0.64582	0.92818	-0.42548	0.76227	-0.58438
0.28337	0.39611	0.27949	0.304	0.54145	0.19046	-0.47615	-0.26034	0.81156	0.0086019	0.28059	-0.68584	0.4483	0.95195	-0.83982	0.02454	-0.6311
-0.60461	0.058888	0.37887	-0.13675	0.1274	-0.87244	-0.86057	0.17831	0.54838	0.099425	0.14316	-0.070924	0.39145	0.18003	-0.8365	0.27563	-0.45986
-0.13743	0.0034069	0.78167	0.59994	0.49595	-0.003365	-0.59634	-0.028787	0.32033	-0.83619	0.27214	-0.028202	0.38593	-0.11881	-0.68334	0.44988	-0.30428
-0.76277	0.099923	0.88129	-0.51137	-0.54466	-0.9282	-0.50097	0.11384	0.82472	-0.8222	-0.040709	0.1446	0.27849	0.3628	-0.46225	0.343	-0.41792
-0.53069	0.11172	0.70833	0.31742	0.017168	-0.25305	-0.11448	0.52993	0.38447	-0.25625	-0.92947	0.73168	0.54273	0.44351	-0.70539	0.14437	-0.88251
-0.37168	-0.20538	-0.068536	-0.39949	0.85226	-0.32291	0.20135	0.18003	0.53263	-0.79622	0.30827	-0.081999	-0.73337	0.62366	0.30204	-0.3112	0.066602
-0.38602	0.034295	0.97173	0.71667	-0.19681	0.18462	-0.48697	0.69517	0.058434	-0.083428	-0.15199	0.94058	-0.31173	-0.32432	-0.34697	-0.35226	-0.16882
-0.8683	-0.066727	0.45271	-0.27603	0.11992	0.32021	0.033905	0.87009	-0.7495	-0.77566	-0.84566	-0.30049	0.083145	-0.90319	-0.9537	0.068188	0.34028
0.23266	0.319	0.031868	0.90412	0.82997	0.73631	0.24934	0.60682	0.93135	-0.33738	0.15698	0.04081	0.38735	0.063301	-0.94117	-0.24204	-0.58567
-0.21669	0.0677	0.88769	-0.46504	-0.019313	-0.59215	0.91106	0.2813	0.53734	-0.94871	0.092293	0.31868	0.28564	0.50131	-0.473	0.59368	-0.31976
-0.73617	0.0085355	-0.13104	0.23707	0.46861	0.24731	0.69413	0.34584	-0.11037	-0.28481	-0.87587	0.62555	-0.15136	0.12571	-0.17788	0.27109	-0.02726
-0.62966	0.15325	0.74826	0.87621	-0.02839	0.13969	-0.73097	0.65758	-0.043624	-0.24343	-0.78561	-0.11993	0.040747	-0.74251	-0.73448	-0.48904	-0.45424
-0.73969	0.085155	0.14456	0.54316	-0.070416	0.1692	-0.61869	0.3169	0.6652	-0.097246	-0.85735	-0.12834	-0.40998	0.68689	0.34562	-0.41255	-0.65747
-0.73977	0.095899	0.32376	0.41959	0.45055	-0.090822	-0.46069	0.050654	-0.22287	-0.69734	-0.054358	0.17097	0.039942	0.891	0.19489	0.37265	-0.62976
-0.19795	-0.02295	0.37689	0.96479	0.79692	0.2611	0.86005	0.52958	0.88928	-0.41984	0.027484	-0.19793	0.11728	-0.0065585	-0.68797	0.31757	0.15807
-0.85557	-0.11241	0.91413	-0.24192	-0.23045	-0.23614	0.92253	-0.042253	-0.26839	-0.76653	0.79675	-0.51381	-0.56759	-0.31632	-0.63466	-0.18455	0.88368
-0.35101	0.0091981	0.54729	-0.20054	0.25213	-0.38948	0.51519	0.41787	0.71291	-0.67273	-0.93143	-0.80508	0.84656	0.7609	-0.55917	0.9467	-0.7918
0.28341	0.10629	0.28834	-0.28318	0.76839	-0.075607	-0.40829	0.03099	0.023373	-0.69208	0.98292	-0.88142	-0.18288	0.48544	0.099441	0.82723	0.22538
0.19694	-0.0079121	0.7691	-0.22275	0.29937	0.74874	0.76233	0.70657	-0.25763	-0.46742	0.92006	0.43213	-0.38317	0.25941	-0.15374	-0.45452	-0.16677
-0.01791	0.041139	0.50197	0.021345	0.80747	-0.68085	-0.38238	0.12235	0.56689	-0.1736	-0.12397	0.21263	0.25952	0.74315	-0.2058	0.66368	-0.24122
0.12929	0.1649	0.94077	0.28371	0.015917	-0.7375	-0.55729	0.36824	0.86598	-0.34184	-0.32173	0.29524	0.20422	-0.54776	-0.81359	0.17271	-0.15589
-0.10082	-0.012691	-0.1535	0.14764	0.983	-0.39601	0.91058	0.023578	0.91564	0.39035	-0.23819	0.81961	0.15153	0.6211	-0.82243	-0.28453	-0.42015
-0.85233	0.15899	0.24082	0.95782	0.21939	0.21086	-0.221	0.6307	0.10333	-0.65264	-0.19689	-0.91917	-0.5216	-0.92086	-0.17999	-0.51072	0.057548
-0.48538	-0.087367	0.67048	-0.90027	-0.25693	-0.10327	0.44378	-0.25229	-0.074894	-0.69417	0.79989	0.41635	-0.46401	0.42151	-0.50136	-0.33401	0.26846
-0.83035	-0.073397	0.58066	-0.42265	-0.25035	-0.37691	-0.2033	-0.2417	0.22893	-0.64613	-0.46057	-0.28341	-0.83873	0.43789	0.48337	0.29248	0.65197
-0.87732	0.33574	-0.90593	0.47527	0.56478	0.45395	-0.38424	0.15925	0.46478	0.050993	-0.73653	-0.69569	0.50774	0.68427	-0.49852	0.33694	-0.84337
-0.29957	0.31231	0.3339	-0.097881	-0.27286	0.38379	-0.1624	0.96838	-0.038634	0.27666	0.33711	0.76929	0.16797	-0.047429	-0.9787	-0.0086786	-0.12553
-0.19074	-0.019486	0.78089	-0.031991	0.009568	0.09736	-0.33141	0.21172	-0.0034975	-0.3954	-0.57407	0.45026	-0.47878	0.1963	0.2704	-0.25456	-0.2033
0.48216	0.13333	0.75651	0.5002	0.92918	0.64968	-0.78015	-0.036046	-0.46968	-0.71565	0.27834	-0.19316	-0.022961	0.7686	0.39362	0.97808	-0.12042
0.056304	0.1867	0.23065	0.23337	0.77172	0.0055523	-0.67969	0.23214	0.20685	0.22941	-0.15296	0.76782	0.024386	0.75762	-0.32386	-0.38138	-0.73878
-0.26108	0.32904	0.27252	0.15618	0.81314	-0.33947	0.92131	-0.13958	-0.56057	-0.70168	-0.052	-0.36543	0.097895	0.78923	0.16991	0.25097	-0.76059
-0.8124	0.020255	0.71962	0.82272	0.14927	0.21953	-0.050004	-0.34379	-0.24194	-0.555	0.5547	0.36882	-0.062322	0.86877	-0.30835	-0.4195	-0.78171
-0.52003	0.125	0.39548	0.022702	0.43615	0.40629	-0.051739	0.63591	-0.51915	-0.98962	0.46559	0.53119	0.64358	0.60565	-0.61491	0.6166	-0.78532
-0.44948	0.22154	0.37852	-0.18088	-0.080752	0.0042752	-0.44278	0.98579	0.19869	-0.96633	0.65725	-0.17873	0.13953	0.08772	0.00062325	0.14736	-0.67481
-0.12368	-0.011059	0.49884	-0.088364	0.75346	-0.062091	0.99966	0.39514	-0.12443	-0.69253	0.23141	-0.1622	0.18392	0.401	-0.56899	0.56067	-0.086066
0.55252	0.26724	0.76834	-0.60149	0.42121	-0.018542	0.53665	0.24263	-0.7745	-0.63479	0.91494	-0.43789	-0.69601	0.2567	0.76406	0.16979	-0.11409
-0.2982	0.016754	0.85489	0.40291	0.26608	-0.14678	0.80555	0.47469	-0.12455	-0.71638	-0.32514	-0.92365	0.091894	-0.29613	-0.38926	0.65833	0.17572
-0.66656	-0.051159	0.40983	0.38593	0.58232	-0.42235	0.42671	-0.044742	-0.081898	-0.51644	0.73649	-0.69164	-0.68923	0.96709	0.89952	-0.25924	-0.61632
-0.43088	-0.056066	0.024668	0.7199	0.86098	0.51138	0.39318	0.49733	0.093987	-0.59603	-0.6935	-0.28545	0.15731	-0.253	-0.77204	0.066684	-0.2166
-0.29763	0.092309	0.8425	0.79685	0.79447	0.12704	0.15621	-0.03868	-0.69997	-0.46481	-0.84136	-0.0015162	0.007106	0.44778	-0.27231	-0.19835	-0.45743
-0.75513	0.041498	0.067746	0.86582	0.75401	0.16598	0.63152	0.43215	-0.27583	-0.03026	0.12067	-0.14426	0.032546	0.80938	-0.36022	-0.21331	-0.74881
-0.86288	0.1864	-0.096714	0.85749	0.31087	0.32649	0.33013	0.93501	0.51235	-0.78409	0.11786	-0.048963	-0.037864	0.46685	-0.22643	-0.49849	-0.84371
0.31382	-0.057466	0.96622	0.923	0.81374	0.51897	-0.61389	0.2099	0.47126	-0.44095	0.56433	0.21993	-0.15237	0.85612	-0.23672	-0.42542	-0.45956
0.039437	0.2257	0.46951	0.699	0.8079	0.11586	-0.26722	-0.14915	-0.74317	-0.27986	0.66482	-0.86261	-0.12063	0.26526	0.10792	0.63837	-0.026967
-0.7107	0.04176	0.66261	0.66128	0.32723	-0.37897	-0.57468	0.40343	-0.21997	-0.29708	0.96082	-0.041497	-0.22947	-0.59621	-0.51923	0.42757	0.69742
-0.55417	0.057462	0.55506	0.71192	0.19326	-0.83494	0.72385	0.06744	0.93139	-0.59351	0.46233	0.071176	-0.038327	-0.23053	-0.32551	0.48029	0.10238
0.034157	0.1755	-0.11775	-0.01988	0.87565	-0.16674	-0.38017	0.18191	0.092702	-0.12827	-0.556	-0.62963	-0.4769	-0.32054	-0.35605	-0.94899	-0.32583
-0.77833	-0.07389	0.88565	0.31831	0.057048	-0.45621	0.21597	0.65237	-0.11666	-0.93722	-0.7134	-0.91312	-0.090896	0.81311	0.81956	0.93606	-0.41857
-0.764	0.089298	0.54965	-0.67667	-0.034637	-0.5114	0.74033	-0.15424	-0.54795	-0.33918	-0.49683	-0.46613	0.017951	0.037409	-0.71709	-0.14199	-0.10981
-0.94008	-0.070478	0.55071	0.77738	-0.41582	0.12354	0.84413	0.93296	0.74153	-0.39992	0.30607	0.036493	-0.3053	0.26761	0.31379	-0.15571	-0.5902
-0.078893	0.028864	0.59341	0.34141	0.48654	0.20883	0.25442	-0.46568	0.2531	-0.57252	0.76599	-0.067581	0.1798	0.62187	-0.54454	0.35345	-0.30349
-0.85616	-0.14279	0.88353	0.35461	0.013189	-0.72018	0.58339	0.60147	0.72481	-0.59752	-0.28215	-0.2708	0.51271	0.028805	-0.9442	0.36539	-0.39279
-0.28639	0.024701	0.065013	-0.13632	0.63924	-0.021539	-0.098865	0.16018	0.040238	-0.20823	-0.52281	0.65499	-0.21637	0.91967	0.27065	0.238	-0.3394
-0.8361	0.29571	-0.34886	0.91178	0.10584	0.45064	0.15792	-0.15138	0.58047	-0.47803	0.0097197	-0.26245	-0.39924	0.10297	-0.2164	-0.46886	-0.16748
-0.51233	0.15304	-0.14305	-0.068926	0.87165	-0.54884	0.097997	0.66265	-0.33646	-0.44948	-0.32078	-0.26055	-0.43925	-0.50981	-0.073974	0.10901	0.2262
-0.14047	-0.075491	0.92847	0.042578	0.17431	0.38104	-0.4833	0.38886	0.028583	-0.50976	0.43833	-0.38957	0.34236	0.29675	-0.67909	0.55281	-0.098403
-0.79966	-0.031689	0.39314	0.48266	0.87947	-0.21228	0.98289	0.84922	-0.98943	-0.91963	-0.10339	0.11507	0.26855	-0.0070286	-0.14626	0.55435	-0.54501
-0.56	-0.082292	0.27568	-0.41741	0.6642	-0.41587	-0.92932	0.63952	-0.47645	-0.075622	0.49544	0.99152	0.74247	-0.2043	-0.78353	0.52491	-0.66017
-0.23479	0.057984	0.67222	-0.9912	-0.24946	-0.053576	0.57065	0.92728	0.05906	-0.29233	-0.14861	-0.0924	0.0096578	0.21502	-0.85014	-0.36774	-0.13643
-0.39054	-0.074666	0.84143	0.32016	-0.17037	0.74702	-0.084438	0.67213	-0.51004	-0.094231	0.46366	0.81466	-0.31094	-0.89214	-0.82962	-0.33497	0.43541
-0.78853	0.20646	-0.4777	0.22319	0.10232	0.41888	0.23145	0.73	0.32466	-0.45736	-0.43834	-0.017888	0.18296	-0.30531	-0.73812	0.49502	0.039902
0.50907	0.15035	0.58463	0.5154	0.97881	0.090344	0.1031	0.1835	0.42934	-0.47808	-0.60527	-0.57468	-0.032937	0.47317	-0.26057	-0.18719	-0.48846
-0.69279	-0.29482	0.76361	0.5529	0.34521	-0.59119	0.4091	0.39199	0.63842	-0.33894	-0.59611	-0.39303	0.40335	0.73748	-0.36459	0.85202	-0.32156
-0.99258	-0.0049689	0.80647	0.95079	-0.069894	-0.18237	-0.18393	0.61029	0.53732	-0.54719	-0.17247	-0.9128	0.64352	-0.020433	-0.77628	0.93672	-0.37689
-0.7715	-0.1778	0.49052	-0.39361	0.32804	-0.39766	-0.72036	0.50866	-0.44225	-0.48125	-0.94543	-0.18206	-0.18515	0.59211	0.11229	0.18468	-0.29434
-0.71607	0.20063	0.15499	0.38908	0.32898	0.44649	-0.7737	-0.12949	-0.52625	-0.45525	-0.68888	-0.41668	0.24015	0.020424	-0.77304	0.76666	0.2364
0.14305	0.18118	0.93334	0.19501	0.10342	0.054167	-0.10539	-0.30696	0.050938	-0.58984	0.40442	0.15112	-0.4854	0.46164	0.16981	-0.19365	-0.16726
-0.11205	0.16292	0.077233	-0.73123	0.82621	-0.46176	-0.78941	0.6419	-0.55037	0.21841	0.88547	-0.010182	0.096821	0.18173	-0.3777	-0.0021753	-0.46675
-0.034809	0.23237	0.23494	0.42896	0.67557	0.30386	0.8319	-0.30595	-0.07211	-0.99072	-0.13495	-0.35497	-0.097196	0.11982	-0.24903	0.76684	0.35804
-0.63726	0.097385	0.69095	0.35501	-0.19466	0.32831	-0.73458	0.25614	-0.068407	-0.28226	-0.15469	-0.81535	0.26037	0.037236	-0.30013	0.89766	0.00023945
-0.33973	-0.15364	0.67511	-0.040486	0.68047	-0.9781	-0.14511	-0.05683	0.37015	0.096667	-0.66493	0.74901	0.39197	0.85807	-0.74783	0.82125	-0.078953
-0.091745	0.050023	0.47348	0.023745	0.31572	0.013813	-0.49818	0.14172	0.51955	-0.2023	-0.0051342	-0.41966	-0.082834	0.11145	-0.61268	0.53424	0.61525
0.20764	0.25614	0.17627	0.68712	0.87726	0.27724	0.68178	0.42909	0.38858	-0.77673	0.80628	-0.59232	0.095932	0.72626	0.23569	0.39129	-0.75504
0.31647	0.16214	0.7094	0.83772	0.33695	0.35959	0.15589	-0.17115	0.646	-0.16796	-0.22569	0.53559	-0.24401	0.42003	0.024943	0.56381	0.39916
-0.21083	0.15768	0.4049	-0.67718	0.34593	0.06046	-0.74483	0.21288	-0.51156	-0.51939	0.24656	0.50446	0.38583	0.23233	-0.89145	-0.25893	-0.87517
-0.16758	0.02358	0.54439	0.30495	0.28086	0.25113	-0.3184	-0.05998	0.34042	-0.32403	0.42459	-0.044985	0.42241	0.20188	-0.5577	0.47046	-0.44942
-0.20489	0.011784	0.4229	0.94286	0.80783	0.30567	0.41596	-0.26599	0.83727	-0.25891	-0.48282	-0.028239	0.31916	0.99311	-0.66254	0.4707	-0.10752
-0.4508	-0.19696	-0.037911	0.53535	0.64409	0.41588	0.38807	0.06642	0.88793	-0.5481	-0.29704	-0.54006	0.0060938	0.84446	-0.3474	0.75347	0.33447
