# Supplementary material for: Distinct cellular states determine calcium signaling response
Source: Mol Syst Biol. 2016 Dec 15;12(12):894. doi: 10.15252/msb.20167137 (PMC5199124; doi:10.15252/msb.20167137)
Supplement: Supplementary file 6 — Source Data for Figure 3 [file MSB-12-894-s005.zip › parameterDistributionGroup/parameterDistribution10.csv]

-0.82391	0.00090018	0.48111	-0.0090796	0.11372	-0.54668	-0.43518	0.29885	0.57225	-0.42895	0.60449	0.85784	0.025659	0.31406	-0.84972	0.055585	0.15938
-0.33409	-0.061249	0.20834	-0.37703	0.27665	0.53064	-0.55299	0.39044	0.034246	-0.20177	-0.64148	0.39637	-0.54598	0.43037	-0.40851	-0.57375	0.15215
-0.26686	0.11415	0.25424	-0.40413	0.80294	-0.46727	-0.27677	0.47041	-0.60812	-0.18571	0.79535	0.79844	-0.43137	0.30436	0.32466	-0.019021	-0.32746
-0.0055246	0.082638	0.5649	0.23815	0.32207	0.30432	-0.25185	0.37346	0.64901	-0.33716	-0.62615	-0.24792	0.27139	0.25074	-0.95164	0.45199	0.011982
-0.63845	-0.060317	0.74739	0.77173	0.45182	-0.29823	0.79193	0.42578	0.2555	-0.47289	0.2358	0.10662	-0.0029493	0.43918	-0.23179	0.71967	0.20471
-0.45241	0.029437	0.95787	0.15606	0.084815	-0.65916	-0.059019	-0.079242	0.66331	-0.38653	-0.28068	0.11433	0.2409	0.53767	-0.79013	0.46037	0.09804
-0.9608	-0.13459	0.67195	0.33487	-0.045591	-0.1751	-0.20313	0.81795	0.23697	-0.61739	-0.3572	0.53978	0.23712	0.32641	-0.48948	0.61331	-0.16628
-0.63571	0.013292	0.69112	0.83664	0.30487	0.30972	0.64187	0.3574	1.605e-05	-0.54702	0.14831	-0.033226	-0.0235	0.44682	-0.35207	-0.1208	-0.40795
-0.93897	-0.072416	0.98666	0.16677	-0.80441	0.55727	-0.16179	-0.19542	0.13297	-0.67493	-0.47077	0.55988	-0.54669	0.59658	-0.36404	-0.62946	-0.028585
-0.81678	0.025187	0.36039	-0.25545	0.083707	0.76066	0.64832	0.32108	-0.57825	-0.67023	0.067656	-0.43091	-0.091894	0.74003	-0.42586	0.65968	0.52398
-0.93999	0.022651	0.76596	0.43405	-0.4301	-0.24493	0.37587	0.36686	0.39333	-0.28523	-0.6461	0.88221	-0.29093	-0.22456	-0.40608	-0.081652	0.12268
0.29391	-0.028446	0.77093	0.33001	0.94716	-0.054756	-0.27163	0.04378	0.37367	-0.32374	-0.39242	-0.33504	0.037023	0.40998	-0.79585	0.46457	0.45706
-0.37095	0.31369	-0.20458	0.91948	0.73905	0.52649	-0.82692	0.61646	0.88921	-0.61702	0.21878	-0.94157	0.27822	0.34546	-0.51974	0.51369	-0.097718
-0.38632	0.34341	0.027027	0.36801	0.7146	0.65824	-0.68166	0.94332	-0.78658	-0.38528	0.89685	0.8251	0.49641	0.16623	-0.4584	0.74229	-0.55641
-0.83282	0.13808	0.76708	0.6181	-0.91044	0.17712	0.23409	0.51495	0.5288	-0.68976	-0.90036	0.71453	-0.73475	-0.78788	0.056718	0.0022882	0.5916
-0.51591	-0.017528	0.84129	-0.473	0.18455	-0.53431	0.23799	0.51583	0.10454	-0.57234	0.30641	0.92676	0.45491	0.53457	-0.8733	0.68105	-0.03634
-0.90284	0.12347	0.78423	-0.29246	-0.34991	-0.44266	-0.78049	0.035	0.09659	-0.50128	0.11525	0.30779	0.40056	0.76505	-0.52025	0.57561	-0.38543
-0.86853	-0.15161	0.45545	0.63399	0.58247	-0.22721	-0.15641	0.093909	-0.1198	-0.56497	-0.48081	-0.4041	-0.46116	0.65127	0.26905	-0.026502	-0.13913
-0.95435	0.13382	-0.26433	0.31995	0.39154	0.043047	-0.16569	0.21994	0.35085	-0.4733	-0.25879	-0.1506	0.27309	0.21164	-0.62218	0.8375	0.041926
0.18098	-0.076687	0.75078	0.99253	0.87609	0.29718	-0.27813	0.63615	0.4099	-0.74359	-0.37829	-0.21217	-0.27524	0.57331	0.35202	0.5728	0.03863
-0.82333	0.046181	0.18718	0.80554	0.33079	0.76559	-0.61308	0.012921	0.21701	-0.62977	-0.33815	0.15546	0.41231	0.32207	-0.95476	0.81307	0.16671
-0.71969	-0.014304	0.74992	0.17512	0.083301	-0.51542	-0.51053	0.13092	0.33496	-0.5389	0.02748	0.15789	0.012588	0.034154	-0.74499	0.36972	0.34778
-0.94753	-0.032588	0.50784	0.1429	0.040151	0.6882	0.014981	0.65816	-0.41399	-0.16312	-0.61538	-0.19027	0.3354	0.95678	-0.47767	0.67204	-0.24581
0.020767	0.2445	0.60623	0.095071	0.63282	0.42749	-0.096702	0.7028	-0.75855	0.00060922	0.20275	0.1698	0.041481	0.39741	-0.11212	0.04793	-0.5504
-0.23028	0.18044	-0.070958	-0.37016	0.62217	0.33256	-0.15896	0.22824	0.08749	-0.4755	0.10086	0.49646	-0.40914	0.17209	-0.64146	-0.27248	0.39263
-0.47242	0.092522	0.76186	-0.32239	-0.26114	0.60728	-0.35085	0.35962	-0.27038	-0.64957	0.55612	0.50497	-0.034648	0.66328	-0.38836	0.21259	0.031992
-0.93807	0.030488	0.41293	0.74387	-0.2315	0.34473	-0.11204	0.24871	0.80554	-0.66054	-0.6276	0.8564	0.20897	0.63751	-0.41789	0.43174	-0.34389
-0.53965	0.05208	0.3097	-0.15109	0.57	-0.49481	-0.97326	0.34015	0.15387	-0.024899	0.044117	0.61082	0.10604	0.079225	-0.76449	0.12719	-0.03885
-0.2927	0.047315	0.38589	0.066783	0.5938	0.63592	-0.64475	0.37881	-0.36655	-0.36488	0.51483	-0.65931	0.011707	0.91421	-0.42623	-0.28635	-0.64901
-0.6718	0.13052	-0.31848	0.19445	0.6534	0.81856	-0.076657	0.31266	-0.53895	-0.50077	-0.46419	0.65454	-0.17503	-0.51878	-0.72569	0.62585	0.99213
-0.78752	0.073278	0.90823	0.80789	-0.043618	0.54526	-0.029903	0.33043	-0.54027	-0.85287	0.16946	-0.13844	-0.32934	0.4646	0.010017	-0.3161	-0.50576
-0.8925	-0.13177	0.49206	0.90707	0.52456	0.23822	0.047818	0.33953	-0.13705	-0.090669	-0.12218	-0.08249	0.43654	0.6214	-0.7973	0.47116	-0.32679
-0.2459	0.010979	0.59657	-0.099634	0.37872	0.29038	-0.12301	0.75162	-0.5236	-0.62127	-0.98161	0.83195	-0.1795	-0.094945	-0.11043	0.93805	0.63712
-0.47767	-0.08097	0.60772	0.50757	0.79673	-0.33768	0.019961	0.4776	0.079538	-0.50406	-0.38918	0.74133	-0.44196	0.62185	0.23993	-0.29485	-0.30745
-0.30804	0.21177	0.064387	0.67697	0.87562	0.018359	0.31581	0.22612	0.21009	-0.47016	0.81967	-0.91627	-0.070544	0.23945	-0.33324	0.42797	0.131
-0.71496	0.080606	0.23867	0.42811	0.50695	-0.095941	0.78982	0.32711	0.4497	0.12933	-0.45091	-0.8084	0.15399	0.73203	-0.72246	0.28241	-0.0071765
0.19002	0.28545	0.81209	0.67277	0.71397	0.44197	0.48884	0.18559	-0.15164	0.05612	0.44132	-0.35214	0.07121	0.25594	-0.64755	0.057338	-0.11636
-0.56527	0.097697	0.60946	-0.64354	0.050032	-0.24513	0.67133	0.17923	0.16868	-0.52636	0.33446	0.57064	0.11176	0.88796	-0.90869	0.28376	0.27402
-0.31922	-0.071041	0.30331	0.11009	0.54632	0.3326	0.3833	0.51036	0.30131	0.15239	-0.29676	-0.046466	0.22241	0.61373	-0.93177	0.3699	0.047743
-0.55969	0.24958	-0.25031	0.33378	0.64422	0.59966	-0.54938	0.55172	0.29259	-0.94415	-0.22925	-0.59592	-0.087513	0.22519	-0.69111	-0.40324	-0.37498
-0.080668	-0.067328	0.63251	0.42846	0.54474	0.55451	-0.13281	0.6755	-0.39461	-0.30721	-0.43613	0.97843	-0.26471	0.28526	0.2444	0.85013	0.30082
0.32263	0.087685	0.71183	-0.30654	0.9328	-0.19497	0.21061	0.59193	-0.91338	0.033713	0.047609	0.16344	-0.46406	0.27288	0.371	0.31841	0.061799
-0.99119	0.17404	0.47482	0.54753	-0.17838	0.57589	0.71833	0.50127	-0.79637	-0.17056	0.59001	-0.090262	0.22392	-0.0096731	-0.37242	0.76937	-0.048428
-0.42029	0.019712	0.37689	0.15612	0.63704	-0.7174	0.7256	0.90863	0.54512	0.12182	-0.5709	0.10929	0.0048172	0.69945	-0.28881	-0.011478	-0.52857
-0.52014	0.013565	0.50253	0.64565	0.63915	0.10314	0.021525	-0.13698	-0.19459	0.0029748	0.21614	0.046149	0.3153	0.964	-0.73151	0.21898	-0.52067
0.050493	0.27478	0.76681	0.17508	0.19078	0.11629	-0.53138	0.13858	0.4364	-0.75913	0.03286	0.93803	0.22631	0.78015	-0.52204	0.78018	0.053662
-0.96424	-0.097838	-0.041035	0.50276	0.37139	0.08813	-0.57323	0.50095	0.55172	-0.020536	-0.3022	0.25768	-0.21226	0.062952	-0.79709	-0.69908	-0.25804
-0.64844	-0.0086487	-0.15374	-0.19767	0.77297	0.68079	-0.15922	0.92716	-0.56031	-0.44665	0.28781	0.74756	-0.11333	0.46118	-0.53433	-0.46431	-0.4004
-0.63082	-0.2034	0.34759	0.74419	0.60709	-0.25378	-0.25718	0.67502	0.38523	0.15505	-0.72498	0.95211	-0.27982	-0.37457	-0.83738	-0.62092	-0.017348
-0.91259	-0.0014546	0.21045	0.10663	0.18954	0.16134	0.37498	0.61972	0.18608	-0.9139	-0.79222	-0.046607	-0.28665	0.24507	-0.36402	-0.57748	-0.42538
-0.62884	0.099977	0.64085	-0.53998	-0.27436	0.67974	-0.36511	0.74476	-0.4889	-0.46439	-0.92552	0.71689	0.12166	0.47048	-0.78592	0.76165	0.43438
0.080534	0.2353	0.79012	-0.11341	0.39273	0.24219	-0.75505	0.23255	-0.5422	-0.89991	0.15434	-0.31166	-0.412	0.095677	0.14295	0.35718	0.26268
-0.24611	-0.13891	0.51777	-0.41984	0.70042	0.13784	-0.52305	0.92821	-0.64875	-0.34869	-0.12506	0.3269	-0.43669	0.60654	0.26655	-0.3479	-0.47492
-0.72657	0.021121	0.85383	0.75868	0.29314	0.21555	0.99079	0.16013	0.14542	-0.9315	0.52027	-0.39975	0.2952	0.88927	-0.93758	0.49702	0.19719
-0.52206	-0.19397	0.80333	0.083642	0.52786	-0.26373	0.093346	0.92607	-0.78173	-0.004187	-0.20188	0.2877	-0.3839	0.58804	0.24151	-0.077162	-0.42025
-0.22473	0.033766	0.24527	0.32303	0.81808	-0.59181	-0.65517	0.30684	0.73904	-0.60187	0.18601	-0.66377	-0.14003	-0.14184	-0.60328	0.32331	0.40266
-0.75385	0.069271	0.53847	0.49517	0.03834	-0.2267	-0.15398	0.17932	0.50945	-0.7129	-0.30376	0.14398	-0.12099	-0.15082	-0.85695	0.39494	0.64787
-0.61275	0.082118	0.64087	0.6319	0.44776	-0.40938	0.29168	0.335	0.19216	-0.254	-0.075471	0.24268	0.058026	-0.064341	-0.69619	-0.040877	-0.081788
-0.99943	-0.089646	0.73971	0.026989	0.14502	0.23729	0.64514	-0.055035	-0.79901	-0.63414	0.35764	-0.92051	0.037474	0.80824	-0.67415	0.30006	0.13561
-0.29029	0.038691	0.15802	-0.036953	0.98237	-0.52492	-0.86372	0.23109	0.29179	-0.70353	0.1552	-0.29598	0.20643	0.15133	-0.73114	0.47984	0.061535
-0.66683	-0.10856	0.52844	0.57875	0.34579	-0.027007	0.63479	0.93324	0.34755	-0.48529	-0.23161	0.17387	0.18659	0.11055	-0.6773	0.27488	-0.24237
-0.87197	0.18459	0.49932	-0.22019	-0.32603	0.39438	-0.75085	0.56452	-0.5712	-0.44868	-0.48837	-0.9225	0.064009	0.1944	-0.44234	0.54697	0.020995
-0.65476	0.096183	0.072726	-0.62093	0.68028	-0.2672	-0.1384	0.29936	-0.58978	-0.033788	0.38397	0.68895	-0.11733	0.58218	-0.25655	0.43136	0.14909
-0.42725	0.16173	0.46452	-0.38823	0.58823	-0.32763	-0.74715	0.21913	-0.65992	-0.58165	-0.17655	0.63309	-0.13122	0.65951	-0.15214	-0.29905	-0.70311
-0.60734	0.049382	-0.047426	-0.25813	0.62979	0.053533	0.78613	0.32538	0.31629	-0.61584	0.039798	0.89223	0.070587	0.69401	-0.82542	0.34488	0.31582
-0.44229	-0.0049752	0.51229	-0.78591	0.34289	-0.32186	-0.78198	0.61177	-0.34551	-0.79258	0.56078	-0.0085475	0.10842	0.34106	-0.46011	0.30351	-0.18054
-0.15106	0.14136	0.51242	0.6958	0.58288	-0.092318	-0.36567	0.40551	0.9848	-0.92279	-0.17104	0.43495	0.25595	0.26518	-0.76559	-0.08152	-0.49686
0.6723	0.15538	0.75806	0.99424	0.95382	0.25332	0.32732	0.2566	0.41412	-0.01518	-0.68479	-0.11741	-0.45736	0.4489	-0.023457	-0.5632	-0.46972
-0.39127	0.20255	0.16494	0.22686	0.55383	-0.29697	0.12375	0.30417	0.34044	-0.6454	0.013506	-0.96283	-0.69184	0.609	0.58768	-0.26436	-0.38224
-0.13595	0.0028546	0.81467	-0.33923	0.37816	-0.1711	0.11881	0.51849	-0.45379	0.096214	-0.86372	-0.83844	-0.19127	0.20345	-0.33689	0.30609	0.23646
-0.30164	-0.035382	0.72244	0.11139	0.62251	-0.43913	0.76604	0.10236	0.42195	-0.46371	-0.097989	0.0083199	0.17693	0.68648	-0.90137	-0.035453	-0.16983
-0.20534	0.18137	0.36283	0.53037	0.36501	0.54806	-0.93015	0.4451	0.62531	-0.76507	0.22252	-0.31802	-0.13674	0.33021	-0.50518	-0.13339	-0.074557
-0.44614	0.06308	-0.16001	0.5041	0.90041	-0.4582	-0.18172	0.32299	0.5512	0.093796	0.089188	0.32244	-0.27463	0.212	-0.02415	0.42152	0.35287
-0.35588	0.12372	0.062248	0.55506	0.746	-0.06591	-0.24835	0.30985	0.46632	-0.72418	0.1711	0.061525	-0.086472	0.051438	-0.36575	0.34499	0.077376
-0.46787	-0.067871	0.31865	0.69026	0.78735	0.072237	0.28332	0.11223	0.71129	-0.78539	0.052372	0.015937	-0.24102	0.68758	-0.76812	-0.67128	-0.15616
0.013828	0.0073334	0.62419	-0.34397	0.6238	-0.61991	-0.29869	0.66751	0.54126	-0.25775	0.86973	0.66857	0.36192	0.11274	-0.84043	0.73024	0.16183
0.018098	0.15021	0.65647	-0.80275	0.34552	0.26598	-0.89175	0.75356	-0.39252	-0.17343	0.40778	0.6966	0.40218	0.45253	-0.92876	0.25262	-0.44965
-0.13375	-0.084617	0.80311	0.29568	0.80353	0.0054175	-0.021139	0.56351	-0.30684	-0.54829	0.2888	0.66499	0.34434	0.12602	-0.68788	0.68604	-0.089195
-0.97759	0.079507	0.96885	0.36128	-0.71572	-0.14025	0.93322	0.11267	0.49909	-0.25309	0.24793	-0.62569	-0.23072	-0.044886	-0.84088	-0.47909	0.032545
-0.63248	-0.082129	0.18836	0.83458	0.85771	0.42838	-0.069133	0.48552	-0.18024	0.067228	-0.25749	-0.8171	-0.35194	0.82136	-0.33334	-0.75675	-0.52674
-0.34658	-0.062011	0.17411	0.46958	0.82811	0.34484	-0.60684	0.58363	-0.031146	0.19096	-0.91135	0.37993	0.25153	0.50975	-0.54445	0.73625	-0.018376
-0.3567	0.17379	0.90649	-0.076878	0.64154	-0.77621	-0.22034	-0.28224	-0.68368	-0.97006	-0.64945	-0.1204	0.0082397	0.54928	-0.52676	-0.086231	-0.24883
-0.42966	0.10824	0.51842	0.44081	0.19382	-0.18598	-0.13868	0.5715	0.77483	-0.61104	0.99552	0.00077632	-0.11496	-0.19753	-0.73851	0.054907	0.30437
-0.55291	0.10522	0.5521	-0.00021073	-0.11719	0.18267	-0.10052	0.25457	0.25991	-0.67434	-0.0084759	-0.57082	-0.073951	0.57874	-0.49784	0.1425	-0.043308
-0.49677	0.039563	0.72322	0.59708	0.12063	-0.20465	0.81801	0.029437	0.3298	-0.67571	-0.040204	-0.50406	-0.49581	-0.47706	-0.42928	-0.26513	0.44786
-0.01203	-0.17125	0.58229	0.68391	0.62487	0.14313	0.94346	-0.0921	0.8752	-0.071437	0.60024	0.68597	-0.68774	0.4811	-0.20141	0.068052	0.8375
-0.044701	-0.14421	0.7623	0.21341	0.94748	-0.11528	0.59085	0.70278	-0.14705	-0.75845	0.057398	0.60504	0.25925	0.22456	-0.63649	0.8743	0.30665
-0.82858	0.092541	0.24619	0.18565	0.22497	0.48431	0.46061	0.20143	-0.52683	-0.54493	0.23713	0.04468	-0.094045	-0.26849	-0.76656	-0.052044	0.08675
-0.79013	0.080659	0.52271	0.65353	-0.1121	0.52691	0.79695	0.0085569	0.053373	-0.45073	-0.7904	-0.34608	-0.2312	0.38157	-0.50114	0.28438	0.40946
-0.17156	-0.019396	0.98679	0.53095	-0.011485	-0.11523	0.32226	0.1522	0.96178	0.14223	0.19438	0.55985	-0.056342	0.35421	-0.93425	0.76048	0.97852
-0.79593	-0.20539	0.68498	0.75175	0.37294	0.33536	0.77214	0.48762	-0.4146	-0.10547	0.16031	-0.66504	-0.43906	0.12044	-0.40233	-0.26548	0.14399
-0.98529	0.17478	0.44803	-0.32526	-0.2788	-0.14503	-0.80627	0.18779	-0.038472	-0.56445	0.2269	0.037695	-0.032613	0.52952	-0.51942	-0.0061334	-0.25821
-0.50126	-0.016453	0.49835	0.15514	0.45347	0.13339	-0.13903	0.345	0.088962	-0.70783	-0.11343	-0.42209	-0.047543	0.11727	-0.77742	0.24629	0.53488
0.0019557	0.18474	0.45114	-0.25175	0.98751	-0.40423	-0.85507	0.43565	-0.64816	-0.91027	-0.33628	0.59224	-0.27954	-0.091471	-0.1248	-0.25981	-0.34824
-0.44487	0.10466	0.015853	0.53291	0.60256	0.30429	-0.6377	0.73236	0.0007665	-0.85517	0.38274	0.33193	-0.31145	-0.63613	-0.43689	0.37181	0.56052
-0.36276	0.20744	0.69857	0.045444	-0.15718	0.18585	-0.68347	0.56011	0.36539	-0.7137	0.13965	-0.96633	0.10643	0.0090873	-0.66278	0.078559	-0.028629
-0.72846	0.072441	0.1444	0.70001	0.23583	0.26746	-0.092516	0.50753	0.37955	-0.64634	-0.30815	-0.9906	-0.32112	-0.58541	-0.59302	0.16866	0.66363
-0.95648	0.077595	0.76079	0.16133	-0.099563	0.13826	-0.88168	0.47934	-0.73979	-0.30204	0.37162	-0.070608	-0.19339	0.59396	-0.069153	-0.24302	-0.53998
0.2886	0.27214	0.45889	0.96398	0.8767	0.70257	0.34434	0.35671	0.00079786	-0.44747	0.71934	0.14374	-0.20772	-0.032305	-0.11853	0.34903	0.28932
-0.29692	0.16233	0.092695	0.52275	0.45681	0.27118	0.90996	0.28458	0.68589	-0.46918	0.656	-0.42427	-0.45013	0.11428	-0.11133	0.39249	0.71762
0.18277	-0.030049	0.5087	0.048713	0.94214	0.43621	-0.21126	0.73415	-0.24469	-0.02941	-0.64411	-0.59172	0.0099869	0.70816	-0.37265	-0.25151	-0.62603
-0.57304	0.2289	0.17277	-0.44405	0.39364	0.032293	-0.54648	0.31279	-0.5087	-0.8306	0.66287	-0.2717	-0.18728	0.90386	0.22471	-0.12176	-0.70536
-0.10318	0.18979	0.18663	0.26692	0.69359	0.39756	-0.32644	0.55472	0.17746	-0.4631	0.36632	0.18622	-0.20575	0.62658	0.11787	0.51171	0.037797
-0.78531	0.18263	0.63776	0.80949	0.04104	-0.1329	0.78684	0.33384	-0.044845	-0.28564	-0.21141	0.88262	-0.22773	0.40696	0.0011221	-0.23719	-0.58932
-0.079628	0.0015597	0.79529	-0.035448	0.39786	0.20677	0.78077	0.62816	0.073465	-0.56879	-0.051184	0.23139	-0.027291	-0.0092485	-0.72609	0.062177	0.18264
-0.60404	0.12028	0.70338	0.54031	-0.035103	-0.56363	0.10544	0.86278	0.45234	-0.48664	-0.30384	-0.79943	-0.34509	-0.19402	0.032174	0.31309	0.13404
-0.52222	-0.23929	0.45428	0.61367	0.97024	0.14657	0.72227	0.3841	-0.39711	-0.17771	0.21438	0.3148	-0.3605	0.84888	0.12179	-0.2009	-0.34379
-0.10997	0.055515	0.99509	-0.035264	0.43879	-0.77033	0.072744	0.21386	0.26663	-0.19069	0.6137	0.5992	0.070542	0.55433	-0.385	0.65622	0.16418
-0.51425	0.11116	0.34754	0.55226	0.43574	0.89543	0.67543	0.18498	-0.63013	0.23006	0.55021	0.83892	-0.0090808	0.93929	0.013071	0.61609	-0.071903
-0.37543	0.11789	0.27163	0.90209	0.60972	0.19708	-0.59257	0.86346	0.63136	-0.73323	-0.99844	-0.068593	0.018923	-0.59865	-0.98251	-0.63915	-0.37188
-0.70114	0.041035	0.24356	0.95305	0.68092	-0.086029	0.51995	0.56666	0.45516	-0.03116	0.52382	0.24019	0.16232	-0.038885	-0.71086	0.097294	-0.071468
-0.26533	0.074953	0.47381	0.59959	0.57801	0.48074	0.44054	-0.54501	0.12172	-0.67427	0.37455	0.097022	-0.58676	0.87003	-0.29224	-0.90703	-0.21015
-0.58682	-0.20952	0.63625	0.27045	0.48256	0.19146	0.012753	0.43702	-0.63119	0.13453	-0.54208	0.1651	-0.17678	0.43969	-0.18792	0.038053	-0.029268
