# Supplementary material for: Distinct cellular states determine calcium signaling response
Source: Mol Syst Biol. 2016 Dec 15;12(12):894. doi: 10.15252/msb.20167137 (PMC5199124; doi:10.15252/msb.20167137)
Supplement: Supplementary file 6 — Source Data for Figure 3 [file MSB-12-894-s005.zip › parameterDistributionGroup/parameterDistribution100.csv]

0.059309	0.20311	0.51934	0.88195	0.83859	0.28267	-0.29452	-0.032902	-0.017495	-0.73378	-0.12281	-0.2739	0.66969	0.042524	-0.89712	0.50614	0.42645
0.18318	-0.073092	0.73672	0.4316	0.72327	0.30704	-0.17384	-0.14969	0.19556	-0.52917	0.64577	0.82129	-0.037235	0.80981	-0.29274	-0.4217	0.23479
-0.846	-0.023129	-0.03671	-0.56276	0.14867	0.59898	0.2006	0.58096	-0.56806	0.050281	0.52782	0.69399	0.26406	0.073893	-0.64536	-0.0021723	0.49432
-0.91313	-0.087156	0.40905	0.87421	0.53769	-0.12628	0.72813	0.53567	-0.12961	-0.10128	-0.63362	-0.25975	0.73293	0.099756	-0.39162	0.78846	0.072952
-0.41102	0.095688	0.74986	0.29411	-0.010081	0.56687	-0.6691	0.261	-0.67518	-0.079441	-0.071283	-0.19224	0.52464	-0.54117	-0.87147	0.24777	0.4897
-0.731	-0.22348	0.14458	0.7342	0.83551	0.3092	0.93724	0.24426	0.38047	-0.54055	0.28112	0.18048	0.94956	0.66535	-0.86518	0.83333	0.33335
-0.71194	-0.17292	-0.10494	-0.40056	0.9864	0.1213	0.41632	0.38691	-0.89002	0.054105	0.36732	-0.14206	0.7027	0.49946	-0.37209	0.76119	0.19094
0.013196	0.12095	0.89175	0.044099	0.40131	-0.66663	0.033242	-0.13417	0.5506	-0.9109	-0.94343	-0.2247	0.052762	0.65916	-0.3052	-0.3666	0.19822
-0.82603	-0.19586	0.97438	0.81142	-0.47218	0.92176	-0.20684	0.66021	-0.41211	-0.58735	-0.51457	0.72492	-0.27725	-0.19878	0.69979	0.59453	0.7367
-0.31028	-0.34744	0.59965	0.50411	0.82895	0.40845	0.13652	0.28116	-0.09005	-0.33267	0.88231	0.44542	-0.14152	0.28726	-0.43156	-0.59877	0.48676
-0.53627	0.17754	0.19988	0.37485	0.82537	-0.56307	0.27664	-0.14318	-0.02553	-0.43921	-0.82536	-0.75177	0.55793	-0.074705	-0.97412	0.3558	0.78478
-0.68652	-0.17359	0.50807	-0.70874	0.38807	0.04157	-0.17383	0.82271	-0.83659	-0.61071	0.69899	-0.077152	0.719	0.75117	-0.38727	0.258	-0.34216
-0.23818	-0.050817	0.91809	0.084645	0.012722	0.27222	-0.18057	0.5873	0.32445	-0.49519	-0.21094	0.29885	0.54651	0.026578	-0.82199	0.28929	0.45156
-0.4486	-0.15522	0.53506	0.60487	0.43796	-0.11788	0.4254	0.59272	0.76021	-0.7229	0.005987	-0.39829	0.66922	0.28454	-0.65757	0.072983	-0.26177
-0.083571	0.0098927	0.69688	0.20019	0.5684	-0.61488	0.50416	0.77856	0.71294	-0.72882	-0.70022	-0.25931	0.65326	0.38951	-0.67668	-0.030801	-0.36573
-0.12013	0.070465	0.87949	-0.44473	-0.089077	0.30803	0.84795	0.37406	-0.74808	0.31892	0.42611	-0.22233	0.34921	-0.001974	-0.34374	0.3387	0.406
-0.27512	-0.037348	0.79266	-0.87636	0.25784	-0.50736	-0.15575	0.060194	-0.12684	-0.8383	-0.43198	0.29138	0.11421	0.45005	-0.56627	-0.56885	0.2384
-0.10896	-0.03486	0.11954	0.29523	0.67845	0.56665	0.089439	0.25993	0.50368	-0.071817	0.63765	0.23221	0.64372	0.77809	-0.60496	0.78735	0.42107
0.048648	-0.015997	0.29212	0.94859	0.49627	0.77738	0.65572	0.8707	0.81523	-0.16074	-0.36504	0.026482	-0.15017	-0.337	-0.027481	-0.13036	0.60072
-0.51879	0.16905	0.65602	0.18853	-0.1171	0.72264	-0.12488	0.092815	-0.47821	-0.95722	0.94135	0.40233	0.46818	0.51634	-0.61028	0.32924	0.2153
-0.53284	0.087613	0.19998	-0.42818	0.090159	0.65503	-0.24052	0.41308	-0.55693	-0.60902	-0.10393	-0.42407	0.2273	0.47722	0.18879	0.93833	0.825
-0.19629	0.015519	0.41001	-0.36423	0.83747	-0.14858	-0.00076072	0.50507	-0.67595	-0.034871	0.18177	0.39015	0.66213	-0.086813	-0.40259	0.54167	0.21572
-0.55708	0.051602	-0.23318	0.65021	0.77441	0.46277	-0.44476	0.14613	0.17021	-0.30406	-0.56994	0.18717	0.28507	0.94274	0.15969	0.064673	-0.2619
-0.96019	0.036469	0.68523	0.4317	-0.37538	0.3078	-0.50697	0.48055	-0.36621	-0.75913	-0.20096	-0.31328	0.26184	-0.15472	-0.03628	0.046617	-0.02441
-0.1487	0.20951	0.82704	0.81707	0.54652	-0.10447	0.68899	0.10919	-0.3616	0.20771	-0.74828	0.97405	0.57417	0.19274	-0.4379	0.66923	0.38408
-0.73301	-0.018025	0.54634	0.22435	0.14634	-0.26222	-0.027173	0.45637	-0.086199	-0.51404	0.62717	0.50844	-0.063021	-0.43185	0.10602	0.13445	0.59509
-0.97302	0.077867	0.52436	0.55317	-0.33277	0.36529	0.87594	0.45434	0.17025	-0.72075	0.058583	0.68162	0.47826	0.069795	-0.11945	0.53639	0.17812
-0.35909	-0.13818	0.30657	0.42923	0.58371	0.25621	0.070163	0.51177	0.57601	-0.47244	-0.17083	-0.84233	0.52934	0.60294	-0.27649	0.18469	-0.11667
-0.94685	-0.0046316	0.31165	-0.073146	-0.16189	-0.29498	0.14069	0.53438	0.49648	-0.39206	0.40152	0.40651	0.17012	0.13788	-0.26283	0.0096699	0.21538
-0.53137	-0.0039175	0.29709	0.98137	0.16359	0.37588	-0.050909	0.75931	0.66834	-0.71295	0.25476	-0.39204	-0.001073	0.52924	0.73513	0.75996	0.17381
-0.3678	0.12306	0.54743	0.97346	0.099642	0.56703	-0.59823	0.17741	0.35227	-0.26368	-0.057021	0.50052	0.21692	0.29943	0.089705	0.38881	0.41873
-0.45832	-0.20525	0.97106	-0.085634	0.34281	-0.40135	0.78404	0.2846	-0.0011008	-0.63376	0.16424	0.38031	0.23822	0.995	-0.33982	-0.28421	-0.042684
-0.46328	0.11206	0.26259	-0.49246	0.17773	-0.60004	0.49918	0.78278	0.85293	-0.59433	0.30423	0.912	0.33551	0.53647	-0.55903	-0.34209	-0.12752
-0.54246	-0.21419	0.77256	0.78936	0.35974	0.35025	0.053446	0.43579	0.11831	0.020903	0.49722	0.38247	0.43267	0.80334	0.0018734	0.76645	0.37359
-0.91203	0.043536	-0.10748	0.24365	-0.0089498	0.51217	-0.8054	0.78309	0.28966	-0.92092	-0.75059	0.92663	0.28836	-0.1172	-0.50305	0.22395	0.34701
-0.23579	-0.035875	0.13762	0.39356	0.60281	0.19878	0.51136	0.91805	0.70275	-0.52648	0.086159	-0.28678	-0.0027684	0.19617	0.10717	-0.56615	-0.22274
-0.2889	0.0052786	0.22252	0.80183	0.53353	0.35754	-0.40383	0.54256	0.6035	0.33862	0.12201	-0.019325	0.18615	0.62221	0.1458	0.11376	0.031018
-0.58656	0.028565	0.81593	0.012762	0.16411	0.27439	-0.43671	0.63739	-0.83616	0.26578	0.13471	0.39447	0.94013	0.42942	-0.80445	0.2071	-0.32417
-0.87575	-0.11034	0.079797	0.61674	0.42333	-0.14777	-0.27944	0.18013	0.98426	-0.31263	-0.65725	0.88698	0.37543	0.50599	-0.78187	-0.33378	0.12795
-0.11661	-0.029231	0.96665	0.42139	-0.22527	0.48018	0.63843	0.53387	0.33191	0.4179	0.17575	0.79863	0.046892	0.37964	-0.078841	0.055466	0.28642
-0.60077	-0.17454	0.3118	0.92768	0.96071	-0.030456	0.65677	0.71772	0.21274	-0.90786	-0.45839	0.27441	0.45448	0.4241	-0.20583	0.64669	0.23643
-0.72493	-0.13882	0.86208	0.13906	-0.10995	0.44132	0.051378	0.56405	-0.53699	-0.25468	-0.50054	-0.82175	0.10647	0.019136	-0.19931	0.4287	0.71811
-0.94844	0.031518	0.96065	-0.10869	-0.037301	-0.89962	-0.11023	0.4292	-0.39165	-0.84561	0.35191	-0.20145	0.67922	0.92315	0.011184	0.61239	-0.36309
-0.18984	-0.27527	0.5569	0.49588	0.93821	0.14487	-0.14126	0.50335	-0.019947	0.11181	-0.65684	-0.80581	0.32497	-0.029858	-0.74242	0.089404	0.56957
-0.94675	-0.28933	0.32178	-0.37156	0.26236	-0.24206	0.95285	0.52869	0.028212	-0.26351	0.25256	0.68749	0.18349	0.7052	-0.15332	-0.15329	0.1481
-0.29931	0.056817	0.66658	-0.43773	-0.1675	-0.15588	-0.78739	0.52644	0.72985	-0.41262	-0.59692	-0.59745	0.046297	0.87448	-0.41899	-0.96316	-0.24199
-0.047742	0.11089	0.29314	0.63433	0.7752	0.076346	0.50059	0.55335	0.62007	-0.68648	0.79837	0.9371	0.30748	0.74877	0.25494	0.093362	-0.26706
-0.67757	0.064171	0.38367	-0.12425	-0.041617	0.23941	0.070995	0.13383	-0.012921	-0.57985	0.013117	0.011801	0.14932	0.035863	-0.7211	-0.95842	-0.05249
-0.56798	-0.045903	0.66251	0.37168	-0.049249	0.79198	0.26608	0.72429	-0.51074	-0.34529	0.77013	-0.098132	0.54651	-0.18463	-0.31756	0.66559	0.19601
-0.83301	0.13857	0.56837	0.47685	0.1008	0.058288	-0.21906	0.3893	-0.26506	-0.46116	-0.74954	0.42369	0.55433	-0.24943	-0.52637	0.68728	0.62507
-0.55609	0.035888	0.73698	-0.21965	0.098966	-0.1336	-0.025302	0.47369	-0.57283	-0.10462	0.31732	0.89156	0.46176	0.62344	0.037713	0.33989	-0.25505
-0.63817	0.13509	0.3366	0.36749	-0.09657	0.11925	0.20475	0.2238	0.58519	0.18254	-0.83484	0.43144	0.38463	0.59843	-0.12762	0.52339	0.3847
-0.70534	-0.11659	0.25902	0.83042	0.49445	0.13979	-0.82039	0.25669	0.48214	-0.24758	-0.3696	-0.0062683	0.1965	-0.011029	-0.54242	0.17364	0.74159
-0.60678	0.11028	0.32008	0.50433	0.0066043	0.77892	0.21286	0.53875	-0.8479	0.058123	0.16529	0.45605	-0.21074	-0.67077	0.079817	-0.17579	0.42773
0.052934	0.12012	0.70289	0.05495	0.38449	-0.18478	-0.022898	0.19119	0.48803	-0.95875	-0.60561	-0.89076	0.32194	-0.047552	-0.80835	-0.34552	0.235
0.080326	0.10949	0.78872	0.088189	0.13387	-0.055206	-0.99827	0.60933	0.89463	0.081365	-0.33048	-0.28507	0.5716	0.24802	-0.9198	-0.46104	-0.19292
-0.57847	0.19946	-0.010945	-0.63143	0.54702	-0.18563	0.069045	-0.0080157	-0.57661	-0.479	-0.75196	0.88757	0.011938	0.66828	0.084156	-0.37241	-0.026091
0.063424	0.053349	0.29599	-0.34759	0.79163	0.75613	0.51766	-0.072814	-0.84013	-0.55613	-0.036374	-0.7906	0.20324	0.42012	-0.75733	-0.58606	0.12901
-0.2479	-0.2142	0.47073	0.5265	0.78345	0.036169	-0.26398	0.89144	0.27583	-0.4412	0.15179	-0.24889	0.31752	0.66495	0.20765	0.52553	-0.043511
-0.35293	-0.14967	0.83503	0.91965	0.072513	0.13095	-0.88844	0.89164	0.91513	-0.55488	0.46186	0.23143	0.46656	-0.47709	-0.87528	0.074693	0.26192
-0.9305	-0.07459	0.55697	0.55133	0.1363	-0.55463	0.33441	0.58557	0.14922	-0.51921	-0.76632	-0.11303	0.10625	-0.37856	-0.047307	0.25029	0.41961
-0.7013	0.14167	0.048988	0.010628	0.66839	0.18097	0.057208	0.40771	-0.82659	0.13744	-0.33016	0.62134	0.74081	0.012547	-0.67413	0.15522	-0.18852
-0.28181	-0.075372	0.38212	0.76873	0.5647	0.89791	-0.53974	0.37454	0.12773	0.81274	-0.89662	-0.2538	0.75375	0.75827	-0.92262	0.089536	-0.0067448
-0.78974	-0.19965	-0.056877	-0.30017	0.56816	0.47777	-0.4572	0.17663	-0.25683	-0.040835	-0.65865	0.76355	0.87748	0.86606	-0.78337	0.89349	0.33451
-0.71489	-0.017113	0.57076	-0.48356	-0.23733	0.13694	-0.17373	0.4345	-0.41122	-0.76684	0.16233	0.041141	0.33146	-0.13518	-0.37821	0.83473	0.86339
-0.37471	0.084081	0.50872	-0.63283	-0.19552	0.46315	0.24817	0.82076	-0.12475	-0.27431	-0.087908	0.24051	0.77942	0.37013	-0.90897	0.61017	0.25815
-0.23215	-0.074403	0.91361	0.36673	0.26149	0.19494	-0.66117	0.99612	0.079037	-0.39807	0.32961	0.084656	0.6825	0.12527	-0.19031	0.80145	0.016988
-0.49161	-0.089168	-0.15464	-0.065132	0.86029	0.88395	-0.035788	0.36361	-0.50003	-0.59142	-0.29764	0.27939	0.45845	0.80569	-0.19925	0.79932	0.54306
-0.79882	-0.10297	0.31922	0.12757	0.39316	0.24633	0.5053	0.16204	-0.69172	-0.58254	-0.46156	0.27548	0.14283	-0.42616	-0.77149	-0.59277	0.26939
-0.55624	-0.15388	0.48209	-0.086552	0.12873	0.56935	0.83019	0.8602	-0.24528	-0.95105	-0.020576	-0.94264	0.33848	-0.40522	-0.88513	0.22953	0.6588
-0.027433	0.088477	0.61289	0.41686	0.46891	-0.066623	-0.34939	0.77094	0.48281	-0.88984	-0.71166	-0.81458	0.57639	-0.37473	-0.25954	0.73656	0.37964
-0.39829	0.07071	0.93157	0.52855	-0.02369	0.090944	-0.47666	0.86935	0.30979	-0.71739	-0.27875	0.92553	0.44017	0.52536	0.030276	0.35329	-0.16745
-0.60581	0.023892	0.063883	0.50351	0.28353	0.36038	-0.15119	0.97353	0.53673	-0.23176	-0.090964	0.49649	0.33479	0.41889	0.058646	0.42359	-0.033344
-0.26138	-0.3466	0.34357	0.87222	0.99659	0.59729	0.35561	0.61931	-0.50289	-0.025522	0.068437	0.10802	-0.12267	-0.10588	0.35277	0.77667	0.91305
-0.59689	-0.12767	0.65042	0.42725	0.2932	0.79951	-0.30615	0.29689	-0.48082	0.0013144	0.50327	0.51715	0.56754	0.724	-0.5332	0.37179	0.2109
-0.21963	-0.1526	0.45785	-0.042256	0.8312	0.51623	-0.40072	0.63886	-0.85758	-0.69831	0.5057	-0.778	0.45426	-0.54107	-0.91629	0.12963	0.42503
-0.5054	-0.27583	0.62833	-0.0011491	0.34422	-0.27745	0.6643	0.92317	-0.23512	0.11079	-0.20559	0.76801	0.11028	0.38458	0.60229	0.63368	0.149
-0.071866	0.050391	0.49394	0.41298	0.52439	0.33536	-0.23064	0.71675	0.31343	-0.63614	0.45734	0.21804	0.29354	-0.11224	-0.45223	0.092426	0.24333
-0.89158	-0.03878	0.95079	0.89671	-0.02958	0.51978	0.19015	0.29061	-0.72507	-0.57633	0.27814	0.14394	0.21351	0.29633	-0.2324	0.9258	0.95625
-0.73433	0.017577	0.64676	-0.71258	-0.3651	0.0032851	-0.45851	0.39173	-0.46005	-0.34045	-0.57427	0.5501	0.24318	0.49127	0.032791	0.49616	0.28729
-0.25665	-0.12994	0.7817	0.39699	0.62993	0.36026	-0.22085	0.57192	-0.34649	-0.046352	0.046868	0.4537	0.72511	0.23383	-0.79686	0.40854	0.11227
-0.56437	-0.029225	0.41287	-0.01333	0.63232	-0.59714	-0.20491	0.71716	-0.020281	-0.45539	0.52247	0.14039	0.66032	-0.1007	-0.56658	0.49606	0.031998
-0.45084	-0.11278	0.66339	-0.17099	-0.12567	0.082048	-0.35509	0.79272	0.32606	-0.71143	-0.67768	0.4028	0.26156	-0.37922	-0.62569	-0.031255	0.47056
-0.40761	0.22803	0.1729	0.58094	0.66498	-0.2015	0.58788	0.52927	0.12183	-0.45573	0.58008	-0.2021	0.4323	-0.51291	-0.46392	0.24262	0.33458
0.0098573	0.037862	0.24689	-0.05564	0.70448	-0.25082	0.9985	0.79203	0.60656	0.24186	0.55298	0.93426	0.67589	-0.012691	-0.77309	0.27264	0.071742
-0.22918	-0.020003	0.046411	0.013878	0.96938	0.55049	-0.050639	0.50235	-0.52331	-0.96197	-0.32193	-0.5636	0.56166	-0.58557	-0.88907	-0.19223	0.10109
-0.57324	-0.051878	0.50607	-0.14835	0.19883	0.32238	-0.15797	0.54755	-0.25609	-0.56034	-0.7113	0.75669	0.90385	0.68865	-0.5207	0.87841	-0.2016
-0.33248	0.058574	0.51323	-0.90586	0.19935	0.13245	-0.98244	0.94054	-0.63981	-0.54811	0.0619	-0.10308	0.88748	0.19057	-0.5218	0.844	-0.041888
-0.15439	0.066108	0.52151	-0.66172	0.42432	-0.39394	-0.053407	0.77956	-0.08032	0.34974	0.65204	0.89736	0.59774	0.93484	0.20699	0.58848	-0.2236
-0.12152	-0.17897	0.64678	0.62417	0.72219	-0.46533	0.20131	0.44357	0.77103	0.21453	0.10392	0.18272	0.28471	0.58679	-0.14838	0.42657	0.27734
-0.97865	-0.017542	-0.21089	-0.067813	0.57674	-0.23077	-0.53368	0.4137	-0.20048	0.14443	-0.86503	0.37308	0.55493	0.14362	-0.54653	0.69094	0.3398
-0.24547	0.077663	0.53866	-0.42985	0.44219	0.060149	-0.058308	0.44342	-0.65818	-0.45587	0.93912	0.46103	0.26956	-0.11271	-0.26431	0.89609	0.95714
-0.65844	-0.37394	0.73585	0.12289	0.13211	-0.036075	0.70924	0.71376	-0.41369	-0.48295	-0.32353	-0.28359	-0.28275	-0.79728	-0.028647	0.13983	0.86708
-0.91442	-0.041737	0.33538	-0.17551	-0.25971	0.05375	0.19082	0.56457	0.39174	-0.82988	0.33693	0.75291	0.35129	0.48122	-0.22823	0.015591	-0.073226
-0.52559	0.023428	0.96057	0.49218	-0.12305	0.71847	0.99858	-0.12163	-0.71025	-0.73208	0.39357	-0.2537	-0.0019497	0.41419	-0.0069065	0.24528	0.6497
-0.77329	-0.013938	0.91482	-0.51016	-0.57932	0.11008	-0.408	0.046064	-0.14945	-0.62143	0.16674	0.26021	0.4414	0.78842	-0.49453	0.068673	0.14367
-0.7741	0.10486	-0.020992	-0.52134	0.4142	0.028378	0.45013	-0.10976	-0.42768	-0.88622	0.078175	-0.8706	0.76561	0.89355	-0.54184	0.23254	-0.22125
-0.49479	-0.021643	0.49783	-0.14763	0.22544	0.4154	0.35023	0.2658	-0.2142	0.28115	-0.90059	0.65416	0.46743	0.75555	-0.50301	0.26309	0.33177
-0.027483	-0.13444	0.77915	-0.39899	0.12456	0.93043	-0.096169	0.9956	-0.81139	0.452	0.61365	0.75595	0.18497	0.1139	-0.45439	-0.13238	0.23185
-0.20245	-0.26488	0.27775	0.17282	0.74609	0.039813	0.88431	0.91313	0.17326	-0.24303	0.4895	-0.016571	-0.11577	0.044271	0.46687	0.50891	0.52183
-0.75064	0.092996	0.56746	0.064145	-0.55539	0.74487	0.10758	0.55077	-0.17619	0.88092	0.46831	0.45835	0.6373	0.81334	-0.54056	0.28849	0.030954
-0.25284	-0.1451	-0.29595	-0.43885	0.99374	0.70122	0.90333	0.14406	-0.64298	0.085365	0.091897	0.74005	-0.36774	-0.40981	-0.53783	-0.67257	0.77666
-0.36116	0.26037	0.83745	-0.16863	-0.53826	-0.13993	0.30087	0.29928	0.58144	-0.22316	0.24407	-0.20827	0.54705	0.91751	0.0066688	0.83814	0.20456
-0.15253	-0.035443	0.78267	-0.086081	0.18576	0.27123	0.74694	0.49055	-0.19233	0.1267	0.15625	0.94828	0.71845	0.28946	-0.42834	0.30197	-0.21688
-0.86903	-0.19704	0.25808	-0.39709	0.047199	0.0094939	0.07352	0.63616	0.33841	-0.56774	-0.71091	0.48573	0.90986	0.8576	-0.55692	0.83214	-0.069755
-0.45105	0.11246	0.9524	0.17198	-0.26112	0.051324	-0.47296	0.21629	-0.199	0.18694	-0.9986	0.61095	0.21957	0.79018	0.23006	0.16477	-0.025329
-0.83784	0.097797	0.96838	0.67019	-0.68655	0.92659	0.98	0.65178	-0.60365	-0.61034	0.90831	0.69218	0.14598	-0.051489	0.082024	0.3244	0.25694
-0.13109	-0.048262	0.50347	0.93882	0.97878	0.01952	-0.84909	0.44494	0.087642	-0.052598	-0.6964	0.98741	0.49704	0.24187	0.023011	0.53769	0.0593
-0.42376	-0.057868	0.82782	0.06172	0.21082	-0.12804	0.039284	0.8288	-0.44464	-0.91512	0.11285	-0.4812	-0.14044	-0.46369	0.39511	-0.15693	0.12939
