# Supplementary material for: Distinct cellular states determine calcium signaling response
Source: Mol Syst Biol. 2016 Dec 15;12(12):894. doi: 10.15252/msb.20167137 (PMC5199124; doi:10.15252/msb.20167137)
Supplement: Supplementary file 6 — Source Data for Figure 3 [file MSB-12-894-s005.zip › parameterDistributionGroup/parameterDistribution101.csv]

-0.19129	-0.89758	0.089035	-0.38954	-0.76763	0.29597	-0.31889	0.49023	0.33204	0.3768	-0.044996	0.23553	-0.015245	-0.67167	0.16709	0.34771	-0.33806
0.17167	-0.45238	-0.79806	-0.52584	-0.95455	-0.092277	0.12978	-0.3813	0.55551	0.048255	-0.78221	0.70734	-0.22939	-0.20406	0.51654	0.54243	-0.15253
-0.64349	-0.007719	0.14448	-0.11759	-0.67609	-0.19026	0.98473	-0.06654	-0.80279	0.052405	-0.045684	0.13278	-0.16344	-0.83678	0.4044	0.1781	-0.7056
0.5724	-0.97828	0.68915	0.58536	-0.23176	-0.034107	0.36721	-0.7158	0.68013	0.87672	-0.25859	-0.7529	-0.2185	0.90568	0.018805	0.4637	0.11716
0.90448	0.20186	-0.055731	0.12004	-0.28423	0.0008746	-0.76719	-0.41938	-0.12118	0.39606	0.68755	-0.064291	-0.61411	-0.51894	0.64234	-0.14457	-0.22573
0.19859	-0.81773	-0.18578	-0.49684	-0.36103	-0.5375	0.13955	-0.70189	-0.2826	0.74499	-0.055936	0.34711	-0.74145	-0.18512	0.8981	-0.58629	-0.85408
-0.51922	-0.37702	-0.024506	-0.039163	0.29997	-0.26183	-0.036032	0.08607	0.56887	-0.24793	-0.20606	0.28466	-0.63597	-0.094688	0.97024	-0.26766	-0.62005
0.16484	-0.029671	0.039129	0.40584	0.40422	-0.53314	0.41428	0.017541	0.29964	0.12638	0.29927	-0.38754	-0.39246	-0.3792	0.41059	0.35816	-0.065573
-0.75542	-0.31151	0.83626	0.36428	-0.0087523	0.91888	-0.7151	-0.67084	0.69898	-0.42544	0.47409	0.20508	-0.46628	-0.79361	-0.23247	-0.24224	0.28424
-0.86466	-0.0010424	0.36914	-0.87445	-0.81574	-0.21148	0.68853	-0.6658	0.68638	-0.11842	0.46595	-0.059747	0.043644	0.14108	0.19603	0.5302	-0.37977
0.44361	0.063869	0.86183	0.538	0.31543	-0.075273	-0.65917	-0.38153	0.21991	0.59858	0.89291	-0.51192	-0.485	-0.24773	-0.43364	0.29427	0.96468
-0.22611	-0.60199	0.18217	-0.98835	-0.020704	0.8003	-0.91672	0.94953	-0.57268	0.26788	0.6976	-0.30384	-0.74786	-0.37776	0.20555	-0.092767	0.41918
-0.36548	-0.63109	-0.038851	0.6125	0.72282	0.35491	0.85881	0.3445	-0.13295	0.67542	0.13205	-0.89365	-0.58946	-0.26088	-0.30628	0.022952	0.75215
-0.32739	-0.16971	0.022713	-0.1913	0.36546	-0.96308	-0.57208	0.17196	0.22559	-0.13213	0.32364	0.36357	-0.39826	-0.11253	0.57735	0.43477	-0.13708
-0.57403	-0.25715	0.72399	-0.5126	0.46721	0.31582	0.092245	0.37306	-0.37775	0.21747	-0.50111	0.50545	-0.64981	0.15315	0.70812	-0.13042	-0.2926
-0.81979	-0.84777	0.060384	0.34469	-0.24053	0.28121	0.016463	0.23139	-0.65624	0.67429	-0.01401	-0.47712	-0.22879	0.50828	0.31218	-0.0086053	-0.6521
-0.082152	-0.90268	0.41824	0.25242	-0.51453	0.42727	0.46232	0.038843	0.54461	-0.4478	0.14064	0.4923	-0.74908	-0.0462	0.91484	0.19822	-0.13508
-0.79859	-0.13197	-0.20388	-0.88901	0.34043	0.56418	0.84511	0.22704	-0.45194	0.1112	-0.25249	0.42431	-0.1284	-0.57047	0.22784	0.93103	0.35083
0.054152	-0.14138	-0.52837	-0.21266	-0.58019	-0.61744	-0.12821	-0.42014	-0.075781	0.44812	-0.38595	-0.41128	-0.11314	-0.46328	-0.043066	-0.11529	-0.46322
0.1494	-0.7541	0.79253	-0.37173	-0.88636	-0.56148	0.036308	0.73944	0.47662	0.76034	-0.003121	0.79815	-0.20991	-0.13321	-0.96152	-0.18015	0.5637
0.75857	-0.72079	0.5301	-0.20345	-0.38171	0.81261	0.12727	-0.81229	0.18631	0.27596	0.61875	-0.38223	-0.30529	0.3633	-0.2593	0.29976	0.34413
0.45724	0.09	0.91752	-0.71776	0.7004	0.33455	0.57332	-0.32806	-0.10248	0.51242	-0.043529	0.036927	-0.21509	-0.36469	0.1661	-0.5756	-0.9997
0.057775	0.35958	-0.62555	-0.66324	0.62001	0.61962	-0.87931	0.19312	0.19784	0.60234	0.014688	0.42671	-0.62777	0.066453	0.65432	0.19947	0.050904
-0.4806	-0.56203	0.73002	0.46776	-0.10387	-0.37045	-0.26771	0.24702	-0.32509	0.75132	-0.94845	-0.078778	-0.047048	-0.62193	-0.53722	-0.074757	-0.030403
0.38984	-0.30294	-0.40345	0.14887	-0.21614	0.24992	0.14121	-0.30076	0.77085	0.97814	0.28395	0.87595	0.12344	0.42846	-0.81968	0.42591	0.30366
-0.29423	-0.77655	-0.35565	-0.73178	0.86419	-0.016486	0.91006	-0.17633	-0.52381	0.65727	-0.61474	0.14951	-0.011702	-0.14473	0.082161	0.34591	-0.3543
0.10794	0.04926	-0.16635	-0.16975	-0.439	0.31185	0.26086	-0.4709	0.26815	0.49443	0.78535	0.82284	-0.51158	-0.21225	0.0021332	-0.12088	0.23046
0.023657	-0.78619	0.46741	-0.10791	-0.52107	0.027477	-0.62219	-0.077144	0.52816	0.72464	0.86533	-0.67542	-0.48968	-0.57871	0.25452	-0.30884	-0.24504
-0.30232	-0.9977	0.68927	0.62296	-0.66238	0.58011	-0.7127	0.25949	-0.79363	0.53976	-0.43673	-0.41866	0.35186	-0.44459	-0.39099	0.40498	-0.49608
0.30152	-0.75838	-0.79421	-0.66868	0.39287	-0.43068	0.28323	-0.12873	-0.58945	0.65997	-0.19227	-0.82533	-0.07346	0.017517	0.57895	0.50918	-0.61542
0.59871	-0.13709	0.56092	-0.49474	0.47119	0.63646	-0.79179	-0.29223	-0.50565	0.62533	-0.64655	0.26563	-0.031154	-0.21159	-0.92046	0.026978	0.2944
0.39698	-0.083477	0.92263	-0.52312	-0.82916	-0.22329	-0.35235	-0.39146	0.68844	-0.079913	0.7328	-0.21152	-0.032142	-0.29334	-0.31508	0.46989	0.01702
-0.25017	-0.9411	-0.054261	0.20875	-0.084745	-0.59996	0.59529	-0.24724	0.26898	0.42431	-0.85513	0.61309	0.060133	0.6346	0.31427	0.13607	-0.93588
-0.41569	-0.32269	0.17094	0.84661	-0.2507	0.61331	0.62512	0.030592	0.48651	-0.092103	-0.37374	-0.71192	-0.507	-0.74828	0.61672	-0.64258	-0.94168
0.33773	-0.85225	0.69092	0.01794	-0.90048	0.63377	-0.47017	-0.56607	-0.56093	0.45421	-0.12508	-0.26921	-0.028796	-0.22951	-0.51351	-0.15617	-0.36801
-0.33038	-0.75051	0.73077	-0.64814	0.13785	-0.072451	0.85756	0.61146	0.8239	0.051781	0.74395	0.64492	-0.21713	0.20813	-0.30898	-0.1829	-0.00050651
0.070628	-0.2681	0.23503	-0.61013	0.31265	0.80432	0.44613	-0.19472	-0.35878	0.41789	0.31659	-0.55121	-0.08934	0.90912	0.63847	0.30452	-0.76816
0.60141	-0.54885	0.5802	-0.71771	0.34086	-0.64841	0.4569	-0.18105	0.58755	0.63838	-0.9123	-0.48409	-0.4441	0.53129	0.32341	0.2308	0.026375
-0.03347	-0.97781	0.1371	0.47194	-0.60033	0.62455	-0.62688	0.66153	0.69075	0.40829	-0.6208	-0.2483	-0.21896	-0.1804	-0.16854	0.75251	0.56182
0.058288	-0.74198	-0.14474	0.29219	-0.22448	0.34746	-0.2734	-0.011952	-0.23182	0.76855	-0.4506	-0.37661	0.22679	-0.60851	0.075149	0.28989	-0.79001
-0.33455	-0.87559	-0.59061	0.62173	0.21808	-0.3573	0.65663	-0.22336	-0.51341	0.659	0.7753	0.35213	0.046917	-0.59164	0.69863	0.49841	-0.86876
0.23663	0.13961	-0.30905	-0.4089	0.17657	0.58614	0.19629	0.73728	0.024292	-0.21949	0.92633	0.28529	-0.73264	-0.1518	0.61466	-0.32565	-0.33045
-0.2347	0.37483	0.75816	-0.79083	-0.96407	0.52869	-0.35656	0.090221	-0.26638	0.72537	-0.31808	-0.64798	0.39771	0.8461	-0.10204	0.62204	-0.58044
-0.48721	-0.19707	-0.81024	0.69104	0.25497	0.71842	-0.95433	0.12728	0.99277	-0.38096	-0.55837	0.45722	-0.43908	-0.69666	0.27545	-0.45216	-0.65229
0.45784	-0.8736	0.5881	-0.10359	-0.17582	-0.73955	0.24788	-0.057902	0.74186	0.90468	0.563	0.54454	-0.24432	0.76087	0.2198	0.47921	0.092579
-0.043127	-0.069016	0.97898	-0.64926	-0.035842	0.46444	0.2631	-0.37031	-0.043947	0.46227	-0.44207	0.099606	-0.088729	0.64333	0.39314	0.20302	-0.67345
0.30916	0.31953	-0.17998	0.54709	-0.74825	0.77753	-0.96032	0.11073	-0.38341	0.27347	-0.13208	-0.72439	-0.14044	-0.18387	0.65359	0.27738	-0.66251
0.089263	-0.39002	0.88136	0.67424	0.0010759	0.86224	0.64818	-0.63554	0.32021	0.04669	0.061072	-0.090212	0.24419	-0.33824	-0.5614	0.78062	0.085644
0.61448	-0.44557	-0.18518	-0.015374	-0.67157	-0.41284	0.13295	-0.63918	0.39673	-0.21361	0.44295	0.56667	-0.18934	-0.8832	0.06771	-0.035959	-0.43865
-0.31133	-0.3044	-0.0057562	-0.020689	0.33597	-0.80902	0.61701	-0.85598	0.19433	0.45922	-0.65301	-0.038125	0.18646	0.67654	0.12714	0.50659	-0.59716
0.67247	-0.81427	0.36716	0.19382	-0.29591	-0.10384	0.80862	-0.53672	0.13055	0.87481	0.44017	0.16613	-0.85065	0.47684	0.33835	-0.25981	0.29066
-0.61005	-0.43891	0.41602	0.012785	-0.92578	0.95048	-0.63244	0.16347	0.24961	0.43678	-0.52804	0.23566	-0.081608	0.73874	0.54042	0.68504	-0.35942
-0.18363	0.13951	0.83498	0.50143	0.070212	0.49825	-0.55867	0.078146	-0.34167	0.7631	-0.61276	-0.96257	-0.46232	-0.13921	-0.36283	-0.23447	0.19488
-0.28504	-0.46764	0.38103	0.45872	0.5588	-0.10335	0.67723	-0.63765	0.69188	-0.38029	0.84508	-0.44891	-0.1743	-0.85283	-0.037686	-0.51677	-0.68228
-0.16855	-0.66272	0.83693	0.14917	0.025052	0.91276	0.54177	-0.38378	-0.053639	-0.88114	-0.067925	-0.31506	-0.20533	-0.50653	0.026265	0.84521	0.40648
0.61644	-0.16664	0.64377	0.17623	0.61164	0.70444	-0.68443	-0.77686	-0.84694	0.93347	-0.63768	0.041968	-0.78021	0.031198	0.70955	-0.66115	-0.70822
0.25862	-0.36866	-0.65937	0.69145	0.57795	0.05679	-0.97595	0.78698	0.54976	0.99453	-0.58565	-0.0026192	-0.65134	-0.26927	-0.28122	-0.81171	0.091107
0.99196	-0.14207	0.31857	-0.57063	-0.2504	0.85395	0.94672	0.46092	0.91408	0.68355	0.48869	0.65344	-0.78916	0.66204	0.69153	0.40971	0.58071
-0.54973	-0.82988	0.028419	-0.76455	-0.52749	-0.31097	-0.58091	-0.47688	-0.53413	0.70574	0.13838	-0.51275	-0.40584	-0.5533	-0.46437	-0.27278	0.3463
-0.4065	-0.65773	0.95788	-0.25941	0.1585	0.66079	-0.14835	-0.33426	0.36526	-0.18953	0.37562	-0.49247	0.21553	0.58815	0.33052	0.89684	-0.60533
0.35447	0.011704	0.72437	-0.54259	0.11598	0.41408	-0.051016	-0.4512	-0.11406	0.16774	-0.1135	-0.99434	-0.53118	0.15202	0.55685	0.3717	0.24668
-0.94035	-0.49044	0.92702	0.68909	0.051864	0.9681	0.28459	0.021705	0.33515	-0.070679	0.69545	0.79374	0.047677	0.60927	0.17684	0.65923	-0.17103
-0.048938	-0.20321	-0.31819	-0.88136	-0.067645	0.55124	0.015894	0.29353	0.22969	0.49843	-0.39132	0.31383	0.081853	0.80999	-0.71693	-0.10074	-0.19951
0.55009	-0.55403	0.52441	-0.10075	-0.78093	0.032355	0.15199	-0.59112	0.33582	0.34988	0.3091	0.42309	-0.2666	-0.90156	0.29074	0.59361	0.0061626
-0.29578	-0.83122	-0.67367	-0.44748	-0.083201	-0.24718	-0.28476	0.18412	0.68619	0.50971	0.10925	0.12619	0.47166	-0.10434	-0.23407	0.58842	-0.7077
-0.049471	-0.67974	-0.75791	0.035014	-0.53002	-0.90778	-0.30302	-0.44491	0.94841	0.95051	0.59553	0.15141	-0.078637	-0.53818	0.76301	0.30382	-0.9425
0.51911	-0.57785	-0.55669	0.39242	-0.90485	-0.6283	-0.59674	0.32605	0.50859	0.64865	0.12027	0.13031	-0.17073	-0.75953	-0.99356	-0.77129	-0.12792
0.77262	-0.92017	-0.32396	0.44442	0.86004	-0.26864	-0.014087	-0.17468	0.91371	0.37083	0.43499	-0.32176	-0.23482	-0.087628	-0.40952	0.013699	0.14905
-0.32326	-0.49484	-0.82124	0.32551	0.53052	0.38941	0.87677	0.83709	-0.68448	0.58561	-0.24443	-0.54103	-0.15289	-0.015552	0.63677	0.31343	-0.55987
-0.26149	-0.058841	0.10074	0.74054	0.27009	-0.29961	-0.81771	-0.3813	0.80694	0.48952	0.82711	-0.35911	-0.63089	0.14023	0.44847	-0.095756	-0.14038
-0.3367	-0.0099107	0.96884	-0.46295	0.95023	0.012917	0.39191	-0.39128	0.59632	-0.22393	0.28903	-0.72173	0.62893	0.067596	-0.78111	0.24971	-0.74118
0.62512	-0.74727	0.25923	-0.55149	-0.55363	0.014251	0.24347	-0.18345	0.69671	0.49758	0.53096	-0.29343	-0.31049	-0.5279	0.63513	-0.22666	-0.89227
0.28015	0.13023	0.67502	-0.081602	-0.85532	-0.35388	0.32039	-0.89826	0.24627	0.85422	0.13858	-0.73254	-0.53594	-0.19651	0.086383	0.81075	0.99072
-0.65432	-0.33174	-0.97861	-0.45261	-0.72421	-0.17669	0.35972	-0.10697	0.44471	0.49469	-0.31085	0.90613	-0.045788	-0.2881	-0.91267	0.25111	0.6302
-0.89417	-0.29134	0.25561	-0.093276	0.59768	-0.06604	0.086095	-0.58641	0.15989	0.99795	-0.11928	-0.23727	0.42378	0.029205	-0.46496	0.82588	-0.14462
-0.13687	0.092577	-0.96357	-0.82652	-0.082575	0.036431	0.67071	0.71835	0.20235	0.4429	-0.82724	-0.98526	-0.6755	0.14541	0.31974	-0.60626	-0.22389
0.12704	-0.16531	0.50437	-0.07318	-0.09628	-0.74516	0.12816	-0.6326	0.058621	0.97066	-0.48807	-0.78883	0.30358	0.12881	-0.024497	0.25486	-0.86708
0.17015	-0.54416	0.74388	0.32065	0.52305	0.18883	0.40415	-0.10591	0.64122	0.49924	0.097459	0.68333	-0.11207	-0.3695	0.092953	0.97629	0.369
-0.51388	0.36496	-0.44748	0.080199	-0.22725	0.66574	0.090944	0.4344	-0.50772	0.39168	-0.52872	0.49629	0.089413	-0.24278	-0.54453	0.45706	0.018262
-0.017357	-0.28824	0.71978	0.35582	0.178	0.047914	-0.22245	-0.60946	0.23856	0.401	0.75903	0.075843	-0.44262	0.45139	0.33218	0.0074544	-0.086483
-0.17005	-0.80812	-0.67453	-0.17134	0.35732	0.65056	-0.98563	-0.27433	0.63039	0.79254	0.57849	0.25749	-0.72292	0.54917	0.70587	-0.37627	-0.36362
0.86008	-0.42759	0.32025	-0.30377	-0.96535	-0.0046497	-0.59434	0.63966	0.14036	0.98737	0.65879	-0.63154	-0.43807	-0.069463	-0.13924	0.58132	0.7422
-0.41912	0.072109	-0.20572	-0.64724	0.35024	0.13416	0.96736	-0.59952	0.16804	0.69047	0.77505	0.55578	-0.42563	-0.20665	0.62203	-0.31034	-0.7034
0.9865	0.042385	0.42324	-0.43578	0.24798	0.65803	0.52877	-0.20008	0.85738	0.30026	0.25211	0.67599	-0.47425	0.20698	0.66037	-0.42184	-0.88095
0.203	-0.65424	-0.28896	0.0095394	-0.30272	-0.049959	-0.8994	0.65896	0.35527	0.67633	-0.33904	-0.028475	-0.079012	-0.80634	-0.48055	0.72028	0.70257
-0.34765	-0.3411	-0.34467	-0.34234	-0.27112	-0.13691	-0.50528	0.16031	0.16966	0.62712	-0.17688	0.18408	-0.21712	0.047951	0.17207	-0.33533	-0.68623
-0.76674	-0.22669	0.11736	0.66423	0.16143	0.90814	0.72512	0.0083725	-0.571	0.17679	-0.95598	0.36174	-0.41632	-0.813	-0.475	0.22554	0.70265
-0.98111	-0.87692	0.95416	-0.78707	-0.8907	0.26587	0.11687	0.53494	-0.96459	0.35869	-0.78202	0.093268	-0.63904	-0.89497	0.33029	-0.82487	-0.6809
-0.29247	0.11357	0.14351	0.54291	-0.15399	0.33101	-0.14647	0.5457	-0.24862	0.0021804	0.278	0.81012	-0.34366	-0.90295	0.34021	-0.35509	-0.7267
-0.57328	-0.14271	0.99703	-0.24395	-0.71157	0.42892	0.38649	0.36731	-0.028856	-0.26356	-0.2725	0.14662	-0.3083	0.032557	0.37793	-0.36247	-0.81263
-0.58092	-0.41719	0.14496	-0.44161	0.70166	-0.21923	-0.16181	-0.096494	0.89453	-0.27691	-0.083895	0.81518	-0.46923	0.043307	-0.12402	0.51009	0.70918
-0.098934	-0.669	0.87677	0.036641	0.44008	0.35841	-0.13875	-0.32888	0.28218	-0.027412	0.12857	0.42091	-0.30576	0.2784	0.30681	-0.37335	-0.84452
0.049995	-0.58843	0.32341	-0.59018	0.25268	0.98882	-0.14627	-0.62676	0.67504	-0.98476	0.29539	-0.77312	-0.24954	0.039053	-0.31184	-0.13559	-0.027213
-0.64953	-0.83722	0.52977	-0.97575	-0.88171	0.6009	0.51075	0.12694	0.687	-0.43139	0.22012	0.19201	-0.51443	-0.066995	-0.093967	0.17847	0.45652
-0.78695	-0.37887	0.30595	0.41343	-0.16717	-0.34101	-0.18111	-0.50963	0.3584	-0.69562	-0.47672	-0.84584	-0.79577	-0.7638	0.97032	-0.0046525	-0.32869
0.18836	-0.33306	0.16142	0.32084	0.70151	-0.93227	0.65432	-0.93406	0.4028	0.30023	0.47943	-0.4075	-0.23917	-0.15024	0.90152	0.69137	-0.40109
-0.18746	-0.90177	-0.49891	-0.78625	-0.41581	-0.2333	-0.2884	-0.63838	-0.0086707	0.78577	-0.32545	0.85563	-0.33678	-0.53185	0.90217	0.22911	-0.61923
-0.59884	0.29032	-0.28768	0.17203	0.48876	0.48205	-0.7393	-0.60793	0.48242	0.17539	0.38821	0.62815	-0.083007	0.2744	-0.4487	0.50594	0.34574
-0.35789	-0.55859	0.79738	0.24554	0.16566	0.80265	0.6238	-0.35247	0.57164	0.11445	0.094818	-0.47125	-0.42441	0.25212	-0.40251	-0.22563	0.37084
-0.83731	-0.54371	0.26757	-0.19265	-0.94821	0.40526	0.31688	0.48847	-0.11891	0.44057	-0.26736	-0.21711	-0.12687	-0.9422	0.67452	0.75791	-0.4284
0.55851	-0.42054	0.59079	-0.88094	-0.50601	-0.24314	0.095481	-0.78918	0.037513	0.92621	0.26896	-0.14127	-0.14723	-0.16303	-0.87721	-0.17858	0.35549
0.085577	-0.82405	-0.47036	0.23607	0.46153	0.017056	0.43846	-0.59031	0.69336	0.68306	-0.32881	-0.56856	-0.71698	0.89208	0.76705	-0.12014	-0.26329
0.18709	-0.011119	-0.96032	-0.13369	0.14785	0.21173	-0.14879	-0.44484	-0.1568	0.8691	0.92614	-0.12548	-0.6214	-0.73559	0.63372	-0.27653	-0.49299
0.64704	-0.24763	0.80799	-0.14094	-0.57078	0.40352	-0.30014	0.45224	-0.83148	0.80487	-0.27181	0.35173	-0.73346	0.0049464	-0.031553	0.35641	0.9634
-0.69479	0.43205	-0.045667	0.37512	0.0081306	0.84866	0.4766	-0.51191	-0.16733	-0.25235	0.778	-0.74042	0.15153	0.026771	0.11386	0.80265	-0.32318
-0.87062	0.19507	0.11379	-0.043948	0.21455	0.99765	0.16718	0.99716	-0.13778	0.2751	0.91288	0.014427	-0.011032	-0.28124	-0.42279	-0.58118	-0.7957
-0.11491	-0.17055	-0.020121	-0.36855	0.79948	-0.28404	0.69555	0.4488	0.83574	0.85421	0.94808	0.76458	-0.060635	-0.8917	-0.77829	-0.077574	0.22274
-0.29407	-0.70659	-0.19425	-0.66704	0.24699	-0.36715	-0.28473	-0.20923	0.38457	-0.5997	0.13267	-0.12261	-0.6295	-0.91082	0.80286	0.52839	0.32458
-0.50459	-0.33392	0.14827	0.4564	0.51986	0.22685	-0.68704	-0.81285	0.15697	0.83934	-0.20721	-0.89837	0.33748	0.21743	-0.83588	0.26935	-0.27716
0.43814	-0.37607	-0.083005	-0.64818	-0.26636	0.40924	-0.9193	-0.15364	-0.14617	0.36767	-0.24261	0.55045	0.46309	-0.46362	-0.16128	0.48728	-0.956
-0.35894	0.048273	-0.77529	0.1498	0.14552	0.6968	0.41222	-0.24903	0.55675	0.87243	-0.72324	0.7556	-0.41078	0.22213	0.77664	0.59044	-0.014624
-0.14016	-0.33002	-0.25903	0.36052	0.56277	0.026415	0.52189	0.23736	0.86174	0.46228	-0.80557	-0.681	-0.12766	-0.13059	0.35236	0.13637	-0.50876
-0.32784	-0.90836	-0.309	-0.69133	-0.033529	0.57265	0.84939	-0.36853	0.67678	0.49694	-0.75813	-0.17928	-0.62489	-0.2532	0.52225	0.02248	-0.091699
0.57278	0.043345	0.041081	-0.14301	0.45058	0.88319	0.37709	0.9958	0.10936	0.46287	-0.63234	-0.38007	0.11864	-0.54691	0.34309	0.22519	-0.86371
-0.43877	0.047729	0.78334	-0.53946	0.47645	0.62513	0.86091	-0.072543	0.46521	-0.0052937	0.55035	-0.26439	-0.70701	0.59339	0.30771	0.15499	0.58808
0.78784	-0.20256	0.8686	0.80327	-0.29231	0.45283	0.27199	0.51576	-0.03557	0.52257	0.31567	0.054671	-0.43478	-0.90343	-0.48192	-0.11767	0.49157
-0.31139	-0.93518	0.752	0.026201	-0.3536	-0.83655	-0.73334	-0.8214	0.066935	0.32845	0.73542	-0.44058	0.3977	-0.90638	-0.11736	0.40063	-0.8203
0.77281	-0.1182	0.080767	-0.47701	-0.68195	0.012151	0.16509	-0.44835	0.13942	0.3974	0.68408	0.29835	-0.27888	0.11	0.73648	0.90982	0.065275
0.32091	-0.18972	0.4494	-0.72662	0.13231	0.35465	0.73368	0.54064	0.44063	0.43854	-0.97072	0.44628	-0.94758	0.22946	0.18115	-0.20525	0.58523
0.55136	-0.10934	0.50845	0.23158	-0.21289	-0.046189	-0.86171	0.70404	-0.57758	0.76625	-0.28209	-0.3722	-0.1488	-0.088835	-0.74104	-0.45365	-0.058966
-0.1824	0.11152	-0.58268	-0.78423	-0.13445	0.90634	-0.092691	0.40846	-0.58295	0.067145	0.18951	0.41044	-0.4965	0.2775	0.22782	0.047121	0.1694
0.15233	-0.77452	0.80425	-0.60153	-0.34899	0.58035	-0.33428	-0.51411	0.1034	-0.39069	-0.57025	-0.60412	-0.57893	-0.54027	-0.48423	0.021363	0.84969
-0.60732	-0.2569	0.075109	0.45317	0.89719	0.43473	-0.4127	0.25248	-0.40965	-0.15695	-0.10801	0.027687	-0.27112	0.019758	0.58541	0.16441	-0.68472
0.72408	-0.67587	0.64669	-0.26621	-0.32272	0.12215	0.50415	-0.82698	0.49962	0.21366	-0.24734	0.5437	-0.70593	-0.30061	0.11194	-0.46959	0.064163
-0.5907	-0.56693	-0.21026	0.76962	-0.46088	-0.25545	-0.51679	-0.59178	0.27711	0.64198	0.68191	0.74533	-0.39542	0.2862	-0.047239	0.19996	0.2627
