# Supplementary material for: Distinct cellular states determine calcium signaling response
Source: Mol Syst Biol. 2016 Dec 15;12(12):894. doi: 10.15252/msb.20167137 (PMC5199124; doi:10.15252/msb.20167137)
Supplement: Supplementary file 6 — Source Data for Figure 3 [file MSB-12-894-s005.zip › parameterDistributionGroup/parameterDistribution102.csv]

-0.79642	0.1462	0.037986	-0.50711	-0.7832	0.26763	0.75415	-0.1961	0.26703	-0.36756	-0.48491	-0.46878	-0.57315	-0.34527	0.31491	0.77743	0.82064
0.41966	-0.33708	0.050728	-0.66316	-0.062727	0.1665	-0.70186	0.45841	0.88861	-0.51247	-0.50912	-0.62014	-0.66977	-0.7239	0.27356	-0.31528	-0.080646
-0.46892	0.35279	0.49878	0.33612	0.85313	0.020963	-0.51085	-0.22037	0.1821	0.61472	0.2621	-0.42786	-0.34996	-0.17376	0.56068	0.49734	-0.13211
0.62358	0.1361	-0.2943	-0.23463	0.28861	-0.48903	-0.35642	0.67274	-0.44714	0.59836	0.23043	0.57189	-0.52702	-0.18176	0.60351	0.78678	0.47758
-0.46399	0.070525	0.62022	0.49113	0.79488	-0.087316	0.89786	-0.074232	0.85914	0.30315	0.16646	0.47406	-0.29173	0.15108	0.00059792	0.78428	0.69312
-0.56688	-0.9367	0.90383	-0.46977	0.66658	-0.66558	-0.059811	-0.26969	0.032848	-0.34624	-0.016769	-0.65792	-0.4472	0.61862	0.19559	-0.58908	-0.65794
-0.79783	-0.071744	0.59269	0.4424	-0.96053	-0.17264	-0.62978	-0.44014	-0.46789	0.71465	0.27933	0.12762	-0.16363	0.075116	-0.28452	0.41586	0.15912
0.75737	0.3563	-0.3957	0.076955	-0.50541	0.5176	0.071522	-0.85307	-0.045244	0.8642	-0.60619	0.07439	-0.65849	0.55846	0.39276	0.45267	0.57048
0.13804	-0.66479	0.04577	-0.22635	0.74817	0.94588	0.56175	-0.28142	0.44131	0.14126	0.08182	-0.15653	-0.040518	-0.2721	-0.19789	0.61003	0.03878
-0.30766	0.22697	-0.73996	-0.097559	0.94872	0.43839	-0.53412	-0.86534	0.91262	-0.20916	-0.38238	0.53969	-0.29573	0.23894	0.17433	0.45849	0.10561
-0.1811	0.10563	0.75465	-0.15092	-0.57913	0.14456	-0.30012	0.37888	0.28199	-0.30684	-0.38687	-0.35715	-0.36793	-0.61985	0.66883	-0.22144	-0.79079
-0.27136	0.38498	-0.36278	-0.40706	-0.87981	0.8774	-0.40713	0.48725	0.37303	0.26997	0.42688	-0.44638	-0.50924	0.73244	0.018193	-0.86668	-0.65921
-0.44631	0.32757	0.79148	-0.81674	-0.87952	0.89576	-0.82967	-0.75989	0.026466	-0.64431	0.68416	-0.84725	-0.059304	-0.8959	-0.7401	0.36584	0.50808
-0.082518	-0.40696	-0.45579	-0.098359	-0.34573	0.57424	-0.4872	0.59208	0.86727	0.75634	0.91212	0.31621	-0.43823	0.94286	0.26496	-0.44969	-0.56713
-0.18328	-0.52709	-0.5333	0.80291	-0.3575	0.15478	0.69341	0.060689	0.32986	0.21891	0.57785	0.063512	-0.55838	-0.47281	0.41788	-0.97905	-0.92966
0.051665	-0.96807	-0.82904	0.47882	0.26379	0.97467	-0.67592	-0.21432	0.42946	0.18132	0.22074	0.16019	-0.26272	-0.03774	-0.16777	0.47304	0.32817
0.49044	-0.27258	0.42037	-0.43944	0.30843	0.89958	-0.14402	-0.76623	-0.14951	-0.05406	0.99835	0.41995	-0.49285	-0.69312	-0.36782	-0.84285	-0.1671
0.077587	-0.99262	-0.030369	0.20058	0.53543	0.73072	0.61159	0.41401	0.24286	0.14905	0.90534	0.6382	-0.77525	-0.12692	0.88288	0.88261	0.60462
0.69072	-0.20112	0.035227	-0.84737	-0.51357	-0.33211	0.36047	-0.32887	0.27841	0.38564	0.31134	-0.85425	-0.58747	-0.87227	0.33182	-0.76044	-0.63971
-0.23483	-0.054484	-0.042256	0.065206	0.53211	0.84368	-0.74838	0.96601	0.61658	-0.40947	-0.84954	-0.58505	-0.015551	-0.40653	-0.12217	0.73636	0.17044
0.67023	0.07462	-0.35858	-0.33388	0.45946	-0.21035	0.17021	0.75365	0.23006	0.86833	-0.22203	0.59255	-0.25914	0.12323	0.43128	0.59806	-0.086413
-0.12223	-0.24238	0.11458	0.47987	0.92429	-0.74654	-0.63368	-0.97458	0.48607	0.47084	-0.47455	0.63855	-0.90387	0.60519	-0.021006	-0.5793	0.3744
0.86048	-0.096551	0.79751	-0.72003	0.10707	0.55334	0.79095	0.061581	-0.28002	0.80534	0.42889	-0.38412	-0.093939	0.99904	0.53105	0.36619	-0.73642
-0.53825	-0.43827	-0.51557	-0.19969	-0.12378	-0.67049	0.65639	0.50867	0.61822	0.42619	-0.39391	0.5259	0.16616	-0.40728	-0.3811	-0.26153	-0.95294
0.44152	-0.73712	0.20399	0.34021	0.13008	-0.85238	0.80105	0.54979	0.13999	0.29812	-0.26907	0.13338	-0.2742	-0.7816	0.49284	0.98347	0.34572
-0.91402	0.082193	0.69429	0.27511	0.23421	0.542	-0.12134	0.7022	0.13725	0.021286	0.32901	-0.65143	-0.40957	-0.19	0.5083	-0.35427	-0.69174
-0.25452	-0.15751	0.42899	0.31922	0.78703	-0.59186	0.3146	0.80473	-0.00097259	0.42734	-0.33559	0.054771	-0.33377	-0.61746	0.85087	0.9098	-0.13804
-0.91372	-0.36402	-0.32685	0.058276	-0.0090043	0.73976	0.83555	-0.14834	0.43943	0.041446	0.51023	-0.5042	0.22265	-0.24025	0.065815	0.96002	-0.3235
0.011082	-0.39907	-0.73363	0.58257	0.55372	0.60787	0.83024	0.45802	-0.65631	0.59454	0.36566	-0.51883	-0.22774	-0.56483	-0.20755	0.81557	0.6632
0.35842	-0.62038	0.094546	0.77758	0.072997	0.14448	-0.45556	-0.35279	0.13706	0.55859	-0.58612	0.68665	0.40846	-0.75636	-0.86382	-0.36427	-0.96126
-0.95111	-0.72854	0.3125	0.12757	0.76247	-0.98646	0.32935	0.70937	0.70618	-0.37043	-0.38234	-0.78182	-0.7248	0.26165	0.56388	-0.29851	-0.20722
0.079378	-0.62639	0.54311	0.00060938	0.11896	0.51563	-0.69487	-0.14875	0.54526	0.22302	0.53743	0.78027	-0.8617	0.14566	0.86708	0.43267	0.32056
0.11743	-0.0031866	0.58493	-0.78248	0.3823	0.2762	-0.14172	0.22643	0.70746	-0.059592	-0.36837	0.55863	-0.053547	0.70071	-0.35925	0.61172	0.35011
-0.27815	0.33381	0.46576	-0.53352	0.56247	0.49938	0.023767	0.089369	0.3891	-0.55421	0.028257	0.32869	0.090061	-0.1948	-0.72533	0.37032	0.11109
0.21405	0.18567	0.0077104	0.064557	0.67888	0.76742	-0.89224	0.44551	0.12413	0.47313	-0.74123	0.34215	-0.9091	0.29279	-0.18238	-0.37365	0.63565
0.097672	-0.59362	0.39201	-0.12068	0.67256	-0.033971	0.85064	-0.93227	-0.44214	0.69604	-0.61151	0.25804	0.13186	0.55751	-0.19759	0.20115	-0.64058
0.64137	0.014864	0.65298	-0.74372	0.48058	-0.15346	-0.60498	-0.91737	-0.041347	0.66265	-0.73634	0.71845	-0.085345	0.29538	0.24448	0.56952	-0.28256
-0.19184	-0.5112	-0.51243	-0.89856	0.04973	0.46414	0.4787	0.54761	-0.26757	0.23483	-0.2758	-0.79857	-0.36452	-0.7753	-0.028562	-0.19931	-0.093008
-0.32324	-0.59958	0.20391	-0.16834	0.11073	-0.40169	0.43062	-0.1178	-0.031951	0.48318	-0.55334	-0.83958	0.11313	-0.41683	-0.25054	0.6299	-0.023692
-0.39709	0.31911	-0.29481	0.59461	0.45646	0.41893	0.41648	-0.96285	-0.049471	0.7581	0.65614	-0.24386	0.13633	0.58976	0.24067	0.84314	-0.29497
0.61054	-0.20873	0.59245	-0.60306	0.23225	0.29693	-0.73962	0.20736	0.46163	-0.61635	-0.085213	-0.18322	-0.92224	-0.1906	0.25124	-0.72616	-0.035776
-0.077745	0.087781	0.64654	-0.82562	0.80391	-0.40747	-0.67546	0.99797	0.24579	-0.29667	-0.4136	0.15894	-0.046853	-0.79059	0.30528	0.00074755	-0.88402
0.27697	-0.45357	-0.52144	-0.57703	-0.47931	0.40068	0.62403	-0.33722	0.39809	0.57824	0.93388	0.02522	-0.76844	0.4111	0.74742	0.97086	0.86887
0.30088	-0.06421	-0.33948	0.11352	-0.14077	0.88575	0.0058961	0.42825	0.10063	0.47668	0.23105	-0.32552	-0.34188	0.19817	-0.49131	0.21762	0.50698
-0.57233	-0.76017	-0.16557	0.31998	0.18804	-0.53248	-0.094723	0.41035	0.13639	0.49205	0.7348	0.49296	-0.34024	-0.61159	0.33654	-0.070265	-0.42292
-0.0083199	-0.59856	-0.15818	0.26238	-0.46197	-0.37886	0.76093	0.58255	0.1017	0.85978	-0.32235	-0.094394	-0.34834	0.52164	0.58464	0.32398	-0.39085
0.24961	-0.38358	-0.37063	0.61752	0.38971	0.18151	0.16113	-0.62173	0.96785	0.92036	0.029147	-0.49191	-0.34879	0.082523	0.4931	-0.0729	-0.55045
0.45886	-0.57933	0.25271	-0.17078	0.62473	-0.18488	-0.072604	0.057442	0.74897	0.52579	-0.28788	0.31162	-0.6277	0.10315	0.28399	0.62754	0.73275
0.41995	-0.043567	-0.015931	-0.26272	0.11631	-0.71427	0.43384	-0.84397	-0.2431	-0.19048	-0.52913	0.035592	-0.17364	-0.75141	-0.19421	0.71442	0.46437
0.68278	-0.7272	-0.065049	-0.72939	-0.54189	0.9461	0.14851	-0.15784	0.31296	-0.42483	0.20266	0.23829	-0.83841	0.13534	0.89494	0.072755	0.0025804
-0.23019	-0.3913	-0.70549	0.022427	-0.35791	0.14772	0.48729	-0.0069318	-0.49332	0.73062	0.8126	0.6593	-0.33017	-0.22474	-0.22396	0.58313	0.64102
0.51078	-0.43312	0.66299	-0.54956	-0.13761	0.47793	0.25679	0.16977	-0.12378	0.33994	-0.42561	-0.56019	0.1544	0.5528	0.063677	0.29111	-0.86776
0.029284	0.26951	0.17758	-0.73019	-0.49991	0.91825	0.31982	-0.78532	0.4402	-0.19212	-0.91878	-0.35316	-0.14066	-0.078614	-0.51785	0.22971	0.15158
-0.92216	-0.32826	0.56841	-0.19312	-0.21478	-0.036144	0.30433	-0.12152	0.65116	-0.81259	-0.31216	-0.021594	-0.6316	0.020543	0.83512	0.84644	0.46079
0.23851	-0.29708	0.7803	-0.049829	0.93458	-0.84321	0.49946	-0.25445	-0.19981	0.69989	0.71481	-0.80092	-0.52393	-0.2328	0.1757	-0.75477	-0.61748
-0.077529	-0.31225	0.44757	0.078038	0.82416	0.12599	-0.66023	-0.18721	0.21719	-0.59937	0.23464	-0.24231	-0.3524	0.10354	0.5922	-0.50657	-0.9853
0.29569	-0.014468	-0.51555	0.19089	0.42321	0.31532	0.018841	0.2436	0.16109	0.70951	-0.34786	0.50757	-0.76322	0.34749	0.44699	0.66976	0.90995
0.58392	-0.8079	0.99842	-0.63786	-0.46959	0.61002	-0.50671	0.8616	0.35549	-0.035728	0.55578	-0.3753	-0.26192	0.10137	-0.25693	-0.43967	-0.3542
-0.15923	0.097664	0.70081	-0.41982	0.2352	-0.7004	0.39059	0.14652	-0.39372	0.04946	-0.2031	-0.37451	0.70227	-0.92952	-0.53768	0.73774	-0.91361
0.33725	-0.29664	0.31256	-0.4304	0.26631	0.15675	-0.24594	0.29667	0.52372	-0.079582	0.46811	0.22255	-0.63687	0.44581	0.97596	0.72794	0.17927
0.026256	-0.38829	0.6726	0.42676	0.71298	0.064324	-0.67077	0.52231	0.036967	0.47917	-0.50654	0.30269	-0.64488	0.144	0.35707	-0.27807	-0.055851
0.1489	-0.37058	-0.30548	-0.91463	0.41173	0.017587	0.22668	0.76215	0.45101	-0.10008	-0.32625	-0.26356	0.35294	0.15384	-0.69119	0.68957	-0.099151
0.67837	-0.044786	0.31871	0.0075533	-0.71828	0.60912	0.43599	0.60745	0.87664	0.21732	0.090746	-0.46717	0.2981	0.39769	0.034427	0.57465	-0.80184
0.056659	-0.78279	0.36313	-0.96229	-0.89221	0.037226	-0.43166	0.91268	-0.04877	0.88239	0.32374	0.217	-0.93932	-0.52488	0.19102	-0.054954	0.73225
0.27787	-0.46469	-0.076672	-0.56645	0.23991	-0.86376	-0.049194	-0.58761	0.31499	0.48213	0.98403	0.44922	-0.55737	0.30904	0.58943	0.11968	-0.22828
0.078152	-0.43689	0.087351	0.19688	-0.34552	0.32973	0.45112	-0.0065286	-0.20773	0.603	-0.76445	-0.27846	-0.59318	-0.14157	0.85006	0.55183	0.097287
-0.7518	-0.35185	-0.49933	0.17278	-0.0015852	0.60854	-0.27042	-0.22102	-0.80599	0.61093	-0.30841	-0.68332	-0.25319	-0.87583	-0.42399	0.27602	0.48208
0.27011	-0.16119	-0.47404	-0.49662	0.35355	-0.085828	-0.40529	-0.14517	0.69012	-0.18601	-0.77316	-0.50998	-0.81307	-0.96502	0.38019	-0.25043	0.12353
-0.68364	-0.37227	0.68893	-0.58169	0.2555	0.24704	-0.11262	-0.22892	-0.11534	0.14756	-0.23474	-0.19259	-0.7991	-0.57019	0.60045	0.42144	0.60535
0.9861	-0.57973	-0.040158	-0.29336	-0.80366	-0.83986	-0.60462	-0.17386	-0.27092	0.002354	0.30122	-0.27195	-0.25985	-0.29589	0.45153	0.5915	-0.14001
0.43973	-0.28681	-0.54222	-0.3221	0.55363	0.090572	-0.54619	0.53885	0.40487	-0.2279	-0.061776	0.16008	-0.19172	-0.85865	0.99059	0.63602	-0.71016
0.77382	-0.15861	-0.1702	-0.21749	0.98878	-0.78681	0.089726	-0.30095	-0.39996	0.74616	0.57926	-0.5419	-0.47049	0.098272	-0.096311	-0.57396	-0.29384
0.49044	-0.27719	0.73259	0.023744	-0.039644	0.98292	0.02169	0.405	0.15912	0.44057	0.74837	0.43786	-0.29343	-0.99355	0.076872	-0.072127	-0.34413
-0.065905	-0.47934	-0.40016	0.052485	0.27737	-0.72016	0.1008	-0.15112	0.06687	0.70702	0.22513	-0.31835	-0.70538	-0.29096	-0.14742	0.074	0.80259
0.53073	-0.56012	-0.042435	-0.63606	0.32702	-0.98364	-0.54143	0.57663	0.23888	0.62447	0.43037	0.33328	-0.13558	0.46006	0.22652	0.078939	-0.53734
-0.3722	-0.43164	0.52227	0.11237	-0.1972	-0.26978	-0.70819	0.18529	0.49079	0.1592	0.3027	-0.48675	-0.52149	-0.52456	-0.23153	-0.88513	-0.40911
0.11288	-0.37142	0.39844	-0.52682	-0.06069	0.40893	0.40819	-0.80886	0.38012	0.30851	0.50035	-0.77022	0.17043	-0.060303	-0.073223	0.81994	-0.17849
0.80029	-0.58993	0.30448	-0.84591	-0.50143	0.7453	0.72832	0.73405	0.64126	-0.41838	-0.77018	0.29625	-0.85928	-0.27277	0.21744	0.20621	0.82551
-0.43781	-0.55307	-0.9731	-0.27819	-0.48306	0.36326	0.26108	-0.85606	-0.14416	0.50872	-0.39239	0.13909	0.12601	-0.78917	-0.74351	0.90331	0.71418
-0.58629	-0.83751	0.27956	-0.69771	0.89476	0.5649	-0.022483	-0.99687	0.24334	0.036278	-0.95331	0.38484	-0.042467	0.16215	-0.58659	-0.082849	-0.10026
-0.52476	-0.74683	0.49711	0.3139	0.85243	0.88162	-0.41376	-0.60267	-0.027538	-0.091318	-0.85692	-0.49879	0.3684	-0.60903	-0.39183	0.94672	-0.15157
-0.65831	-0.18741	0.70213	0.55324	0.0046749	0.024219	0.33784	0.60309	-0.64269	0.80612	0.091415	-0.65702	-0.33476	0.17869	-0.076432	-0.45276	-0.39253
0.36914	-0.30952	0.29984	-0.27587	-0.64266	0.93894	0.72735	0.33654	0.1167	0.92265	0.088577	-0.80829	-0.64397	-0.032643	0.32393	0.60641	0.77993
-0.84469	-0.19216	0.91749	-0.23999	0.4777	-0.84047	-0.85209	-0.6851	0.11499	-0.11062	0.10092	0.58025	-0.072651	-0.19314	-0.69569	0.28466	0.39349
-0.72341	-0.1043	-0.24584	-0.18209	0.52468	0.46064	0.2709	0.75001	0.16357	0.86004	0.018402	0.087603	-0.43723	0.73364	0.16652	-0.068956	-0.1821
-0.41098	-0.28101	-0.63677	0.99302	-0.14528	-0.15636	0.63353	-0.3666	-0.18789	0.99807	0.39043	0.15993	0.70736	-0.19866	-0.52535	0.50418	-0.96768
-0.3607	-0.5133	-0.18112	0.24519	-0.29529	-0.10068	-0.41232	-0.30652	0.7876	0.59154	0.69112	0.96677	-0.016614	0.36727	0.42638	0.92526	-0.29567
-0.36665	0.23269	-0.30228	-0.72521	-0.42023	0.016738	0.63453	0.61815	0.9799	0.045265	-0.23917	0.76013	0.11319	-0.47559	-0.6538	-0.46851	-0.6753
0.004645	-0.53517	-0.66878	-0.072065	-0.2893	-0.35703	-0.18366	-0.77003	0.58295	0.35823	0.81714	-0.031688	-0.30285	-0.046649	0.36825	-0.11032	-0.66801
0.54099	-0.036598	-0.22887	-0.75798	-0.61499	-0.36409	-0.2275	0.0094519	-0.37355	0.53959	0.3805	-0.65608	0.81515	-0.81562	-0.80023	0.76208	-0.70153
-0.084911	0.092096	0.49904	-0.37237	0.17782	-0.28313	0.72944	0.95377	0.79984	-0.48914	0.4646	-0.18959	-0.14872	-0.9587	0.32156	0.041829	-0.60524
-0.67369	-0.65819	0.79576	-0.1324	-0.058569	0.21442	0.37235	-0.11865	0.10097	0.91297	-0.50238	-0.77194	-0.075712	-0.22159	-0.30812	-0.049478	-0.25697
-0.19683	-0.35608	-0.092422	-0.95446	0.52893	0.48153	-0.419	-0.068141	0.59402	0.10103	0.45444	-0.48553	-0.21656	0.49497	-0.20886	-0.14117	-0.30717
-0.60419	-0.025189	-0.36423	0.84856	0.59543	0.92475	0.97512	-0.12049	-0.17822	-0.12409	-0.51538	-0.23765	-0.39772	0.36739	0.90608	-0.14186	-0.96784
-0.87927	-0.71583	0.67586	-0.916	-0.19113	-0.53794	-0.37007	-0.49528	-0.025775	-0.013105	-0.12277	0.13609	-0.058088	0.39348	0.19551	0.0968	-0.7413
-0.9986	-0.59701	0.7132	-0.84011	-0.13489	-0.58874	-0.57658	0.13643	0.99303	-0.45484	0.46283	-0.4507	-0.30704	-0.16566	0.13504	-0.7014	-0.99248
-0.082471	-0.88708	-0.91203	-0.70576	0.31609	0.79561	0.10398	-0.31896	-0.65582	0.46471	-0.00074598	-0.68362	-0.47228	-0.67018	0.14001	-0.19337	-0.23287
-0.33909	0.42557	0.085786	-0.20596	-0.51996	0.53091	-0.03306	-0.096969	0.28878	0.49749	0.2044	-0.63109	-0.50691	0.61218	0.40155	-0.81628	-0.91303
0.55869	-0.17414	0.90128	-0.84187	-0.31124	0.4478	-0.19004	0.4618	0.29049	0.20165	-0.49358	0.99412	-0.22966	0.26833	0.35357	-0.31519	-0.97276
0.72669	-0.24396	-0.33189	-0.48557	-0.081176	0.68419	-0.62533	-0.33555	-0.042174	0.62929	0.24041	-0.85659	-0.14517	-0.5823	-0.28565	-0.45641	-0.54314
-0.51332	-0.65807	0.16506	0.39	0.07285	0.84959	0.66383	-0.61611	0.33627	0.068789	-0.45726	0.80163	-0.94572	0.3383	-0.075882	-0.014455	0.99517
-0.98834	-0.14011	0.37396	-0.23267	0.33687	0.2229	0.37194	-0.65917	-0.28934	-0.26966	0.54927	-0.31533	-0.15459	-0.78652	-0.63423	-0.83067	-0.52936
-0.31543	0.14994	0.19871	0.58631	0.077018	0.37266	0.13606	-0.35574	0.24145	0.28644	-0.6622	-0.31962	-0.42547	0.020152	-0.15705	0.24372	0.49307
-0.041427	-0.656	-0.84237	-0.79729	0.65413	0.17909	0.11665	0.70695	0.6687	0.98353	0.75577	0.95388	-0.32797	-0.36846	-0.35627	-0.47658	-0.23428
0.46842	-0.87767	0.30372	0.86078	-0.5255	-0.74822	0.0028671	-0.44409	0.24212	0.84315	0.32495	-0.37713	-0.7098	-0.42985	0.77694	0.48133	0.37934
0.40329	0.20694	0.36602	0.15337	-0.77063	0.19897	0.08666	0.31286	-0.080845	0.55048	-0.22007	-0.4345	0.19628	-0.14921	-0.29033	0.2541	-0.52752
0.20848	-0.36418	0.70273	-0.15907	-0.081449	0.11384	0.7386	-0.87097	0.17244	0.42876	0.53973	-0.68528	-0.24357	-0.61317	-0.96171	-0.2585	0.38978
0.082861	-0.74363	0.68775	-0.95001	-0.38848	-0.42242	-0.35512	0.83361	0.84826	-0.027984	0.38377	0.74888	0.051518	-0.96041	-0.65895	0.010453	-0.09388
-0.92349	-0.71922	0.84932	-0.22315	-0.159	0.87961	0.14935	-0.025768	0.37671	-0.63728	-0.25805	-0.17147	-0.16559	0.46104	0.81708	0.27017	-0.95032
0.25208	0.27542	-0.71567	0.026482	-0.15427	0.22667	0.62316	0.29929	0.069343	-0.47448	0.53582	0.052562	-0.24177	-0.80818	0.45061	-0.0014142	-0.69063
0.71356	-0.51899	0.19433	-0.82632	-0.78042	0.0034445	-0.94671	-0.79609	0.9509	0.095915	0.53606	-0.38969	0.42864	0.184	-0.29157	0.98177	-0.4052
-0.1315	-0.94916	-0.98133	0.31594	0.78599	0.044902	0.28458	0.15045	-0.71905	0.68381	0.56326	0.42329	-0.18619	-0.094437	-0.66714	-0.62973	-0.40514
-0.050692	-0.80553	-0.29202	0.58406	0.52722	-0.56767	-0.46216	-0.12645	-0.87407	0.86774	0.85761	0.058242	-0.090135	-0.79597	-0.054977	0.23436	-0.35182
-0.62529	-0.47758	-0.19161	0.029348	0.21537	0.1116	-0.32835	-0.32813	-0.89606	0.35791	0.36043	-0.67306	0.034562	-0.045447	-0.25643	0.39899	-0.20244
0.0026793	-0.40958	0.12534	-0.15334	0.77362	0.38506	0.49818	0.4132	-0.20702	-0.08833	0.06572	0.12431	-0.66912	-0.9424	0.75035	-0.70228	-0.81822
-0.35651	-0.38089	0.62895	-0.24126	0.03299	-0.021164	0.21949	-0.057261	-0.85506	0.46094	0.013006	0.51831	-0.40229	-0.50421	-0.64522	-0.66828	-0.022618
-0.19252	-0.17206	0.28213	0.12806	0.14636	0.53736	0.61274	-0.10072	0.10316	0.098557	-0.6701	-0.027393	-0.29254	-0.042222	0.18048	-0.21385	-0.64149
0.47704	-0.76433	0.20398	-0.26801	-0.021013	-0.36255	-0.89852	-0.2304	0.47619	0.13909	0.29045	-0.84178	0.23479	-0.50909	-0.41649	0.8232	-0.037489
-0.33711	-0.59635	-0.61952	0.03527	-0.38089	-0.49386	0.37784	0.44874	0.38785	0.92888	0.85215	-0.36732	0.2428	0.26821	0.18798	0.93456	-0.43272
-0.11446	-0.38581	-0.040189	-0.56879	-0.51124	-0.15918	-0.10533	0.32278	0.17015	0.50493	0.77493	0.30117	-0.416	0.60344	-0.19737	-0.52618	-0.31538
