# Supplementary material for: Distinct cellular states determine calcium signaling response
Source: Mol Syst Biol. 2016 Dec 15;12(12):894. doi: 10.15252/msb.20167137 (PMC5199124; doi:10.15252/msb.20167137)
Supplement: Supplementary file 6 — Source Data for Figure 3 [file MSB-12-894-s005.zip › parameterDistributionGroup/parameterDistribution103.csv]

-0.62671	0.11502	0.13399	0.28932	0.28179	-0.3557	-0.46944	0.69135	0.62139	0.55974	-0.45623	0.88069	0.55791	0.84157	-0.52566	0.41887	-0.24023
-0.34061	0.095557	-0.077219	-0.020772	0.70484	0.10687	-0.31402	0.50112	0.32863	-0.96734	-0.62986	-0.074369	0.44756	0.3325	-0.98466	0.24482	-0.21086
-0.98987	-0.2628	0.9596	-0.84494	-0.3597	-0.76853	-0.67851	0.056547	-0.33428	-0.15055	-0.29959	0.70826	-0.035125	0.76268	-0.82764	0.49997	0.70322
-0.68041	-0.096527	0.86691	-0.30333	0.11318	-0.70506	-0.0084352	0.23795	-0.04993	-0.53234	-0.6385	-0.42534	-0.28765	0.37911	-0.63085	0.18022	0.65251
-0.97636	0.012911	0.51499	0.50639	0.010788	-0.40057	0.12596	0.43777	0.32327	-0.57257	0.77567	0.39077	-0.52345	0.52657	0.012883	-0.59225	-0.35976
0.082589	-0.053155	0.7563	0.043385	0.93114	-0.22432	-0.29726	0.74643	-0.40826	-0.88815	-0.55201	0.27176	0.064795	-0.47156	-0.83599	0.045906	0.25559
-0.99213	-0.17091	0.36753	0.76253	0.45581	0.22174	0.53008	0.60085	-0.091206	-0.18416	-0.37306	0.55025	0.10192	0.54276	-0.73513	0.31644	0.31476
-0.15756	0.011951	-0.27982	-0.6256	0.94927	0.1766	0.73828	0.33421	-0.35472	-0.38256	0.34652	0.095521	-0.022813	0.62401	-0.51228	0.8703	0.69011
-0.27734	-0.13196	0.37997	-0.063694	0.91013	0.021914	0.075018	0.04628	-0.40927	-0.4727	-0.56707	-0.53197	-0.25066	0.2557	-0.39697	-0.01445	0.68001
0.002409	0.13649	0.76738	-0.83099	0.36709	0.13133	-0.21907	0.36031	-0.94393	-0.8654	-0.86361	-0.24413	-0.058176	0.33377	-0.41454	-0.91714	-0.41454
-0.15011	0.17032	0.79702	0.58421	0.68191	0.11138	-0.57616	0.90776	-0.27166	-0.79628	-0.085701	-0.8085	0.36899	0.32222	-0.76277	-0.40331	-0.53528
-0.63999	-0.26411	0.26702	0.59722	0.48662	0.29844	-0.46275	0.79082	0.40748	-0.72815	0.25923	-0.10332	0.094439	-0.10796	-0.96082	0.6492	0.93962
-0.74837	-0.043559	0.2749	0.30127	0.12697	0.35551	0.51733	0.39311	-0.17787	0.064637	-0.73372	-0.43518	-0.092852	0.12365	-0.42943	0.42555	0.61573
-0.6253	0.16787	0.34779	0.5502	-0.1835	-0.12704	0.36406	0.8289	0.5991	-0.19005	0.52351	0.88154	-0.49663	-0.22503	0.5424	0.50871	0.57146
-0.16713	0.0093882	0.86594	0.73454	0.5529	0.21727	-0.32775	0.40936	0.062327	-0.52929	-0.53171	0.33244	0.086622	0.11543	-0.87014	-0.36312	-1.3232e-05
-0.73112	0.22425	-0.32117	0.85028	0.35775	0.42638	-0.059374	0.75838	0.51569	0.24258	-0.64592	-0.045319	0.31296	0.468	-0.22016	0.67829	0.026855
-0.61542	-0.10026	0.4869	-0.73125	-0.021642	0.30466	0.030646	0.59875	-0.34721	-0.55496	0.77928	0.58701	0.26932	0.61732	-0.54832	0.17285	0.09242
-0.50835	0.031173	0.47997	0.11151	0.60019	-0.38633	0.21334	0.76299	-0.47929	-0.14533	-0.48818	-0.92185	-0.30485	0.52509	0.44387	0.10259	-0.28229
-0.46386	-0.11537	0.89411	0.59044	0.34683	-0.015114	-0.45752	0.57031	-0.27931	-0.21648	-0.78871	0.51576	-0.065529	0.53908	0.076219	0.94278	0.46363
-0.24367	0.14735	0.77456	0.70508	0.10007	-0.56382	0.32981	0.25584	0.71625	-0.63306	-0.24255	0.70914	-0.70355	0.33099	0.68152	0.89032	0.82299
-0.36394	0.10646	0.9058	0.4561	-0.088581	0.17965	-0.23857	0.20293	0.14845	-0.34731	-0.77094	0.16526	-0.59598	0.51551	0.11948	0.18499	0.47314
-0.41193	-0.1208	0.89512	0.16358	0.30497	0.57565	0.78994	0.5625	-0.56439	-0.57318	0.76062	0.66045	0.38312	0.75395	-0.5275	0.27565	-0.19706
-0.36458	0.15251	0.39866	0.78876	0.25253	-0.24371	-0.48344	0.27613	0.74389	-0.46282	0.48335	0.83317	-0.13438	0.20384	-0.10773	0.32772	0.31587
-0.26391	-0.10743	0.40143	0.080987	0.79232	-0.29332	0.20557	0.34999	-0.28762	0.16138	0.10983	-0.19822	0.011879	0.3567	-0.69291	0.33798	0.36046
-0.57737	-0.071044	0.34979	0.47767	0.4839	0.5043	-0.033075	0.18535	-0.75113	-0.021726	-0.93161	-0.80689	-0.23242	0.036082	-0.22112	0.23588	0.66089
-0.48225	-0.062089	0.72884	0.94952	0.59478	0.70825	0.49787	0.34674	-0.32274	-0.4521	0.91743	-0.99849	0.098643	0.31514	-0.70003	0.42539	0.79205
-0.55074	-0.094373	0.81919	-0.26975	0.4172	-0.77912	-0.15491	0.86056	-0.36272	0.049745	0.75479	0.88054	-0.047981	0.79706	0.31779	0.74046	0.13544
-0.44227	0.23904	0.21615	0.43245	0.71899	0.289	-0.052721	0.17606	-0.93063	-0.66124	-0.87013	0.089556	0.22818	-0.0044163	-0.47554	0.95695	0.64231
-0.93311	-0.030268	0.86388	0.53023	-0.30868	0.12363	0.10103	0.24436	-0.29688	-0.95266	-0.51879	0.1214	-0.14274	0.68832	0.28783	0.72489	0.22896
-0.15932	0.20352	0.30811	0.21681	0.66824	-0.097537	-0.2401	-0.22451	-0.3651	-0.69407	0.191	0.57707	-0.36346	0.7841	0.18163	0.0074226	0.082478
-0.048572	0.119	0.94771	0.24402	0.50049	0.23351	0.76509	0.64069	-0.46695	-0.73551	-0.095777	0.52387	-0.13569	0.68972	0.25784	0.12769	-0.12742
-0.74145	0.10505	-0.10199	0.69135	0.95764	0.31528	-0.51795	-0.053043	-0.75216	-0.42537	0.55078	-0.89347	-0.018044	0.43247	-0.78315	-0.64038	-0.31864
-0.56648	0.07864	0.94232	-0.47897	-0.22549	-0.29639	0.26062	0.24413	-0.53173	-0.40079	0.74175	0.10669	-0.16093	0.5265	0.12595	0.45139	0.42191
0.1767	0.11051	0.71255	0.49576	0.54799	0.17244	-0.15067	0.47286	-0.16947	-0.70832	0.18324	0.2049	-0.36205	0.081744	0.33283	-0.10402	-0.12993
-0.46864	-0.012944	0.58498	0.11684	0.78058	-0.43803	0.10497	0.12409	-0.82181	-0.71888	-0.11251	-0.13942	-0.00034504	0.60748	0.079217	0.70222	0.31835
-0.60718	0.069459	-0.079505	0.53596	0.94088	0.27906	-0.034457	-0.093507	-0.16824	-0.48868	-0.36935	-0.3595	0.022122	0.53961	-0.53824	-0.041589	0.32022
-0.76912	0.16033	0.90252	0.49833	-0.32534	-0.25468	-0.50708	0.75268	-0.29611	-0.58678	-0.87993	0.78815	-0.46481	0.48224	0.80207	0.7867	0.15456
-0.081459	0.14657	0.68038	0.66938	0.79434	-0.5425	0.44482	-0.013886	0.2062	-0.65935	-0.41386	-0.5292	0.26058	0.65981	-0.31502	0.76838	0.12874
-0.8001	-0.26585	0.23734	-0.2765	0.79665	-0.43773	0.14243	0.14734	-0.4729	-0.37251	0.92772	0.027522	-0.7072	0.7504	0.48903	0.29309	0.71013
-0.083534	0.067335	0.7169	0.076776	0.092892	-0.41969	0.65403	0.46685	0.83355	-0.39493	-0.39499	-0.18994	-0.34699	0.35761	-0.22493	-0.016013	0.1856
-0.24562	0.14573	0.069129	0.12333	0.91564	-0.79811	-0.76064	0.91744	0.49827	-0.4799	0.44578	-0.35238	0.36988	-0.10154	-0.49971	0.23761	-0.19841
-0.47146	0.087711	0.78285	0.39361	-0.1409	0.58754	-0.040952	0.4101	0.055267	-0.76985	0.45043	0.34478	0.13701	0.41525	-0.66572	-0.21379	-0.040825
-0.039197	0.13622	0.95669	0.13298	0.25483	0.067046	0.026065	0.24369	0.21586	-0.92248	0.18033	0.38086	-0.33376	0.27555	-0.19837	-0.78644	-0.092195
0.18164	0.081591	0.59928	-0.27954	0.88951	-0.65105	-0.0045358	0.1514	0.076051	-0.46236	-0.32419	-0.20693	-0.86601	0.72057	0.45308	-0.67147	-0.3603
-0.27934	0.037377	0.23712	0.26056	0.64983	-0.30521	-0.16833	0.17781	0.075023	-0.3088	0.29159	-0.68482	-0.65485	-0.40163	-0.036454	-0.31505	0.45141
-0.58027	-0.062734	0.85983	0.014317	-0.23771	0.12165	0.63538	-0.010357	-0.16104	-0.43236	-0.88513	0.15351	-0.51653	0.95826	0.20071	-0.096606	0.064752
-0.30506	0.0038849	0.39426	-0.17444	0.69338	0.24251	-0.45216	0.10739	-0.71881	-0.3237	-0.75477	-0.37679	-0.30647	0.38143	-0.34646	-0.25615	0.23961
-0.73157	-0.26855	0.36057	0.39506	0.64753	-0.044805	0.69753	0.57065	0.15164	-0.067604	-0.30914	-0.064284	0.22564	0.91497	-0.57447	0.31729	0.063843
-0.34548	-0.016069	0.51632	0.071504	0.85826	-0.38023	-0.23261	0.12877	-0.95279	-0.31091	-0.047747	-0.4636	-0.5265	0.51478	0.28894	-0.1889	-0.026035
-0.46285	0.092792	-0.012078	0.075668	0.42575	0.56317	0.69593	0.089519	-0.25375	-0.83815	-0.23242	-0.15068	-0.41653	0.050833	-0.060311	0.10549	0.57819
-0.70875	0.079008	0.89229	0.71292	0.10835	-0.20106	0.71668	0.30081	-0.23974	0.13368	-0.52638	0.32831	-0.079492	0.68307	-0.33493	0.37507	0.31532
-0.15345	-0.029928	0.60761	0.032314	0.641	0.30102	0.13218	0.53822	-0.65148	-0.94637	0.41326	-0.161	-0.015394	0.098148	-0.24312	0.82435	0.8448
-0.033074	0.090718	0.83386	0.43747	0.70685	0.058758	-0.97188	0.71318	-0.4044	-0.79828	-0.24138	0.56476	0.30991	0.029621	-0.26859	0.58238	0.10857
-0.73899	-0.18649	0.37472	-0.19578	0.26281	0.30142	0.12311	0.43469	-0.56618	-0.57169	0.58406	0.72752	-0.41445	0.67072	0.23728	-0.02984	0.036662
-0.58703	0.012819	0.095532	0.61728	0.63383	-0.11802	0.47231	0.44496	0.71268	-0.63785	0.30053	0.72658	0.16648	0.25111	-0.82159	0.15388	0.24207
-0.61456	-0.11315	0.73519	-0.52229	0.11743	-0.65844	0.27311	0.25952	-0.14944	-0.48845	0.17783	0.098894	-0.63005	0.64405	0.64225	0.37401	0.37706
-0.36579	0.018613	0.48698	-0.54261	0.20063	-0.42225	-0.65547	0.2413	0.51734	-0.39519	-0.99029	0.50027	-0.70308	0.46348	0.034277	-0.91964	-0.08887
0.10975	0.23683	0.29838	0.1309	0.64733	-0.43517	-0.34221	0.23404	0.79194	-0.074834	0.26504	-0.47277	-0.042023	0.31404	-0.31661	0.1712	0.27083
0.19811	0.057956	0.94963	0.33751	0.76787	0.069282	-0.33441	0.37783	-0.39579	0.38784	-0.55586	-0.5433	-0.80558	0.66275	0.82081	-0.61097	-0.28772
-0.80406	0.058149	0.38226	0.25126	0.20662	-0.28014	-0.62924	0.55616	0.062272	0.26376	-0.37007	-0.28022	0.06926	0.48109	-0.52934	-0.17274	-0.10903
-0.90025	0.12566	-0.44401	0.33196	0.58097	-0.074903	0.31163	0.57222	0.58549	-0.5417	-0.2886	-0.13531	-0.43273	0.46687	0.048889	-0.22231	-0.24039
-0.56024	-0.38441	0.67153	0.019437	0.25587	0.15099	-0.38358	0.50873	0.47311	-0.23185	-0.48381	-0.65781	-0.42832	0.93908	-0.76272	-0.15467	0.77546
0.33144	-0.00028077	0.84798	0.064341	0.4633	-0.05685	-0.36939	0.53108	0.51851	-0.62522	-0.20862	-0.29177	0.23835	0.13995	-0.71351	0.46699	0.23825
-0.44259	0.0056314	0.094312	0.63824	0.51839	0.43956	-0.084634	-0.060602	0.54818	0.32992	0.38536	0.68166	-0.0063241	0.87379	-0.62786	-0.39919	0.085217
-0.45899	0.049566	0.29416	0.44214	0.56461	-0.07576	-0.33616	0.82897	0.4617	0.018155	0.3579	0.73634	0.16074	0.27977	-0.9715	0.078835	0.15919
-0.86292	-0.34269	0.42797	0.61284	0.64088	-0.6543	0.82991	0.68231	-0.23973	-0.25542	0.15682	-0.48378	-0.71884	-0.33184	0.31853	0.50576	0.75832
-0.79009	-0.13657	0.46673	-0.34078	-0.027586	-0.12239	0.22466	0.060832	0.14677	-0.25593	0.29012	-0.13857	-0.36574	0.68936	-0.48548	0.026674	0.53856
-0.36803	0.031775	0.87447	0.45705	-0.25972	0.79432	0.85788	0.86296	0.15853	-0.15063	-0.47268	-0.54744	0.47318	0.24437	-0.57195	0.44173	-0.11235
-0.4937	0.22835	0.56892	0.88483	-0.30458	0.8597	-0.26472	0.46839	-0.0021447	-0.92562	0.21581	-0.58243	-0.090854	-0.29638	-0.44479	0.06607	0.21092
-0.52022	0.083782	0.64569	-0.1598	0.34571	-0.7122	-0.6557	0.56914	-0.0057931	-0.64557	-0.79112	-0.87622	-0.2339	0.11731	-0.15542	-0.15717	-0.042584
-0.61723	0.067788	0.41681	0.69422	0.89898	-0.82004	-0.17474	-0.34042	0.030832	-0.51416	0.52585	0.58447	-0.057618	0.99965	-0.37967	0.48718	0.7092
-0.17439	0.10333	0.60648	-0.39211	0.32008	-0.50587	-0.26567	0.95597	-0.40215	0.31524	0.42895	0.26554	-0.045138	0.60485	-0.16866	0.39366	-0.18196
-0.53499	0.19286	0.25577	0.58365	0.14407	-0.21109	0.73959	0.94	0.28007	-0.49476	0.35519	0.95859	-0.40554	-0.59883	0.27365	0.33432	0.56001
-0.57109	0.40983	0.37752	0.87171	-0.21579	-0.060568	0.66356	0.11958	0.54197	-0.86738	0.50199	0.67538	-0.16162	0.10972	-0.38819	0.85819	0.80453
-0.64991	-0.051627	0.49706	0.20587	0.30471	-0.072173	0.17074	0.44384	0.19423	-0.88483	-0.28774	0.087352	-0.44785	0.58301	0.17367	-0.31102	-0.17796
-0.87375	-0.069216	0.53332	0.95259	0.64181	-0.17172	-0.16188	0.85695	-0.20101	-0.36717	0.1411	-0.68466	0.010276	0.54459	-0.14405	0.41842	-0.038298
-0.36906	-0.11594	0.47747	0.095449	0.36663	0.30911	0.85122	0.43177	0.40296	-0.43451	-0.57301	0.14929	-0.26368	0.4917	-0.67488	-0.77646	0.039444
-0.97381	-0.32224	0.69143	-0.47014	-0.2576	0.06734	0.64997	0.1976	-0.30028	-0.57608	0.3187	-0.39019	-0.44351	0.33246	-0.49586	-0.62444	0.32266
-0.51111	0.0069071	0.6459	0.83561	0.2489	0.8144	0.092791	0.1758	-0.0249	-0.23434	-0.31095	0.67704	0.41833	0.82599	-0.77387	0.2145	-0.21878
-0.23727	0.099864	0.23221	0.13264	0.58117	0.63908	-0.68003	0.30322	-0.058139	-0.88752	0.18678	0.71141	0.30106	0.73619	-0.76546	0.3553	0.077636
-0.21398	0.02809	0.6027	0.93447	0.75122	0.72699	0.099065	0.5558	-0.091317	-0.81231	-0.48926	-0.36806	0.39321	0.64717	-0.87093	-0.074499	-0.3987
-0.78494	0.08713	0.29218	0.69072	0.77172	-0.35572	-0.19352	0.82655	-0.58809	-0.59111	-0.31419	-0.24403	0.18099	0.2124	-0.046931	0.83987	0.30376
-0.49617	0.099829	0.35632	0.67668	0.43919	0.68677	-0.9458	0.80654	-0.048419	-0.6206	0.31794	0.83557	-0.16709	0.71877	0.62325	0.45253	0.036143
-0.2307	-0.048323	0.86996	0.036215	0.10396	0.23294	0.26695	0.1372	0.35501	-0.74899	-0.027785	0.5827	-0.19918	0.52089	-0.60992	-0.10751	0.56232
0.21422	-0.10957	0.45976	0.52986	0.77903	0.87088	0.66037	0.20501	0.43651	-0.55233	-0.33212	-0.22766	-0.35218	0.67823	-0.67569	-0.94421	0.057723
-0.4087	0.14678	-0.19014	0.4736	0.27327	0.48199	-0.46849	0.38188	0.71607	-0.83059	0.92447	-0.53113	-0.29215	-0.22181	-0.85311	0.0052346	0.80985
-0.94327	0.056397	0.26955	0.18259	-0.0017379	0.27443	0.66504	0.01183	-0.042638	-0.87034	0.0032334	-0.79484	0.087229	0.27374	-0.99376	-0.33219	0.30006
-0.57091	-0.001745	0.3962	0.46611	0.22709	0.45342	-0.88042	0.4965	-0.038095	-0.72974	0.46703	0.13906	0.071823	0.37862	-0.71795	-0.22962	-0.3966
-0.49621	-0.0097557	0.54058	-0.46033	0.37709	-0.32582	-0.21868	0.45125	-0.47568	-0.26467	-0.30378	0.28827	-0.022098	-0.037865	-0.75663	0.49592	0.9037
-0.83196	0.23959	0.33076	0.3229	-0.16205	-0.16263	0.74009	0.47116	0.43394	-0.21541	-0.40131	-0.87565	0.31512	0.97393	-0.32914	0.70693	-0.33463
-0.049465	0.13406	0.56203	-0.28147	0.47218	-0.11272	-0.46276	0.83503	0.29383	-0.69443	-0.072085	-0.47353	-0.07677	0.45018	-0.54759	-0.69558	-0.20115
-0.85599	0.14258	-0.54104	-0.46444	0.96394	-0.32186	0.27924	0.071642	-0.17835	-0.41436	-0.20389	-0.39387	-0.39098	-0.07848	-0.90422	-0.70217	0.47721
-0.64382	0.0029033	0.050542	-0.59356	0.41248	0.55811	0.69021	0.99497	-0.94942	-0.49036	-0.1664	0.3019	-0.25092	0.25991	-0.27148	-0.26595	-0.065159
-0.88258	0.051554	0.28531	-0.2113	-0.14406	0.091459	0.60186	0.11217	-0.27104	-0.1615	0.44332	0.32888	-0.62119	0.10587	-0.17785	0.035933	0.66609
-0.15377	-0.19819	0.85768	-0.053737	0.39987	-0.36207	-0.36421	0.36652	0.84907	-0.71688	0.29327	0.45223	-0.61339	0.95947	-0.089969	-0.94551	-0.058305
-0.3481	0.24321	0.59791	0.023462	0.67108	-0.40865	0.47774	-0.14326	-0.56946	-0.53172	0.65842	-0.68026	-0.10726	0.34711	-0.56213	0.10524	0.52299
-0.16307	-0.095982	0.49713	0.92674	0.86924	0.16341	-0.77459	0.34357	0.6036	-0.90953	-0.65452	-0.28355	0.21688	0.97164	-0.82801	0.22087	-0.10278
-0.37921	0.17588	0.19444	0.49299	0.62133	-0.38926	0.52247	-0.19826	0.44625	-0.49744	-0.040563	0.80679	-0.70067	-0.13123	-0.039085	0.022078	0.97199
-0.55717	-0.01012	0.62107	0.9441	0.16181	0.52783	-0.45646	0.68793	0.13635	-0.3328	-0.89645	-0.92218	-0.15757	0.54234	-0.20431	-0.338	-0.44601
0.21677	0.058711	0.90228	0.55108	0.77383	-0.1793	-0.25673	-0.070836	0.43811	-0.64553	-0.77755	0.7269	-0.45601	0.92246	-0.06661	0.17014	0.28492
-0.27133	-0.30838	0.60937	0.86632	0.94705	0.15791	-0.27725	0.87857	-0.26789	-0.2809	-0.10672	-0.33873	-0.25484	0.14341	0.35092	0.4165	0.36241
-0.83849	0.017565	0.14926	-0.31306	0.1237	-0.31539	0.072775	0.1982	-0.041825	-0.52291	-0.44465	-0.13583	-0.47035	0.029876	0.04057	-0.36293	0.26516
-0.85384	-0.076197	0.78582	0.50835	-0.067761	-0.31127	-0.24724	0.46004	0.67952	-0.87749	0.86477	0.10802	-0.22514	0.29905	-0.5664	0.29402	0.72709
-0.6012	-0.0132	0.71702	0.28758	-0.08909	0.079128	-5.5354e-06	0.62226	0.39236	-0.48677	-0.086758	0.17085	-0.17255	0.032588	0.053213	0.10048	0.43293
-0.9466	0.090414	0.96366	-0.29449	-0.54546	-0.1153	0.063409	0.40712	-0.71957	-0.55501	-0.43431	-0.15119	0.084889	0.60942	0.046334	0.32558	-0.23513
-0.63193	-0.53465	0.27936	-0.53429	0.59114	0.25074	0.87281	0.55561	-0.27247	-0.68949	0.49788	0.55363	-0.49084	0.26562	-0.57239	-0.92676	0.31887
-0.37023	-0.23728	0.28053	-0.027739	0.41546	0.15387	0.41064	0.039865	0.71239	-0.75563	0.021159	-0.42519	-0.72395	0.47036	-0.49295	-0.85543	0.42435
-0.40277	-0.017477	0.66392	0.92638	0.207	0.33858	0.12241	0.84044	0.20763	-0.25488	-0.27703	-0.0047117	-0.1617	0.06945	-0.065458	0.65723	0.50703
-0.94582	-0.1036	0.55986	0.0062059	-0.024754	-0.84535	-0.18855	0.86908	0.48913	0.11545	0.3135	0.53902	0.41849	0.70007	-0.19307	0.68046	-0.15102
-0.47493	0.025403	0.52493	0.71907	0.54865	-0.05934	0.84591	0.67859	-0.31374	-0.94867	0.43313	-0.18876	-0.40928	-0.094686	0.36134	0.046651	-0.018721
-0.33085	0.074368	0.87521	0.017619	0.4392	0.066348	-0.14071	-0.04076	-0.92366	-0.7029	0.28584	0.24965	0.019862	0.94074	-0.24895	0.42235	0.11392
-0.47559	0.2228	0.55792	0.49761	0.18311	0.0063288	-0.13134	0.35574	0.34623	0.01893	-0.37948	0.71486	-0.27987	0.7046	0.27296	-0.56141	-0.25356
-0.90812	0.0091242	-0.029093	-0.9035	0.26648	-0.44571	0.89057	0.21499	-0.29872	0.19475	0.13468	0.069454	0.18907	0.92236	-0.074966	0.66243	0.2798
-0.55901	0.26657	0.44707	0.69017	-0.057162	-0.24071	0.19487	0.2873	0.93176	-0.88171	0.42918	0.8546	0.23257	0.67584	-0.59769	0.31974	-0.024297
-0.95274	0.3891	0.77936	-0.22578	-0.94798	0.13382	-0.10042	0.62487	-0.4667	0.019912	0.69908	0.67059	0.65106	0.62125	-0.71446	0.54503	-0.24756
-0.56821	0.090887	0.48233	0.15154	0.11891	0.91078	-0.36026	0.63251	-0.89859	-0.14465	-0.8726	-0.37553	-0.31624	0.044905	-0.38129	-0.51808	-0.11529
-0.38302	0.085134	0.31192	0.82919	0.36463	0.62565	-0.38251	0.40461	0.2008	-0.025827	-0.71403	-0.40546	0.46138	0.16547	-0.67531	0.34759	-0.093656
