# Supplementary material for: Distinct cellular states determine calcium signaling response
Source: Mol Syst Biol. 2016 Dec 15;12(12):894. doi: 10.15252/msb.20167137 (PMC5199124; doi:10.15252/msb.20167137)
Supplement: Supplementary file 6 — Source Data for Figure 3 [file MSB-12-894-s005.zip › parameterDistributionGroup/parameterDistribution104.csv]

-0.48093	0.21039	0.20147	-0.82659	0.40382	-0.029584	0.63064	0.70837	-0.89397	-0.30016	0.0052081	0.76687	0.10261	0.67126	0.070662	0.18759	-0.2291
-0.35482	0.2937	0.77412	0.68036	-0.067126	-0.14993	0.40273	0.04279	0.41426	0.0014694	0.4559	0.13291	0.15794	0.15317	-0.71652	0.063883	0.49108
-0.20964	0.17395	0.2208	0.91414	0.51181	0.57553	0.74159	-0.0081444	0.83644	-0.2669	-0.56334	0.86844	-0.27121	0.50113	-0.73147	-0.39958	0.59027
-0.18894	0.12718	0.85583	0.27171	0.2628	0.0017677	-0.63844	0.81662	-0.50269	-0.44856	-0.81582	-0.66399	0.14709	-0.51364	-0.82395	0.42058	0.4399
-0.74483	-0.089732	0.86671	-0.25076	0.17244	-0.23374	0.28274	-0.5706	-0.7947	-0.90391	0.4005	-0.57512	-0.91739	0.63383	-0.034283	-0.90649	0.3269
-0.76733	-0.14844	0.72308	0.88785	-0.11847	0.93777	0.13665	0.33992	0.009641	0.0058368	0.021982	-0.28331	-0.17248	0.050209	-0.43998	-0.3336	0.49449
-0.75534	0.03696	0.22031	0.94961	0.67061	-0.24868	0.012755	0.34472	0.36036	-0.6815	-0.74965	0.36081	0.16349	-0.12232	-0.8949	0.62794	0.8006
-0.74954	0.17232	-0.24417	0.32188	0.41469	0.78634	0.46582	0.66089	0.035683	-0.70093	0.97609	0.42164	0.092087	0.98608	-0.13792	0.51899	0.035205
-0.74564	0.076358	0.7518	-0.18803	0.34927	-0.58203	-0.44686	0.51574	-0.86914	-0.29827	-0.71911	-0.93841	0.20803	-0.12596	-0.65288	0.38236	0.6045
0.30733	-0.059115	0.90591	0.10708	0.38518	0.46231	-0.20413	0.56768	0.25842	-0.41781	-0.34688	-0.018655	0.048964	0.31976	-0.97464	-0.73871	-0.17117
-0.9982	0.038708	0.36907	0.96027	0.0983	0.57401	0.22369	0.23395	-0.14408	-0.71057	-0.82207	-0.84697	-0.069428	0.59479	-0.14764	0.73042	0.67889
-0.3161	-0.20798	0.43273	-0.099253	0.58915	-0.40922	-0.44414	0.57455	0.56388	0.27955	-0.69387	0.47563	0.23489	0.42466	-0.85181	0.25911	0.40447
-0.41399	0.1722	0.60206	-0.11149	-0.19862	0.55994	-0.062371	0.95235	-0.26177	-0.92838	-0.58992	0.12965	-0.0058002	0.76956	0.19057	0.62806	0.052535
-0.42423	0.33935	-0.32072	0.9398	0.67777	0.85061	-0.071347	0.21106	0.051973	0.046736	-0.33915	-0.46594	0.33749	0.14628	-0.9271	0.20086	0.3176
-0.49647	0.074967	0.49442	0.60901	0.098046	0.97216	0.43805	0.96203	0.014337	-0.5988	0.34177	-0.50246	0.23991	-0.1043	-0.68348	0.21994	0.30319
-0.98432	-0.021569	0.90938	-0.33504	-0.89511	0.5211	-0.63292	0.62262	-0.35389	-0.20099	0.22876	0.52657	0.018843	-0.24182	-0.85586	-0.26836	0.43394
-0.76917	0.15536	0.59926	0.988	0.2659	0.19236	-0.35437	0.87938	-0.21378	0.08534	0.42865	-0.018048	0.64795	0.49656	-0.61111	0.53431	-0.30239
-0.93364	-0.054289	0.58315	0.67139	0.035246	0.31973	0.25242	0.15892	-0.33768	-0.37057	-0.21412	0.089657	-0.072811	0.755	0.059067	0.2597	0.12479
-0.35909	-0.053807	0.27173	-0.47142	0.68065	0.15145	0.17377	0.66574	-0.3818	-0.27833	0.43926	0.71733	-0.015468	0.61642	-0.44724	-0.24049	-0.083349
-0.99685	0.051803	0.22035	0.53692	-0.25528	0.74895	-0.20393	0.46781	0.4069	0.2494	-0.34886	0.3493	0.25014	0.99321	-0.50692	0.51757	0.23708
-0.47544	0.06064	0.36725	-0.26264	0.2385	0.33518	-0.45664	0.39205	-0.35414	-0.03202	-0.81854	0.71545	0.28322	0.7232	-0.49468	0.14998	-0.18971
0.28386	0.063347	0.96092	0.9704	0.53275	0.33229	-0.42834	0.033931	0.44014	-0.44299	-0.25922	0.23418	-0.14633	0.12936	-0.61205	-0.26059	0.33461
-0.067696	-0.15351	0.62314	0.52169	0.69294	0.12573	-0.71479	0.33724	0.59638	-0.1784	-0.4413	-0.55892	0.030505	0.11594	-0.85887	0.18471	0.87084
-0.43987	0.18986	0.038721	-0.57331	0.019249	0.26497	0.16228	0.94007	-0.053386	-0.27667	0.14446	0.0081462	-0.23325	0.040214	-0.45821	-0.12516	0.37941
-0.89182	0.074561	0.72967	0.52306	0.054673	-0.039033	0.32306	0.56765	-0.20687	-0.58376	0.91695	0.75023	0.33029	-0.20145	-0.66371	0.88345	0.86323
-0.40597	0.035041	0.79384	0.55974	0.5043	-0.36638	-0.1387	0.69238	0.33414	-0.2616	0.23169	-0.2147	0.20207	0.84313	0.011863	0.55117	0.11852
-0.7453	0.16266	0.048097	0.66512	0.33612	-0.08491	0.24719	0.9942	0.50491	-0.52718	0.18848	0.52941	0.17599	-0.082765	-0.088448	0.78406	0.34075
-0.71965	0.082674	0.46598	-0.4007	0.52866	-0.80867	0.27625	0.68662	-0.87956	-0.14497	0.08925	-0.72313	-0.10489	0.082346	0.17819	0.18803	0.080807
-0.29235	0.048261	0.62065	0.75799	0.33122	0.094086	0.44503	0.96033	0.75412	-0.48496	0.1482	0.34431	0.36953	0.93422	-0.38303	0.42486	-0.35705
0.067738	-0.1201	0.78562	0.45941	0.83319	0.13659	-0.6831	0.2463	-0.24536	-0.10949	-0.17576	-0.26217	-0.10159	0.60293	0.20254	0.13848	0.086146
-0.55369	0.12229	0.19905	0.007043	0.13829	-0.20467	0.83371	0.98725	-0.0058829	0.12073	0.62815	0.83259	0.13379	-0.70898	-0.62131	0.45567	0.78971
-0.40591	-0.0081232	0.71022	-0.32439	-0.30849	0.17344	0.94708	0.18789	0.24548	-0.55862	-0.70931	0.79216	-0.32075	0.23752	-0.45562	-0.50479	0.3992
-0.92057	-0.0093914	0.6254	0.18345	-0.10672	0.47125	0.053078	0.69144	-0.64762	-0.57532	0.6789	-0.32094	-0.12358	0.269	-0.033886	-0.40258	-0.24043
-0.0037999	0.049117	0.65474	0.16604	0.79586	-0.40821	0.21165	0.14954	0.38446	0.29612	0.19585	0.20371	0.54338	0.67945	-0.93986	0.40393	0.26264
0.13013	-0.00056794	0.83646	0.74173	0.86697	0.19389	-0.11324	0.5874	-0.52237	-0.35915	0.31227	-0.11447	-0.23691	0.090175	0.065418	-0.082552	-0.0095441
-0.43545	-0.077636	0.086772	-0.54274	0.6514	-0.56961	-0.72587	0.52098	0.093539	-0.59994	0.59129	0.94462	-0.3816	0.53493	0.021907	-0.38881	-0.27259
-0.92897	-0.0087777	-0.15535	0.69687	0.60829	-0.55817	0.031489	0.26751	0.75426	-0.51405	0.93689	-0.017187	-0.38098	0.53137	0.30815	-0.010166	-0.0026325
-0.18473	-0.028571	0.57018	-0.24416	-0.12101	0.6577	0.39346	0.38658	0.25747	-0.33964	-0.90774	-0.4654	-0.79675	0.042646	-0.38234	-0.95569	0.47699
-0.18977	0.0043025	0.51034	-0.12691	0.19241	0.82303	0.49763	0.60953	-0.27257	-0.30795	-0.32958	0.11811	0.15687	0.29617	-0.81716	0.45086	0.7488
-0.10082	-0.0090664	0.69018	0.81679	0.36661	0.14587	0.11355	0.57243	0.79456	-0.97903	-0.04994	0.066792	0.29644	0.45818	-0.15193	0.53038	-0.036697
-0.015635	-0.058754	0.17199	0.39658	0.7241	0.71832	0.27323	0.50815	0.45797	-0.66775	0.64924	0.8628	-0.4693	0.32151	0.043198	-0.42384	0.25506
0.1099	0.0026955	0.62369	0.10918	0.72111	-0.88021	-0.12619	0.11582	0.83601	0.0039285	-0.37288	0.10351	0.14663	0.33577	-0.58156	-0.042304	0.1966
-0.36487	-0.1777	0.99628	-0.58423	-0.0038317	-0.17516	-0.92656	0.83489	-0.42842	-0.95408	-0.645	0.4889	-0.091759	0.064474	-0.64171	0.30018	0.42264
-0.61789	-0.18268	-0.17547	0.18105	0.92849	0.62266	0.63388	0.81939	-0.29693	-0.76679	-0.60858	0.28045	-0.31045	-0.13188	-0.52634	-0.84547	-0.10564
-0.80994	0.13103	0.53176	0.81508	-0.22443	0.41636	0.16578	0.50222	0.15331	0.45935	0.27334	0.66516	0.65941	0.046469	-0.80626	0.49683	0.087586
-0.37265	-0.3052	0.3797	0.74465	0.87053	-0.046537	0.1142	-0.2101	0.59114	-0.44708	0.72169	-0.40658	-0.44328	0.76643	-0.50461	-0.501	0.42138
-0.60991	0.25359	-0.067168	-0.083065	0.48493	0.064046	-0.031932	-0.2441	-0.10373	-0.19613	-0.4524	-0.95547	-0.012088	0.62679	-0.79854	-0.1934	0.51111
-0.60817	-0.030252	0.25856	0.3145	0.1658	0.4356	-0.73577	0.45454	0.2983	-0.67598	0.54684	-0.099216	-0.48263	0.7615	0.010812	-0.38416	-0.21757
-0.10859	-0.22628	0.79022	0.20568	0.7721	0.20321	0.58803	0.50572	-0.17645	-0.60045	-0.9449	0.37779	-0.50264	0.36392	0.2181	-0.92976	-0.12782
-0.53942	0.033941	0.81858	-0.27499	-0.45845	-0.14287	-0.52462	0.090004	0.42532	-0.12598	0.68537	0.0698	-0.37292	0.75476	-0.49421	-0.83002	-0.10729
0.16309	0.14232	0.7757	0.51206	0.60883	0.16016	0.6001	0.24769	-0.0086546	-0.70067	-0.021269	-0.69801	0.32411	0.20027	-0.65663	0.33143	0.19761
-0.26305	-0.13288	0.79522	0.083002	0.55172	-0.69936	-0.36583	0.26708	0.14195	0.030685	0.57965	0.74376	-0.099812	0.70068	-0.23225	0.36174	0.28284
-0.52793	0.34029	0.76396	0.91467	-0.58853	0.92253	-0.53972	0.41515	-0.062767	0.10907	0.42187	0.61049	0.24434	-0.33174	-0.69561	0.1186	0.51068
0.17376	0.10196	0.55742	-0.13971	0.41628	-0.46463	-0.74508	0.46661	0.75409	-0.59595	-0.10756	0.51389	-0.39787	0.77256	0.26008	-0.013804	-0.11729
-0.64715	0.23963	0.57605	0.20768	-0.51025	-0.072526	0.6271	0.4021	0.40226	0.093376	-0.2841	0.412	-0.14876	0.64973	0.18022	-0.041993	-0.10392
-0.37606	-0.055898	0.49658	-0.18196	0.27593	0.92217	0.3402	0.70579	-0.78812	-0.68994	0.15858	0.8317	0.0017918	0.2774	-0.2597	-0.37905	-0.071689
-0.92794	-0.13386	0.42475	0.7784	0.13872	-0.29582	-0.077393	0.18022	0.77086	-0.90117	-0.23373	0.58567	-0.35767	0.018678	-0.24652	-0.24527	0.4866
-0.84983	0.0081828	-0.20666	0.80334	0.78998	0.46528	-0.48033	0.84066	-0.39714	-0.41837	-0.78488	0.12645	-0.045456	0.068153	0.44672	0.55308	0.25312
-0.98084	0.00096399	0.47313	-0.8725	-0.25557	-0.48289	0.92487	0.84431	-0.53209	0.010946	-0.89594	0.069295	0.33321	0.72664	0.24978	0.86432	-0.13192
-0.75634	-0.0072401	-0.17359	-0.34005	0.70547	-0.16171	-0.22314	0.091762	0.30371	-0.92281	-0.30485	0.74561	0.19369	0.93193	-0.88964	0.34364	0.58325
-0.38827	0.038492	0.55263	0.5985	0.74441	0.21921	0.95969	0.88005	-0.62165	0.085207	-0.72435	-0.78731	0.65734	-0.43884	-0.95497	0.12888	-0.10952
-0.8435	-0.052193	0.31073	0.82636	0.11147	0.73333	-0.051614	0.60059	0.42538	0.19803	0.59724	0.93329	0.52253	0.73649	-0.7885	0.57744	0.18177
-0.52709	-0.0033825	-0.08843	-0.12615	0.55216	0.41339	0.12216	0.75147	0.11246	-0.4158	0.66304	-0.74649	0.070888	0.28733	-0.47055	0.46879	0.69742
0.20369	0.078059	0.84278	0.37402	0.69117	0.45951	0.23996	0.89159	-0.13656	-0.61887	-0.53124	0.7606	-0.092649	0.69875	0.02155	-0.4139	-0.36886
-0.011577	0.15028	0.56053	0.6767	0.38947	-0.2494	0.6442	0.54593	0.68525	0.54371	-0.19573	0.24539	0.58031	-0.085946	-0.85862	0.3215	0.086104
-0.56906	0.1475	0.58912	-0.0047387	-0.33487	0.63957	0.65081	0.1341	-0.50663	0.1905	0.98614	0.033639	-0.32696	0.70818	-0.16681	-0.31423	0.016847
-0.72991	0.12107	0.58891	0.91939	-0.18256	0.57775	-0.12839	0.64996	0.52582	-0.48897	-0.59082	0.57945	0.43867	0.63726	-0.50633	0.99791	0.24776
-0.47179	-0.067199	0.68732	0.74222	0.14739	-0.45256	0.91042	0.96692	0.67335	-0.61026	0.43459	-0.065866	-0.22957	-0.17415	0.18668	0.61366	0.50749
-0.14915	0.28519	0.61268	0.51471	-0.17589	-0.20921	0.28089	0.61394	0.48401	-0.30458	0.92522	0.24629	-0.56514	-0.38856	0.56972	0.089873	0.33974
-0.71784	0.037446	-0.0033682	-0.30938	0.41476	0.82056	-0.70744	0.6529	-0.79184	-0.71299	-0.2775	-0.14789	0.23659	0.64367	-0.72494	0.95171	0.42441
-0.27127	-0.18678	0.71628	-0.063274	-0.10254	0.75539	0.2947	0.1978	0.16419	-0.3507	-0.29406	0.8163	-0.56404	0.38988	-0.63924	-0.32271	0.92446
-0.82319	-0.084757	0.96358	0.30784	-0.54259	0.11454	-0.67318	0.81959	0.43442	-0.13253	-0.46548	-0.88471	0.16534	0.039491	-0.85942	0.40427	0.63748
-0.72403	-0.37991	0.48028	0.48583	0.52236	0.082248	-0.4327	0.68157	0.13521	-0.90366	-0.47515	0.44962	-0.49666	0.78515	0.4154	-0.054469	0.046624
0.023892	0.018094	0.61973	-0.096603	0.49265	-0.56883	-0.36198	0.74637	0.90066	-0.8099	-0.54584	0.015442	0.30199	0.44293	-0.91892	-0.0094334	-0.14989
-0.30855	0.28455	0.6449	-0.45453	0.073381	-0.049943	-0.14436	-0.057195	-0.75978	0.11274	0.99534	0.14812	0.84371	0.43696	-0.93198	0.52652	-0.072541
-0.92693	0.085839	-0.05072	-0.080624	0.15066	0.43485	-0.17167	0.82476	-0.22037	-0.70127	0.58257	0.080446	0.074064	0.8135	0.13016	0.18838	-0.28226
-0.018879	0.36829	0.40393	-0.67235	-0.021195	0.64743	0.056542	0.40312	-0.96182	-0.11892	-0.18078	-0.51646	0.12409	-0.1233	-0.83964	-0.42832	-0.0053228
0.082477	0.19289	0.40786	0.82539	0.93106	-0.098702	0.51401	0.18205	0.48583	-0.0092315	-0.87351	0.99002	0.52096	0.22298	-0.68123	0.99094	0.54447
0.37369	-0.016319	0.9023	0.62039	0.8332	-0.19752	0.65241	0.77507	0.70224	0.22995	0.64839	0.019863	0.41352	0.48288	-0.37957	0.5061	-0.03761
-0.87266	0.048308	0.79837	0.39846	-0.10993	-0.60994	0.33493	0.70947	0.44827	-0.033006	-0.33403	-0.37804	0.30199	-0.076196	-0.65774	0.12849	0.24321
0.26519	0.07919	0.79178	0.12484	0.51427	0.15702	-0.068522	0.88251	0.13969	0.060598	0.074637	-0.038613	0.13764	-0.14243	-0.6894	0.10184	0.3141
-0.57074	-0.070163	0.39495	0.8064	0.77204	0.54156	0.77495	0.24702	-0.50688	0.24461	0.1385	0.75878	0.57574	0.70401	-0.48558	0.66829	0.18791
-0.0069793	-0.039998	0.6654	0.37389	0.69116	0.22789	-0.16628	0.75132	0.075932	-0.4456	-0.10382	0.62898	0.25001	0.26225	-0.33354	-0.053179	-0.097569
-0.35941	-0.25357	0.79025	-0.1264	0.1089	0.60941	-0.28375	0.51834	-0.31745	0.17752	-0.083732	-0.20573	0.11931	0.9623	-0.098792	0.036423	0.0015049
-0.34879	0.1102	0.64638	0.22119	-0.055136	0.58706	0.078039	0.47538	0.078363	-0.86306	-0.2542	0.14522	0.15271	-0.17712	-0.62319	0.1955	0.53132
-0.28451	-0.0042031	0.83599	0.16263	0.3058	-0.50987	-0.36403	0.38164	0.39782	-0.56717	-0.34747	0.75412	0.085476	0.67808	-0.43158	0.42438	0.12372
-0.37675	-0.41242	0.37597	0.30269	0.77312	-0.42642	0.10952	0.55217	0.85189	-0.71052	-0.20644	-0.1228	-0.52126	0.29939	-0.018372	0.4213	0.97751
-0.56689	-0.09486	0.41092	0.27845	0.94961	-0.51346	0.7119	0.79612	-0.35568	-0.40758	-0.29251	0.45183	0.44466	0.10252	-0.61144	0.60618	0.22135
-0.44999	0.076611	0.33079	0.68658	0.83198	-0.26251	-0.60559	0.69825	0.20335	-0.45429	0.18329	-0.45003	0.038912	0.8172	-0.18472	-0.18062	-0.35078
-0.64642	-0.15417	0.35166	0.52022	0.26144	0.2652	-0.22928	0.7255	0.78723	-0.95917	-0.41556	0.35576	-0.065676	0.19493	-0.5408	-0.84551	-0.083509
-0.97456	-0.16491	0.5845	0.99886	-0.1768	0.41554	0.69379	0.55962	-0.32435	-0.015775	0.06777	0.068955	-0.58811	-0.511	0.17103	-0.11785	0.40236
-0.69127	0.046906	0.33182	0.77644	0.35768	0.92878	-0.51018	0.80595	0.031392	-0.9699	-0.99447	-0.51448	0.55209	0.46462	-0.84241	0.066966	-0.21345
-0.2454	0.26239	0.53783	0.43358	0.63687	-0.013597	0.21513	0.24973	-0.20887	-0.70469	-0.1334	0.92734	0.58723	0.00055841	-0.98303	-0.073861	-0.14741
-0.88973	0.057475	0.3814	-0.17676	-0.17706	0.38272	-0.39891	0.65132	-0.023937	-0.81818	-0.7308	-0.010076	0.060641	0.64291	-0.2713	0.26931	0.19129
0.077416	0.069724	0.68125	0.96398	0.80836	-0.20414	-0.054744	0.63738	0.26457	-0.70016	-0.91105	-0.099519	-0.3203	-0.47226	-0.084946	-0.27988	0.066509
0.17527	0.066522	0.84231	0.3503	0.81772	0.53555	-0.45472	0.39424	-0.51225	-0.93232	-0.54436	-0.42478	0.1569	0.075931	-0.91939	-0.34436	0.012906
-0.54766	0.10813	0.92099	0.00040105	-0.26483	-0.15503	-0.28427	0.26336	0.082903	-0.99261	-0.59104	0.23626	-0.025942	0.20807	-0.9661	-0.42636	0.074579
-0.7282	-0.063574	0.44325	0.62532	0.16757	-0.11703	0.27851	0.2901	0.22871	-0.6056	-0.58097	-0.065583	-0.30207	0.19425	0.15888	0.83643	0.85885
0.028424	0.28001	0.85707	0.4064	0.12589	0.89872	0.62523	0.34305	-0.43264	-0.051601	0.23032	-0.29303	0.20942	0.16959	-0.956	-0.69291	-0.33186
0.26236	0.0053703	0.77343	-0.78369	0.52149	0.44743	0.71211	0.34467	-0.92565	-0.6526	0.65464	-0.69624	0.027235	0.25373	-0.93799	-0.11635	0.20948
-0.22967	-0.035012	0.85916	0.93256	0.33529	-0.29799	-0.36727	0.58325	0.89567	-0.16877	-0.35958	0.15465	0.13783	0.43654	-0.38611	0.94858	0.62369
-0.0054947	-0.016828	0.89585	0.65484	0.55173	-0.20442	-0.17137	0.78231	0.024468	-0.69456	-0.59095	-0.47299	-0.050562	0.4714	0.16175	0.88934	0.1799
-0.14374	0.17743	0.71399	0.74357	0.57497	0.11632	0.069083	0.085465	-0.40099	0.063547	-0.92871	0.66208	0.083514	0.50724	-0.74992	-0.10762	-0.035892
-0.65325	0.081752	-0.054192	-0.057323	0.80383	-0.85651	0.177	-0.062654	0.39756	-0.20584	-0.59216	0.9602	-0.0073194	0.62883	-0.36779	0.16802	0.49784
-0.3808	0.29599	0.4579	0.63183	0.49288	0.54453	0.78035	0.11438	-0.87025	0.032461	-0.58783	-0.17314	0.4038	0.14636	-0.77857	-0.30565	-0.17399
0.27337	0.056629	0.96505	-0.13536	0.20095	0.15974	0.62287	0.67078	-0.070698	0.2975	0.26534	0.11235	0.38106	0.91238	-0.34099	0.99183	0.0092668
-0.59291	-0.062577	0.56243	-0.079324	0.67486	-0.56508	0.045328	0.36835	-0.18762	-0.81747	-0.29012	-0.29968	0.64319	0.96564	-0.8565	0.41861	-0.29568
-0.81724	-0.02891	0.18927	-0.18136	-0.078126	0.47201	0.058202	0.64904	-0.17195	-0.52399	0.14524	0.41544	-0.44701	-0.11273	-0.08361	-0.79632	-0.042251
-0.42045	-0.29312	0.95998	-0.22074	-0.028479	0.21357	-0.84158	0.90105	-0.55526	-0.37537	-0.087252	-0.21358	-0.21971	0.16457	-0.20798	0.41211	0.31629
