# Supplementary material for: Distinct cellular states determine calcium signaling response
Source: Mol Syst Biol. 2016 Dec 15;12(12):894. doi: 10.15252/msb.20167137 (PMC5199124; doi:10.15252/msb.20167137)
Supplement: Supplementary file 6 — Source Data for Figure 3 [file MSB-12-894-s005.zip › parameterDistributionGroup/parameterDistribution105.csv]

-0.60943	-0.19396	0.2737	-0.18149	0.70134	0.32376	-0.060261	0.57082	-0.92445	0.10942	-0.082255	-0.50835	-0.17393	-0.039657	-0.72152	-0.62952	-0.077321
-0.0494	0.1582	0.49208	0.47616	0.66683	-0.091113	0.82682	0.14503	0.40799	-0.46352	0.047519	-0.18377	-0.47277	0.032729	-0.35401	-0.33754	0.18428
-0.92517	-0.096955	0.71962	0.61264	0.25397	-0.34769	-0.66958	0.23032	-0.01558	-0.77797	-0.95319	0.14324	-0.43538	-0.20684	-0.49494	-0.94593	-0.15757
-0.14572	-0.010286	0.50035	0.27911	0.8637	0.65394	-0.97453	0.59047	-0.43486	-0.61992	0.66356	0.6307	0.52008	0.14945	-0.78229	0.98874	0.31765
-0.2197	0.056472	0.65849	-0.68597	0.18793	0.38737	-0.23754	0.079668	-0.88077	-0.03182	0.013475	-0.14549	-0.28332	0.47211	-0.19968	-0.1904	0.02381
-0.18151	-0.04172	0.90472	-0.62056	-0.0042689	0.58555	0.60603	0.26379	-0.57897	-0.35176	0.60283	-0.62118	-0.49005	-0.075623	-0.81026	-0.41067	0.74913
-0.77363	0.18894	0.044293	0.24475	0.28395	-0.38836	0.13346	0.29477	0.54799	-0.55405	0.11066	0.67506	0.40968	0.12685	-0.78911	0.83859	0.12795
-0.64325	0.061947	0.71073	0.18759	0.088621	0.11669	0.95123	0.36361	-0.47609	-0.21612	0.93127	-0.31101	-0.058589	0.30384	-0.27553	0.8637	0.45817
0.10006	0.037596	0.77764	-0.15095	0.32616	0.46116	0.73662	0.46633	-0.1107	0.10132	-0.40393	0.23772	0.13936	0.84018	-0.43766	0.34339	0.04001
-0.30659	-0.12349	0.89377	0.25686	0.81241	-0.80701	0.67696	0.81331	-0.082264	-0.54759	-0.7269	-0.16448	-0.32009	0.030568	-0.50024	-0.47512	-0.092333
-0.83687	-0.099865	0.2196	0.54448	0.017729	0.57307	-0.10734	0.4014	0.63907	-0.9975	-0.28037	0.77052	-0.76261	-0.55678	-0.54536	-0.90393	0.51095
-0.29298	-0.0175	0.94442	-0.12719	0.0039406	0.043715	0.11466	0.52371	0.053256	-0.42439	0.55719	0.16829	-0.30971	-0.021951	-0.39143	-0.16593	0.33931
-0.74155	0.0355	0.53398	0.52881	0.58289	0.075782	0.79845	0.084829	-0.69849	-0.36102	0.86715	0.11125	-0.052866	0.12418	-0.65506	0.25016	0.58785
0.30796	-0.057124	0.8474	0.61886	0.88486	0.50921	-0.034333	0.92691	0.026274	-0.55035	-0.55369	-0.24978	0.17371	-0.092289	-0.8905	0.55488	0.28472
-0.22488	-0.024155	0.91544	0.99837	0.25624	0.7971	-0.75233	0.72059	0.20588	-0.2152	-0.49426	-0.92346	0.35432	0.62127	-0.64847	0.17812	-0.41743
-0.22082	-0.020046	0.57099	0.56618	0.66423	-0.60585	-0.95127	0.80092	0.68659	-0.77991	0.73751	0.77317	-0.32517	-0.26048	0.21958	0.12828	0.20122
-0.5565	0.047178	0.66408	0.35496	0.50437	-0.52097	0.74223	0.60059	0.014532	-0.58464	-0.96338	0.92786	0.49538	0.0051178	-0.96113	0.76594	0.048143
-0.63194	0.1428	0.38953	-0.43663	-0.015386	0.20454	0.81345	0.29084	-0.25831	-0.10451	0.29034	0.98654	-0.23156	0.49135	0.092373	0.42876	0.53439
-0.48314	0.035145	0.44832	-0.63974	-0.02814	0.78329	-0.19323	0.21947	-0.92649	-0.17377	0.76227	0.089361	-0.71489	0.70164	0.48936	-0.39057	-0.24688
-0.45092	0.029964	0.9671	0.59501	0.25956	0.29183	0.52727	0.55662	-0.68758	-0.46618	0.070696	-0.32362	0.12414	0.43113	-0.081158	0.5727	-0.27858
-0.87949	-0.043183	0.87087	-0.3431	-0.35767	-0.0037894	0.063658	0.35247	-0.6339	-0.17564	0.53309	-0.26118	0.00075035	0.50623	-0.14434	0.81919	0.31845
-0.10211	-0.09183	0.90187	0.36816	0.81205	-0.44619	-0.14714	-0.088658	0.18124	-0.71399	0.17089	0.17041	-0.14736	0.44037	-0.83428	-0.44371	0.070207
0.045821	0.17721	0.31584	-0.065753	0.62543	-0.68404	-0.33321	0.58646	0.57478	-0.30836	-0.20546	0.34864	-0.3992	0.075601	0.089335	-0.017626	-0.10538
-0.79825	0.092657	0.88011	-0.017208	0.10111	0.49368	-0.31488	0.27335	-0.92901	-0.63353	-0.43577	-0.71091	0.27814	0.87045	-0.79139	0.18205	-0.068942
-0.77239	0.036636	0.69389	0.3073	0.33511	-0.62928	0.44049	-0.061045	0.075706	-0.0049004	-0.10695	-0.5465	0.4008	0.60412	-0.92623	0.72675	0.37098
-0.36041	-0.020033	0.91922	0.25821	-0.094901	0.79596	-0.5449	0.78503	-0.41548	-0.81856	-0.47127	0.074539	-0.55116	-0.029345	-0.065542	-0.46544	-0.19571
-0.62223	0.054344	0.85101	0.71116	-0.075823	0.077845	0.22151	0.17871	0.29429	-0.70135	-0.071433	0.047954	-0.53129	-0.15874	0.16606	0.1618	0.69881
-0.44312	-0.025371	0.73445	-0.70499	-0.28982	0.37615	-0.020441	0.27226	-0.54649	-0.083433	-0.28987	-0.56766	-0.51826	0.14124	-0.31496	-0.53023	0.17239
-0.89133	0.080175	0.11569	-0.51201	0.24299	-0.55942	-0.088914	0.32191	0.052991	0.30087	0.67025	-0.050848	0.05692	0.45512	-0.48885	0.57861	0.55031
-0.66235	-0.067507	0.64405	-0.05683	0.091165	0.1611	0.33805	0.73808	-0.59301	0.091033	-0.56733	-0.1934	-0.020914	-0.047515	-0.82756	-0.64994	-0.43716
-0.49573	-0.047401	0.42214	0.65453	0.33687	0.37666	-0.15378	0.40067	0.27112	0.069721	0.11053	-0.1225	0.03121	0.65137	-0.21057	0.46926	0.15215
-0.51408	0.34152	0.37756	-0.51361	-0.16862	0.70355	-0.59807	0.29196	-0.9522	-0.48492	-0.1733	-0.74874	0.072341	0.79572	-0.45195	-0.039948	-0.58024
-0.055387	-0.10586	0.96473	-0.012921	0.18054	0.068164	-0.32911	0.47618	0.46362	-0.26974	-0.57698	-0.21611	-0.14129	0.59945	-0.32752	0.41303	0.53984
-0.97639	-0.02621	0.63831	-0.22522	0.39737	-0.87793	-0.33844	0.1858	-0.4886	-0.82125	-0.20803	0.29734	-0.12856	0.1886	-0.73375	0.23651	0.47967
-0.92047	-0.10363	0.3821	-0.022934	0.49326	0.23136	-0.81161	0.48179	-0.68478	-0.36147	-0.39219	0.088932	0.32346	0.82334	-0.42295	0.81833	0.24105
-0.46219	0.0055614	0.2921	0.8412	0.55122	-0.086263	0.58146	0.92781	0.91243	-0.44324	0.089101	-0.023163	0.40217	0.36488	-0.37927	0.54088	-0.42746
-0.83318	-0.15584	0.45731	-0.47434	-0.068032	0.18287	-0.33237	0.63987	-0.20712	-0.20968	-0.6832	-0.41963	-0.18429	0.043673	-0.62105	-0.18012	0.37678
-0.6077	0.037421	0.66151	0.78418	0.4488	-0.35281	-0.74417	0.45271	0.40826	0.23224	0.71372	0.78968	0.53206	0.60264	-0.78451	0.1815	-0.39297
-0.11878	0.15895	0.54569	0.15727	0.42397	-0.30273	0.49349	0.24017	0.54355	-0.090186	0.11159	0.1575	0.018739	0.27951	-0.46859	0.72325	0.72561
-0.73507	-0.10123	0.36374	-0.86575	0.37061	-0.40467	-0.53892	0.57669	-0.55605	-0.37704	0.44541	0.3579	0.071082	0.47938	-0.21673	0.94912	0.52705
-0.41141	-0.0072941	0.7154	-0.72564	0.19257	-0.19672	0.68543	0.35782	-0.7495	-0.81144	0.1954	-0.066262	-0.26014	-0.0010587	-0.46784	0.29898	0.51641
-0.96343	0.19321	0.51509	0.63746	-0.38395	0.9861	-0.28307	0.4747	-0.32669	-0.47718	0.64611	-0.75022	0.25518	0.37627	-0.20636	0.95563	0.28805
-0.84883	0.069146	-0.039263	0.11648	0.95719	0.15682	0.18223	0.2376	-0.83632	-0.30171	-0.4275	0.73241	-0.030839	0.64579	-0.29414	0.47494	0.22019
-0.53595	0.07009	0.5556	-0.57189	-0.025306	-0.12908	0.29404	0.12687	-0.56704	0.043253	-0.67455	-0.34262	-0.45039	0.55018	0.096774	-0.18299	-0.070213
-0.60016	-0.00071958	0.78747	0.34727	0.033119	-0.074089	-0.26204	-0.059299	0.1118	-0.59437	-0.56883	0.42426	-0.2597	0.088163	-0.83762	0.16013	0.69935
-0.36523	-0.027416	0.26667	-0.64681	0.50027	-0.43476	-0.30654	0.12913	0.23074	0.020189	-0.65933	-0.66335	-0.021264	0.76045	-0.83128	0.28391	0.41351
-0.47451	-0.133	0.67625	0.42402	0.8258	0.12555	-0.46844	0.26054	-0.49647	-0.74638	-0.88863	0.61478	-0.5495	0.93791	0.060215	-0.25501	-0.020161
-0.86639	-0.1305	0.25439	0.029197	0.57922	-0.22018	0.66383	0.19519	-0.20771	-0.64406	-0.48567	0.11066	-0.55578	0.25925	-0.46352	-0.69146	0.034857
-0.4538	0.33836	-0.11333	0.44963	0.39065	0.74989	-0.57999	0.095413	0.10371	-0.89319	-0.43833	0.85147	0.37482	0.37493	-0.7985	-0.062712	-0.4748
-0.19453	0.17798	0.84838	0.29229	0.67987	0.36703	-0.30957	0.34953	-0.57403	-0.87336	-0.20585	0.42753	0.62478	0.82389	-0.89291	0.25981	-0.44964
-0.39686	0.039204	0.54446	0.40546	0.30046	0.14122	0.60472	0.73883	0.28154	0.11126	-0.55936	-0.42056	0.34385	0.083638	-0.71302	0.77534	0.3467
-0.0091733	-0.068126	0.75539	0.21235	0.60496	0.42331	0.57724	0.52518	-0.17201	-0.48216	0.093533	0.25121	-0.15786	0.0012571	-0.48669	0.12963	0.38965
-0.67021	-0.060875	0.68413	0.41723	0.38072	-0.44769	-0.29158	0.10185	0.089473	0.12798	0.24014	0.073877	0.32685	0.33894	-0.97113	0.75526	0.39055
-0.83978	0.048176	0.23903	-0.21778	0.23988	-0.4669	-0.12881	0.54646	0.30565	-0.47307	-0.66647	0.45322	0.18927	-0.2418	-0.93057	-0.25994	-0.080748
-0.7849	0.20591	0.047058	-0.68499	0.6122	-0.40656	0.68276	0.29439	-0.75959	-0.2445	0.28434	0.78043	0.25604	0.4877	-0.53965	0.57838	0.046709
-0.54936	0.072171	0.30591	0.64192	0.82813	0.34166	0.15492	0.78072	-0.5793	-0.64388	0.79927	-0.11162	0.084454	0.35224	-0.13999	0.50093	-0.22159
-0.98989	0.16474	0.21569	-0.015253	0.064149	0.5188	0.58496	-0.081992	-0.55119	-0.92106	-0.20861	0.61024	0.14744	0.29477	-0.90124	0.29406	0.3339
-0.3534	-0.053493	0.62541	0.2859	0.935	0.13221	0.67132	0.88697	-0.8065	-0.5446	-0.50434	0.39719	-0.15647	-0.18351	-0.7826	-0.69871	-0.2825
-0.334	0.16454	0.74821	0.59831	0.018042	0.3152	-0.31841	0.9101	0.48036	-0.92212	-0.72349	0.54662	0.096607	-0.040879	-0.45048	0.42582	0.167
-0.22841	0.215	-0.047361	0.12662	0.66639	0.30169	-0.073468	0.40119	0.18161	-0.86492	-0.71218	0.0045263	-0.4726	0.27817	0.11763	-0.60072	-0.36512
-0.88564	-0.0026546	0.037541	0.43782	0.56857	0.0047282	0.59943	0.075297	0.24173	-0.2928	0.41459	-0.60588	0.263	0.56701	-0.80481	0.69774	0.30708
-0.56819	0.064906	0.51132	0.81347	0.59387	0.19212	-0.6225	0.34473	0.092488	-0.609	-0.78858	0.96902	-0.12366	0.17187	-0.56594	-0.16415	0.028289
-0.5566	0.091166	0.41665	-0.65625	0.24694	0.020966	-0.5285	0.33302	-0.41487	-0.56405	-0.12633	0.72338	0.13716	0.87288	-0.26119	0.35914	-0.13059
-0.59562	0.0035471	0.02732	0.21221	0.63963	0.058342	-0.14128	0.6073	0.28857	-0.3982	-0.37123	-0.875	0.1929	0.56542	-0.46856	0.92032	0.35837
-0.5835	-0.084024	0.63245	-0.70988	0.45304	-0.6075	-0.45778	0.74158	-0.92663	-0.44579	-0.22364	-0.59662	-0.32977	0.29045	0.20588	-0.11641	-0.30561
-0.33769	0.10942	0.31662	0.14443	0.65393	0.9147	0.33675	0.16577	-0.73619	-0.87494	0.12686	0.50037	-0.023576	0.2631	-0.48507	-0.2313	-0.12322
0.047694	0.093439	0.8792	0.42685	0.24351	0.1685	-0.31542	-0.0048433	0.63125	-0.82585	-0.52613	0.35381	-0.2627	-0.067099	-0.7812	-0.4184	0.42533
-0.61117	0.038124	0.24421	0.57107	0.25903	0.47673	0.27363	0.2528	0.35128	-0.99065	0.14747	0.0099965	-0.57765	0.72075	0.85896	0.71318	0.52071
-0.84768	0.22954	0.037156	0.50438	0.86457	0.049626	0.3933	0.040456	-0.8549	-0.43174	0.0076347	0.11159	0.70458	0.23919	-0.85955	0.58635	-0.30942
-0.69726	0.11598	0.70688	-0.10464	0.21315	-0.021165	0.33178	0.22194	-0.79568	-0.74745	-0.6536	0.2116	0.20143	0.37768	-0.81295	-0.13189	-0.39343
-0.67401	-0.17417	0.82121	-0.47143	-0.25361	0.37035	-0.62204	0.67767	-0.55485	0.41692	0.065137	-0.13834	0.23875	0.8729	-0.7356	0.33428	-0.18417
-0.72786	-0.073773	0.388	0.5692	0.5201	0.83468	0.095585	0.56947	-0.6616	-0.58159	-0.079615	-0.66485	-0.359	-0.55119	-0.74865	-0.75151	0.17387
-0.70868	0.2575	0.23564	0.48015	0.082406	0.79691	-0.28019	0.35885	0.10783	-0.33444	-0.2101	0.98049	0.46601	0.39134	-0.96749	0.091785	-0.30123
-0.31207	-0.10453	0.90985	0.071904	0.37875	0.30025	-0.95406	0.36639	-0.52395	-0.73053	0.31356	0.88478	0.26822	0.00036703	-0.81925	0.99671	0.77058
-0.39117	0.12873	0.87982	0.0029574	-0.3655	0.048109	-0.86022	0.26041	0.48529	-0.55197	0.81142	0.52927	0.094153	0.86233	-0.5044	0.42681	-0.11228
0.015063	0.2808	0.25088	0.099191	0.91071	0.22474	0.29409	0.4133	-0.2325	-0.73409	0.05233	-0.10997	0.34537	0.23309	-0.43289	0.91417	0.30028
-0.94307	-0.041958	0.33303	-0.047773	0.4414	0.2619	0.5004	0.28851	-0.89709	-0.31134	0.50757	0.23648	-0.53457	0.3692	-0.093964	-0.81119	-0.3232
-0.038041	0.16511	0.84224	-0.024313	0.31374	-0.54987	-0.79496	0.79235	0.23488	-0.21758	-0.53816	-0.28975	-0.11791	0.052785	-0.3737	0.11211	-0.014538
-0.34492	-0.036294	-0.18473	-0.25894	0.82706	0.69979	-0.050101	0.54214	0.03174	-0.58185	-0.45857	0.61823	0.017611	0.90469	-0.78006	-0.2232	-0.11393
0.38852	0.14391	0.27682	0.51529	0.88819	0.30793	0.085918	0.82573	0.37667	-0.64726	0.087171	-0.60206	-0.43377	0.075854	0.10572	-0.13563	-0.19657
0.22105	0.16282	0.41124	-0.17266	0.87657	0.63307	0.35106	0.27442	-0.38682	-0.78493	-0.89608	0.68498	-0.20846	0.064389	-0.74222	-0.060585	0.36993
-0.82204	-0.11306	0.42947	0.59737	0.63974	0.071752	0.2806	0.23946	-0.34956	0.14736	0.3815	0.99473	0.44319	0.97175	-0.46242	0.92969	-0.045409
-0.93814	0.10459	0.95377	0.24966	-0.41188	-0.074764	-0.72024	-0.07559	-0.016959	-0.17981	-0.26447	0.64626	0.019962	0.67065	-0.79449	0.15465	0.32667
-0.98207	0.18688	0.38886	0.49118	-0.21697	0.7711	-0.62605	0.11443	-0.017986	-0.33019	-0.88077	0.22296	0.61657	0.66246	-0.7532	0.41581	-0.39774
0.29666	-0.082383	0.63627	-0.83704	0.69047	0.56449	0.47455	-0.043829	-0.40734	-0.73682	0.18872	0.97258	-0.68352	0.51973	-0.54376	-0.44931	0.79982
-0.63556	-0.14793	0.7053	0.0199	0.48628	-0.39375	0.76933	-0.1082	-0.60663	-0.40482	-0.58875	0.039256	-0.56985	0.38269	-0.17042	-0.76846	-0.21134
0.49039	-0.0065147	0.95175	-0.84155	0.59327	0.16139	0.4032	0.29137	-0.33738	-0.39555	0.83709	0.23812	-0.35081	0.60892	-0.52693	-0.30537	0.18098
-0.98759	0.18676	0.61297	-0.60534	-0.74543	0.26295	-0.26057	0.46841	-0.39314	0.43544	-0.59293	-0.0032963	0.4066	0.72165	-0.80413	0.22315	-0.322
-0.92814	0.16162	0.71858	0.044228	0.0060857	-0.40816	0.038902	0.1006	-0.54158	0.29221	0.58227	0.93349	0.38293	0.87894	-0.89051	0.81604	0.15809
-0.34638	-0.11429	0.8935	0.36663	0.59252	0.43034	-0.44198	0.3471	-0.81565	-0.89051	-0.96099	0.055328	-0.13414	-0.097305	-0.69065	-0.59811	-0.10954
-0.90689	-0.20202	0.43396	-0.3806	-0.25135	0.28894	-0.065922	0.65331	0.32214	0.052762	0.41514	0.10403	-0.076766	0.90801	-0.80804	-0.31778	0.18187
-0.089082	0.015478	0.93913	0.12147	0.089793	-0.30556	0.10833	-0.034477	0.99279	-0.49024	0.46317	-0.27366	-0.82611	0.86786	0.26469	-0.12592	0.41584
-0.60421	-0.11435	0.26196	0.79782	0.10205	0.91362	-0.42828	0.27213	0.83036	-0.77271	-0.84585	0.3711	-0.63962	0.329	-0.55251	-0.64357	0.33568
0.25977	-0.023104	0.75495	-0.22547	0.89223	0.70829	0.68594	0.9387	-0.81947	-0.59983	0.0079548	-0.12743	0.024717	0.61833	-0.1973	0.78793	0.17832
-0.72639	0.059881	0.32543	0.93575	0.58443	-0.7595	0.23429	0.97169	0.95456	-0.92692	-0.2413	0.97669	-0.10637	0.3014	-0.043701	0.25383	-0.095416
-0.61352	-0.11052	0.092474	-0.42752	0.87468	-0.41975	0.36924	0.4929	-0.15331	-0.53095	-0.8261	-0.19245	0.14907	0.13903	-0.86504	0.25853	0.20873
-0.58319	0.15772	0.27615	0.25305	0.2359	0.026133	0.63252	0.82065	0.21825	-0.83147	-0.19848	-0.033802	-0.20089	-0.010387	0.1913	0.50643	0.36994
-0.70776	-0.10509	-0.015727	0.5467	0.77921	0.62235	-0.36055	0.41483	-0.2028	-0.37166	-0.88074	-0.4059	0.044528	0.49715	-0.19357	0.4525	0.14722
-0.065827	0.093167	-0.052155	0.26124	0.99839	0.45945	0.71864	0.49031	0.27335	-0.70489	0.13482	0.31651	-0.08736	0.41194	-0.74871	-0.31907	-0.16588
-0.45119	0.15064	0.46141	0.34258	0.45613	0.24696	-0.48286	-0.10657	-0.25674	-0.60567	-0.66244	0.1392	-0.42683	0.71295	0.16027	-0.21762	-0.077752
-0.62468	-0.042043	0.88698	-0.037347	-0.064528	0.48142	0.20039	0.50777	-0.60053	-0.33869	0.43016	-0.46037	-0.15791	0.004343	-0.79618	-0.41508	0.0909
0.72088	0.19369	0.85288	-0.47517	0.87444	0.33597	0.43756	0.19526	-0.42234	-0.75653	-0.39238	0.81401	-0.29917	-0.15233	-0.62488	-0.3809	0.38894
0.078937	0.021646	0.79735	-0.20742	0.16849	0.20827	-0.47762	0.62514	0.12054	-0.24224	-0.39618	0.31425	-0.31119	0.18488	0.0060296	0.24887	0.4714
0.070253	0.19482	0.71623	0.27307	0.14317	0.075531	-0.17943	0.87502	0.42666	-0.16085	-0.28165	0.3688	0.16376	-0.37849	-0.71824	0.30247	0.28023
-0.18373	0.03808	-0.054373	-0.16431	0.69969	0.62295	0.093359	0.29794	0.057255	-0.44243	-0.62555	0.56449	-0.75948	0.8656	0.40398	-0.85675	-0.44132
0.32267	-0.1246	0.85113	0.1359	0.90168	0.04923	0.32098	0.58452	0.10449	-0.48266	0.036377	0.030173	-0.087487	0.097725	-0.43363	0.1799	0.39194
-0.13626	0.10804	0.77121	-0.34533	0.30582	-0.9004	0.35293	0.053	0.65428	-0.19526	-0.088103	-0.52654	0.14189	0.67351	-0.562	0.86106	0.64002
-0.83387	0.022415	0.60366	0.38876	0.097311	-0.35686	0.46657	0.20853	0.30837	-0.69678	0.49463	0.76742	-0.084833	0.28487	-0.76787	-0.059837	0.08288
-0.65693	-0.04847	0.28973	0.28533	0.74068	-0.8371	0.28851	-0.21911	0.69206	-0.79686	0.24155	0.56904	-0.14357	0.90967	-0.82827	-0.039205	0.28363
-0.78764	0.06791	0.98934	-0.74568	-0.69056	0.023314	0.035225	0.37455	-0.70703	0.7123	0.28661	0.8349	0.12118	0.81736	-0.84838	-0.29683	-0.1266
-0.9836	-0.20415	0.51194	-0.24382	0.36957	-0.22234	-0.42513	0.45224	-0.81238	-0.41506	-0.77135	-0.018452	-0.28687	0.32473	-0.34632	0.44345	0.65438
-0.57354	0.14837	0.51565	0.64279	0.34539	0.41767	-0.53282	0.080915	-0.0044367	-0.19445	-0.47425	0.70446	-0.35626	0.9626	-0.049083	-0.76983	-0.55825
