# Supplementary material for: Distinct cellular states determine calcium signaling response
Source: Mol Syst Biol. 2016 Dec 15;12(12):894. doi: 10.15252/msb.20167137 (PMC5199124; doi:10.15252/msb.20167137)
Supplement: Supplementary file 6 — Source Data for Figure 3 [file MSB-12-894-s005.zip › parameterDistributionGroup/parameterDistribution106.csv]

-0.87449	0.0014738	-0.27091	0.77866	0.90271	-0.081174	-0.33133	-0.042828	0.40953	-0.68241	-0.42078	-0.063384	0.38485	0.50862	-0.88106	0.46212	0.29653
-0.6985	-0.019689	0.79735	-0.13859	-0.42966	0.24566	0.60552	0.61787	-0.10768	-0.21547	0.60423	0.72289	-0.10831	0.73998	-0.058612	0.35958	0.054345
0.24265	0.18055	0.98262	0.92735	0.2377	0.87542	0.57149	0.053435	-0.1851	0.31625	0.078978	-0.26089	-0.28487	0.59155	0.06741	-0.26203	0.12384
-0.84187	-0.067409	0.62783	-0.058636	-0.59854	0.70419	-0.8483	0.86602	-0.54836	-0.82302	0.36688	0.54044	-0.5395	-0.58161	-0.087277	0.096264	0.59408
-0.75284	0.069518	0.17322	-0.50074	0.15958	-0.76492	0.30866	0.8672	-0.13401	-0.47697	0.16073	-0.39099	0.093054	-0.56997	-0.32928	0.27306	0.31557
-0.29696	-0.067428	0.10856	-0.20881	0.63947	0.53535	0.44806	0.5222	-0.013754	-0.041199	-0.56583	-0.57338	0.022421	0.78524	-0.8807	-0.18037	0.026672
-0.72329	-0.17337	0.55345	-0.57176	0.23587	-0.11992	-0.49542	0.45532	-0.88533	-0.63367	-0.49271	0.41606	-0.39934	-0.2576	-0.33219	-0.25282	0.34572
-0.93442	0.095077	-0.17518	0.14678	0.44269	0.12685	-0.029679	-0.054782	-0.30904	0.077245	-0.38632	-0.49955	0.033994	0.43087	-0.45649	0.54635	0.90952
-0.56358	0.10104	0.2912	0.81794	0.34432	0.23701	-0.067934	0.64908	0.4776	-0.63103	0.35318	0.29268	0.17373	0.33509	-0.33441	0.10608	-0.085035
-0.13419	0.13561	0.31727	0.084022	0.54849	-0.22074	0.41127	0.54219	0.13076	0.57675	0.3352	-0.6002	0.25543	0.88147	0.086213	0.83195	0.092328
-0.38365	0.1307	0.050427	0.36863	0.64626	0.78697	-0.61121	0.35322	-0.94701	-0.17499	0.11946	0.027619	0.01463	0.93843	0.38943	0.57676	-0.15055
-0.72221	-0.097369	0.67494	0.28019	-0.14955	-0.34114	0.21549	0.85332	0.69475	0.30764	0.082821	0.22317	0.30853	0.40149	-0.66927	0.88433	0.54139
-0.56632	0.15883	0.31071	0.37577	-0.15574	-0.055006	0.22699	0.55224	0.65752	0.22181	-0.33121	0.46246	0.047625	0.35876	-0.19412	-0.42167	-0.29398
0.31416	0.15605	0.71337	0.39172	0.54084	0.36288	-0.7794	0.153	0.40223	-0.7504	0.14578	0.91124	-0.037098	0.71899	-0.55213	-0.40848	-0.25826
-0.1252	0.22397	-0.032427	-0.12915	0.96957	0.44131	0.52239	0.37907	-0.44869	-0.69386	0.52306	0.076647	0.83676	0.65477	-0.74925	0.97149	-0.28269
-0.85601	0.056363	-0.34639	-0.18335	0.82898	-0.22907	-0.39658	0.067998	-0.53402	-0.50407	0.26938	-0.35808	0.38327	0.54308	-0.77198	0.40599	-0.13158
-0.79161	-0.19759	-0.0022907	0.61748	0.94989	-0.25203	0.025355	0.67782	-0.075342	-0.8777	0.52221	0.7961	-0.28329	0.42516	0.6787	0.70248	0.23764
0.31738	0.22911	0.69616	-0.11274	0.31434	0.32391	0.44134	0.61703	-0.74589	-0.9332	0.97139	0.9409	-0.34013	-0.52043	0.090379	0.073901	0.35469
-0.86888	-0.057452	-0.012151	0.62007	0.52083	-0.15466	0.38369	0.51652	0.61159	-0.18159	0.50605	0.34504	-0.14816	0.19976	0.032189	-0.46521	-0.12265
0.54185	-0.065748	0.57801	0.12536	0.91024	0.10363	0.063598	0.96911	0.29924	-0.26393	0.65122	0.44454	-0.0027608	-0.041954	-0.25914	0.4517	0.38529
-0.72565	-0.040293	0.73506	0.041997	0.049022	-0.97909	-0.15876	0.66695	0.56435	-0.91288	-0.3228	0.37553	0.080808	-0.7098	-0.94562	-0.72613	0.015986
-0.2606	-0.077473	0.57221	-0.50712	0.55884	-0.40809	-0.010472	0.030254	-0.33648	-0.90387	0.57208	-0.29481	-0.38897	0.62906	-0.17949	-0.9756	-0.38959
-0.37439	0.28248	0.46027	0.9902	0.20473	0.87956	-0.82166	0.18881	-0.62476	-0.71705	0.031647	-0.71225	-0.016178	0.41715	0.15156	0.36315	-0.091774
-0.28478	0.073609	0.24002	-0.3199	0.79382	-0.014852	-0.1956	0.0059261	-0.4392	-0.11251	0.63762	-0.92213	-0.013356	0.90279	-0.63274	-0.40699	-0.2001
0.067072	-0.2257	0.80188	-0.10302	0.668	0.23289	-0.28985	0.18161	-0.45781	-0.59508	-0.20435	0.14794	-0.50431	0.32929	-0.36486	-0.6736	-0.077777
-0.70532	-0.10386	0.9882	0.30033	-0.75248	0.5592	0.88999	0.47611	0.35224	-0.48369	0.27838	-0.31718	-0.29373	0.25563	-0.39405	-0.021589	0.48598
-0.32685	-0.069118	0.63773	-0.28569	0.53962	-0.071137	0.47746	0.70655	-0.48356	-0.50872	0.91172	0.11867	0.35259	0.19831	-0.3028	0.24155	-0.095162
-0.64419	0.11203	0.087462	0.57671	0.55917	0.81751	-0.76749	0.10277	-0.92736	-0.12537	0.14698	0.054889	0.0082079	0.55784	-0.58949	-0.14581	-0.24289
-0.33809	-0.030818	0.66371	0.40044	0.010024	-0.060933	-0.83062	0.81807	0.87474	-0.030877	0.41782	-0.36193	0.039554	0.63495	-0.11621	-0.34953	-0.35165
-0.18924	0.30085	0.46219	-0.88113	-0.25342	0.34449	-0.70669	0.3438	-0.85256	-0.31338	-0.42656	0.88864	0.12002	0.60506	-0.13355	0.91343	0.36315
-0.4712	0.029652	0.20625	-0.076479	0.32215	-0.21045	-0.83936	0.5133	0.44338	-0.026605	0.20668	0.015955	0.26171	0.021341	-0.76467	-0.26707	-0.003888
-0.45099	-0.0052372	0.70442	0.25407	0.2804	-0.011978	-0.11543	0.4343	-0.035324	-0.056893	-0.4081	0.93475	0.045874	-0.058557	-0.62732	-0.39694	-0.0098214
-0.8942	-0.073406	0.2047	0.73527	0.70014	-0.59116	0.46185	0.23315	0.042055	-0.92706	0.96888	0.82217	-0.68772	0.41246	0.89377	0.017038	-0.037982
-0.56015	-0.34751	0.83284	-0.12372	-0.43096	0.039722	-0.022472	0.27133	0.78958	0.09061	0.61581	0.73326	-0.38663	0.42107	-0.91542	-0.81625	0.43676
-0.57326	-0.026952	0.82887	0.74737	0.14272	0.34265	-0.16881	0.43199	0.038496	-0.096896	0.94235	0.2892	0.44434	0.066284	-0.95803	0.087512	-0.13451
-0.92236	0.11533	0.83802	0.58783	-0.44538	0.60756	0.16428	-0.014312	-0.436	-0.83359	-0.97333	0.52172	-0.31582	0.096551	-0.65904	-0.92414	-0.073942
-0.41498	0.022982	0.55374	0.6779	0.56563	0.46618	0.36103	-0.40953	-0.2874	-0.18926	-0.6735	-0.36697	-0.43311	0.81735	-0.55181	-0.97546	0.14739
-0.81252	-0.081039	0.26945	-0.86613	0.44296	-0.85173	0.029446	0.54485	-0.57321	-0.34679	-0.28551	0.68734	0.080911	-0.078392	-0.37689	-0.1826	-0.03774
-0.36085	-0.071491	0.73227	-0.36753	0.34804	-0.74845	0.0094554	0.83424	0.18928	-0.82385	0.96787	-0.54343	0.27034	-0.22867	-0.57895	0.78317	0.6659
-0.18641	0.0068866	0.68704	0.0092933	0.85165	-0.094806	0.14676	0.27896	-0.70822	-0.36753	-0.39292	0.45605	0.28767	-0.030843	-0.97215	-0.38072	-0.21737
-0.47163	-0.014723	0.63563	-0.11655	0.41334	-0.32752	0.061091	0.19109	-0.54369	0.088786	0.59417	-0.82682	0.019479	0.70749	0.2027	0.78398	0.4653
-0.43506	0.038943	0.41746	-0.25572	0.30927	-0.99951	0.10582	0.072876	0.39708	0.16979	-0.26482	0.98218	-0.10125	0.52411	-0.50377	0.19326	0.35548
-0.3995	-0.1547	-0.1746	-0.4452	0.77623	0.084885	-0.41674	0.69101	0.21216	-0.73733	-0.3465	-0.42082	-0.16796	0.14311	-0.50176	-0.21301	0.31818
-0.87775	-0.20584	0.12752	0.13571	0.70483	-0.34935	0.30326	0.85871	0.19052	-0.34371	0.054136	0.89344	0.40114	0.37345	-0.90742	0.83052	0.41868
-0.049	0.0031442	0.839	0.34628	0.49509	-0.91369	-0.028236	0.09693	0.4737	-0.051857	-0.14445	0.70068	-0.38617	-0.58189	-0.45784	-0.79727	0.2159
-0.21908	0.049819	0.64404	0.64608	0.64055	0.091757	0.86486	0.72179	-0.65385	-0.052738	0.86872	0.92757	0.091893	0.723	0.42474	0.83335	-0.097801
-0.55434	0.083507	0.85942	-0.58964	-0.32352	-0.0073081	-0.11467	0.58724	-0.90104	0.051975	-0.55964	-0.54582	-0.039965	0.81522	0.71286	0.53734	-0.10685
-0.99516	-0.051958	-0.31144	-0.72962	0.74927	-0.086033	-0.091248	0.32751	-0.69718	-0.35508	-0.12384	-0.33795	0.1611	-0.034179	-0.86534	0.26077	0.58771
-0.23307	0.20794	0.23022	0.97528	0.54272	0.085302	0.99733	0.36465	0.7574	0.17203	0.082249	0.34079	0.17315	0.087548	-0.67797	-0.068644	0.092943
-0.71242	0.27149	0.42427	0.41332	-0.14529	0.3852	-0.016231	0.1466	-0.15529	-0.6069	0.27598	-0.90198	0.12316	0.49284	-0.21105	0.02066	-0.14468
-0.60362	-0.077302	0.0089252	-0.80909	0.34616	-0.35256	-0.13986	0.38922	0.04099	-0.81235	-0.59221	0.15815	-0.5703	0.65849	0.62573	0.39503	0.40351
-0.8322	-0.15983	0.38993	0.28879	0.17487	-0.46084	0.026403	0.81145	0.10867	-0.16467	0.48104	0.053689	-0.094731	-0.43189	-0.060442	0.72854	0.83817
-0.93286	0.2585	-0.34627	0.54638	0.35405	0.21827	0.39939	0.20831	-0.044555	-0.25196	-0.51824	-0.00027985	0.4721	0.26958	-0.75171	0.65199	-0.059222
-0.52196	-0.086061	0.55669	-0.80434	0.2296	-0.92129	0.98585	-0.35444	-0.080711	-0.073698	0.43591	0.61747	-0.57331	0.25176	-0.37075	-0.67073	0.5803
0.262	-0.05166	0.69079	-0.71644	0.91143	-0.23452	-0.15311	0.49239	-0.44079	0.16006	0.85285	0.37587	0.59147	0.4935	-0.90811	0.73726	0.26867
-0.73619	-0.05663	0.3207	0.40788	0.10172	0.87189	0.17211	0.29159	-0.35051	-0.22856	0.58804	-0.054769	-0.1936	-0.038701	-0.71475	0.14751	0.78003
-0.58859	0.079499	0.45863	0.80584	0.62357	0.17372	0.25473	0.14317	-0.48456	-0.0076731	0.55255	0.049796	0.26517	0.50537	-0.69021	0.40391	0.19758
-0.53735	0.013615	-0.49104	-0.11801	0.73928	0.84532	-0.90748	0.6796	-0.69073	-0.50139	-0.85772	0.43578	-0.54077	0.010606	0.56636	0.79121	0.87039
-0.67264	0.011139	0.44735	-0.17395	-0.12298	0.80643	-0.39282	-0.46351	-0.78202	-0.40039	-0.63193	0.65935	-0.92071	0.80484	0.38198	-0.71135	0.033912
-0.069475	-0.098393	0.5243	-0.56311	0.64471	-0.63967	-0.09616	0.38011	0.013297	-0.1105	-0.51673	0.60993	0.32783	0.018983	-0.79131	0.078459	-0.050839
-0.13038	0.0033606	0.69861	0.6072	0.36256	0.042055	-0.063064	0.30717	0.26166	0.22675	-0.38493	0.6363	-0.054705	0.039924	-0.29407	-0.12722	0.21738
-0.69166	0.16336	0.56786	0.77123	-0.088891	0.25458	0.44398	0.36358	-0.12285	-0.97992	-0.43455	-0.13894	0.072726	-0.23458	-0.33695	0.45407	0.55503
-0.51201	0.031557	0.76113	0.4268	-0.14698	0.88776	-0.68223	0.41821	-0.33669	-0.91107	0.59318	-0.75207	0.0094687	0.83358	-0.19005	-0.35545	-0.49911
-0.014291	0.14837	0.70915	-0.27983	0.56913	-0.037311	-0.52377	0.2592	-0.76145	-0.86211	0.1704	0.22995	-0.37334	0.21828	0.54142	0.26753	0.37626
0.021794	0.14901	0.21598	0.011072	0.73115	-0.070601	0.3304	0.16318	0.13114	-0.56542	0.3642	-0.19586	0.45842	-0.0044973	-0.78432	0.43846	0.24417
0.14699	0.11387	-0.047086	-0.33262	0.90217	-0.54484	0.37834	0.2428	0.52925	-0.66267	-0.41222	0.10351	-0.21077	0.055102	-0.65641	0.27194	0.62012
-0.62387	-0.27807	0.33854	-0.65354	0.36984	-0.081877	0.94308	0.60075	-0.23462	-0.99084	-0.18754	0.54256	-0.46719	0.42543	0.07743	-0.49619	-0.0033007
-0.73141	0.18068	0.54144	0.30875	0.027026	-0.73435	-0.51675	0.30723	0.60831	-0.53655	-0.88504	0.69007	0.47992	0.18506	-0.93091	0.28624	-0.14406
0.27838	0.091778	0.91888	0.43247	0.13465	0.85372	-0.43171	0.55685	0.20097	-0.60478	0.2525	0.85085	0.16954	0.69199	0.11772	0.70436	0.33815
-0.35301	-0.051991	0.55265	0.24097	0.72399	0.35624	0.76258	-0.13893	-0.46578	-0.26047	0.30576	0.056465	-0.20034	0.73664	-0.77818	-0.42545	0.4599
-0.30427	0.088588	0.4169	-0.30237	0.5031	-0.85205	0.36424	0.76556	0.59113	-0.83413	-0.20535	-0.45628	0.43355	0.56834	-0.79105	-0.19097	-0.41572
-0.9327	-0.0063392	0.93585	0.52366	-0.10605	-0.14377	0.096968	0.3596	-0.17012	-0.081281	-0.16951	0.27317	0.23079	0.83857	-0.74995	-0.70103	-0.46426
-0.47872	0.22968	0.89861	0.29201	-0.011897	0.51646	0.33994	-0.027715	-0.99614	-0.93802	0.40405	0.34286	0.39465	-0.063663	-0.91099	0.021026	-0.02055
-0.8624	0.0005496	0.36241	-0.25778	0.29129	-0.32868	0.057816	0.33207	-0.32714	-0.1113	-0.38949	0.70962	0.21185	0.25956	-0.86242	-0.65806	-0.2616
-0.99902	0.034233	0.3873	-0.19581	0.055487	-0.58547	0.41697	-0.092157	-0.43593	-0.50353	0.73297	0.41488	-0.08994	-0.22398	-0.97793	-0.93773	-0.10022
-0.69989	-0.14892	0.032014	0.05563	0.79172	-0.5827	0.3169	0.40843	0.54387	-0.55126	0.19892	0.69136	0.41547	0.20222	-0.94129	0.53877	0.51138
-0.4243	0.051599	0.64152	-0.82357	-0.18125	-0.3501	-0.27496	0.63947	0.33577	-0.98439	0.54074	0.28746	0.31738	0.47045	-0.84821	-0.23748	-0.2815
-0.0047692	0.071885	0.4715	0.33003	0.63818	-0.12903	0.36674	-0.32822	0.17467	-0.090391	-0.51186	0.55422	-0.22778	0.86878	-0.51638	-0.2217	0.27545
-0.54646	-0.10713	0.34121	0.099165	0.65125	-0.4462	0.66369	0.38528	-0.2702	0.20124	-0.057824	0.20733	-0.3134	0.10486	-0.082493	-0.94435	-0.32147
-0.92513	-0.025252	0.68863	0.34531	-0.43512	0.68011	0.34912	0.98934	0.40248	-0.3172	0.51617	-0.41769	0.35412	0.94396	-0.46507	0.87246	0.44532
-0.12397	-0.089306	0.15218	0.0088292	0.70486	0.42173	-0.23751	0.14193	0.27007	-0.56499	-0.0074141	-0.15236	-0.57488	0.88721	0.11092	-0.20328	0.29289
-0.84944	0.015291	0.83235	0.24562	-0.23598	-0.73958	0.050072	0.8857	0.66388	-0.28913	0.55406	-0.47763	0.14557	0.68877	-0.17005	0.2052	-0.28315
-0.41987	-0.14292	0.50685	0.080465	0.52827	0.39604	0.60966	0.69213	-0.93654	-0.24127	0.39082	0.13699	-0.21138	-0.55757	-0.44683	0.17175	0.72353
-0.94199	0.14323	-0.30349	-0.042005	0.74284	-0.94042	-0.092021	0.43734	-0.13227	-0.71165	-0.85357	0.82655	-0.072558	-0.64481	-0.55414	0.016806	0.46049
-0.3486	0.043146	0.5495	-0.32322	0.40841	-0.58919	-0.11887	0.099718	-0.13226	-0.38197	0.070212	0.42384	-0.41455	0.21732	-0.11672	-0.62004	-0.11043
-0.65419	0.032141	0.482	-0.21196	0.48098	-0.54913	0.95823	-0.066549	-0.534	-0.85649	0.71202	-0.65959	-0.41052	0.3054	-0.28695	-0.079143	0.57146
0.27322	0.022166	0.82808	-0.13865	0.70884	-0.50277	0.43344	0.57142	-0.09895	-0.084798	-0.17642	0.38103	0.1056	0.43821	-0.032096	0.45187	0.017859
-0.63919	-0.24973	0.83303	0.94946	0.14056	0.90926	0.62406	-0.11493	-0.53693	0.23231	0.74323	-0.24571	-0.20943	0.80039	-0.47707	-0.32773	0.17825
-0.31066	0.08332	0.68238	0.34809	0.1253	0.53917	0.10537	0.019259	-0.26576	0.22998	-0.67382	-0.082977	0.68232	0.89525	-0.59849	0.93184	0.12772
-0.086016	0.13107	0.50884	0.064811	0.40432	0.59808	-0.78636	0.54129	-0.7045	-0.73489	-0.54909	-0.20851	0.25405	-0.23516	-0.7058	0.78272	0.60592
-0.99481	-0.27293	-0.065864	0.070782	0.75094	0.2155	0.78667	0.6489	-0.43299	-0.38251	0.66198	0.67393	0.13885	-0.051665	-0.97332	-0.47216	-0.032687
0.34527	0.25084	0.65924	-0.43534	0.34733	0.79755	-0.34176	0.50255	-0.53175	-0.98041	-0.02119	-0.72788	0.23783	0.71953	-0.43051	0.035817	-0.22463
-0.91579	0.015663	0.24472	-0.14312	0.18368	0.28471	-0.13206	0.47627	-0.86122	-0.086244	-0.37024	-0.38886	0.25557	-0.050627	-0.34544	0.47287	0.36485
-0.87485	-0.049633	0.43718	0.39441	0.088319	0.046993	0.27452	0.63342	-0.17005	-0.17125	0.34862	-0.11158	0.027415	-0.067553	-0.50156	-0.47575	-0.23278
-0.069931	-0.10173	0.53971	0.26159	0.41027	0.42842	0.77246	0.70286	0.52655	-0.63604	0.43169	0.23201	-0.013486	0.074831	-0.87809	0.2152	0.6296
-0.39705	0.039914	0.41664	-0.090362	0.27509	0.16588	0.64092	0.41807	-0.33471	-0.62684	0.91324	0.64836	0.217	0.10404	-0.73314	0.27062	0.022823
-0.89506	0.035315	0.071011	0.85332	0.5636	-0.62531	-0.044364	0.39958	0.88601	-0.62986	0.04608	0.44326	0.54372	0.56165	-0.61657	0.8826	0.063662
-0.57686	-0.11062	-0.0021732	0.50846	0.61877	0.36295	0.90502	0.52532	-0.038805	0.073068	-0.48484	0.48739	-0.18503	-0.061154	-0.42855	0.76926	0.97041
0.25269	0.00045304	0.68145	0.32841	0.75809	0.30239	0.61675	0.11674	0.18223	-0.28443	-0.0091849	-0.37667	-0.26032	-0.072949	-0.63277	-0.22925	0.60885
-0.26988	0.1365	0.93049	0.385	0.0049543	-0.23837	0.41193	0.36874	-0.14628	-0.43674	0.62836	0.43136	-0.45322	-0.10083	-0.025756	-0.67502	-0.32646
-0.82842	0.067161	-0.08492	0.26311	0.43653	0.010261	-0.40155	0.38241	-0.21701	-0.33454	-0.12704	-0.14939	0.081753	-0.27204	-0.5196	0.45861	0.56577
0.2084	0.11517	0.27473	-0.45719	0.66709	0.338	0.65087	0.41847	-0.017768	-0.36363	0.18636	0.062174	0.21453	0.92296	-0.6303	-0.26886	-0.36665
-0.6517	-0.10531	0.48813	0.9431	0.46221	-0.28949	-0.57829	0.8499	0.65306	-0.65966	-0.39229	-0.27489	-0.24798	-0.43364	-0.030992	-0.27664	0.18112
-0.13749	-0.13675	0.45337	-0.16591	0.53142	-0.31675	-0.040596	0.96747	0.82997	-0.25226	-0.19761	0.75402	0.41394	0.11573	-0.98092	0.3094	0.39251
-0.11321	0.050051	0.89976	-0.29641	0.2792	0.031309	0.35762	0.83228	-0.066659	-0.64223	0.0087746	0.2738	0.55554	0.68215	-0.64739	0.17923	-0.45751
-0.45826	0.02921	0.054976	0.98247	0.84984	0.56981	0.09456	0.28291	-0.14511	-0.54653	-0.28711	0.090206	-0.16639	0.31837	-0.0015396	-0.21798	-0.039605
-0.72307	0.025542	0.39369	0.69912	0.61747	-0.30685	-0.059683	0.44181	-0.41844	0.35952	0.46102	0.32899	0.64391	0.14979	-0.46447	0.9186	-0.026742
-0.44056	-0.016141	0.96713	0.60355	0.25542	-0.99914	-0.10804	0.30287	0.44552	-0.2697	-0.8655	0.22615	-0.17398	0.3376	0.11154	0.61503	0.37479
-0.34175	0.1339	0.52136	-0.82688	-0.05512	0.56559	-0.016803	0.073275	-0.74935	-0.82808	0.92522	0.48164	-0.13871	0.61074	-0.68405	0.095212	0.66861
-0.085288	0.0775	0.89048	0.25582	0.46927	0.018442	0.43037	0.438	-0.15155	-0.92664	0.14714	0.41425	0.0085557	0.40091	-0.021935	0.47264	0.38161
-0.79659	-0.052959	0.38535	0.13357	0.079012	-0.22349	-0.26749	0.4441	-0.18949	-0.20597	-0.093013	0.21664	-0.3456	0.51105	0.36236	0.93805	0.50804
-0.12038	0.082917	0.73468	0.1773	0.018394	0.43357	-0.526	-0.068399	0.16061	-0.046535	0.53629	0.35219	-0.30484	0.78415	-0.0038472	0.10396	0.59115
-0.72633	-0.0023309	0.26833	-0.46573	0.3043	-0.31536	0.1884	0.33745	-0.61197	-0.59798	0.7674	-0.69907	-0.020869	0.87568	0.30011	0.37983	-0.31018
-0.15267	0.087484	0.61526	-0.70515	0.21553	-0.50814	-0.9671	0.4205	0.30291	-0.93305	0.36272	0.87732	0.18127	0.98808	-0.30266	0.31601	-0.10381
0.63452	0.35756	0.48216	-0.67891	0.78782	-0.032483	-0.8949	0.06492	-0.52098	-0.82895	0.20794	-0.22769	0.1822	0.64183	-0.33055	-0.35729	-0.31469
-0.19846	-0.22487	0.46175	0.4059	0.62404	0.67779	0.21434	0.46165	-0.096768	-0.035457	0.084602	-0.52461	0.11788	0.86588	-0.39808	0.40461	0.04608
-0.83137	-0.055538	0.36421	0.42676	0.047397	0.30953	-0.48237	0.85016	0.048484	-0.72609	-0.70135	-0.74097	-0.085031	0.072016	-0.49144	-0.12578	-0.18083
