# Supplementary material for: Distinct cellular states determine calcium signaling response
Source: Mol Syst Biol. 2016 Dec 15;12(12):894. doi: 10.15252/msb.20167137 (PMC5199124; doi:10.15252/msb.20167137)
Supplement: Supplementary file 6 — Source Data for Figure 3 [file MSB-12-894-s005.zip › parameterDistributionGroup/parameterDistribution107.csv]

-0.46799	-0.81213	0.23549	-0.49526	-0.68118	0.68754	0.98836	-0.035825	-0.98212	0.96365	0.13205	0.056762	0.11757	-0.22848	-0.27078	0.13141	-0.59129
-0.056973	-0.067573	0.037884	-0.5555	0.065183	-0.11445	-0.74579	0.85477	0.92655	0.19082	0.17794	-0.22842	0.22629	-0.83189	-0.85238	-0.077854	-0.39257
-0.44368	-0.85101	0.44228	0.38631	-0.73309	0.022044	-0.37778	-0.40955	-0.13563	0.61882	-0.27897	-0.82919	-0.28634	0.11522	-0.61443	-0.35893	-0.018452
-0.67944	-0.20887	-0.15873	0.51849	-0.16801	0.19117	0.57203	0.40455	-0.93603	0.22068	-0.38083	0.70509	-0.022858	-0.64484	0.3777	0.69728	-0.40754
0.29057	-0.34424	0.84554	-0.25716	-0.23478	0.44537	-0.80379	0.42892	-0.91024	0.92283	-0.30287	-0.51194	-0.43655	0.89582	-0.27476	0.12774	0.46819
-0.72284	-0.22413	-0.94519	0.53413	0.35523	0.61812	0.81153	0.17117	0.17389	0.23035	0.11796	0.15067	-0.18632	0.050522	0.79718	0.44202	-0.72726
-0.29709	0.012318	0.67681	-0.5897	-0.46321	0.68664	-0.91929	-0.35861	-0.55739	0.16836	-0.37865	-0.17973	0.37612	-0.20402	-0.20717	0.57243	-0.72078
-0.027087	-0.72255	-0.49022	0.44339	-0.56991	0.62537	0.8354	-0.22657	-0.5277	0.31408	-0.3683	-0.38583	-0.47265	-0.16446	0.88086	0.72819	-0.043926
-0.5593	-0.36077	0.42674	-0.25597	0.16296	0.85264	0.94656	-0.32036	0.67404	-0.33352	-0.77092	-0.68632	-0.2482	-0.37253	-0.33417	0.38785	0.39021
-0.92744	0.24587	0.0037503	0.34533	-0.91248	-0.08983	0.9786	-0.029361	0.46139	-0.088397	0.66989	0.091419	-0.31624	-0.76957	-0.44039	-0.30774	-0.045825
-0.97784	-0.011462	0.1805	0.46705	-0.48782	-0.37856	-0.49659	0.57389	-0.085785	0.62291	-0.49057	-0.81121	-0.55804	0.12149	0.15451	-0.17486	-0.06788
-0.98446	-0.99258	-0.5618	-0.26937	0.67125	0.35493	-0.16409	0.15462	0.26064	0.94397	0.91203	0.78052	0.24083	0.21938	-0.3624	0.53179	-0.33163
-0.50329	-0.20911	0.35277	-0.75876	0.08923	-0.28182	0.27862	0.25815	-0.63456	0.98762	-0.38121	0.71654	-0.80989	0.38153	-0.10874	0.073553	0.89811
0.090751	-0.29014	0.62847	-0.5938	-0.30108	-0.1451	0.82668	-0.154	-0.92947	0.79361	0.68977	0.93348	-0.50062	0.33641	0.95025	0.22161	-0.54028
-0.70245	-0.69449	0.18909	-0.51895	0.90822	0.34039	0.25242	0.39312	-0.62611	0.50532	0.28593	0.3518	-0.38995	-0.99433	0.30342	-0.2624	-0.48825
-0.17868	-0.14981	0.010036	-0.29	-0.56834	-0.29783	0.85221	-0.89914	-0.2772	-0.10435	0.6193	-0.45099	-0.25486	-0.27989	0.15427	-0.38827	-0.8397
-0.64648	-0.34114	0.49942	0.55916	0.076973	0.30915	0.70099	-0.27135	-0.68451	0.95171	0.2544	0.05209	0.11114	-0.43334	-0.42378	0.73876	0.19313
-0.54146	-0.0010261	0.57817	0.049722	-0.83629	0.95104	-0.50074	0.6445	-0.7484	0.95669	-0.38352	-0.21565	-0.55365	-0.39037	0.26758	0.17832	0.21946
0.49517	-0.85351	0.20109	-0.30746	0.10488	0.56431	0.79746	-0.50527	-0.80631	0.14534	-0.78467	-0.11061	-0.14096	0.047881	0.89593	0.53856	-0.77437
-0.33984	-0.31617	0.49397	0.044072	0.059203	-0.21816	0.60626	0.68324	0.57419	0.68417	-0.98057	-0.53467	-0.21527	-0.4218	0.2809	0.561	-0.018148
-0.26887	0.12081	0.48083	-0.229	-0.34733	-0.33133	-0.93994	-0.24174	0.43097	0.4011	-0.88044	0.11038	-0.38743	0.041921	-0.45436	-0.38707	0.12476
0.76288	-0.83194	0.7664	-0.4809	-0.89377	0.126	0.033625	-0.69751	0.99208	0.92555	-0.084727	-0.96673	-0.021491	0.4008	0.08167	0.93232	0.16763
-0.64033	-0.46421	-0.32062	-0.16337	0.74644	0.67281	-0.28203	-0.47242	0.021499	-0.53679	-0.93908	0.27916	-0.029895	-0.015824	-0.14195	0.81677	0.21145
0.15579	-0.63741	0.71082	-0.28716	0.11487	-0.97516	0.44815	0.098683	0.94602	0.47389	0.26515	0.64952	0.089718	-0.66979	-0.56045	-0.35382	-0.72283
-0.26221	0.11209	0.3266	-0.70288	0.38959	-0.65008	-0.52153	-0.0034395	-0.97709	0.33055	-0.13636	0.87036	-0.67853	0.22098	0.50492	0.18853	0.19292
0.00065133	0.26653	-0.82131	0.45909	0.45487	0.37617	0.48539	0.087157	-0.17612	0.1593	-0.029057	0.55895	-0.28974	-0.84913	0.5092	0.74336	0.096185
0.151	0.066829	-0.59431	-0.71763	-0.27081	0.24444	0.49655	-0.14149	0.67432	-0.91686	-0.74821	0.67116	-0.079886	-0.1135	0.54847	0.40304	-0.73306
0.23011	-0.28476	0.2414	-0.18489	0.56331	0.7236	0.43858	0.21419	0.06948	0.027665	0.57345	-0.28039	-0.70419	-0.20591	0.63798	-0.12789	-0.17665
-0.48425	-0.075515	-0.079032	-0.89559	-0.92494	0.082805	-0.15043	-0.64387	-0.26999	-0.073552	0.59634	0.34212	-0.35566	0.11258	0.25565	0.59243	0.17817
-0.97428	-0.35693	-0.0062599	0.36935	-0.85986	-0.90974	0.19811	-0.18554	0.44698	0.095753	0.60245	-0.16849	-0.22169	-0.037807	0.99376	0.50125	-0.78788
-0.44316	-0.30382	0.039466	-0.6454	0.48538	-0.018696	0.68514	0.40633	0.3378	-0.01808	0.90209	-0.76437	-0.28994	-0.22989	-0.14542	0.62991	0.52933
-0.61371	-0.88892	0.28416	0.30693	-0.077952	0.7036	0.2895	-0.25574	-0.26536	0.7534	-0.80792	-0.20859	-0.48851	0.59686	0.62079	-0.39628	-0.82313
0.90442	0.11778	0.77231	-0.21773	-0.065276	0.46025	0.67511	-0.37627	0.14089	-0.16695	-0.48939	-0.67138	-0.46021	0.23615	0.011048	0.29245	0.39845
-0.69064	0.1319	-0.3054	-0.48655	-0.66306	-0.3041	-0.76765	-0.018659	0.90263	-0.36103	0.54513	-0.22167	-0.97803	-0.12787	-0.056546	-0.59556	0.41205
-0.71858	-0.59797	-0.42195	0.22711	-0.2236	0.10639	0.60852	0.13	0.96611	0.51194	0.62564	-0.4426	-0.3231	-0.3611	-0.58072	-0.7906	-0.29033
0.80788	0.29744	0.46538	0.98233	-0.9162	0.14302	-0.41754	-0.44698	-0.92608	0.80197	-0.49628	0.87936	-0.086304	-0.37944	-0.52001	-0.47258	-0.61159
-0.23359	-0.67786	-0.45554	0.013318	0.44865	0.26785	0.65277	-0.76234	-0.21047	0.4375	0.46009	-0.034353	-0.43634	-0.42468	-0.77753	-0.20818	0.56093
-0.79641	-0.09761	0.90358	0.031819	0.021998	-0.99818	-0.6057	0.48054	0.62251	0.90948	0.36766	0.073389	-0.48319	0.16937	0.096664	0.18189	0.25307
-0.74814	-0.60463	-0.23798	-0.011237	-0.0068386	0.94269	0.098008	-0.72411	0.1353	-0.11444	-0.9687	-0.7672	-0.22967	-0.19305	-0.49724	-0.43488	-0.25432
0.92206	-0.1253	0.22575	-0.32608	-0.19265	0.0066928	-0.1307	-0.35526	0.51559	0.33597	-0.49606	0.54693	0.16752	0.22852	0.13659	0.38456	-0.79079
-0.66196	-0.57119	0.19203	-0.80843	0.98506	0.026874	-0.19366	0.67133	0.53625	0.090364	-0.51172	-0.5745	-0.84754	0.69726	0.17612	0.31387	0.88591
-0.25962	-0.21251	-0.24899	0.54804	0.318	0.65375	-0.21724	-0.4765	0.29227	0.051604	-0.055443	0.28809	-0.456	0.25282	0.95156	0.55832	-0.23502
0.076689	0.11358	-0.4301	-0.98383	0.63302	-0.6394	0.20555	0.060683	-0.25172	0.31086	-0.019228	-0.73862	-0.46057	-0.50224	0.11731	-0.51043	-0.42647
-0.94296	-0.63399	0.24548	-0.54095	0.49581	-0.17196	0.39661	0.69061	-0.015023	0.82465	0.36688	0.41246	-0.28485	0.77227	0.83635	0.7961	-0.28476
-0.064761	-0.36553	0.27521	-0.49354	0.31246	-0.16748	-0.73608	0.80147	-0.30307	0.51694	0.17143	0.74605	0.22045	-0.41753	0.24842	0.82855	-0.55501
-0.14075	-0.42341	0.48474	0.99309	0.062734	-0.093941	-0.23022	0.066308	-0.42031	0.29738	-0.66583	-0.09033	-0.2807	-0.94928	-0.21357	0.39581	0.3359
0.88519	-0.81494	0.58931	-0.68647	-0.073785	0.76636	0.27267	-0.11918	0.71841	-0.46993	0.36458	-0.48306	-0.32626	-0.87081	0.65574	0.88122	0.14758
-0.85554	-0.2568	-0.4451	-0.49323	0.4339	-0.22923	-0.95221	0.059311	0.98936	-0.77784	-0.40521	-0.96925	-0.26132	0.15818	-0.81742	-0.43929	0.084574
-0.91511	-0.70573	0.69756	-0.24884	0.85489	0.18807	-0.28157	0.071185	0.55375	0.18397	-0.33558	0.34704	-0.055481	0.2318	0.021566	0.29575	-0.46181
0.22326	-0.38823	0.29871	0.64131	-0.81223	0.3672	0.20449	-0.071775	-0.4332	0.55937	-0.15358	-0.13924	0.09042	-0.18994	-0.30851	0.8936	0.22611
0.026996	-0.18939	0.75536	-0.14707	-0.20708	0.59291	0.22712	-0.73113	-0.33687	0.98401	-0.40386	0.29387	-0.14978	-0.27842	-0.31211	0.13815	0.031906
0.193	0.030071	0.35185	-0.13463	0.53843	0.31027	-0.55186	-0.89742	0.2183	-0.058185	-0.39743	0.14336	-0.43668	0.56335	-0.28907	-0.44805	-0.075021
-0.026822	-0.018806	-0.33445	0.44933	-0.93559	0.38349	-0.4542	0.2873	0.54763	0.032882	-0.49565	-0.94291	-0.30012	-0.53303	0.5646	0.21019	-0.51076
-0.47995	0.040156	0.75024	-0.22714	0.49069	-0.31152	0.51545	-0.059933	0.0099389	-0.32557	0.58695	-0.036595	-0.63243	-0.78275	-0.35384	-0.57039	0.20291
-0.47783	-0.097571	-0.57353	0.14079	0.05125	0.47102	-0.39884	0.94328	0.67247	0.44232	-0.76244	0.76644	-0.061717	-0.084485	0.57291	0.048374	-0.97808
0.36875	-0.19979	0.56742	-0.65999	-0.033663	0.02091	0.53707	0.67274	0.80344	-0.021417	0.84087	0.97511	-0.58768	-0.43736	0.062114	-0.42013	-0.068186
-0.27074	-0.82997	-0.1973	0.26612	0.39483	-0.30416	0.1465	0.22446	-0.35722	0.77289	-0.64349	-0.41985	-0.47869	0.18147	0.2792	0.63476	0.45541
-0.93092	0.32609	0.5159	0.17221	0.82871	0.46035	-0.098795	-0.14158	-0.74584	-0.24492	0.34047	-0.5138	-0.25683	0.61825	0.040036	0.11588	-0.24306
-0.80352	0.018373	0.28771	-0.91781	0.36181	-0.46317	-0.77595	-0.81129	-0.75193	0.26079	-0.30398	0.17619	-0.57847	0.73141	0.88714	0.22505	-0.31244
-0.48969	0.10684	-0.22386	-0.55804	0.46924	-0.12589	-0.23874	-0.27313	-0.13981	0.99456	-0.28724	0.86449	-0.22385	0.069111	0.60017	0.87659	-0.0027301
-0.60948	-0.12585	-0.72254	-0.51798	0.4622	-0.77719	-0.7831	-0.12358	0.50489	0.17538	0.33837	-0.88807	-0.61495	-0.37097	0.28983	-0.77905	-0.5512
0.10858	0.30079	-0.56518	-0.74118	0.63182	0.9083	0.5462	0.12445	0.046906	-0.77152	0.20486	0.20256	-0.54849	0.97161	0.64449	-0.53906	-0.8179
-0.76695	0.31623	-0.22562	-0.64204	0.59019	0.65914	0.47951	-0.77254	0.85335	0.89696	-0.31813	0.70245	-0.18713	0.87537	-0.15824	0.10408	-0.19781
0.48962	-0.45351	0.8801	0.11468	0.42524	0.0035884	-0.15547	-0.36734	0.34408	0.62231	0.12595	0.94217	-0.54708	-0.37218	-0.32284	0.32085	0.93076
0.48358	-0.12328	-0.54539	-0.78543	-0.010666	-0.45694	0.236	-0.096684	0.17754	0.06503	-0.30022	0.83947	-0.64852	0.13588	0.60725	0.24307	0.1236
0.2656	-0.52439	0.58186	0.21319	-0.96243	-0.14362	0.99359	-0.94962	0.16513	0.21601	-0.054461	0.79701	-0.43294	-0.46469	0.48748	0.50169	-0.0065835
-0.41418	0.058193	0.45493	0.95034	-0.67599	-0.069617	0.14547	0.18617	-0.37658	0.52478	0.86785	0.26292	-0.11719	-0.55155	-0.29362	0.091237	-0.15961
-0.55875	0.0064729	-0.22443	-0.11305	0.59583	0.80948	-0.95376	-0.15381	0.75794	0.081104	0.25419	-0.47497	-0.27612	0.11875	0.85535	0.42024	-0.562
-0.72133	-0.18468	-0.47192	0.37952	0.001134	-0.47715	-0.70082	0.26738	0.63844	-0.10367	-0.59998	-0.61825	0.31128	-0.34928	0.26846	0.95505	-0.72696
-0.48066	-0.41751	0.062378	-0.73563	0.13275	0.83754	0.59819	-0.51518	0.46315	0.61362	0.39409	0.010556	-0.42218	0.6414	0.33158	-0.7296	-0.93331
0.46046	-0.47654	0.13844	-0.54696	0.48891	0.80019	0.19234	-0.65176	0.63168	0.3636	-0.88832	0.16265	-0.37011	-0.25179	-0.8838	-0.87385	-0.05992
-0.76462	-0.55582	0.069123	-0.31495	0.19183	0.81504	-0.046081	-0.8786	-0.57328	0.5462	0.1423	-0.11465	0.025767	0.751	-0.66646	-0.10818	-0.29562
0.088331	-0.62711	0.9235	0.4689	0.78336	0.57476	0.53203	-0.64313	-0.75718	0.61712	0.41679	-0.19432	-0.18507	-0.42864	-0.16395	-0.30859	-0.59903
0.03319	-0.22677	0.66812	0.52824	-0.13612	-0.92462	-0.48806	-0.35297	-0.81509	0.53298	-0.12083	-0.96813	-0.27246	-0.40202	-0.07956	-0.61521	-0.70449
0.11398	0.095677	0.6164	-0.5065	0.60231	0.12469	0.96453	-0.20924	-0.56739	0.18714	0.052039	0.91971	-0.18275	-0.46794	0.38279	0.39109	-0.33953
-0.58036	-0.85831	-0.36295	-0.45566	0.70511	0.98427	-0.55942	-0.66843	0.4577	-0.35677	0.79468	-0.85919	0.16978	-0.70753	-0.44237	0.33327	-0.34828
0.16276	-0.51797	-0.13189	0.071761	-0.63076	0.13284	-0.24574	-0.97597	0.33948	0.17595	0.43512	-0.43406	-0.087476	-0.97539	-0.27321	0.087998	-0.31766
-0.67165	0.22978	0.81174	-0.016016	0.15919	0.039676	-0.30896	-0.97629	-0.67413	0.28913	-0.50182	0.13091	0.68191	-0.61174	-0.69269	0.48916	-0.89179
-0.19878	-0.9245	0.99655	0.081771	0.31344	-0.63486	-0.12728	0.16397	0.53588	-0.24067	-0.5821	-0.96568	-0.41505	-0.94586	0.39221	0.60403	0.26671
0.20454	-0.19725	-0.36597	-0.69006	0.17531	0.54837	-0.41505	-0.60043	-0.65226	0.64304	0.42567	-0.36363	-0.37594	0.26755	0.50914	0.80085	0.26378
-0.73836	-0.085567	0.35022	0.86091	0.10069	-0.24234	-0.076228	-0.18718	0.71915	0.33878	-0.10839	0.26516	-0.27379	-0.78003	-0.80919	-0.59612	-0.024147
-0.22502	-0.74754	0.2456	-0.96553	0.12845	0.21102	0.16727	-0.68969	0.6431	0.91905	-0.66085	-0.4996	0.11817	0.4067	-0.4073	0.21418	-0.2868
-0.18564	-0.39617	0.69098	0.57181	0.44437	0.095924	-0.3195	0.23248	0.55239	0.011308	-0.44252	-0.2865	-0.32206	-0.62365	-0.54831	-0.12778	0.24003
-0.38721	-0.071096	0.27182	0.11463	0.87705	-0.40365	-0.73208	-0.44594	-0.038543	-0.89547	0.72202	-0.98674	-0.74714	-0.51627	0.3097	-0.1553	0.13346
-0.24365	-0.72006	-0.5687	0.49688	-0.51047	0.93658	-0.89491	-0.053785	0.339	0.45107	0.049231	-0.046185	-0.25898	-0.81014	0.044793	0.35768	0.017828
-0.31193	-0.69338	-0.90066	-0.44732	0.86732	0.2823	-0.33064	-0.81341	0.076782	0.38904	0.87151	-0.67884	0.14467	0.080395	-0.55681	0.53202	0.051475
0.92099	-0.36824	0.3683	-0.21842	0.65364	-0.3338	0.60556	0.32812	0.27847	0.74578	-0.21753	-0.25421	-0.59719	-0.19861	0.6666	0.66797	0.4115
0.088637	0.014152	0.79565	-0.9529	-0.32036	0.57298	0.8053	-0.37507	0.59714	-0.95294	-0.23114	-0.27941	-0.5764	0.078941	-0.98416	-0.86964	0.38386
-0.46806	-0.16175	0.31765	-0.4313	-0.16149	0.50848	0.12099	-0.56882	0.81676	-0.20676	-0.033286	0.2044	-0.54043	-0.39852	-0.5772	-0.87177	-0.00056058
-0.85232	-0.39702	0.75662	0.44667	0.01762	0.20866	0.11264	0.074646	-0.52349	0.27569	-0.15561	-0.63297	-0.74727	0.36413	0.64322	-0.63649	-0.629
-0.45793	-0.71126	0.99018	0.62393	-0.47581	-0.18643	-0.42231	0.18609	-0.82748	0.66797	-0.34702	-0.040281	0.14668	0.17506	-0.42393	0.34347	-0.28349
-0.48684	-0.63057	-0.52062	-0.27828	0.671	-0.31585	0.83588	-0.81709	0.51065	0.075783	0.034177	0.037472	-0.27097	-0.1839	0.79172	0.81936	-0.21525
-0.53842	-0.091039	0.22521	0.42581	-0.11318	-0.35524	0.077073	0.21172	0.042957	0.66841	-0.27507	0.29514	-0.47691	-0.12876	-0.099443	0.47097	0.68583
0.32534	-0.93197	-0.050801	-0.14765	0.91617	0.034816	0.7953	0.91499	0.049654	0.56416	-0.48763	-0.50817	-0.37819	-0.6562	0.65481	0.99553	0.34071
-0.71831	0.013647	0.045615	-0.61514	0.76664	0.5659	-0.18446	-0.34522	-0.52416	0.029537	-0.34831	-0.90411	-0.63567	0.21737	0.512	0.011971	-0.045991
-0.79985	-0.053503	0.40026	-0.91996	-0.19085	-0.35409	-0.32925	-0.52456	0.82089	-0.8211	0.17852	0.2061	-0.054554	0.37357	-0.54195	-0.056814	-0.11678
0.6444	-0.48933	0.89659	0.32473	-0.10203	0.18814	0.1568	-0.7916	-0.056189	0.63682	0.46203	-0.49518	-0.44944	-0.78174	-0.69737	-0.56832	0.30107
-0.055014	-0.63964	0.38227	0.28176	-0.30681	0.052831	0.14233	0.72086	0.56149	0.87337	-0.48895	0.34971	-0.67658	-0.65544	0.31173	0.352	0.48252
0.91886	-0.52315	-0.023449	0.90288	0.012596	-0.86156	0.2146	-0.96996	-0.83803	0.60068	-0.41529	-0.6491	-0.38543	0.37244	0.83904	0.94557	0.016049
-0.39289	-0.21896	0.022364	0.92765	0.13692	-0.18387	-0.54638	0.31638	-0.79987	0.77177	-0.05373	0.60502	-0.15402	0.28037	-0.54581	0.94616	0.93157
0.18891	0.12968	0.4565	0.27873	0.23721	0.071345	-0.15662	-0.9253	-0.24413	-0.66721	-0.64097	-0.0035301	-0.16845	-0.4638	0.47295	0.12931	-0.68592
-0.6409	-0.3604	0.43044	0.29593	-0.0093877	0.015953	-0.7929	-0.091867	0.87421	0.79252	0.045004	0.46653	0.27761	0.66787	-0.40375	0.8223	-0.069493
0.80304	0.17517	0.12022	-0.41054	0.09661	-0.43499	0.5712	-0.52298	0.30976	0.34017	-0.24363	0.38246	-0.12694	-0.95563	0.54369	0.98187	0.0084392
-0.76513	0.10338	0.11212	-0.71432	0.51003	-0.24827	0.44161	-0.079213	-0.12215	0.99495	0.12151	-0.27682	-0.11589	0.7651	0.26756	0.82073	0.11154
-0.11493	-0.62134	0.25977	0.87424	0.68719	-0.34134	-0.51831	-0.2543	-0.11496	0.56661	-0.26494	-0.13126	-0.16554	-0.027828	0.53248	0.79181	-0.27056
-0.20133	-0.30005	-0.39409	0.12741	0.83293	-0.4725	-0.86317	-0.89592	0.47114	0.049813	0.18794	-0.62207	-0.46751	0.027514	-0.28959	-0.3796	0.026514
0.094089	-0.22726	-0.69416	-0.65406	-0.61824	0.2505	-0.16738	0.15747	0.15034	0.63555	0.2532	0.59432	-0.27505	0.6642	0.51616	0.80604	-0.0097877
-0.08836	-0.64441	0.74176	-0.034498	-0.481	-0.86981	-0.22402	0.40524	0.4972	0.80887	0.94389	0.11898	-0.020899	-0.24555	-0.77167	0.54834	0.55511
0.53486	0.19036	-0.40034	-0.4024	0.11708	0.60965	0.31496	0.1789	-0.32447	-0.068413	-0.93262	0.93483	-0.020596	-0.78209	-0.079695	0.20603	-0.35465
0.66421	-0.76954	0.1545	0.37759	0.014063	0.30744	-0.29564	-0.48529	0.87763	0.66269	0.98038	0.50062	-0.6108	-0.27037	0.78949	-0.26301	-0.56427
-0.15283	-0.59121	0.39806	-0.019157	0.024493	0.49823	-0.58917	0.14119	0.28054	0.26193	-0.20918	0.71486	-0.72178	0.76545	0.65793	-0.76187	-0.73795
-0.54216	-0.35049	0.45865	0.16455	0.89629	0.21582	-0.42059	-0.98112	0.057422	-0.11394	0.3108	-0.21942	0.016317	0.26748	-0.61889	0.11428	-0.05992
-0.19302	-0.57607	0.8926	0.58305	0.16215	0.7032	0.42442	-0.62527	-0.35101	0.69778	-0.22166	-0.079674	-0.38329	-0.88313	-0.036325	-0.51241	-0.51032
