# Supplementary material for: Distinct cellular states determine calcium signaling response
Source: Mol Syst Biol. 2016 Dec 15;12(12):894. doi: 10.15252/msb.20167137 (PMC5199124; doi:10.15252/msb.20167137)
Supplement: Supplementary file 6 — Source Data for Figure 3 [file MSB-12-894-s005.zip › parameterDistributionGroup/parameterDistribution108.csv]

0.66111	-0.042716	0.98771	0.5553	0.99923	0.43687	-0.60342	0.98947	0.34581	-0.78301	-0.53464	-0.31666	0.049224	0.49063	-0.34398	-0.37847	-0.6922
-0.60429	-0.13957	0.68278	0.1529	-0.092938	0.62005	-0.14096	0.18945	-0.010303	-0.18684	0.91128	0.72848	-0.23807	0.99109	-0.11961	0.18998	-0.06638
-0.034268	0.1764	0.35139	0.57644	0.50765	0.21127	0.11625	-0.38525	0.70073	-0.64358	-0.077433	-0.43307	0.1529	0.97907	-0.17746	0.84216	0.046685
-0.55284	0.0099369	0.32929	0.039604	0.48397	0.33825	-0.18455	0.2303	-0.65422	-0.41372	-0.93829	-0.67021	0.3604	0.71369	0.05933	0.96869	-0.38125
0.26923	0.13191	0.97282	0.4339	0.42314	0.17031	-0.64368	0.82163	0.24558	-0.86364	0.25114	-0.5552	0.11942	-0.010022	-0.2143	0.22815	-0.41215
-0.62886	-0.053449	0.63979	-0.8576	-0.03246	-0.59374	0.41609	0.39292	-0.74478	0.1826	0.041179	-0.32358	0.12061	-0.018737	-0.52068	0.7983	0.34679
-0.39559	0.066327	0.1173	-0.085277	0.52916	0.33644	0.56922	0.4021	-0.77546	-0.48994	0.3059	0.12198	-0.22294	-0.39319	-0.42399	0.1626	0.19706
-0.42446	-0.03599	0.48554	0.91952	0.51971	-0.5186	0.29033	0.22245	0.79446	-0.3058	-0.44176	0.12968	-0.37972	-0.26197	-0.30651	-0.022947	0.29538
0.0069999	-0.11545	0.55485	0.54991	0.82512	0.33866	0.045649	0.48592	0.12686	-0.23564	-0.89459	-0.88559	-0.19988	0.34684	-0.53799	-0.69655	-0.52478
-0.81436	-0.01087	0.24399	-0.22109	0.29554	-0.1435	0.90692	0.34099	-0.52258	0.11967	0.034981	-0.095283	-0.060185	-0.096785	-0.68856	-0.12083	-0.030582
-0.6051	-0.12896	0.48716	-0.68271	-0.077244	0.62902	-0.30482	0.80804	-0.49713	-0.59608	0.5752	0.12802	-0.21333	0.55585	-0.28633	0.00064839	0.10399
-0.25747	0.25921	-0.23749	-0.062959	0.94094	-0.13314	0.28212	-0.36481	-0.28963	-0.51303	-0.29395	0.095734	-0.05726	0.3992	-0.6405	0.15728	0.096983
-0.054909	-0.10143	0.8892	0.58047	0.44324	0.59002	0.49918	0.79389	0.00074423	-0.14538	0.37355	0.50603	0.0037097	0.52906	-0.3086	0.042105	-0.36511
0.16942	0.16628	0.65447	0.10329	0.84759	0.40558	0.4382	-0.43786	-0.59207	-0.74208	0.47344	0.44821	0.27034	0.2711	-0.97651	0.23208	0.10333
-0.67048	-0.072601	0.48301	0.38023	0.27649	0.18099	0.025574	0.72733	-0.23747	-0.45014	-0.064379	-0.21926	-0.27744	0.3957	0.12476	0.30896	-0.12653
-0.27667	0.0099636	0.68923	0.41154	0.098372	0.6985	-0.20414	0.52807	-0.3835	-0.14277	0.42621	0.10123	-0.10127	-0.47413	-0.55422	0.13361	0.28579
-0.77358	0.018138	0.50128	-0.001044	0.027798	-0.3373	0.40049	0.23268	0.41883	-0.53445	-0.36992	-0.53999	0.62288	0.74214	-0.36258	0.83432	-0.53187
-0.1412	0.27233	0.076192	0.033711	0.5524	-0.034088	0.49458	0.14999	0.46158	-0.95023	0.4191	0.62491	-0.11975	0.43947	-0.31131	0.84272	0.60232
-0.81739	-0.13074	0.13178	0.84626	0.36668	0.70446	-0.31789	0.28888	-0.07288	-0.097188	0.12149	0.18366	0.0032952	0.75455	0.024533	0.29668	-0.48151
0.43837	-0.066661	0.96585	-0.40493	0.42146	0.35091	-0.15057	0.68498	-0.16245	-0.40533	-0.88547	-0.19921	0.14633	-0.049757	-0.68654	0.14327	-0.096518
-0.41559	0.34807	0.035123	0.19084	0.44656	0.8387	-0.78514	0.67739	-0.51743	-0.78629	-0.44891	-0.47576	0.32758	0.23397	-0.34094	0.22566	-0.61135
0.30627	0.21963	0.25963	0.14554	0.89409	0.41922	-0.5013	0.23558	-0.4399	-0.54061	-0.95515	0.56567	-0.018794	-0.01095	-0.41792	-0.33063	-0.57332
-0.47491	0.12855	0.15371	0.9871	0.66675	0.4439	0.61693	0.76142	0.65211	-0.82289	-0.60869	0.84022	0.46089	0.11904	-0.94971	-0.2483	-0.7575
-0.88317	0.12876	-0.28498	0.704	0.7266	0.33486	0.19205	-0.05755	0.37779	-0.84363	0.40275	-0.3588	0.52419	0.92295	-0.80285	0.42505	-0.65276
-0.51773	0.061773	0.41959	0.7027	0.74051	0.4295	0.063668	0.38583	-0.41554	-0.61808	0.88861	-0.61012	0.1121	0.89766	-0.14338	-0.012148	-0.77059
-0.30309	-0.11244	0.7859	0.08009	0.012188	0.31795	-0.3134	0.4663	0.23917	-0.073718	0.29373	0.65739	-0.26616	0.78425	-0.3385	-0.47015	-0.43711
-0.78781	-0.031967	0.17218	-0.38462	0.72246	-0.025236	-0.5272	0.085634	-0.52238	-0.91575	-0.26155	-0.10783	0.6605	0.98481	-0.7923	0.40567	-0.70185
-0.31481	0.2157	0.39199	0.63427	0.3897	0.018579	-0.035569	-0.57194	0.40871	-0.67775	-0.36235	0.81562	-0.012186	0.58502	-0.80729	0.41199	0.40742
-0.31733	0.072773	0.55692	0.35792	-0.14995	0.036216	-0.69445	0.98294	0.8108	-0.94371	0.89354	0.87809	-0.37761	0.29675	0.47369	0.44493	0.054777
-0.6507	-0.085073	0.93149	0.23032	0.1154	-0.37965	0.47571	0.69449	-0.054467	-0.80294	0.8895	-0.19288	0.30814	0.41835	-0.25649	0.88151	-0.19297
-0.16337	0.16261	0.74401	-0.23464	-0.037312	-0.41231	-0.61739	0.6375	0.1009	-0.011072	-0.16509	0.51577	-0.1158	-0.63207	-0.91676	-0.46134	-0.045573
-0.34639	-0.12446	0.65667	-0.73077	-0.0055766	0.62176	0.33334	0.79043	-0.832	-0.11792	0.24883	0.97809	0.25948	0.060562	-0.88038	0.45886	0.095364
-0.98265	0.071274	0.38747	-0.2626	-0.3059	0.31151	0.34934	0.1166	-0.10229	-0.91854	-0.014031	-0.63667	0.79049	0.50292	-0.78471	0.87795	-0.62427
-0.93251	-0.025058	-0.53681	0.40501	0.66381	0.27379	-0.91562	0.23166	0.28934	-0.69568	-0.043522	-0.081015	-0.21987	-0.010762	-0.37557	-0.16713	-0.10724
-0.51791	0.023326	-0.24959	0.021099	0.53106	-0.02736	-0.53844	0.85748	0.47124	-0.37998	-0.48265	0.6456	-0.6913	-0.21428	0.025541	-0.77539	-0.30733
-0.65543	0.30446	-0.89025	-0.691	0.80834	0.44127	-0.77917	0.28813	-0.68981	-0.74321	-0.94217	0.42907	0.13809	-0.28504	-0.72761	0.007419	-0.11078
-0.32171	-0.061908	0.29403	-0.21163	0.3759	0.33359	-0.24942	0.27794	0.10646	-0.18824	-0.98682	0.16131	-0.085291	0.3048	-0.74091	0.17968	0.34802
-0.080971	0.10376	0.70516	0.81216	0.58044	0.26062	0.11026	0.40028	-0.0056659	-0.23147	-0.28955	-0.43025	0.094095	0.62781	0.1746	0.77716	-0.21605
-0.62853	0.0218	0.7267	-0.71471	-0.47122	-0.38933	-0.4957	0.092746	-0.49373	-0.93483	0.47253	0.74625	-0.82829	0.10202	0.87564	0.62161	0.44201
-0.34855	0.20161	0.016405	-0.81129	0.67255	-0.57686	-0.52236	0.5881	-0.61841	-0.47045	-0.79408	-0.59534	-0.52237	-0.042412	0.35082	-0.35638	-0.32398
0.083666	0.25458	0.66712	0.088245	0.0093608	0.58288	-0.017505	0.19302	0.38447	-0.83513	0.77494	0.030683	-0.12941	0.50504	-0.66022	-0.87968	-0.5654
-0.17951	-0.13865	0.048229	-0.70269	0.87879	0.87284	0.010263	0.44555	-0.884	-0.18615	-0.12361	0.20764	0.13405	0.87616	-0.58973	0.34289	-0.049833
-0.62284	0.042864	0.60567	0.61921	0.016707	-0.282	0.65948	-0.08913	0.47851	-0.031253	-0.53267	-0.91705	0.062974	0.30337	-0.524	0.66357	0.4024
-0.96443	0.055716	-0.0046872	0.58622	0.60473	-0.71385	-0.40702	-0.067602	0.19647	-0.32047	0.3502	0.17248	0.27308	0.52566	-0.17059	0.87704	-0.31408
-0.26722	0.13294	0.4759	0.7657	0.40966	-0.40914	0.24962	0.59989	0.96666	-0.50044	0.021498	0.49148	-0.38911	0.89711	0.34226	-0.34295	-0.73845
-0.5025	0.092596	0.73883	0.0232	-0.18246	-0.03058	0.49953	0.26532	0.26858	0.19684	-0.67341	0.60855	0.56051	0.38192	-0.96959	0.10641	-0.58898
-0.065229	0.27782	0.72618	0.26632	-0.21185	0.15464	0.16797	-0.051514	0.37325	-0.07097	0.52718	0.23167	-0.038387	0.83641	0.073788	0.49723	-0.078367
-0.045225	0.042913	0.19426	0.30435	0.53243	0.55831	-0.48448	0.49493	0.64556	-0.27643	0.068024	-0.013153	-0.09191	0.87382	-0.39545	-0.28795	-0.42519
-0.15375	-0.090427	0.0061151	-0.54566	0.76924	0.66818	-0.22257	0.55183	-0.31926	-0.46771	-0.31645	0.076553	-0.025944	0.22442	-0.92932	-0.33106	-0.04203
-0.30163	0.10661	0.14092	0.88369	0.46461	0.27347	-0.44566	0.2202	0.40489	0.19441	0.19239	0.06338	-0.43085	0.55941	0.16198	-0.5917	-0.56621
-0.54568	0.35204	-0.40742	-0.024393	0.57112	-0.0057512	-0.2206	-0.12992	0.020332	-0.80855	-0.059127	0.039344	0.15439	0.77402	0.2379	0.94513	-0.13568
-0.44438	0.061982	0.046258	0.22497	0.59155	0.22019	0.006072	-0.00065987	0.15113	-0.25979	-0.74933	0.84794	0.28519	0.63807	-0.53342	0.27281	-0.41901
0.019539	0.070514	0.9197	0.40959	0.55284	-0.16352	0.53686	0.13301	-0.26712	-0.13869	0.87963	-0.10384	0.19269	0.14321	-0.22815	0.79734	0.0058468
-0.28748	-0.033215	-0.016507	0.092688	0.78623	0.021235	-0.36134	0.82014	0.18193	-0.10193	-0.40602	-0.4787	-0.39395	0.40522	-0.016802	-0.50553	-0.54107
-0.090035	0.24162	0.41809	0.85226	0.66133	0.17351	-0.7083	-0.11399	-0.035323	-0.83387	-0.64426	0.71073	0.16607	0.77286	0.24746	0.90221	-0.48046
-0.99686	0.040987	0.30966	-0.36278	-0.10079	-0.5059	-0.33037	-0.21384	0.17762	-0.69962	-0.8722	0.75523	0.72519	0.51065	-0.88836	0.69205	-0.58281
-0.90892	0.036166	0.66533	0.42266	-0.17056	0.60082	0.33536	0.16906	-0.67713	-0.6424	-0.55565	-0.11274	-0.058525	0.68996	-0.075238	-0.10489	-0.64995
-0.1454	0.017612	0.5284	0.10665	0.63889	-0.058284	-0.4343	0.40671	-0.508	-0.12321	-0.092518	-0.56138	0.10755	-0.51472	-0.71951	0.70888	0.53476
-0.4722	0.061378	0.6149	-0.15987	-0.10835	0.75394	0.66194	-0.0021622	-0.55187	-0.57172	-0.81743	0.41439	0.42973	0.31425	-0.72187	0.35326	-0.4195
-0.41671	0.089327	0.44693	0.70932	0.12331	0.68134	-0.51888	0.15499	0.30881	0.16717	-0.16096	0.32212	0.0012102	0.55546	-0.67446	-0.52217	-0.46931
-0.068236	0.055452	0.5182	0.14038	0.65275	-0.4617	0.16367	0.61502	0.46174	0.080158	0.72807	0.15105	-0.062632	0.6036	-0.06567	0.2005	-0.33072
-0.37861	-0.070625	0.64316	-0.10893	0.51019	-0.53306	-0.15898	-0.095048	-0.54596	0.33622	-0.10821	0.33323	0.10848	0.59534	-0.49342	0.73922	0.33801
0.090694	0.075516	0.68637	0.65951	0.26051	0.12127	-0.17534	-0.12075	0.95693	-0.50354	-0.75187	0.44438	-0.31388	0.93394	-0.034542	0.64642	0.50863
-0.30616	0.061001	0.77624	0.37891	0.22615	0.27647	0.11491	0.12366	0.067359	-0.66846	-0.2765	-0.99874	0.19835	0.65796	-0.4774	-0.2333	-0.80455
-0.78495	-0.10185	0.58431	0.063191	0.085419	-0.0091712	0.33014	0.8567	-0.67577	-0.11299	0.48669	0.58335	0.21545	-0.76808	-0.98145	0.74191	0.55813
-0.34612	0.15331	0.44327	0.76331	0.16219	0.86415	0.13252	-0.072988	-0.15651	-0.44293	-0.1744	-0.63229	-0.56308	0.23395	0.084792	-0.37154	-0.013477
-0.82498	0.14395	0.38672	-0.10691	-0.59467	0.45756	0.8725	0.77796	0.21001	-0.49462	0.90686	-0.079034	0.26155	0.78593	-0.39805	0.27891	-0.64394
-0.10075	-0.013827	0.5857	-0.31107	0.35314	0.48524	-0.21252	0.58216	-0.50999	-0.68803	0.54828	-0.68385	0.025361	0.31497	-0.40624	0.056795	-0.42869
-0.1327	0.17105	0.071296	-0.38453	0.5067	0.02751	0.84949	0.73888	-0.21243	-0.76622	0.72327	0.51926	-0.29501	-0.7374	-0.40685	0.31688	0.64051
-0.48746	0.11731	0.53448	0.94631	0.29716	-0.070673	-0.15315	0.46895	0.33616	-0.21334	-0.30511	-0.015628	0.34516	0.19429	-0.22347	0.49081	-0.59803
0.12491	-0.034444	0.54715	0.91109	0.83523	0.74521	0.15434	-0.010337	0.18298	-0.61793	-0.41219	-0.36671	-0.33364	0.86546	0.34451	0.89795	0.51258
-0.40738	-0.052457	0.12268	0.99686	0.76347	0.7763	0.40059	-0.22061	0.12183	-0.63205	0.17595	0.0067479	-0.41392	0.72601	-0.12058	0.26199	0.38375
-0.52374	-0.046333	0.42912	0.33371	-0.076475	0.35853	0.66427	0.55064	0.8165	-0.67632	0.53809	0.37242	-0.3926	0.39838	-0.32086	0.057577	0.43811
-0.44453	0.21082	0.3025	0.22627	0.59163	-0.69259	-0.38703	0.57513	0.47052	-0.78047	-0.66991	0.40735	-0.04579	0.31533	0.15436	0.67345	0.031875
-0.72892	0.10415	0.27468	0.35229	0.4054	0.6329	0.44765	0.42339	-0.87362	-0.61052	-0.17312	-0.67919	-0.1037	0.10727	-0.14664	0.090305	-0.155
-0.94293	-0.044877	0.77246	0.74803	-0.030708	-0.028573	-0.017582	0.47507	-0.25618	-0.14939	-0.31038	-0.43954	-0.2615	0.28616	0.26398	0.75251	0.36433
-0.1207	0.17393	0.78146	-0.50847	-0.21738	0.9234	-0.84551	0.69892	-0.9929	-0.33582	0.43963	0.31659	-0.09466	-0.30693	-0.79366	0.13816	0.30394
-0.68611	0.11231	0.71089	0.86098	-0.36879	0.097043	0.81971	0.97798	0.61025	-0.15449	-0.51556	0.76958	0.26811	0.33119	-0.044013	0.82966	-0.40183
-0.081162	0.030821	0.77911	-0.28752	0.09815	-0.58993	0.8854	0.27282	0.852	-0.81061	0.36195	-0.15941	0.39311	0.44354	-0.46499	0.73427	-0.26768
-0.44409	-0.12452	0.89255	0.37471	0.13096	0.49482	-0.038545	0.30068	-0.50423	-0.3869	-0.62817	0.27861	-0.11302	0.087869	-0.57102	-0.57227	-0.49108
-0.4852	0.15908	0.65257	0.63668	0.26092	0.14646	-0.50655	0.042093	-0.31097	-0.70994	-0.80418	-0.017363	-0.0087492	-0.20579	-0.64767	0.00078007	-0.1268
-0.042479	-0.040066	0.96273	-0.51896	-0.059731	-0.5198	0.26977	-0.098406	0.49008	0.21489	0.62118	-0.10591	-0.20019	0.6717	-0.63098	0.18907	0.57477
-0.67834	0.2261	0.22101	-0.77339	-0.39361	0.82694	-0.5923	0.2173	-0.85022	-0.44655	0.78387	0.2173	-0.04961	0.62513	-0.50698	-0.4666	-0.49847
0.036554	0.055535	0.89963	0.49379	0.2759	-0.27199	-0.077762	-0.35268	0.71063	-0.29415	0.56686	-0.37367	0.092936	0.9735	-0.46337	0.67793	0.17506
0.030044	-0.14116	0.75374	0.10941	0.4457	0.079449	0.90828	0.95951	0.23815	-0.69992	-0.51586	0.08206	-0.32416	-0.28759	-0.62134	-0.78063	-0.37709
-0.38873	0.066491	0.87541	0.94581	0.30985	-0.22298	0.54824	-0.0020264	0.24971	-0.30306	-0.57215	0.27381	0.06068	0.25035	-0.38521	0.91816	0.61085
0.33508	0.036725	0.68207	0.55729	0.89266	-0.13314	-0.14256	-0.26036	0.29506	-0.10791	-0.2882	-0.81594	0.059292	0.68631	-0.26447	0.68263	0.11375
-0.33856	-0.14895	0.65939	0.64082	0.67487	-0.66685	0.28465	0.36989	0.71781	0.10816	0.38321	0.16732	-0.011521	0.40301	-0.7641	0.17508	0.10664
-0.32918	0.13041	0.18571	0.57671	0.58609	0.32789	0.35864	-0.043773	0.29772	0.043312	-0.90854	0.13996	-0.018138	0.50816	-0.9047	-0.54367	-0.41585
-0.56401	0.07137	0.23267	0.23642	0.43227	-0.5277	-0.22198	0.69422	0.36717	0.23095	0.91379	0.59273	0.18418	0.11866	-0.55419	0.48942	-0.0045991
-0.79684	0.098928	0.80165	0.33527	0.23331	-0.051578	0.59916	0.22012	-0.88686	-0.73347	-0.52425	0.97832	0.22212	0.52242	-0.42627	0.89364	0.024876
-0.21539	-0.17336	0.69744	-0.79967	0.20338	0.083681	-0.23991	0.14593	-0.5567	-0.52089	0.41691	0.95606	-0.61076	0.044781	-0.17238	-0.71378	-0.21141
-0.67624	-0.030847	0.1316	-0.062467	0.67619	-0.42452	-0.033475	0.78769	0.25281	-0.24628	-0.99056	0.40184	0.35807	0.51956	-0.52342	0.48768	-0.35227
-0.0043295	0.19368	0.82078	-0.1995	0.25064	-0.035199	-0.63536	0.35172	-0.77527	-0.54844	-0.8516	-0.29817	-0.41134	0.11527	0.46881	0.51496	0.18801
-0.99363	-0.11215	0.32128	-0.54801	0.4169	-0.45505	0.49397	0.827	-0.43904	-0.49848	-0.37603	0.18705	0.40112	0.34674	-0.62959	0.89993	0.053118
-0.86659	-0.14001	-0.1083	-0.12706	0.72358	-0.37498	0.060401	0.30166	0.061046	-0.20194	-0.96307	0.00087967	-0.11465	0.59095	-0.1959	0.068668	-0.12825
-0.24116	0.0081887	0.85304	0.78765	0.3623	0.21736	0.79763	-0.30274	-0.030214	-0.94483	0.016502	0.26048	-0.6902	0.16616	0.17294	-0.29435	0.16607
-0.37102	0.011625	0.13268	-0.31294	0.26188	0.12168	0.75948	0.67	0.44676	-0.45344	0.26378	0.53305	-0.18006	0.2899	-0.50486	-0.037618	0.24561
-0.84151	0.12409	0.30665	0.59655	-0.058556	0.21117	-0.0035522	0.61397	-0.0082534	0.096636	0.28333	0.47578	0.056874	-0.32385	-0.70392	0.20982	0.1037
-0.6758	-0.15209	0.3474	0.58054	0.75261	0.067717	0.43204	0.12889	-0.28646	-0.89262	0.81758	-0.52846	-0.86566	0.15414	0.56676	0.11777	0.34138
-0.50283	0.24612	-0.20671	0.1323	0.75315	-0.12985	-0.29553	-0.13857	-0.25343	-0.0764	0.1677	-0.56125	0.40303	0.48417	-0.41793	0.41828	-0.55321
-0.86871	-0.08282	0.49838	0.026373	-0.014571	0.67045	-0.69322	0.58058	-0.40315	-0.47162	0.73123	0.17845	0.60055	0.81033	-0.32766	0.72273	-0.67519
-0.1626	0.075858	0.51034	-0.085078	0.57483	-0.43	0.52829	0.80458	0.13585	-0.11227	0.31506	0.97641	0.13588	-0.036009	-0.39028	0.72652	0.28284
-0.25424	0.11031	0.49003	0.6371	0.48563	-0.26508	-0.73986	0.38398	0.45587	-0.4791	0.089301	0.49015	0.42213	-0.31073	-0.71031	0.86862	-0.093251
0.64639	0.060086	0.95384	-0.23903	0.55454	0.052023	0.40942	0.99513	-0.069992	-0.75316	-0.63785	-0.44247	-0.1578	0.13877	-0.042684	0.414	-0.09543
-0.61926	-0.047714	0.20406	0.32508	0.10287	0.45001	0.24779	-0.03111	0.56717	-0.68704	0.22698	-0.59318	-0.40334	0.54299	-0.21109	0.68259	0.912
-0.21262	-0.020139	0.71855	-0.14167	0.19614	-0.27793	0.22349	0.47942	0.64171	-0.47217	-0.21304	0.2177	0.077361	0.71021	-0.29228	0.31776	-0.35532
-0.30375	-0.11765	0.56297	-0.63529	0.33478	-0.1396	-0.33483	0.19272	-0.099521	-0.83995	0.040673	0.03901	-0.04413	0.22429	-0.7211	-0.19044	-0.13638
0.27248	0.045905	0.79908	-0.022525	0.35809	0.78052	-0.5417	0.65762	-0.22887	-0.50118	0.32948	-0.53428	0.18694	0.033038	-0.58421	0.78887	0.29281
-0.28583	0.060887	0.5408	0.03626	0.33805	-0.087999	-0.49244	0.19975	0.46722	-0.50596	0.57422	0.17965	-0.13253	0.0027173	-0.8172	-0.46402	-0.08138
0.24864	0.090169	0.64192	-0.066454	0.66451	-0.10407	-0.66305	0.37738	0.21295	0.26775	-0.76401	0.85325	0.28909	0.92084	-0.46222	0.52418	-0.32693
-0.3143	0.21031	0.974	0.53475	-0.62253	0.26425	-0.7541	0.48859	0.44638	0.39517	-0.31816	0.36399	0.59358	0.76307	-0.51792	0.74537	-0.64865
-0.37552	0.22267	-0.11221	-0.0010695	0.63586	0.12053	0.89564	0.97149	0.14353	-0.51794	0.36258	0.34899	0.11551	0.93313	0.49867	0.95214	-0.34745
-0.59899	-0.13318	0.76321	-0.03221	0.58195	-0.87602	0.084965	0.0013375	-0.12503	-0.17931	0.02151	0.55396	0.097936	0.72228	-0.47868	0.57887	0.20522
