# Supplementary material for: Distinct cellular states determine calcium signaling response
Source: Mol Syst Biol. 2016 Dec 15;12(12):894. doi: 10.15252/msb.20167137 (PMC5199124; doi:10.15252/msb.20167137)
Supplement: Supplementary file 6 — Source Data for Figure 3 [file MSB-12-894-s005.zip › parameterDistributionGroup/parameterDistribution109.csv]

-0.86861	-0.094843	0.91334	0.40918	-0.24477	-0.1889	-0.14493	0.80515	0.0064198	-0.34327	-0.00061996	-0.38338	0.14438	-0.16707	-0.44107	-0.48384	-0.3481
-0.42953	-0.22436	0.45279	-0.94356	0.49733	-0.12176	-0.48759	0.26023	-0.81449	-0.47758	-0.07761	0.3201	0.042059	0.53352	-0.10335	0.90552	0.851
-0.55343	0.018334	0.43433	0.54312	0.41323	-0.042095	-0.34818	0.28087	0.41397	-0.9296	0.14471	0.44189	0.5505	0.65468	-0.33646	0.34859	-0.27531
-0.74747	-0.13042	0.20148	-0.04908	0.36397	0.20359	0.15158	-0.34063	-0.3231	0.051033	-0.74295	0.10375	-0.022245	0.63689	-0.9083	-0.61676	0.2898
-0.89607	0.093432	-0.36334	-0.046531	0.4252	0.98827	-0.044374	0.62989	-0.83922	-0.44317	-0.079429	0.19399	0.17286	0.29357	-0.25223	-0.11015	-0.22179
-0.38617	0.0053191	0.57922	-0.64126	0.27085	-0.72762	0.01455	0.36369	-0.4071	-0.50382	0.45832	0.82424	-0.15751	-0.22701	-0.012805	0.44336	0.66649
-0.20432	-0.01172	0.46575	-0.33597	0.64884	0.55632	0.50096	0.81174	-0.55999	-0.37891	0.185	-0.65226	0.42709	0.79448	-0.44637	0.060644	-0.26868
-0.089475	-0.25825	0.69266	-0.63179	0.42784	-0.28385	0.73601	0.28022	-0.11871	-0.23899	-0.027814	0.51025	-0.038162	-0.33125	-0.95938	-0.61654	0.34335
-0.19458	-0.037269	0.57733	0.20237	0.61199	-0.81456	-0.52684	0.037532	0.31196	0.15364	0.75045	0.30544	0.063452	0.80691	0.090774	0.94244	0.65244
-0.88243	0.19895	-0.20394	0.64449	0.40773	-0.67586	-0.50993	0.36239	0.55224	-0.44949	0.26208	-0.073811	-0.23663	0.050607	0.53363	0.54477	0.39737
-0.7781	0.13329	0.85086	-0.79772	-0.78125	0.39874	-0.079664	0.68241	-0.67833	-0.46905	-0.82403	0.2713	0.71672	0.60399	-0.43053	0.37377	-0.48063
-0.31613	-0.20677	0.27657	0.57344	0.64891	-0.031215	-0.17946	0.5029	0.41493	-0.016099	-0.37683	0.58636	-0.017296	-0.2702	-0.41447	0.23833	0.53468
-0.18597	-0.19578	0.88087	0.14096	0.57027	0.25385	-0.3489	0.40922	-0.69738	-0.52262	0.19641	0.14762	0.47971	0.2108	-0.78034	0.24772	-0.12672
-0.68936	-0.21442	0.73856	0.048178	0.2828	-0.066417	-0.91538	0.30058	-0.36536	-0.035573	0.61241	0.70945	0.29187	0.93328	-0.22862	0.012001	-0.29356
-0.85811	-0.14424	0.21543	0.60558	0.6894	0.18945	0.16862	0.50179	-0.90651	-0.14901	-0.3078	-0.24202	0.079274	-0.49226	-0.60011	0.057696	0.36028
-0.91083	0.10959	-0.070847	0.14934	0.28452	-0.83057	0.50541	0.11672	0.96448	-0.99663	-0.18095	-0.10435	0.87234	0.52788	-0.70954	0.86094	-0.22049
-0.8308	-0.30289	0.38063	-0.16738	0.16307	-0.087624	-0.67426	0.76721	-0.15675	0.033383	0.47122	0.2824	-0.091538	0.59072	0.36561	0.20142	-0.040183
-0.51807	-0.34898	0.90899	0.52627	0.28118	-0.12269	-0.51059	0.44632	0.14168	-0.60304	0.10542	-0.21806	0.098734	-0.14317	-0.7865	0.0079784	0.33592
-0.048562	-0.16702	0.63979	0.70905	0.63055	0.22597	0.95944	0.53726	0.37439	-0.52671	0.020795	-0.03531	0.006828	-0.31556	-0.38757	-0.13772	0.32184
-0.42679	0.12034	0.28331	-0.16918	0.37047	-0.26938	0.14048	0.11541	-0.41172	-0.54087	0.7314	0.53671	-0.16916	0.16097	0.40005	0.60574	0.57984
-0.40731	-0.29644	0.236	-0.56613	0.44513	0.57457	-0.57001	0.67676	-0.34559	-0.30094	-0.78813	0.95266	0.34564	0.37741	-0.67047	0.28963	0.2566
-0.90124	0.025189	0.52812	-0.54089	0.058111	-0.9446	-0.54417	0.43173	-0.53729	-0.1013	-0.30671	-0.5446	0.071218	0.30021	-0.09706	0.16056	-0.081997
0.24012	-0.22947	0.81681	-0.1776	0.86136	0.28546	-0.38964	0.37556	-0.56557	-0.85048	0.28604	0.28692	0.16602	0.43827	-0.26859	0.61803	0.35154
0.072855	-0.035477	0.68496	-0.24726	0.60284	-0.50945	0.31172	0.028609	0.4227	-0.46461	0.87684	0.62916	0.22377	0.97642	-0.39621	0.79559	0.53556
-0.81964	-0.15716	0.48047	0.51597	0.12116	-0.016958	0.92348	0.19155	0.17167	0.34608	-0.67276	0.81581	0.34829	0.43032	-0.54684	0.069121	-0.072528
-0.80318	-0.29039	0.064332	-0.013839	0.61068	-0.25252	0.077743	-0.014086	-0.25208	0.14716	0.11244	-0.48171	-0.44893	-0.056313	-0.098415	-0.3815	0.48906
-0.69873	-0.051431	-0.33366	0.012762	0.63324	0.4843	-0.39916	0.29581	-0.12391	-0.46889	0.15898	-0.51362	0.45949	0.068564	-0.71707	0.21755	0.023265
-0.74966	0.053003	-0.18801	0.69831	0.38913	-0.088095	-0.55268	0.61307	0.7146	-0.39844	-0.42061	-0.044859	0.26987	0.66033	0.21538	0.9929	-0.087684
-0.31944	0.025789	0.9529	0.080684	0.48288	-0.16399	0.93251	0.16029	-0.72636	-0.57667	-0.31851	-0.42718	0.13466	0.59348	-0.75056	-0.55883	-0.37697
0.014015	-0.090068	0.73993	0.092195	0.32601	0.23365	0.14864	0.74933	-0.068193	-0.60306	-0.78954	-0.37634	-0.014526	0.043748	0.050045	0.84666	0.6611
-0.15866	-0.016219	0.41132	-0.45426	0.38187	0.13418	0.26826	0.69442	-0.075906	-0.070426	0.096843	0.52721	0.41712	0.78322	0.038956	0.86301	-0.043757
-0.70002	0.089289	-0.12234	-0.53161	0.68857	-0.63025	-0.87964	0.3497	-0.30254	-0.11854	0.55808	0.18736	0.56596	0.54548	-0.46261	0.22481	-0.39741
-0.091917	-0.23072	0.96116	0.059184	0.80958	-0.25076	0.45185	0.27522	-0.28271	-0.38355	0.9128	-0.62431	0.27965	0.74638	-0.60607	0.34763	0.23665
-0.99968	-0.11513	0.52359	0.47684	0.53671	-0.69776	-0.10733	0.64714	-0.61292	-0.46848	-0.46156	-0.70939	0.17264	0.14207	-0.16152	0.48675	-0.017531
-0.56306	-0.095322	0.44805	-0.66351	0.0041735	0.35233	-0.1848	0.60622	-0.66461	0.11267	-0.92724	-0.83106	0.22786	0.28981	-0.686	-0.31996	-0.22998
-0.34528	-0.11858	0.7288	0.30294	0.47422	0.11665	0.46443	0.2154	-0.10553	-0.68707	-0.66342	0.055401	-0.14328	0.23062	-0.47466	-0.72821	-0.036059
-0.13399	-0.011598	0.88072	-0.27043	0.17376	-0.28993	0.42762	0.2274	-0.071558	-0.90586	-0.19813	-0.060477	-0.12844	0.26464	0.25205	0.79156	0.77151
-0.64532	-0.41045	0.94938	0.024966	0.29106	-0.15344	-0.15749	0.72259	-0.9019	-0.96668	-0.058773	-0.37048	-0.37117	0.21317	0.76806	0.35667	0.12774
-0.58947	0.071411	-0.025875	-0.17811	0.88032	-0.040856	0.83262	0.032021	-0.60293	-0.033142	0.31787	0.067821	-0.050925	0.6964	-0.61938	-0.98471	-0.38765
-0.011471	-0.32237	0.79136	-0.73776	0.76752	-0.36324	0.22637	0.26036	-0.41621	-0.064011	0.23457	0.10189	0.25176	0.82159	-0.27242	0.44361	0.28245
-0.10069	0.040632	0.50656	0.15755	0.57835	-0.31374	-0.08966	-0.094238	0.23647	-0.4944	-0.27282	0.69299	0.42172	0.34357	-0.86721	0.057868	0.014465
-0.11662	-0.045739	0.48225	-0.01685	0.58597	-0.0062644	0.88119	0.27872	-0.1127	-0.3355	0.36538	-0.67318	0.001884	0.35324	-0.16754	0.16088	0.15018
-0.78078	0.1808	-0.68267	0.88118	0.78527	0.47335	0.33368	-0.10805	0.56407	0.18318	-0.1738	-0.27458	0.3238	0.71609	-0.61578	0.059018	0.04169
-0.32624	-0.074824	0.80021	0.26222	0.54591	0.21594	-0.387	0.25488	-0.84268	-0.50724	0.57129	0.13189	-0.091577	0.4064	0.057217	0.2086	0.10453
-0.47809	0.066366	0.12146	0.24042	0.45536	-0.40848	0.013306	0.33645	0.52834	-0.5767	0.11093	0.80064	0.22159	0.55451	-0.087304	0.58435	-0.034852
-0.54935	-0.018136	0.47645	0.5143	0.18371	0.40326	-0.54297	0.72332	0.086283	-0.86444	0.25889	0.51894	0.19475	-0.82637	-0.93466	0.17356	0.67751
-0.90175	-0.040854	0.44745	0.39862	0.18148	-0.37507	-0.37895	0.19541	0.44625	0.21496	-0.12716	-0.041476	0.8741	0.93282	-0.82425	0.53161	-0.36868
-0.38094	-0.025622	0.27234	-0.28462	0.85768	-0.44383	0.96529	-0.15011	-0.2092	-0.042511	0.11647	0.058967	0.52259	0.57688	-0.91774	-0.11927	-0.053401
-0.89621	-0.19668	0.65446	0.33943	0.17473	-0.48489	-0.14283	-0.029237	0.19823	-0.97358	-0.26432	0.96049	0.58887	0.46679	-0.90065	0.56335	0.045456
-0.41728	-0.23747	0.4717	0.53257	0.95128	-0.43173	0.92156	0.43025	-0.24056	0.2444	0.059264	0.54924	0.25186	-0.29474	-0.83599	0.33816	0.6241
-0.8175	0.15375	0.085453	-0.25575	0.08268	0.1008	-0.24582	-0.2656	-0.39366	-0.18721	-0.69164	0.72208	0.82604	0.74834	-0.94764	0.87292	0.055316
-0.49834	-0.12877	0.84826	-0.26828	-0.099983	0.67705	-0.4982	0.60555	-0.778	-0.90749	0.59106	0.39374	-0.02716	0.091274	-0.47292	-0.03825	0.17729
0.15983	-0.20867	0.73218	-0.28798	0.44343	0.12806	0.080864	0.47422	0.19553	0.22938	-0.23893	-0.80758	0.47839	0.90456	-0.23517	0.87557	0.20239
-0.1093	-0.12694	0.39644	0.073215	0.71186	-0.16166	0.69073	0.86648	0.36447	-0.35679	0.40761	0.71759	0.15065	0.36206	-0.065345	0.16034	-0.17167
-0.52532	0.033887	-0.051192	-0.20506	0.7302	0.095375	0.51111	0.71122	-0.57093	-0.52646	0.6668	0.045805	0.028013	-0.47546	-0.50344	-0.52412	-0.13335
-0.51192	-0.072187	0.1774	0.024975	0.80207	-0.82213	-0.090578	0.84834	-0.036828	-0.23484	-0.45159	-0.81676	0.17624	-0.23672	-0.10039	0.90528	0.55109
-0.6055	-0.088587	-0.16451	0.40226	0.94707	0.091344	0.024144	0.32304	0.2149	-0.81978	0.76406	0.65944	0.17942	0.73401	-0.21414	0.46943	0.13683
-0.68456	-0.061252	0.75259	0.013338	-0.19677	-0.14375	-0.19497	0.5268	0.25137	-0.28146	-0.38657	-0.039605	0.52195	-0.074456	-0.5237	0.63965	0.21111
0.26269	-0.41902	0.7369	0.12794	0.84134	0.36058	0.24269	0.70929	-0.32012	-0.11947	-0.062038	0.45261	-0.10889	0.11743	-0.023946	0.067348	0.084237
0.59692	-0.25097	0.91818	0.395	0.82564	0.44513	0.62447	0.54624	0.09364	-0.46311	0.68723	0.25442	-0.21968	0.43066	0.27239	-0.24943	-0.28799
-0.16363	-0.0062777	0.46961	0.48246	0.99709	0.26836	0.51746	-0.034181	-0.98389	-0.49397	0.12027	-0.53744	-0.26595	0.96787	0.59854	-0.001463	-0.25773
-0.65693	0.022469	0.59793	-0.012443	0.46987	-0.80798	-0.5604	0.33968	-0.61728	-0.60524	0.18697	-0.3792	0.0095001	0.42374	0.54171	0.73601	0.23722
0.06324	-0.22892	0.64394	0.20696	0.98737	-0.19654	0.84332	0.47045	-0.13626	-0.949	-0.39575	-0.92671	-0.31095	0.03618	0.17134	0.62811	0.7769
0.25843	-0.066145	0.53439	0.092074	0.84726	0.69572	0.63487	0.39203	-0.52628	-0.59804	0.24034	-0.89989	0.18701	-0.25284	-0.57857	0.21287	0.46804
-0.341	-0.13014	0.72703	0.70023	-0.16168	0.12422	0.38137	0.98625	0.96968	-0.23	-0.14157	-0.48079	0.16701	0.28173	0.22291	0.84467	0.34124
-0.19765	0.17211	0.28685	0.66819	-0.10016	0.34472	0.44082	0.093057	0.86729	0.18397	-0.94986	0.51993	-0.3015	-0.22942	-0.77761	-0.71228	0.54768
-0.29112	0.039543	0.025266	-0.15285	0.52473	-0.34622	0.020316	0.40767	0.71791	-0.42252	-0.37731	0.034204	-0.19209	0.28528	-0.22498	-0.64599	-0.19023
-0.0080035	-0.22285	0.32383	-0.05018	0.98969	0.024713	-0.12481	0.8593	-0.13847	-0.43302	0.3042	0.77092	0.41271	-0.060672	-0.78375	0.46142	-0.019379
-0.75272	-0.031107	0.74413	-0.63104	-0.47038	0.43816	0.52846	0.78635	-0.54663	-0.63857	-0.54866	0.52119	0.071747	-0.084885	-0.67192	0.013991	0.35574
-0.32445	-0.049656	0.95428	-0.1052	0.38016	-0.43458	-0.32867	0.34342	-0.58652	-0.72719	0.49274	-0.73913	0.14971	0.1747	-0.021692	0.13621	-0.11356
-0.14376	-0.20596	0.44522	0.20323	0.72626	0.76167	0.15895	-0.16343	-0.48005	-0.14219	-0.93622	0.60417	-0.012193	0.92299	-0.59809	-0.35937	-0.015303
0.052532	-0.016406	0.68091	0.4357	0.87935	-0.55925	-0.24463	0.20159	0.16097	-0.090609	0.17782	-0.45967	0.10088	0.54692	-0.067098	0.64934	0.29721
-0.80688	-0.28502	0.80669	0.27748	-0.34151	0.97309	-0.44535	0.46358	-0.44819	-0.42372	0.23737	-0.069343	-0.11392	0.74849	0.37643	0.052821	-0.043726
0.17625	0.034567	0.74505	0.73787	0.74892	0.47393	-0.17327	0.96831	-0.5539	-0.53223	0.50493	0.77559	0.15316	-0.4667	-0.20172	0.40655	0.19245
-0.10515	-0.13003	0.28278	-0.17556	0.73603	-0.24299	-0.19109	0.38497	0.1144	-0.093628	-0.79261	-0.51758	0.01774	0.036832	-0.32868	0.10405	0.36343
-0.74118	0.20895	0.60863	0.11754	-0.58147	0.16543	0.36393	0.40857	0.25177	-0.078981	-0.61368	0.82781	0.44902	0.45772	-0.25395	0.82961	0.17199
-0.61242	-0.16629	0.68001	0.89501	-0.076712	0.62696	-0.41313	0.52216	-0.10858	-0.81485	-0.80623	-0.45552	-0.23287	-0.39225	0.26153	0.46913	0.64655
-0.44945	-0.23225	0.63609	0.22962	0.39972	0.050879	-0.49009	0.547	-0.25934	-0.10188	-0.055954	-0.59201	0.29199	-0.48896	-0.96893	0.41224	0.62393
-0.51712	-0.036074	0.49991	-0.47739	0.4149	-0.6457	-0.89541	0.29337	-0.32083	-0.49177	0.14061	0.99951	0.28915	0.52317	0.050346	0.44353	-0.084398
0.05182	0.1424	0.73663	-0.65752	-0.0071867	0.45027	0.60609	0.6687	-0.40748	-0.25893	-0.23615	0.52925	0.13599	0.38036	-0.06601	0.4934	0.42041
-0.91875	-0.23239	0.36869	0.40824	-0.071273	0.81824	0.4125	0.29071	0.14915	-0.51998	0.32133	-0.85733	-0.17027	0.68452	-0.11566	0.38687	0.79193
-0.81699	-0.32734	-0.083147	0.79668	0.83736	-0.32192	-0.14083	0.54271	0.77639	-0.36313	-0.64758	0.17782	-0.092278	0.39228	-0.013155	-0.50114	-0.31393
0.62123	-0.049317	0.74051	0.092958	0.75426	0.37437	0.028616	0.63573	0.37841	-0.35286	-0.34224	0.17839	0.091453	0.89628	0.070061	0.84266	0.4143
0.10337	-0.18112	0.61199	-0.61657	0.80333	0.33724	0.41313	0.46948	-0.85163	0.011056	-0.36979	-0.3264	0.17514	0.49737	-0.7424	-0.55742	-0.36331
0.039948	-0.016915	0.56616	-0.54939	0.27852	0.20163	0.34096	0.47305	-0.275	0.25246	-0.2193	0.32081	0.30046	0.78253	-0.14429	0.70634	0.21302
-0.80597	0.13974	0.087907	0.26788	0.16739	0.10435	0.21187	0.23847	-0.12775	-0.079091	-0.70137	-0.19284	0.093952	-0.13991	-0.53429	-0.01098	0.29755
-0.66452	-0.13203	0.69017	0.5676	-0.21745	0.48948	0.16252	0.54491	0.068987	-0.05096	0.60601	-0.43419	0.047606	0.10807	-0.04369	0.20959	0.12003
-0.81726	0.014569	0.89836	0.55365	-0.43799	0.20567	0.42103	0.58092	0.2241	0.10236	0.24157	0.11029	0.38266	0.9657	-0.39722	-0.14771	-0.51337
-0.88112	-0.1466	0.32593	0.13052	0.34715	0.32128	0.1038	0.53124	-0.47445	-0.24413	-0.0014534	-0.45662	0.37212	0.20367	-0.47016	0.23822	0.09241
-0.19944	0.034603	0.62312	0.53909	0.56513	0.91555	0.44335	0.075959	-0.88277	-0.67991	0.15585	-0.96566	-0.11749	0.94145	0.073711	-0.30558	-0.32687
-0.63822	-0.16783	0.905	-0.27547	-0.38346	0.26964	-0.027857	0.17694	-0.10277	-0.52868	-0.20045	-0.82623	-0.10369	0.62257	0.074601	0.041931	0.31401
0.53642	-0.1072	0.78704	-0.006346	0.91645	0.19702	-0.40697	0.88621	0.098498	-0.60237	-0.077112	0.0049675	0.52333	0.073248	-0.97146	0.14141	-0.22766
-0.76525	-0.41554	0.5136	0.0016804	0.22132	-0.374	-0.42337	0.06177	0.60139	-0.48339	-0.14267	0.79988	-0.36985	0.21921	-0.70207	-0.26322	0.93009
0.55584	-0.2331	0.93077	0.050801	0.89372	0.24871	0.02458	0.76873	0.09286	-0.74086	-0.083066	0.79317	0.25846	0.20593	-0.91088	-0.55803	-0.35508
-0.37466	-0.024298	0.99554	0.80944	0.26641	0.37797	0.68198	0.046259	-0.11713	-0.51135	0.93562	0.61277	0.56325	0.51391	-0.78005	0.35753	-0.11507
-0.71799	0.056477	0.50727	0.64117	0.14579	0.25878	0.75087	0.28082	-0.18685	-0.58673	0.58942	-0.98765	-0.0078489	0.20469	-0.1273	0.36489	0.36153
-0.84909	-0.22839	0.15239	0.13003	0.44441	0.3414	0.056276	0.12908	-0.35468	0.088706	-0.70257	0.41311	0.376	0.23528	-0.92049	-0.25296	-0.13385
-0.12434	-0.08532	0.91207	-0.1189	0.15682	0.056574	0.15672	0.37927	0.18756	-0.45946	0.43411	-0.22612	0.49294	0.85189	-0.1901	0.50559	-0.15568
-0.34159	-0.37082	0.93878	0.9026	0.59675	0.62184	0.53454	0.726	-0.27226	-0.49419	-0.78785	0.52589	0.28895	0.52516	-0.58139	0.94135	0.56916
-0.19886	-0.14915	0.57472	0.53727	0.60789	0.01491	0.13264	0.46124	0.13294	-0.5993	0.21119	0.18773	0.18097	0.16944	-0.31344	0.51487	0.12912
-0.42046	0.038984	0.31334	-0.42794	0.38685	-0.20934	-0.89111	0.28538	-0.41661	-0.74569	0.4889	-0.069304	0.40065	0.21541	-0.10549	0.89482	0.24774
-0.38605	-0.011613	0.23513	0.51396	0.4286	0.23548	0.028287	0.26792	0.24092	-0.24876	0.025835	0.64665	0.16512	0.49443	-0.11298	0.75627	0.38959
-0.56462	-0.126	0.40574	0.12996	0.22106	-0.15625	0.59478	0.19713	0.46748	-0.16498	-0.52518	0.07838	0.052167	0.51312	-0.75239	-0.0019747	0.12644
-0.53551	-0.26003	0.67281	-0.0053529	0.13631	-0.043434	0.9709	0.30343	-0.10817	0.22584	-0.24087	-0.39668	0.0086551	0.29163	-0.029108	0.6668	0.79486
0.56891	0.016983	0.79275	-0.0054861	0.96165	0.35731	0.95814	-0.20414	-0.22841	-0.34139	0.58929	0.32879	0.21366	0.48548	-0.8319	-0.66596	-0.057337
-0.43856	-0.38588	0.65217	-0.81102	0.15486	-0.14062	0.45565	0.18831	-0.2521	-0.38207	-0.12378	-0.11677	-0.33228	0.59634	-0.087839	0.2659	0.6937
0.58232	-0.32542	0.97957	0.20937	0.90161	0.37275	-0.72677	0.30721	-0.22543	-0.29433	0.36331	0.74969	-0.24276	0.27861	0.38379	0.80203	0.84925
-0.77253	0.022984	0.129	0.75883	-0.066818	0.33574	0.063111	-0.042389	0.64161	0.13621	-0.32352	-0.16733	-0.10168	0.58871	-0.16285	0.036575	0.40091
-0.32684	-0.015005	0.36413	-0.41984	0.20187	0.28839	-0.12451	0.72256	-0.29489	-0.43408	0.014834	-0.4377	0.10193	0.39062	0.033237	0.70418	0.33796
-0.68788	-0.027255	0.06661	-0.59225	0.043227	0.97975	-0.097499	0.33932	-0.66163	-0.48089	-0.676	0.095697	-0.22993	0.99619	-0.012496	-0.36773	-0.098847
-0.95706	-0.08778	0.23481	-0.4362	0.11913	-0.36154	-0.14796	0.0934	-0.0182	-0.52202	-0.21936	0.86012	0.30356	0.42227	-0.67942	0.43573	0.48041
-0.48241	-0.0056841	0.89726	0.21625	-0.24973	0.81734	-0.4678	0.40838	-0.93574	0.29157	-0.31405	-0.7833	0.11422	0.94707	0.31218	0.67046	-0.032532
-0.43106	0.082252	0.75535	0.10234	-0.19153	0.51999	0.054549	0.31658	-0.37085	-0.35141	0.31268	0.027629	0.52726	0.038197	-0.70878	-0.10029	-0.37097
-0.45455	-0.10117	0.69296	0.71419	0.54386	0.15966	0.34938	0.72897	-0.019508	-0.90998	0.25849	0.71517	0.46241	-0.29319	-0.78357	0.20243	0.066201
0.10432	-0.099486	0.46942	-0.48476	0.81717	-0.20893	0.031762	0.11538	0.068838	-0.44583	-0.24771	-0.067824	0.28659	0.58409	-0.64589	0.29698	0.18055
-0.95208	-0.0086846	0.89711	-0.51215	-0.55583	-0.098729	0.40507	0.73505	-0.83042	-0.6712	0.56669	-0.26277	0.21333	-0.35206	-0.35149	0.17341	0.029517
-0.85114	-0.13138	0.58586	0.56426	0.067069	-0.39828	0.44811	0.46986	0.21072	-0.2842	-0.54502	-0.7416	-0.10339	-0.39277	-0.22199	0.52012	0.85767
-0.12014	-0.072722	0.81446	0.92942	0.026179	0.98378	-0.45163	0.41171	0.16032	-0.12718	0.34086	-0.63019	0.058836	0.7192	0.2433	0.60768	0.14036
-0.38586	-0.34349	0.097345	0.025412	0.86535	0.46816	-0.88815	0.74838	-0.34272	-0.59392	-0.12403	0.31177	-0.15742	0.2561	0.11975	0.29996	0.30656
-0.68875	-0.10381	-0.030009	0.0077138	0.65314	0.2717	-0.24712	-0.12076	-0.2856	-0.37526	-0.46848	0.69811	0.66213	0.84239	-0.66976	0.93226	0.036888
