# Supplementary material for: Distinct cellular states determine calcium signaling response
Source: Mol Syst Biol. 2016 Dec 15;12(12):894. doi: 10.15252/msb.20167137 (PMC5199124; doi:10.15252/msb.20167137)
Supplement: Supplementary file 6 — Source Data for Figure 3 [file MSB-12-894-s005.zip › parameterDistributionGroup/parameterDistribution11.csv]

-0.7559	0.098263	0.33456	0.79399	-0.22582	0.25823	0.34088	0.56501	0.80899	-0.32644	0.41557	-0.27994	-0.54622	-0.46145	-0.41563	-0.91312	-0.14943
-0.31767	-0.1919	0.92262	-0.33777	0.06858	0.691	0.19524	0.27539	-0.70048	-0.18358	0.7094	0.67251	-0.27134	0.36876	-0.17818	0.06095	0.6793
-0.33512	-0.16217	0.3611	-0.39613	0.6714	-0.45672	-0.15769	0.25343	0.1583	-0.78085	0.26572	-0.13163	-0.13573	0.65044	0.10746	-0.10731	-0.31788
-0.012971	0.13815	0.48818	-0.75996	0.1408	0.53106	-0.58556	0.34937	-0.87626	-0.47875	0.26331	-0.585	0.4581	0.28389	-0.20696	0.64944	-0.28273
-0.27965	0.17997	0.44138	-0.0309	0.296	-0.42593	0.28459	0.084344	0.22777	-0.85149	-0.35778	-0.15521	0.16803	-0.37033	-0.90509	-0.88391	-0.70268
0.027606	0.25095	-0.2238	-0.25963	0.92327	0.088533	0.51722	-0.07967	0.28914	-0.84345	0.48605	-0.58066	-0.16267	0.14718	-0.32625	0.29854	0.69857
-0.66937	-0.32489	0.52947	-0.096236	0.22642	0.060281	-0.019773	0.1969	-0.060139	-0.59198	-0.52085	0.62803	-0.1026	0.090866	-0.80216	-0.12385	0.17024
0.070819	-0.13271	0.88434	0.45568	0.37987	0.55299	0.98034	0.53679	0.61625	-0.95002	0.17215	0.35003	0.61023	-0.069268	-0.78576	0.40302	-0.090246
-0.82104	0.13614	0.32247	0.1182	0.19346	0.27247	0.5356	0.19309	-0.58276	-0.23995	0.99315	-0.93126	-0.1931	0.21414	-0.50939	-0.04598	0.35653
-0.003375	-0.024816	0.99818	0.43795	0.50186	-0.26558	-0.059158	0.45571	0.23221	-0.45822	-0.2405	0.35896	0.29147	-0.55501	-0.87994	0.57473	0.50692
-0.44534	0.21752	0.13133	-0.12362	-0.013975	0.24501	-0.4741	0.062313	-0.22862	-0.50951	-0.35374	0.77688	-0.47339	0.027807	-0.092297	-0.021212	0.1995
-0.91316	0.071892	0.18304	0.23857	-0.02653	0.1831	0.34904	0.96652	0.12896	-0.52238	0.1411	0.12146	0.049048	-0.84531	-0.73536	-0.5912	-0.10932
-0.98515	-0.013495	0.25989	0.47575	-0.12859	0.37067	0.83436	0.23198	0.38525	-0.67902	0.40662	-0.12373	-0.25907	-0.33267	-0.20731	-0.4364	0.14689
-0.72628	-0.066344	0.3609	0.56791	0.96145	-0.39622	0.82675	0.024141	-0.50222	0.22554	-0.29299	0.87538	-0.053167	0.71879	0.24221	0.94493	0.84621
-0.60119	0.029036	-0.37894	0.41123	0.90345	-0.066164	0.55321	0.01499	0.60582	-0.34549	0.86623	0.75833	-0.15592	-0.11832	-0.51873	0.32803	0.91869
-0.29224	-0.32875	0.91875	0.29555	0.72233	-0.92559	-0.84494	0.22638	0.51311	-0.69695	-0.73407	0.92037	-0.59672	0.71219	0.32877	0.10841	0.23514
-0.88731	-0.24555	-0.23798	-0.91552	0.60262	-0.31485	-0.6694	0.04169	-0.11728	-0.20966	-0.99682	0.13147	0.15712	0.85432	-0.37557	0.4443	0.074981
0.20288	0.18786	0.11009	-0.080452	0.96794	-0.59189	-0.44838	0.60265	0.27962	-0.25781	0.95613	0.14012	0.32111	-0.23499	-0.16364	0.4716	-0.12106
0.056722	-0.06399	0.99225	0.62803	0.003231	0.63711	0.67967	0.10573	0.73708	-0.59651	-0.39769	-0.36728	0.16416	-0.26538	-0.91909	0.30483	0.76465
-0.99261	-0.22751	0.67379	0.8492	0.08003	0.086027	0.24152	0.31313	0.63126	-0.73537	-0.15454	0.85414	0.43785	0.1044	-0.69729	0.19699	0.064973
-0.45078	-0.040075	0.10043	0.20459	0.5505	0.29568	-0.27891	0.30381	0.22898	-0.27464	-0.079981	0.113	0.23472	0.56397	-0.34424	0.36207	-0.38542
0.11756	0.039465	0.66457	-0.46589	0.77679	-0.099834	0.27473	-0.083968	-0.51819	-0.72234	-0.13436	-0.5067	0.36137	0.36706	-0.32609	0.60622	0.14402
0.48183	0.065392	0.7554	0.054253	0.73447	-0.23573	0.1158	-0.29753	0.028375	0.29101	-0.028764	-0.25525	-0.10292	0.9738	-0.54276	0.15433	0.13226
0.12484	0.167	0.37791	0.22144	0.28162	0.30194	0.10232	0.52133	0.49328	-0.39493	-0.023302	0.15188	-0.089018	-0.18859	-0.23692	0.24441	0.66535
0.4477	0.15801	0.41966	-0.11783	0.88099	-0.054795	-0.99431	0.012967	0.16957	-0.86039	-0.29904	-0.4201	-0.108	0.60546	0.13931	-0.31415	-0.46908
0.094152	0.019932	0.47935	0.081267	0.73353	0.35604	0.012959	0.49541	-0.46955	-0.71951	0.3657	0.16969	-0.018794	0.36321	0.64918	0.93511	0.20709
-0.33475	0.11195	0.14376	-0.1318	0.28341	0.48021	-0.22409	-0.27214	0.088565	-0.61627	-0.47607	-0.91112	0.80948	0.21081	-0.87328	0.80194	-0.12148
0.93253	0.4097	0.64525	-0.68575	0.79763	0.17568	-0.93994	0.14516	-0.073902	-0.59433	-0.41658	-0.93327	0.67631	0.5296	-0.3235	0.57845	-0.34476
-0.77803	0.13574	0.34664	-0.19423	0.69324	-0.44057	-0.52129	-0.11861	-0.92642	-0.7047	0.5558	-0.018744	0.30768	0.066924	-0.15027	0.20525	-0.20867
-0.73083	0.093872	0.39588	0.89992	0.025466	0.51239	0.05629	0.20638	0.1112	-0.92238	0.31471	0.73506	0.36299	-0.45339	-0.72007	0.43136	0.21221
0.37164	0.044457	0.65489	0.75151	0.86506	0.31083	-0.40564	0.17505	0.2545	0.073698	-0.7251	0.12186	0.23023	-0.08331	-0.44271	-0.36158	-0.38733
-0.3134	0.017163	0.58182	-0.30891	0.12758	-0.035676	-0.97755	0.47243	-0.12997	-0.57555	-0.63979	0.60189	-0.057604	0.22254	0.10571	0.39859	0.14541
0.052955	-0.28662	0.62149	-0.064001	0.8099	0.25265	-0.16796	0.99141	-0.15369	-0.92749	0.50487	0.19811	-0.7635	0.0016224	0.60779	-0.44037	-0.14804
-0.085488	-0.21827	0.98468	-0.17836	0.63052	-0.93907	0.24392	-0.25543	0.33558	-0.48431	-0.56673	-0.3425	0.25654	0.36849	-0.97559	0.8444	0.87186
0.28829	0.1942	0.58657	0.49694	0.40582	0.85916	0.43676	-0.084803	0.18447	-0.50916	-0.13406	0.05493	0.96426	0.39685	-0.58055	0.96942	-0.50254
-0.48029	0.20507	0.040698	-0.08959	0.45314	-0.61182	0.47508	-0.30382	0.45582	-0.32479	-0.82842	-0.1564	-0.18087	-0.046917	-0.43641	-0.10159	0.43275
0.72433	0.18415	0.90214	-0.40203	0.58497	-0.64416	-0.23664	0.3331	0.089722	-0.14781	0.083641	-0.1168	-0.27371	-0.30253	-0.37053	-0.68406	-0.345
-0.276	-0.22793	0.85729	0.021742	0.31145	0.29127	0.052382	0.96526	-0.43238	-0.46278	0.26307	0.39309	-0.64881	-0.42446	0.69478	-0.40374	0.021502
-0.45446	-0.17578	0.41156	0.30823	0.45411	-0.25699	0.35405	0.14659	0.78609	-0.54095	-0.30686	0.375	-0.26923	-0.57115	-0.93164	-0.33929	0.98436
-0.13719	0.0045309	0.87966	0.79752	0.60373	-0.67695	-0.59367	-0.18208	0.23857	0.22502	-0.34726	0.48832	0.13995	0.66729	-0.084217	0.31395	-0.23198
-0.77114	-0.36243	-0.24632	-0.052383	0.96292	0.063453	0.12788	0.50782	0.10299	0.2189	-0.10788	-0.6997	0.075749	0.40978	-0.59025	0.44669	0.71978
-0.69658	-0.15756	0.70535	-0.32105	0.053289	0.60601	0.84928	0.13822	-0.65031	-0.74126	-0.23646	0.65217	0.83372	0.071414	-0.95779	0.49882	-0.13894
-0.75868	0.25835	0.08342	0.32636	0.30219	0.56629	0.26595	-0.12995	-0.80374	-0.10733	-0.39395	0.094088	0.42415	0.22162	-0.51896	0.5538	0.25445
-0.95999	-0.028865	-0.027931	0.359	0.64578	-0.59658	0.74641	-0.07887	0.48614	-0.10213	-0.042363	-0.52059	-0.39378	0.67694	0.29609	0.26468	0.32679
0.1334	0.058968	0.53623	0.47369	0.50281	0.1391	0.099615	0.74178	0.45957	-0.23826	0.75941	-0.42776	-0.26369	0.15348	0.52146	0.29158	-0.066526
-0.53751	0.24992	0.036878	0.063646	0.85894	-0.32797	0.73598	-0.050027	-0.33355	-0.60802	0.42698	-0.50163	0.040368	-0.17137	-0.76875	0.25064	0.60202
-0.52066	0.0038506	-0.22438	-0.61844	0.37441	0.060934	0.49233	0.56616	0.23506	-0.022299	-0.41986	-0.53768	0.30761	0.82333	-0.55099	0.16748	-0.23776
-0.22012	0.084131	0.51866	0.25185	0.58363	0.74844	0.46663	0.016309	-0.91618	0.091871	0.76601	-0.50758	0.43057	0.83303	0.19737	0.47761	-0.48258
-0.84211	0.096667	-0.44306	-0.70299	0.50118	0.39524	-0.29365	0.75622	-0.68451	-0.16571	0.8252	0.31874	-0.23087	0.17412	0.41976	0.4698	0.43264
-0.74658	-0.10175	0.33995	0.23533	0.54595	-0.26357	0.65422	0.42894	-0.17835	0.13802	-0.33751	0.04001	0.25657	-0.19079	-0.69263	-0.17208	-0.32724
-0.43933	-0.086552	-0.25359	-0.58456	0.83901	-0.26495	-0.076723	0.30878	0.29157	-0.53175	0.58355	-0.18505	-0.34268	0.46884	0.12909	0.29521	0.45152
-0.9238	0.16022	0.26861	-0.15341	-0.054825	0.8578	-0.05003	-0.40881	-0.89802	-0.99588	-0.026003	0.90474	-0.41181	0.4533	-0.61595	0.15104	0.8899
0.65895	-0.05624	0.46358	-0.47886	0.80056	-0.40247	-0.43052	0.90784	0.51485	0.086182	-0.25256	-0.81553	-0.24522	0.54944	0.099711	-0.19035	-0.24357
-0.72974	0.28211	0.0049816	-0.15512	0.13747	0.94561	-0.76516	-0.38132	-0.95464	-0.10503	-0.42197	0.78138	0.61109	0.62614	-0.52357	0.87388	0.16358
-0.78383	0.27392	-0.90426	0.51762	0.62821	0.60401	-0.14181	-0.10488	0.82171	-0.74309	0.48036	0.12611	-0.22376	0.77131	-0.90604	-0.043726	0.52414
-0.10982	-0.20992	0.75751	-0.6349	0.80161	-0.23608	0.049672	-0.033117	-0.7066	-0.17871	-0.90307	-0.51473	-0.21795	-0.26302	-0.67712	-0.7468	0.4252
-0.66475	0.069528	0.89234	-0.61083	-0.79188	-0.026771	0.17886	0.36949	0.21244	-0.38139	-0.053013	0.047263	0.16781	0.53185	-0.077692	0.23935	-0.091338
-0.64225	0.33673	0.042698	-0.23584	-0.15106	-0.66958	-0.20695	-0.16475	0.6366	0.40959	-0.3129	0.49567	0.74	0.82716	-0.90587	0.40785	-0.54345
-0.5085	0.20717	0.63033	-0.086363	0.013477	-0.24917	0.18348	0.13917	0.67705	-0.25271	-0.057565	0.48913	0.18346	0.97432	-0.61806	0.44425	0.042834
0.089029	0.15359	-0.21868	-0.58795	0.89934	0.22057	0.17835	0.041096	-0.16263	-0.60698	0.89742	-0.43485	-0.92949	0.74936	0.69083	-0.21747	0.040986
-0.547	-0.08994	-0.019049	-0.36265	0.7381	-0.31307	-0.61667	0.65537	0.013388	-0.96545	-0.82354	0.92605	0.27411	-0.10523	-0.19269	0.066449	-0.28011
0.20109	0.078989	0.65009	0.18641	0.58174	0.54762	0.59699	0.50812	0.11037	-0.41695	0.93186	-0.90529	0.43706	-0.36967	-0.87773	0.61439	0.49672
-0.20953	0.15834	0.12205	-0.35201	0.22327	0.072598	0.50602	-0.0022995	0.64918	0.018378	0.86137	0.18226	0.33369	0.64229	-0.97681	0.46619	0.72721
-0.60027	0.08036	0.98132	-0.28975	-0.37534	-0.30003	0.39053	-0.45862	-0.44893	-0.64146	0.48434	0.40888	-0.54821	0.24967	0.34111	0.12073	0.69947
-0.42859	0.26859	0.21612	-0.022022	0.038092	-0.17015	0.16618	0.96408	0.013663	-0.786	0.44521	0.82249	-0.49203	0.31722	0.77551	-0.051787	-0.4496
-0.6545	0.15046	-0.43242	0.07791	0.89649	-0.45445	0.73021	0.25413	0.65708	-0.80721	-0.21795	-0.73865	-0.032504	0.99959	-0.19336	0.255	-0.11706
0.26628	0.27098	0.93874	0.7032	0.39821	0.6643	0.3028	0.063499	0.34811	0.39046	0.6382	0.61138	0.63776	0.98289	-0.65897	-0.19812	-0.58819
-0.34133	-0.12785	0.70812	-0.21795	0.20254	0.38319	0.76764	0.88996	-0.59657	-0.203	-0.59939	-0.31192	0.15086	0.24718	0.22244	0.79987	0.23693
-0.42539	0.15566	0.48937	0.39858	0.12688	0.23219	-0.84051	0.030689	-0.19973	-0.40528	-0.68279	0.2653	0.37214	0.80396	-0.076296	0.48125	-0.57415
-0.43448	0.062744	0.93539	-0.057813	-0.48354	0.12137	0.57187	0.19673	0.31816	-0.6059	-0.3938	0.43242	-0.019954	0.85269	0.2971	0.32842	0.085397
-0.60947	0.35842	0.42047	0.62084	0.24558	0.7402	-0.56672	-0.031088	-0.053951	-0.84598	-0.15836	0.46545	0.31917	0.22472	-0.93703	-0.76733	-0.58841
-0.25959	-0.034315	0.086766	-0.074451	0.83158	0.45643	0.10096	0.13315	-0.67791	-0.4512	-0.96704	0.58027	0.034282	0.36339	-0.18973	-0.15714	-0.53141
-0.31556	0.15944	0.0075572	-0.29575	0.4915	0.23204	-0.73005	-0.25523	-0.6582	-0.49324	-0.73004	0.29249	-0.087256	-0.24101	-0.69573	-0.66885	-0.20197
-0.53747	-0.13919	0.37907	0.34408	0.51861	-0.72654	0.44998	-0.059641	0.83072	-0.88568	0.3284	-0.12623	-0.73024	-0.29435	-0.22598	-0.081557	0.99385
-0.50432	-0.21922	0.54499	-0.99204	0.4143	-0.66476	0.75323	0.62329	-0.035178	-0.91185	0.36231	-0.65395	0.17427	0.64141	-0.06292	0.47744	0.054165
-0.39621	0.16234	0.87397	0.2382	-0.013158	-0.56206	0.48931	-0.14441	0.16091	0.52638	-0.10625	0.22109	0.63077	0.90244	-0.44312	0.47273	-0.45908
-0.17165	0.18784	0.13009	0.62134	0.67323	0.21099	-0.57231	-0.4977	0.30886	-0.3205	-0.026324	0.62636	0.24093	0.47882	-0.15372	0.90009	0.62052
-0.72869	-0.12209	0.64154	0.27707	0.20569	0.2514	0.48685	0.51606	-0.078688	-0.43066	0.83037	0.2779	-0.025484	0.9654	0.22063	-0.44267	-0.64994
-0.89939	-0.14935	0.28921	0.084271	-0.061787	0.28812	0.69813	0.82893	-0.13359	-0.10331	0.9162	0.49102	-0.27865	-0.57859	-0.44571	-0.2219	0.43001
-0.17175	-0.035858	-0.0064501	-0.08026	0.67654	0.95424	-0.46042	0.20672	-0.15982	-0.13601	-0.61697	0.91282	0.47736	0.67894	-0.51654	0.81466	0.22669
-0.65341	0.092762	0.72434	-0.81745	-0.73993	-0.013671	-0.1299	0.91771	-0.37539	-0.26342	0.56123	0.16082	-0.74043	-0.90535	-0.18374	-0.21349	0.72911
-0.8154	0.15077	0.63616	0.3707	0.31371	0.88273	-0.63508	-0.24545	-0.88124	-0.89253	-0.46916	0.54401	0.22663	0.60553	-0.98316	-0.1445	0.20948
-0.53906	0.12815	0.2544	-0.89778	0.58742	-0.6782	-0.71573	0.3383	-0.38368	-0.82507	0.42883	0.16053	0.28909	0.57157	-0.31276	0.304	-0.37851
-0.73518	-0.039859	0.12124	-0.23784	0.58611	0.095831	0.283	-0.066933	-0.58225	-0.7103	-0.55945	0.045451	-0.029799	-0.19233	-0.91314	0.1916	0.63234
-0.86429	0.025592	0.37902	0.08039	0.043899	0.27816	0.57636	0.25292	-0.91274	0.055331	-0.7255	-0.61118	0.62178	-0.44155	-0.91967	0.68089	0.042093
-0.66572	-0.031918	0.49557	0.34355	0.10049	0.095604	0.57494	0.6315	0.063436	-0.18614	0.5144	0.15865	-0.27846	-0.32016	-0.056767	0.28397	0.65809
-0.36896	0.37954	-0.27354	0.9051	0.55267	0.74442	0.014617	0.07996	-0.090679	-0.74582	0.95511	0.030008	-0.62469	0.048593	0.55685	-0.28284	-0.12888
-0.64887	0.0053055	0.74134	0.64557	0.52825	-0.081176	0.28162	0.43702	-0.50708	0.039868	-0.33872	0.5621	0.58518	-0.48167	-0.55951	0.37118	-0.11439
0.50435	0.10494	0.95703	-0.3733	0.33056	-0.093278	0.19983	0.58544	-0.09291	-0.29393	-0.3956	-0.090821	-0.092842	0.34818	0.29869	0.22114	-0.12386
0.072074	0.1996	0.60216	-0.070956	0.15961	-0.23666	-0.028021	0.52471	0.25019	-0.035976	-0.16167	0.31026	-0.033818	-0.23045	-0.29746	0.46183	0.37735
-0.51315	-0.14018	0.64424	-0.061373	0.2722	0.11428	0.32913	0.36556	-0.60281	-0.87981	-0.81372	-0.072795	-0.59325	0.090811	0.81496	0.13606	-0.035071
-0.68025	0.040441	0.77368	-0.50145	-0.22237	-0.38468	-0.020968	0.2454	0.066988	-0.69979	0.81397	0.19064	0.42255	0.70961	-0.49937	0.65349	-0.046725
-0.49039	-0.0034046	0.71714	0.60149	0.59532	0.022836	0.84597	-0.17296	-0.4835	0.10512	0.48541	-0.058713	0.35099	0.9937	-0.63897	0.69537	-0.19705
-0.0965	-0.18105	-0.036627	-0.5676	0.97905	0.21677	-0.25851	0.90136	-0.34753	-0.10331	-0.13971	0.55567	-0.16548	-0.41825	-0.93479	-0.15697	0.44812
-0.33008	0.21606	0.034905	0.093198	0.81711	0.027585	0.16004	0.044169	0.51554	-0.32591	0.38067	0.03897	0.31488	0.93121	-0.46556	0.39858	0.15535
0.033817	0.067023	0.41645	0.42372	0.87656	-0.54644	-0.56544	-0.21053	0.049855	-0.57577	-0.20199	0.47027	-0.54464	0.99431	0.58468	0.59398	0.20998
0.26512	-0.17904	0.99981	0.22904	0.86436	-0.25441	0.21276	0.86511	-0.57402	-0.053642	0.079194	0.57221	-0.14367	-0.25274	-0.58485	-0.55948	-0.37273
-0.057159	-0.090016	0.65854	-0.11685	0.87586	0.25364	-0.48235	-0.048534	-0.73245	0.096718	0.19904	-0.33763	0.074671	0.66398	-0.7185	-0.72991	-0.30921
-0.25622	-0.11595	0.85493	0.18783	-0.074317	-0.32542	-0.21896	0.8936	0.73357	-0.91177	-0.43377	-0.7017	-0.24415	0.21365	-0.0090357	-0.46534	-0.49218
-0.8401	0.01243	0.8763	-0.033056	-0.42325	-0.023261	-0.24321	-0.14895	-0.18057	-0.83838	0.29029	0.069096	0.17113	-0.25142	-0.7339	0.21311	0.51687
-0.88771	0.091392	0.17938	-0.2025	-0.21446	0.83597	0.22975	0.63286	-0.56159	-0.16406	0.76641	-0.4404	0.36084	0.57585	0.33472	0.83567	-0.21217
-0.61327	-0.25745	0.63155	0.52445	0.46396	-0.0024507	-0.39447	0.48281	0.33826	-0.29248	0.18822	-0.3855	0.17596	0.58233	-0.58618	0.52148	0.45457
0.23597	0.080561	0.68488	0.032845	0.54622	-0.48108	-0.018526	0.32744	0.48686	-0.38934	0.11999	0.28808	-0.40147	0.12104	-0.019254	-0.006326	0.24814
-0.95857	-0.36945	-0.32465	0.023878	0.89228	0.042585	0.094495	0.50626	-0.0040188	-0.5185	-0.12049	-0.040369	-0.12512	0.55601	0.20579	0.16825	0.013548
-0.86494	0.31937	-0.16241	-0.67319	0.23211	0.49831	0.023235	-0.28412	-0.99105	-0.82043	-0.75584	0.13725	0.90447	0.34255	-0.75725	0.83641	-0.38242
-0.091814	0.021245	0.55941	-0.15397	0.12007	0.24053	0.80337	0.9077	-0.10161	-0.54183	-0.098999	-0.10491	-0.4185	0.3392	0.62449	0.72517	0.25752
