# Supplementary material for: Distinct cellular states determine calcium signaling response
Source: Mol Syst Biol. 2016 Dec 15;12(12):894. doi: 10.15252/msb.20167137 (PMC5199124; doi:10.15252/msb.20167137)
Supplement: Supplementary file 6 — Source Data for Figure 3 [file MSB-12-894-s005.zip › parameterDistributionGroup/parameterDistribution110.csv]

-0.23888	-0.19298	0.74163	0.66051	0.90653	0.19455	0.62858	0.17322	-0.16752	-0.065334	-0.57584	0.26376	-0.28325	0.68204	-0.29087	-0.069365	-0.037551
-0.81376	0.054429	0.57055	0.96627	0.0015629	-0.040516	-0.97232	-0.47249	0.4702	-0.30914	0.85146	-0.043376	0.065076	0.34647	-0.22997	0.76638	0.043398
-0.73901	0.24379	-0.41774	-0.69292	0.55711	0.20282	-0.10285	-0.11042	-0.25723	-0.85794	0.85485	-0.03498	-0.63818	0.6653	0.070639	-0.83786	-0.39446
0.15722	0.25019	0.52241	0.28762	0.53533	0.24309	-0.13803	-0.085906	0.63382	-0.78262	-0.21147	-0.80717	0.34332	0.39658	-0.86927	0.97079	0.42639
0.077621	0.030809	0.73138	-0.087995	0.7121	-0.45778	-0.61847	0.044127	0.19304	-0.35302	-0.53166	-0.11337	-0.426	0.21562	0.020348	0.42811	0.47187
-0.45986	0.16326	0.36173	-0.59225	0.63972	-0.22867	0.33563	-0.35727	-0.62613	-0.61439	0.54888	0.77287	-0.072978	0.44164	-0.50027	-0.16366	-0.28235
-0.01949	0.13013	0.29482	0.81088	0.71839	0.68973	-0.95501	0.46517	0.80426	-0.85103	-0.70021	-0.56359	0.28363	0.010628	-0.8511	0.97042	0.55933
-0.64481	-0.013104	0.48702	0.2932	0.020038	0.85235	0.46925	-0.10036	0.23251	-0.36859	0.11337	0.44925	0.14497	0.77996	-0.87973	0.17544	-0.00099531
-0.64288	0.029949	0.24927	-0.051687	0.31951	0.19759	0.091559	0.96688	0.16809	-0.78607	0.51886	0.1673	0.50222	0.46561	-0.25306	0.91719	-0.53896
-0.86733	-0.035621	0.10633	-0.49138	0.51673	-0.058041	0.15431	0.078068	-0.37437	-0.7343	0.51617	0.27383	0.19406	0.72704	-0.17162	0.77605	-0.27178
-0.5688	0.083853	0.10353	0.58689	0.75175	0.028045	-0.72481	-0.0037738	0.23925	-0.33677	0.4659	0.38418	-0.10381	0.82327	0.25394	0.44761	-0.31728
0.19408	0.10901	0.85937	0.16481	0.5043	-0.11487	-0.51625	0.51925	0.73891	-0.43634	-0.2087	0.75993	-0.052496	0.38347	-0.93206	-0.7112	-0.51196
0.041199	0.099911	0.69425	-0.037984	0.6247	0.49424	-0.47924	0.9286	0.14016	-0.51563	-0.71947	-0.66672	-0.10905	0.65174	-0.59876	-0.72788	-0.54556
-0.73034	0.13634	-0.042295	0.13449	0.49126	0.43075	-0.19485	-0.52221	-0.069221	-0.66376	-0.95727	-0.39174	-0.38094	0.7385	-0.29998	0.79789	0.99545
-0.94675	0.044409	0.40427	-0.046021	0.23316	-0.18083	-0.047324	0.54555	-0.32354	-0.18201	-0.13996	-0.43512	-0.36159	0.32758	0.031269	-0.066139	-0.20562
-0.50048	0.066036	0.71428	0.40857	0.26808	0.51949	-0.10742	0.37759	-0.66546	-0.43397	0.58969	0.3874	-0.38916	-0.075609	0.11194	-0.23349	-0.27616
-0.98338	0.16183	0.94806	0.02309	-0.43987	0.19039	0.15484	-0.3215	-0.23354	-0.17016	0.43391	0.60352	0.0572	0.79623	-0.6716	-0.19716	-0.31848
-0.39844	-0.067933	0.78057	-0.6451	0.27645	-0.10905	-0.40197	0.30476	-0.49552	-0.71528	0.015127	-0.2146	-0.25053	-0.29389	-0.5985	0.18521	0.52926
-0.30757	0.15193	0.8737	-0.43949	0.50702	0.040727	-0.14469	0.062716	-0.92337	-0.75006	-0.79286	-0.11756	-0.43087	0.75053	-0.17938	-0.70877	-0.42374
0.14874	0.17389	0.8721	-0.24371	0.53912	-0.65694	0.39447	0.15375	0.19886	-0.54486	-0.778	0.45657	-0.4463	0.35009	0.28751	-0.19689	-0.44818
-0.92506	0.02537	0.086881	-0.71873	0.097507	-0.018273	-0.20563	-0.091179	-0.35455	-0.41866	0.91288	0.58245	-0.51071	0.76644	0.38723	0.52108	0.31794
-0.12527	0.13656	0.38785	-0.3561	0.79451	-0.36429	-0.23632	-0.11304	0.15732	-0.68212	0.59206	0.54967	-0.30239	0.72785	-0.20904	-0.25087	-0.24042
-0.83808	-0.10728	0.72867	0.63556	0.43439	-0.014933	0.10777	0.99295	-0.17432	-0.39689	0.44695	0.27295	-0.35193	0.73451	0.33317	0.0029019	-0.23609
-0.33576	-0.19624	0.92378	-0.032077	0.18717	0.46674	-0.15439	0.96833	-0.2711	-0.28445	0.5819	-0.0013796	-0.47513	-0.11719	-0.55409	-0.84518	-0.10503
-0.27212	0.035639	0.33878	-0.24625	0.81465	0.1231	0.5302	0.43374	-0.049639	-0.98722	-0.56418	0.93323	-0.1901	0.048182	-0.74388	-0.027956	0.27852
-0.54893	-0.1515	0.68037	-0.012672	0.61923	-0.5202	0.47362	0.92182	-0.10394	-0.76767	0.1151	0.84655	-0.34356	0.34121	-0.018734	-0.13949	-0.30142
-0.61592	0.17779	0.63311	0.79091	0.12798	0.54677	0.98944	0.23612	-0.59086	0.086004	-0.77034	-0.51048	-0.06278	0.29965	-0.019356	0.61911	0.080903
-0.61583	-0.12858	0.85447	0.49831	-0.23586	0.48056	0.11034	0.58873	0.62397	-0.12688	-0.39066	-0.19892	0.065756	0.46716	-0.80725	0.41289	0.28418
-0.38016	0.033067	0.82006	-0.41496	0.22972	0.13214	-0.38057	0.0019999	-0.6726	-0.85986	-0.31657	0.11913	-0.34292	0.67229	0.15897	0.17078	-0.079178
0.15206	0.15383	0.82107	-0.51633	0.44607	0.7083	0.40521	-0.2627	-0.57102	-0.75963	0.54669	-0.40416	-0.17008	0.93011	-0.46954	-0.49157	-0.31711
-0.33023	-0.037921	0.56519	0.058018	0.68069	0.034847	0.4024	0.04097	-0.33801	-0.80312	-0.76441	0.40418	-0.66122	0.86718	0.61747	-0.18431	-0.30616
-0.56949	-0.0003447	0.37973	0.47601	0.47377	-0.096544	0.09416	0.24082	0.47671	-0.99533	0.3474	0.91603	-0.087905	0.41239	-0.15098	-0.1525	-0.58563
0.35693	0.22022	0.96079	0.29366	0.91241	0.22657	-0.23025	0.37662	-0.48725	-0.8296	0.1864	-0.71199	0.039606	0.014061	-0.49818	0.026444	-0.2607
-0.99646	0.058127	0.79744	0.65554	-0.11684	0.59772	-0.18019	0.091973	-0.67707	-0.32652	0.38296	0.29676	-0.2482	0.068771	-0.40379	-0.53044	-0.47411
-0.64655	0.090252	0.61344	0.27001	0.10248	-0.10688	-0.54358	0.081634	0.1801	-0.041502	-0.56022	0.26774	0.11487	0.8792	0.0036421	0.70358	-0.27227
-0.70921	-0.030998	0.41242	-0.28423	0.31322	-0.0081217	0.74809	0.092159	-0.2269	-0.19988	-0.79068	0.33112	-0.24662	0.50291	-0.44112	-0.05181	0.13611
-0.18818	-0.12598	0.43585	-0.088017	0.95103	0.051597	-0.51001	0.41567	-0.068248	-0.6258	-0.51746	-0.25524	-0.36657	0.58407	-0.18407	0.41088	0.50393
-0.041985	0.17505	0.73431	0.25922	0.7802	-0.37293	-0.60671	-0.69912	0.16286	-0.73629	0.4545	-0.69227	0.49643	0.61006	-0.65605	0.98353	-0.091052
0.06081	-0.16792	0.65168	-0.0024198	0.7604	0.35907	-0.18807	0.026461	0.22276	-0.19771	-0.28455	0.17285	0.14139	0.7435	-0.94022	-0.013159	-0.046547
-0.7173	0.081368	0.35915	-0.67993	0.42015	-0.3493	0.20267	0.41423	-0.042832	-0.70282	-0.70665	-0.46149	0.2651	0.84344	-0.75979	0.46481	-0.014659
-0.73	0.25854	-0.39983	0.44847	0.60259	0.13031	-0.1645	0.17058	0.92899	-0.95237	-0.010858	-0.54801	0.57438	0.81548	-0.46277	0.60653	-0.87266
0.31755	-0.041521	0.87091	-0.4783	0.68277	-0.052089	-0.57728	0.21002	0.011373	-0.93495	0.20322	-0.30959	0.18533	0.18594	-0.81376	0.24907	-0.12298
-0.41319	0.42357	-0.019963	0.18586	0.43993	-0.39162	0.099114	-0.046998	0.46129	-0.85488	-0.4963	0.96755	-0.26046	0.58422	0.54194	0.12294	-0.58362
-0.72682	-0.14745	0.14794	0.89305	0.85179	0.099508	-0.44727	0.8478	0.55238	-0.27263	0.17091	0.22868	0.10599	0.8489	0.041883	0.85312	-0.064596
-0.16018	0.15217	0.68328	0.13901	0.61912	0.69014	0.14418	0.22708	-0.58979	-0.2761	0.049078	0.097707	0.41067	0.12214	-0.81928	0.46293	-0.11673
-0.46942	-0.066249	0.66093	-0.20115	0.4551	0.44392	0.22328	0.38744	-0.86338	0.0084016	-0.088898	-0.29726	-0.36604	-0.1995	-0.81481	-0.86689	-0.0031365
0.25684	0.17892	0.8258	-0.21857	0.41801	0.50791	-0.51831	0.40871	-0.12606	-0.68463	0.14429	0.39933	0.5868	-0.22789	-0.89549	0.831	-0.11746
-0.16088	0.05323	0.55551	0.0024004	0.33812	-0.35507	0.30027	0.085736	0.80748	-0.83323	-0.31513	0.63194	-0.29443	-0.41365	-0.93703	-0.27857	0.47389
-0.25831	0.0021037	0.72842	-0.64732	0.46959	-0.33958	-0.57495	0.87641	-0.23744	-0.26795	-0.41806	0.32131	-0.0045102	0.66013	0.015355	0.39424	-0.26742
-0.41586	0.14271	-0.0023197	0.37872	0.91948	-0.47521	-0.45826	0.16159	0.85259	-0.90538	0.51178	0.59532	-0.095169	0.88557	0.27756	0.68323	-0.18593
-0.98316	-0.056153	0.068602	0.1332	0.44295	0.19482	0.81109	0.84031	-0.45181	-0.20122	0.41652	-0.18962	0.14974	-0.38928	-0.7002	0.70042	0.37824
-0.15547	0.096118	0.44077	0.73692	0.95123	-0.046724	-0.53549	0.54526	0.69303	-0.40826	-0.33395	-0.18811	-0.021779	0.91275	-0.1331	0.12186	-0.40976
-0.55391	0.14775	-0.17665	0.99386	0.97995	0.4775	-0.93062	-0.091772	0.14467	-0.54376	0.32131	0.23261	0.086062	0.72895	0.084011	0.26977	-0.78773
-0.60807	-0.10448	0.52314	0.6529	0.15265	0.87393	0.2037	0.86456	0.0025626	-0.58505	-0.56342	0.93672	-0.068743	0.13526	-0.39534	0.072612	-0.19656
-0.66066	0.083116	0.87743	-0.29227	-0.34026	0.32174	0.75419	0.59986	-0.16082	0.06881	0.15565	0.68682	0.044263	0.035834	-0.91879	0.39294	0.59686
-0.31646	-0.14311	0.61817	0.72564	0.75771	0.36555	0.32762	0.6617	-0.38685	0.11182	-0.84398	-0.48238	-0.074588	0.30015	-0.062468	0.53128	0.076752
-0.7879	0.073809	0.491	0.65053	0.28536	0.38802	0.048723	0.20559	0.17323	-0.59422	0.21485	0.10866	-0.30181	0.83003	0.14607	-0.063203	-0.26802
-0.54658	0.036392	0.70838	-0.14728	0.26865	-0.57198	-0.97464	-0.2263	0.32412	-0.3275	-0.79723	-0.46207	-0.00064408	0.64518	-0.5431	-0.21354	-0.32688
-0.52167	0.098212	-0.00045744	-0.04129	0.66612	0.085658	-0.65277	-0.42813	-0.033037	-0.36773	0.21462	-0.24178	0.29886	0.44622	-0.80717	0.29532	-0.30766
-0.6703	0.05965	0.57494	-0.17285	-0.011115	-0.21404	0.82296	0.2701	-0.029017	0.35569	-0.44753	-0.022554	0.0017366	0.034763	-0.83273	-0.36755	-0.14678
-0.72006	0.016289	0.7999	0.68235	0.28018	0.0065034	0.84517	0.7614	-0.29424	0.094984	0.27995	-0.25723	0.22774	-0.2322	-0.68326	0.60998	0.27702
-0.15019	0.22555	0.59532	0.29489	0.54268	0.64748	-0.84717	-0.055372	-0.51903	-0.23761	-0.4664	-0.82186	0.40268	0.22108	-0.8818	0.078069	-0.61868
-0.41417	-0.035416	0.42841	-0.898	0.38912	0.2935	-0.64244	0.16924	-0.7044	-0.39321	-0.070036	0.55044	0.19032	0.26263	-0.71272	0.093153	-0.37241
-0.028765	0.1068	0.3578	-0.24677	0.72317	0.78165	0.60799	0.62492	-0.36579	-0.52378	-0.30374	0.1187	-0.02502	0.25789	-0.82349	0.29597	0.43513
0.00097485	-0.0023018	0.94071	-0.24946	0.36466	-0.29401	-0.2121	0.54784	0.04545	-0.23157	-0.36977	-0.27459	0.20311	0.40801	-0.33472	0.48345	-0.3939
-0.54099	0.067608	-0.062698	-0.98244	0.75484	0.17344	-0.51124	0.15956	-0.72099	-0.74412	0.68792	-0.64779	-0.29428	0.85854	0.11281	0.52823	0.2366
-0.872	0.0067083	0.67452	0.36663	0.07252	-0.023859	-0.90747	0.75306	0.30446	-0.83162	-0.48629	0.55948	0.0039145	-0.11282	-0.74557	-0.17889	-0.11299
-0.7851	0.063574	0.30534	0.575	0.35506	-0.060052	0.39664	0.073782	0.6188	-0.67765	0.39443	0.73834	0.83226	0.20781	-0.92553	0.7033	-0.6958
-0.25997	-0.11009	0.63843	0.3732	0.88329	0.41684	-0.72062	0.21956	-0.4961	-0.51524	-0.54908	0.18726	0.5159	0.56385	-0.85787	0.49681	-0.51707
-0.20174	0.26737	0.49543	-0.29439	0.067634	0.62919	-0.93937	-0.020916	-0.10909	-0.42474	-0.66757	0.19124	0.21472	0.6851	-0.39987	0.11579	-0.64211
0.37147	0.11716	0.95734	-0.10193	0.73268	0.54616	-0.55539	0.61451	-0.69478	-0.61411	0.02684	0.69155	-0.11829	0.35321	-0.056508	0.65103	0.072034
0.51951	-0.1009	0.81294	-0.53106	0.8705	0.58388	-0.23	0.25223	-0.50157	-0.44684	-0.65021	0.41925	-0.45549	0.36513	-0.42327	-0.27495	0.25678
-0.19315	0.10461	0.058168	-0.44098	0.92993	0.15741	0.40668	0.19917	-0.48955	-0.62688	-0.014282	0.49353	-0.16842	0.40597	0.20884	0.62856	-0.088762
-0.74104	0.074395	0.76946	0.079482	0.39989	-0.72232	-0.1961	0.78116	-0.26554	-0.57905	-0.069513	0.76231	0.037107	0.48581	0.094244	0.31235	-0.46802
-0.98237	0.12479	0.92616	0.34195	-0.51698	0.44124	-0.064841	-0.16452	-0.1964	-0.056085	0.7288	-0.7182	0.11639	0.57119	-0.68757	0.65755	0.34134
0.61839	0.14745	0.97962	-0.18514	0.97605	0.13912	0.13794	0.42097	-0.8752	-0.32829	-0.5462	0.17114	0.58115	-0.41574	-0.75316	0.62023	-0.56707
-0.67408	-0.024748	0.56097	0.28214	0.64318	0.046655	-0.34312	0.42594	-0.39976	-0.65424	0.22116	-0.06653	0.028816	0.43183	-0.41441	0.76683	0.3639
-0.64262	0.1075	0.56904	0.31486	0.05725	0.32167	-0.25616	0.95068	-0.047632	-0.57219	0.18974	-0.043962	-0.020261	0.11824	-0.12506	0.89287	0.21627
-0.18711	-0.078888	0.59216	0.51869	0.80893	-0.107	0.86977	-0.0053656	0.2415	0.29999	0.84722	0.81064	-0.10795	0.86008	-0.45754	0.14042	0.041369
0.041946	0.040994	0.58061	0.35813	0.68444	0.26387	-0.46193	0.48099	0.48634	-0.32991	0.41063	-0.22282	-0.095335	0.9998	0.24608	0.86379	0.11593
0.53769	0.24646	0.50756	0.078511	0.83976	0.18117	0.32114	0.76381	0.56574	0.10571	0.67008	-0.16017	0.46482	0.44404	-0.66982	0.94245	0.0025946
-0.48304	0.18811	0.93712	0.98159	-0.42205	0.7319	0.12936	0.51217	0.70114	0.093976	-0.44026	-0.17457	0.16588	0.26866	-0.78921	0.082479	-0.096094
-0.01058	0.16473	0.60549	-0.62331	0.48403	-0.012629	-0.55734	0.71218	-0.55038	-0.55092	-0.79677	0.6659	-0.30342	-0.16998	0.052666	0.16213	0.070913
0.044352	-0.029814	0.091039	-0.87233	0.93875	0.71466	0.32666	0.6301	-0.5641	-0.55782	0.11699	0.60039	0.40461	0.58632	-0.96012	0.77517	0.075633
-0.94135	0.052374	0.65339	0.38989	-0.11768	0.44156	0.26094	0.55019	-0.14287	-0.43436	-0.031532	0.43687	0.16221	0.95036	0.055893	0.34716	-0.75504
-0.59296	0.0089566	0.52615	0.22498	0.41321	0.62757	0.68051	-0.17396	-0.7635	-0.13512	-0.084186	-0.19223	0.55889	0.43602	-0.79227	0.73825	-0.33092
-0.39026	0.20081	0.66397	-0.18606	0.50874	0.27187	-0.26188	-0.35398	-0.82815	-0.81009	-0.85494	0.068591	0.67992	0.56312	-0.75536	0.92487	-0.39921
0.2258	0.15666	0.82314	-0.76527	0.39604	0.3373	0.54618	0.2638	-0.63852	-0.021481	0.35692	-0.57161	0.55219	0.76213	-0.35385	0.93245	-0.50933
-0.41502	0.039378	0.82682	0.55765	0.31162	-0.40977	-0.59172	-0.071456	0.54733	-0.42777	0.18873	-0.24515	-0.0030279	0.18262	-0.46491	0.85411	0.56098
-0.50112	-0.10448	0.98571	0.57237	0.41189	-0.7571	0.30622	0.57145	0.40738	-0.17329	0.20447	-0.37375	0.082643	0.085432	-0.48066	0.65215	0.19093
-0.91018	-0.071052	0.83013	0.066539	0.15204	0.017017	0.57357	0.65012	-0.24828	-0.7504	-0.32033	-0.077996	0.098994	0.70174	-0.62453	0.43231	0.12028
-0.71274	-0.029878	0.38891	0.96532	0.38205	0.88144	-0.068041	0.052294	0.071366	-0.074088	0.77354	0.13472	0.30431	0.88665	-0.28811	0.82905	-0.19461
-0.22953	0.016954	0.31914	0.85623	0.63997	0.33077	0.15742	-0.066237	0.69405	-0.45558	-0.17579	-0.81782	-0.45042	0.14511	-0.37282	0.015993	0.45665
0.096671	0.092295	0.41983	0.42711	0.79389	0.56788	0.16708	0.14399	0.43507	-0.7149	-0.53098	0.097983	-0.26126	0.81463	-0.030124	0.067268	-0.20143
-0.7747	0.034222	0.70964	0.14967	-0.12753	-0.4161	-0.11438	0.59568	0.49967	-0.39298	0.595	0.74073	0.26493	-0.1631	-0.48808	0.66146	-0.20282
-0.95959	-0.10792	0.46514	0.48109	0.63734	-0.20623	0.29188	-0.21681	-0.67133	-0.10942	-0.99344	0.54118	-0.090933	0.09892	-0.95212	0.42024	0.74695
0.1811	0.013716	0.68102	-0.16261	0.78704	0.58426	-0.16137	0.21836	-0.69146	-0.22872	0.062498	-0.63674	-0.26646	-0.2608	-0.65682	-0.24102	0.14388
-0.052484	0.1401	0.45357	-0.59401	0.45073	0.6313	-0.84811	0.67727	-0.5526	-0.57576	-0.40867	0.52013	-0.43051	0.44806	0.064853	-0.78508	-0.62298
-0.55662	0.30999	-0.24026	-0.23123	0.95057	0.3335	0.25192	-0.035163	-0.62692	-0.74971	-0.22041	-0.577	0.033839	0.17917	-0.46511	0.41528	0.01038
-0.43586	0.22768	0.15954	-0.74776	0.43688	-0.080368	-0.18686	-0.25422	-0.4434	-0.36339	-0.57544	0.88882	0.32941	0.55526	-0.20315	0.85167	-0.33127
-0.69076	0.18701	0.51133	0.90558	0.29951	0.45815	-0.70973	0.90681	0.071365	-0.4202	0.18928	0.051672	-0.0094489	0.238	-0.087507	0.7279	0.064876
-0.25226	-0.33464	0.72297	0.61173	0.65968	0.82847	-0.078665	0.57034	0.16095	-0.57026	0.7638	0.7445	-0.26972	0.59106	-0.92779	-0.0070376	0.59716
-0.64368	0.033347	0.94214	0.75699	0.10794	-0.3108	-0.023668	-0.01041	0.28789	-0.26551	0.66866	0.41985	-0.27864	0.065454	-0.38119	-0.16951	-0.003624
0.092527	-0.11809	0.87236	0.31776	0.98832	-0.0010071	-0.27074	0.57897	-0.29695	-0.63656	-0.30438	-0.3541	-0.26859	0.42327	0.24194	0.80091	0.38691
-0.92179	0.049781	0.58705	0.31929	0.041405	-0.25873	-0.20552	0.19033	0.30202	-0.59713	-0.96478	0.80289	-0.54039	0.011855	-0.10014	-0.76757	-0.3611
0.0205	0.21752	0.92204	0.96534	0.56792	0.3504	-0.55769	0.45017	0.21105	-0.051502	-0.33707	0.45559	-0.31072	0.56202	-0.012577	-0.73731	-0.66913
-0.39697	0.11278	0.088716	-0.90714	0.94998	0.037206	-0.32906	0.70932	-0.84657	-0.38911	0.12453	0.28721	-0.048086	0.18359	-0.56595	-0.6894	-0.61435
-0.87427	0.058018	0.1995	-0.46974	0.10369	0.01572	-0.87075	-0.39555	-0.21872	-0.20327	-0.13765	0.45253	-0.16578	0.96619	-0.12773	-0.22604	-0.55173
-0.095001	-0.073242	0.91175	-0.22574	0.41265	-0.03298	-0.35787	0.52089	0.017379	-0.68604	-0.16068	0.22254	-0.41941	-0.26481	-0.55312	-0.38442	0.24128
-0.31943	-0.14592	0.46159	0.41588	0.5378	0.48431	0.61764	-0.34709	0.28957	-0.23389	0.18783	0.30296	-0.59942	0.50188	-0.59646	-0.82437	0.15139
-0.69269	0.09212	-0.0059924	0.53947	0.77022	-0.1743	-0.49232	-0.40303	0.35981	-0.25554	0.52528	-0.31544	0.15689	0.65121	-0.40398	0.34855	-0.28152
-0.91757	0.16199	-0.34017	-0.44604	0.4239	-0.55602	0.21492	-0.1308	0.68592	-0.73659	0.5344	0.93071	-0.62848	0.25376	-0.14092	-0.61994	-0.0090281
-0.41865	0.049635	0.019305	-0.063203	0.80347	0.01369	-0.58879	0.6101	0.57547	-0.77741	-0.017942	0.52861	-0.14909	0.90264	-0.16711	0.038527	-0.24285
0.070367	0.14612	0.59923	-0.10328	0.77494	0.19526	-0.91232	-0.36242	-0.6044	-0.33685	-0.26349	0.64938	0.42555	0.33011	-0.43207	0.47716	-0.66486
-0.72709	-0.056815	0.95147	-0.82509	-0.33688	-0.38089	0.76479	0.51023	-0.4207	0.38143	0.048677	0.62884	0.065355	0.91392	-0.19005	0.53333	-0.13053
-0.28047	0.23052	0.14632	-0.85349	0.26206	0.17074	-0.25666	0.54577	-0.5336	-0.58978	-0.09354	-0.95843	-0.70428	0.69217	0.89575	-0.40382	-0.65623
0.19396	0.042221	0.52337	0.064553	0.76459	0.48425	-0.59474	0.45653	0.18622	0.17084	0.30291	0.64278	0.23739	0.89255	-0.44046	0.353	-0.34786
-0.50857	0.30785	0.097649	-0.1271	0.6769	-0.033092	-0.45107	0.59997	0.088231	-0.66105	-0.18246	-0.31782	-0.037796	0.52394	-0.19517	0.92526	0.32455
