# Supplementary material for: Distinct cellular states determine calcium signaling response
Source: Mol Syst Biol. 2016 Dec 15;12(12):894. doi: 10.15252/msb.20167137 (PMC5199124; doi:10.15252/msb.20167137)
Supplement: Supplementary file 6 — Source Data for Figure 3 [file MSB-12-894-s005.zip › parameterDistributionGroup/parameterDistribution111.csv]

-0.088643	0.098011	0.54778	-0.019273	0.16917	0.30823	0.067546	0.45086	-2.2284e-05	-0.46322	0.81624	-0.055595	-0.049482	0.49882	0.0010304	0.17809	-0.12689
-0.22688	0.28018	-0.25179	0.40021	0.77978	0.5787	-0.4685	0.72694	-0.22691	-0.64153	-0.07709	-0.43304	0.38793	0.10668	-0.54268	0.56393	-0.361
-0.71621	0.096314	-0.5576	0.12375	0.66936	-0.18443	-0.23435	0.474	0.42666	-0.66424	0.2467	-0.022492	0.028181	-0.3814	-0.61282	0.22294	0.11977
0.16067	0.1104	0.82339	-0.40924	0.18385	-0.66174	-0.12589	0.35918	0.59782	-0.69924	-0.050132	-0.29722	-0.17247	0.71609	-0.056954	-0.47276	-0.6285
-0.20071	0.086965	0.72813	0.33336	0.84019	0.302	-0.43925	0.56174	-0.87904	-0.19053	-0.028894	0.66817	0.47372	0.72254	-0.43349	0.35178	-0.42952
-0.56664	0.15382	0.54351	-0.30448	-0.205	0.12465	-0.16527	0.34179	-0.8222	-0.013995	0.60774	-0.032182	-0.18297	-0.35316	-0.5374	0.25533	0.56173
-0.14561	0.12697	0.24629	0.13136	0.35494	0.44852	0.60578	-0.012541	0.14201	-0.50536	-0.41271	-0.34875	-0.17626	0.5719	-0.11994	-0.50406	-0.35941
-0.5119	0.0042934	0.83789	0.50984	-0.061376	0.6499	0.57001	-0.3252	-0.064288	0.056166	-0.55546	-0.64617	0.228	0.9392	-0.78846	0.44464	0.35549
0.12364	0.30112	0.27668	-0.32698	0.35554	0.634	0.3855	0.088755	-0.13692	-0.36735	0.22833	0.33588	0.24248	0.81616	-0.34277	0.57574	0.41301
-0.97232	-0.073672	0.16095	0.4538	0.32963	-0.3082	-0.088435	0.073291	0.32209	0.046332	-0.26566	-0.042507	-0.04134	0.5336	-0.44135	0.97021	0.93389
-0.064818	-0.2128	0.42722	-0.35702	0.94054	0.14278	0.26579	-0.084044	-0.38478	-0.56606	0.2969	0.43931	-0.59228	0.16482	-0.26004	-0.63813	0.29342
0.54128	0.052943	0.55997	-0.62757	0.52968	-0.12752	-0.44414	0.22785	0.022856	-0.006438	0.65279	0.48085	-0.61913	-0.32371	-0.40105	-0.87979	0.14089
-0.061471	-0.12368	0.84725	0.54486	0.6168	0.17128	-0.40838	0.82944	-0.45514	-0.66379	0.60676	0.31634	-0.34343	-0.36484	-0.11292	-0.16508	-0.011419
-0.63665	-0.074455	0.38938	0.55654	0.51312	0.51705	-0.055638	0.3436	-0.42133	-0.42824	-0.45046	-0.21031	0.018993	0.18597	-0.088277	0.32341	0.16488
-0.54931	0.051458	0.70658	0.28456	0.11851	-0.13242	-0.067385	-0.07604	-0.26805	-0.042802	-0.60665	-0.15756	-0.25006	0.45408	-0.61601	-0.72881	-0.38283
-0.84566	-0.08007	0.86483	-0.51564	-0.29917	0.0344	-0.061373	-0.33489	-0.78479	-0.064285	-0.11075	0.46604	-0.24448	0.77746	-0.42354	-0.37732	0.30213
-0.60903	-0.19168	0.64957	0.33611	0.50495	0.016755	0.53235	0.64111	-0.28751	0.093341	0.48845	0.3405	0.40288	0.71726	-0.54945	0.66741	-0.15536
-0.61816	-0.16354	0.59998	0.36246	0.61211	-0.66993	-0.4749	0.021795	-0.25158	-0.68125	-0.20884	-0.69171	-0.43769	0.10476	-0.15694	-0.64899	-0.32935
0.53917	0.29635	0.31188	0.79484	0.41968	0.55896	0.33157	0.99293	0.92102	-0.25621	-0.15394	-0.24335	0.17438	0.52251	0.073256	0.49565	-0.23643
-0.82854	0.30463	0.77728	0.48553	-0.82588	0.54993	0.82914	0.16365	-0.3895	-0.6143	-0.071839	-0.32067	-0.1772	0.64592	0.35548	0.25181	-0.37169
-0.60803	-0.03163	0.59949	0.87638	0.13756	0.24102	-0.66245	0.20194	0.37612	-0.64689	-0.55936	0.4862	-0.092054	0.37093	0.28203	0.52829	0.27405
-0.69133	0.12197	0.42714	-0.63834	0.031863	-0.27917	-0.023688	0.89094	-0.92714	-0.070197	-0.38622	-0.060249	0.011481	-0.21561	-0.49052	0.39591	0.26491
-0.63202	0.049087	0.19717	0.55682	0.62986	-0.54648	0.32044	0.31065	0.24677	-0.91837	-0.053409	-0.53905	-0.0087089	0.24049	-0.36398	0.16689	-0.20839
0.047742	-0.015092	0.56137	-0.30979	0.354	0.39278	-0.57415	0.65067	0.050771	-0.149	0.18757	-0.31154	0.073524	-0.058232	-0.93216	0.38923	0.71224
0.2506	0.10201	0.78216	0.45467	0.63862	0.0046903	-0.96439	0.085077	-0.0072247	0.27036	-0.38619	-0.38629	0.17773	0.84999	-0.50216	0.58282	-0.11935
0.63334	-0.030329	0.98483	0.13042	0.86254	0.5533	0.22056	-0.10273	-0.28395	-0.16569	0.36567	0.97684	0.11827	0.91542	-0.44941	0.48187	0.28572
-0.96749	-0.073257	0.3037	0.08912	0.25629	-0.69631	-0.86672	0.14114	0.20986	-0.49673	0.50816	0.08616	-0.19328	0.67367	0.28408	-0.31538	-0.52332
0.16237	-0.098757	0.75178	0.36109	0.601	0.91264	0.030816	0.40677	-0.33928	-0.3866	-0.20104	-0.86572	-0.071239	0.23508	-0.49837	0.030666	0.1666
0.04637	0.040103	0.34975	-0.27189	0.89762	-0.49729	0.30068	0.4267	0.31361	-0.73731	0.40675	-0.60545	0.22619	-0.02839	-0.66775	0.10639	-0.069514
-0.18473	0.36315	-0.14565	-0.64899	0.74434	-0.54698	0.094925	-0.13968	0.229	-0.79222	0.10772	0.063341	-0.10428	0.53794	-0.45702	-0.25994	-0.012079
-0.12575	0.10068	0.66885	0.55128	0.62977	0.34437	-0.62235	0.57453	0.020231	-0.50402	0.47948	0.21832	0.58468	0.70528	-0.29632	0.81937	-0.35323
0.47682	0.41703	0.50841	0.39307	0.75214	0.52347	-0.45143	-0.24121	-0.17885	-0.81339	0.41568	0.94935	0.17081	0.10073	-0.60897	0.30188	0.4909
0.38546	0.24468	0.66762	0.47211	0.40007	-0.0088961	-0.45076	0.15526	0.79024	-0.20076	0.78282	0.56208	-0.032031	0.98409	0.0073564	0.63993	-0.08233
0.032398	0.211	-0.022686	-0.20768	0.9696	0.141	0.33043	0.12875	-0.013538	-0.45777	0.035361	-0.0029098	-0.074983	0.71761	-0.43568	-0.11204	-0.10708
-0.068167	0.26829	0.97072	-0.20704	-0.19981	0.20556	-0.02307	0.34187	-0.20579	0.36078	-0.43076	-0.76546	0.16278	0.29459	-0.91663	0.24481	0.24256
-0.87988	0.022188	-0.06035	-0.37828	-0.083936	0.18918	0.90936	0.8716	-0.06771	-0.35154	0.88489	0.08705	-0.28293	0.47723	0.096566	0.28517	0.023832
-0.72771	0.1812	0.44187	-0.43009	-0.32546	-0.45144	-0.86049	0.6814	0.24097	-0.27354	-0.47741	-0.39172	-0.07381	-0.25898	-0.83784	-0.68644	-0.38781
-0.8195	-0.035962	0.2193	0.75225	0.17782	0.52878	-0.6904	0.23342	0.28053	-0.81871	-0.38911	-0.24257	0.10469	0.2049	-0.39044	0.52772	0.1824
-0.77848	-0.11308	-0.23192	-0.14674	0.63193	0.40284	0.38357	0.47204	-0.54179	-0.69712	-0.16094	0.31866	-0.31254	-0.37991	-0.17713	-0.26471	0.088762
-0.085938	0.12654	0.38419	0.98744	0.49839	0.52075	0.5574	0.40623	0.42041	-0.54278	0.02152	-0.93215	-0.22168	-0.20117	-0.75906	-0.40777	-0.037548
0.12515	0.14186	0.057996	0.92245	0.70805	0.75444	0.22663	0.42817	0.14155	-0.05916	0.26034	-0.36637	-0.55261	0.5762	0.84978	0.07555	-0.22775
-0.67665	-0.122	-0.30291	-0.76599	0.80482	-0.022183	-0.4	0.43243	-0.66165	0.022666	0.66798	0.87599	-0.042197	0.59433	-0.17942	-0.0064292	-0.25537
-0.1745	-0.071095	0.34119	-0.45619	0.57596	0.47427	0.51662	0.68171	-0.67613	0.40764	-0.38694	-0.26787	0.32217	0.5921	-0.46304	0.28694	-0.30996
-0.71521	0.018689	0.42253	0.39532	0.16661	0.5239	0.48234	0.277	-0.80863	-0.37075	-0.20261	-0.76771	0.090767	0.35055	-0.012473	0.78095	0.074851
-0.11486	0.090617	0.5656	-0.78684	0.20979	-0.48134	-0.71486	0.38829	-0.32974	-0.31099	-0.28822	-0.028933	-0.21513	0.0072659	-0.034537	-0.32439	-0.2687
0.15352	-0.079406	0.55752	-0.4018	0.97833	-0.69308	-0.11187	-0.11103	0.53366	-0.35607	0.20924	0.3361	-0.34697	0.82361	-0.24752	-0.34106	0.24107
-0.80559	-0.058603	0.40317	0.30426	0.3819	-0.065584	0.27301	0.85425	0.31286	-0.75304	0.64254	0.086216	0.36204	0.82508	-0.74398	0.46136	-0.23819
-0.75289	0.00058371	-0.011092	0.5979	0.44466	0.72839	0.40994	0.39165	0.2615	-0.034708	0.050571	0.74079	0.42453	0.89316	-0.64345	0.44938	-0.23539
-0.5344	0.086643	0.84651	-0.5981	-0.3816	-0.98409	-0.97981	-0.15002	0.70562	-0.41689	-0.67236	0.20879	0.54039	0.52048	-0.78053	0.85714	0.05234
-0.1067	0.086592	0.81432	-0.033869	-0.020937	0.57457	-0.061124	0.8528	0.075274	-0.71105	0.026275	-0.98669	-0.070124	0.29897	-0.51577	-0.88332	-0.464
-0.83497	-0.2923	0.77208	0.2533	-0.19129	0.77763	0.16776	0.33862	-0.49831	-0.10887	-0.5143	-0.25252	-0.35547	0.45856	-0.24888	-0.76776	-0.3572
-0.6377	-0.025704	0.045814	0.045322	0.62214	0.2124	0.73406	0.14616	-0.38716	-0.048257	0.63663	-0.58204	-0.10118	0.12791	-0.6767	0.22434	0.51052
-0.19147	0.075653	0.49491	0.53006	0.55704	0.18643	-0.93587	0.44872	-0.29838	-0.26155	-0.87037	0.16916	-0.21559	-0.16635	-0.16748	-0.37567	-0.32763
0.15403	0.075947	0.52737	-0.64054	0.51177	-0.97656	-0.68616	0.90579	0.4628	-0.29524	0.50102	0.73563	0.18854	-0.2323	-0.41173	0.88773	0.47542
-0.49009	0.23093	0.93013	0.81859	-0.31724	0.81337	0.11712	0.83326	-0.59413	-0.56999	-0.25662	0.13814	-0.21422	0.39339	0.48456	-0.16411	-0.57586
-0.73962	-0.062711	0.40658	0.80437	0.72856	-0.11733	0.72337	0.044674	-0.03955	-0.13351	0.51523	0.5467	0.51985	0.18213	-0.73841	0.57597	-0.014348
-0.30977	-0.032228	0.73195	-0.98908	0.40467	-0.59895	0.47085	0.003128	-0.70208	-0.18002	0.037591	-0.7227	0.018252	0.74386	-0.75617	-0.83493	-0.54667
-0.56935	0.25892	-0.58537	0.79664	0.91124	0.96855	0.25457	0.45173	0.33518	-0.99799	-0.29634	0.72903	0.2259	-0.083657	-0.94883	-0.17469	-0.078026
-0.30503	0.25804	-0.7271	-0.73224	0.82544	-0.28753	0.72968	0.28382	0.25852	-0.93508	-0.74501	-0.47283	-0.16621	0.56319	-0.11056	0.079617	-0.12037
-0.47126	0.08445	0.014731	-0.31107	0.69108	0.86533	0.36797	0.26419	-0.89677	-0.76249	0.12158	0.72116	0.32041	0.96761	-0.094127	0.62659	-0.23629
-0.19491	0.10205	0.6992	-0.38625	0.076867	-0.51404	0.14972	0.95145	0.88597	-0.78676	-0.51536	-0.71613	0.58969	0.89154	-0.55066	0.79952	-0.30452
-0.36712	-0.11571	0.78507	-0.71563	-0.041382	0.22855	-0.11734	0.24602	-0.63459	-0.94539	-0.034021	0.20991	-0.50389	-0.20153	-0.19656	-0.3069	0.48214
-0.59623	0.24388	-0.22429	0.39195	0.31383	-0.27112	0.77218	-0.03333	0.43871	-0.2491	-0.92792	0.96886	-0.52071	0.19097	0.63849	0.63025	0.72804
0.066988	0.3197	-0.32436	-0.74316	0.89113	0.2407	0.092901	0.67867	0.093299	-0.84463	-0.93524	-0.54213	0.20562	0.9867	-0.16342	0.71083	0.089383
-0.52648	0.0084021	0.92144	0.80193	-0.15863	-0.28574	0.52856	0.55356	0.98572	-0.60688	-0.41049	0.67303	-0.5608	0.75388	0.17656	-0.6775	-0.48809
-0.30225	0.31897	0.058391	-0.56449	0.39238	-0.068627	0.048892	-0.28941	-0.71385	-0.59881	-0.014008	0.21178	-0.64043	0.52788	0.16608	-0.019939	0.19928
-0.532	0.0014394	-0.078738	-0.45568	0.93514	-0.43659	-0.64781	0.58876	-0.50373	-0.7635	0.044303	-0.50109	0.1094	-0.011776	-0.28672	0.044468	-0.30483
-0.84104	-0.096409	-0.47561	0.055697	0.79138	0.62758	0.57638	-0.065477	-0.31894	-0.83526	0.78544	0.88244	-0.15339	0.69127	-0.1304	-0.13358	-0.11088
-0.33198	0.3511	-0.3395	-0.94256	0.2777	-0.25415	0.27465	0.091752	0.068562	-0.19185	-0.69238	-0.48884	0.16577	0.60876	-0.93416	-0.46805	-0.53571
-0.72609	-0.20433	0.43853	-0.36494	0.47916	0.73591	0.8134	0.58255	-0.89072	-0.93123	-0.34222	-0.24839	0.26138	0.97533	-0.94502	0.093135	-0.13892
-0.24682	0.15541	0.57886	0.45032	0.23916	0.22154	-0.55719	0.028946	-0.27521	-0.4041	-0.78486	0.33763	-0.41902	-0.29697	-0.044672	-0.67113	0.0077717
-0.19587	0.067028	0.02252	0.11784	0.7992	-0.078604	0.92559	0.64026	0.28122	-0.13993	-0.031608	-0.88176	0.509	-0.44962	-0.73434	0.63214	0.19476
-0.85796	0.25222	-0.18855	-0.60233	0.30328	0.67599	-0.52211	0.526	-0.92522	-0.85936	-0.30652	0.36571	0.5884	0.052212	-0.79163	0.86078	-0.021119
-0.36641	0.20477	0.61911	0.060346	0.1005	-0.037344	-0.072364	-0.031249	-0.15055	-0.32588	-0.42222	0.029667	-0.20132	0.58317	-0.43881	0.19872	0.36329
-0.075462	0.13355	0.80111	-0.18114	-0.45991	0.18937	0.23599	0.69897	0.52918	-0.5313	-0.41254	0.8057	-0.35841	0.40153	-0.24055	0.038016	0.22283
-0.75606	0.12169	0.34958	-0.49415	0.021706	-0.49745	-0.21519	0.56132	-0.67845	-0.26247	0.20162	0.85674	-0.11615	-0.86494	-0.51664	-0.48626	-0.032234
-0.048638	0.18387	0.82607	-0.50035	0.17006	-0.25511	-0.46063	-0.21985	-0.14785	-0.68181	0.82748	0.40786	-0.13252	0.78991	-0.7073	-0.7001	-0.50081
-0.53919	0.14944	0.081634	0.18339	0.13712	0.056084	0.45978	0.58373	0.17255	-0.77887	0.54048	0.1977	-0.32306	0.22795	0.81949	0.46069	-0.013482
-0.15101	-0.20705	0.51872	0.42541	0.23114	0.4248	0.001684	0.34324	0.86834	-0.65362	-0.034142	0.099859	-0.6695	0.23617	0.034336	-0.013726	0.64192
-0.43393	0.037902	-0.54362	-0.34234	0.93663	0.73473	-0.24614	0.15024	-0.50439	-0.82657	-0.58684	0.38256	-0.23751	0.37872	-0.46656	-0.32751	0.023175
-0.68064	0.19152	0.031746	0.65028	0.38972	-0.031793	-0.96434	-0.037086	0.25508	-0.39245	-0.29358	-0.43016	0.35131	0.67628	-0.60304	0.19957	-0.50962
-0.60336	-0.17973	0.011732	0.45362	0.84653	-0.63193	0.13326	0.73101	0.91812	-0.49849	-0.2763	0.48008	-0.26568	0.36378	0.23668	0.70804	0.44972
-0.3451	0.1956	0.11484	0.29312	0.52352	0.0098316	0.40369	-0.29785	0.0040857	-0.43892	-0.19245	0.66132	-0.44778	0.39688	0.20147	0.42627	0.66622
0.68775	0.34792	0.16218	0.58436	0.88118	0.43854	-0.52126	0.15318	0.44748	-0.25944	0.40957	0.16031	0.33195	0.41853	-0.24726	0.49044	-0.29935
-0.3324	0.048936	0.1171	-0.16521	0.53508	0.20902	-0.071437	0.39162	-0.28418	-0.48057	0.76999	0.94953	-0.26536	0.60666	0.65627	0.29344	-0.16068
-0.60859	0.027246	0.49164	-0.2284	-0.052353	-0.45795	0.067337	-0.24806	0.56054	-0.8527	0.52188	0.14976	-0.044229	0.66605	-0.34307	0.28966	0.2742
-0.2005	0.13663	0.74764	-0.87385	-0.1918	0.22321	-0.70864	0.23871	-0.48207	-0.54417	-0.69999	0.27589	0.3041	0.60795	-0.4957	0.37245	-0.27214
-0.12767	0.16909	-0.13009	-0.5599	0.80904	-0.21632	0.31728	0.86524	-0.04699	-0.65047	0.42909	0.61332	0.13828	-0.076223	-0.83484	-0.78218	-0.54925
-0.31469	-0.10869	0.86262	-0.46796	-0.075113	-0.44207	0.51842	0.48914	-0.263	-0.3925	0.24798	-0.25772	-0.5769	-0.35298	0.035902	-0.21786	0.10728
-0.38763	-0.13069	0.45763	-0.099907	0.17173	-0.12796	-0.23846	0.392	0.76734	-0.3648	-0.43333	-0.2185	-0.17591	0.86274	-0.20189	-0.35433	-0.35178
-0.2447	0.098177	0.60705	-0.20892	-0.16113	-0.46614	-0.738	0.91302	0.28292	-0.18376	0.78044	0.29108	-0.18861	-0.041769	-0.22119	-0.17361	-0.26025
0.13642	-0.004625	0.69857	-0.044815	0.31853	-0.31666	0.31778	0.60434	0.48722	-0.16804	0.80159	0.51325	-0.29291	0.38363	0.024409	0.089373	-0.050949
-0.19496	-0.038255	-0.038358	0.24081	0.90629	0.65943	-0.16203	0.2838	-0.32192	-0.41399	-0.20036	0.88687	-0.1349	-0.056044	-0.33694	-0.019004	0.18174
-0.32735	0.055114	0.59792	-0.29764	0.047342	-0.56148	-0.5652	0.3145	0.65688	-0.69612	-0.39434	0.46169	-0.30073	0.56975	-0.059216	0.31361	0.2752
-0.65557	0.13698	0.90242	-0.1516	-0.85647	-0.021309	0.11282	0.70998	0.72106	-0.087619	0.2411	-0.022117	0.23653	0.69535	-0.80675	0.71281	0.44093
-0.32893	0.31969	-0.29727	-0.75682	0.53027	0.68893	0.374	-0.18453	-0.85086	-0.81326	0.74927	0.39077	0.10313	0.60709	-0.5191	0.41236	0.4448
-0.24888	0.028163	0.7293	-0.065186	0.12841	-0.37604	-0.34845	0.10541	0.34609	-0.36827	0.24598	0.27154	0.50396	0.47642	-0.81475	0.37958	-0.47783
0.3505	0.40508	-0.26036	-0.17739	0.88831	0.75888	0.35732	0.56704	-0.38906	-0.61986	0.41711	-0.074654	0.21906	-0.49106	-0.89553	-0.21839	-0.20234
-0.5606	-0.1422	0.96128	0.093579	0.20328	-0.17959	-0.091397	0.52465	-0.43511	-0.27956	-0.20568	-0.91793	-0.0081252	0.15399	-0.76054	-0.56484	-0.35528
-0.69286	0.40875	-0.32601	-0.96535	0.19071	-0.15868	-0.68229	0.79053	-0.95901	-0.8425	-0.71419	0.65782	0.54415	0.55335	-0.22622	0.47965	-0.79152
-0.6708	-0.10693	0.30309	-0.90822	-0.018421	-0.21838	-0.74098	0.6747	0.10588	-0.43678	-0.34432	0.74384	0.12409	0.50872	-0.55047	0.39056	0.14448
0.0098605	0.35755	0.0020294	-0.50037	0.37707	0.51228	-0.17458	-0.025311	-0.74969	-0.89957	0.60523	-0.66567	0.00039198	0.87621	-0.049201	0.88344	0.1164
-0.75075	-0.018409	0.18162	-0.31406	0.30651	0.16597	0.050946	0.027201	-0.67464	-0.26287	-0.0045999	0.66566	0.17858	0.087519	-0.6605	-0.29335	-0.24074
-0.73718	-0.096238	0.46513	0.15981	0.43385	-0.96686	0.43245	0.20012	0.3773	-0.018408	0.029193	0.1192	-0.19684	-0.4752	-0.76506	-0.73375	0.20603
-0.52659	-0.084215	-0.023256	-0.52951	0.71507	0.078907	-0.0051774	0.35638	-0.067304	-0.58911	0.43438	0.16731	0.66418	0.49543	-0.89895	0.41444	-0.17513
0.31006	0.33025	0.60674	0.2427	0.38774	-0.013547	0.53533	0.47958	-0.25562	-0.93028	0.093705	-0.031437	-0.29405	-0.20039	0.41713	-0.4646	-0.39857
0.17354	0.22277	0.67345	0.55222	0.24784	0.38301	-0.079518	0.29933	-0.19597	-0.68793	0.85316	-0.25468	-0.52811	-0.14834	0.3357	0.77446	0.7681
-0.6441	-0.12988	0.45102	-0.60507	0.47762	-0.84452	-0.26813	0.083222	-0.1933	-0.83806	-0.35854	0.27699	-0.24959	0.99751	0.41327	0.22858	-0.24538
-0.73764	0.011341	0.94679	0.090407	-0.37888	-0.060447	-0.23445	0.20553	-0.83363	-0.020559	0.97057	-0.68387	-0.48956	-0.19824	-0.24272	-0.00029417	0.37424
-0.34822	0.096776	0.68425	-0.05989	0.26127	-0.46807	0.72514	0.7023	-0.10023	-0.20937	0.93739	0.35668	0.33736	-0.027439	-0.57898	0.343	-0.21572
0.50871	0.26146	0.54647	0.45341	0.66184	0.33542	0.97114	0.80815	0.28137	-0.26814	-0.31862	0.95488	0.2778	0.18642	-0.22539	0.50747	-0.41203
-0.64759	-0.16171	0.31362	-0.48054	0.48132	0.21123	0.12164	0.51898	-0.44031	-0.49984	0.55102	0.21695	0.50856	0.16452	-0.93989	0.93484	0.58008
-0.56226	0.21011	-0.018316	-0.012705	0.34424	0.47038	-0.36061	0.0021283	-0.30591	-0.18478	-0.36552	0.42019	-0.13987	0.28741	-0.29528	0.058716	0.44226
-0.71282	0.050717	0.38698	-0.1222	-0.12489	0.71153	-0.013747	0.070562	-0.74358	-0.073107	0.77935	0.16482	0.27684	0.28343	-0.92392	0.005723	-0.42053
-0.68258	-0.094864	0.16311	-0.61208	0.3375	-0.037327	-0.38822	0.3182	-0.18304	-0.10596	-0.28554	-0.61509	-0.063973	0.64327	-0.34064	0.5649	0.4585
-0.39024	0.094824	0.46755	-0.61348	0.01074	-0.022342	0.33913	0.78302	-0.69101	0.11346	0.40347	-0.58539	0.20987	0.55589	-0.24181	0.83278	-0.12322
-0.60659	-0.16187	0.6822	0.13891	-0.017056	0.0034387	0.71635	0.16108	0.059754	-0.20504	0.082357	-0.31578	-0.3073	-0.053448	-0.62585	-0.85237	-0.21165
-0.30609	0.027771	0.88796	-0.20297	0.55469	-0.68239	0.24179	-0.14802	-0.73799	-0.68639	-0.033783	-0.95702	-0.87409	0.60977	0.94803	0.55254	0.57576
0.12435	0.33698	0.83643	0.27332	-0.18999	0.90727	0.33635	0.40764	-0.19389	-0.33991	-0.16974	-0.45981	0.079618	0.77252	-0.12498	0.47249	-0.13989
