# Supplementary material for: Distinct cellular states determine calcium signaling response
Source: Mol Syst Biol. 2016 Dec 15;12(12):894. doi: 10.15252/msb.20167137 (PMC5199124; doi:10.15252/msb.20167137)
Supplement: Supplementary file 6 — Source Data for Figure 3 [file MSB-12-894-s005.zip › parameterDistributionGroup/parameterDistribution112.csv]

-0.83425	-0.12547	0.30616	0.69762	0.28828	0.94548	0.55594	0.43128	-0.50997	-0.65083	-0.085527	-0.11964	-0.39232	-0.15343	-0.24703	-0.067356	0.096332
0.049028	0.068893	0.41705	0.70647	0.92094	0.33388	0.47368	0.31553	0.072897	0.060455	-0.059875	-0.86239	0.033467	0.001412	-0.70981	0.29857	0.38707
-0.19888	-0.22167	0.9312	-0.12568	0.29956	-0.45009	-0.34633	0.34526	0.52084	-0.6098	-0.0909	-0.26151	0.23377	0.18751	-0.63593	0.52805	0.059866
0.20655	0.15268	0.07646	-0.48215	0.97641	0.36853	-0.67037	0.59097	-0.2573	-0.95872	0.32081	-0.77085	0.49191	0.37339	-0.38018	0.98257	-0.19494
-0.2984	-0.18704	0.22794	-0.84608	0.64151	0.068588	-0.66794	0.18414	-0.21281	-0.47602	0.54945	-0.35509	-0.2015	0.32404	-0.98373	-0.8673	-0.010027
-0.46517	-0.22274	0.99761	0.28028	-0.0047439	0.061992	-0.88474	0.76192	-0.20558	-0.85427	-0.99611	0.28813	-0.19692	-0.49531	-0.48951	0.44823	0.64271
0.48613	0.05211	0.70638	0.40195	0.95203	-0.26603	-0.052602	0.59698	0.32082	-0.4484	-0.17328	-0.23866	0.67133	-0.31649	-0.61392	0.69062	-0.63012
-0.65624	0.23136	0.25487	0.59231	-0.11331	0.49474	0.086376	0.29935	0.40088	-0.83823	0.0078358	-0.24882	0.15103	0.20523	0.027838	0.51401	-0.20927
-0.18021	0.049505	0.80262	-0.25725	0.19313	-0.12183	-0.81522	0.62189	-0.039391	-0.59523	-0.55734	0.77898	-0.013398	0.49915	0.16922	-0.13799	-0.65518
0.39497	0.22852	0.42631	0.83059	0.93443	0.71976	0.82354	0.35258	0.0036461	-0.53004	-0.31497	-0.60227	-0.34119	0.28253	0.6913	0.96559	0.54279
-0.45234	-0.22245	0.34002	-0.79596	0.48618	0.27427	-0.72928	0.43587	-0.66754	-0.13459	-0.92991	0.1462	0.077359	0.47668	-0.38922	0.461	0.25312
-0.88223	0.091736	0.23959	0.37765	-0.19646	0.1195	0.19581	0.81789	0.43432	0.31365	-0.94369	0.4307	0.39027	0.15519	-0.49643	0.10218	-0.44242
0.094848	0.0018031	0.78834	-0.26579	0.54795	-0.045368	-0.044298	-0.25815	0.22171	-0.34282	-0.20183	-0.51933	0.6808	0.95161	-0.77319	0.85716	-0.33005
-0.64023	0.16914	0.27318	0.73682	0.298	0.42866	0.26235	0.2785	-0.66366	-0.16009	0.20166	-0.12955	-0.1973	0.1601	0.09333	0.078188	-0.26625
0.074522	-0.047377	0.45479	0.2937	0.75791	0.18966	-0.053183	0.090685	0.39823	-0.28133	-0.16872	0.086062	0.29245	0.65341	-0.56262	-0.18726	-0.69237
-0.58945	-0.24947	0.73127	0.30971	0.37602	-0.30806	-0.78022	0.52761	0.093246	-0.83088	-0.24905	0.10452	0.11492	-0.42175	-0.98284	-0.34927	-0.072642
-0.88417	0.1715	0.76089	0.81858	-0.80852	-0.10312	0.29532	-0.083178	0.96872	-0.35566	-0.27775	0.53885	0.20085	0.11165	-0.52917	0.95816	0.448
-0.33368	0.18148	0.13233	-0.35039	0.51305	0.80237	-0.49882	0.16217	-0.83707	-0.68193	-0.39945	-0.17147	0.37541	0.45851	-0.43481	0.77992	0.031497
-0.97301	-0.01716	-0.26378	-0.081509	0.5344	0.61868	0.59875	-0.26462	-0.34994	-0.60447	0.69834	0.49092	-0.054263	0.86327	-0.72626	0.04295	0.28513
-0.076341	0.055766	0.40511	0.51918	0.51513	0.46278	-0.35976	0.097145	-0.12072	-0.21778	-0.057733	-0.035647	-0.050731	0.75038	0.00058751	0.14098	-0.42483
-0.29045	0.14795	0.10753	-0.099842	0.8247	0.022428	0.15367	-0.25026	-0.81189	-0.64269	0.37491	-0.063765	0.3023	-0.22108	-0.87793	-0.00056442	-0.40527
0.048586	-0.18129	0.81547	0.62074	0.5867	-0.17458	0.64307	0.28318	0.70676	-0.69513	0.37721	-0.89288	-0.5357	0.19071	0.25676	0.52533	0.68803
0.14986	0.0081245	0.75839	0.62696	0.70702	0.64359	-0.19738	0.60999	-0.020336	-0.91698	-0.075676	0.84829	0.2345	0.64598	0.19489	0.25505	-0.64984
-0.25012	0.18675	0.71886	-0.049198	0.23303	0.53859	-0.08543	0.55186	-0.66196	-0.89996	0.54732	-0.03169	-0.2271	-0.11124	-0.42248	0.5339	0.61022
0.16939	0.056377	0.83402	0.18982	0.41976	0.85031	0.40567	0.20101	-0.56505	-0.78785	-0.8353	-0.60391	0.36464	0.31853	-0.1844	0.69087	-0.20189
0.24078	-0.45917	0.99932	0.74234	0.62259	0.65634	-0.15378	0.64273	0.59059	-0.15669	-0.57314	0.4089	-0.21714	0.4351	-0.66423	-0.83444	-0.17152
-0.38122	0.17768	0.55872	-0.3366	-0.36947	0.42939	0.3245	0.36281	-0.10547	-0.86252	-0.49346	0.30961	-0.13478	-0.17744	-0.62812	-0.34284	-0.1452
0.17217	-0.21247	0.55607	-0.6958	0.84604	0.31705	0.30018	-0.14112	-0.6691	-0.4501	-0.17519	0.50874	0.043507	0.55614	-0.5322	0.22834	0.17898
-0.14724	0.040643	0.59563	0.35406	0.82157	0.63481	0.62344	-0.48431	-0.72482	-0.80196	-0.43609	-0.43525	0.77529	0.76168	-0.82751	0.52218	-0.65912
0.10069	0.17539	0.77399	0.41156	0.77164	0.26714	-0.72585	0.81589	-0.95278	-0.40545	-0.2537	0.4036	0.1856	0.31004	0.36263	0.96373	-0.36411
-0.2779	-0.028222	0.67253	-0.15334	0.37451	-0.010126	-0.41911	0.76993	0.1421	-0.99043	-0.43684	0.9885	0.017396	0.07667	-0.58659	-0.59857	-0.33074
-0.36027	-0.23204	0.57596	-0.078284	0.62209	-0.37084	0.33461	-0.14177	0.01525	-0.22102	-0.54171	0.16787	-0.10148	0.80544	-0.13361	0.75193	0.72253
-0.87147	0.038131	0.74663	0.44074	-0.36534	-0.29436	0.80329	0.33635	0.0077411	0.18775	-0.57004	-0.32392	-0.52743	-0.034943	0.0016629	-0.56752	-0.19235
-0.48566	0.013039	0.024046	0.1174	0.62108	0.53832	0.53593	0.49029	-0.36595	-0.79789	-0.09344	-0.10184	-0.355	0.039191	0.10927	0.58098	0.57313
-0.20482	0.050359	0.32151	-0.50332	0.47738	-0.52448	0.42074	-0.080387	0.079892	-0.067548	0.56677	0.037067	0.052957	0.33279	-0.2615	0.26554	-0.042221
-0.079798	-0.063119	0.70113	0.21529	0.28659	0.32003	0.44918	-0.16216	0.21357	-0.56072	0.081012	-0.35917	0.49818	0.18492	-0.87703	0.49874	-0.10522
-0.17436	0.24267	0.82146	0.92064	-0.56365	0.64831	-0.24811	-0.0063526	0.46898	0.058873	-0.45104	0.68222	-0.25943	-0.4703	-0.91534	-0.75944	0.061517
-0.9525	-0.20136	0.27028	-0.56879	0.26772	-0.2568	-0.55627	0.19633	-0.22169	-0.69195	0.49049	0.098261	-0.0084622	0.3646	-0.55395	-0.28044	-0.2886
-0.29132	0.060366	0.13998	0.55101	0.48998	0.48397	-0.39209	-0.0034692	0.32525	-0.60873	-0.24881	0.21358	-0.088307	0.96092	-0.0031517	-0.22162	-0.59108
-0.072914	-0.16143	0.90159	0.013887	0.64584	-0.53042	0.74838	0.21302	0.22601	-0.15587	-0.67217	0.29426	-0.38514	0.38341	-0.23795	-0.44131	0.068732
0.036824	-0.098602	0.53942	-0.3425	0.39519	-0.29359	0.33898	0.14276	0.40719	-0.081454	-0.28378	0.40884	-0.049291	-0.072146	-0.86643	-0.11495	0.3067
-0.61791	0.22365	0.29305	0.51137	0.0083103	0.60922	-0.32846	-0.2012	0.11975	-0.58144	0.58202	0.025432	0.42461	0.51554	-0.96958	0.97129	0.2346
-0.58791	-0.085634	0.85256	-0.27826	-0.21721	-0.30669	0.915	0.24018	-0.00072787	-0.58419	0.44859	-0.29108	-0.31335	0.95225	0.42109	-0.1212	-0.46592
-0.74551	0.026983	0.15513	-0.031483	0.47744	-0.73955	0.097393	-0.054927	0.43001	-0.79235	-0.077952	0.45507	0.71277	0.51206	-0.43711	0.89871	-0.52458
-0.27111	0.025548	0.26199	0.12306	0.67332	-0.92368	0.97262	-0.05706	0.64582	-0.32361	-0.86051	0.049432	-0.27963	-0.24672	-0.58387	0.53083	0.96184
-0.96381	0.08457	0.10367	0.63494	0.45131	0.70572	0.98864	-0.11119	-0.67126	-0.92057	-0.086585	-0.80185	-0.26498	0.65654	0.016909	0.73652	0.53672
-0.28187	0.18699	0.39938	0.94219	0.31625	-0.27525	0.72327	0.36356	0.88956	-0.7267	0.69703	-0.12127	0.21666	-0.25197	-0.55654	0.43802	0.079966
-0.67266	0.12543	0.8013	0.46295	-0.42751	-0.74457	0.28715	0.20747	0.99916	-0.68367	-0.5156	-0.36521	0.31818	-0.49199	-0.47219	0.66019	-0.028189
-0.35526	0.18584	0.61582	0.85961	0.32296	-0.53089	0.65946	0.84326	-0.1907	-0.096446	0.34138	0.43659	-0.70725	0.021441	0.8996	-0.44082	-0.50329
-0.76711	0.032446	0.32506	-0.2644	0.079026	0.011048	-0.27881	0.46167	-0.67272	0.035727	-0.1464	0.79139	0.33404	0.3409	-0.10912	0.38693	-0.56629
-0.32449	0.32898	-0.11713	0.0881	-0.004589	0.94636	0.3485	0.37751	-0.079361	-0.65521	-0.38383	-0.10788	-0.60788	-0.36432	-0.00070066	0.16781	0.97709
-0.44586	-0.06215	0.35681	-0.10937	0.76986	-0.16148	0.21837	-0.039099	-0.36888	-0.98895	0.62109	-0.53944	0.1753	0.59697	-0.72823	0.039097	-0.36458
-0.076142	0.14532	-0.20967	0.66722	0.94452	0.6661	-0.30518	-0.06997	0.3655	-0.75147	-0.21505	-0.58936	0.70888	0.3703	-0.84704	0.28247	-0.69159
-0.51803	-0.069761	0.011159	-0.19772	0.83349	-0.47594	0.2367	-0.1973	0.40154	0.10495	0.21574	0.57283	0.13242	0.8272	-0.85385	-0.70138	-0.48097
0.46941	0.10012	0.71417	0.21882	0.99496	0.36331	0.061031	0.11072	-0.34621	-0.074329	0.02864	-0.36108	0.58788	0.10761	-0.5458	0.53397	-0.2981
0.23732	-0.04036	0.56114	-0.93818	0.41594	-0.22313	-0.49868	0.65723	0.03286	-0.5987	-0.73276	0.38409	-0.21647	0.79217	-0.015899	0.15461	-0.20687
-0.30272	0.15301	-0.095129	-0.95003	0.74373	-0.59395	0.56458	0.3599	-0.31788	-0.8726	0.42246	-0.28924	0.57373	0.15153	-0.26923	0.58964	-0.66703
0.072272	-0.046188	0.76673	-0.51811	0.17316	-0.81703	0.023483	0.75065	0.5671	0.1522	0.40681	0.18392	-0.27867	-0.058199	-0.50288	-0.67878	-0.29884
-0.38799	0.18409	-0.045596	0.62194	0.47434	0.76012	0.50169	0.97416	-0.06586	-0.94528	0.38565	-0.24339	-0.044226	-0.86613	-0.67788	-0.5879	-0.17738
-0.78718	0.087832	0.46889	0.0035027	0.35246	-0.16918	-0.96214	0.079761	-0.78098	-0.26646	-0.32535	-0.020587	0.36565	0.50978	-0.34906	-0.084188	-0.70785
0.14716	0.11399	0.93096	0.72855	0.31128	-0.27853	0.19754	0.98305	0.30282	0.38983	0.45599	0.72323	-0.32261	0.29473	-0.32058	-0.70149	-0.56464
-0.78129	-0.055275	-0.33192	-0.19724	0.34494	0.7283	0.51997	0.63159	-0.058993	-0.43144	-0.013914	-0.12094	-0.088306	-0.12305	-0.9835	-0.54105	0.0014101
-0.73295	-0.18391	0.67292	0.51634	0.12223	-0.34047	0.81571	0.36614	0.29478	-0.22148	-0.16302	-0.40635	-0.14249	-0.6434	-0.82859	-0.88182	-0.25451
-0.82183	-0.13345	0.42187	-0.57345	-0.2096	-0.58886	0.60284	0.12708	0.41673	-0.06558	0.1984	0.61691	-0.31791	0.68806	-0.20025	-0.58286	-0.42046
-0.21777	0.075035	0.43202	0.63168	0.66873	0.062539	-0.1459	0.6573	0.19501	0.1096	-0.94015	0.033468	0.80522	0.43078	-0.63765	0.95322	-0.59728
-0.098971	0.23137	-0.034966	0.25478	0.3757	0.33998	-0.14081	0.74558	0.60294	-0.73789	0.57975	0.46345	0.24005	-0.26769	-0.80883	0.20926	-0.044642
-0.69933	0.014853	0.45321	0.71487	-0.2567	0.23538	-0.20006	0.32915	0.40372	-0.20819	-0.23091	0.63984	-0.22643	-0.10045	-0.052247	0.040154	0.072252
0.38247	0.057452	0.53114	0.4966	0.9655	0.27826	0.64385	0.89952	0.39505	-0.59332	-0.58476	-0.15382	0.49796	0.24453	-0.46256	0.64693	-0.4481
-0.18886	0.33015	-0.18836	0.50277	0.96744	0.39499	-0.66293	0.29377	-0.45409	-0.095364	-0.014228	0.37833	0.76294	0.4555	-0.31392	0.79285	-0.77603
-0.59485	0.13385	0.78399	0.92879	0.5208	0.090788	-0.81385	-0.039773	-0.70824	-0.97375	-0.22609	0.083559	-0.12729	0.43826	0.089805	0.13458	-0.42609
-0.55966	0.30296	0.40527	-0.64049	-0.15651	-0.66899	-0.71415	-0.58484	-0.13779	-0.4986	-0.61257	-0.35954	-0.30737	0.99438	0.14453	-0.34344	-0.48801
-0.55526	0.10583	0.56301	0.10245	-0.28377	-0.15264	-0.16256	0.048937	0.74367	-0.47217	0.30433	-0.44809	-0.012289	0.10714	-0.75396	-0.31007	-0.073612
0.074741	0.38015	-0.35128	-0.28157	0.65679	-0.67774	-0.63422	-0.0052549	0.92378	-0.44256	-0.24931	-0.49375	-0.026409	0.30666	-0.47233	0.10639	0.024617
-0.35793	-0.079506	0.76033	0.71317	0.35181	-0.25374	-0.479	0.50443	0.42496	-0.30483	-0.39445	0.93815	-0.18335	0.16765	0.31735	0.48219	0.076936
-0.96754	0.15116	0.21726	0.36546	-0.2581	0.19832	0.301	0.12348	0.39954	-0.37355	0.09817	0.34522	0.044035	0.038266	-0.88373	-0.70565	-0.50968
-0.52292	0.1173	-0.4439	-0.2589	0.75829	0.15603	0.47609	0.23929	0.087309	-0.16064	-0.25214	0.97301	-0.095182	0.59995	-0.13337	-0.22303	-0.31594
-0.27376	-0.043905	0.048981	0.67636	0.73822	0.0016181	0.86573	-0.17293	0.83665	-0.079792	0.15439	0.03153	-0.053383	0.31362	-0.65913	-0.031713	0.030553
-0.76386	-0.046173	-0.14288	-0.50918	0.58763	0.032636	0.13764	0.77313	-0.37848	-0.79645	0.12315	0.85898	-0.37928	0.0424	0.19996	0.50203	0.54975
-0.62063	0.20134	-0.90638	-0.035706	0.95109	0.72124	-0.25301	0.60387	-0.08529	-0.32405	-0.99826	0.78354	0.16497	0.61535	-0.072267	0.27362	-0.33706
-0.29774	0.17803	0.84092	0.54284	0.34092	0.44624	0.046966	-0.37434	-0.7599	-0.8821	-0.56793	-0.9651	-0.016089	0.75678	-0.55801	-0.24045	-0.44073
-0.026536	-0.073853	0.61622	0.18259	0.96934	-0.41143	-0.011968	0.56519	-0.46969	-0.5189	-0.71472	0.2163	-0.4387	0.76568	0.50942	-0.40831	-0.76933
-0.82672	-0.0024865	0.72143	-0.029923	-0.36805	-0.06475	0.42191	0.55219	-0.22838	-0.16433	-0.90687	-0.45098	-0.23285	0.56808	-0.23769	-0.48686	-0.57309
-0.47876	-0.015441	-0.26429	-0.36614	0.88784	0.83864	-0.24264	0.50039	-0.65195	-0.77005	-0.39803	-0.12917	0.5271	-0.24773	-0.92707	0.59501	0.08082
0.099069	0.26928	0.7797	0.98851	-0.25534	0.98874	-0.92923	0.41909	0.39549	-0.74535	-0.82546	-0.015704	0.64266	0.17037	-0.3743	0.96578	-0.58701
-0.063499	-0.15982	0.64025	0.2471	0.81298	0.2832	0.24845	0.26253	-0.43306	-0.66849	0.52989	0.59502	-0.41683	0.25942	0.037588	-0.61338	-0.29513
-0.093208	0.047321	0.6335	-0.20655	0.56949	-0.84199	0.17798	0.13589	0.74326	0.10033	0.61313	0.3024	0.51147	0.88117	-0.6011	0.31351	-0.41614
0.66993	0.44599	0.36359	-0.040762	0.32938	0.69773	0.41312	0.44141	-0.39094	-0.8151	0.13567	0.59795	0.037145	-0.40314	-0.52952	0.27727	0.055677
-0.87922	0.1829	0.31127	0.15103	-0.05893	-0.16947	-0.28627	-0.37359	-0.22452	-0.63355	-0.12191	0.26964	-0.77885	-0.22262	0.10716	-0.50352	0.36285
-0.20971	-0.10433	0.26793	-0.068792	0.66712	-0.2326	0.78855	0.42001	0.60591	0.1129	-0.17531	0.88424	0.69437	0.50831	-0.79719	0.40174	-0.46122
-0.87019	0.04501	0.42293	0.06756	-0.11598	-0.65667	0.38128	0.38664	0.54396	-0.24452	-0.26847	-0.27482	0.53589	0.00014124	-0.96721	0.51502	-0.28876
-0.64914	0.31586	-0.66354	-0.24005	0.79856	-0.070784	0.97734	0.065756	-0.23772	-0.71298	-0.56129	0.10551	0.037221	0.59725	-0.38957	0.23638	-0.13781
-0.79333	-0.12596	0.2491	0.098675	0.64897	-0.8172	-0.45878	-0.14294	0.12646	-0.46169	0.38317	0.069994	-0.14407	0.73277	0.092101	0.29548	0.036237
-0.4447	-0.007648	-0.25522	-0.36748	0.97476	-0.29531	-0.26168	0.32695	-0.47328	0.16623	-0.80335	-0.41535	-0.10327	0.025545	-0.11873	0.17684	0.16602
-0.67075	0.029717	-0.14741	-0.51075	0.78538	-0.55217	-0.90986	0.20002	0.11659	-0.95136	0.73281	-0.26707	0.11858	-0.11905	-0.87868	0.99473	0.94523
0.38357	0.011977	0.96601	0.77715	0.62073	0.68726	0.26669	0.81796	-0.016501	0.085401	-0.26396	0.47421	0.23893	-0.03958	-0.43524	0.073308	-0.39309
-0.49673	-0.070047	0.040617	0.0041525	0.76146	-0.42495	0.52422	-0.050417	0.39998	-0.29739	0.31527	-0.2878	0.12477	0.49923	-0.17178	0.73842	0.16384
-0.40356	-0.26985	0.48526	0.14275	0.46983	0.25296	0.10956	0.99673	-0.40251	-0.36281	-0.75757	-0.91464	-0.24797	0.02828	0.30468	0.61629	0.29678
-0.19687	-0.23637	0.87593	-0.44597	0.58636	-0.28393	0.97924	0.67939	-0.4321	-0.64715	0.0046674	-0.57481	-0.46849	-0.03978	-0.55145	-0.73959	-0.062867
-0.40185	-0.11049	-0.0269	0.3685	0.99083	0.33481	-0.53205	0.43924	-0.058528	-0.95452	0.069342	0.1582	0.049633	-0.51281	-0.63359	0.31	0.46091
-0.79635	-0.012458	-0.71045	-0.59363	0.77908	-0.13477	-0.34711	0.63863	-0.13409	-0.75383	-0.3244	0.48512	-0.23478	-0.51979	-0.46532	0.58728	0.96796
-0.7029	-0.16564	0.17191	-0.84128	0.28504	0.26007	-0.68565	-0.010105	-0.63031	-0.83984	-0.91413	0.0071934	-0.59395	0.97557	0.3892	0.55091	0.5976
0.028337	0.086585	0.47731	0.67657	0.9271	0.22085	0.30803	0.9001	-0.10519	0.14337	-0.087406	0.016886	-0.3093	-0.024739	-0.25052	-0.80292	-0.43364
-0.40473	-0.21061	0.64437	0.078464	0.66898	-0.25055	-0.96103	0.22032	-0.27167	-0.88893	0.64398	0.12285	0.03996	0.20002	-0.45857	0.87723	0.61898
-0.41378	0.045906	-0.1438	-0.72918	0.59877	0.37745	-0.31988	0.70965	-0.62985	-0.48476	0.040071	0.085969	0.46629	0.022219	-0.98458	0.63212	-0.10927
0.45588	0.059961	0.65393	-0.13704	0.61731	0.60533	0.93194	0.94013	-0.72902	-0.76507	0.88015	-0.6814	-0.3538	-0.53666	0.15901	0.88597	0.89875
-0.64283	0.11953	0.13117	-0.88883	0.17758	-0.035774	-0.59432	0.0036078	-0.52585	-0.88266	-0.9423	-0.4936	-0.048359	0.18977	-0.45363	0.1702	0.14204
-0.57867	0.046373	0.54939	-0.34	0.24576	-0.88446	-0.77295	0.86175	0.2715	0.088661	0.30019	0.69489	0.64613	-0.23896	-0.9124	0.79	-0.20143
-0.71473	-0.12993	0.67042	-0.74719	-0.038844	0.30836	-0.017825	0.39954	-0.65012	-0.11534	-0.15595	0.94678	0.25047	0.95059	-0.88222	-0.38767	-0.47523
