# Supplementary material for: Distinct cellular states determine calcium signaling response
Source: Mol Syst Biol. 2016 Dec 15;12(12):894. doi: 10.15252/msb.20167137 (PMC5199124; doi:10.15252/msb.20167137)
Supplement: Supplementary file 6 — Source Data for Figure 3 [file MSB-12-894-s005.zip › parameterDistributionGroup/parameterDistribution113.csv]

-0.17611	0.089927	0.69971	-0.040094	0.43994	-0.33087	0.82902	0.058504	-0.68607	-0.11093	0.18973	-0.49766	-0.7231	0.14477	0.41891	-0.45089	-0.15001
0.43852	-0.29306	0.89262	-0.36488	0.67289	0.046665	0.40807	0.46551	-0.063131	-0.40881	0.012471	-0.039532	-0.51496	0.4541	0.1715	-0.51941	-0.39599
0.055031	-0.064013	0.95486	-0.54236	-0.1789	-0.26624	0.19259	0.30988	0.74581	-0.64825	0.329	-0.29217	-0.63662	0.58738	0.018119	0.27794	0.90041
-0.72787	-0.28456	-0.021615	-0.30697	0.58962	0.7572	-0.89434	0.093774	-0.97886	-0.36482	0.36579	0.39094	-0.3923	0.62978	0.050511	0.62432	0.70892
-0.64712	0.038995	0.10209	0.31341	0.8441	-0.85719	0.41755	-0.18269	0.44053	-0.38859	0.11177	0.38375	0.097009	0.14755	-0.92744	0.30699	0.57652
0.33782	0.0792	0.68255	0.14109	0.66715	0.15092	-0.085164	0.14871	-0.13317	-0.57885	0.76722	-0.80834	-0.24937	0.48289	0.11308	0.64257	0.30394
-0.17862	0.062257	0.43021	0.87565	0.84732	-0.43107	-0.25644	0.10901	0.89468	-0.88933	0.68971	-0.73861	-0.28009	0.57042	-0.051594	-0.063278	-0.015347
-0.88323	0.09627	0.27306	0.77093	0.14972	0.92129	-0.39635	0.33898	-0.24242	0.10196	0.00016184	0.54507	0.29759	0.45996	-0.85127	0.066101	-0.16677
-0.53513	-0.18376	0.65313	0.33183	0.35243	0.13531	0.62755	0.28881	0.039425	-0.62353	0.0026025	-0.31721	0.081983	0.4613	-0.45022	-0.092541	-0.24377
-0.67352	-0.27958	0.089806	0.56794	0.79677	0.08879	0.51416	0.87343	0.33006	-0.85688	-0.54934	-0.82306	-0.65473	0.27207	0.44044	-0.39106	-0.24033
-0.41947	0.10319	0.66914	-0.1629	0.21745	-0.0040878	0.11396	0.15772	-0.6624	-0.29424	0.66241	0.061349	0.30014	-0.18495	-0.56836	0.4008	0.10215
-0.88797	0.0010235	0.33388	0.15497	0.12601	-0.47153	0.057944	0.90233	0.24585	-0.65444	0.33746	-0.15248	-0.037016	0.60055	0.50841	0.56265	-0.21592
-0.037581	-0.075447	0.41745	0.96679	0.62885	0.97244	0.74956	0.27476	0.25908	-0.39591	-0.88177	-0.80542	-0.072221	0.404	-0.52848	-0.19619	-0.28808
-0.51374	0.21432	0.73177	0.52479	0.080878	0.30361	-0.82014	0.40498	-0.49347	-0.36804	0.11425	0.19268	-0.56422	0.33034	0.011881	-0.58887	-0.31708
0.65607	0.05967	0.96147	-0.20876	0.88663	-0.24379	-0.74134	-0.42035	-0.14062	-0.20381	-0.52126	0.55688	-0.016943	0.40135	-0.91913	0.2517	0.67366
-0.76631	-0.20418	0.14548	0.043894	0.74077	0.12241	-0.92162	0.63886	-0.44195	-0.59312	-0.088651	0.19541	-0.0022985	-0.15002	-0.92166	-0.13022	0.023682
-0.80214	-0.078159	0.58484	-0.2316	-0.23458	0.45499	0.50991	0.95039	-0.14476	0.049	-0.18382	-0.055515	0.045612	0.68703	-0.16346	0.22004	0.084909
-0.14033	0.0011247	0.62953	-0.40008	0.18497	0.61323	-0.19108	0.25686	-0.49392	-0.0094244	0.62799	0.31508	-0.0071948	0.81072	-0.080635	0.1083	-0.10684
0.00030874	-0.092911	0.29259	-0.40176	0.97086	-0.3517	0.73699	0.22155	-0.26679	-0.46313	0.19282	-0.73789	-0.17881	-0.1916	-0.71337	0.27978	0.50696
-0.25442	0.02151	0.91002	0.37206	0.51303	-0.40629	0.84413	-0.3356	0.060234	-0.18911	0.17041	-0.63606	-0.1409	0.86341	-0.5631	-0.65053	-0.26148
-0.70944	0.052194	0.11668	-0.093897	0.72802	-0.1463	0.76048	0.28611	-0.29644	-0.66877	-0.76432	-0.37801	0.042189	0.54848	-0.18751	-0.30261	-0.30254
-0.14559	0.15368	0.41619	0.23724	-0.056904	0.70353	-0.34957	0.15132	0.050902	-0.57471	-0.65227	-0.39194	-0.54688	0.051624	-0.27532	-0.48665	-0.0085768
-0.69073	0.15093	0.27317	-0.047212	0.021554	-0.30259	-0.48496	0.52302	0.087024	-0.30892	0.78537	0.47377	-0.2248	-0.052305	-0.12259	-0.074034	-0.064128
-0.47598	0.16571	0.53446	0.51098	0.033858	0.065413	-0.60134	0.36923	-0.090264	-0.15772	0.59166	0.86757	-0.16989	-0.52057	-0.53021	-0.47475	-0.1128
-0.040531	0.06097	0.90135	-0.77007	0.083511	-0.1576	-0.38647	0.78067	-0.81894	-0.034878	0.095572	0.50762	0.093955	-0.14783	-0.39309	0.74672	0.36199
0.031069	0.12949	0.64295	0.56682	0.36081	-0.24503	-0.054842	0.44898	0.93384	0.10714	0.041595	0.058957	0.2559	0.21687	-0.51808	0.76679	0.25669
-0.33764	0.045236	0.39204	0.70922	0.30049	0.65819	-0.93707	0.15712	-0.0083398	-0.44161	0.68261	0.72655	0.33733	0.44099	-0.5552	0.95396	0.021682
-0.39348	0.13618	0.44821	0.46904	0.26717	0.7389	-0.075446	0.10011	-0.83172	-0.52698	-0.64863	0.85373	-0.57799	-0.042624	0.29446	0.35425	0.59043
-0.043103	0.37294	0.80199	-0.32665	-0.36593	0.53524	0.25617	0.46138	-0.27787	-0.4054	0.095375	-0.30381	-0.58215	-0.28861	-0.17086	-0.5858	0.12906
-0.84658	-0.0012262	0.027397	-0.35209	0.3058	0.78477	0.5389	0.55712	-0.98894	-0.91866	0.40956	0.24203	0.25285	-0.20334	-0.56165	0.8879	0.70159
-0.74439	-0.028704	0.22586	0.36656	0.58123	0.1821	0.47528	0.098493	-0.38455	-0.2149	0.12561	-0.41476	-0.061225	0.19518	-0.42307	0.61861	0.74156
-0.10671	-0.18117	0.93494	-0.091798	0.3982	0.038378	-0.80783	0.68735	-0.68703	-0.30171	-0.075777	0.36407	-0.2507	0.15723	-0.054205	0.90486	0.67786
0.44824	0.036538	0.6502	-0.41125	0.83922	0.57049	-0.40832	0.15833	-0.5046	-0.75942	0.27851	0.60733	-0.27128	0.55302	0.0039201	0.49997	0.60161
-0.089209	-0.13944	0.55489	0.65321	0.90616	-0.304	0.39733	0.14898	0.47671	-0.40802	-0.68271	0.27515	-0.76457	0.60161	0.92116	0.56217	0.49059
0.0082986	0.076264	0.2578	0.55276	0.62497	0.61909	-0.5915	0.34602	-0.28512	-0.81988	-0.10171	0.18418	-0.65555	-0.64078	0.19956	0.17338	0.61872
-0.9291	0.027711	-0.23284	0.3468	0.30027	0.13745	-0.035681	0.27314	0.41689	-0.45055	-0.43309	0.34966	0.037874	-0.25718	-0.59837	0.51492	0.61787
-0.74903	0.29072	0.14955	0.85041	-0.10055	0.43356	-0.89944	0.030097	0.49532	0.51539	-0.59239	-0.35636	0.48048	0.59187	-0.91348	-0.072868	-0.32678
0.028865	0.25357	0.10401	0.6034	0.47897	0.56585	-0.89596	0.91537	0.7099	-0.24503	0.26619	-0.92589	0.081327	-0.051653	-0.8797	-0.067954	0.024578
-0.022113	0.30226	0.33049	0.10696	0.5378	0.88676	0.079165	-0.11734	-0.75633	-0.25029	0.57363	-0.095584	-0.080965	0.19153	-0.53441	0.34016	0.61204
-0.08595	-0.017801	0.65203	0.56818	0.9917	-0.13391	-0.53381	0.84161	-0.39803	-0.46576	0.95209	0.15825	0.20939	-0.87727	-0.97194	0.42508	0.51916
-0.47978	0.17057	0.62786	0.67358	0.19564	-0.096759	0.32614	0.28101	0.54697	-0.78797	0.79496	-0.46833	-0.083264	0.31204	-0.55903	-0.71779	-0.47271
-0.9099	0.23307	0.7804	0.011207	-0.75241	0.31056	-0.30882	0.68088	-0.15786	-0.97628	-0.083889	-0.35141	-0.16601	0.092558	-0.44534	-0.69718	-0.38904
-0.83735	0.10608	0.31579	0.45745	0.417	-0.040626	0.27204	0.23174	-0.45586	-0.33739	0.09123	0.39166	-0.50043	-0.26442	-0.38587	-0.7279	-0.056595
-0.20124	0.15288	0.728	-0.047083	0.10583	-0.015702	-0.031189	-0.1408	-0.35219	-0.19407	-0.53703	-0.28073	0.15885	0.19419	-0.63259	0.45038	0.3483
-0.51992	0.17795	0.69714	-0.57134	-0.32803	-0.595	-0.76226	0.43092	0.58834	-0.15716	0.2889	-0.23303	-0.18779	0.93659	0.1045	0.37776	0.19194
-0.13317	-0.14098	0.92012	0.17058	0.1047	-0.15264	-0.79537	0.96623	0.51768	-0.032154	-0.9515	0.39436	0.084732	-0.2658	-0.94666	0.046628	0.23178
-0.54419	-0.0417	0.51828	0.16624	0.53931	-0.21847	0.31807	0.89126	0.0088122	-0.76958	-0.090951	0.81562	-0.23737	-0.4812	-0.72514	0.12366	0.71222
-0.34713	0.10782	0.77186	0.93048	0.42767	0.25146	-0.48601	0.79108	-0.014057	-0.82838	-0.34787	-0.17869	-0.07236	0.037603	-0.33692	-0.011379	-0.2102
-0.64831	-0.063959	0.40246	-0.045347	0.75882	-0.099124	0.10987	0.56241	-0.5972	-0.15711	0.58767	-0.68735	-0.1232	0.82663	-0.26128	-0.12325	-0.16081
-0.3716	0.007698	0.61206	0.2806	0.60866	-0.23739	0.5466	0.67175	0.2239	-0.72171	0.42935	0.019362	-0.63104	-0.078258	-0.15238	-0.89796	-0.18826
-0.11157	-0.10624	0.5497	0.43549	0.70647	-0.33452	-0.18895	0.08717	0.7612	0.14514	0.32082	0.19662	0.30785	0.78243	-0.86201	0.45705	-0.0077671
-0.35804	-0.20898	0.67654	-0.79957	0.38688	-0.20345	0.30361	0.42648	-0.78975	-0.1178	0.42293	-0.50776	-0.21197	0.90597	0.2778	-0.077959	-0.42198
-0.46714	0.035618	0.13751	0.34186	0.59556	0.048553	0.10892	-0.16946	-0.093332	-0.2323	-0.29166	0.064537	-0.71071	0.29117	0.44326	-0.5438	-0.16329
-0.99408	0.21449	0.57433	0.51923	-0.15522	0.52899	-0.28491	0.57522	-0.5313	-0.62474	-0.11476	-0.53682	0.62572	0.47245	-0.53713	0.66486	-0.32632
-0.56756	0.0060772	-0.26323	-0.0094031	0.79526	-0.27531	0.47542	0.24	0.30419	-0.64112	-0.2188	0.70681	-0.47588	-0.099627	-0.12601	-0.46921	0.046726
-0.29547	-0.1444	0.13462	-0.29988	0.46002	0.62144	-0.20566	0.4169	0.048873	-0.45606	-0.016495	0.070682	-0.51511	0.33079	-0.47669	-0.8123	0.093353
-0.19417	-0.078936	0.078306	-0.36383	0.88383	0.25318	-0.31982	0.74442	-0.48505	-0.41171	-0.19271	-0.16171	-0.33787	-0.035752	0.060348	-0.16796	0.0042759
-0.51374	0.064423	0.47298	-0.04635	0.39062	-0.62992	0.069283	0.048865	-0.026613	0.022782	0.0038731	0.87703	0.003994	0.31866	-0.56259	-0.054709	-0.17786
-0.98514	-0.035872	0.38863	0.26851	0.31436	0.38255	0.88546	0.77868	-0.67902	-0.88686	0.73999	-0.89382	-0.094813	-0.25929	-0.64331	0.18547	0.36378
-0.46611	0.0665	0.90432	0.54199	-0.047728	-0.12229	0.11126	-0.058601	0.16941	-0.54161	0.69564	-0.25764	-0.41687	-0.25864	-0.58951	-0.60534	0.1868
-0.60179	-0.037238	0.48592	0.18682	0.019038	0.49026	0.20804	0.30651	0.0017503	-0.46812	0.31627	-0.87701	-0.25025	0.18137	-0.38482	0.12823	0.4466
-0.19697	0.030239	0.7551	-0.34159	0.32343	-0.10074	-0.1479	0.8847	-0.75387	-0.28099	-0.2627	0.38168	-0.013385	0.040539	0.18909	0.26624	-0.12581
-0.46364	-0.0049036	0.67286	-0.13366	0.11936	-0.025037	-0.52728	0.9036	0.26281	-0.56618	0.10687	0.86561	0.099826	-0.044703	-0.96181	0.078265	0.1125
-0.60041	-0.096146	0.3169	-0.11784	0.090691	0.099391	0.3215	0.59202	0.034731	-0.13846	0.054499	0.5485	-0.51312	-0.30942	0.17885	-0.60157	0.0018126
-0.58999	0.072409	-0.19229	0.56252	0.59455	0.064964	-0.334	0.46532	0.7188	-0.48954	0.6007	-0.50348	-0.21656	0.48119	0.14709	0.1571	-0.048542
-0.63885	-0.018401	0.52179	0.59259	-0.022737	0.90053	0.33839	0.62702	0.37349	-0.057815	-0.86186	-0.34891	0.28107	0.90923	-0.49242	0.60081	0.017421
-0.14799	-0.007001	0.94788	0.84174	0.47514	-0.31264	0.61226	0.075962	0.58783	-0.96841	-0.517	0.2098	-0.24126	0.11274	-0.29597	0.1818	0.33145
-0.73047	0.11861	-0.13017	0.48876	0.11716	0.47823	0.9099	0.85647	0.76581	0.008717	-0.16618	0.44204	0.23259	0.26547	-0.66818	0.50599	0.37211
-0.8569	-0.12562	0.43963	0.73997	-0.22662	0.55003	-0.26937	0.303	0.85224	-0.39526	-0.061053	-0.013002	-0.10628	0.5946	-0.40987	-0.35978	-0.12399
0.38197	-0.060307	0.69854	0.96126	0.77551	0.78653	0.72781	0.57727	0.65188	-0.48327	0.49421	0.83933	0.012046	0.89762	0.097747	0.91792	0.15235
-0.011835	0.12767	0.14649	-0.17751	0.91683	-0.045508	-0.20503	0.1918	0.036414	-0.48844	0.50328	0.027567	-0.27422	0.42032	-0.44976	-0.93496	-0.41106
-0.52019	-0.31178	0.45951	0.89246	0.89895	0.4795	-0.42435	-0.22561	-0.13474	-0.4895	-0.2373	0.37047	-0.21266	0.89691	-0.82167	-0.36634	0.13172
-0.041664	-0.072532	0.95555	-0.68696	0.16709	0.44605	0.16096	0.31094	-0.99977	-0.34724	-0.51321	0.90375	-0.51606	0.19153	0.22339	-0.46647	-0.085817
0.062091	0.078142	0.71756	-0.023329	0.30179	0.86725	0.13754	0.2159	-0.62398	-0.41694	0.27461	-0.44093	-0.011773	0.61656	-0.061332	0.96875	0.43967
-0.9589	0.1414	0.5823	0.83386	-0.3947	0.37698	-0.12766	0.52136	0.010966	0.26571	-0.21447	0.32323	-0.077029	0.82043	0.3751	0.63494	-0.074795
-0.57925	-0.073857	0.4802	0.24156	-0.090497	-0.2107	-0.47465	0.065231	0.90691	-0.1977	0.75491	0.52722	0.11605	0.59793	-0.75797	0.62751	0.35854
0.30672	0.13762	0.85639	0.1945	0.54133	-0.48999	0.58768	0.40925	0.36829	0.34774	0.90029	0.86593	-0.31634	0.53557	-0.12299	0.067528	-0.01714
0.024387	-0.055844	0.98675	-0.41517	0.64298	-0.76595	-0.18725	0.39756	-0.047172	-0.52611	0.66978	-0.17369	-0.35569	0.86512	0.61022	0.22293	-0.040439
-0.096688	0.088566	0.7325	-0.29464	0.28052	-0.40832	0.20583	0.45202	-0.083903	-0.52596	0.45372	-0.12266	-0.34172	-0.65188	-0.50473	-0.3812	0.14055
0.17192	-0.23589	0.41398	0.3524	0.84664	0.16798	-0.17318	0.54503	0.73814	-0.56383	0.54598	0.61423	-0.28115	-0.34225	-0.86215	-0.19222	0.70504
0.16252	0.1176	0.2397	-0.22512	0.64787	0.57477	-0.27675	0.19515	-0.015882	-0.81252	-0.65886	0.79781	0.25072	0.4902	-0.74373	0.4837	0.084473
-0.69349	-0.094456	0.34854	0.040502	0.35201	-0.54463	-0.12692	0.58144	0.47594	-0.31413	-0.30602	0.41449	0.069015	-0.040518	-0.31615	0.55755	0.52029
0.25697	-0.050641	0.69827	-0.64234	0.61992	-0.11596	-0.81098	0.29033	0.067378	-0.50767	-0.37696	-0.02697	0.34061	0.83674	-0.53275	0.49365	-0.25675
0.52188	0.032945	0.70106	-0.21326	0.69763	0.87295	0.012827	0.48283	-0.39357	-0.13546	0.057754	0.44231	-0.2189	0.88489	-0.091955	0.88418	0.6077
-0.82603	-0.010351	0.22989	0.43788	0.09395	0.34089	0.19948	-0.17051	0.31625	-0.96716	0.87259	0.34555	-0.61426	-0.47121	-0.49205	-0.49012	0.7607
-0.5893	0.17523	0.46403	0.99621	0.3026	-0.013903	-0.55601	-0.18536	0.68566	-0.175	-0.32338	0.67455	0.77126	0.49241	-0.80541	0.88113	-0.064169
-0.039403	0.066793	0.65455	0.1638	0.30234	0.57363	0.39974	0.70233	-0.40231	0.038881	0.040157	-0.23678	0.038897	0.1941	-0.54402	-0.31067	-0.37495
0.23992	-0.08795	0.52815	0.1608	0.55902	0.31272	0.3559	0.38103	0.35623	-0.17697	-0.63948	0.63442	-0.45245	0.011747	-0.21174	-0.33447	0.17626
0.26599	-0.2359	0.5756	0.32328	0.85405	0.24693	0.649	-0.29334	0.61667	-0.60831	-0.31319	-0.47303	-0.49456	0.70301	-0.69129	-0.31602	0.47899
-0.33283	0.077616	0.37451	0.20977	0.24491	0.931	-0.18052	0.37612	-0.30773	-0.77874	-0.77143	-0.34776	-0.10572	-0.015238	-0.32144	0.49579	0.70873
-0.78549	-0.064696	0.70757	0.44309	-0.17118	0.008919	-0.39309	0.24985	0.52819	-0.28326	-0.16303	-0.65459	0.17466	0.28226	-0.74821	0.93535	0.89719
-0.81091	0.0032872	0.8975	0.25554	-0.51179	0.43117	-0.02724	0.36079	-0.2584	-0.019307	-0.66649	0.92718	-0.203	-0.42437	-0.57938	-0.61016	0.14385
0.176	0.29861	0.13211	0.39097	0.80008	0.70776	0.57367	-0.13118	0.32942	-0.38668	-0.9064	0.88355	-0.20067	0.9285	-0.35792	0.2787	0.40662
-0.53173	0.018909	-0.03345	0.016711	0.33704	-0.24464	-0.31707	0.28456	0.81851	-0.52139	0.39374	-0.48807	-0.56988	0.12192	0.29628	-0.18873	0.24994
-0.5988	-0.1143	0.20667	-0.27847	0.86046	-0.23723	-0.10047	0.2594	-0.76786	-0.74277	0.54815	-0.076913	-0.22828	0.55935	0.049881	0.82024	0.6484
-0.99758	-0.063792	0.42777	-0.18317	-0.10932	-0.18534	0.18642	0.22589	0.26444	0.029753	-0.86893	-0.58741	0.14603	0.4082	-0.85114	0.80961	0.99723
-0.025715	0.21882	0.37056	-0.33751	0.73278	-0.53739	-0.88993	0.80961	0.096753	-0.78165	0.23399	0.92986	-0.12518	-0.0985	0.14759	0.57459	0.3171
-0.083802	-0.22492	0.94224	-0.28151	0.61614	-0.44232	0.40606	0.46739	0.010608	-0.29544	-0.50261	-0.11065	0.17972	0.18406	-0.74223	0.20549	0.35133
-0.74459	-0.033874	0.40693	0.034162	0.30508	-0.24503	-0.73004	0.17592	-0.045851	-0.7701	0.27844	-0.94085	-0.026471	-0.14195	-0.4901	0.40531	0.59631
0.5925	0.050149	0.70237	0.26323	0.84263	0.72458	-0.089844	0.88263	-0.49394	-0.64485	-0.10226	-0.37652	-0.29143	-0.0074929	0.29626	0.58178	0.30815
-0.63208	0.24856	-0.063709	0.99209	-0.07058	0.629	0.82498	0.57318	0.42744	-0.6865	-0.17209	-0.0995	-0.40113	-0.70186	-0.57805	0.084173	0.60107
-0.93708	-0.22296	0.19924	-0.61033	0.21952	-0.016372	0.29437	0.24345	-0.27093	-0.84	0.091274	-0.14194	-0.32312	-0.16209	-0.96317	-0.063717	0.91269
-0.83	0.011093	0.71197	-0.26363	-0.010397	-0.55373	0.54107	0.87378	0.0077572	0.13922	0.67987	0.30037	0.38899	0.87778	-0.40295	0.64747	-0.32452
-0.09908	-0.070875	0.28864	0.0012925	0.71879	-0.34187	0.083132	0.28934	0.75225	-0.39774	0.0088112	0.44438	0.12674	0.91441	-0.31601	0.43115	-0.1314
0.077535	0.025814	0.28853	0.39549	0.94688	0.5876	0.13785	0.26458	0.31876	-0.30125	-0.42875	-0.73056	0.15209	0.84433	-0.70736	0.24171	0.24276
0.39493	0.21492	0.81394	-0.099437	0.7199	0.69133	-0.55731	0.50057	-0.48344	-0.32551	-0.76609	-0.097354	0.12366	0.86464	-0.53863	-0.35015	-0.41686
-0.90719	-0.18604	0.62134	-0.91055	-0.66329	-0.39759	0.52576	0.24851	0.23225	-0.50871	-0.40721	-0.99533	-0.84057	-0.081372	-0.21749	-0.17554	0.78331
-0.060921	0.071568	0.50141	0.66891	0.89202	0.6093	-0.18526	0.24752	0.10371	-0.80229	0.97716	0.45421	-0.037281	0.50449	-0.66864	-0.13101	-0.088907
-0.5635	0.024471	0.58016	0.055429	0.32596	0.9141	0.21169	0.3324	-0.94583	-0.64389	-0.88542	0.23285	0.50626	0.8765	-0.32725	0.59585	-0.28
-0.9205	0.10101	0.010289	0.28224	0.29532	-0.27074	-0.65761	0.23686	0.1552	-0.13255	0.39217	-0.80969	0.095168	-0.034299	-0.78238	0.32025	0.36263
-0.49252	-0.047248	0.36434	0.37247	0.45823	-0.31348	-0.15161	0.58855	0.28574	0.0067631	0.96224	0.64709	-0.2889	0.29933	0.25342	0.2847	0.10268
-0.45984	0.060333	0.76612	0.38884	0.46117	-0.031609	-0.84477	0.13789	-0.48479	-0.40919	0.75316	0.30103	0.31005	0.31752	-0.62934	-0.079808	-0.39989
-0.47352	0.11397	0.30591	0.55063	0.65928	-0.97855	-0.44879	0.67	0.53065	-0.47699	0.53544	0.8992	-0.25472	-0.32809	-0.39662	-0.85152	-0.41257
-0.38318	-0.014997	0.6927	0.40649	0.23995	0.84281	-0.40544	0.43153	-0.52112	-0.45333	-0.095394	0.35015	0.072086	0.76182	0.037769	0.11475	-0.45764
-0.58747	-0.22235	0.88438	0.41677	0.40831	-0.59599	-0.90052	0.76625	0.47226	-0.55567	0.64585	0.54214	0.45175	0.44109	-0.89848	0.96911	0.29497
-0.093362	-0.045795	0.52163	0.66511	0.64426	0.046424	0.96843	0.0070199	0.70082	-0.89468	-0.5962	0.53643	-0.33334	-0.31562	-0.77035	-0.21687	0.68902
