# Supplementary material for: Distinct cellular states determine calcium signaling response
Source: Mol Syst Biol. 2016 Dec 15;12(12):894. doi: 10.15252/msb.20167137 (PMC5199124; doi:10.15252/msb.20167137)
Supplement: Supplementary file 6 — Source Data for Figure 3 [file MSB-12-894-s005.zip › parameterDistributionGroup/parameterDistribution114.csv]

-0.92914	-0.068609	-0.21854	-0.22859	0.51989	0.29618	-0.65777	0.63554	-0.14731	-0.31466	0.093765	-0.38692	0.35051	0.79252	-0.23809	0.79954	-0.2578
-0.7902	0.099235	0.83261	0.86103	-0.32394	0.91299	-0.6059	0.17603	-0.21357	-0.13721	0.35678	0.78341	0.74554	0.50845	-0.91224	0.57506	-0.65952
0.26336	0.35227	0.46309	-0.090137	0.43669	0.44441	0.042068	-0.091538	-0.34118	-0.28547	0.34213	-0.31035	0.52919	0.26728	-0.9418	0.7053	-0.15083
-0.20129	0.20525	0.11407	0.63997	0.76408	0.028162	-0.7627	0.76155	0.72986	-0.33403	-0.010261	0.58347	0.27646	0.91159	0.012261	0.80056	-0.5165
-0.99558	0.061687	0.59375	-0.28553	-0.27488	-0.22667	0.51543	0.27589	0.40306	-0.49279	-0.45409	-0.62688	0.59844	0.83736	-0.89738	0.7089	-0.29958
-0.65304	-0.067224	0.47172	0.42576	0.50942	-0.07606	-0.071079	0.47156	-0.30401	-0.070002	-0.3657	0.88213	0.019687	0.48191	-0.2236	0.037462	-0.54826
0.29967	0.025881	0.48885	0.39457	0.93331	0.46416	0.17572	0.015164	0.2142	-0.88989	-0.79329	-0.39331	0.0021128	0.21518	-0.69166	0.15939	0.18263
-0.278	0.035649	0.63341	0.18333	-0.088879	0.80715	-0.18135	0.40097	-0.046239	0.080658	-0.75427	0.15047	0.15672	0.69853	-0.41927	0.11609	-0.52441
-0.72879	0.098529	-0.36059	0.24295	0.8067	-0.34569	0.42466	0.093248	0.0206	-0.56249	-0.23995	0.042216	-0.5354	-0.11329	0.16271	-0.19114	-0.064799
-0.84404	-0.2216	0.5765	-0.877	-0.0068679	-0.24394	-0.13215	0.5752	-0.45516	-0.47011	-0.55201	-0.58726	0.44145	0.52345	-0.5863	0.5886	-0.50641
-0.60539	-0.26672	0.81512	0.65554	0.089572	0.55235	0.24805	-0.014497	0.3034	-0.87444	-0.85916	-0.97932	-0.2562	0.48435	-0.72444	0.47787	0.90091
-0.48528	-0.18016	0.071406	-0.58592	0.59534	0.52024	0.62844	0.28764	-0.6591	-0.66197	-0.46103	-0.30786	-0.48184	-0.045143	-0.27287	-0.005422	0.48799
0.0016071	0.26716	0.70419	-0.015698	0.28309	0.70803	-0.16216	0.0079583	-0.5524	-0.91831	0.24701	-0.956	0.23637	-0.086118	-0.87648	-0.087967	-0.28779
-0.59887	-0.12027	0.36815	-0.16428	0.64016	-0.0014608	0.4812	0.1266	-0.47636	-0.13707	0.74288	0.64139	0.20293	0.26282	-0.74283	0.42652	0.13266
-0.061783	0.049838	0.02312	-0.40501	0.88049	-0.20095	0.53261	0.10033	0.18796	0.20203	-0.55891	0.12209	-0.27114	0.11504	-0.74946	-0.18301	0.51702
-0.038654	0.084058	0.023017	0.20985	0.81408	0.89072	0.28861	0.3261	-0.12997	-0.42964	0.18603	-0.86317	0.044345	0.72286	-0.19964	0.29442	-0.33261
-0.66264	0.11809	0.30945	0.65511	0.36877	-0.089597	-0.78074	0.79332	0.66286	-0.98439	-0.50457	-0.6701	0.356	0.18451	-0.49611	0.19716	-0.73406
-0.68784	0.15428	0.51125	0.81613	0.04166	-0.073321	-0.15772	0.18705	0.81399	-0.15489	0.55578	0.90962	0.14677	0.57334	-0.57004	0.2287	-0.17047
-0.26442	-0.051049	0.75699	-0.98495	0.38608	-0.24949	0.48103	0.71226	-0.67177	-0.47255	0.21654	0.46421	0.39556	0.57893	-0.18258	0.96004	-0.29599
-0.42661	0.015876	0.84562	0.5272	0.0061491	0.88854	0.66343	-0.1274	-0.081335	-0.58696	0.063136	-0.75769	0.12897	0.50105	-0.81281	-0.44327	-0.49875
-0.06155	0.022251	0.75884	0.28446	0.55366	0.80899	0.40537	0.77768	-0.69463	-0.32306	-0.27836	0.94611	0.11866	-0.45009	-0.77797	0.0027316	-0.0099999
-0.42772	-0.06612	-0.32563	-0.6135	0.97909	0.30026	0.20594	0.26087	-0.44898	-0.83199	-0.08207	-0.6841	-0.14693	0.59571	-0.092038	0.41822	0.029222
-0.99004	0.042805	0.40998	-0.42017	0.032739	-0.052771	-0.75077	0.55818	-0.54924	-0.55662	0.011153	0.25477	0.10209	0.3939	-0.26106	0.52738	-0.27844
-0.51891	0.058024	0.17462	0.57321	0.88265	-0.19778	-0.2457	0.63562	0.15559	-0.35517	-0.46228	-0.99868	0.60106	0.46201	-0.37333	0.99345	-0.45934
-0.44113	0.073832	0.67793	0.41356	-0.20491	0.31407	0.26093	0.30133	0.4384	-0.16089	0.68811	-0.66993	-0.098151	0.50829	-0.12195	0.23918	-0.21352
-0.34786	0.29567	0.76155	0.90161	-0.26188	0.60277	-0.30475	0.48598	0.37947	-0.071442	-0.16048	-0.90207	0.14696	-0.53397	-0.91468	-0.010778	-0.050747
0.449	0.19411	0.80764	0.14796	0.94379	0.63909	-0.73828	0.95111	-0.62285	-0.47212	0.65947	-0.89605	0.41844	0.23838	-0.64577	0.62905	-0.37528
-0.24323	0.05649	0.86422	0.2093	0.26992	0.26453	-0.94177	0.43282	-0.40694	-0.4967	0.9166	-0.27459	-0.41436	-0.39189	-0.43078	-0.62499	-0.14752
-0.30657	-0.21129	0.86518	0.19995	0.67114	-0.51949	-0.61376	0.12674	0.0011729	-0.48235	-0.64461	-0.42883	-0.34925	-0.078154	-0.65537	-0.74457	-0.14034
-0.30358	0.12625	0.28628	0.27822	0.46403	0.056186	0.74309	0.44319	-0.13631	-0.61767	0.33952	0.4539	-0.56212	-0.3113	0.052011	0.069652	0.27202
-0.73627	-0.055489	-0.41168	-0.6802	0.80243	0.41826	0.48903	0.1268	-0.82354	-0.28614	-0.036619	0.68502	0.19142	0.1418	-0.73453	0.88426	0.41012
-0.21275	0.3401	0.26832	-0.55508	0.60717	-0.45638	-0.2605	-0.064165	-0.40149	-0.038884	0.12494	0.64313	-0.24072	0.50959	-0.26235	-0.43193	-0.37145
-0.92776	3.1502e-05	0.60691	0.79557	0.10478	0.10223	0.15772	0.011304	0.15279	-0.48691	0.60295	0.23634	-0.6086	0.54459	-0.046673	-0.92117	-0.42549
-0.50973	0.12652	0.13737	0.39552	0.70725	-0.29466	-0.2922	0.88804	0.3931	-0.035466	0.06896	0.51057	0.92108	0.017172	-0.99778	0.92194	-0.66199
-0.77764	0.13733	0.84934	0.27563	-0.38698	0.99098	0.6477	0.3031	-0.31165	-0.82577	-0.050703	0.45904	0.040818	0.98259	-0.27767	-0.21221	-0.59457
-0.63931	0.15709	0.64562	0.91929	-0.014389	0.23015	0.45494	-0.0031783	0.30243	-0.68267	-0.16403	-0.061879	0.49369	0.1696	-0.70562	0.79035	-0.25063
0.22438	0.26561	0.74307	-0.48587	0.67568	-0.10989	0.82217	-0.021291	-0.90877	0.37012	0.43578	-0.30907	0.74844	0.94004	-0.73496	0.95341	-0.54104
-0.57162	0.25823	0.60764	0.52972	-0.33335	0.76377	0.048029	-0.12529	-0.063604	-0.78141	0.86559	0.06498	-0.28197	-0.26258	-0.69041	-0.090674	0.4636
0.02112	0.034039	0.86282	0.83155	0.27528	0.75304	-0.23417	0.32952	0.31749	-0.62577	-0.36755	-0.93201	-0.30854	-0.067576	-0.21537	0.32883	0.45048
-0.86099	0.048553	0.33377	0.51178	-0.076933	-0.03935	-0.15737	0.88811	0.53496	-0.59904	-0.37784	-0.47924	-0.31822	-0.22769	-0.056251	-0.25489	-0.29292
0.56244	0.00085888	0.82351	0.22928	0.99071	0.66407	0.3004	0.73787	-0.335	-0.83849	-0.83104	-0.75296	-0.14356	-0.79463	-0.87704	0.29878	0.75393
-0.84487	0.13949	0.71352	0.61345	0.17842	0.26304	-0.22314	0.23964	-0.25757	-0.57881	0.17476	0.67439	0.33804	0.32615	-0.89134	0.15583	-0.27078
-0.58734	0.074679	0.52024	-0.33527	0.1257	0.69026	0.2225	0.62667	-0.80805	-0.75141	0.24637	-0.79287	0.12651	-0.28895	-0.73801	0.5593	0.40941
0.020029	0.16137	0.41434	-0.29643	0.63486	0.036367	0.2796	-0.3346	-0.0251	-0.18326	0.81094	-0.39081	-0.19245	0.71082	-0.8057	-0.48639	0.030541
-0.47425	0.081154	0.16472	-0.18367	0.55864	-0.75197	0.0018033	0.32479	0.53499	-0.12077	0.99392	0.7812	-0.053338	0.41526	-0.3313	-0.33263	-0.58439
-0.97559	0.13604	-0.037258	0.48958	-0.13338	0.64852	0.16209	0.82478	-0.1047	-0.44922	-0.36292	-0.5285	-0.47298	-0.62294	-0.22123	0.44211	0.78952
-0.23098	0.24874	0.58819	0.037373	0.22225	0.49136	-0.94002	0.65897	-0.27714	-0.1915	-0.75224	-0.043406	0.49755	-0.056081	-0.61721	0.47765	-0.43053
-0.97938	-0.055368	0.45159	-0.59082	-0.021079	-0.079869	0.22293	0.57771	-0.41419	-0.21801	-0.92032	-0.73548	0.12998	0.0078067	-0.74064	0.79838	0.68313
-0.051754	0.28294	0.14458	0.10793	0.48426	0.75465	-0.24874	0.36762	-0.2691	-0.62023	-0.71929	-0.35626	-0.07718	0.39041	0.12001	0.16437	-0.41955
-0.66146	-0.02677	0.19997	-0.22805	0.49062	0.46357	-0.25209	0.41413	-0.16253	-0.98099	-0.50878	0.87895	0.92384	0.67757	-0.82871	0.98241	-0.60122
-0.40534	0.076802	0.08243	0.043315	0.54789	0.76216	-0.7762	0.35364	-0.34912	-0.91184	-0.77489	0.49347	0.20046	0.12397	-0.6942	0.049889	-0.3141
-0.099532	0.099974	0.010238	0.13179	0.62587	0.70325	-0.058677	0.61168	0.28107	-0.3407	-0.57298	-0.52911	0.43862	0.58504	-0.70916	0.56465	-0.36014
-0.62794	-0.1573	0.43571	0.1314	0.92073	-0.26362	0.087025	0.83331	-0.78547	-0.37009	-0.84952	0.87684	0.0093977	-0.034439	-0.45455	0.642	0.29575
0.4482	0.12869	0.76529	-0.44116	0.64985	-0.46581	-0.51266	0.91736	-0.1558	-0.15319	-0.98622	0.69547	-0.16737	0.46109	0.53816	0.93497	-0.010866
-0.10858	0.028471	0.47471	0.5768	0.58553	-0.11455	0.33357	0.43852	0.53035	-0.5484	-0.88092	-0.64833	-0.075788	0.2907	0.23115	0.65148	-0.089145
-0.64023	0.2077	0.53027	0.51956	-0.13387	0.51715	-0.10394	-0.21493	0.29478	-0.52853	-0.64414	-0.67951	-0.37387	0.22779	-0.6029	0.11424	0.74826
-0.78493	-0.068899	0.84117	-0.31508	-0.30285	0.52314	0.27462	0.46289	-0.8542	-0.55863	-0.31636	0.093439	-0.25622	-0.0049273	-0.17445	0.71335	0.73335
-0.43888	0.25406	0.39077	-0.67211	0.050898	0.56038	0.29899	0.31847	-0.86561	-0.29525	0.74563	0.02573	0.13264	0.4053	-0.59635	-0.030062	-0.44415
0.0052982	-0.057623	0.92532	0.67749	0.039834	0.846	0.16187	0.71295	0.32633	-0.61815	0.27147	0.80498	-0.22019	0.024754	-0.38306	-0.23209	-0.12485
0.37228	0.23915	0.96877	0.88863	0.1919	0.95232	0.38287	0.36725	0.48148	-0.35506	-0.037544	0.11603	0.51905	0.23468	-0.9299	0.73004	-0.034981
-0.19784	0.13711	0.6984	-0.56842	0.16938	0.34613	0.37114	-0.37067	-0.80195	-0.95099	-0.22524	0.011521	-0.031909	0.46233	-0.56264	-0.12706	-0.19793
-0.92183	0.12546	0.76184	-0.096759	-0.41637	0.10095	-0.83574	0.47668	-0.23459	-0.62429	0.56468	-0.78369	0.0065152	0.43867	-0.35186	0.41986	-0.090936
0.22152	0.029034	0.74058	0.18567	0.88654	-0.059391	0.89061	0.53862	-0.11461	-0.74062	0.54646	-0.010526	-0.15524	0.63987	0.096891	0.13807	-0.44544
-0.061176	0.080911	0.58895	0.76405	0.52576	0.92188	-0.06196	0.52171	-0.72782	0.19704	-0.78645	0.60808	0.12402	-0.012833	-0.34817	0.96435	0.41102
-0.12231	0.37137	0.52308	0.042717	0.36846	-0.16131	-0.32565	-0.26751	-0.50857	-0.6008	-0.68529	0.18493	0.18109	-0.14669	-0.63328	0.31805	-0.0498
-0.41082	-0.26608	0.84487	0.20716	0.1352	-0.040466	-0.12412	0.98218	0.28644	-0.42651	-0.21578	-0.47506	-0.57449	0.78111	0.63654	-0.060797	-0.41769
-0.05168	0.057928	0.97024	0.68177	0.015873	0.21462	0.44926	0.70299	0.58181	0.036901	0.80871	0.15235	-0.19731	0.042478	-0.46602	-0.0070989	0.089677
-0.64996	0.12762	0.47274	0.37774	0.15266	-0.059888	-0.10483	-0.16635	0.010393	-0.49527	0.39642	0.15171	0.17	0.83657	0.17362	0.83067	-0.35411
-0.89076	0.062634	-0.02922	0.16818	0.29143	0.4618	0.49206	0.013993	0.02203	-0.70129	0.12795	-0.07389	0.40478	0.41976	-0.94742	0.23415	-0.32461
-0.78333	0.24411	0.65336	0.50384	-0.26823	0.28508	-0.30665	-0.12266	-0.3879	-0.86084	0.21391	0.58827	-0.15449	-0.18743	-0.56146	0.56693	0.56236
-0.071093	0.042609	0.52145	-0.24106	0.61174	-0.27587	0.55836	-0.33269	-0.069241	-0.43308	-0.02736	-0.55287	-0.43295	0.66278	-0.12115	-0.1337	0.11701
0.069243	0.26688	0.63233	0.68655	0.27532	0.94408	0.49221	0.92076	0.18037	-0.70319	-0.27356	0.34459	0.54553	-0.11529	-0.80931	0.76436	-0.17903
0.079253	0.13063	0.57464	0.85	0.55799	0.47379	-0.054211	-0.18925	0.59436	-0.75598	0.93941	0.093764	-0.27676	0.42619	-0.19175	0.26224	0.40566
0.23295	0.20858	0.54964	0.97305	0.73848	0.58252	-0.91182	0.43586	0.38988	-0.61537	0.062307	0.18982	0.19801	0.060437	-0.34359	0.88794	0.21145
-0.46908	-0.027306	0.24934	0.709	0.59246	0.45637	0.32442	-0.3855	0.42994	-0.95725	0.25433	0.014895	-0.11558	0.58006	-0.85175	0.40007	0.70511
-0.98239	-0.031523	0.78807	0.27724	-0.58509	0.092718	0.68897	0.22255	0.16898	-0.68462	0.4924	-0.50303	-0.49835	0.92093	0.85484	0.30697	-0.34107
-0.038282	0.22563	0.80901	0.3039	0.3091	0.54006	0.13164	0.67925	-0.72377	-0.60706	-0.74175	-0.11919	0.18331	-0.51774	-0.47103	0.036545	-0.46211
-0.80027	0.19805	0.21586	0.1417	-0.0079228	0.2773	0.089572	0.16706	0.30471	-0.80174	0.19007	0.051595	0.26078	0.52098	-0.75655	-0.15209	-0.68581
-0.83458	0.13635	0.44146	-0.17539	-0.13172	0.046916	-0.24019	-0.14351	-0.13111	-0.56207	0.11749	-0.18722	-0.41645	0.83378	-0.18051	-0.82631	-0.62671
-0.069567	0.35579	0.27252	-0.64328	0.27227	0.6452	0.30693	0.34924	-0.6843	-0.45125	-0.89318	0.50646	0.32483	-0.25386	-0.84707	0.72626	0.33304
-0.32752	0.1136	0.48922	0.15214	0.63995	0.11964	-0.46996	-0.066622	-0.7137	-0.037833	-0.98258	-0.14706	0.062746	-0.047159	-0.72217	0.040341	-0.061501
-0.77481	0.033374	0.98745	0.38251	-0.47147	-0.12646	0.77017	-0.30573	0.39007	-0.19256	0.074624	-0.006284	-0.35704	0.26572	-0.89733	-0.86821	-0.093491
-0.86494	0.10748	0.052524	-0.44121	0.51395	-0.39499	-0.59593	0.44939	-0.57031	-0.63647	-0.2289	0.3689	-0.29349	0.75959	0.45886	-0.11277	-0.59641
-0.062503	0.1517	0.1257	-0.18279	0.67804	0.77801	0.99532	0.47658	-0.40375	-0.79833	-0.52914	0.74762	-0.31639	-0.15379	-0.31563	0.27296	0.64466
-0.25169	0.16631	0.30534	0.041829	0.48256	-0.50459	-0.30925	0.59631	0.077554	-0.14328	0.84824	0.035208	-0.40282	0.14051	0.27181	0.17883	-0.080973
-0.81466	0.075527	-0.0072887	-0.15006	0.55201	-0.47713	-0.48929	0.082544	-0.26809	-0.54792	-0.454	0.058706	-0.45681	0.81643	0.69075	0.20885	-0.30819
-0.53471	0.19649	0.1883	-0.032409	0.45514	0.25137	-0.45447	0.017915	-0.388	-0.9015	-0.20152	0.37877	-0.172	0.40473	-0.1275	0.023198	-0.22943
-0.46922	-0.04755	0.56674	-0.33604	0.65035	-0.48314	-0.06107	0.0082875	-0.58132	-0.90473	0.64895	-0.084605	-0.46257	0.20469	0.15153	0.20222	0.30763
-0.74577	0.051953	0.37128	-0.035902	0.41137	0.14113	0.43791	-0.076064	-0.25825	-0.82113	0.24696	-0.29674	0.25147	0.84949	-0.53683	0.98349	0.2692
-0.53335	-0.034084	0.70639	-0.08783	-0.075423	0.60964	0.84079	0.016206	-0.79266	-0.46998	0.14671	-0.37761	-0.54145	0.57906	0.42581	0.0034597	-0.20868
0.34454	0.1796	0.96544	0.048091	0.12777	0.22151	-0.75654	0.61901	-0.20988	-0.1598	-0.55893	0.85249	-0.1985	-0.41794	-0.50386	-0.20738	-0.11635
0.13929	0.080143	0.84012	0.6892	0.66612	0.357	-0.2757	0.38346	-0.38813	-0.66176	-0.021181	0.47837	-0.12002	0.012903	0.12964	0.78739	0.28602
-0.26526	0.14473	0.71624	0.73287	0.36657	0.0099158	-0.72436	0.27587	-0.31424	-0.1581	-0.55748	0.33164	0.31954	-0.31168	-0.8396	0.44381	-0.21087
-0.41037	-0.16694	0.4137	-0.86564	0.91149	-0.37852	0.94874	0.03825	-0.80494	-0.95164	-0.030173	-0.31101	-0.68357	0.47715	-0.11309	-0.49631	0.18084
-0.57073	-0.12071	0.73985	0.55752	0.077647	0.74484	0.44575	0.64076	-0.28593	-0.62411	0.97475	0.16633	-0.36276	-0.10657	-0.27085	-0.050602	0.084386
-0.6286	0.10817	0.32927	0.16125	0.2787	-0.68935	0.42814	-0.41697	0.44401	-0.86837	-0.32132	0.18725	-0.94737	-0.41491	-0.096015	-0.80587	0.2859
-0.71276	0.33795	0.042359	-0.26598	0.28618	-0.038662	-0.19584	0.10613	-0.95881	-0.34054	-0.36737	-0.98237	0.27726	-0.45187	-0.8029	0.66184	0.075429
-0.17307	0.21963	0.49784	-0.067735	0.26344	0.099844	-0.39022	0.50811	0.0059579	-0.50847	-0.66157	0.55691	-0.083617	0.52297	0.31166	0.65519	-0.189
-0.64518	-0.066814	0.66809	0.41479	0.09169	0.19393	0.18659	-0.053671	0.33738	-0.53424	-0.64298	-0.72691	0.13785	0.64395	-0.65215	0.42139	0.063757
-0.62448	0.021161	0.4896	-0.14413	0.23523	0.35929	0.90753	0.11246	-0.70193	0.052711	0.16236	-0.26504	0.12137	0.32935	-0.80942	0.33429	0.1121
-0.41333	-0.18325	0.36727	-0.3066	0.55168	0.16301	0.08543	-0.23684	-0.32677	-0.79894	0.27574	-0.058348	-0.83977	0.81505	0.56591	0.044049	0.22773
-0.68769	0.12501	0.34638	0.090399	0.37778	-0.14796	0.26279	-0.15023	-0.37686	-0.64273	0.90746	-0.79626	-0.28642	0.53923	-0.051011	-0.11175	-0.30191
0.63545	0.21531	0.7083	-0.19275	0.7707	-0.23824	-0.77278	0.73558	0.65863	-0.27541	-0.29845	0.24083	0.22909	0.76123	-0.29665	0.35881	-0.42138
-0.23455	-0.20406	0.92304	0.35963	0.84015	-0.1427	-0.22431	0.81323	-0.65875	-0.59357	0.23045	-0.97086	-0.50012	0.012717	0.14947	-0.028781	0.062985
-0.88162	0.021213	0.20267	0.53297	0.52175	-0.34676	0.8396	0.90341	0.45261	-0.59693	-0.62148	-0.055606	0.22478	0.10041	-0.27162	0.87913	0.063076
-0.60359	0.25167	-0.092432	0.86876	0.046668	0.21308	-0.081833	0.12177	0.72447	-0.6756	0.18072	-0.67293	-0.54929	0.1617	0.37259	0.12764	-0.016409
0.061617	0.17704	0.62007	-0.069272	0.59754	-0.53509	0.35754	0.62889	0.46636	-0.49596	0.068762	-0.92271	-0.17928	0.23366	-0.0068483	0.059676	-0.20388
-0.45822	0.13466	0.068862	-0.62633	0.44952	0.36168	-0.79126	0.073259	-0.51423	-0.43921	0.36159	-0.038376	0.22034	0.42615	-0.52425	0.14094	-0.36869
0.62138	0.054848	0.73548	-0.13926	0.72724	0.30454	0.54744	0.6629	0.26902	-0.037994	0.40225	0.26751	0.34888	0.29298	-0.70275	0.20361	-0.2911
0.33783	0.17282	0.87065	-0.28184	0.34702	-0.44327	-0.27352	0.8155	0.75902	-0.55479	0.12927	0.41129	0.08224	0.54596	-0.32225	0.11769	-0.41172
0.11477	-0.07218	0.67547	-0.98685	0.64	0.15851	0.11718	0.57847	-0.75495	-0.34369	-0.30919	0.30313	-0.21683	0.51829	-0.13602	-0.36136	-0.39245
-0.4905	-0.018528	0.3569	-0.5226	0.10361	0.56225	0.4765	-0.04004	-0.8219	-0.17005	-0.48996	-0.46478	-0.7891	0.42009	0.37224	-0.24061	0.091472
-0.58295	-0.019448	0.64848	0.14496	-0.056959	0.68122	0.36792	0.70199	-0.3025	-0.86532	-0.36901	-0.61238	-0.22042	0.71791	0.36972	0.55848	-0.16592
-0.43144	0.070552	0.60342	-0.45351	0.6967	-0.49872	-0.63141	-0.053064	-0.99832	-0.84792	-0.47501	-0.55472	-0.1553	0.69235	-0.088245	-0.30058	-0.66432
-0.55265	-0.037653	0.75815	-0.39192	-0.13554	0.71621	0.2649	-0.056082	-0.8425	-0.38919	0.70768	0.73735	-0.55619	0.57683	0.0039236	-0.59334	-0.19105
-0.10353	0.36014	0.83207	0.081115	0.031606	-0.21957	0.35089	-0.096253	0.21733	-0.063166	-0.98797	0.44175	0.26657	0.46825	-0.6839	0.61991	0.19523
-0.0068757	-0.089942	0.74456	-0.20622	0.44216	0.66764	-0.75188	0.7175	-0.82926	-0.67058	0.83917	0.48854	-0.46088	0.55175	0.52447	0.066361	-0.34727
