# Supplementary material for: Distinct cellular states determine calcium signaling response
Source: Mol Syst Biol. 2016 Dec 15;12(12):894. doi: 10.15252/msb.20167137 (PMC5199124; doi:10.15252/msb.20167137)
Supplement: Supplementary file 6 — Source Data for Figure 3 [file MSB-12-894-s005.zip › parameterDistributionGroup/parameterDistribution115.csv]

0.017347	0.094069	0.90866	-0.19764	0.20427	-0.0076428	0.029764	-0.0239	-0.30991	-0.51924	0.086229	-0.47063	-0.010493	0.092399	0.39751	0.64659	-0.57003
-0.3719	-0.045657	0.64208	0.7012	0.77139	-0.024694	0.21985	-0.54832	-0.092347	-0.23484	0.29354	-0.44241	0.045552	-0.30205	-0.61644	0.15139	-0.15362
-0.32573	0.0515	0.63717	0.71667	0.59151	-0.57609	-0.68109	-0.12635	0.73264	-0.5472	-0.25538	-0.87077	-0.30903	-0.18089	0.10891	0.22007	-0.025082
-0.59021	-0.12055	0.75498	0.021922	0.49871	-0.75933	-0.012668	0.80193	-0.071156	-0.32334	-0.076555	-0.61754	-0.57766	-0.013097	0.29064	-0.37577	-0.38294
-0.81517	-0.14063	0.75837	0.013564	-0.22738	0.36777	-0.43431	0.10522	0.11535	-0.64847	-0.50299	-0.43865	0.020592	-0.26855	-0.72246	0.043018	-0.074556
-0.85781	0.23035	-0.078948	0.11313	0.73264	-0.047322	-0.76694	0.58417	-0.80552	0.19012	-0.78746	-0.33928	-0.073707	0.61958	0.41659	0.10577	-0.9573
-0.58808	0.0097265	0.5254	0.74716	0.89728	-0.41641	-0.54453	-0.075702	0.24286	-0.59912	-0.54718	0.84808	-0.35368	-0.064044	-0.2082	-0.28996	-0.19361
-0.92071	0.028999	0.53227	0.89389	0.104	0.12989	0.95005	-0.48552	0.16678	-0.10162	-0.6479	-0.17469	-0.18934	-0.32266	-0.89893	-0.041901	0.3856
-0.081525	-0.21218	0.58697	0.31576	0.92748	0.26604	0.3785	0.5334	0.45539	-0.79471	-0.6506	-0.058364	-0.5648	-0.10614	-0.73451	-0.97956	-0.00017246
0.011219	0.17358	0.26167	0.1329	0.90199	0.34948	-0.00066932	-0.99374	0.37634	-0.64088	-0.26535	0.38749	-0.64908	0.89594	0.069466	-0.60366	-0.25289
-0.25238	5.1043e-05	0.067298	-0.91667	0.67753	-0.40296	-0.66616	0.85565	0.16304	-0.88973	0.15361	0.5817	-0.43455	0.37755	0.65273	0.37194	-0.26058
-0.3902	-0.096854	0.81229	-0.5525	0.063743	0.088972	0.66499	0.96122	-0.47565	-0.4269	0.087993	0.49279	0.45989	-0.86925	-0.61615	0.72115	-0.43331
-0.54839	-0.074549	0.6633	0.52462	0.11893	0.60632	-0.37162	-0.95751	0.18481	-0.59824	-0.86353	-0.73144	0.21065	0.87081	-0.45841	0.65277	-0.16289
-0.36655	0.26524	0.21858	-0.71935	0.16692	0.40993	0.35245	-0.22405	-0.12249	-0.55609	-0.70255	0.089282	-0.08093	0.38189	-0.45433	0.051438	-0.188
-0.81806	0.048284	0.32182	0.47009	0.11568	0.055199	-0.54933	-0.34497	0.47272	-0.48501	0.022898	0.79673	-0.62215	0.17033	0.35255	0.19993	0.26387
-0.83172	0.046682	0.62699	0.37387	-0.24904	0.76007	-0.44882	0.70708	-0.48532	-0.74978	-0.021191	0.30166	-0.36575	-0.92916	-0.42337	-0.080501	0.22698
-0.74524	-0.037889	0.91959	-0.9796	-0.39637	-0.11606	-0.087458	-0.22125	-0.67991	-0.767	-0.07871	-0.45248	-0.46999	-0.099227	-0.05383	0.079895	0.24498
-0.09598	0.087947	0.37269	0.65289	0.40402	0.7956	-0.53537	-0.41831	0.35978	-0.93691	0.81751	0.6287	-0.47387	0.18312	0.28351	-0.39864	-0.57535
-0.76642	-0.071853	0.19508	-0.37478	0.36747	0.23404	-0.4429	-0.73015	-0.052819	-0.79139	-0.27767	-0.31183	-0.38026	0.32475	-0.34233	0.11629	0.3626
-0.97698	0.22394	-0.1525	0.13118	0.39207	0.2553	0.43118	0.21466	0.093064	-0.54378	-0.28433	0.12143	0.44368	-0.032659	-0.21833	0.8461	-0.58914
-0.2478	0.066704	0.30079	-0.74171	0.27553	0.37684	0.27054	0.44597	-0.068136	-0.5276	-0.27831	-0.99415	-0.70588	0.61798	0.093493	-0.62125	-0.19162
-0.34512	0.16024	0.57484	-0.93319	0.067635	0.72188	-0.45074	-0.50779	-0.85486	-0.32426	-0.80884	-0.69587	-0.26963	0.6374	-0.41424	-0.19435	-0.017531
-0.16594	-0.0061677	0.84774	0.35336	0.56316	0.15639	-0.37909	0.33329	0.006927	-0.21754	0.19038	0.16836	0.35078	-0.43841	-0.76298	0.96615	0.17164
-0.54218	0.30732	0.29683	-0.34099	-0.25107	0.70893	-0.2764	0.47633	-0.29729	-0.89359	0.48282	0.65154	-0.596	-0.89878	-0.24155	-0.57737	-0.029623
-0.50577	0.015748	0.6418	-0.92418	-0.2452	0.064268	-0.38401	0.02062	0.2236	-0.83604	-0.37067	-0.17552	0.033528	0.25933	-0.60455	0.6117	0.34717
-0.52392	0.017071	-0.38727	-0.3017	0.92303	0.23537	0.10744	-0.34429	-0.21682	-0.33437	-0.91318	0.54887	-0.55835	-0.30596	-0.54907	-0.78702	0.025851
-0.57223	0.042202	0.18431	0.019587	0.55529	-0.25136	-0.3426	-0.092576	-0.31788	-0.41979	0.089248	0.011747	-0.54927	-0.42248	0.27751	0.10401	0.089372
-0.37696	0.16319	0.65805	0.73775	0.22911	0.3649	-0.39169	-0.14202	-0.22879	-0.42506	-0.37467	-0.69071	0.49608	0.0014852	0.13765	0.94505	-0.9416
-0.90746	0.1763	-0.12401	0.67297	0.60279	0.65619	0.41283	0.069636	0.26109	-0.84699	0.24261	0.17029	0.15095	-0.35638	-0.69165	0.86324	0.43632
-0.28952	0.11621	0.043789	0.49789	0.94186	-0.4692	0.63516	0.83557	0.83704	-0.00088805	-0.64327	-0.56969	0.13996	0.668	0.23452	0.38717	-0.88882
0.31341	0.37029	0.89058	0.76123	0.20662	0.5813	0.097115	-0.53671	0.29389	-0.4825	0.41262	0.94434	0.64664	-0.72376	-0.59981	0.58759	-0.84529
-0.84439	0.036907	0.8209	0.20329	-0.53652	0.18719	-0.16567	0.13905	0.48734	-0.75261	0.29325	-0.27506	-0.65755	0.064189	0.19583	-0.92458	-0.6133
-0.67266	0.1761	0.020068	-0.87352	0.34433	-0.25028	0.66249	0.22798	0.059452	-0.93133	0.032777	-0.16388	-0.10575	-0.65766	-0.64114	-0.58131	-0.56666
-0.53161	0.22546	0.11729	-0.41023	0.50206	0.054548	0.54769	0.98192	-0.38952	-0.6914	0.73843	0.50809	-0.30442	-0.39168	0.46609	0.57163	-0.12308
-0.1132	0.42148	0.22925	0.50353	0.75653	0.27262	-0.60837	0.5078	-0.56215	-0.72398	0.29101	0.56151	-0.63349	-0.71391	0.55073	-0.63784	-0.76099
-0.51285	0.11507	0.13031	-0.43371	0.44907	-0.52568	0.026326	0.24095	-0.066609	-0.50127	-0.20484	0.2043	0.24945	-0.61126	-0.33398	0.10762	-0.84572
0.15317	-0.11338	0.9162	0.0014326	0.28878	0.23003	0.19309	-0.37813	0.04967	-0.65054	-0.1012	-0.21884	-0.36378	-0.37807	-0.2193	-0.20343	-0.12875
0.14663	0.083479	0.15317	-0.95457	0.8803	0.41752	-0.40083	0.66198	0.024135	-0.23572	-0.60529	0.50951	-0.12325	0.57605	-0.97024	-0.56856	-0.20049
-0.93267	0.13059	-0.1134	-0.09431	-0.034597	-0.35284	0.64413	-0.081653	0.73908	-0.35924	0.16742	-0.13936	0.093354	-0.27898	-0.24302	0.96078	0.1852
-0.26345	-0.22379	0.27033	0.74381	0.56067	0.63996	0.22587	0.9376	0.72563	-0.67634	-0.21665	-0.61924	0.32287	-0.208	-0.1299	0.79228	-0.5568
0.46486	0.10551	0.85171	0.53323	0.63623	0.04835	0.096329	-0.19487	0.98036	-0.090689	-0.22731	-0.18434	-0.64996	0.97163	0.68446	-0.47766	-0.67518
0.10152	0.26915	0.4156	-0.74837	0.56284	-0.41536	-0.89978	-0.34426	0.49913	-0.87135	0.91786	0.5667	-0.081717	-0.35701	-0.77969	0.21181	0.32928
-0.32998	0.068301	0.40362	-0.23954	0.15531	-0.067266	-0.45028	0.080493	0.53382	-0.44323	0.84326	-0.53159	-0.39331	-0.27167	-0.52002	-0.463	-0.022518
-0.3759	0.073591	0.91755	-0.33219	-0.091738	-0.433	-0.4612	0.5806	-0.30141	-0.96062	-0.30548	-0.3229	-0.10515	-0.90442	-0.044632	-0.35988	-0.8866
-0.4561	0.020637	0.55435	-0.22711	0.16737	-0.13284	0.195	0.88254	0.081693	-0.42848	0.54708	-0.52061	-0.13029	-0.55666	-0.37803	0.22997	0.043067
-0.7719	0.080943	-0.12934	0.8562	0.49463	0.96264	0.13849	0.23469	0.35446	-0.41113	0.73789	0.55985	-0.042286	-0.40368	-0.23726	0.039505	-0.47981
-0.24223	-0.25672	0.44837	-0.55337	0.51602	-0.77412	-0.517	0.68438	0.58386	-0.35352	0.30985	0.57925	-0.012498	0.11095	0.12189	0.85873	-0.094048
-0.75275	-0.24715	-0.20513	-0.082422	0.91269	-0.4091	-0.28668	0.31349	0.5975	-0.72487	0.47768	-0.079887	0.37577	-0.066562	-0.2991	0.70118	-0.58621
-0.26144	0.21404	0.52311	0.31863	0.38534	0.02746	-0.58354	-0.94684	-0.40172	-0.34443	0.28059	0.96463	-0.43164	-0.49661	-0.41173	-0.79946	-0.38127
-0.71295	0.27236	-0.65839	-0.69085	0.97494	0.45571	-0.044159	-0.44677	-0.40847	-0.88126	-0.5641	0.023266	-0.42282	0.54286	-0.10165	-0.27952	-0.14834
0.12164	0.18585	0.55077	-0.013426	0.80751	0.18139	0.46681	0.81026	-0.31491	-0.28742	-0.30272	0.40722	-0.09489	0.26496	0.32554	0.52947	-0.42336
-0.21049	0.22288	0.55857	0.056432	0.037451	0.92129	0.88055	-0.47474	-0.39444	0.15159	-0.95999	-0.28472	-0.03166	0.41621	-0.7819	-0.79795	-0.71047
-0.71767	0.042464	0.024553	-0.66544	0.23717	-0.37096	-0.078133	0.45925	0.29651	0.019908	-0.66525	0.59841	-0.16363	0.61518	0.021732	-0.072141	-0.52268
-0.29629	0.29084	0.25879	-0.15898	0.53973	0.76721	-0.31704	-0.072752	-0.88718	-0.72613	0.332	0.77276	-0.29977	-0.38212	-0.12963	0.86468	0.78816
0.15735	0.46323	0.38854	-0.83704	0.59556	0.44873	-0.96089	-0.058551	-0.89683	-0.044213	0.463	-0.079837	-0.022357	0.77911	0.22463	0.14241	-0.80726
-0.18231	0.31506	0.50159	0.74787	0.068132	0.77103	-0.41724	-0.38862	0.27974	-0.2358	0.69839	0.50863	-0.36823	0.34731	0.336	0.77677	0.3341
-0.33277	-0.22135	0.41335	0.71966	0.46353	0.98443	-0.68902	-0.69034	0.27738	-0.87582	0.52566	0.62894	0.068275	-0.10526	-0.65409	0.50296	0.17
-0.89068	-0.14298	-0.30852	-0.53627	0.89867	-0.95689	0.38871	-0.82887	0.75837	-0.83372	0.12254	0.16621	0.096557	0.8382	-0.45214	0.41971	-0.16962
-0.23959	0.16341	0.87525	0.086454	0.38367	0.72903	0.35737	0.26701	-0.21244	-0.62554	-0.6074	-0.93372	-0.53246	0.92465	0.32068	0.31107	0.2176
-0.31972	0.31919	0.87814	-0.63505	-0.13654	0.25837	-0.046791	0.061247	-0.16142	-0.6034	0.21168	0.27639	-0.34515	0.25463	-0.24331	-0.58207	-0.51136
-0.58912	0.10593	0.95505	-0.040803	-0.52344	-0.22552	0.47817	0.60903	0.17815	-0.29346	-0.42449	0.098138	-0.16713	-0.95066	-0.7292	0.55549	0.78066
-0.46546	0.22778	-0.038777	-0.23669	0.69684	0.93691	-0.81026	0.3526	-0.65413	-0.84779	0.41151	-0.11612	-0.41643	-0.42799	-0.63755	-0.23705	0.34876
-0.6012	-0.033223	0.8013	0.73504	0.082132	0.93056	0.25486	0.66983	0.31695	-0.7647	0.42888	-0.052928	0.11999	-0.005438	-0.72977	-0.0053702	-0.33597
-0.40758	0.14436	0.24139	0.19109	0.77387	0.37828	0.27707	-0.81587	-0.15307	-0.67017	0.3479	-0.44068	0.20614	0.3406	-0.48151	0.314	-0.41838
0.36607	-0.0048121	0.89093	0.062678	0.5559	0.13641	0.14371	0.14535	0.56146	-0.5005	-0.54711	-0.66461	-0.025783	0.13211	-0.57927	-0.030915	-0.23685
-0.2566	-0.0034913	0.32282	0.023722	0.76796	-0.060384	-0.64039	0.22779	0.18703	0.035938	-0.2839	0.63928	0.16407	-0.21173	-0.6629	0.87347	0.40097
-0.77943	0.095338	-0.082505	0.085664	0.49622	0.29388	0.4443	0.88919	0.092261	-0.34467	-0.90003	0.19997	0.041263	-0.37709	-0.55964	0.094907	-0.18491
-0.7575	0.055337	0.74471	-0.014688	-0.22678	0.99688	-0.99245	0.09198	-0.91342	-0.35543	0.10529	-0.85902	-0.29607	-0.49804	-0.41169	-0.91416	-0.74304
-0.29109	0.063735	0.68839	0.58859	0.13266	0.32068	-0.24095	-0.14628	0.4857	-0.54315	0.49748	0.62983	-0.70349	-0.065315	0.3305	-0.98074	-0.78712
-0.85588	0.13903	-0.33366	0.74838	0.9666	0.12136	-0.19529	0.26397	0.34021	0.075439	0.54996	0.36795	-0.081065	0.087124	-0.48793	-0.79621	-0.88855
-0.8497	-0.17663	0.18302	-0.5841	0.51855	-0.43493	-0.24264	-0.72892	-0.4029	-0.078097	0.24806	0.13726	-0.43358	0.93356	-0.25996	0.65865	0.9333
-0.81893	-0.26122	0.057317	0.014275	0.6605	0.20249	0.51241	-0.75422	-0.24427	-0.3895	0.24577	0.76708	0.3869	0.065086	-0.69935	0.68498	-0.2356
-0.51898	0.13562	0.37053	0.21811	0.34931	0.63918	-0.47689	-0.75381	-0.70641	-0.99984	0.63115	-0.55732	-0.40192	-0.31969	0.35504	-0.42946	-0.80663
-0.80337	-0.16821	0.36615	0.52813	0.43933	0.31083	0.16289	-0.25234	0.27016	-0.27541	-0.72084	0.31865	0.24194	0.5084	-0.80087	0.10341	-0.41448
-0.23301	0.020053	0.30713	-0.55943	0.53928	0.061883	-0.22051	-0.31112	0.46891	-0.83487	0.81746	0.24286	-0.59916	0.38675	-0.62077	-0.33651	0.60494
-0.89298	0.24905	-0.032831	-0.3818	0.16755	0.17475	0.38445	-0.48972	-0.63263	-0.56926	0.77667	-0.28822	-0.19217	-0.62128	-0.24592	-0.15224	-0.34688
-0.4411	-0.091369	0.8077	0.83333	0.19244	0.58749	0.61018	0.22602	0.3593	-0.9054	-0.81146	-0.67726	-0.064193	-0.36417	-0.23955	-0.5361	-0.9466
-0.038904	-0.30778	0.99539	0.014351	0.34068	-0.45897	0.29834	0.38399	0.75608	-0.23984	-0.15799	0.1881	-0.26661	0.28766	-0.11738	0.73274	0.54429
-0.19256	-0.041452	0.56367	-0.2871	0.24379	0.54217	0.90514	0.83877	-0.30593	-0.45852	-0.10491	-0.95884	-0.36958	0.48955	0.88014	0.76376	-0.21417
-0.81365	0.10959	-0.11311	-0.0049719	0.64204	0.6812	0.88112	0.16237	-0.35372	-0.066293	-0.62718	0.44583	0.29533	0.35462	-0.44687	0.6606	-0.28504
-0.90322	-0.40188	0.34467	-0.39921	-0.036675	0.28642	-0.27378	0.30917	-0.66666	-0.0092137	-0.70272	-0.26305	-0.4983	0.046191	-0.062444	-0.77259	-0.58447
-0.40068	0.21792	0.27781	-0.83764	0.16045	0.3231	0.64843	-0.31094	-0.63579	-0.31749	-0.89098	-0.3253	-0.40262	-0.58083	-0.51419	0.21459	0.67759
-0.26683	0.18646	0.27779	-0.60138	0.36018	0.49142	-0.38473	-0.57614	-0.47944	-0.65867	-0.96421	-0.13233	0.16939	-0.41017	-0.97028	0.52075	0.33508
0.11435	0.17336	0.39914	0.27024	0.71797	0.78219	-0.95106	-0.54759	-0.53942	-0.48551	0.48195	-0.67617	-0.47112	0.056161	0.35782	-0.16864	-0.41323
-0.38202	0.1232	0.21321	0.46357	0.69135	0.48705	0.44707	0.43045	0.59868	-0.53636	0.53398	0.30188	0.5293	0.21396	-0.71778	0.13572	-0.91961
0.083544	0.36839	0.97721	0.44126	-0.0040649	0.55657	-0.72191	0.096541	0.57705	-0.6415	0.088715	-0.90188	-0.032641	-0.40632	-0.70772	0.15271	0.11882
-0.88547	-0.3354	0.84124	-0.028675	-0.050213	-0.078524	-0.32444	-0.28828	-0.039517	-0.21657	0.89526	-0.53295	-0.30698	0.73863	-0.22818	-0.44561	-0.43715
-0.16899	-0.03715	0.7788	-0.66737	0.14229	-0.50177	-0.86423	0.13937	-0.13161	-0.48688	-0.47637	0.42254	-0.092064	-0.56594	0.105	0.91014	0.1415
-0.84015	-0.28111	0.50438	0.080128	0.17348	-0.24076	0.15106	-0.13302	0.89499	-0.55319	0.48433	0.61912	-0.61519	0.85813	-0.2868	-0.58269	0.082146
0.45427	0.15152	0.37478	-0.94117	0.97739	-0.83277	-0.45581	-0.64101	-0.23929	-0.74214	0.79529	0.21703	0.11598	-0.54112	-0.05621	0.22127	-0.76915
-0.73514	0.069776	0.12116	0.89448	0.37332	0.63638	0.21741	-0.40097	0.75477	-0.497	-0.44899	-0.48564	-0.25951	0.63598	0.34973	0.34818	-0.29583
-0.096801	-0.18508	0.44186	-0.23062	0.57337	-0.3657	-0.66067	0.83873	0.58961	-0.74187	-0.2723	0.12115	0.052803	-0.76691	-0.6462	-0.71694	-0.97356
-0.78569	-0.024866	0.4284	-0.22791	0.44413	0.31464	0.79377	-0.64777	-0.69703	-0.5963	-0.12641	-0.14723	-0.27021	-0.10634	-0.42498	0.092836	0.1785
-0.86844	0.12802	-0.080124	0.39228	0.81998	0.71939	-0.051036	0.89451	-0.22752	-0.8007	-0.21331	-0.010281	-0.35821	0.1307	-0.10521	-0.94923	-0.88
-0.66989	0.10133	0.30078	0.4236	-0.048366	0.92175	0.030984	0.32947	0.21495	-0.39344	-0.91894	-0.46396	-0.50232	-0.17954	-0.45939	-0.60258	-0.0078457
-0.37083	-0.060839	0.18091	0.43244	0.77932	-0.17073	0.5666	0.95123	0.67198	-0.54753	-0.65447	-0.070338	-0.13709	-0.89219	-0.92107	0.28839	0.64866
-0.24533	-0.044298	-0.014316	0.54142	0.81397	0.72737	-0.22268	0.89491	0.77186	-0.89966	0.7323	-0.46193	0.099985	0.57343	-0.19716	0.24922	-0.56182
-0.45298	0.2112	0.34014	0.68333	0.61524	0.093017	0.1251	0.23316	0.39119	-0.84442	-0.1926	-0.69717	-0.10873	-0.13186	-0.206	-0.13211	-0.49568
-0.53553	-0.18731	0.91806	0.60161	0.4156	-0.48151	0.46969	0.61365	0.1817	-0.29479	-0.30841	0.87131	-0.71281	-0.24951	0.2143	0.042886	0.38112
0.37292	-0.27997	0.86072	0.89036	0.82841	0.82702	-0.37474	0.30879	0.58585	0.13274	0.49418	0.021157	0.55698	0.76547	-0.64901	0.65034	-0.62117
-0.98824	0.29003	-0.41978	-0.045118	0.36256	0.50778	0.35296	-0.7073	-0.36298	-0.35759	0.9986	0.081049	-0.31009	-0.10543	-0.36023	-0.072261	0.10206
-0.18081	0.01487	0.76889	-0.8389	-0.075115	0.26214	-0.10525	0.57711	0.10764	-0.26378	0.12844	0.16233	-0.35784	0.84291	-0.5239	0.16223	0.52922
-0.39845	-0.022923	0.75805	-0.78115	0.12664	-0.46982	-0.49774	0.28042	0.26928	-0.84039	-0.49139	0.6068	-0.36605	-0.57822	-0.72993	0.23374	0.86338
-0.099515	-0.19239	0.81014	-0.27861	0.54689	-0.30893	-0.19906	0.3656	-0.2969	-0.16822	-0.29954	0.28118	0.22291	-0.81638	-0.50931	0.86218	0.084616
-0.68383	0.15745	0.18681	-0.50293	0.17282	0.064528	0.72604	-0.26006	0.19587	-0.20148	-0.19885	-0.27509	-0.59578	0.088487	-0.86199	-0.63195	0.5428
-0.095413	0.19577	0.48363	0.21542	0.94982	-0.018103	0.75674	-0.15071	-0.12531	-0.88825	0.74137	-0.31826	0.25587	0.26231	0.060833	0.58467	-0.74696
0.61686	0.24352	0.84719	0.032156	0.87202	0.4186	-0.34351	0.68374	-0.56326	-0.19788	0.72301	0.27792	0.49113	-0.44309	-0.54903	0.36713	-0.84327
-0.40585	-0.10928	0.93649	0.19009	-0.10419	-0.21048	-0.68585	0.17876	0.7116	-0.46488	0.44663	-0.37104	0.24965	-0.41787	-0.19959	0.74553	-0.38062
-0.51223	0.13226	-0.1451	0.73785	0.90762	0.81909	0.14497	-0.13835	-0.069774	-0.99461	-0.78607	0.034613	0.057389	-0.67119	-0.46522	0.37881	-0.11933
0.31608	0.13532	0.92534	0.42728	0.35462	0.23515	-0.016915	-0.029992	0.77135	-0.22472	0.088891	-0.69752	-0.19356	0.075007	-0.25267	0.12573	-0.10789
