# Supplementary material for: Distinct cellular states determine calcium signaling response
Source: Mol Syst Biol. 2016 Dec 15;12(12):894. doi: 10.15252/msb.20167137 (PMC5199124; doi:10.15252/msb.20167137)
Supplement: Supplementary file 6 — Source Data for Figure 3 [file MSB-12-894-s005.zip › parameterDistributionGroup/parameterDistribution116.csv]

-0.05601	0.2479	0.35297	0.21529	0.59224	0.90654	-0.55149	-0.59882	-0.45464	-0.29175	0.37014	-0.77453	0.22627	0.95481	-0.63231	-0.3922	-0.5422
-0.84992	0.19614	0.10601	0.80576	0.55092	-0.8369	0.74795	-0.2029	0.63304	-0.58676	0.96984	0.63917	-0.60049	-0.6088	-0.16247	-0.75742	0.16255
-0.14938	0.10881	0.68037	0.038617	0.29838	0.81272	0.242	-0.23428	-0.54257	-0.95902	0.66192	0.82367	-0.18675	0.33049	-0.57703	-0.26524	-0.11709
-0.63127	-0.089108	0.97684	-0.50534	0.30787	-0.91821	-0.99286	0.40435	-0.24193	-0.68004	0.72923	0.51717	0.47028	0.46719	-0.38738	0.9492	-0.083431
-0.1465	0.24425	-0.40521	-0.3329	0.81806	0.39452	-0.25507	0.52301	-0.080402	0.027959	-0.35291	-0.73953	0.28007	0.54846	-0.38524	0.60913	-0.2332
-0.54518	0.27692	0.76731	0.66293	-0.13307	-0.15455	0.58872	0.54938	0.39006	-0.74873	0.92422	0.70589	0.39471	0.34792	0.030962	0.80016	-0.65672
-0.64662	0.093834	0.39597	-0.52285	0.15229	-0.45056	0.63494	-0.039662	-0.11197	-0.72145	0.027801	-0.29654	-0.098778	0.23119	-0.6185	0.4654	0.56559
-0.78924	-0.086408	0.52542	0.33486	0.71471	-0.39596	0.94731	0.14448	-0.36261	0.030983	0.55721	0.054352	-0.21997	0.32079	-0.37568	0.10294	0.49038
-0.4251	0.12584	0.2099	0.38373	0.17596	0.83097	0.57652	-0.23508	0.10033	0.19788	-0.099763	-0.32058	-0.14787	0.64268	-0.58444	0.22033	0.72967
-0.20758	-0.08566	0.99349	-0.7116	0.47621	-0.70602	-0.84388	0.11822	-0.65927	-0.14631	0.02373	-0.0019812	-0.050556	0.26793	-0.30579	0.167	0.070293
-0.83293	0.070068	0.38494	0.28046	0.52415	-0.0021177	0.77854	-0.33975	-0.31506	-0.41082	0.50692	-0.41634	0.050257	0.60689	-0.75406	-0.21111	-0.025869
-0.94517	0.078935	0.38481	0.082027	-0.040655	-0.0009107	0.13585	0.24944	0.21544	-0.70263	-0.41699	0.53763	0.00039234	0.91443	-0.30218	-0.34347	-0.60764
-0.68469	0.050918	0.018354	0.41365	0.4419	0.095005	0.14189	0.0056335	0.28848	-0.14138	-0.69182	-0.088911	-0.43268	0.54398	0.17721	0.3303	0.41001
-0.84627	0.0065409	0.054153	-0.46928	0.065437	0.33707	0.84199	-0.20699	-0.48896	0.30004	-0.11995	0.31287	0.17792	0.65051	-0.93728	0.70016	0.50644
-0.67357	-0.30304	0.5474	0.17087	0.033693	-0.0092371	0.86561	0.37489	0.45471	-0.059799	0.6138	-0.22789	-0.39562	0.206	-0.2104	0.51569	0.82852
0.17294	0.21731	0.055966	0.62045	0.89655	0.30478	-0.86888	0.17221	0.53677	-0.77208	0.23234	0.21681	-0.096563	0.42109	0.39565	0.33292	-0.2453
-0.30378	-0.13669	0.44942	-0.3814	0.32981	0.11479	-0.62931	0.46653	-0.13631	-0.030006	-0.19921	0.51503	0.03962	-0.34015	-0.84565	0.47327	0.76989
-0.32821	0.10333	0.72855	0.69583	0.40885	-0.22775	0.6347	0.75372	-0.033682	-0.8705	-0.92673	0.30736	-0.58223	-0.53498	0.2112	-0.17951	-0.010834
-0.33514	-0.077468	0.39128	-0.041483	0.55552	-0.3181	-0.73404	0.67624	0.057867	0.18972	-0.45823	0.42198	0.77548	-0.23862	-0.95711	0.69998	-0.47242
-0.65014	0.11409	-0.35989	0.12238	0.80391	0.88353	-0.16127	-0.039538	-0.78717	-0.43569	0.63721	-0.0035663	0.059113	0.54482	-0.51106	0.8735	0.49401
0.30401	0.13319	0.72346	-0.30939	0.84719	-0.80851	-0.29496	-0.4733	0.095997	-0.19372	-0.8111	-0.11008	0.051573	0.54072	-0.82116	-0.56512	-0.3579
-0.50485	-0.22803	0.56349	0.20337	0.86288	0.057752	-0.22538	-0.012106	-0.7695	-0.97204	0.52592	0.72056	-0.81376	0.62524	0.93398	-0.020829	0.00048712
-0.98042	-0.19156	-0.30462	-0.94565	0.32694	0.62046	0.76564	0.067664	-0.88994	-0.32201	0.075694	-0.49867	-0.69719	0.50213	0.064827	0.11812	0.58799
-0.78449	-0.19957	0.22748	-0.29697	0.085889	-0.1489	0.16505	0.41805	-0.048153	0.087318	-0.82914	0.37916	-0.4017	0.55975	-0.014656	-0.37853	-0.38654
-0.068317	0.29825	0.7748	0.72722	0.42592	0.44266	-0.11285	0.46469	-0.8017	-0.91079	-0.23678	-0.52656	0.3393	-0.31133	-0.50488	0.37153	-0.6273
-0.1003	-0.14123	0.41538	0.62456	0.71259	0.43402	-0.51813	-0.14371	0.72027	-0.53761	0.65329	-0.31181	-0.16342	0.40134	-0.9436	-0.87448	-0.18714
0.04743	0.22147	0.73701	0.26248	0.41963	0.6069	-0.92173	0.59595	-0.78853	-0.62173	-0.15936	-0.42267	0.30353	-0.65689	-0.9657	0.10074	-0.28162
-0.52102	-0.12658	0.51293	0.079263	0.43174	0.1296	-0.43361	0.49157	-0.19527	-0.77785	0.58783	0.94823	0.048326	0.47227	-0.23121	0.33103	-0.25284
-0.68936	-0.10591	-0.15361	-0.55776	0.51447	0.77113	0.53527	0.3756	-0.48476	-0.27044	-0.4507	-0.42658	-0.2012	0.87943	-0.21397	0.11911	0.098307
0.013876	0.46788	0.049185	-0.34044	0.71446	-0.094947	-0.7233	-0.088745	-0.66224	-0.88099	0.97118	-0.20243	0.23544	-0.03371	-0.3604	0.26665	-0.31536
-0.63451	-0.15057	-0.14025	-0.23218	0.80143	0.36504	0.37834	0.93277	-0.37571	-0.20427	-0.49856	0.17301	0.10149	0.0088318	-0.30333	0.28916	0.00015913
-0.79704	0.037703	0.49698	0.7653	0.36417	0.26307	0.48097	0.070985	0.021282	-0.16006	0.020683	0.51947	0.15108	0.31992	-0.92695	-0.72218	-0.4967
-0.23482	0.20763	0.20397	0.30908	0.8387	-0.029153	0.99638	0.098682	0.10023	-0.67402	0.64159	-0.3059	-0.29399	-0.025163	-0.21495	-0.19636	0.065355
-0.26789	-0.071382	0.95258	-0.021002	0.23937	0.1887	-0.2915	0.18481	-0.14817	-0.54492	0.85573	0.11852	0.055295	0.16102	-0.88235	-0.27016	0.038129
-0.44931	0.26669	0.26975	-0.23349	-0.069119	0.58052	-0.20655	-0.52608	-0.36443	-0.34858	-0.68021	-0.30056	0.13718	0.71453	-0.79001	0.28486	0.40339
-0.45431	0.070117	0.74965	0.32916	0.059218	0.24147	0.59468	0.22293	-0.19245	-0.89455	0.9715	-0.29461	0.0071337	0.75146	0.5926	0.74831	-0.30614
-0.20583	0.24403	0.49663	0.52898	0.11851	0.34577	0.61203	0.26454	0.15852	-0.17618	-0.44707	-0.15779	0.031376	-0.22388	-0.49824	0.84757	0.61598
0.27541	0.15427	0.87747	-0.47345	0.22674	-0.35875	0.26302	-0.15034	-0.098594	-0.75502	-0.79083	-0.23967	-0.70355	-0.59711	-0.23486	-0.016604	0.93223
-0.27019	0.096853	0.024357	-0.14464	0.74889	0.60622	0.19372	0.32057	-0.51443	-0.96371	0.21244	-0.23947	0.19229	0.1201	-0.53062	-0.18906	-0.63535
-0.97575	0.01266	-0.2514	0.45922	0.54659	-0.013032	0.49546	0.40057	0.31017	-0.23094	0.52859	0.64669	-0.22103	0.32317	-0.20032	-0.62296	-0.48025
-0.61971	-0.022928	0.76837	0.53942	0.14323	0.52524	0.58565	0.20584	-0.30595	-0.42431	0.96381	0.73761	-0.053895	0.14913	-0.56157	-0.53748	-0.40646
0.16495	0.075068	0.63612	-0.044169	0.78045	-0.59584	-0.85921	0.30833	0.24853	-0.85047	-0.082708	0.1654	0.10881	-0.54053	-0.90434	0.37098	0.36699
-0.67268	-0.29485	0.60478	-0.067327	0.5335	-0.63789	0.52404	0.61704	0.26206	0.26552	-0.69285	0.55466	0.31112	0.9242	-0.74825	0.066956	-0.32632
-0.34245	0.062974	0.31474	0.54837	0.51952	-0.23384	-0.14347	0.59599	0.77301	-0.4558	-0.63776	0.95764	0.059666	-0.19319	-0.46657	-0.16038	-0.28322
-0.71673	0.077314	0.11859	-0.7401	0.43102	-0.49997	0.66852	-0.17635	0.13977	-0.74178	0.77485	-0.34613	0.40079	0.64029	-0.90065	0.49753	0.16626
-0.51212	0.12075	0.55835	0.29704	-0.054132	-0.065075	-0.68309	0.17679	0.4555	-0.39528	-0.061245	-0.11858	0.11486	-0.3375	-0.90752	0.75466	0.89994
-0.94806	0.015351	-0.35093	0.22725	0.65805	0.52411	0.048619	0.79428	0.0040858	-0.022486	-0.20403	0.1071	0.95014	0.66411	-0.99402	0.54373	-0.85487
-0.77641	-0.080031	0.52416	0.20984	0.1001	-0.29993	0.35062	0.16861	-0.18627	-0.28732	0.16782	-0.70929	-0.58137	0.017895	0.13756	-0.79235	-0.49479
-0.47511	0.23907	-0.045742	-0.80367	0.4596	-0.54383	0.85247	-0.15022	-0.039171	-0.58477	0.48397	-0.32266	0.1795	0.208	-0.81557	-0.18554	-0.27941
-0.38844	-0.2463	0.62285	0.26308	0.81447	-0.20433	-0.55071	0.20205	-0.2453	-0.024017	-0.71973	0.14503	0.24511	0.15816	-0.94417	0.36683	0.20086
-0.16822	-0.098667	0.74195	-0.2006	0.77984	-0.98348	0.11702	0.38374	0.35024	0.001003	-0.44681	-0.062787	0.17903	0.23756	-0.81001	0.19188	0.056536
-0.6261	0.079093	0.0096476	-0.29517	0.57956	-0.24615	0.53035	0.30116	0.36515	-0.45939	-0.28272	-0.1899	0.17175	0.96886	-0.5159	0.68222	0.017414
-0.17421	-0.1174	0.85227	0.13369	0.38796	0.11305	0.31094	-0.17155	-0.10673	-0.5166	0.64131	0.35504	-0.41964	0.60875	0.11003	0.20185	0.30718
-0.1924	0.1834	0.67417	-0.80803	-0.23214	0.088906	-0.21561	0.36823	-0.22243	-0.54074	-0.64611	0.13551	0.30597	0.89082	0.11225	0.75456	-0.42054
-0.75944	0.18438	-0.16394	-0.0058782	0.01388	0.64677	0.5602	0.37043	0.31375	-0.77182	0.99039	0.45816	-0.2958	0.89823	0.080819	0.52141	0.3272
-0.38578	0.053786	0.71523	0.4516	0.52508	0.10167	0.45014	0.019414	-0.5367	-0.20476	-0.45308	-0.60492	-0.025349	0.69508	-0.38525	-0.56984	-0.79811
-0.78965	0.26745	-0.0085338	-0.31692	0.53889	-0.73003	-0.7617	-0.44029	-0.0483	-0.92282	-0.47785	-0.53559	-0.14561	0.64652	-0.28166	-0.45248	-0.40964
-0.53803	0.12248	0.70501	-0.4068	-0.018322	-0.39163	0.0040261	0.85278	-0.020718	-0.76323	0.39139	-0.34508	0.26167	0.27518	-0.29546	0.41838	-0.50635
-0.89319	-0.44151	0.62753	-0.49071	0.069125	0.13862	0.3548	0.93751	-0.59563	0.1813	-0.81167	-0.4298	0.25039	0.1593	-0.92945	0.29425	0.20421
-0.30999	-0.059884	0.97738	-0.74868	-0.13373	-0.27567	0.24798	0.1487	-0.1858	0.10705	-0.033109	0.071594	0.35301	0.91682	-0.11633	0.86469	-0.036905
0.14249	0.20004	0.53527	-0.70955	0.54655	-0.44889	0.26385	0.55307	-0.23088	-0.18431	0.23577	-0.4886	-0.092798	0.19198	-0.08476	-0.05775	-0.36031
-0.12472	0.044896	0.6435	0.72578	0.16758	0.040488	-0.78368	0.61125	0.9947	-0.084381	0.20232	0.69417	0.27452	0.22774	-0.78218	0.24959	-0.37585
-0.333	-0.18131	0.44188	-0.72171	0.55097	-0.96202	-0.2483	0.34849	0.66968	0.11058	-0.30245	0.61568	0.26531	0.77393	-0.8779	0.23128	0.012108
-0.79117	0.047066	0.16828	0.67877	0.58365	-0.47142	-0.54292	0.004949	0.55982	-0.71704	-0.17246	0.45938	0.22456	-0.27865	-0.6486	0.308	0.19507
-0.71582	0.063083	0.34798	0.044916	0.20048	-0.3512	0.5406	0.26828	0.46256	-0.94362	0.078139	0.2098	0.014189	0.35708	-0.44999	-0.68099	-0.80801
-0.62767	-0.35556	0.60004	0.18428	0.41146	0.64927	0.25737	-0.15501	-0.53269	-0.96947	0.51767	-0.10503	-0.62117	0.86677	-0.019483	-0.56769	-0.082303
-0.75749	-0.36681	0.70866	-0.12908	0.020377	0.51347	0.13218	0.33676	-0.57537	-0.69855	0.53692	-0.56341	-0.711	-0.45269	-0.37773	-0.24506	0.85867
-0.79798	-0.21636	0.83056	0.24232	0.26279	-0.17008	-0.1717	0.54776	0.086907	-0.50053	-0.36837	-0.093668	-0.28951	0.75025	-0.23861	0.074683	0.37624
-0.8148	0.015357	0.51869	-0.22715	-0.27807	0.54862	0.45695	0.46601	0.00068353	-0.026629	-0.060214	-0.049567	0.63845	0.54038	-0.99709	0.38827	-0.41396
-0.20922	0.23545	0.32069	-0.23574	0.11794	0.12517	0.34813	0.17459	0.25776	-0.41229	0.021415	-0.035064	0.22561	0.039867	-0.92423	0.21039	-0.15063
-0.86885	0.093281	0.38479	-0.29141	0.23664	-0.70035	0.32452	0.19824	-0.080515	-0.40765	0.25484	-0.0045503	0.097812	0.54666	-0.22141	0.071506	-0.32759
-0.0098739	-0.012086	0.80414	-0.65202	0.46936	0.20823	0.30217	-0.1219	-0.6957	0.17821	0.74283	0.12542	0.082115	0.42527	-0.90901	-0.41787	0.035917
-0.67182	-0.13276	0.61173	0.21229	0.63586	0.53051	0.48077	0.61055	-0.83989	-0.9761	0.67831	0.8536	0.41348	0.81425	-0.29063	0.59156	-0.28543
-0.35128	0.027014	0.72142	0.8048	-0.036218	0.053381	0.16798	0.93256	0.58709	-0.35717	-0.72858	0.32524	-0.55932	-0.985	-0.41003	-0.4236	0.34018
-0.90082	0.20796	0.42992	0.35717	-0.32637	0.45857	0.34875	0.40013	-0.34083	0.10396	0.72618	-0.12511	0.14212	0.58321	-0.3149	0.13869	-0.64624
0.39989	0.034955	0.80734	-0.63973	0.59996	0.61187	0.0018327	0.89387	-0.77876	-0.70959	0.19349	0.47539	-0.32677	-0.50762	-0.44688	-0.42458	0.23137
0.37817	0.12135	0.64716	-0.24523	0.45405	-0.39351	-0.74129	0.41664	0.48235	-0.8262	0.093445	-0.014244	-0.22534	-0.38477	-0.52421	0.17746	0.4351
-0.69032	0.090004	0.36385	0.60357	0.12953	0.27704	0.6457	0.98599	0.37388	-0.61156	0.90068	-0.05557	0.29116	-0.3771	-0.62475	-0.11574	-0.50147
0.40487	0.014396	0.9843	0.29751	0.59723	-0.29196	0.70498	0.30599	0.451	-0.42426	0.048624	0.015457	0.040943	-0.43988	-0.70975	-0.070204	-0.011398
-0.88593	0.27278	-0.80258	0.64288	0.9711	-0.073936	0.40626	-0.030064	0.3842	-0.4223	0.36787	0.47945	-0.04979	0.21247	-0.24627	-0.32434	-0.35057
-0.14917	0.12973	0.36315	0.42024	0.52524	-0.56043	0.063118	-0.020693	0.69251	-0.56823	-0.11521	0.13234	-0.32051	-0.25464	-0.45282	-0.22724	0.021675
-0.51971	-0.071361	0.72393	-0.01928	0.6134	-0.73265	0.42669	0.50419	-0.33828	0.41191	0.10181	0.16982	0.52462	0.51506	-0.62047	0.34047	-0.46397
-0.24431	0.034286	0.37357	-0.65337	0.24236	-0.3537	-0.99144	0.23231	0.50705	-0.6282	-0.52005	-0.015478	-0.46672	0.71864	0.19706	-0.094916	-0.044524
-0.10361	0.049775	0.71408	0.48516	0.57042	0.1466	0.56522	0.63387	-0.03507	0.047892	-0.4454	0.12764	0.029896	-0.016366	-0.67729	-0.041462	-0.032093
-0.63273	-0.085303	0.42601	-0.10206	0.16329	0.15612	-0.41475	0.03394	-0.21068	-0.035174	-0.39398	-0.46718	-0.020033	0.55582	-0.52035	-0.36979	-0.59192
-0.073058	-0.13386	0.90039	0.35503	0.17637	-0.28505	0.46074	0.83832	0.94241	0.24849	-0.86603	0.50379	0.08278	0.5505	-0.49383	-0.43546	-0.62734
0.087756	0.095979	0.33035	-0.20934	0.92196	0.27562	0.23198	0.1125	-0.21802	-0.36662	0.58715	-0.12766	0.31777	0.45182	-0.22297	0.90907	0.046163
0.19462	0.065883	0.52006	-0.85532	0.71019	-0.068368	-0.42512	0.28784	-0.65739	-0.22066	-0.086213	0.83972	-0.089495	0.31022	0.13075	-0.12365	-0.4487
-0.75893	-0.25798	0.14982	0.44034	0.91328	0.045901	0.24696	0.75904	-0.3117	0.11592	-0.66678	-0.13667	-0.34822	0.47287	0.12192	-0.64516	-0.44926
-0.54615	0.024659	0.064573	-0.5942	0.77661	-0.30697	0.97396	-0.47672	-0.68346	-0.56494	-0.77555	-0.37028	-0.30138	0.50378	-0.46938	-0.97361	-0.43505
-0.95621	0.13401	0.46879	0.64817	0.13977	0.087285	-0.11691	0.32474	-0.11732	-0.41323	0.13211	0.2556	0.33822	0.43712	-0.4497	-0.015251	-0.74528
-0.7943	-0.085545	0.66552	0.21129	0.067127	0.30537	-0.34671	0.037137	-0.24357	-0.84381	0.66809	0.38741	-0.17966	0.30591	-0.39382	0.42483	0.52815
-0.30549	0.023074	0.93675	0.22366	0.33977	0.19531	-0.18415	0.35144	-0.4292	-0.14197	0.29419	-0.55646	-0.0081447	0.93395	0.24558	0.56069	-0.28169
-0.71268	-0.092702	-0.15751	0.15225	0.71241	0.92972	0.67418	0.39504	-0.79111	-0.32558	0.10096	-0.2428	-0.34498	0.024872	-0.16558	0.45697	0.52535
-0.47261	0.054434	0.29492	-5.1491e-05	0.62393	0.45454	-0.21396	0.77011	-0.58464	-0.11488	-0.42532	0.54941	0.68629	0.34424	-0.53785	0.53079	-0.73727
0.14627	0.42379	0.18119	0.33661	0.49289	0.60037	-0.39644	0.32492	0.17797	-0.6489	0.31045	-0.11441	0.65248	0.47539	-0.11259	0.91603	-0.75076
-0.98111	-0.063811	0.23091	-0.39442	0.097773	0.32989	0.20101	-0.15802	-0.57877	-0.75146	0.95971	-0.20115	0.18389	0.56994	-0.24285	0.43292	-0.16806
-0.29628	0.10736	0.59281	-0.22364	0.093107	0.48179	-0.51818	0.075675	-0.35285	-0.73007	-0.33511	0.12534	-0.13495	-0.66769	-0.94543	-0.045335	0.88275
-0.23982	-0.07445	0.54789	0.33422	0.82907	-0.52262	0.63538	0.14685	0.23022	-0.94928	0.076759	0.35127	0.2574	0.39074	-0.093836	0.72623	-0.25622
-0.63934	-0.1607	0.53722	0.57117	0.22641	-0.02151	0.39136	0.11138	0.60995	-0.04539	-0.41007	-0.41519	0.41879	0.47517	-0.44742	0.63683	-0.10102
-0.75074	-0.2739	0.30446	-0.75303	0.65711	-0.51374	0.023257	-0.01051	-0.94634	-0.46056	-0.45754	-0.22944	-0.52859	0.56395	0.66237	0.74668	0.66389
-0.30246	0.067479	0.071179	0.55352	0.93798	-0.15277	0.61585	0.75707	0.28347	-0.74107	0.25168	-0.090058	0.078669	-0.63079	-0.53663	0.31029	-0.032436
-0.64554	0.24168	-0.16706	0.37118	0.23652	0.6277	-0.02079	0.43937	0.46573	-0.27232	0.23523	-0.60361	-0.125	0.60231	-0.64713	-0.79343	-0.67593
-0.69018	0.0015364	-0.031111	-0.90562	0.20356	-0.13398	0.0090883	0.53169	-0.1394	-0.19094	-0.080621	-0.60145	0.15538	0.30115	-0.69448	-0.012847	-0.37093
-0.11253	-0.065098	0.90959	0.056673	-0.12464	0.029302	-0.88905	0.7462	0.40397	-0.3452	-0.21566	-0.39038	-0.24389	-0.44804	-0.51834	0.63866	0.96409
0.28632	-0.12999	0.68198	-0.58919	0.47561	0.040071	0.52418	0.47087	0.29802	-0.59136	0.13866	0.72366	-0.36601	0.3552	-0.50205	-0.32149	0.17441
-0.18081	0.20086	0.58293	0.094728	0.55139	0.61429	-0.54143	0.44094	-0.90892	0.16629	-0.1267	-0.51948	0.75626	0.63653	-0.90312	0.46104	-0.63547
0.22568	0.03184	0.54835	-0.28258	0.95015	-0.56759	-0.39151	0.42518	0.093956	-0.40582	-0.96118	-0.072881	0.70994	0.14275	-0.76799	0.80451	-0.65325
-0.89687	-0.20162	-0.064388	0.29346	0.59653	0.25347	-0.44954	0.12769	0.18834	0.15464	0.5237	0.44895	-0.045642	0.89783	-0.71086	0.48918	0.65513
-0.99278	-0.1799	0.732	0.1441	-0.53642	0.96119	0.50536	0.76614	0.11121	-0.24963	0.48892	0.37459	0.037152	0.85865	-0.72333	-0.17446	-0.078559
-0.2821	-0.04498	0.52192	0.13268	0.4423	0.48308	0.43888	0.27087	-0.47524	-0.79397	0.20768	-0.0017328	-0.31577	0.11946	0.10938	-0.17155	-0.16158
-0.16393	0.22292	0.2559	-0.80946	0.57079	-0.11323	0.89925	-0.044952	-0.59344	-0.34824	0.011487	-0.69898	0.1539	0.27033	-0.082025	0.52802	-0.015749
-0.1485	-0.33459	0.96517	-0.51558	0.27166	-0.30974	0.22277	0.6456	-0.048355	-0.34186	0.0056399	-0.075363	-0.17667	-0.097773	-0.42594	-0.33828	-0.039508
-0.69721	0.29291	-0.49956	0.093489	0.91208	0.025204	-0.17279	-0.39287	-0.24895	-0.79492	0.6268	-0.16684	0.089856	0.64989	-0.20753	0.76697	0.068084
-0.87626	-0.10491	0.21383	0.64208	0.51053	0.61952	0.77132	0.088934	-0.21272	0.31319	-0.40621	0.26913	0.17014	0.5275	-0.89709	-0.2932	-0.014151
