# Supplementary material for: Distinct cellular states determine calcium signaling response
Source: Mol Syst Biol. 2016 Dec 15;12(12):894. doi: 10.15252/msb.20167137 (PMC5199124; doi:10.15252/msb.20167137)
Supplement: Supplementary file 6 — Source Data for Figure 3 [file MSB-12-894-s005.zip › parameterDistributionGroup/parameterDistribution117.csv]

0.42068	0.42309	0.59857	-0.97292	0.08073	0.18919	0.24379	-0.70158	-0.75242	0.15454	-0.18235	0.59017	-0.32923	0.67562	-0.63317	-0.32825	0.37439
0.17548	0.025396	0.42416	-0.49842	0.87216	-0.271	-0.74804	-0.47501	0.37766	-0.72152	-0.68507	0.40884	0.16687	-0.23358	-0.73108	0.51171	0.39897
-0.26899	0.29492	0.768	0.32666	0.19346	0.31403	0.032994	0.59866	0.15326	-0.79928	-0.22132	0.72099	-0.021868	-0.54298	-0.0091997	-0.23524	-0.43287
-0.92068	0.067213	0.38164	-0.86086	-0.45804	0.090077	0.39193	-0.40731	-0.41239	-0.35293	0.54232	0.70701	0.036775	0.21582	-0.58982	0.81046	0.61974
-0.37002	-0.26585	0.98798	-0.9177	-0.21751	-0.4365	0.19704	0.82406	0.44255	-0.92683	0.11282	-0.15587	0.20386	-0.0064579	-0.45166	0.63644	0.066338
-0.22084	0.21367	0.15102	0.35136	0.26117	-0.1637	-0.66599	-0.017729	0.77341	-0.8887	-0.56409	-0.015874	0.17689	-0.16152	-0.35032	0.72046	0.019899
-0.30416	0.14392	0.6841	-0.13871	0.76727	-0.91818	0.056175	-0.57835	-0.99605	-0.32434	0.14796	-0.27639	0.050462	-0.32617	-0.43594	0.47229	0.22396
-0.2222	-0.021637	0.28986	0.1568	0.73893	0.24137	0.73238	0.11197	-0.58036	-0.38022	-0.027332	0.24724	-0.47567	-0.44672	0.16676	0.15103	0.41387
-0.28083	-0.21079	0.68845	-0.069646	0.18806	-0.47669	-0.15545	0.33594	0.92154	-0.38686	0.05204	0.72976	-0.53954	0.14098	0.26222	-0.61265	-0.35764
-0.98534	0.025901	-0.71248	-0.51263	0.56062	-0.455	-0.58056	-0.59662	0.80255	-0.70942	-0.38962	0.53297	0.38064	0.75253	-0.27513	0.51891	-0.39738
-0.033108	0.255	-0.62315	-0.55163	0.63121	0.3079	-0.16539	-0.34546	0.12463	-0.24805	-0.96368	0.31733	0.48696	-0.28274	-0.9682	0.46233	-0.16886
0.17948	0.091959	0.27643	-0.97085	0.030489	-0.14183	-0.6397	-0.11969	0.06244	-0.41263	-0.56208	0.57551	-0.51099	0.88955	0.43893	-0.61293	-0.69657
-0.19205	-0.0023375	0.69203	0.76419	0.81571	0.97664	0.065941	-0.3642	-0.56168	-0.50899	0.43328	0.83035	0.64774	-0.19448	-0.78071	0.20793	-0.75826
-0.66624	0.18352	0.5455	0.22867	0.045517	-0.042096	0.076521	-0.3209	-0.045643	-0.96328	-0.093806	0.032594	0.38053	-0.51034	-0.25866	0.88845	-0.15639
-0.85574	0.09291	0.22721	-0.49597	0.092367	-0.25991	-0.28605	0.78739	-0.049661	-0.20814	-0.21317	0.023451	0.2479	0.38387	-0.22396	0.10553	-0.64314
-0.15358	0.17749	0.074731	-0.66556	0.33591	-0.16451	0.12969	0.46058	-0.13341	-0.52945	-0.023258	0.048165	0.17752	-0.28628	-0.22874	-0.1778	-0.88967
-0.56082	0.22738	0.47885	-0.78586	-0.35755	-0.44379	-0.082988	-0.48079	-0.5303	-0.38502	0.22264	-0.52993	-0.50114	0.20296	0.29923	0.75342	0.69512
-0.72283	0.23461	0.47888	-0.3783	-0.53212	0.46888	0.07446	0.86411	-0.038978	-0.45519	-0.67638	-0.11466	0.15731	-0.0092129	-0.1124	-0.23528	-0.65504
-0.24835	0.11651	0.65276	-0.94966	-0.30888	-0.56989	-0.78798	0.8924	0.32856	-0.76874	0.23662	-0.21379	0.024407	-0.03117	0.16041	0.21617	-0.59526
0.026207	0.41442	0.66461	0.77382	0.38312	0.32121	-0.87754	0.15959	0.29127	0.23281	-0.91705	-0.27624	0.014038	0.036002	-0.056478	0.0082767	-0.32605
-0.68046	-0.3205	-0.0265	-0.88335	0.27213	0.36764	-0.087662	0.4986	-0.12525	-0.57057	0.82744	-0.28821	0.015886	-0.17754	-0.94148	0.44435	0.49516
-0.56086	-0.10785	-0.026794	-0.010486	0.6812	0.84628	-0.25045	0.29175	-0.18973	0.10343	-0.7985	-0.071756	-0.12036	0.68623	-0.14166	-0.52673	-0.52125
-0.48835	-0.2836	0.59664	0.15173	0.070368	-0.37299	0.38572	-0.30464	0.836	-0.65362	-0.30885	0.77384	-0.30699	-0.45676	-0.27316	-0.28268	0.054884
-0.49873	-0.3925	0.59954	-0.21922	-0.15886	0.21563	-0.18331	-0.15587	-0.076812	-0.029602	0.71004	0.51013	-0.7369	-0.13922	0.12295	-0.78116	-0.05427
-0.53055	0.39252	0.0099138	0.81294	0.04151	0.42327	-0.10865	0.12547	0.14678	-0.59845	0.0413	0.72952	-0.45554	-0.47301	0.22741	-0.76497	-0.9025
-0.90941	-0.16261	0.44321	-0.31299	0.34778	-0.34873	0.19884	0.3308	-0.1739	-0.11137	-0.069277	0.30884	0.47471	-0.18436	-0.97129	-0.3463	-0.83343
-0.85999	-0.096041	0.10348	0.25366	0.41883	0.92973	-0.082566	-0.58739	-0.87817	-0.10539	0.077358	-0.60753	0.30059	0.17709	-0.53832	0.0029754	-0.55031
-0.145	0.15225	0.33562	-0.38251	0.74587	-0.90171	-0.023655	-0.34947	0.096416	0.32021	0.74733	0.98899	0.25344	0.27483	-0.42986	0.94599	0.071535
-0.13867	0.29137	-0.16779	0.51649	0.63383	-0.31474	-0.11894	-0.59648	0.74196	-0.52172	0.69051	-0.21134	-0.037899	-0.28535	-0.30557	-0.4269	-0.60824
0.5284	0.1795	0.73239	0.078214	0.41377	0.73679	-0.54246	0.1344	-0.2924	-0.38172	-0.99682	0.90596	0.16534	0.37486	0.083718	0.0075327	-0.90602
-0.12246	0.13313	0.11724	0.0017146	0.70308	-0.23747	-0.71331	0.28805	0.72765	-0.36326	0.40193	-0.18787	-0.059748	0.58516	0.17834	0.79811	0.028012
-0.15739	-0.64353	0.63455	0.23249	0.79749	0.13774	-0.1761	0.17831	0.32175	-0.55881	0.55355	0.024292	-0.32782	0.046545	-0.35398	0.52297	0.82522
0.01879	0.058873	0.58842	-0.90808	0.37797	-0.49847	-0.15387	-0.31523	-0.2794	-0.21437	0.74929	0.061235	-0.5662	-0.38539	-0.0215	-0.28141	0.28889
-0.1017	-0.1999	0.28516	-0.75545	0.42911	0.44372	-0.26431	-0.087193	-0.70832	-0.48642	0.047009	0.043703	-0.053938	-0.39605	-0.29422	0.052558	-0.20171
-0.57787	-0.0068005	0.54168	-0.76976	0.32738	0.072462	-0.70192	0.42132	-0.60873	-0.39717	-0.094964	-0.44353	0.058157	0.11963	-0.045011	0.51242	0.021174
-0.89225	0.15369	-0.091623	-0.10054	-0.15056	0.5778	0.19007	0.17545	0.49516	-0.20466	-0.6154	0.81512	0.47384	-0.0205	-0.99724	0.87583	0.29275
-0.5374	-0.14612	-0.21394	0.074789	0.95917	-0.41487	0.28962	-0.4944	0.40257	-0.67167	0.28741	0.011671	-0.18936	-0.51635	-0.056018	0.37862	0.14209
0.10236	0.065349	0.3734	0.016478	0.74959	0.75498	-0.22901	0.79566	-0.6418	-0.31897	0.095198	-0.17111	0.15605	-0.57353	-0.19597	0.37835	-0.39111
-0.78898	-0.041753	0.00032276	-0.17336	0.48503	0.29888	-0.12782	-0.65773	-0.30608	-0.63617	0.49439	-0.28371	-0.59332	-0.85001	-0.80689	-0.17273	0.93949
0.20099	0.30281	0.40963	0.078875	0.17032	0.43936	-0.65327	-0.0045975	0.51143	-0.026696	0.088577	0.62558	-0.088717	0.62494	-0.63389	-0.1587	-0.001592
-0.99839	0.14389	-0.55549	-0.41553	0.4798	0.3743	-0.44419	-0.92178	0.22238	-0.58185	0.3593	0.69681	0.23174	0.88628	-0.66706	0.30248	-0.27555
-0.72007	-0.077484	-0.040586	0.029175	0.73832	-0.078254	0.70372	-0.6644	0.27173	-0.29808	-0.013578	-0.043533	0.28883	0.528	-0.68898	0.34759	-0.047701
-0.51992	-0.003754	0.10879	-0.24055	0.13675	-0.17903	-0.013221	0.59365	0.96034	-0.4257	0.55362	-0.32337	-0.086124	0.14453	-0.43448	-0.51051	-0.32234
-0.23971	-0.060142	0.96365	0.2579	0.81733	-0.48222	-0.070054	0.1888	-0.9652	0.045537	-0.29209	-0.36671	0.062025	-0.25563	0.10157	0.30871	-0.24199
-0.54208	0.36008	0.013195	-0.059897	0.48843	0.58556	-0.18586	0.61397	0.0030637	0.043575	0.11893	0.95635	0.21546	0.058165	-0.64853	0.081649	-0.11895
-0.71935	0.3198	0.25705	0.73823	0.74708	-0.50938	-0.10098	0.73466	0.30636	-0.90296	-0.73353	-0.057747	0.044841	-0.48567	0.27821	0.77739	-0.17258
-0.45198	-0.28406	0.063711	-0.72755	0.72971	0.50149	-0.74932	-0.40083	-0.41556	-0.65299	-0.5506	0.61015	0.61967	0.35386	-0.79108	-0.1534	-0.94816
-0.95392	-0.46367	0.09246	0.66664	0.55766	0.36791	-0.44948	-0.49652	-0.13047	0.061151	-0.44215	0.61623	0.025461	-0.11894	-0.66619	-0.5021	-0.43397
-0.22486	-0.0076039	0.49157	-0.36674	0.50687	0.037571	0.43194	0.63482	-0.41721	-0.65323	0.57274	-0.14628	0.073956	-0.4056	-0.52293	0.53611	0.059246
0.43954	0.06329	0.77922	0.01018	0.55984	-0.70905	-0.22416	0.39114	-0.27701	-0.14093	-0.5491	0.38396	-0.26496	-0.83617	-0.19861	0.6064	0.61381
-0.96189	-0.14175	0.33608	-0.73903	-0.28121	0.48304	-0.72033	-0.17517	0.15203	-0.44763	0.062218	0.65164	-0.28779	0.62886	-0.74653	-0.59965	0.2377
-0.97796	0.022282	0.22457	0.2645	0.039879	-0.095563	0.13961	0.21336	0.0060591	-0.22667	0.19361	0.15797	-0.31275	-0.50033	-0.20764	0.13121	0.2247
0.22871	0.099416	0.71743	0.074344	0.4481	0.46126	-0.70635	0.90362	-0.41651	-0.42375	-0.0034677	-0.1535	0.05871	-0.26211	-0.27363	-0.62428	-0.9247
-0.5479	-0.601	0.42378	-0.56452	0.14872	0.48627	-0.019501	0.4933	-0.53184	-0.18123	0.81371	0.36364	-0.33269	0.22412	0.14377	0.63862	0.48535
-0.36965	0.0005656	0.51653	-0.031159	0.36876	0.019138	0.63312	-0.20407	0.18512	-0.68902	0.39	0.13241	-0.083154	-0.071804	-0.18837	-0.26465	-0.63538
-0.55212	0.18537	-0.3642	-0.2863	0.19024	-0.099844	0.14573	-0.86392	0.44962	-0.090458	0.38775	-0.077733	-0.46481	0.42816	-0.30129	0.22275	0.84195
-0.00062577	0.094786	0.3399	-0.90313	0.19965	0.03584	-0.13027	-0.071435	-0.52436	-0.73264	0.70991	0.17726	-0.79635	-0.65287	0.10754	0.21236	0.81412
0.13657	-0.030201	0.9012	-0.57224	-0.10411	0.75086	-0.5308	0.034862	-0.21539	-0.27734	-0.41554	-0.48502	0.1884	0.25845	-0.59255	0.78494	0.33579
-0.096026	-0.030034	0.58573	-0.17865	0.36947	-0.268	0.63701	-0.64196	0.032019	-0.14311	0.16666	-0.39367	0.17033	-0.23194	-0.66991	0.88993	0.54323
-0.32496	-0.11857	0.012801	-0.89823	0.64994	-0.32716	-0.92682	-0.28181	-0.026286	-0.53653	0.039507	-0.60968	-0.42846	-0.54528	-0.54829	0.35589	0.9598
-0.65922	0.0069359	0.37726	-0.44855	-0.11648	0.57667	-0.83851	-0.67376	-0.86417	-0.34006	-0.25173	-0.33248	-0.11246	-0.15083	-0.5219	0.048617	0.099828
-0.58863	0.066653	-0.17232	-0.26735	0.42032	0.1757	-0.069178	-0.43317	-0.59736	-0.082779	0.44979	-0.68403	-0.29149	0.62687	0.22767	-0.24044	-0.51384
-0.71462	0.26135	-0.084415	0.54667	0.44469	0.78542	0.32063	0.63885	0.63441	-0.38991	0.33167	-0.84789	0.01203	0.15155	-0.38967	0.27741	-0.024192
-0.36221	-0.038931	0.32708	0.35837	0.84703	0.17053	0.75315	-0.39201	-0.61561	-0.72175	0.45578	-0.5627	-0.022777	-0.37302	-0.5077	-0.62691	-0.68059
-0.94732	-0.42127	0.24313	0.6772	0.31827	0.29443	0.20649	0.40418	0.18872	0.039697	0.64415	0.33979	0.21179	-0.31368	-0.84367	0.86372	0.55974
-0.17243	0.07883	0.41954	0.54761	0.59619	0.19372	-0.23398	-0.059442	0.75568	-0.78551	-0.17646	-0.56095	0.44811	-0.46255	-0.35441	0.81869	-0.2176
-0.12094	0.33622	-0.20511	-0.23287	0.35196	0.87816	-0.63379	-0.076727	-0.030537	-0.82073	-0.21338	-0.30598	-0.21303	0.81414	-0.24417	0.86318	0.94192
-0.34211	0.21413	0.27741	-0.27206	-0.26592	0.97907	-0.47556	0.053293	-0.029414	-0.57495	-0.84998	-0.78221	-0.19276	0.1077	-0.44058	0.55421	0.78351
0.14566	0.18872	0.45173	0.71977	0.61625	0.20305	-0.24793	0.6279	0.18665	0.29952	-0.17736	-0.72956	-0.069402	0.12803	0.029271	-0.00086213	-0.49332
-0.78472	-0.085802	0.53744	0.07244	-0.3538	0.24733	-0.62187	0.62442	0.61929	-0.48625	-0.17389	0.20094	-0.40955	-0.036636	0.18398	-0.66264	-0.43975
-0.28312	0.1897	0.17702	0.31622	0.80776	0.748	0.577	0.24134	-0.35306	-0.58329	-0.37109	-0.33203	-0.44093	-0.44486	0.16733	-0.25108	0.10019
-0.77959	0.12505	0.36646	0.21047	0.11415	-0.84788	0.4115	-0.95606	0.67827	-0.72404	0.29262	0.098646	-0.14152	0.62334	0.060962	-0.55673	-0.93715
-0.40097	-0.17557	0.80477	-0.17396	-0.20978	0.27491	0.27754	0.76105	0.15786	-0.23959	-0.91625	-0.034578	-0.098571	0.058027	-0.31743	0.016014	0.06736
0.098915	-0.14371	0.48198	-0.48559	0.66622	0.31136	0.068608	0.3323	0.0017547	-0.96554	0.73588	-0.091109	-0.01695	-0.00088651	-0.36206	0.63584	0.32505
0.48858	0.13562	0.078786	-0.81225	0.62425	-0.086227	-0.4441	0.018425	0.2854	-0.57119	-0.27596	0.3202	-0.10416	0.27749	-0.083251	0.61351	0.24512
-0.92038	0.076182	0.60607	-0.11805	-0.15897	-0.45617	0.059553	-0.3079	-0.6054	-0.3478	0.12489	0.31586	0.014938	-0.093997	0.093403	-0.23171	-0.90378
-0.75245	0.26459	-0.36249	0.50649	-0.34292	0.80474	-0.6211	-0.88081	0.37222	-0.15775	0.45633	0.26182	-0.21516	0.25921	-0.45443	-0.22997	-0.091548
-0.5721	-0.045911	0.6765	-0.27527	-0.14334	-0.58604	-0.34956	-0.70285	0.050979	-0.92018	-0.8405	-0.26272	-0.37443	0.16244	0.43441	-0.24351	-0.71748
-0.27453	0.089933	0.44004	-0.69205	0.053054	0.2184	0.016702	-0.24254	-0.38794	0.047389	-0.65883	0.52829	0.47121	0.36524	-0.71636	0.55699	-0.13885
-0.37591	-0.079178	0.53544	-0.30269	-0.23553	0.062926	-0.78848	0.18429	0.44851	-0.29179	-0.55404	0.18912	-0.26646	0.12981	-0.34777	-0.76766	-0.43318
-0.85503	0.13224	0.31362	0.6659	-0.33252	0.88584	-0.65886	0.82613	-0.12098	-0.38204	-0.34488	0.44842	0.16711	-0.81687	-0.10453	0.83811	-0.070861
-0.1456	-0.153	0.28601	0.63671	0.76147	-0.27879	0.058689	-0.68911	0.38492	-0.051721	-0.062913	-0.78572	-0.67935	0.77315	0.82614	-0.011993	-0.13808
-0.40492	0.07331	0.09166	-0.14958	0.12266	0.10659	-0.46309	-0.4128	0.372	-0.46151	0.31449	0.14189	-0.45766	0.60387	-0.010712	-0.57063	-0.28571
0.49591	0.21725	0.78022	-0.46003	0.81874	-0.18151	-0.75795	0.13759	-0.99368	-0.20291	0.61353	-0.032503	0.0311	-0.13753	0.39168	0.32776	-0.64368
-0.98825	0.034817	0.15377	-0.31732	0.016188	-0.062687	0.0034852	-0.05094	0.21464	-0.53415	0.12487	-0.33091	-0.14783	0.0018907	-0.22498	0.6193	0.82529
0.35756	0.0048	0.52316	0.305	0.43794	0.51064	-0.2545	0.21146	0.32421	-0.72263	-0.057168	0.71558	-0.85669	-0.34204	0.50045	-0.074725	0.38458
-0.37226	0.29673	0.23435	0.027222	0.0040958	0.46268	0.58862	0.35526	0.12009	-0.48713	-0.29387	-0.54608	0.13754	0.42562	-0.14171	-0.086258	-0.88709
-0.60823	0.31509	-0.039616	0.32102	0.15911	0.82773	-0.6763	-0.40644	-0.363	-0.30585	-0.18452	0.24819	0.34192	-0.025157	-0.22881	0.44207	-0.47569
0.36547	0.20429	0.0040558	-0.25206	0.78725	0.56352	0.74888	0.66614	-0.71583	-0.19799	-0.0074337	-0.37421	0.0051857	-0.42009	-0.23895	-0.19285	-0.77716
0.48168	0.093674	0.65814	-0.89045	0.050416	-0.53318	-0.72039	-0.089314	-0.050429	-0.89723	0.072833	0.96224	-0.74109	-0.46251	0.34142	-0.076913	0.21424
-0.88597	0.2091	-0.28243	0.81944	0.8527	0.14721	0.076012	-0.67062	0.29919	-0.62255	0.735	-0.56317	-0.075494	0.43021	-0.75711	-0.085999	0.35695
-0.36394	0.21863	0.38637	-0.48409	0.22404	-0.95379	0.87254	-0.064838	0.97956	-0.95381	-0.28256	0.23308	-0.51492	0.35712	0.56774	0.27402	0.0019673
-0.15076	0.52833	-0.20467	-0.083404	0.75233	0.77082	-0.090718	-0.74182	-0.74074	-0.41695	-0.26428	-0.1068	0.18978	0.71177	0.19465	0.76979	-0.043072
-0.69618	-0.050327	0.51372	-0.35862	0.097762	-0.43779	-0.81958	0.49194	0.75639	-0.45911	-0.024407	0.151	0.095665	0.25243	-0.49982	0.3701	-0.10237
0.052189	0.29438	0.31299	-0.76696	0.737	-0.53004	-0.56067	0.00041482	0.37509	0.027746	0.38287	-0.33425	-0.19264	0.77933	0.10718	0.65554	0.41398
-0.45616	0.029388	0.065099	0.0072928	0.12173	0.39566	0.28226	0.95067	0.12147	0.10786	0.46116	0.7561	0.0929	0.12153	-0.66476	-0.7146	-0.8281
-0.32622	0.33252	0.37816	0.37656	-0.10199	0.85863	-0.16429	0.11713	0.43943	0.036153	-0.47526	0.52319	0.23412	-0.017795	-0.74839	0.51924	0.58236
-0.79028	0.088879	0.37728	-0.57511	-0.15982	0.99675	-0.4593	0.0083712	-0.75577	-0.56612	-0.17277	-0.9543	-0.30668	0.19437	-0.57042	-0.42602	0.37275
0.99158	0.3598	0.84883	-0.1791	0.84799	0.19212	0.097137	-0.64485	0.32147	-0.28874	0.042069	-0.0018041	-0.21857	-0.14459	-0.69414	-0.59989	-0.0082447
-0.73197	-0.02646	0.41848	-0.20032	0.26871	-0.54564	-0.94658	-0.063539	0.04605	-0.45007	-0.25859	0.89252	0.1386	0.84903	0.24275	0.81432	-0.324
-0.86645	0.0084793	0.91383	0.094768	-0.75983	-0.071013	-0.71216	0.34483	0.56691	-0.13093	-0.22464	0.85563	0.26389	-0.81193	-0.96547	-0.39044	-0.49464
-0.52321	0.046231	0.58557	0.54054	0.23695	-0.8873	-0.36874	-0.67461	0.81187	-0.22755	-0.12422	0.38795	0.55052	-0.076975	-0.78741	0.67451	-0.25411
-0.26595	0.060535	0.039616	-0.10581	0.31353	-0.22108	-0.89265	-0.21179	0.25351	0.0026404	0.30697	0.8249	0.19716	-0.61642	-0.5579	0.39596	-0.034166
-0.54166	-0.021025	0.30527	-0.39723	0.13897	-0.033043	0.73546	0.49783	-0.20841	-0.64597	-0.11782	-0.21429	-0.29237	-0.22845	0.20558	0.63402	0.24285
0.055447	0.15317	0.016823	-0.014729	0.29651	0.069662	0.25961	-0.90941	0.47933	-0.57383	-0.41885	-0.40913	-0.17465	0.039735	-0.59431	0.22484	0.50353
0.28667	-0.12431	0.88223	-0.90576	0.27213	-0.39581	0.85889	0.068764	-0.21469	-0.23777	-0.051189	-0.12305	-0.26828	-0.23509	0.11604	-0.36681	-0.56725
0.40519	0.1383	0.85698	0.012509	0.39051	0.45322	-0.78764	-0.32654	-0.37066	0.42615	0.36974	0.94729	0.45369	0.46285	-0.48076	0.62057	-0.21894
-0.99878	-0.20469	0.29142	-0.2854	-0.15353	0.33769	-0.74072	0.52603	-0.81238	-0.13623	0.19696	0.6722	-0.0457	0.099102	0.54526	0.3824	-0.62627
