# Supplementary material for: Distinct cellular states determine calcium signaling response
Source: Mol Syst Biol. 2016 Dec 15;12(12):894. doi: 10.15252/msb.20167137 (PMC5199124; doi:10.15252/msb.20167137)
Supplement: Supplementary file 6 — Source Data for Figure 3 [file MSB-12-894-s005.zip › parameterDistributionGroup/parameterDistribution118.csv]

-0.33789	0.002889	0.16246	0.7832	0.78219	0.069771	0.56395	0.50428	0.50378	0.35782	0.456	-0.3972	0.47311	0.10912	-0.92135	-0.39458	-0.19954
-0.12983	-0.096259	0.41548	0.96405	0.90594	-0.1834	0.88862	-0.32539	0.52532	-0.6057	-0.45142	0.18065	-0.53651	-0.096979	-0.63881	-0.43876	0.98231
-0.60841	0.023745	0.84705	-0.14952	-0.65774	0.89862	0.50814	0.57517	-0.87934	-0.53498	-0.47685	-0.35903	-0.51758	0.15983	0.065789	-0.22682	-0.039279
-0.04773	0.274	0.69272	0.74354	-0.40251	0.22709	-0.62837	0.25419	0.90832	-0.42979	-0.8137	0.24999	-0.2123	0.15525	-0.4568	0.08566	0.60538
0.040311	0.19848	0.3549	0.88586	0.88144	-0.33844	-0.28306	0.72237	0.38745	-0.36072	-0.21294	0.29235	0.23772	0.663	0.49992	0.29212	-0.3324
-0.35442	-0.11245	0.76686	0.24555	0.3312	-0.15716	0.00088188	0.14596	-0.028936	0.045974	0.54307	-0.65186	0.15993	0.077828	-0.99852	0.35154	0.73491
-0.8562	-0.12681	0.92254	-0.17598	-0.57997	0.1898	0.60496	0.4251	-0.56773	-0.86188	-0.21134	-0.52999	-0.41681	-0.51259	-0.43378	-0.13739	0.65365
0.0539	0.30604	0.12567	0.4295	0.63646	0.91978	0.45252	0.72037	-0.63182	-0.87429	-0.80697	-0.038956	-0.012064	-0.58318	-0.92237	-0.60807	-0.030143
0.025131	-0.15547	0.95062	-0.14967	0.63654	-0.72208	-0.042609	0.77394	-0.013347	-0.31967	-0.85642	-0.61582	0.2943	0.61528	-0.32235	0.5085	-0.14802
-0.10338	0.067146	0.85394	-0.7415	0.43217	-0.58322	0.35197	0.79862	-0.89386	-0.70045	0.4375	0.1343	0.3814	-0.083809	-0.10478	0.40219	-0.08608
0.048116	-0.071207	0.69277	0.68412	0.76626	-0.21415	0.70706	0.33499	0.10308	-0.47064	-0.43516	-0.94273	-0.27518	-0.46259	-0.6892	-0.55331	0.20874
-0.83653	-0.11056	0.40031	0.31952	0.38104	-0.33971	0.53343	0.63913	0.10659	-0.042888	0.10598	-0.17215	0.36972	-0.028173	-0.71543	-0.10568	0.02881
-0.81385	0.12355	0.083459	-0.8846	-0.20343	-0.23152	-0.065419	0.3374	-0.047219	-0.88044	-0.04725	0.44755	-0.38444	0.36591	-0.18798	-0.45392	0.13355
-0.20167	0.017308	0.14501	-0.39047	0.63129	-0.8242	0.82122	0.70247	0.30368	0.25406	0.12995	-0.12128	0.039422	0.25622	-0.067006	0.26242	0.17983
-0.36336	0.014135	0.51673	-0.06014	0.67961	-0.32851	0.71641	-0.052083	-0.03791	-0.72888	0.9502	-0.23495	-0.78967	0.37711	0.19785	-0.63421	0.32364
-0.46851	0.085177	0.95885	0.20766	-0.59321	0.82263	-0.64206	0.12623	0.077546	-0.028634	-0.77899	-0.1554	0.6061	0.72155	-0.84643	0.40035	0.42118
-0.92538	0.14417	0.60005	-0.347	-0.76993	0.24464	-0.01456	0.042485	-0.23033	-0.49198	-0.41234	-0.32619	-0.49061	0.65105	-0.36597	-0.77336	-0.0829
-0.63513	0.017516	0.63165	0.051448	-0.10594	-0.059523	0.60822	-0.2406	0.12891	-0.096551	-0.28761	-0.098669	-0.26663	0.59397	-0.24514	-0.69637	0.27118
-0.16597	0.043823	0.47431	-0.095441	0.4589	-0.24213	0.1839	0.24661	0.025184	-0.29895	-0.15042	0.71818	0.0099381	0.063969	-0.49001	-0.87167	-0.11537
-0.84921	0.011604	0.5694	0.96103	-0.1754	0.70361	0.93457	0.28472	0.032812	-0.24323	-0.12607	-0.72264	0.1635	0.66504	-0.3619	-0.094869	-0.040144
-0.34922	-0.12155	0.80673	0.16392	0.14938	0.33113	0.68719	0.56661	-0.048019	0.37649	0.15836	0.16961	0.46247	0.82177	-0.096459	0.97222	0.35989
-0.52909	0.37742	-0.22391	-0.40625	0.43027	-0.13852	0.11201	0.96404	-0.41043	-0.48668	0.22098	0.86516	0.35042	0.28203	-0.4755	0.37774	-0.16265
0.26685	0.2074	0.51899	0.37472	0.56576	0.6598	0.4753	-0.067882	-0.57451	0.21411	0.1429	0.47851	0.40823	0.85424	-0.18034	0.85606	0.52312
0.46199	0.1668	0.76386	-0.039775	0.66686	0.43537	-0.63992	0.51671	-0.69195	-0.47105	0.32369	-0.78534	0.17987	-0.31485	-0.77347	-0.77895	-0.22231
-0.60695	0.098677	0.78902	0.2077	-0.46206	0.358	0.0023059	0.162	-0.073237	-0.055927	0.72553	-0.21589	0.23336	0.23666	-0.40471	-0.031633	0.24248
0.56763	0.019547	0.81948	-0.073604	0.63239	-0.43858	-0.36526	0.7519	0.90264	-0.35132	0.13958	-0.57051	0.46762	0.1821	-0.8147	0.1595	-0.04101
-0.86049	0.018927	0.59037	0.35763	-0.079438	-0.70401	0.55245	-0.032959	0.60065	0.47602	0.92727	0.3487	0.34796	0.91572	-0.95263	0.28948	0.34374
-0.65192	0.010254	-0.29912	-0.22449	0.46457	-0.11009	-0.56907	0.58073	0.88605	-0.1535	-0.63418	0.1549	0.40872	0.63797	-0.77381	0.10392	0.36338
-0.17331	-0.053688	0.61931	-0.10292	0.50918	-0.72147	-0.58987	0.67214	0.23169	0.29226	0.03339	0.87342	0.11289	0.45746	0.0083958	-0.054229	-0.24041
-0.33181	0.12238	0.64368	0.33736	0.050708	0.2782	0.73678	0.17805	-0.27735	0.064071	0.52842	-0.78228	0.30821	0.65871	0.22587	0.65852	0.11908
-0.25305	-0.10531	0.91282	-0.929	-0.12278	-0.453	0.17994	0.83922	-0.17312	-0.0039221	0.49103	0.93577	0.033858	0.68888	-0.16325	0.020549	-0.07242
-0.21025	-0.066735	0.6257	-0.90767	0.47611	-0.55045	0.55189	0.99924	-0.20819	-0.31922	0.03188	-0.65767	0.42552	0.42239	-0.83168	-0.39142	-0.36273
-0.63986	0.16046	0.14502	0.59579	0.11004	0.11321	-0.2683	0.14209	0.1556	0.58755	0.46215	-0.32319	0.31049	0.89918	-0.073624	0.96164	0.52747
-0.33917	-0.022584	0.40078	-0.58825	0.48717	-0.33076	-0.23753	0.41016	-0.35361	0.072808	-0.92891	0.65124	0.11267	0.48617	-0.7811	-0.94711	-0.36438
-0.8749	0.13542	-0.2394	-0.42307	0.033031	0.61767	0.61766	-0.23394	-0.31946	0.32714	0.44788	0.31705	-0.4825	0.55785	-0.70415	-0.57969	0.94736
-0.88161	0.079592	0.42879	0.26328	0.38764	-0.40712	0.36228	0.76807	-0.46436	-0.66926	-0.68469	0.59523	0.39261	-0.034413	-0.58389	-0.082648	-0.19958
-0.62932	0.2158	-0.1597	0.34256	0.013463	0.0022771	-0.92515	0.63496	0.89898	-0.070398	-0.16813	0.020523	0.072234	0.038724	-0.37321	-0.18564	0.18708
-0.86075	-0.1011	0.53667	-0.79635	-0.23663	-0.57093	0.15615	0.82277	-0.27788	-0.88886	0.045921	-0.19227	0.4358	-0.17545	-0.53869	0.59501	0.27486
-0.041067	-0.13019	0.38606	-0.55049	0.6647	-0.15252	0.82276	0.1983	0.039579	-0.30962	-0.38094	0.79855	0.39163	0.34177	-0.65156	0.49654	0.61876
0.090789	0.023085	0.68126	-0.43264	0.62865	-0.4687	-0.35925	0.12295	0.083628	-0.89814	-0.083164	-0.68902	0.33475	0.36739	-0.72224	0.29054	0.34577
-0.43814	0.075934	-0.067944	-0.26178	0.29762	0.0067857	0.56096	-0.07636	0.28495	-0.23216	-0.2458	0.52328	-0.055546	0.98561	-0.61164	0.27486	0.75426
-0.017728	0.030093	0.89198	0.18617	0.78752	-0.10087	0.86008	0.57475	-0.97026	-0.094288	-0.1588	0.60004	0.53979	0.20494	-0.98192	0.49216	-0.18733
-0.85605	-0.05705	0.76766	-0.35741	-0.32939	-0.33634	-0.034508	0.52121	-0.068583	-0.62144	-0.52486	-0.1486	0.19385	0.10947	-0.40026	0.90639	0.98734
-0.30587	0.086576	0.49837	0.66174	0.39675	-0.75384	-0.76495	0.56259	0.87534	0.13727	0.85891	0.63384	0.0073949	-0.15352	-0.36161	0.047506	0.33753
-0.89358	0.12057	-0.49456	0.66345	0.56616	-0.017509	-0.22405	0.61024	0.61815	0.078528	-0.10132	0.97632	0.39963	0.047793	-0.72274	0.60369	0.50609
-0.58003	0.14428	0.47875	0.70261	0.19939	-0.18545	-0.097753	0.066477	0.40805	-0.49286	-0.19451	0.98389	0.17012	0.33356	-0.67851	0.11662	0.42278
-0.307	0.14512	0.53754	0.56804	0.075877	-0.36618	-0.51428	-0.064776	0.76176	-0.64497	-0.19362	0.3434	0.067593	0.91326	-0.02042	-0.29318	-0.35597
-0.43921	0.23893	-0.33961	0.98029	0.39813	0.72787	-0.50648	0.85667	0.63283	-0.34084	-0.60235	-0.06331	0.2919	0.70856	0.033047	0.84458	-0.020446
-0.88664	-0.042894	0.0087924	0.6097	0.39357	0.1008	0.16607	-0.15299	0.63884	-0.86416	-0.058957	-0.36519	-0.45438	0.67996	-0.24419	-0.60084	0.41823
-0.64624	0.086812	0.027043	0.41057	0.44209	0.57596	0.84614	0.10183	-0.23721	-0.45163	0.88668	-0.47819	-0.16223	0.077451	-0.53924	-0.46617	0.36183
-0.87344	0.066499	0.41277	0.35627	0.072911	0.57966	0.057358	0.42259	-0.6905	0.29866	-0.26517	0.2158	0.5485	0.17517	-0.82299	-0.020532	-0.028094
0.13196	0.040383	0.97721	0.053644	0.071736	-0.013967	0.57541	-0.090539	0.86313	-0.74521	-0.18339	0.85159	-0.38403	0.66546	-0.63885	-0.77804	0.44125
-0.4662	-0.046163	0.27231	-0.51784	0.22199	-0.02406	-0.31711	0.25031	-0.1096	-0.057818	-0.26333	-0.54956	-0.053972	0.65132	-0.028618	-0.028499	0.050387
-0.062287	0.20775	0.82258	0.50356	0.18949	0.092788	-0.56505	0.62441	-0.16898	-0.27126	0.34088	0.0045796	-0.31009	0.20876	0.074094	-0.32121	-0.2353
-0.91512	-0.089883	0.29635	0.2194	-0.1297	-0.50823	0.48037	0.40782	0.88474	-0.11481	-0.92402	0.46203	-0.0078657	-0.028738	-0.16236	0.3244	0.81283
-0.20985	0.18731	0.34155	0.51323	0.53026	0.41555	0.53762	0.69497	-0.36241	0.29041	0.041096	0.60169	0.23763	0.41326	0.32606	0.60926	0.09566
-0.75352	0.079712	0.38031	0.367	0.45877	-0.71793	0.59905	0.29643	-0.31558	-0.48403	0.93199	-0.16364	-0.12698	-0.2347	-0.65505	-0.14485	0.42909
-0.30356	-0.077333	-0.17202	0.14941	0.84101	0.60778	0.85098	0.47838	-0.1015	0.50006	-0.077935	0.96065	0.81639	0.067927	-0.96341	0.82144	0.39773
0.23912	0.027878	0.62152	-0.85985	0.34375	-0.1782	0.087803	0.22185	-0.0047922	0.035936	0.51622	-0.9113	-0.21854	0.2268	-0.71853	-0.20174	0.76805
-0.9225	0.060907	0.25911	0.87463	0.27203	-0.094576	0.70983	-0.020679	0.18905	0.053501	-0.28986	-0.31819	-0.043247	0.84367	-0.35132	-0.27381	-0.079991
-0.81398	0.087018	0.13204	0.18339	0.33953	-0.54214	-0.34496	0.30733	-0.28866	-0.31393	0.56622	-0.75912	-0.074802	-0.13306	-0.20836	0.18125	0.37831
-0.72259	0.15553	0.38487	0.094664	-0.67077	0.061474	0.57698	0.37269	0.55031	0.32809	-0.0035334	-0.25813	0.090392	0.64962	-0.27643	-0.011381	0.048928
-0.09535	0.38377	0.16657	0.88504	0.64063	0.9376	0.8953	-0.0671	-0.29402	-0.48981	0.040471	0.59246	0.85848	0.65051	-0.87013	0.544	-0.049126
-0.7596	-0.083057	0.47065	0.74155	0.14589	0.34835	0.50812	0.017552	0.081274	-0.61127	-0.6053	0.3009	0.30151	0.2576	-0.85787	0.27822	0.40393
-0.19188	0.093001	-0.16773	-0.1473	0.88842	-0.39188	-0.82866	0.81665	0.56806	-0.49633	0.51514	-0.0035739	0.51572	-0.19766	-0.32618	0.68973	0.44756
-0.59785	0.23349	-0.051573	0.1739	0.10772	-0.27699	-0.93344	0.56212	0.43292	-0.38471	0.2113	0.44786	0.25471	0.69504	0.038189	0.83965	-0.056243
-0.33651	0.049884	0.71053	0.74895	0.18836	0.59931	0.68095	0.68677	-0.37958	-0.46688	0.87175	-0.62618	0.035414	0.031053	-0.086183	0.58978	0.38598
-0.45482	0.057814	0.90066	0.06282	-0.32249	-0.35852	-0.39956	0.72996	0.16471	-0.1344	-0.66549	-0.52462	0.34658	0.43347	-0.11878	0.48355	-0.093348
-0.19216	0.13182	0.12073	0.088841	0.54029	-0.2628	-0.33443	0.70223	0.17486	-0.18615	0.83104	-0.33066	0.14429	0.24419	0.17355	0.85704	0.32995
-0.50956	0.18244	-0.24884	-0.60933	0.98194	-0.96636	-0.9716	0.12767	-0.20569	-0.35411	0.93261	0.20285	0.4843	0.74685	-0.86197	0.29709	-0.34616
-0.6161	0.18746	0.45781	-0.0098344	-0.31366	0.02387	-0.91622	0.90631	0.10278	0.2191	0.2118	-0.58058	0.14183	0.50441	-0.59881	-0.15696	-0.30141
0.0012544	-0.1985	0.40371	0.64633	0.928	0.52604	0.17197	0.39383	0.16004	-0.5821	0.23097	-0.16821	-0.19386	-0.2325	-0.41262	-0.43394	0.3837
0.1853	-0.10384	0.89244	-0.17393	0.4505	-0.23497	0.77432	0.12592	0.14547	-0.89206	0.68572	-0.48267	-0.78359	-0.61392	-0.60686	-0.61165	0.78134
-0.48097	0.18486	0.057453	-0.27656	0.40224	-0.61404	0.30711	0.75856	0.28677	-0.84886	0.16038	0.16069	-0.023587	0.16425	-0.049512	-0.29452	-0.17932
-0.30149	-0.19661	0.25658	0.22024	0.68794	-0.13004	-0.69427	0.81883	0.54062	-0.86179	-0.43564	-0.8361	-0.080353	0.44989	0.09413	0.12781	0.12743
-0.47445	-0.14725	0.42448	0.49891	-0.088942	0.88573	0.75053	0.59661	0.40728	-0.6099	0.35733	-0.50666	-0.11022	0.33015	-0.23038	-0.22491	0.30652
0.57651	-0.042149	0.89063	0.0084996	0.97087	-0.020966	-0.052512	0.57518	0.25031	-0.63169	0.09305	-0.64084	0.59426	0.48947	-0.71525	0.13806	-0.032775
-0.016185	0.15332	0.4095	-0.82469	0.24645	0.48678	0.087699	0.089087	-0.80757	-0.76875	-0.49281	0.052009	-0.083454	0.3834	-0.83066	0.15346	0.70392
-0.90425	-0.085573	0.0046516	-0.85515	0.36811	-0.72923	0.5921	0.61576	-0.64976	-0.18961	0.30438	0.32933	-0.30072	0.15419	0.44482	0.5453	0.4947
0.44543	0.16431	0.71121	0.4199	0.9556	-0.63622	0.18839	0.020047	0.50515	0.24759	0.47228	-0.44824	0.47027	0.41945	-0.53791	-0.0016012	-0.11483
-0.02543	-0.092992	0.97735	-0.54933	0.18529	-0.030854	-0.23628	-0.19804	-0.26504	-0.89214	-0.86435	-0.40212	0.18705	0.8581	-0.97291	0.3991	0.74729
0.001843	0.31455	-0.27712	0.4006	0.96714	0.74509	0.76457	0.21253	-0.68918	0.13108	0.78183	0.2551	-0.17393	0.28295	-0.47294	-0.61458	-0.22838
-0.79578	-0.069585	-0.089555	0.66858	0.82406	-0.39071	-0.77086	0.45961	0.67376	-0.41109	-0.44756	-0.26093	0.68336	0.5534	-0.72373	0.69591	-0.030148
-0.01487	0.094911	0.29504	0.36532	0.76081	-0.11767	0.41768	0.30439	-0.064699	-0.18071	-0.96048	-0.9421	-0.24548	-0.82544	-0.68392	-0.41811	0.71338
-0.62936	0.23557	0.58353	0.44165	-0.26619	0.076295	0.34774	0.36509	-0.12841	-0.083529	-0.13736	-0.011963	0.17673	0.71141	-0.25983	0.12058	-0.19897
-0.65495	0.02234	0.8483	-0.64138	-0.52122	-0.61766	0.57394	0.42823	-0.015725	-0.32285	-0.63977	-0.95671	-0.12759	0.031432	-0.38609	-0.011625	0.21415
-0.48499	0.11919	0.64517	0.148	-0.055988	-0.099953	-0.43318	0.31516	-0.12298	-0.52369	0.15245	-0.66756	-0.30605	0.49496	-0.11629	0.11461	0.15598
-0.14532	0.10576	0.38479	0.60209	0.58059	0.56182	-0.11178	0.78165	-0.28006	0.2954	0.072587	0.12137	0.39524	0.97094	-0.42972	-0.04037	-0.43886
-0.21944	-0.4285	0.4989	0.56216	0.91265	-0.3294	-0.2032	0.74539	0.52467	-0.59394	-0.60064	0.91909	-0.31849	0.47452	0.27503	0.16394	0.15055
-0.61782	0.14587	0.094608	0.32824	0.16534	0.84884	-0.049869	0.48108	-0.62783	-0.019433	-0.56563	-0.70883	0.0834	0.42615	-0.30115	-0.2198	-0.13635
-0.77693	0.055504	-0.079019	0.88986	0.76374	0.48788	-0.44511	0.93888	0.050052	-0.44559	-0.10589	-0.14422	0.32088	0.1802	-0.90043	-0.17004	-0.13756
-0.41198	0.10827	0.28071	0.77507	0.34924	0.11067	-0.2978	0.61812	0.051079	-0.27696	-0.98975	0.32641	0.12616	-0.18206	-0.60761	-0.092874	-0.070811
-0.74957	0.12679	0.42209	-0.38309	-0.69166	-0.53289	0.051693	0.87396	0.80625	-0.53856	-0.54868	0.32734	-0.038922	0.99489	0.80809	0.6347	0.043883
-0.3118	-0.0087207	0.31454	0.74434	0.70822	0.38295	0.9706	0.5476	0.061516	-0.61774	0.63305	-0.68145	0.33592	-0.1346	-0.96855	0.40084	0.23676
0.22082	0.10529	0.432	0.023786	0.68392	-0.31511	-0.025417	0.55003	0.15971	-0.17184	-0.28632	-0.95679	-0.073623	-0.043732	-0.69759	-0.3313	-0.016403
-0.2724	0.029362	0.48958	-0.44028	0.38062	-0.06425	0.33195	0.65154	-0.60224	0.19373	0.68009	0.30877	0.43628	0.7323	-0.37123	0.48203	-0.13538
-0.50476	0.12002	0.48516	-0.64205	-0.38654	0.13681	0.67013	0.91745	-0.4131	-0.76882	-0.011429	0.62372	0.31974	-0.098229	-0.78597	0.33018	0.025772
-0.57524	0.12598	0.33526	0.83719	0.55688	0.77294	-0.73607	0.2435	-0.92926	-0.34538	0.67825	0.30496	0.87093	0.26262	-0.96507	0.666	-0.23203
-0.51922	-0.18918	-0.005946	0.16776	0.15562	0.13842	0.025685	0.93966	0.80089	0.054481	-0.1873	0.28406	-0.18041	0.6694	0.12636	0.74739	0.6605
-0.091361	0.27297	0.32985	0.75321	0.32824	0.092732	-0.014894	0.56377	0.49294	-0.08016	0.46623	0.06063	0.53038	0.23581	-0.59739	0.79604	0.24035
-0.53812	0.10569	0.59009	-0.29113	-0.46534	-0.092599	0.84468	0.17193	0.30917	-0.28147	0.38281	0.38325	-0.52337	0.52848	0.018542	-0.84005	-0.09009
-0.55131	-0.24545	0.49042	-0.89505	-0.019314	0.42839	-0.37749	0.58361	-0.51887	-0.94509	0.25255	0.78861	-0.44817	0.82954	0.38272	0.53525	0.76396
-0.55216	-0.00069996	-0.070561	0.061877	0.81236	-0.50414	0.093623	0.088242	0.14908	-0.31737	0.84768	-0.49864	0.1112	0.47533	-0.18858	0.38174	0.50994
-0.28064	0.058581	0.57247	0.50974	0.45484	-0.33224	-0.089306	0.41527	0.21846	-0.13234	0.35041	-0.7654	0.30683	0.16633	0.1627	0.78136	0.31113
-0.67307	0.10489	0.33276	0.78358	0.16688	0.16675	-0.98597	0.83164	0.14609	-0.1489	-0.26457	-0.23623	0.32795	0.84147	-0.30409	0.55432	-0.37079
-0.59439	0.20296	0.24342	0.34018	0.084879	0.41997	-0.16298	-0.071299	-0.368	0.23453	0.17407	-0.31521	-0.030555	0.23915	-0.79658	0.059793	0.92218
-0.55476	0.097352	0.49148	-0.43177	-0.18541	-0.5459	-0.53692	0.50771	0.39287	-0.088379	0.49596	0.45159	0.070827	0.38123	-0.50631	0.67202	0.63925
0.12776	0.032344	0.62757	0.47296	0.81365	-0.46806	-0.51188	0.25979	0.71911	-0.2402	0.3467	0.35681	0.56258	0.91496	-0.72087	0.20381	-0.4136
-0.37695	0.11397	0.38695	0.037368	-0.068639	0.75565	0.26377	0.99386	-0.76748	-0.0067683	0.25498	-0.41211	0.17291	-0.87346	-0.62473	0.22952	0.62984
-0.79217	0.067317	-0.36495	0.043415	0.63457	0.52853	-0.020184	0.26282	-0.43228	-0.075798	-0.71277	-0.18153	0.34966	0.88832	-0.50577	0.20397	-0.11834
-0.22511	0.31377	0.11248	-0.64618	0.2404	-0.085761	0.8346	0.51272	-0.33108	0.21828	0.27343	-0.57351	0.81434	0.61826	-0.45586	0.57509	-0.2176
-0.99586	0.031559	0.16337	0.55122	-0.20702	0.32854	0.38217	0.40295	0.54451	-0.33502	-0.64427	0.087641	-0.15566	-0.24933	-0.98424	0.12485	0.90327
