# Supplementary material for: Distinct cellular states determine calcium signaling response
Source: Mol Syst Biol. 2016 Dec 15;12(12):894. doi: 10.15252/msb.20167137 (PMC5199124; doi:10.15252/msb.20167137)
Supplement: Supplementary file 6 — Source Data for Figure 3 [file MSB-12-894-s005.zip › parameterDistributionGroup/parameterDistribution119.csv]

-0.25067	-0.14193	0.26128	0.15112	0.87638	-0.025002	-0.38136	0.48531	-0.20231	-0.40511	0.38112	0.70682	-0.31806	-0.1907	-0.31206	-0.48258	0.086049
-0.01744	0.16018	0.88981	0.55594	0.13933	0.028237	0.12512	0.17475	-0.15936	-0.2066	-0.41724	-0.28578	-0.2093	0.73306	0.33462	0.09896	-0.13153
-0.38818	0.15807	0.1423	-0.9885	-0.040929	0.14205	0.098142	0.87637	-0.27948	-0.15305	-0.22818	-0.17368	0.16134	0.45155	-0.35276	-0.10137	-0.044976
-0.93894	-0.14033	0.78577	0.19015	-0.40868	-0.30637	-0.70337	0.68187	0.26308	-0.24768	-0.36816	-0.95321	-0.26708	0.13038	0.24547	-0.68598	-0.24448
-0.57318	0.12741	-0.66843	-0.12516	0.84812	0.37078	0.4547	0.41866	-0.078351	-0.049142	0.67346	0.40287	-0.20399	-0.19521	-0.5338	-0.82411	0.18159
-0.60825	-0.038004	0.25175	-0.053636	0.21391	0.4349	0.79435	0.016485	-0.43286	-0.11481	-0.0032468	-0.96443	-0.35207	0.62319	-0.116	0.035581	0.52554
0.25377	0.15794	0.76926	-0.21849	0.3484	0.21228	-0.18444	0.67448	-0.68689	0.017389	-0.79469	-0.50347	-0.21722	-0.88777	-0.78568	-0.69909	0.23814
-0.42624	0.19105	0.68074	0.25331	-0.14945	0.15364	0.81686	0.4179	-0.13946	0.2299	0.39975	0.20326	0.38316	0.35246	-0.68052	0.037472	-0.072386
-0.4899	0.15224	0.60193	-0.33137	-6.7427e-05	-0.77745	-0.37784	0.29444	0.05926	-0.22175	0.083636	0.20146	0.18884	-0.15527	-0.63097	-0.71908	-0.12138
-0.16023	0.049289	0.79288	0.39053	0.64975	-0.071849	0.033889	0.12402	-0.50733	-0.49425	-0.27685	-0.28343	-0.57607	0.73552	0.79184	-0.35733	-0.11965
-0.97575	-0.18573	-0.21787	-0.17783	0.79603	0.15597	0.012249	0.17328	-0.3858	-0.74552	0.58368	0.66497	0.1106	0.91533	-0.49397	-0.046847	0.12521
0.20255	0.13499	0.5844	0.044574	0.41645	-0.17198	-0.28282	-0.19359	0.65532	0.038193	-0.32944	-0.65804	0.15735	0.98353	-0.58473	0.31565	0.72548
-0.9009	0.14802	0.58224	-0.22909	-0.50406	-0.19177	-0.033232	-0.017043	-0.34989	-0.81131	0.72963	-0.052228	0.15156	0.61203	-0.021073	0.092321	0.033839
-0.31146	0.17374	-0.31693	-0.15702	0.46218	-0.42012	0.75131	0.36976	0.84687	-0.48701	0.95266	0.74038	-0.62598	-0.35587	0.17934	0.10101	0.96425
-0.078841	0.10105	0.51903	-0.16679	0.13795	0.59956	-0.30253	0.63813	0.23124	0.33555	-0.019016	-0.13856	0.26013	0.63111	-0.87346	-0.73276	0.036824
-0.93584	0.021862	0.12984	0.12503	-0.096799	0.2544	0.31926	0.62274	0.5486	-0.94257	-0.55146	0.83013	-0.10444	0.68434	-0.83014	-0.85918	-0.28193
-0.771	0.11724	-0.085039	0.38773	0.27431	0.61216	0.61538	0.61809	0.049078	-0.68251	0.18042	-0.44559	0.39443	-0.16633	-0.97504	0.42752	0.53618
-0.69758	0.11038	0.5027	-0.86	-0.49783	-0.10276	0.12633	0.37381	-0.20543	-0.61338	-0.20994	-0.32951	0.15251	-0.028117	-0.71491	0.34057	0.71647
-0.1655	-0.044814	0.75018	0.77589	0.52176	0.49204	0.62145	0.18406	-0.05639	-0.26521	0.11005	0.79147	-0.07292	0.762	0.41097	0.8782	0.80545
0.51638	0.19508	0.5767	0.49026	0.59495	0.23856	-0.44245	0.56343	0.56396	0.35948	0.34688	0.71472	0.30892	0.63091	-0.6321	-0.1595	-0.3036
-0.044665	0.034032	0.44118	0.34708	0.61496	-0.24717	-0.4246	0.80236	0.98075	-0.58198	0.95579	-0.40738	0.19567	0.37582	-0.53914	-0.24053	-0.16487
-0.14031	0.27723	-0.047943	0.69795	0.3655	0.23463	0.3948	0.42211	0.87083	-0.19922	0.35283	0.27533	-0.19341	0.058671	-0.32054	-0.28646	0.24532
-0.93047	0.11411	-0.33878	-0.64066	0.3341	-0.69434	0.63661	-0.063993	0.034279	-0.85318	0.55174	0.31152	-0.21941	0.7204	-0.18681	-0.55564	-0.21314
-0.28014	0.11214	0.5804	0.39119	0.19365	0.57182	0.80298	0.78223	0.0085574	0.22086	-0.059202	0.66252	0.86216	0.70533	-0.46834	0.62622	-0.31579
-0.10013	0.15026	0.8911	0.74352	-0.075076	-0.25001	0.19385	0.07101	0.59115	0.074378	-0.23886	0.14478	-0.18724	-0.23551	-0.47857	-0.80536	0.07038
-0.30449	0.10091	0.17751	-0.19142	0.72755	-0.74709	0.00337	0.28836	-0.35343	-0.73167	0.13392	-0.21484	-0.42565	-0.57436	-0.073923	-0.13992	0.55791
-0.6302	0.029828	0.65543	-0.23381	-0.10157	-0.5357	0.28335	0.28471	0.30292	-0.4765	0.6944	-0.57588	0.11901	0.91528	-0.34176	0.33408	0.13703
-0.32122	0.14139	0.11789	0.16515	0.43484	-0.28666	0.23636	0.81885	0.27333	-0.10906	0.47395	0.22339	0.3483	0.34213	0.36152	0.82368	-0.055174
-0.97572	0.1407	0.28737	0.28727	-0.40294	0.59713	-0.63749	0.18515	-0.36062	-0.68382	-0.35768	0.047034	0.26029	0.42541	-0.62415	0.63527	0.39184
-0.52349	-0.12735	0.47568	-0.24101	0.39761	0.5214	0.58829	0.67009	-0.52523	-0.35928	0.041614	0.3746	0.56076	0.91078	-0.45022	0.95948	0.21622
-0.93371	-0.11152	0.31509	0.66118	0.025083	-0.018123	0.92194	0.29386	0.36376	-0.83696	0.14271	0.29846	-0.32037	-0.77578	-0.28757	-0.17298	0.80525
-0.69841	-0.00075208	0.39901	0.41028	0.07847	0.17579	-0.34039	0.34614	-0.33023	-0.44301	0.48117	-0.10047	-0.17176	0.83069	0.9892	0.85899	0.19935
0.71004	0.2374	0.81471	-0.2637	0.36674	-0.39042	0.18511	0.83438	0.32978	-0.21762	-0.34668	-0.069856	-0.22026	-0.2246	0.0077369	-0.86955	-0.31366
-0.13998	0.10557	0.90953	-0.57452	-0.14396	-0.81158	-0.41882	0.16084	0.24171	0.025305	-0.36709	-0.65086	0.33085	0.54657	-0.28145	0.46553	0.28164
-0.95823	-0.17009	0.10727	0.26079	0.17013	-0.20235	-0.29094	0.55551	0.35538	-0.4934	0.037853	0.22856	-0.4374	0.14384	0.32878	0.45879	0.52295
-0.65348	0.14186	-0.42767	0.50538	0.70666	0.19458	0.41734	0.15175	-0.18494	-0.11833	-0.37018	0.48335	-0.29912	0.23312	-0.21689	-0.20059	0.11208
-0.59308	0.085392	0.78921	-0.72948	-0.023577	-0.6139	-0.4612	0.28558	-0.44956	-0.77437	-0.36309	-0.502	0.46954	0.60243	-0.73524	0.17567	-0.14595
-0.45963	-0.021368	0.55098	-0.50076	0.18851	0.061299	0.40067	-0.1734	-0.5054	-0.36	-0.81524	0.35622	0.2747	0.65148	-0.78798	0.25839	0.4847
-0.62969	0.28452	0.64071	0.92022	-0.50423	0.42958	-0.27038	-0.019658	0.59788	-0.57206	-0.83433	-0.57898	-0.32273	0.92885	0.3181	-0.48304	-0.26064
-0.126	0.31706	-0.55077	0.54603	0.8755	0.65227	-0.17746	0.075319	-0.13505	-0.28092	-0.88894	0.65944	-0.50177	0.84375	0.32267	0.55372	0.45589
-0.096796	0.032929	0.85334	0.28712	0.65894	-0.53668	0.30257	0.0039815	-0.29786	-0.17546	-0.72592	0.013881	-0.281	0.17275	0.005096	-0.29286	0.30777
-0.58524	0.021544	0.36982	-0.55174	0.25983	-0.16407	0.75661	0.56283	-0.58175	-0.62135	0.97591	0.81436	0.13712	0.12252	-0.12596	-0.2288	-0.089718
-0.42101	0.11833	0.25191	0.78544	0.24839	0.46646	-0.64114	0.19621	0.55521	-0.1229	-0.5243	-0.55628	-0.072099	0.8537	-0.26843	-0.23983	-0.15085
0.23491	0.034739	0.91615	-0.56488	0.24876	-0.78032	-0.14614	0.33896	0.58947	-0.57143	0.67765	0.60776	-0.33915	0.75091	0.60347	0.4117	0.42719
-0.35763	0.29139	0.21358	-0.37966	-0.24675	0.90729	0.077183	0.75493	-0.44647	-0.17001	-0.42235	-0.68609	0.60045	0.24766	-0.85861	0.67972	0.2094
-0.2938	0.1277	0.3519	-0.050453	0.2094	-0.10696	-0.7502	0.96878	0.97548	-0.57205	0.17054	0.47991	0.43589	0.49697	-0.93844	-0.64527	-0.25059
-0.59107	0.17623	-0.34922	0.70232	0.55816	0.49998	-0.55299	0.80658	0.88608	-0.81475	-0.41127	0.44939	0.16276	0.73847	-0.399	-0.50561	-0.35301
0.1534	0.048729	0.78036	0.36912	0.87121	-0.31449	0.86195	-0.23321	0.021359	-0.43049	0.37584	0.76879	-0.43079	0.72178	-0.11743	-0.87823	0.11159
-0.47996	-0.27829	0.68316	0.68996	0.22959	0.60918	-0.46222	0.22394	0.23229	-0.7738	-0.84835	0.16192	-0.75185	0.68394	0.56008	-0.10006	0.31627
-0.79304	0.12205	0.47665	-0.29066	-0.0051176	-0.063012	-0.063344	0.4883	-0.35419	-0.82777	0.24674	-0.15423	0.52555	0.71803	-0.47467	0.52235	-0.20728
-0.79804	0.062011	0.61939	0.2712	-0.39638	0.87762	0.53225	0.96358	-0.17678	-0.77441	-0.33883	0.60313	0.47366	0.66002	-0.54087	0.68823	-0.12019
-0.10828	0.14685	0.99218	0.32609	0.075756	0.099024	0.61621	0.37748	-0.2869	-0.19027	-0.88124	-0.79143	0.4045	0.49015	-0.37538	0.49781	-0.20935
-0.86512	0.033726	-0.29731	0.10506	0.15944	-0.095222	0.23776	0.53682	0.90921	-0.63394	-0.99998	0.54399	-0.15001	0.57712	-0.51039	-0.10794	0.19339
-0.36553	0.081072	0.28684	-0.75545	0.79281	-0.85376	0.38909	0.3265	-0.92037	-0.47161	-0.43585	0.12712	-0.13791	-0.28698	-0.32454	-0.96555	-0.22668
-0.085121	0.14891	0.8385	-0.34997	-0.36965	-0.061415	0.23999	0.33465	0.38617	-0.7104	-0.66884	0.26212	-0.53683	0.76142	0.44789	-0.13185	0.070202
-0.26828	0.0030732	0.93065	0.1497	0.079719	-0.17812	0.91899	-0.12784	0.36103	-0.57272	0.16616	0.097711	-0.12171	0.26981	-0.96207	-0.74704	0.43315
-0.34511	0.18715	-0.046744	0.6909	0.37608	0.83245	-0.38348	0.78161	0.69072	-0.33763	-0.11217	0.08511	0.36681	0.69521	-0.64462	-0.10971	-0.18318
-0.81583	0.020794	-0.025751	-0.63952	0.24991	-0.54885	0.34189	0.24738	0.23784	-0.32265	-0.72067	-0.43162	0.11365	0.79218	-0.2235	-0.53486	-0.33677
-0.99921	0.19645	-0.35849	0.39508	0.74601	0.5589	0.56995	0.25549	-0.92511	-0.92583	0.42211	0.22142	0.18704	0.14336	-0.42072	0.39334	0.32371
-0.64228	0.33234	-0.61973	0.28297	0.57759	0.58638	-0.039884	0.45783	0.10114	-0.59496	0.78389	-0.078778	0.11188	0.32132	-0.43846	-0.41705	-0.21145
-0.31172	0.14233	-0.41463	0.31373	0.9267	0.32474	0.33322	-0.079472	0.029111	-0.74716	-0.84635	0.036794	-0.41792	0.79483	-0.065358	-0.11177	0.17668
0.054979	0.091452	0.47036	0.30161	0.38871	0.24275	0.39964	0.24897	0.76465	-0.61197	-0.26565	0.69015	0.13177	0.73681	-0.95077	-0.11468	0.12535
-0.97023	0.18898	-0.77703	-0.20083	0.64573	0.29104	-0.2784	0.33301	-0.29259	-0.91259	0.027237	-0.92624	0.26278	0.075055	-0.72695	0.5493	0.55252
-0.29909	-0.0076682	0.60953	-0.3634	0.23171	-0.16192	0.55069	-0.071355	-0.18336	-0.046587	0.17582	-0.95081	-0.18244	0.56309	-0.93081	-0.90367	-0.028307
-0.67532	0.0099917	0.55567	0.75176	0.20955	0.61493	0.70756	0.45169	-0.62308	0.57108	-0.057949	0.027568	0.38367	0.20268	-0.53759	0.93519	0.89881
-0.75855	-0.062497	-0.12556	0.63851	0.62919	0.37273	-0.22668	0.44081	0.33216	-0.33467	-0.42113	0.51038	0.44547	0.0037769	-0.91799	0.25256	0.37385
-0.62996	0.27622	-0.21459	-0.061594	0.054745	0.59851	0.34292	0.44533	0.34223	0.53035	0.12485	0.003926	0.9496	0.95805	-0.94062	0.79088	0.24134
-0.63095	-0.045581	0.4753	-0.37303	0.17437	-0.1666	0.45513	0.28268	0.20371	-0.70871	0.78125	-0.29963	-0.096613	0.86199	-0.31752	-0.63886	-0.039558
-0.42684	0.31922	0.1496	0.60104	-0.18729	0.90637	0.26546	0.13523	-0.49143	-0.24823	-0.63617	-0.86828	-0.53937	-0.27106	0.2126	-0.15466	0.48617
-0.86784	0.09601	-0.0066387	-0.82811	0.0072164	0.067552	-0.40712	0.36162	-0.78746	-0.4632	0.015445	0.063804	0.21234	0.30285	-0.52379	-0.33415	-0.28215
-0.14462	0.012057	0.51783	-0.41856	0.74932	-0.54588	-0.64461	0.35873	-0.12256	-0.96231	0.28427	-0.47043	0.70428	0.51425	-0.97331	0.11734	-0.26084
-0.75274	0.17229	-0.2721	0.79776	0.093231	0.98458	0.2903	0.44777	0.2589	-0.031922	0.2748	-0.59041	-0.093706	-0.22212	-0.29646	0.069399	0.80208
0.34894	0.24591	0.76082	-0.42078	0.38598	0.46886	-0.6249	0.39378	-0.85914	-0.12214	0.80558	-0.32727	0.48841	0.053046	-0.43547	0.35355	0.098995
-0.065411	0.11991	0.80054	0.85906	0.37862	-0.54497	0.31945	0.6375	0.63817	0.29544	-0.82546	-0.63845	0.15026	0.81883	-0.16823	0.36396	-0.1241
-0.90274	0.20036	0.10688	0.62999	0.10419	0.26722	0.5612	-0.032338	0.0045562	-0.95446	0.29665	-0.42578	-0.18232	-0.30889	-0.78077	-0.29665	0.78364
-0.81594	0.14429	0.15104	0.82163	-0.098724	0.4011	0.5717	0.25762	0.76073	-0.11762	-0.043781	-0.42089	0.099848	0.56479	-0.11179	-0.34011	-0.0036761
-0.65396	0.088213	-0.074438	0.045786	0.43646	0.40196	-0.95091	0.049762	-0.7229	-0.81193	-0.4789	0.17153	-0.52275	-0.38257	-0.16293	0.052778	0.94714
-0.18567	-0.16861	0.76025	-0.32734	0.042146	0.18438	-0.10725	0.8783	-0.26627	-0.2337	0.63691	-0.20346	-0.23955	0.81769	0.82622	0.89878	0.2545
-0.019792	0.018562	0.11498	-0.11185	0.96197	-0.050405	-0.67821	0.28853	-0.35529	-0.56421	0.12529	-0.30468	-0.058607	0.7169	0.49183	0.55901	0.16235
-0.32162	0.1462	0.63363	0.7364	-0.0089294	0.2596	0.93823	0.4968	0.37108	-0.77931	-0.02344	0.14829	0.037627	0.045657	-0.30424	-0.18123	-0.13041
-0.92826	0.14629	-0.16896	0.97111	0.4662	0.20908	-0.30797	0.37832	0.14295	0.027522	-0.51239	0.4877	0.40282	0.69251	-0.56664	0.89328	0.042052
-0.2886	0.056697	0.2728	0.71978	0.95341	-0.36075	0.12033	0.01096	0.61046	-0.017711	0.2118	0.60502	0.4695	0.81504	-0.80449	0.97095	0.74499
-0.99406	0.10175	-0.44503	0.24112	0.82689	-0.6662	-0.70844	0.42092	0.17959	0.10992	0.32075	0.64578	0.42408	0.1764	-0.76063	0.91793	0.55844
-0.29737	0.0079612	0.85772	0.87264	0.18544	-0.0033766	-0.27294	0.43597	0.22438	0.076292	0.14945	-0.087099	0.075826	0.075422	-0.3368	0.60356	0.54834
-0.27535	0.35467	-0.2561	0.16256	0.42363	0.86669	0.051066	0.16879	-0.26475	-0.6123	-0.63951	0.090503	0.85571	0.32639	-0.87286	0.99056	0.10436
-0.084032	0.03423	0.66399	-0.94409	-0.071851	0.3582	-0.23109	0.65852	-0.96931	0.24227	-0.079234	0.075682	0.13408	0.0079417	-0.21	0.16971	0.29262
-0.074051	0.011359	0.071759	0.63341	0.91	0.01691	0.49596	0.49182	0.44574	0.083511	-0.55348	0.88051	0.4116	0.44649	-0.24725	0.89325	0.20931
-0.64345	0.16727	0.39549	0.37318	0.22063	-0.47423	0.46617	0.067037	0.59066	-0.73792	-0.8849	0.052844	0.45543	0.62746	-0.567	0.41697	0.29807
-0.81243	-0.0066585	-0.3452	-0.052857	0.82264	-0.43223	-0.64676	0.9351	-0.92513	-0.21914	-0.21406	-0.94977	-0.5086	-0.28249	0.89009	0.9176	0.77825
-0.61288	0.010341	0.40455	0.19983	0.21532	0.85367	0.90074	-0.014901	-0.69076	0.32624	0.29938	0.75209	0.32091	0.99846	-0.78847	0.001241	-0.0090935
-0.70521	0.0054752	0.52485	0.88985	0.23567	-0.035757	-0.94469	0.56273	0.46554	-0.86513	0.45989	0.053934	0.487	0.46161	-0.088387	0.5532	-0.18674
-0.28882	-0.070034	0.62956	-0.26497	0.010611	0.14435	0.64462	0.37993	-0.036849	0.33977	0.23092	0.78613	0.22806	0.33625	-0.92253	-0.20409	0.14989
-0.38282	0.22545	0.76642	0.55793	0.018121	-0.21945	-0.23845	0.61269	0.08169	0.080834	-0.83302	0.99814	0.22198	0.31135	-0.47244	-0.12792	-0.26766
0.080056	0.16796	0.79324	-0.17277	0.2301	-0.5662	0.56596	-0.087154	0.66089	-0.61212	-0.61417	-0.25698	0.24478	0.45508	-0.69024	-0.22502	0.43601
-0.47037	0.17761	-0.29857	-0.14263	0.83692	-0.21994	-0.27406	0.26481	-0.20144	-0.99599	-0.041825	-0.12665	0.072749	0.078485	-0.34739	0.47925	0.60303
-0.16445	0.00080062	0.53565	-0.59076	-0.18629	0.41466	0.34093	0.77535	-0.45934	-0.054123	0.015062	-0.16796	-0.3496	0.58876	0.67507	0.37899	0.21593
0.19891	0.10552	0.31069	-0.49778	0.61486	-0.54407	0.98188	0.41302	0.029782	0.42035	0.032582	-0.063556	-0.22081	0.43676	-0.063707	0.059435	0.26779
-0.5305	0.2629	0.31468	0.62735	-0.26663	0.069649	-0.32665	0.12122	0.19871	-0.19007	-0.80347	0.64145	-0.24892	0.17258	-0.26632	0.033562	0.29513
-0.24611	-0.21732	0.77259	-0.42553	0.67181	-0.079913	0.021286	0.58904	-0.6379	-0.35513	0.27729	-0.17508	0.42705	0.95727	-0.51275	0.66669	0.059192
-0.19669	0.12376	0.32374	0.71983	0.40874	0.49109	-0.015606	0.72543	0.71152	-0.31609	0.22826	-0.10315	0.53578	0.25403	-0.96213	0.55252	0.33901
0.040526	0.16809	0.45419	0.63893	0.46088	-0.24207	-0.20875	0.47307	0.99071	0.082917	-0.55982	0.17158	0.12976	0.84265	-0.68278	0.18064	-0.11352
-0.48316	0.0090936	-0.32709	0.21815	0.84879	-0.10822	-0.97092	0.82158	0.75693	-0.83604	-0.43622	0.78062	0.67922	0.43267	-0.054881	0.9465	-0.088052
-0.94343	0.15938	0.78557	0.36815	-0.53921	-0.2805	0.53056	-0.095957	-0.058348	-0.01456	0.7734	0.28446	-0.25745	0.34268	-0.038678	0.047455	0.60546
-0.79684	-0.081181	0.42629	0.88029	0.41494	-0.71988	-0.41915	0.7257	0.81661	-0.39206	-0.2592	0.56648	0.16621	0.35412	-0.47945	-0.16091	-0.29908
-0.36392	0.30713	-0.31616	0.6229	0.39713	0.80733	-0.2426	0.31454	0.15509	0.17865	0.3069	-0.065946	0.0037004	0.21608	-0.58453	0.010744	0.56614
-0.57088	-0.19103	0.46303	-0.30452	0.40647	-0.247	0.6903	0.31518	-0.35078	-0.56001	0.59228	-0.40372	-0.27673	0.61486	0.41042	0.15223	0.19919
-0.93542	0.095431	0.1985	-0.0289	-0.62089	0.83558	0.56071	0.65236	-0.076305	0.12721	0.94819	0.53641	-0.37044	0.97868	0.42904	-0.71217	-0.36436
-0.41877	-0.012923	-0.34667	-0.3724	0.83527	0.26128	0.64485	0.37793	0.13555	-0.36114	0.060631	-0.48799	0.075587	0.54955	-0.8679	0.016507	0.61313
-0.7698	-0.016435	0.4569	-0.15699	-0.19817	0.30275	0.074316	0.41237	-0.93286	0.19834	0.043852	-0.15103	-0.19931	0.31933	-0.0093247	0.56083	0.4829
-0.15296	-0.17637	0.82233	-0.32746	0.74188	-0.59197	-0.16724	0.50333	-0.39814	0.19836	0.50567	-0.20462	0.31537	0.25285	-0.62788	0.017307	0.23991
0.23714	0.090181	0.30601	0.099098	0.74631	0.98031	-0.032432	0.26718	-0.57379	0.29496	0.2763	0.066168	-0.27781	0.19143	-0.24087	0.022899	0.74211
-0.39299	-0.12075	0.38133	-0.29424	0.37879	0.47621	0.81692	0.043574	-0.73471	0.42555	-0.29489	0.6041	-0.1167	0.82744	-0.33265	-0.31809	0.12967
-0.44814	0.051701	0.0093739	0.17661	0.5669	-0.38681	-0.16949	0.60014	0.38148	-0.11413	-0.40938	-0.57301	-0.11638	0.3042	-0.13674	0.67753	0.47168
0.23831	0.22976	0.55125	-0.37218	0.63433	0.22472	-0.024733	0.15914	-0.42052	-0.028057	0.15261	-0.1076	0.69977	0.54774	-0.82061	0.17103	-0.25789
-0.99679	-0.14837	0.24682	0.11184	-0.57889	0.54964	0.73182	0.86541	0.55562	-0.28062	-0.65997	0.59777	-0.5845	0.40275	-0.10146	-0.34062	0.28932
-0.56973	0.051672	0.52825	0.70825	0.42105	0.54759	-0.29863	0.74218	-0.79378	-0.53439	0.4807	0.078165	0.33475	0.48484	0.10146	0.42106	-0.2264
0.62901	0.14802	0.55333	-0.44344	0.5691	-0.2221	0.37704	0.71558	0.26377	-0.3446	-0.20262	-0.87274	0.010143	-0.27473	-0.53479	-0.58771	-0.03131
-0.5135	0.19774	0.22193	0.21329	0.26139	0.15629	0.34657	-0.012985	-0.24321	-0.66925	0.8831	0.58128	-0.11942	0.20462	-0.089938	-0.61029	-0.1268
-0.51266	0.17623	0.87576	0.00022404	-0.52307	0.30478	0.90551	0.59584	-0.42379	-0.78466	-0.61253	-0.70412	-0.30562	-0.61236	-0.078503	0.11039	0.76717
-0.99001	0.035725	-0.41855	0.94133	0.46837	0.39387	0.52449	0.16364	0.58106	-0.84965	-0.68147	0.45729	0.097657	0.52887	-0.30179	0.36913	0.35103
-0.34607	0.14524	0.71648	-0.0074463	-0.28897	-0.39799	0.39465	0.98439	0.91686	0.046152	0.14363	0.57919	0.58417	0.76241	-0.084	0.53733	-0.27461
