# Supplementary material for: Distinct cellular states determine calcium signaling response
Source: Mol Syst Biol. 2016 Dec 15;12(12):894. doi: 10.15252/msb.20167137 (PMC5199124; doi:10.15252/msb.20167137)
Supplement: Supplementary file 6 — Source Data for Figure 3 [file MSB-12-894-s005.zip › parameterDistributionGroup/parameterDistribution12.csv]

0.15071	-0.1247	0.67141	-0.64102	0.74654	-0.72923	0.66497	0.45502	0.10514	-0.027302	-0.63818	0.54829	0.17355	0.49957	-0.26643	0.094991	-0.056986
-0.38232	0.1075	0.72123	0.8685	-0.0020957	0.73217	0.58674	0.49591	-0.30525	0.60357	-0.60874	0.25979	0.08926	0.030162	-0.94948	-0.90746	-0.26464
-0.64297	-0.26643	0.61525	-0.57903	0.5378	-0.23534	0.14283	0.25208	-0.72108	-0.25396	-0.036756	-0.13823	0.60505	0.95104	-0.81984	0.50465	-0.025872
-0.13753	0.052611	0.6797	0.43487	0.73374	-0.54441	0.62424	0.55879	-0.021657	-0.73325	0.085151	-0.51016	0.25086	-0.59598	-0.62156	0.37839	0.44478
-0.62195	-0.177	0.36323	-0.45551	0.45541	-0.046022	-0.71294	0.6331	-0.35458	-0.068699	-0.22219	0.17021	0.5877	0.43415	-0.85051	-0.063783	-0.33774
-0.71081	-0.2778	0.55297	0.63465	0.2553	0.11264	0.44421	0.45405	0.51815	-0.48772	-0.58038	-0.22703	0.13666	0.89501	-0.25143	0.69133	0.37591
-0.58703	-0.063466	0.94469	0.2184	-0.26424	0.93854	-0.14144	0.69243	-0.72007	-0.10185	-0.41892	0.64728	0.43895	0.080069	-0.72479	0.62574	0.22682
-0.62491	0.022133	0.88493	-0.33981	-0.014434	0.073864	0.096981	0.12476	-0.89455	0.20052	0.20789	-0.16923	0.29569	0.8455	-0.33558	0.22033	0.040888
-0.35795	-0.17771	0.34447	0.58111	0.82398	0.19429	0.44821	0.7199	-0.2217	0.016693	-0.023556	0.017449	-0.034243	-0.27943	-0.36128	-0.47972	-0.04902
0.0078568	-0.12377	0.76771	-0.10042	0.39875	-0.022139	-0.19174	0.33182	0.025241	-0.79112	0.44779	0.69716	-0.39235	0.14223	-0.10112	-0.80459	-0.24988
-0.83303	0.036089	-0.19121	-0.095328	0.7005	-0.55947	-0.2813	0.020766	0.16508	-0.26102	0.69977	0.78006	0.55036	0.92524	-0.3021	0.69643	-0.0545
-0.58141	-0.13	-0.0038171	0.61441	0.49598	0.18488	-0.10048	0.16221	0.87549	-0.56975	-0.62375	0.78206	-0.56797	0.46407	0.15024	-0.023033	0.48657
-0.29182	0.045589	0.5364	-0.16169	0.74358	-0.61397	0.7931	0.60401	-0.42735	-0.86716	0.97545	0.83466	0.24891	0.24436	-0.53941	-0.025776	-0.34159
-0.70336	-0.0013011	0.52493	0.22087	0.43378	-0.45465	-0.30404	0.60117	-0.43149	-0.10287	-0.23419	0.27937	0.31295	-0.25816	-0.83585	-0.52757	-0.34581
-0.45794	0.032867	0.61335	0.92858	-0.010228	0.06826	0.46665	0.21925	0.56316	-0.83055	0.31662	0.60135	-0.40181	-0.45116	-0.17893	-0.95861	-0.15034
-0.6041	-0.022242	0.42667	-0.9963	-0.021067	0.27901	-0.95592	0.7193	-0.84151	-0.3948	-0.14596	0.62194	0.23431	0.97099	0.17437	0.31758	-0.37512
-0.13143	0.07128	0.16611	0.41627	0.78401	-0.49173	0.15579	0.30349	0.78471	-0.75213	-0.50163	0.24642	-0.19411	-0.20491	-0.35585	0.49843	0.99377
-0.80364	0.16081	-0.47542	0.89527	0.75387	0.057243	-0.3234	-0.039476	0.78222	-0.71145	-0.91791	0.37619	0.021922	0.38853	-0.57107	-0.36475	0.12182
-0.39501	-0.17587	0.46505	0.60654	0.32223	0.81358	-0.2324	0.65051	0.42057	-0.85583	0.041565	0.54411	0.36647	0.77128	-0.42905	0.44436	0.11223
-0.98515	-0.05828	0.50914	0.13099	-0.63952	0.3224	0.18266	0.9782	0.18782	-0.42461	-0.49266	0.45423	0.015676	-0.33931	-0.28991	0.32562	0.54839
0.62313	-0.1229	0.87767	-0.17134	0.8031	0.58894	-0.078199	0.22934	-0.24844	0.05788	-0.88244	-0.40419	0.1765	0.30341	-0.76254	0.158	0.6149
-0.79829	0.038375	0.85121	-0.41324	-0.28123	-0.0032603	-0.43377	0.29782	-0.78169	0.20015	-0.30108	-0.36958	0.62139	0.82437	-0.37661	0.79852	-0.11834
-0.75051	-0.020731	0.8797	0.65937	0.12343	-0.45482	-0.61208	0.13597	0.13795	-0.14861	-0.49305	0.19137	0.48605	0.93076	-0.57917	0.29512	-0.35001
-0.64673	-0.12471	0.4511	0.6897	0.72481	-0.66364	0.56827	0.049743	0.18342	-0.10426	0.27264	0.34258	-0.072275	0.36693	-0.65977	-0.38143	0.034926
-0.50954	0.063665	0.40915	-0.3794	0.43146	-0.0251	0.19086	0.11737	-0.76757	-0.64039	0.70933	-0.14727	0.48056	0.59794	-0.49346	0.7594	0.12547
-0.20774	-0.033619	0.89247	-0.29343	-0.072657	0.82942	0.25092	0.91413	-0.85514	0.20211	-0.061996	0.38168	0.62897	0.05183	-0.77806	0.086771	-0.28368
-0.67098	0.17227	0.44624	0.24621	-0.33956	0.99015	-0.4238	0.60991	-0.44558	-0.59942	0.17756	-0.13487	0.49756	-0.39383	-0.73815	0.64016	0.30618
-0.38353	-0.021549	0.28834	0.43882	0.56037	0.83499	0.35044	0.30878	-0.72064	-0.72149	-0.75259	0.11088	-0.69218	0.34608	0.74718	-0.35828	-0.22206
-0.47282	0.043091	0.19294	-0.3247	-0.24085	0.73657	0.40778	0.26102	-0.063218	-0.053293	0.30907	0.13502	-0.34698	0.336	-0.49675	-0.085757	0.90461
0.27481	0.10571	0.79039	0.44038	0.98413	0.2184	0.3702	0.56727	-0.96517	0.279	0.33361	-0.35056	0.45349	0.24493	-0.38871	0.27639	-0.23776
-0.71902	0.16653	-0.33047	-0.25323	0.14499	0.84781	0.26837	-0.41592	-0.36366	-0.92873	-0.72905	-0.068991	-0.74425	0.95158	-0.02151	-0.15763	0.8015
-0.71993	0.11571	0.091808	0.45829	-0.17545	0.91501	-0.24078	0.22876	0.16575	-0.44257	-0.57222	-0.42462	-0.31505	0.34525	-0.04262	-0.25256	0.24903
0.40254	0.18414	0.58176	0.43814	0.61351	-0.02849	-0.17125	-0.19603	0.48546	0.36105	0.029613	-0.024283	0.26194	0.6284	-0.82337	0.51876	0.72765
-0.69835	-0.017801	-0.044057	0.13764	0.81678	-0.39352	-0.12663	0.038247	0.01477	-0.20062	0.19495	0.20721	0.32996	0.2924	-0.9921	-0.59699	-0.31009
0.070836	-0.049768	0.31904	0.051707	0.87827	0.18157	0.80719	0.99986	-0.26889	-0.22449	-0.80556	0.21398	-0.28587	0.42031	0.26972	-0.31387	-0.40452
-0.61918	0.078903	0.8267	0.080481	-0.14957	0.27529	0.72395	0.30605	-0.70353	-0.79536	0.20305	-0.38876	-0.10593	-0.074813	-0.12024	-0.23726	0.018311
0.21924	0.13579	0.16027	0.057238	0.6768	0.63293	0.20879	0.80178	-0.16261	-0.40317	-0.9189	-0.86383	0.011239	-0.20664	-0.44958	0.16603	0.32079
-0.066844	0.20013	0.45322	0.084667	0.91129	-0.67618	-0.2605	0.50448	-0.3212	-0.17793	-9.151e-05	-0.45821	0.32065	0.41222	-0.63709	-0.40975	-0.48002
-0.77148	0.074823	0.36899	-0.84675	-0.33272	-0.12626	0.76186	0.56661	-0.39527	-0.14944	0.66825	0.94957	-0.016029	0.21035	-0.4585	0.40016	0.43152
-0.96908	-0.12038	0.70318	-0.68379	0.049167	-0.60505	-0.5931	0.45886	-0.74367	-0.16575	0.15284	0.17143	0.56251	0.74404	-0.29879	0.99734	0.090029
-0.93571	0.032933	-0.1247	0.89928	0.58011	0.19785	-0.45885	0.8366	-0.0034831	-0.62792	-0.44638	0.59506	-0.14185	0.035602	0.2251	-0.41589	-0.33633
-0.070567	0.16508	0.88199	0.24988	0.59468	-0.27088	-0.62378	0.52189	-0.72197	-0.01579	0.27378	-0.032154	0.94684	0.23788	-0.81835	0.83082	-0.45138
-0.61058	0.053844	-0.32708	0.22918	0.60466	-0.14996	-0.20092	0.455	0.89886	-0.36536	0.11051	0.49519	0.14746	0.82294	-0.23458	0.12717	-0.16665
-0.82479	0.012971	0.48113	0.39283	-0.27372	-0.030717	0.61559	0.27495	0.64538	-0.20446	-0.067061	-0.86608	0.12196	0.17992	-0.67099	-0.2022	0.097284
-0.7164	0.12479	0.28779	0.21831	0.044546	-0.36762	0.21224	0.38622	0.19689	-0.38563	0.34037	-0.14601	0.19591	-0.43163	-0.89587	-0.49803	-0.15431
-0.56559	0.20134	0.14277	-0.43148	0.42712	-0.29154	0.61094	-0.032854	-0.44409	-0.79189	0.70725	-0.11091	0.50114	0.13825	-0.67861	0.66153	0.42701
-0.59013	0.0010016	0.28224	0.87257	0.92017	-0.079109	0.019782	-0.01822	-0.078602	-0.54332	0.4461	0.20721	0.34114	0.44444	-0.69392	0.54507	0.42732
-0.50972	-0.065839	0.46759	0.74774	0.69903	-0.84497	-0.94301	0.79358	0.91085	0.031076	0.045039	0.2034	0.67585	0.74648	-0.34521	0.48637	-0.48969
-0.59943	0.3595	-0.44718	0.9102	0.2127	0.84553	-0.53164	0.42296	0.18078	-0.0078102	-0.22041	0.22752	0.12889	-0.37965	-0.71666	-0.2711	0.076535
-0.78654	0.087802	0.53149	-0.0091974	-0.48993	0.59236	-0.54116	0.48295	-0.14657	-0.2766	0.27492	0.22024	0.20877	-0.15804	-0.78268	0.60511	0.82698
-0.41631	-0.11764	0.8104	0.032338	0.042098	0.11635	-0.061937	0.6051	0.14191	-0.14832	-0.27674	-0.018999	0.65584	0.28286	-0.669	0.30572	-0.20633
-0.76512	0.044395	0.027158	0.024194	0.83589	-0.4503	0.26869	0.38617	-0.46954	-0.061468	-0.90659	-0.17191	0.50516	0.33165	-0.29637	0.65745	0.020296
-0.23697	0.056773	0.7353	-0.87177	-0.50427	0.37757	0.34432	0.56594	-0.53381	-0.5061	0.29811	0.88814	-0.46971	0.020709	-0.023653	-0.55208	0.058567
-0.11871	0.0099608	0.3906	0.5652	0.42427	0.29005	0.63769	0.65797	0.39255	0.62275	-0.93694	-0.71165	0.21901	0.88049	-0.24565	0.036442	-0.23366
-0.96213	0.083211	-0.32993	-0.33222	0.50492	-0.15057	0.28223	-0.19209	-0.30884	-0.58547	-0.50155	-0.64848	-0.35963	0.87547	0.059374	-0.22201	0.13334
0.014179	0.1149	0.64377	-0.19301	0.57296	0.47341	-0.058923	0.19701	-0.56031	-0.36208	-0.16116	-0.59102	0.25667	0.64279	-0.76795	-0.69141	-0.35655
-0.49798	0.0042659	0.58611	0.17222	0.083574	-0.79638	-0.31429	0.23051	0.62739	0.38091	-0.29371	0.66126	0.27621	0.70573	-0.051183	0.50744	0.086351
-0.82968	-0.067817	0.49433	-0.36634	-0.098983	-0.41585	-0.42153	0.3338	0.20477	-0.19863	-0.15705	-0.46466	0.055399	0.41468	-0.58863	-0.73742	-0.28079
-0.87766	0.041972	0.56205	0.92941	-0.19111	0.24954	0.23268	0.47922	-0.09798	-0.26491	0.040178	0.188	0.012312	-0.44922	-0.47708	0.15474	0.43074
-0.77976	0.0032506	-0.50442	0.64787	0.70756	0.31167	-0.16291	0.77193	0.61216	-0.79452	-0.45009	0.26426	-0.11797	-0.30602	-0.46872	-0.40054	0.037386
-0.47293	0.11629	0.48166	-0.19408	0.014184	-0.40739	-0.036165	0.41616	0.28522	0.23739	-0.87972	0.053301	0.54424	0.66998	-0.5191	0.54837	-0.25563
-0.20853	0.094739	0.52178	0.79637	0.64818	0.043483	0.25016	0.12672	-0.094575	0.1205	-0.35897	-0.14983	0.043539	0.27515	-0.26571	0.37174	0.55555
0.068263	0.27112	0.84902	0.26475	-0.11758	-0.12273	0.92385	0.18647	0.0028733	-0.28928	0.28646	-0.01104	-0.51358	0.51328	0.91239	-0.1085	-0.17864
-0.28553	0.11665	0.22974	-0.041105	0.47	-0.12154	0.4995	0.3593	-0.20509	0.52151	-0.28917	0.29476	0.35719	0.46958	-0.65985	-0.29397	-0.35041
-0.66654	0.046731	0.24728	0.28487	0.42909	0.18105	0.82487	0.66716	-0.18513	-0.93562	0.48687	0.64642	0.80365	-0.071498	-0.84455	0.8427	-0.22215
-0.21277	0.075589	0.26427	-0.24751	0.4626	-0.24205	0.82215	0.27369	0.20227	-0.40107	-0.24854	0.68093	-0.03177	0.63325	0.11886	0.15383	0.037185
-0.77637	0.10779	0.46698	0.22119	-0.21952	-0.13347	-0.33649	0.99264	0.42567	-0.44143	0.35089	-0.47053	0.65551	-0.16726	-0.84052	0.75077	-0.016761
-0.76841	0.14392	0.23556	0.1575	-0.025373	-0.81258	0.82977	0.41175	0.78464	-0.64032	0.27005	-0.334	-0.0026418	-0.3037	-0.51622	0.018694	0.30902
-0.019228	0.041335	-0.22416	0.42641	0.87616	0.72241	0.015761	0.57748	0.32316	-0.7233	-0.47982	-0.19158	-0.63585	-0.06717	0.19052	-0.36642	0.19041
-0.31091	-0.12676	0.44824	0.46913	0.77551	-0.61096	0.1314	0.87927	0.36953	-0.090953	-0.68679	-0.47998	0.099414	-0.37201	-0.35934	0.07626	0.2476
-0.687	0.15646	-0.0553	0.38243	0.30904	0.41701	-0.40792	0.53594	-0.21374	0.22245	-0.36085	-0.80395	0.35009	0.79543	0.16901	0.80604	-0.12471
-0.61437	-0.14371	0.44044	0.0074356	0.72242	-0.11274	0.40043	0.23457	-0.68752	-0.58762	0.73601	0.18749	0.246	0.32352	-0.77295	0.56597	0.47741
-0.42376	0.1251	0.14345	-0.030788	0.47656	0.54098	-0.46848	0.34615	-0.65043	0.029859	-0.91467	-0.72214	0.26235	0.59285	-0.27287	-0.29924	-0.43141
-0.59922	-0.15904	0.71455	0.79879	0.40322	0.91346	-0.018196	0.63223	-0.76511	-0.3481	-0.63366	-0.18	-0.054258	0.58516	-0.039737	-0.27776	-0.30997
-0.6283	-0.092795	0.32601	-0.2891	0.41935	-0.66833	-0.65402	0.99842	0.2834	-0.7578	-0.89453	0.33594	0.37336	-0.085075	-0.33304	0.65072	0.26066
-0.30073	0.13991	0.77743	-0.22902	-0.1628	0.034271	-0.52412	0.60639	-0.11318	-0.77784	0.16393	-0.2246	0.51446	-0.29866	-0.72559	0.57185	0.19887
0.090618	0.024864	0.92251	0.24554	0.41887	0.4062	0.15126	0.92769	-0.47137	-0.0080132	0.10409	0.70206	0.29933	0.51849	0.29626	0.76276	-0.14399
-0.33926	0.10568	0.53635	0.88417	0.7783	-0.46746	0.3395	0.06548	0.15062	-0.78982	-0.66911	-0.011108	0.37023	0.078151	-0.86392	0.29394	0.12915
-0.41888	0.1079	-0.62508	-0.35375	0.98182	-0.067646	0.10235	0.80536	-0.19083	-0.74132	0.20994	0.66358	0.16814	-0.4431	-0.40941	0.85434	0.83621
-0.37901	0.047151	-0.055412	0.25917	0.65369	-0.13384	-0.79061	0.83329	0.1586	-0.93523	-0.065646	-0.093704	-0.28827	0.25362	0.60263	0.28799	-0.10261
-0.51687	0.0088137	0.68045	0.37575	0.37713	-0.68287	-0.038312	0.17564	0.13411	-0.20547	0.33177	-0.46961	0.34151	0.66829	-0.13725	0.98991	0.27547
0.20719	-0.08002	0.86883	-0.3239	0.36442	-0.23056	0.28544	0.21366	0.095516	0.14	-0.7611	-0.21498	-0.22798	0.54991	-0.1796	-0.2118	0.13353
-0.65145	0.086986	0.0251	-0.016484	0.1124	0.47172	0.65553	0.38358	-0.19179	-0.36101	0.31467	-0.10304	0.11944	0.40409	-0.10593	0.45287	0.23791
-0.23068	-0.00854	0.94976	0.35905	0.57547	-0.90233	0.070107	0.64088	-0.0039202	-0.15037	-0.93253	0.54445	0.17135	-0.23911	-0.25403	0.64024	0.62218
0.31152	-0.0085178	0.99846	-0.6984	0.55787	-0.47336	0.99881	0.27881	-0.064322	-0.80484	-0.69912	-0.085536	-0.17384	0.71855	-0.43398	-0.83599	-0.30331
0.01249	0.062626	0.84674	-0.48451	0.13687	-0.51465	-0.74407	0.72463	0.20336	-0.74076	-0.56769	-0.09246	0.1963	0.21163	-0.46841	0.14435	-0.14541
-0.29203	0.31666	0.64613	0.94936	-0.27046	0.58832	-0.51018	0.95739	0.35652	-0.92697	-0.52964	-0.17603	0.79321	-0.19235	-0.45222	0.90628	-0.15595
0.54047	0.095614	0.43795	-0.25015	0.86162	0.62338	0.33231	0.27467	-0.54403	-0.29807	-0.16039	0.9851	-0.2466	0.79841	0.096896	-0.3815	-0.31482
-0.67684	0.066697	0.79345	0.40606	-0.48814	0.3097	-0.073498	0.54369	0.18214	-0.98497	0.19865	-0.11626	0.31019	-0.63261	-0.82194	0.70825	0.88979
-0.42226	0.06661	0.52927	0.51036	0.7429	0.091912	0.24091	0.35647	-0.40021	-0.57508	0.2362	0.13037	0.94738	0.35151	-0.89355	0.68546	-0.4101
-0.2368	0.058736	-0.53313	0.43259	0.93351	0.33785	0.70576	0.49363	0.063157	0.38051	-0.18201	-0.72171	-0.3484	0.49702	0.67233	0.52929	0.39466
-0.96185	0.26223	-0.13512	-0.037928	-0.35389	-0.096722	0.95395	0.026393	0.47196	-0.87125	0.31225	-0.97688	-0.018141	0.51156	-0.42043	-0.066155	0.12807
-0.36134	-0.12201	0.76467	0.2358	0.53118	-0.37902	0.30702	0.098307	-0.04434	-0.10622	0.86919	0.31512	0.41603	0.54243	-0.88191	0.09061	-0.13754
-0.57072	0.0034859	0.26498	-0.99929	0.44097	-0.2592	-0.3343	-0.10252	-0.5949	-0.11264	-0.66189	0.63922	0.41472	0.84978	-0.79616	0.29183	0.29522
0.043351	0.10072	0.83258	-0.029341	0.077222	0.13958	-0.55388	0.23691	0.13609	-0.46581	0.59063	0.82226	0.02692	0.26157	-0.32134	-0.18913	-0.029908
-0.92169	0.043766	-0.10723	0.6037	0.52206	-0.5521	0.83144	0.23459	0.51308	-0.69992	0.66414	0.64673	0.15313	-0.31058	-0.82457	-0.28583	0.065115
-0.44225	-0.16196	0.91641	0.64644	0.22646	-0.75741	-0.20085	0.30646	0.84723	-0.5544	0.7135	0.46907	-0.25535	0.45441	0.42748	0.46042	0.44314
-0.17842	0.21831	-0.23361	0.4981	0.87935	0.80399	0.20789	0.15105	-0.55258	-0.826	0.73535	-0.37734	-0.23761	-0.050027	-0.21244	0.011385	0.35332
-0.59197	0.10646	0.5733	-0.057033	-0.47276	0.6715	-0.24062	0.95249	-0.36444	-0.11151	-0.58369	0.21897	-0.075358	-0.22956	-0.51839	-0.71547	-0.21091
-0.67417	0.15095	0.46709	0.34362	-0.26876	0.45757	0.4548	0.69803	0.43516	-0.36414	0.83903	0.44366	0.69206	-0.057266	-0.86826	0.98636	0.42132
0.014491	0.17368	-0.12333	-0.74745	0.92153	-0.41671	0.39699	0.94736	-0.24343	-0.49552	-0.40979	-0.46485	0.32636	-0.042016	-0.21083	0.64166	0.14664
-0.38447	0.069495	0.089233	0.95961	0.77837	0.30569	-0.30558	0.069884	0.67963	-0.99014	0.71276	0.11471	0.5189	0.98135	-0.21651	0.66502	-0.18147
-0.64386	0.001841	0.42774	0.43427	0.32029	0.077688	0.16385	0.28203	-0.6663	0.44239	0.62455	0.15244	-0.30976	0.43075	0.21325	-0.46375	-0.1891
0.17311	-0.13673	0.99416	-0.91104	0.83197	-0.72753	-0.40058	0.57003	-0.70008	-0.40075	-0.027609	0.89536	0.1188	0.35716	-0.45109	-0.21117	-0.19708
-0.94841	0.22958	0.25363	0.78232	-0.21436	-0.38337	0.6723	0.27371	0.34623	-0.36463	0.55001	0.012735	-0.25402	-0.21993	0.07534	-0.059444	0.27729
-0.39941	0.016591	0.07107	0.85387	0.50916	0.33397	0.10154	0.78409	0.3281	-0.23124	0.22204	0.19463	0.01345	-0.48307	-0.43927	0.28006	0.50695
-0.2811	0.17221	-0.17691	-0.2083	0.45046	-0.3781	-0.46131	0.29791	0.41608	-0.034775	-0.71152	0.22854	-0.008591	0.5464	-0.0078112	0.90575	0.64654
-0.53235	0.11337	0.49866	0.47442	-0.32158	0.54911	0.92958	0.17895	0.24146	-0.75609	-0.86166	-0.59727	-0.11899	0.049768	-0.33749	0.26464	0.63938
-0.89376	-0.053876	0.91364	-0.30978	-0.14266	-0.63409	-0.26058	0.4965	-0.17298	-0.79292	-0.2716	0.2768	-0.081147	0.50546	-0.35465	-0.62538	-0.25925
-0.36541	0.10688	0.36536	0.66373	0.61475	0.41256	0.26246	0.64176	-0.26228	-0.73653	0.98714	-0.12437	0.37834	0.2567	-0.22006	0.71924	-0.012611
-0.6521	-0.15599	0.72094	0.45477	-0.23427	0.0078001	0.23537	0.81041	0.92335	-0.085221	0.55909	0.064398	0.40979	0.74768	-0.62087	0.42299	-0.1716
-0.81461	-0.022392	0.88069	0.46437	-0.44674	0.47925	0.65359	0.93648	-0.25433	-0.77634	0.26647	-0.50033	0.18177	-0.091045	-0.063407	-0.014223	-0.19211
-0.45254	0.20774	0.78325	0.037358	-0.29061	0.28524	0.37655	0.28973	-0.61412	0.056655	0.722	-0.034677	-0.28252	0.23283	0.36813	-0.29719	-0.042248
-0.15226	0.084306	0.73648	0.17627	0.50651	-0.52988	0.6031	0.41459	-0.20069	-0.59044	-0.054714	0.83525	0.30533	0.069021	-0.36091	0.53224	0.050574
-0.74958	0.17773	0.77133	0.13057	-0.44428	-0.43276	0.084226	0.20696	0.028948	-0.5845	-0.33127	0.7204	0.043472	0.075424	-0.28228	0.67199	0.60456
