# Supplementary material for: Distinct cellular states determine calcium signaling response
Source: Mol Syst Biol. 2016 Dec 15;12(12):894. doi: 10.15252/msb.20167137 (PMC5199124; doi:10.15252/msb.20167137)
Supplement: Supplementary file 6 — Source Data for Figure 3 [file MSB-12-894-s005.zip › parameterDistributionGroup/parameterDistribution120.csv]

-0.84363	-0.32768	0.60207	-0.37563	-0.079039	-0.97773	-0.09038	0.070224	0.75491	-0.01441	-0.50763	0.3555	-0.26829	0.69843	-0.55501	-0.16931	0.51407
-0.47453	-0.26176	0.99695	-0.2994	0.41001	-0.17853	0.46758	0.3786	-0.63175	-0.23491	-0.079492	0.72452	-0.395	0.50754	-0.69749	-0.97458	0.0072575
-0.77431	0.11542	0.18351	0.77331	0.72504	0.60281	0.63014	0.77102	-0.30297	-0.20383	0.22752	-0.37595	0.35025	0.74407	-0.37853	0.76465	0.40869
-0.84397	0.037721	-0.31657	0.36707	0.411	-0.19291	0.13294	-0.16624	0.66641	-0.41467	-0.17335	0.35279	-0.24375	0.43607	-0.86724	-0.42125	0.3801
-0.0035413	-0.03743	0.96944	-0.11193	0.10399	0.46867	-0.61419	0.33838	-0.3249	-0.49477	0.37072	0.68989	-0.21686	0.31326	-0.44366	-0.37663	0.092267
-0.72275	-0.14299	0.55472	-0.82301	-0.12904	-0.74964	-0.14681	0.46918	-0.069105	-0.34464	0.85313	0.30446	-0.33185	0.027763	0.17772	0.13984	0.52989
-0.4199	0.22472	0.11188	0.22605	0.37926	0.84523	-0.7383	0.82724	-0.56413	-0.30762	-0.097525	-0.058449	0.69814	0.5685	-0.51842	0.74155	-0.084609
-0.76689	-0.076415	0.089703	-0.30379	0.50655	-0.074796	0.43293	0.48589	-0.08703	-0.23993	-0.47304	-0.048694	0.27309	0.80928	-0.18641	0.29653	0.086311
0.72963	0.25154	0.71777	0.71018	0.62548	0.37	-0.72597	0.27268	0.72295	-0.71616	0.8151	0.24564	-0.14744	0.16338	-0.032936	-0.1414	0.22567
-0.39055	-0.22137	0.25789	0.75536	0.89591	-0.15487	-0.37325	0.6875	0.2768	-0.39119	0.83484	0.277	-0.40142	-0.49933	-0.33121	0.16687	0.75872
0.77726	-0.010894	0.76736	0.48365	0.68364	0.23216	0.12119	0.6447	0.71892	-0.1836	-0.54229	-0.60033	-0.255	-0.43002	-0.25684	0.139	0.86923
0.20131	-0.15564	0.36086	0.21197	0.7933	0.36472	0.21843	0.55748	0.36921	-0.28315	0.32834	-0.67474	-0.38847	0.68347	0.2938	-0.14999	-0.1166
-0.94781	0.08429	-0.63082	0.62358	0.90515	0.054597	-0.15623	0.26588	0.078892	-0.44458	-0.27028	-0.36541	-0.66519	-0.0031105	0.36237	-0.656	-0.16389
0.011183	-0.071467	0.33922	-0.10648	0.66417	-0.35927	-0.32684	0.27974	0.52198	-0.29859	0.66201	0.078587	-0.19772	0.35757	0.31356	0.31297	0.56959
-0.57232	-0.15327	0.085403	0.8818	0.96344	-0.69908	-0.51361	0.42968	0.74973	-0.78019	-0.00086797	-0.71211	-0.2388	0.1424	0.4278	0.2259	0.32703
-0.7574	-0.065337	0.34957	0.0045946	0.2475	-0.13473	0.18768	0.42233	0.21094	-0.40015	-0.61038	-0.50143	-0.41131	0.38471	-0.17651	-0.91373	-0.0068377
-0.58451	0.10306	0.49533	0.005652	-0.21997	-0.29141	0.84513	-0.11741	0.53967	0.2028	0.2657	-0.05546	0.20873	0.37959	-0.98698	0.037967	0.54578
-0.88634	-0.16465	0.27318	-0.60589	0.22792	-0.50821	-0.63645	0.27569	-0.63203	-0.30965	-0.57571	-0.020785	-0.5938	0.91025	0.6321	0.11294	-0.16415
-0.64095	-0.39772	0.41452	-0.69873	0.26168	-0.22955	-0.025687	0.76267	0.23918	-0.93061	-0.51407	-0.22756	-0.90207	0.72468	0.25418	-0.032454	0.52792
-0.5357	-0.045181	0.57371	-0.17734	0.072058	0.49129	0.7004	0.50172	-0.50436	0.30973	-0.66192	0.16971	0.51718	0.93684	-0.87868	0.086007	-0.19992
-0.69565	-0.16914	0.48314	0.87836	0.3099	0.86997	0.38259	0.21502	-0.33649	-0.48182	0.14544	0.15427	0.022508	0.076259	-0.33327	0.24583	0.63158
0.15059	0.091155	0.672	0.19117	0.7062	-0.37202	-0.6372	0.25281	0.50057	-0.70677	-0.034349	-0.67745	0.3887	0.6017	-0.063614	0.89876	0.4851
-0.76922	-0.089629	-0.34067	0.27094	0.82739	-0.015738	-0.77464	0.80204	-0.13859	0.055437	-0.65082	0.90862	0.037856	0.083042	-0.40039	-0.030505	0.020713
0.58409	0.0024972	0.80985	0.16025	0.86333	0.54292	0.82568	0.78475	-0.38306	-0.7151	0.13849	0.14272	-0.079966	0.10689	0.42157	0.79207	0.56095
-0.76028	0.23503	-0.0079183	0.35282	-0.080182	0.2444	-0.29347	0.20053	0.44048	-0.076554	0.13005	0.92537	0.0086662	0.43081	-0.45537	0.65611	0.85651
-0.75775	0.056679	-0.10978	0.39007	0.47739	0.083903	0.19307	-0.054036	0.22405	-0.48754	0.35302	-0.34757	-0.15169	-0.042712	-0.79071	-0.84896	0.29023
-0.92272	0.028428	-0.6545	0.85057	0.78242	0.55666	-0.026481	0.59607	0.62094	-0.41152	0.081056	-0.23639	-0.14677	0.74195	0.47187	0.40325	0.14527
-0.58367	0.34047	-0.61156	0.50769	0.77609	0.99083	0.88895	0.12219	-0.04113	-0.43864	0.13478	0.9398	0.61368	0.83782	-0.49088	0.25017	-0.062486
-0.85373	-0.0037648	0.77742	0.12116	-0.30091	0.43614	-0.48462	0.13361	-0.89014	-0.019457	0.86216	-0.84457	-0.36629	-0.085124	-0.44239	-0.068628	0.66871
-0.67635	-0.13479	0.17271	0.79787	0.58099	0.20505	0.47761	0.60582	0.3877	-0.19252	-0.73034	-0.37084	-0.23097	0.28629	0.32308	0.17498	0.39129
-0.81193	-0.10843	-0.057896	0.71782	0.73519	-0.10643	0.38789	0.41667	0.50272	-0.51097	-0.9761	-0.17246	-0.13131	0.23507	-0.18734	-0.047593	0.21455
-0.7284	-0.058046	0.51367	-0.075131	0.24201	-0.61252	0.6954	0.49717	0.54064	-0.36688	-0.024469	0.76967	0.042571	0.74858	-0.34509	-0.92266	-0.28107
-0.83461	-0.16085	0.020052	-0.69565	0.55423	-0.45495	-0.61617	0.43824	-0.37603	-0.96503	0.57396	0.33683	0.20345	0.51279	0.075829	0.89464	0.53596
-0.091898	-0.17171	-0.094711	0.53416	0.95369	0.89271	-0.36231	0.75491	-0.044086	-0.74696	0.021886	-0.81701	-0.30048	-0.18473	-0.12691	-0.29071	0.09782
0.08067	-0.20798	0.44465	0.7935	0.95377	0.5537	0.71434	0.59198	0.31479	-0.46934	-0.52489	-0.44743	-0.69398	-0.031099	0.12567	-0.9759	-0.17335
-0.030393	0.0010531	0.81375	0.061229	0.25891	0.034245	-0.051397	0.65521	0.071624	0.31673	-0.77611	0.16715	-0.25709	0.78228	0.26375	-0.202	-0.12588
-0.53672	-0.093492	0.9479	-0.11199	-0.16088	0.56527	0.27327	-0.007167	-0.94531	-0.050623	0.94791	0.86537	0.25311	0.89117	-0.44476	0.86602	0.68289
-0.014527	0.071051	0.8412	0.23685	0.5673	-0.80947	0.30914	-0.069857	0.50628	-0.61681	0.099341	-0.61031	-0.024369	0.31284	-0.82353	-0.56406	0.2965
-0.40191	0.060632	-0.10982	-0.54203	0.56891	-0.044376	-0.14522	0.80773	0.23514	-0.34554	0.13926	0.16928	0.0097037	0.92454	0.5924	0.15339	-0.046517
-0.65412	-0.0029976	0.50617	-0.53483	-0.045878	-0.10218	-0.066028	0.54588	-0.93764	0.55604	-0.58492	-0.18733	-0.56845	0.38564	0.69799	-0.37678	-0.10698
0.22522	0.20611	0.47468	0.32249	0.73004	0.44985	0.14174	0.56121	-0.36258	-0.082104	0.57302	-0.31514	0.42689	0.5811	-0.14369	0.51904	-0.024503
-0.21726	0.14052	0.18059	-0.027104	0.84746	-0.13519	-0.47184	-0.26374	0.2615	-0.22964	0.98792	-0.78	0.48215	0.8946	-0.90378	0.39023	0.53722
-0.33514	0.011367	0.096023	0.048835	0.58163	0.24246	-0.94158	0.77159	0.13027	-0.18004	-0.33257	-0.4659	0.098867	0.18039	-0.058459	0.0070822	0.036676
-0.99404	-0.040286	0.76609	-0.55026	-0.38736	-0.12593	0.87412	-0.35937	-0.87533	-0.19071	0.0033827	-0.60397	-0.55738	0.017713	-0.82305	-0.93955	0.73886
-0.38425	-0.026035	0.092585	-0.50197	0.80557	-0.13684	-0.15637	0.23892	-0.59708	-0.72921	-0.84331	-0.92398	-0.61651	-0.0047472	0.21258	-0.62341	0.065336
-0.081043	0.15642	0.77285	0.020235	0.65007	-0.19386	-0.76611	-0.092841	-0.21733	-0.80413	0.96275	-0.52866	-0.4217	0.91803	-0.094343	-0.99345	-0.090725
-0.58753	0.12051	0.38602	-0.57373	-0.54392	0.098341	0.66665	-0.022618	0.11851	-0.044307	0.65014	-0.2853	-0.24186	0.91676	-0.33355	0.16986	0.73429
-0.42497	0.125	-0.045	0.37712	0.22848	0.26882	0.11877	0.48923	0.34527	-0.6194	0.90759	-0.54923	-0.17783	0.070994	-0.105	0.7798	0.79136
0.7321	-0.083982	0.95047	0.65626	0.90393	-0.088234	-0.43487	0.31459	0.91061	-0.89516	-0.0043314	0.73851	-0.17803	0.41018	0.24132	0.42075	0.50735
-0.77639	0.10899	-0.1723	0.73715	0.91115	-0.71596	-0.53659	0.34101	0.23378	0.25428	0.015617	-0.056336	0.51057	0.37498	-0.50492	0.26635	-0.18265
-0.79856	-0.097382	0.052542	0.79511	0.011645	0.54671	0.21991	0.47654	0.47837	0.16843	-0.055598	-0.022229	-0.2447	0.71644	0.24916	0.52861	0.40876
-0.69559	0.1519	-0.18547	-0.32268	0.39262	-0.25236	-0.78358	0.77662	-0.041146	0.12442	0.50304	-0.087225	-0.11502	0.74751	0.43837	0.33242	0.025349
0.030378	0.18085	0.98092	-0.026806	-0.11075	0.47447	0.38008	0.81395	0.1085	-0.20057	0.043605	0.17132	0.13064	0.12363	-0.11719	0.18814	0.40422
-0.19169	0.053483	0.89267	0.25974	0.77656	-0.77142	-0.51838	0.78277	-0.38876	-0.98359	0.18094	-0.75529	0.048703	-0.019092	-0.79539	-0.030916	-0.1182
-0.085557	0.063489	0.49504	-0.49384	0.25673	-0.29266	0.033038	-0.063139	0.22441	-0.33808	0.64178	0.75284	-0.83464	-0.068932	0.068309	-0.16145	0.98734
-0.16156	0.094435	0.66725	0.4465	0.48733	-0.075995	-0.71878	0.27874	0.32704	0.25514	-0.099909	0.6039	0.41084	0.80179	-0.52702	0.07805	0.12392
-0.52272	0.10859	0.13208	-0.16445	0.32477	-0.14403	-0.1367	0.69798	0.43995	-0.2223	-0.57673	0.053339	0.1523	0.87276	0.086931	0.44078	0.001152
-0.67803	-0.098984	0.25653	0.39308	0.0086923	0.41342	-0.5261	0.71292	0.1561	-0.32004	0.94299	-0.13212	-0.40475	-0.36423	-0.087334	-0.4708	0.15813
-0.19713	-0.40523	0.74626	0.57025	0.53241	-0.17789	0.22504	0.29479	0.67628	-0.42798	-0.27226	0.44856	-0.50803	0.29234	0.22842	-0.23828	0.26859
-0.83737	-0.2453	0.65316	0.24256	0.35862	-0.044816	0.49438	0.27524	-0.68361	-0.59573	-0.40537	0.027387	-0.39017	0.37581	-0.44212	-0.55184	0.049989
-0.80922	-0.10449	0.78741	0.87535	0.55186	0.19972	0.73416	0.16193	-0.27582	-0.53096	-0.35486	0.9015	-0.4399	0.94921	-0.23298	-0.82832	0.093123
-0.31213	-0.053613	0.3308	0.073048	0.53212	0.085192	-0.7809	0.63372	0.074611	-0.40619	-0.10345	-0.85686	0.29357	-0.16309	-0.45728	0.65828	0.7223
0.0077336	0.10673	0.85548	0.35089	-0.069611	0.19289	0.96387	0.26185	0.79262	0.25968	-0.96233	-0.57017	0.41507	0.47659	-0.94496	-0.29188	0.13221
0.23849	-0.15523	0.70574	0.2571	0.8162	0.29091	0.73611	0.39673	-0.0088328	0.48763	0.48746	-0.23049	-0.43492	0.98594	0.33735	-0.28953	-0.020084
-0.048008	0.23592	-0.11639	-0.2506	0.95381	-0.23418	0.44677	0.07885	-0.066081	-0.6589	0.055348	-0.88509	0.24845	0.3419	-0.17725	0.46029	0.34647
0.63523	0.23214	0.387	0.61882	0.97592	-0.25807	-0.42889	0.62746	0.87692	-0.86947	-0.57237	0.45531	-0.98502	0.17494	0.64912	-0.58559	-0.18969
-0.19242	0.13122	0.99563	-0.16818	-0.10655	-0.38433	-0.15033	0.08728	-0.072213	-0.98942	0.65959	0.93851	-0.74732	-0.64405	-0.64574	-0.72752	0.60138
-0.24636	0.15279	0.95175	-0.21855	-0.33027	-0.15734	-0.75861	0.65639	0.43403	-0.89319	-0.079427	0.38492	-0.28035	0.62238	-0.00031536	0.071966	-0.00075631
-0.38261	0.091304	0.95809	0.1813	-0.023412	0.17949	-0.20907	0.57918	-0.24468	-0.30071	-0.32119	-0.12828	0.25356	0.53469	-0.036687	0.42126	-0.11715
-0.91577	0.16072	-0.18946	0.39772	0.1504	0.48085	0.23932	0.27807	-0.069831	-0.53256	-0.73576	0.52469	-0.12383	0.69505	-0.025544	-0.27936	-0.08802
-0.8364	-0.19027	0.30652	0.064037	0.37596	0.60829	0.69337	0.3543	-0.81351	0.095767	-0.2686	0.56822	0.44989	0.69767	-0.2553	0.93415	0.5759
-0.43062	0.055033	0.98996	0.81616	-0.28309	0.98222	-0.19379	0.24944	-0.61727	0.34107	-0.1825	-0.0092628	0.23805	0.49819	-0.49606	0.35532	0.25422
0.046539	0.093666	0.55175	0.38014	0.66076	-0.21022	0.13245	0.22276	0.68762	-0.57348	-0.80733	-0.019572	0.19496	0.81987	-0.30392	-0.03587	0.17436
-0.036804	0.05277	0.2702	0.18541	0.64642	-0.063643	-0.069908	0.2836	-0.016155	-0.95861	-0.32283	0.16368	-0.61376	0.093556	0.03784	-0.44003	-0.12554
-0.94956	-0.19014	0.17259	0.2483	0.31097	0.64957	-0.36201	0.27266	-0.32299	-0.90105	0.083421	-0.038889	-0.13634	0.92824	0.34325	0.3928	0.30225
-0.61355	-0.11193	0.31007	-0.84531	0.61586	-0.26047	0.55777	0.24062	-0.93889	-0.62601	0.072324	-0.72099	-0.4163	-0.14997	-0.98741	-0.74047	0.41886
-0.77782	0.024516	0.17976	0.47613	0.82271	-0.81053	-0.74407	0.30589	0.18179	-0.62013	-0.21471	-0.022615	0.14562	0.9001	0.11123	0.9101	0.12954
-0.87053	-0.20615	0.18675	-0.48911	0.1752	0.9328	-0.18985	0.28512	-0.72425	-0.63261	-0.17522	0.22651	-0.30863	0.87535	-0.85351	-0.65815	0.41583
0.078128	-0.014011	0.62166	0.012272	0.88824	-0.1377	-0.68093	0.37659	-0.3301	-0.59142	-0.37527	0.85816	-0.26473	0.29503	0.11923	0.4721	0.56453
-0.34535	-0.24187	0.23458	0.20518	0.44136	0.1139	0.51082	0.67318	0.5839	-0.21106	-0.98671	-0.47151	-0.15786	-0.41366	-0.41841	-0.054397	0.8032
0.60265	0.039047	0.49034	0.865	0.87447	0.67182	0.33433	0.73975	0.41408	-0.55099	-0.22276	0.017714	-0.18642	-0.16859	-0.079052	0.58298	0.83361
-0.66679	0.018308	0.57913	0.3936	0.4747	-0.32922	0.042129	0.93014	-0.37213	0.052461	0.05272	0.53582	0.48584	0.1806	-0.23896	0.65361	-0.052373
-0.68019	0.066238	0.5853	0.89183	0.029458	0.78495	0.14096	0.80725	-0.37027	-0.34809	-0.073117	-0.22547	-0.055255	0.59668	0.40939	0.13529	-0.34381
-0.45884	-0.29888	0.77034	0.39402	-0.00024311	0.94576	0.4788	0.72602	-0.30462	-0.073934	-0.67245	-0.93477	-0.32767	-0.14729	-0.19435	0.33997	0.94291
-0.83991	0.078539	-0.042412	0.2679	0.37231	-0.24724	-0.19728	0.3663	0.52833	-0.47856	-0.32	0.57654	-0.1678	-0.16274	-0.22924	0.22626	0.98462
-0.79202	0.13406	0.40335	0.33173	-0.36372	0.27706	-0.007969	0.5405	0.17602	0.19407	0.26273	0.078884	0.07914	0.4233	-0.28229	-0.057726	-0.09089
-0.4822	0.094316	0.22936	-0.39498	0.38773	-0.22979	0.57013	0.20618	-0.49232	-0.55226	-0.097641	0.94492	-0.34421	0.25878	-0.19525	0.10117	0.51025
-0.62746	-0.12021	0.82391	-0.29409	-0.56681	0.25236	0.53774	0.79114	-0.017679	-0.27257	-0.43432	0.71528	0.028895	0.078141	-0.43213	0.060696	0.35971
-0.23417	0.29189	0.51713	0.12392	0.1324	0.31162	0.2409	0.034132	0.13495	0.42769	0.53472	0.18283	-0.1955	0.78511	-0.72325	-0.061623	0.6769
0.26758	-0.041672	0.7622	0.22726	0.67334	0.45886	0.20587	0.40074	-0.38913	-0.14538	-0.24141	0.30266	0.4028	-0.18544	-0.74859	0.98835	0.85537
-0.34209	-0.019935	0.72659	0.55266	0.37424	-0.46968	0.041458	0.26609	0.43131	-0.35769	-0.81927	0.78236	-0.10491	0.44532	-0.12593	0.40331	0.38431
0.061586	-0.258	0.82919	-0.74266	0.87637	-0.17807	-0.045489	0.77108	-0.83326	0.18582	0.14267	0.44898	0.24643	0.82434	-0.28106	0.78643	0.33843
-0.87793	0.15304	-0.45896	0.95435	0.86145	0.69484	0.0050249	-0.19074	-0.57207	-0.3347	0.19334	-0.97755	0.008673	0.89123	-0.22921	-0.46438	-0.1841
-0.89364	0.23372	-0.21263	0.44531	0.39508	-0.14441	-0.3055	0.59101	-0.08246	-0.66393	-0.6012	0.21277	-0.070907	-0.57083	-0.44659	0.71442	0.93604
-0.85088	0.061004	0.86668	0.62329	0.022765	-0.4074	-0.8135	0.34642	-0.4649	-0.3716	-0.26721	-0.56454	0.39006	-0.061718	-0.51388	0.19137	0.0080169
0.0077197	-0.15123	0.74233	-0.83755	0.29042	-0.49467	-0.64714	0.1456	0.49622	-0.11152	-0.65116	0.35505	-0.28872	0.59975	-0.58572	-0.97948	0.10265
-0.19774	-0.055807	0.45365	-0.63454	0.5846	-0.14956	0.52152	0.69452	-0.3571	-0.81283	0.20428	-0.94383	0.10214	0.85924	0.11702	0.90527	0.29294
-0.46825	-0.095724	0.3546	-0.77096	0.67712	-0.93497	-0.052868	0.4302	0.24765	-0.98526	0.6101	-0.18251	0.62172	0.72279	-0.73231	0.9204	0.39824
-0.4231	0.09558	0.092773	-0.061318	0.87377	-0.63295	-0.45227	0.30618	0.23973	-0.47357	0.17033	-0.46606	0.66719	0.81776	-0.38137	0.60234	-0.10937
-0.95644	0.1162	-0.36365	0.86459	0.58409	0.13854	0.86176	-0.32809	-0.1232	0.060124	0.48747	0.32324	-0.41432	0.16364	-0.51339	-0.80807	0.3231
0.12106	0.030057	0.69832	-0.22994	0.9022	-0.59157	-0.10934	0.37968	-0.20469	-0.82714	-0.75135	-0.0074558	0.41816	0.69257	-0.60224	0.85119	0.14775
-0.37575	0.040398	0.77016	0.45688	0.26878	-0.091865	-0.38507	0.13926	-0.039268	-0.040858	0.35246	0.59582	0.24578	0.30853	-0.86624	0.71817	0.82106
-0.066356	-0.26019	0.96954	0.28659	0.71474	0.24429	-0.20928	0.89737	-0.30444	-0.19135	-0.32823	0.12319	0.48216	0.38125	-0.69545	0.3468	0.2943
-0.051222	-0.11612	0.74137	0.01951	0.91059	-0.028273	-0.58037	0.63719	-0.76049	-0.32456	0.35525	0.38565	0.40473	0.37536	-0.72701	0.92909	0.55128
-0.82318	0.052124	0.28033	-0.061663	-0.30496	0.7765	0.74146	0.79347	-0.30698	-0.017737	-0.36934	0.73507	0.22249	0.87415	-0.079775	0.30339	-0.19268
-0.39733	-0.058373	0.15176	0.43009	0.39225	0.34861	-0.57396	0.41389	0.76082	-0.44719	-0.61784	-0.75147	0.62555	0.46463	-0.86482	0.96297	0.58593
-0.4536	0.0038171	0.87091	0.25651	0.046854	0.27976	-0.42379	0.35457	-0.46427	-0.2223	0.71338	-0.44805	-0.28096	0.20193	0.20095	0.29641	0.51969
-0.35395	0.12989	-0.37973	-0.19401	0.82659	-0.51031	-0.72676	0.13727	0.54127	-0.92678	-0.56421	-0.11419	-0.051228	-0.14272	-0.60207	-0.40373	0.20784
0.39337	0.086163	0.92623	0.20936	0.70362	-0.85739	-0.89603	0.77878	0.87911	0.0795	0.16044	0.26172	0.30063	0.70034	-0.2301	0.57391	0.095319
