# Supplementary material for: Distinct cellular states determine calcium signaling response
Source: Mol Syst Biol. 2016 Dec 15;12(12):894. doi: 10.15252/msb.20167137 (PMC5199124; doi:10.15252/msb.20167137)
Supplement: Supplementary file 6 — Source Data for Figure 3 [file MSB-12-894-s005.zip › parameterDistributionGroup/parameterDistribution121.csv]

-0.73334	0.10667	0.091093	-0.089536	-0.14329	0.79221	0.338	-0.0030997	-0.46842	0.33111	0.70516	0.99389	-0.52714	-0.52612	-0.87841	-0.8729	0.71676
-0.023788	-0.014955	0.58181	-0.51656	0.6632	-0.023386	0.45588	0.98497	-0.23196	-0.5637	0.95562	-0.57585	-0.13276	0.98236	0.29293	0.46841	-0.20956
-0.86339	0.21608	-0.26311	0.8873	0.4781	0.95146	0.91545	-0.073466	-0.67584	-0.26644	0.027849	0.89213	0.11313	-0.02549	-0.095845	0.70353	0.47772
-0.6569	-0.14967	0.38669	0.19512	0.55165	0.15069	0.46441	-0.22533	-0.3498	-0.5098	0.42066	-0.50604	0.059518	0.61831	-0.76484	-0.13381	0.37577
-0.24452	-0.23192	0.34516	0.29846	0.96415	0.47545	-0.034062	-0.099073	0.058617	-0.835	-0.068471	-0.52573	0.11973	0.97796	-0.34325	0.082649	0.41778
-0.33662	-0.0078155	0.40569	-0.054833	0.41998	-0.16961	-0.54999	-0.042805	0.061459	-0.32264	-0.69599	0.57555	-0.22144	0.64625	0.019372	0.44953	0.5435
-0.11802	-0.18222	0.81506	0.36923	0.44601	-0.34299	0.072189	0.53715	0.64739	-0.38396	-0.15561	-0.30151	0.45339	0.34656	-0.38315	0.056642	-0.55056
-0.52012	-0.17978	0.3246	0.98532	0.94664	-0.26678	0.71602	0.48578	0.21033	0.23315	0.093654	0.13938	0.036596	0.36096	-0.3263	-0.33917	-0.15354
-0.73095	-0.2197	0.36326	-0.14488	0.47947	-0.072443	0.19312	0.43778	-0.34114	0.014322	0.93066	-0.61349	0.42832	0.23487	-0.94642	0.74516	0.59583
-0.31359	0.23745	-0.80857	-0.46897	0.92746	0.43275	0.18932	0.29066	-0.25597	-0.24376	-0.34099	-0.0019062	0.43593	0.94241	-0.78137	0.50803	-0.38763
0.066838	-0.41643	0.69074	-0.16135	0.94255	-0.17942	-0.22776	0.27018	0.61791	-0.95075	0.56547	-0.46438	-0.36593	0.62445	-0.64359	-0.83429	0.58061
-0.94169	-0.30734	0.41846	0.15648	0.21755	-0.97066	-0.30021	0.49334	0.90235	-0.14903	-0.23622	-0.41873	-0.17078	0.72524	0.38426	0.58732	0.25907
0.44939	-0.0067161	0.56314	0.98301	0.94152	0.73858	0.31271	0.9648	-0.42824	-0.62275	0.73803	0.56127	-0.22387	-0.99654	-0.014086	0.43652	0.88276
-0.95322	-0.12302	0.23428	0.26608	0.31307	0.31842	0.89383	0.49287	-0.86001	-0.1041	-0.036265	-0.15231	-0.16818	0.64294	0.68536	0.61944	0.15429
-0.67469	-0.1493	0.11003	-0.07196	0.34537	0.053917	-0.71745	0.39557	0.22586	-0.48964	-0.4668	-0.266	0.066124	0.29282	0.10149	0.76801	0.5615
-0.46469	-0.013707	0.9806	-0.71344	-0.025118	-0.61348	0.25499	0.6459	-0.59047	-0.36821	0.10537	-0.14065	-0.28594	0.53023	0.46576	0.51368	0.18354
-0.58534	0.12778	0.77078	0.47615	-0.77484	0.24008	0.23363	0.74839	0.55274	-0.74016	0.10633	0.6172	-0.32621	-0.13134	-0.2998	0.31721	0.43675
-0.52723	-0.21795	0.19506	-0.038979	0.70193	0.31852	-0.21433	0.49409	-0.41403	0.22437	0.19154	-0.28647	0.21736	0.23174	-0.66148	0.10656	0.3465
0.056217	0.16258	0.70507	0.84779	0.06333	0.44501	-0.22719	0.50097	0.29813	0.38056	-0.68882	0.24032	0.038965	0.24175	-0.16544	0.56683	0.29825
-0.34937	-0.31186	0.35593	-0.13641	0.98657	-0.6948	0.11996	0.40073	0.54942	-0.59091	-0.61359	-0.8333	0.065031	0.91896	-0.75099	-0.60694	-0.25661
0.40473	-0.21991	0.9827	0.28633	0.65065	0.66228	0.51199	0.091922	-0.24524	-0.77516	-0.37984	-0.2042	-0.17136	0.77919	0.18334	0.60027	0.23361
-0.16334	0.15068	-0.26154	0.69924	0.90637	0.84058	0.71963	0.63094	0.14973	-0.68742	-0.71482	-0.15487	0.15447	-0.28921	-0.6633	0.91386	0.87499
-0.86765	-0.10202	-0.33427	-0.12864	0.41353	0.0043506	-0.20281	0.87335	0.1949	-0.187	-0.28855	-0.5332	-0.18733	0.20506	-0.5845	-0.52496	-0.31022
0.043251	0.19351	0.62566	0.8684	0.50067	0.61946	-0.92546	0.82403	0.71537	-0.61269	-0.85651	0.69125	0.44332	-0.044879	-0.52251	0.15835	-0.09195
-0.32585	-0.18221	0.85351	0.28904	0.6538	0.20443	-0.1149	0.006335	-0.71023	0.073047	0.37171	-0.40437	-0.51182	-0.12811	-0.39807	-0.63004	0.48345
0.4273	0.067929	0.64703	-0.23266	0.71406	-0.39421	0.42169	0.43766	0.2796	0.62838	0.43612	0.36861	0.7969	0.12118	-0.70304	0.9081	0.15836
-0.76601	-0.22405	0.5129	-0.28975	0.075734	-0.12576	-0.082143	0.66077	-0.17163	-0.19665	-0.25887	0.35466	0.40842	0.039112	-0.46368	0.17621	-0.11012
-0.63864	0.33752	-0.46919	0.22624	0.65947	0.69018	-0.072026	0.33185	-0.086492	-0.87452	0.86002	0.45606	0.75493	0.30681	-0.95232	0.47662	-0.10962
-0.73833	-0.29487	0.20561	-0.91288	0.24443	-0.2625	0.26043	0.81191	-0.25764	0.24076	0.54069	0.56864	-0.17939	0.37302	-0.24695	0.32125	0.63435
-0.77703	0.060447	0.58536	-0.58317	-0.6601	-0.14262	-0.67014	0.19423	0.12079	-0.57826	-0.28359	-0.89462	-0.77608	0.59309	0.43664	0.43123	0.64879
-0.73641	-0.25342	0.71329	-0.14121	0.13254	-0.64009	-0.43041	-0.049213	0.061598	-0.90023	0.32695	0.2562	-0.43371	0.65064	0.46145	0.37741	0.42858
-0.48824	0.073022	-0.65617	0.35832	0.9738	0.48379	-0.068938	0.59304	0.44881	-0.5475	0.8583	0.96602	0.038954	0.25729	-0.17908	0.097984	0.21516
-0.29119	0.063784	-0.24076	-0.32087	0.93712	0.75378	0.80837	-0.081883	-0.40819	-0.36774	-0.76337	-0.057931	0.2242	0.34793	-0.94803	-0.66596	-0.22861
0.053465	0.090168	0.43902	0.23694	0.69651	0.71992	-0.23028	-0.38714	-0.19626	-0.88891	0.92309	-0.53287	-0.0976	0.38173	-0.92179	-0.41313	0.58198
-0.92081	-0.13576	0.18739	0.5797	0.32914	-0.090221	0.23483	0.53975	0.42786	-0.57921	-0.18832	-0.54979	0.02839	-0.37069	0.045556	0.5557	0.69278
-0.86322	-0.38047	0.71971	0.56616	0.13001	-0.40377	0.13683	0.19581	0.80009	-0.87122	0.53296	0.033378	-0.62265	-0.12215	-0.15519	-0.57413	0.62093
-0.7234	0.067872	-0.30741	0.92797	0.57835	0.57198	-0.1612	-0.17506	0.14954	-0.25112	0.76948	-0.54597	-0.61405	-0.84565	-0.98586	-0.85265	0.87095
-0.099201	-0.22618	0.452	0.73592	0.81269	0.011373	0.83835	0.54184	0.4335	-0.07032	0.76197	0.16357	0.2561	0.32327	-0.19536	0.93213	0.34631
-0.97974	-0.23958	0.51905	0.54731	-0.11069	-0.38908	-0.81029	0.9312	0.63517	-0.25665	-0.97094	-0.48805	-0.40273	-0.83864	-0.41544	-0.15813	0.62343
-0.60412	-0.25449	0.051423	0.49446	0.94754	-0.25324	0.81718	0.73822	0.73216	-0.31751	0.031105	0.57966	0.79289	0.21687	-0.37631	0.87733	-0.079626
-0.026725	0.15072	0.9085	-0.016827	0.068447	0.066335	-0.46814	0.1719	-0.083595	0.52653	-0.91132	0.50493	0.084868	0.98788	0.23395	0.64227	0.24973
-0.86282	-0.064015	0.84684	0.09639	-0.30357	-0.89632	-0.057983	0.44396	0.26387	-0.77752	-0.83732	-0.21049	-0.3729	-0.6442	0.36548	-0.0054688	0.34092
0.21095	0.21954	0.17081	0.1296	0.795	0.77142	-0.51718	-0.14967	-0.85294	-0.40265	-0.10764	0.36809	0.57208	-0.71207	-0.95293	0.69474	0.62344
-0.15051	0.098948	0.8085	-0.73543	0.091686	0.64379	-0.028792	0.5719	-0.9521	-0.09627	-0.87332	-0.11997	0.090268	0.75191	-0.15925	0.67067	0.1736
-0.30906	-0.095272	0.85423	-0.22906	0.24487	0.26928	-0.40391	0.86307	-0.37155	-0.31719	0.63828	-0.7868	0.82073	0.37929	-0.83707	0.84757	-0.07546
-0.40017	0.041225	0.90573	-0.25108	-0.02496	-0.5987	-0.46938	0.15494	-0.142	-0.14735	0.96538	0.20383	-0.066384	-0.40874	-0.67807	-0.37628	0.15265
-0.2258	0.23716	0.50234	0.5397	-0.16508	0.33711	-0.024248	0.61967	0.62746	0.09949	0.50142	0.95967	0.073425	0.97625	0.15062	0.72275	0.026416
-0.5965	0.23022	0.11831	-0.029859	0.072446	0.37837	-0.37287	0.49915	0.2565	-0.75164	0.91144	0.6852	-0.14017	0.56884	-0.59991	-0.54218	-0.091923
-0.79451	-0.2255	0.43786	0.33948	0.35776	0.10537	0.3501	0.45523	0.35369	-0.59621	-0.42723	-0.57575	-0.44716	0.39917	0.096984	-0.1104	0.47672
-0.52915	-0.23832	0.36502	-0.12226	0.41249	-0.19753	-0.10342	0.11661	0.64969	-0.35102	-0.049242	-0.12587	0.4573	0.85084	-0.52397	-0.069926	-0.21523
0.15189	-0.2105	0.22127	-0.23892	0.94314	0.30618	0.43935	0.55379	0.14768	-0.54006	-0.28828	-0.83473	-0.1877	0.8342	0.25862	0.82639	0.53828
-0.40772	-0.29614	0.56875	-0.49337	0.3467	-0.39686	0.075738	-0.030368	-0.04011	-0.69677	0.12166	-0.9035	-0.34542	0.87518	0.33243	0.12894	0.24574
-0.30882	0.019542	0.1023	-0.70315	0.79711	0.076079	-0.36029	0.067569	-0.79005	-0.23473	0.71919	0.31473	0.17653	0.19901	-0.40306	0.30591	0.053666
-0.42796	-0.040888	-0.016548	-0.22715	0.80999	-0.74823	0.88493	-0.10076	0.42176	-0.72171	0.99796	0.0094786	0.39273	0.23154	-0.73844	0.7604	0.24689
-0.48836	-0.082054	0.55417	-0.48883	0.21302	-0.91041	-0.40578	0.73357	0.57579	-0.68055	0.41529	0.43702	0.03044	0.78473	0.86368	0.96556	0.1023
-0.14688	-0.02556	0.85972	-0.1782	0.083815	0.022923	0.85922	0.20153	0.22212	0.26819	0.36606	0.4805	0.072805	0.60589	-0.14982	0.44658	0.59065
-0.65778	-0.018202	-0.093902	-0.82545	0.62981	0.14176	-0.22438	0.44022	-0.81976	-0.86182	0.34499	-0.63889	-0.037664	0.31746	-0.1497	0.91957	0.88807
-0.6647	-0.26476	0.45048	0.42398	0.44882	0.60025	-0.38917	0.38895	-0.3483	-0.31452	-0.80551	0.25065	-0.93412	-0.19067	-0.10656	-0.72529	0.29918
0.25353	-0.25212	0.7601	0.14976	0.87499	0.17789	0.59956	0.3586	0.2889	-0.63134	-0.84857	0.41794	-0.36615	0.58502	-0.60208	0.04542	0.53236
-0.79362	0.064669	0.17351	-0.98205	0.10912	-0.71846	0.49133	0.79976	0.12748	-0.75697	-0.43018	-0.079462	0.24296	-0.67333	-0.87642	0.30797	0.68536
-0.76584	0.093479	0.11452	-0.10182	0.45316	0.051652	-0.29868	-0.1364	-0.058214	-0.78156	-0.82525	0.66797	-0.1697	0.97889	-0.46464	0.23239	0.34231
-0.79331	-0.087014	-0.090312	-0.085062	0.13594	0.38814	0.44613	0.11766	0.14888	-0.19934	0.58719	0.77519	0.075475	0.83728	-0.2722	0.085869	-0.18239
-0.67224	-0.052708	-0.13317	-0.094875	0.81776	0.1808	0.79637	0.17297	-0.6482	-0.37059	-0.35707	-0.21606	-0.2798	0.37281	-0.033953	-0.43623	-0.23643
-0.61893	-0.1355	-0.03613	-0.8184	0.70319	0.30178	0.012601	0.21301	-0.82365	-0.053326	0.86141	0.36039	-0.22521	0.4709	-0.12776	-0.40583	0.30194
-0.6792	-0.11819	0.33029	-0.67928	0.44702	-0.15372	0.41054	-0.048993	-0.3646	-0.3307	-0.25755	0.31754	0.055536	0.96627	-0.5035	0.51812	0.38131
-0.86527	0.01172	0.14509	-0.001343	0.52601	-0.25306	-0.7175	0.60553	0.0010166	-0.24358	0.009756	0.61393	0.95853	0.81104	-0.7862	0.69766	-0.59451
-0.042881	0.11483	0.44587	0.20611	0.50567	0.22427	0.81339	0.567	-0.30202	-0.5033	-0.13253	0.35352	0.15469	0.023316	-0.28733	-0.19391	-0.46082
-0.35712	-0.037111	0.844	-0.89792	-0.085773	0.28216	0.17893	0.20028	-0.85563	-0.74669	-0.21838	0.048069	-0.25162	0.14852	-0.38253	-0.42824	0.1672
0.085046	0.022615	0.54539	0.38989	0.43602	0.42469	0.6959	0.79009	0.4171	-0.020121	-0.45506	0.18074	-0.52732	-0.043976	0.016662	-0.78838	-0.072247
-0.81623	0.0099586	0.069937	0.66288	-0.045742	0.60091	-0.42739	0.1622	0.58726	-0.28106	-0.3628	0.46634	-0.16388	0.3973	-0.26668	-0.60645	-0.1375
-0.70643	-0.35996	0.18241	0.77881	0.55968	-0.097626	-0.33638	0.85454	0.89183	-0.599	-0.13422	0.50757	-0.81986	0.063348	0.54422	0.14674	0.47272
-0.78956	0.24443	-0.71043	0.065713	0.668	0.35158	-0.31258	-0.040004	-0.36575	-0.34215	-0.58299	-0.01534	-0.13389	-0.29911	-0.49432	-0.27765	0.16213
-0.18442	0.30439	-0.43674	-0.0077102	0.6274	0.50541	0.22831	-0.19899	-0.53988	-0.28372	0.05685	0.17935	-0.11605	0.18662	-0.8602	-0.65486	-0.13888
0.22406	0.086436	0.6034	0.42743	0.78442	0.1804	-0.16729	0.29852	0.42408	-0.58983	-0.40161	-0.27801	0.18119	0.12277	-0.26714	0.61383	0.2533
-0.48525	0.0739	0.84446	-0.12644	0.06956	-0.35582	-0.14421	0.48257	-0.94059	0.37574	0.75439	-0.18744	0.13285	-0.51098	-0.53629	0.0039654	0.36229
0.088869	-0.23763	0.79906	0.35873	0.37815	-0.010541	0.56785	-0.075888	0.93433	-0.18553	-0.28677	-0.0010583	-0.20557	0.83785	-0.24594	-0.12233	0.27677
-0.67398	-0.039665	0.093925	-0.47422	0.35837	-0.13663	0.17834	-0.11673	0.050696	-0.68064	0.53891	0.78285	0.32426	0.52904	-0.4252	0.58834	0.28157
-0.35885	0.033715	0.66815	0.71859	0.91644	-0.59047	0.67599	0.6076	-0.27132	-0.362	-0.64834	-0.064746	0.1781	-0.21961	-0.15466	0.0099543	-0.1233
-0.88961	0.10741	-0.79191	-0.72698	0.92684	0.41585	0.44387	-0.41631	-0.9656	-0.63116	0.89587	-0.79834	0.42843	0.76394	-0.50646	0.83586	0.67777
-0.68701	0.3955	-0.22634	0.57063	0.096251	0.3644	-0.084368	0.54617	-0.31725	-0.17071	-0.33761	0.27335	-0.33601	-0.15768	-0.35144	-0.68683	-0.42835
-0.69854	-0.02034	0.51504	0.12431	0.37306	-0.43377	-0.091078	0.051337	-0.037414	-0.27039	0.23702	-0.39441	-0.39215	-0.31529	-0.80557	-0.3044	0.8251
-0.2798	-0.059402	0.82021	0.25668	0.20987	0.50879	-0.38844	0.16709	-0.58205	-0.36705	0.45188	-0.18638	0.21328	0.18762	-0.19368	0.3857	0.16916
-0.13132	-0.080467	0.31854	0.66266	0.95576	-0.11379	0.52465	0.18825	0.48626	-0.65039	0.24583	0.46399	-0.32785	0.060775	0.44479	0.48475	0.72357
-0.3486	-0.18523	-0.00045784	-0.73785	0.91413	-0.31177	0.43783	0.7581	-0.071718	-0.57621	-0.16999	-0.4913	0.61788	0.22952	-0.602	0.55281	-0.21798
-0.43911	-0.10861	0.40801	0.10205	0.30196	0.117	0.016241	0.36631	0.27639	-0.23407	-0.20572	0.70869	0.32165	0.26128	-0.47265	0.27941	0.22499
-0.53318	-0.19372	0.92157	-0.057693	0.5501	-0.37275	-0.19188	0.96669	-0.78827	-0.33502	-0.75689	-0.32233	0.5132	0.24	-0.78978	0.99161	0.45321
-0.31672	0.091689	0.35505	0.34366	0.63725	0.32746	0.38052	0.6034	0.036563	-0.51494	0.63915	-0.66589	0.5017	0.57676	-0.72245	0.67111	-0.15465
-0.59242	-0.18455	-0.052253	0.54327	0.686	0.42594	-0.73168	0.68674	0.44872	-0.57283	-0.45692	0.23651	0.20338	-0.39657	-0.68929	0.12871	0.26822
-0.14117	0.10424	0.16946	0.85221	0.71415	0.26724	0.80106	0.57718	0.098132	0.46533	-0.99804	-0.30229	0.20883	-0.34832	-0.69865	-0.12962	0.14954
-0.33888	-0.13734	0.80472	0.66563	0.49605	-0.35104	-0.10324	0.31602	0.58491	0.050532	0.76996	0.77161	0.22141	-0.10014	-0.45623	0.68483	0.78826
0.16964	-0.0024061	0.72946	0.58421	0.7777	0.74263	-0.3321	-0.13098	-0.56591	-0.20188	-0.039893	-0.19382	0.39992	0.48945	-0.5618	-0.13144	-0.44649
-0.84643	-0.17534	0.59283	-0.14914	-0.26394	-0.49675	-0.6082	0.23268	0.2771	-0.56968	-0.58538	0.97129	-0.55223	0.31663	0.13733	0.20922	0.30738
0.19377	0.11972	0.47962	-0.25247	0.88997	-0.75103	-0.59932	-0.22889	0.20257	-0.26452	0.14688	0.36224	-0.53571	0.37701	0.42013	-0.69909	-0.29515
-0.36072	-0.10334	0.68252	-0.030788	-0.036664	0.38984	-0.86908	0.54997	-0.94117	-0.3463	0.43613	0.52193	-0.64083	-0.85999	-0.33692	-0.76436	-0.025514
-0.29046	0.036497	0.37303	0.013947	-0.10181	0.19834	0.63144	0.57724	0.54667	0.079649	0.41076	-0.099334	-0.577	0.66363	0.50028	0.1733	0.36394
-0.34266	0.010958	0.8525	0.88872	-0.36017	0.32409	-0.75979	-0.10829	0.86945	-0.30865	-0.021421	0.77295	0.24416	0.54554	-0.40284	0.26813	0.056634
-0.32564	-0.13104	0.51383	-0.45226	0.44864	-0.18936	-0.33486	0.11439	-0.48898	-0.67639	-0.48004	-0.31316	0.019532	0.45938	-0.10278	0.033957	-0.27637
-0.67082	-0.26442	0.38783	0.19915	0.090639	0.31949	-0.78456	0.013662	0.39937	-0.84447	-0.72919	0.30143	-0.72421	0.41891	0.22751	-0.86112	-0.13666
-0.38895	0.011856	0.74127	0.66	0.17574	0.058784	0.11319	-0.138	0.072004	0.13231	0.94333	0.10021	0.37715	-0.1253	-0.75993	-0.01551	0.18209
0.63698	-0.0074441	0.71341	0.31671	0.79451	-0.078437	0.64481	0.51566	0.94522	0.1336	-0.16939	0.50557	0.29033	0.60949	-0.53607	0.63833	0.11427
-0.50159	0.078519	0.070907	-0.30174	0.99887	-0.45866	-0.1953	0.62139	-0.64417	-0.45477	0.064619	0.085824	0.042923	-0.49921	-0.080156	0.15481	0.19628
0.15721	-0.36604	0.7574	0.42936	0.84916	-0.0088451	0.3334	0.86157	0.14236	0.2281	-0.26502	-0.47413	-0.18474	-0.37438	0.10715	-0.43582	0.10463
-0.32897	-0.053545	0.28125	0.10119	0.35044	0.24591	-0.44727	0.89939	0.70081	-0.56145	-0.71737	0.87372	-0.082355	0.22534	-0.26612	0.41153	0.63689
-0.57732	-0.22509	0.45519	0.34733	0.23529	0.57724	0.53188	0.052102	-0.1551	0.22829	0.78396	0.89702	-0.395	0.14105	-0.052548	-0.46008	0.434
-0.10414	0.10559	0.17549	0.51198	0.39206	0.17602	0.2027	0.25404	0.14129	0.54503	0.56587	0.9119	0.20371	0.53243	-0.45126	0.57341	0.30284
-0.6939	-0.22388	0.066865	0.1151	0.61982	0.51263	0.76054	-0.15579	-0.73214	0.03348	-0.44801	0.48631	-0.53025	0.27245	-0.15727	-0.65107	0.053801
0.031425	-0.23973	0.91672	0.1361	0.66928	0.035998	0.077707	-0.29142	-0.010511	-0.77452	-0.61369	-0.68707	0.6997	0.9087	-0.97937	0.52135	-0.19584
-0.68917	-0.072024	0.96291	-0.19807	-0.41072	-0.049615	0.37321	0.3794	-0.067407	-0.71045	0.26527	0.23699	0.041608	0.42158	0.4117	0.099158	-0.15854
-0.33133	-0.17433	0.68661	0.82606	0.43571	0.72123	-0.69554	0.16666	0.041681	-0.81922	-0.4251	-0.26361	0.1654	0.82301	-0.65312	-0.17289	-0.30951
-0.84577	-0.068862	-0.29209	0.69755	0.29387	0.66375	0.4466	0.45998	0.20632	-0.095701	-0.1192	-0.13576	-0.21224	-0.24625	-0.16878	-0.27508	0.21307
-0.14516	-0.071458	0.35131	0.36685	0.84866	0.31053	-0.21741	-0.018826	-0.12146	0.067919	0.94262	0.71252	-0.050365	0.89085	-0.59251	-0.024523	-0.0097104
0.086937	0.0033461	0.21347	-0.47376	0.65637	-0.0095344	-0.033731	0.82272	0.19626	-0.20839	0.14524	0.87605	-0.10553	0.28754	0.14336	0.2245	0.24985
-0.10875	0.15115	0.50029	-0.16677	0.22925	-0.21297	0.18891	0.78556	0.011028	-0.64297	0.2406	0.4689	-0.69687	-0.10059	0.34176	-0.70408	-0.42419
0.13148	-0.028639	0.72886	-0.11804	0.69635	0.52883	-0.5897	0.35016	-0.7719	-0.52362	0.17695	0.088404	0.60122	0.96151	-0.75847	0.84018	-0.27737
0.55306	0.2881	0.49196	-0.92075	0.62227	-0.40184	0.13934	0.7724	-0.03166	-0.553	0.49018	-0.27452	0.84571	0.79582	-0.36441	0.52621	-0.61984
0.15352	-0.017469	0.57745	-0.44848	0.91691	-0.91277	0.89129	0.56918	0.32753	0.0028677	0.020192	0.24773	-0.097614	0.06015	0.094026	0.70991	0.76132
-0.014704	-0.28273	0.91639	-0.27808	0.49087	-0.13907	-0.8125	0.049644	-0.2077	-0.78502	-0.59552	-0.60981	-0.68136	0.40475	0.69002	0.050873	0.32251
-0.55074	-0.29244	0.80494	-0.11057	0.7822	-0.62403	-0.033748	0.28611	-0.62212	-0.25255	0.15286	-0.33622	-0.58954	0.51546	0.93521	0.69125	0.89216
-0.94066	-0.14318	0.00056451	-0.95794	0.76649	-0.6189	0.84806	0.11813	-0.80387	-0.34885	0.73541	0.7509	0.13756	0.91669	-0.13199	-0.20788	-0.14112
-0.85073	0.40528	0.31894	-0.14552	-0.4806	-0.17692	0.50216	0.42893	0.48961	-0.77756	0.47147	-0.15691	0.77441	-0.12871	-0.83425	0.31765	-0.19737
-0.033437	0.1752	0.37327	0.6613	0.59412	-0.067623	-0.44928	0.1299	0.66855	-0.20349	-0.40548	0.12633	0.2984	0.92392	-0.19489	0.25155	-0.19597
