# Supplementary material for: Distinct cellular states determine calcium signaling response
Source: Mol Syst Biol. 2016 Dec 15;12(12):894. doi: 10.15252/msb.20167137 (PMC5199124; doi:10.15252/msb.20167137)
Supplement: Supplementary file 6 — Source Data for Figure 3 [file MSB-12-894-s005.zip › parameterDistributionGroup/parameterDistribution122.csv]

0.32311	0.05825	0.80892	-0.36581	0.28803	-0.14685	-0.40519	0.70978	0.45586	-0.48964	0.066789	0.44858	0.41782	0.054565	-0.42905	0.65382	0.92512
-0.95674	-0.13061	0.66755	-0.11653	-0.16621	-0.61359	-0.1299	0.79623	0.50375	0.044329	0.11156	-0.23521	0.79192	0.56837	-0.15736	0.85008	0.18697
-0.3713	0.024805	0.84437	0.78471	0.2244	0.70023	-0.36789	0.3638	-0.15902	-0.44361	-0.52416	0.86127	0.15337	0.82628	-0.068501	-0.63144	-0.14736
-0.63018	-0.081194	0.30533	-0.24212	0.089014	0.59513	0.61518	0.87343	-0.20521	-0.72785	-0.31247	0.83652	0.49224	0.64173	0.18969	0.691	0.1631
-0.13781	0.00010772	0.72136	0.90181	0.0099848	0.58582	-0.27028	0.076823	0.89063	-0.37565	-0.60431	-0.17923	-0.013459	0.52097	-0.078568	-0.021079	0.69607
-0.80753	0.013258	0.38133	0.5848	-0.27507	0.49257	0.73996	0.4633	0.54295	0.50156	0.43838	0.78477	0.23928	0.59718	-0.079002	-0.18552	0.19767
-0.38296	-0.015205	0.4455	-0.39899	0.74735	-0.20191	-0.035377	0.18949	-0.76685	-0.72478	-0.58997	-0.055967	0.36543	0.15679	-0.30869	0.44553	0.81068
-0.36519	0.25883	0.10386	0.36755	0.73508	-0.30629	-0.35243	0.122	-0.2341	0.16136	0.84729	-0.072298	0.91282	-0.28363	-0.90124	0.564	0.41727
-0.26501	-0.038133	0.82022	-0.084009	0.16182	-0.49338	-0.39611	0.27855	0.37364	0.54472	0.077954	0.56896	0.62599	0.20337	-0.53192	0.62149	0.74692
0.033473	0.0090257	0.76343	-0.484	0.11716	0.32615	-0.54634	0.62055	-0.51225	0.63864	0.71168	0.69487	0.13725	-0.10239	-0.39853	-0.52107	0.29212
-0.58988	-0.024376	0.81827	-0.37624	-0.29002	-0.087387	-0.16909	0.75568	-0.16957	0.10363	0.39529	0.023947	0.60278	0.67115	0.34685	0.86512	0.057746
-0.42432	-0.22064	0.58921	0.28036	0.59145	-0.11648	0.38003	-0.084923	0.19968	-0.82365	0.33083	0.83198	0.2783	0.54691	-0.79714	-0.32329	0.60052
-0.31485	0.099742	0.50363	0.92691	0.26229	0.11576	-0.13587	0.56844	0.75017	0.096207	0.79286	-0.76101	0.23749	0.27155	0.20688	0.14046	0.23682
-0.86461	-0.10217	0.35203	0.80653	0.59856	0.33425	-0.529	0.19741	-0.65149	0.021837	-0.29753	-0.27367	0.46308	0.49804	-0.058723	0.88003	0.62395
-0.39592	-0.11837	0.65478	0.77192	0.52959	0.13674	-0.16763	0.93505	0.47941	-0.40735	0.8771	0.46395	0.74038	0.17148	-0.69048	0.07214	-0.10392
-0.94952	-0.034048	-0.095765	0.22883	0.67788	0.51118	-0.1704	0.87349	-0.79778	0.24834	-0.26797	-0.37388	0.41064	-0.10596	-0.22607	-0.0094154	0.20935
-0.47673	-0.15725	0.51696	-0.67184	0.85396	-0.44462	0.79748	0.27174	-0.91888	-0.86082	-0.03817	0.5884	0.13578	0.30634	-0.3456	-0.26928	0.42116
-0.50337	-0.046346	-0.18587	0.23746	0.78916	0.24765	0.19886	0.42069	0.24219	-0.24595	-0.40156	0.5269	0.25758	-0.029884	-0.40016	0.55975	0.97463
-0.33997	0.27707	0.42141	-0.34656	0.079074	0.29817	-0.68851	0.020124	-0.96754	-0.6752	-0.70959	0.32243	0.18759	-0.26244	-0.64507	-0.75721	0.12742
-0.50075	-0.15389	0.60277	0.11304	0.57248	-0.0014569	-0.37412	0.68044	-0.51411	-0.11834	-0.96118	-0.13016	0.091083	0.068275	-0.043952	-0.66551	-0.056271
-0.94321	0.016586	0.53884	0.43277	-0.24301	0.82367	-0.014877	0.37598	-0.57732	-0.94263	0.10274	0.1143	-0.12798	0.66266	0.99968	0.53521	0.28895
-0.18014	0.15989	0.058107	0.082024	0.44262	-0.016141	0.85972	0.51075	0.86096	-0.45321	0.58643	0.46284	0.62404	0.67409	-0.02426	0.98467	0.43992
0.031957	0.063769	0.53034	-0.95286	0.3524	0.32481	-0.49802	0.27673	-0.95171	0.28405	-0.83403	-0.24127	-0.010513	0.17866	-0.27324	-0.82128	-0.0022847
-0.47274	0.033533	0.4329	0.22279	0.27423	-0.22277	-0.81709	0.6844	0.60603	-0.4395	-0.64167	0.7736	0.85527	0.52487	-0.24801	0.88551	0.077033
-0.80935	0.14558	-0.10169	0.34129	0.26917	0.75738	-0.46856	0.10968	-0.4986	-0.11564	-0.060035	0.66727	0.17409	0.96528	0.30868	0.54771	0.32844
-0.30998	-0.067742	0.093906	-0.29389	0.68504	-0.033685	-0.6595	0.85934	0.16634	0.090942	0.042074	0.55322	0.5784	-0.0803	-0.62745	-0.29161	-0.019492
-0.65884	0.034008	-0.28881	0.12601	0.70527	-0.26706	-0.64377	0.60124	0.69936	-0.9416	0.29347	0.60336	0.46409	0.60407	0.06197	0.29977	-0.092176
0.44232	0.18594	0.30756	0.45205	0.69019	0.12902	0.35579	0.53342	0.93958	-0.21321	0.057377	-0.16678	0.03907	0.010117	-0.30022	0.27947	0.90183
-0.59576	-0.096227	-0.19078	0.10735	0.97379	0.047205	-0.28333	0.3011	0.16158	-0.46455	-0.67423	-0.13897	0.31689	-0.1474	-0.93796	-0.85782	0.16683
-0.34369	0.051914	0.53748	-0.724	0.48918	-0.83312	0.37628	-0.016637	-0.36393	-0.48208	-0.32093	0.052247	0.72512	0.76705	-0.43234	0.29862	-0.0035755
-0.73064	0.29144	0.23573	0.80594	-0.38513	0.84332	-0.27365	0.21628	0.49879	-0.21512	-0.38512	0.67807	0.11324	0.58306	-0.17786	-0.093255	0.46733
-0.70635	-0.034254	0.37165	0.41155	0.36508	0.65928	0.31245	0.49691	-0.80173	-0.065678	0.19992	-0.24992	0.24391	0.044025	-0.34752	-0.11776	0.16395
-0.83839	0.06209	0.74309	0.70244	-0.30919	0.78413	0.86798	0.41307	-0.4907	-0.43126	-0.51232	0.60629	0.5168	0.69126	0.36245	0.78048	-0.01567
-0.72672	0.093966	0.031071	-0.13534	0.5491	0.15783	-0.35277	0.47174	-0.56519	-0.3593	-0.81233	0.011929	0.45842	0.12246	-0.19561	0.3019	0.33189
-0.11071	0.011421	0.43807	0.61165	0.62041	0.7868	-0.53973	0.48328	-0.0057035	-0.18317	-0.18475	-0.38988	0.50739	0.093553	-0.61839	0.36343	0.56022
-0.13547	-0.31111	0.96145	0.61196	0.385	-0.095156	0.79049	0.35933	0.78403	-0.65101	0.7263	0.61261	-0.077077	0.30463	0.0017178	-0.22481	0.50923
-0.54516	0.26971	0.33209	-0.21658	0.18276	-0.13452	-0.47334	0.20399	-0.05574	-0.24007	0.094696	-0.87037	0.7349	0.65858	-0.75802	0.070635	-0.099998
-0.69292	0.022638	0.072153	-0.47244	0.13783	0.14885	-0.91342	0.59437	-0.27535	-0.51232	-0.10407	0.49173	0.46196	0.41714	0.14422	0.68065	0.26721
-0.54491	0.14651	0.3986	0.1793	-0.027528	0.91417	0.36405	0.5985	0.11023	-0.40119	-0.54202	0.3584	0.8975	0.905	-0.54361	0.50772	0.0044861
-0.84989	0.077956	0.5648	-0.66419	-0.15122	0.54704	-0.2118	0.49755	-0.89205	-0.90901	-0.51131	-0.047137	0.57979	0.4225	-0.65714	-0.15347	0.082839
-0.62806	0.22947	0.096373	-0.28745	-0.010101	0.40281	-0.084025	0.21058	-0.55681	-0.77522	-0.25338	0.067458	-0.18254	-0.50512	-0.13844	-0.31499	0.75131
-0.59922	0.029371	0.19702	0.64793	0.37245	-0.0091691	0.041351	0.59704	0.65755	-0.91155	-0.47644	0.96995	0.43443	0.21712	-0.050814	0.57577	0.42552
-0.9931	0.22793	0.54832	-0.11721	-0.91793	0.57913	0.29288	0.72045	0.092446	-0.83509	0.76778	0.008002	0.70762	0.16783	-0.38974	0.83516	0.47237
-0.58679	0.35478	0.6445	0.5883	-0.70283	0.53227	0.087252	0.090941	0.14486	-0.42336	-0.15831	0.6577	-0.24142	0.42603	0.38654	-0.10771	0.39889
0.066936	0.14704	0.71983	-0.17042	0.73382	-0.42665	0.2057	-0.0758	-0.70292	0.071434	0.091335	-0.48108	-0.17247	0.35543	0.10145	-0.07726	0.60412
-0.4657	0.23016	0.6847	0.9308	-0.44359	0.54155	-0.15177	0.67641	0.69648	-0.063114	-0.25366	0.21239	0.45548	-0.70163	-0.71901	0.11946	0.75613
-0.29639	0.086631	-0.014278	0.72187	0.70238	-0.12137	0.88938	0.84648	0.84399	-0.78421	0.25009	0.63168	0.57153	-0.75141	-0.73682	-0.15383	0.094799
-0.23279	-0.14606	0.33975	0.49306	0.97766	-0.13964	-0.55464	0.062248	0.50541	-0.79906	-0.32793	0.4225	0.27192	0.51753	-0.56414	-0.2031	0.58366
-0.59096	-0.0074424	0.39743	-0.34676	0.2788	-0.32316	-0.56884	0.50565	0.17298	-0.15164	-0.5187	0.60035	0.66666	0.962	-0.32424	0.37056	-0.042846
-0.70968	-0.018322	0.84136	0.36639	-0.22915	0.20605	0.21529	0.5705	0.2052	-0.014342	0.15225	0.28269	0.44047	0.81616	-0.27726	-0.031545	-0.11666
-0.23599	0.028507	0.64554	0.75783	0.67242	0.57238	0.14255	0.51684	-0.76787	-0.23922	-0.75769	-0.62994	0.73823	-0.23806	-0.70229	0.3925	0.14323
-0.68314	0.13469	0.44696	0.69028	0.59401	-0.081639	-0.18012	0.62459	-0.81594	-0.87117	-0.92538	-0.58601	0.52913	-0.77021	-0.67677	0.27882	0.38179
-0.1421	0.04174	0.65055	-0.00075001	0.46836	0.75718	-0.56923	0.086201	-0.59409	-0.88601	-0.35022	0.0087459	0.29339	0.33443	-0.77265	-0.58693	0.29489
0.072485	0.33333	0.832	0.29938	-0.073738	0.99515	0.13142	0.029473	-0.78517	-0.5123	0.4584	-0.4024	-0.15299	-0.17544	-0.49525	-0.79455	0.37638
-0.88389	0.13654	0.22309	-0.4256	-0.19977	-0.16798	-0.0066945	0.35578	-0.012709	-0.14154	-0.68554	-0.1426	0.31189	0.73856	0.13756	0.011835	-0.016231
-0.14772	0.21141	0.96421	-0.75035	-0.22819	0.19233	0.37015	0.50805	-0.59024	-0.34021	0.16614	-0.70817	0.59288	0.7806	-0.052561	0.60288	0.11118
-0.93112	-0.10815	0.38762	0.071377	0.062578	0.37646	-0.51481	0.93927	-0.17002	-0.11692	-0.88492	0.15596	0.89153	0.4816	-0.54531	0.5045	-0.081986
-0.6537	-0.10708	0.66452	-0.19091	0.26757	-0.6006	-0.23069	-0.005839	-0.02261	-0.027849	-0.24569	-0.38732	0.64783	0.53176	-0.75208	0.45303	0.50876
-0.64277	-0.048171	0.30923	0.6755	0.57169	0.8671	-0.749	0.80877	-0.87717	-0.13813	-0.83327	-0.99825	0.41978	0.18974	0.11423	0.70119	0.36932
-0.65244	0.023189	0.20173	0.38211	0.55783	-0.16052	-0.22938	0.89252	-0.30485	-0.72881	0.38741	-0.014643	0.086857	-0.11438	0.40711	0.052167	0.048625
-0.43801	-0.0036591	0.23443	0.55631	0.32912	0.1151	0.48883	-0.0019664	0.60612	0.521	-0.60438	-0.5812	-0.044439	0.75088	-0.18017	-0.44823	0.3034
-0.43087	0.09837	0.45071	0.90049	0.44182	0.12965	0.77856	-0.015409	0.19616	-0.55928	0.11821	0.17051	0.28669	0.61537	-0.091713	0.12756	0.33371
-0.03312	0.17206	0.54687	0.90317	0.068259	0.48867	-0.51244	0.63118	0.67296	-0.2338	-0.2744	-0.23275	0.15443	0.40197	0.40075	0.47772	0.25723
-0.31403	0.030944	0.80293	-0.40227	-0.01611	0.51195	-0.67012	0.30081	-0.2381	-0.054317	0.80503	0.11299	0.85828	0.86693	-0.63791	0.33375	0.016087
-0.35045	-0.053885	0.59167	0.017025	0.068289	-0.10551	0.18034	0.33421	0.69557	-0.49274	-0.26442	0.30256	0.10591	0.51259	-0.35127	0.24907	0.7519
-0.92054	-0.073306	0.66501	0.18123	-0.38217	0.20326	-0.1453	0.78758	0.34884	-0.58112	-0.69791	0.10847	0.48752	0.51197	-0.19346	0.42271	0.24228
-0.19528	0.18024	0.45517	0.60424	0.73672	-0.1246	0.59526	0.64793	-0.15984	-0.21718	-0.94613	-0.228	0.11611	-0.29554	-0.073727	-0.19968	0.21008
-0.63421	-0.27032	0.56377	0.041947	0.17373	0.66684	-0.40578	0.68004	-0.34288	0.47832	0.01018	0.47774	0.37527	0.048589	-0.85328	-0.33621	0.40525
-0.046887	0.15773	0.20757	-0.10527	0.48469	0.14355	-0.7329	0.43085	0.52312	-0.35607	-0.4557	-0.70053	0.93627	0.40403	-0.73905	0.53604	0.18629
-0.49867	-0.04278	0.57717	0.84778	0.45751	0.00025076	-0.65093	0.5381	0.28421	0.22334	0.86601	0.62595	0.051613	0.72035	0.2996	-0.23047	-0.10625
-0.72997	-0.11519	0.1051	0.20679	0.79631	-0.22757	0.1072	0.33476	-0.15642	0.48586	-0.34078	-0.39325	0.3797	0.87452	-0.0094073	0.78982	0.68649
-0.33019	0.39414	-0.144	0.14938	0.30207	0.13847	0.86641	0.22593	0.65706	-0.24645	0.70104	-0.28332	0.87842	0.97634	-0.48859	0.66301	0.045699
-0.79956	-0.11298	0.44559	0.083378	0.50178	0.14064	0.30341	0.61226	-0.63266	-0.45968	-0.60985	-0.46976	0.58743	0.23152	-0.15827	0.55543	0.31785
-0.40985	0.017549	0.76866	0.86878	0.60927	0.014364	0.29801	0.17216	-0.24167	-0.22161	-0.35307	0.02434	0.17282	0.25682	-0.19968	-0.43455	0.12418
-0.68406	-0.30758	0.33617	0.59285	0.98201	-0.062068	0.60626	0.22276	-0.299	0.12712	-0.60816	0.22191	0.040994	0.92443	0.10334	-0.12511	0.29556
-0.096851	0.10758	0.94993	0.33082	0.4442	-0.24768	0.90618	0.69857	-0.28975	-0.58697	-0.50396	0.54482	0.71913	-0.055279	-0.38614	0.39382	-0.091134
-0.42858	-0.24276	0.17552	-0.087903	0.98202	0.63636	0.89839	0.098828	-0.95978	-0.99647	-0.11596	0.35408	-0.24559	0.41659	-0.078889	-0.062923	0.78231
0.3263	-0.029164	0.4255	-0.44471	0.9964	0.86815	0.23893	0.51719	-0.91953	-0.042389	-0.18303	0.17593	0.46934	0.036794	-0.77005	0.61755	0.93985
0.13612	0.040339	0.59791	-0.44691	0.28264	0.99779	0.24299	0.5321	-0.19315	-0.71258	0.18134	0.5661	0.70029	0.91174	-0.79331	0.46733	0.62184
-0.36079	-0.032359	-0.16495	0.30054	0.53272	0.91229	-0.40366	0.97322	0.068484	-0.31267	-0.22746	0.70237	-0.084461	0.74704	0.87107	0.29154	0.091296
-0.63247	0.106	0.19607	-0.55242	0.065856	0.80942	-0.1315	0.43312	-0.96798	0.14455	0.12441	0.11296	0.31665	-0.19992	-0.67715	0.11241	0.74768
-0.79612	0.0013137	0.10715	-0.73015	0.34389	-0.24322	0.26852	0.64987	-0.55981	0.18511	-0.24633	-0.43291	0.20706	0.13469	-0.26111	-0.7084	-0.13126
-0.25962	-0.065826	0.57271	0.37616	0.71342	0.59736	0.28822	0.37855	-0.79308	-0.85921	-0.64271	0.73599	0.28746	0.017496	-0.28522	0.099695	0.46865
-0.62048	0.016849	0.44264	0.77406	-0.13945	0.73136	-0.43327	0.72817	0.62588	-0.21252	-0.19923	-0.20668	0.47941	0.4444	0.0087749	0.88128	0.59398
-0.80084	0.057071	0.81776	0.25218	-0.17446	0.30129	-0.87733	0.37657	-0.49259	-0.59149	0.47858	0.018215	0.62184	0.21187	-0.60189	-0.26865	-0.15239
0.49365	0.12546	0.96501	0.16392	0.24646	0.81808	-0.033857	0.42792	0.35215	0.29553	-0.37341	-0.15069	0.85982	0.93271	-0.70554	0.52991	0.2634
-0.40188	0.19077	0.80981	0.60698	-0.13288	-0.83125	-0.86957	0.90656	0.97623	0.078653	-0.66093	-0.52418	0.70278	0.22529	0.21927	0.73255	-0.13494
-0.35566	0.01419	0.89275	0.061943	-0.31442	0.46026	0.57219	0.42719	0.028486	0.21689	0.044087	0.50735	0.23227	0.73086	-0.14233	0.068223	0.18309
-0.69296	0.10607	0.25485	-0.018964	0.33616	-0.17556	0.59786	0.41008	-0.35392	0.53795	-0.66983	-0.63576	0.81526	0.60064	-0.070801	0.98241	0.24097
-0.92476	-0.40426	0.75414	0.05251	0.40202	-0.16819	0.058831	0.64311	-0.93651	-0.36932	-0.25361	0.15283	-0.18393	-0.86496	-0.33482	-0.5694	0.6938
-0.30729	0.073341	0.69686	0.98821	0.45048	0.13395	0.41396	0.20048	0.40382	-0.14708	0.77096	-0.91014	0.65384	0.97283	0.17494	0.68409	-0.0070429
0.31948	-0.11641	0.96819	0.4997	0.7899	0.27417	-0.50758	0.31438	0.198	-0.63107	-0.65749	0.14428	0.18613	0.95284	0.52683	0.58836	0.43006
-0.10816	-0.13977	0.94218	0.65065	0.43869	-0.11547	0.44585	0.83814	0.16008	0.37794	0.3523	0.96112	-0.24442	-0.099178	0.13774	-0.975	-0.16451
-0.57878	0.0833	0.79708	0.018921	-0.080026	-0.14642	-0.39531	0.84148	-0.23345	0.55271	0.089531	0.52954	0.47267	0.035953	-0.52475	-0.26763	-0.032181
-0.043175	-0.016313	0.71334	0.71426	0.78299	-0.23461	0.4978	-0.027313	0.28182	0.2526	-0.62997	-0.44578	0.70708	0.83527	-0.48312	0.81903	0.58493
-0.79817	-0.03914	0.088064	-0.090295	-0.011596	0.15535	0.74415	0.77423	0.19147	-0.25927	-0.3629	-0.36726	-0.10875	-0.63825	-0.22856	-0.15551	0.73282
-0.85085	0.067152	0.37905	-0.027061	-0.00056926	-0.57561	-0.2619	0.61014	0.031221	0.16831	-0.20082	-0.1418	0.69118	0.21112	-0.047286	0.78004	0.10444
-0.7693	-0.16911	-0.021365	0.014613	0.54697	0.79364	0.11594	0.38829	-0.16643	-0.18551	-0.3747	0.19729	0.52437	0.76754	-0.79108	0.076123	0.56089
-0.21742	-0.12322	0.96529	-0.11179	0.70956	-0.34536	-0.18988	0.65778	-0.87349	0.35591	-0.4941	-0.5662	0.50253	-0.055594	-0.43884	-0.27568	0.0057997
-0.085297	0.14237	0.64682	0.00042456	0.15265	0.75135	0.98198	0.041926	-0.44939	-0.093383	0.036435	0.69211	0.031705	0.67495	0.10532	-0.44718	0.13048
-0.77083	-0.15822	0.33879	0.1318	0.92236	-0.11122	0.14531	0.30833	-0.66284	-0.77507	0.0047552	0.55281	0.59149	0.58972	-0.46284	0.5417	0.49993
0.45303	0.08697	0.82255	0.51917	0.86423	-0.22322	-0.070601	0.51039	0.83851	-0.96115	0.36674	-0.52499	0.9279	0.66382	-0.70707	0.24877	-0.28102
-0.56142	0.097751	0.15038	-0.4863	0.67101	-0.62777	-0.11019	0.10502	-0.085601	-0.6633	-0.82466	-0.37626	0.084189	0.31753	-0.49238	-0.93105	-0.024077
-0.39145	-0.23678	0.65795	0.33449	0.65997	0.17168	0.24208	0.069078	-0.42844	0.17427	-0.76806	-0.56076	0.30618	0.89354	-0.33717	0.52744	0.80701
-0.58244	0.027106	0.80116	-0.76667	-0.42614	-0.047496	-0.3701	0.53315	-0.17298	0.32464	-0.317	-0.20954	0.66946	0.84329	-0.50562	-0.24826	-0.28912
-0.57874	-0.10271	0.39785	0.48669	0.82575	0.22723	-0.61575	0.43573	-0.5997	-0.40377	-0.8285	-0.28996	0.65214	-0.090085	-0.55397	0.18973	0.24054
-0.36077	0.055238	0.82732	0.30523	0.11974	-0.40723	-0.4361	0.67382	0.39624	-0.52938	-0.28088	-0.033624	0.22271	0.010917	-0.27062	-0.72676	-0.26377
-0.84172	-0.38558	0.44314	0.67644	0.95685	-0.052598	-0.28911	0.54066	-0.75621	0.029661	-0.31744	-0.61094	0.17026	0.52988	0.16515	0.60211	0.68234
-0.60717	-0.31241	0.14732	-0.15594	0.52933	0.27042	0.99137	0.30056	-0.042204	-0.42676	-0.34332	0.59996	-0.19728	0.13865	-0.22242	-0.093167	0.92127
-0.48069	-0.077119	0.65411	0.41066	0.92071	-0.29834	0.34506	0.3122	-0.48292	-0.56022	-0.036916	-0.22119	0.48439	0.06693	-0.83647	-0.34587	0.34044
-0.42253	-0.23409	0.77531	-0.041642	0.66942	0.12654	0.65197	0.22667	-0.76445	-0.34584	-0.66331	0.85352	-0.12222	0.30732	-0.31617	-0.57674	0.47208
-0.29761	-0.13216	0.84153	0.095607	-0.020247	0.55482	0.24916	0.47028	-0.028876	-0.6186	0.053705	0.18789	-0.034816	-0.79093	-0.99181	-0.65409	0.84077
-0.50403	0.1773	0.36386	0.4257	0.15642	0.15062	0.60595	-0.18335	0.47143	0.25152	0.43672	0.13861	0.55138	0.86896	-0.77437	-0.061221	0.3076
-0.21764	-0.2668	0.64271	-0.11021	0.66376	0.8995	0.42165	0.51348	-0.8518	-0.77976	-0.14194	-0.37724	0.46077	0.65537	-0.47712	0.34959	0.48005
0.35893	-0.027433	0.71872	-0.3979	0.81639	-0.90029	0.5341	0.4249	0.47959	0.38987	-0.1492	-0.62004	0.43909	0.22636	-0.3314	0.52037	0.68
0.17089	-0.01334	0.77275	0.17701	0.59407	0.88684	-0.6808	0.2594	-0.63206	0.18237	-0.16556	0.65142	0.51998	0.61116	-0.44542	-0.18025	0.012502
-0.75034	0.056086	-0.096926	-0.45761	0.47696	-0.45237	-0.51252	0.5632	-0.14622	-0.90563	-0.19187	-0.44943	0.36658	-0.74477	-0.80354	-0.16211	0.43807
