# Supplementary material for: Distinct cellular states determine calcium signaling response
Source: Mol Syst Biol. 2016 Dec 15;12(12):894. doi: 10.15252/msb.20167137 (PMC5199124; doi:10.15252/msb.20167137)
Supplement: Supplementary file 6 — Source Data for Figure 3 [file MSB-12-894-s005.zip › parameterDistributionGroup/parameterDistribution123.csv]

-0.22247	0.33945	0.38807	-0.82527	0.20813	0.11457	0.048901	-0.66146	-0.7926	-0.8957	-0.82669	0.50381	-0.64382	0.55243	-0.62427	-0.68915	0.43616
0.018465	0.039333	0.90267	0.26137	0.73996	0.15536	-0.30677	0.22451	-0.74226	-0.75074	0.41614	-0.51543	-0.09871	0.12305	-0.28981	0.77007	0.55428
-0.79965	-0.067672	-0.011711	0.40183	0.46965	0.28734	-0.12633	0.75903	0.22117	-0.34405	0.78952	0.50199	-0.18942	0.80735	0.5439	0.49195	-0.25175
-0.85428	0.047755	-0.10787	0.35427	0.97671	-0.17723	-0.89722	0.52716	-0.087058	-0.60567	0.34082	0.22594	0.38268	0.27281	-0.95645	0.16066	-0.44969
-0.75555	-0.099261	0.77547	0.30821	0.61726	-0.37308	-0.26466	0.61184	-0.32532	-0.59186	0.1592	0.021051	0.13723	0.81121	-0.37957	0.79202	0.29079
-0.51968	0.054515	-0.14973	-0.23318	0.92257	-0.14642	-0.28501	-0.060226	-0.096141	-0.39258	-0.081343	0.31552	0.10415	0.52787	-0.5057	0.18646	-0.28053
0.25889	0.13928	0.3113	-0.66868	0.83395	0.084312	0.32053	-0.020396	-0.21155	-0.3174	-0.87574	-0.13848	0.29296	0.60534	-0.63747	0.17149	-0.36568
-0.50241	0.10561	0.88468	0.72514	-0.33249	0.65313	0.52991	0.1822	0.098406	-0.82026	-0.96802	-0.67872	-0.30912	-0.079756	-0.25319	0.18078	0.41564
-0.2533	-0.051039	0.93929	0.17358	0.32335	-0.4321	-0.36919	0.15035	0.16643	0.24335	-0.6938	-0.17289	0.25364	0.31927	-0.69802	0.57604	0.16218
-0.57541	0.086412	0.44033	0.4975	0.22389	-0.42178	0.91656	0.23704	0.89551	-0.045275	0.30276	-0.094683	0.015647	0.88961	0.054667	0.16927	-0.47409
-0.010198	0.13837	0.45126	-0.10884	0.66357	0.55558	-0.32862	-0.051863	-0.50312	-0.32183	-0.94864	-0.85977	0.13989	0.86876	-0.57643	0.0095021	-0.44122
-0.03353	-0.19128	0.54804	-0.1665	0.88323	-0.10246	-0.26727	0.42205	0.15919	-0.1827	0.75188	0.71809	0.31958	0.68608	-0.70394	0.082104	-0.4619
-0.54639	0.19463	0.45286	0.82226	0.33809	0.80855	-0.62758	0.19926	-0.02289	-0.54587	0.35794	-0.3751	0.26526	0.55564	-0.43125	0.36944	-0.3654
-0.5594	-0.052608	0.86045	0.13772	-0.076082	0.46943	0.18084	0.73198	-0.28905	-0.31078	0.54899	0.54946	0.0494	-0.21607	-0.89388	-0.33135	-0.20876
-0.78657	-0.1008	0.62029	0.89629	0.10466	0.5389	-0.55808	0.61016	0.16938	0.084887	-0.89795	0.61792	0.20248	0.13732	-0.89759	0.15545	0.038494
-0.20632	-0.0032299	0.5247	0.32304	0.5401	-0.23439	-0.85232	0.72339	0.69558	0.32377	-0.25416	0.62876	0.28184	0.65021	-0.649	0.031839	-0.45569
-0.2695	0.055227	0.38153	0.49031	0.43201	0.49926	-0.95368	0.4779	-0.0083083	-0.16251	-0.14165	-0.52346	0.14333	0.35994	-0.2007	0.72127	-0.14156
-0.24517	0.037684	0.33482	0.58357	0.71281	0.51855	0.39926	0.12185	-0.23584	-0.58039	-0.78953	-0.53922	-0.067867	0.39798	-0.017855	0.7781	0.15891
0.031773	0.059092	0.85954	-0.6523	0.2606	-0.4673	0.54072	0.2489	0.04526	-0.068765	-0.31936	0.161	0.30155	0.63295	-0.38059	0.3677	-0.5703
0.56768	0.31774	0.79374	0.7858	0.34725	0.65086	-0.21629	0.18721	0.15993	0.019911	0.075908	0.3275	-0.19434	-0.2686	-0.89849	-0.96703	-0.4446
-0.34434	-0.1484	0.88274	0.66918	0.66785	-0.059023	-0.056946	0.01726	0.20379	-0.15006	-0.18691	-0.013179	0.23752	0.99178	-0.75516	0.35942	-0.042957
-0.25431	-0.079019	0.46578	0.03137	0.13262	0.30614	0.55203	0.3093	0.30067	-0.32782	-0.097711	-0.64362	-0.57612	-0.19862	-0.3771	-0.10204	0.60152
-0.30409	0.1629	0.52912	0.85314	-0.013443	0.74631	-0.49571	0.30814	0.30947	-0.084118	-0.43111	0.020749	0.011898	0.15447	-0.27871	0.5877	0.28921
-0.76047	0.19411	0.8673	0.50542	-0.37099	0.59957	-0.18949	-0.020883	-0.095358	-0.7802	0.3625	-0.1385	0.37015	0.339	-0.78157	0.32115	-0.33003
-0.17936	0.27514	0.45293	0.069142	0.21947	0.4837	0.20303	0.58466	-0.19634	-0.6556	0.022731	0.12034	0.23234	0.66213	-0.064457	0.41194	-0.63989
0.20269	0.00734	0.94505	0.41334	0.48783	0.16021	-0.076071	-0.011082	0.35946	-0.89913	0.40823	0.36705	0.010236	-0.10882	-0.95117	0.55312	0.68839
-0.44776	-0.018552	0.57391	-0.41708	0.23786	-0.41762	0.7269	0.62081	-0.061508	-0.64608	-0.24999	0.83093	0.065698	-0.16051	-0.38048	0.06457	-0.27755
-0.025857	0.17368	0.049018	-0.10782	0.79956	0.6346	0.30543	0.016419	0.028055	-0.54506	-0.57558	-0.8401	0.043391	0.64884	-0.52989	0.035792	-0.0041798
-0.18746	-0.01281	0.53176	0.47494	0.5357	0.58498	0.0023587	0.56364	-0.22153	-0.56253	0.081774	-0.57846	-0.18677	0.094291	-0.12203	-0.15672	-0.379
0.070691	0.15067	0.64952	-0.35151	0.16065	-0.23983	-0.08877	0.67255	0.40338	-0.33596	-0.32686	0.69804	-0.06553	0.47828	0.015506	0.2974	-0.19068
0.53028	0.3761	0.74868	-0.76891	0.26008	0.29382	0.70611	-0.32306	-0.45875	-0.67856	-0.95649	0.22417	-0.59613	0.95135	0.28621	0.71971	0.79753
0.020327	0.063095	0.63751	-0.26653	0.024111	-0.0046957	0.59628	0.1542	0.63901	0.30822	-0.27333	0.58476	-0.14738	0.84181	-0.84331	-0.63939	-0.12972
-0.6319	0.12488	-0.17003	0.84553	0.76922	0.37343	0.31392	0.6052	0.31186	-0.33469	0.25493	0.12993	0.26232	0.24995	-0.29421	0.10804	-0.67323
0.0885	-0.18982	0.65329	0.22211	0.57459	0.40078	0.38495	-0.036582	0.77275	-0.54267	0.33033	0.58217	-0.41695	0.81991	-0.81812	-0.40354	0.46957
-0.17932	-0.042045	0.82726	0.12021	0.39395	-0.39809	-0.40838	0.1671	0.65942	-0.65099	0.59181	0.48686	-0.24351	0.43461	-0.44587	-0.19329	-0.0052535
-0.60996	0.12426	0.26638	-0.4796	0.12283	0.61884	-0.62209	0.10515	-0.47317	-0.90078	-0.71794	0.25187	-0.27992	0.45355	-0.57064	0.23041	0.53908
-0.31118	0.040632	0.65158	0.37805	0.034604	0.23812	-0.0037271	0.56975	0.79973	-0.44887	-0.23893	-0.23908	0.07239	0.66703	-0.25787	0.44344	-0.12717
-0.96709	0.13231	0.49202	0.41071	-0.40654	0.28573	0.61858	0.29323	0.095658	0.016077	-0.73482	0.96559	0.12408	-0.41519	-0.91838	0.011419	0.16722
-0.81744	0.072534	-0.036706	0.65502	0.31295	0.086505	-0.18418	0.027762	0.69772	-0.75176	0.29087	-0.40348	-0.053599	-0.057097	-0.64254	0.52594	0.51493
0.65871	0.19999	0.95019	-0.094798	0.38397	0.50515	0.64241	-0.042249	-0.42498	0.16282	0.38866	0.082752	-0.37887	0.25619	-0.32047	-0.51796	-0.071718
-0.11388	0.08262	0.79177	0.43516	0.50556	0.080447	-0.56616	0.64623	0.29631	-0.055002	0.36227	0.6361	0.2017	0.95101	-0.19898	0.15571	-0.53466
-0.65148	0.14767	0.44664	-0.012445	-0.3896	0.70287	-0.82858	0.66725	-0.038208	-0.81932	-0.35417	0.64551	0.11521	0.25408	-0.556	0.26335	-0.2209
0.24712	0.19351	0.98533	0.3958	0.19534	0.16787	-0.15703	-0.13532	0.47446	-0.52345	0.132	-0.13297	-0.010741	-0.15329	-0.85011	0.092059	0.41367
0.43547	0.0044566	0.8369	0.2551	0.65478	0.89023	0.87727	-0.050438	-0.72479	-0.75154	0.56347	0.28173	-0.60674	-0.50138	-0.36746	-0.76941	-0.036603
0.52477	0.094444	0.73203	-0.71195	0.8869	0.67875	0.38653	0.017183	-0.90934	-0.42363	-0.55544	0.31671	0.15226	0.47601	-0.97792	-0.6645	-0.69035
-0.50178	0.081838	0.42011	0.20049	-0.0048864	0.082048	-0.30782	0.3119	0.71012	-0.14218	-0.57835	0.23343	-0.01082	0.44702	-0.39461	-0.058255	-0.10735
-0.069991	0.033025	0.46634	0.26049	0.72827	-0.16546	-0.39165	0.28726	0.071964	-0.80698	0.67724	0.49832	0.019464	-0.34954	-0.63891	-0.093614	-0.26402
-0.13476	-0.1614	0.74283	0.074242	0.33503	0.82165	0.46834	-0.12403	-0.27027	-0.25128	-0.096527	-0.39287	-0.422	0.24955	-0.81717	-0.93377	0.036015
-0.99252	0.12447	0.45387	-0.12681	-0.54642	0.66793	-0.28775	0.90853	-0.46264	-0.75667	-0.68909	0.019482	0.122	0.053529	-0.39009	0.62573	0.014131
-0.85977	-0.026892	0.81072	0.021917	-0.73758	0.50547	0.24952	-0.23239	0.26759	-0.47945	-0.74167	-0.16226	-0.58327	0.77143	-0.12215	0.2561	0.8813
-0.87814	-0.090079	0.74718	0.4141	0.24828	0.37374	0.032471	0.070871	-0.72226	-0.44353	-0.62803	0.7051	0.13394	0.33355	-0.73287	0.86753	0.50569
-0.23382	0.065769	0.61631	-0.15015	0.21331	0.32796	-0.096558	0.19222	-0.42682	-0.57205	0.55486	0.71765	-0.16023	0.98339	0.45437	0.64291	-0.34171
-0.83856	0.066948	0.013218	-0.49537	-0.11721	0.54921	-0.37795	0.57187	-0.97716	0.27953	-0.65435	-0.44734	0.10738	0.27639	-0.42918	0.57169	0.0093399
0.028423	0.23852	0.36707	-0.59513	0.52014	-0.035341	0.77984	-0.026691	-0.34691	-0.60484	-0.17863	0.34921	-0.11331	0.54011	-0.20435	0.48315	0.25537
0.28905	0.12207	0.96832	0.044239	0.4167	-0.030348	-0.31679	0.50107	0.43337	-0.68772	0.2201	0.59219	0.13309	0.94334	0.13591	0.94909	-0.090233
-0.38862	-0.12751	0.644	-0.070798	0.42652	-0.17082	0.88591	0.80526	0.50661	-0.385	-0.47666	-0.63766	0.38	0.7976	-0.64842	0.56686	-0.2004
-0.25645	0.21541	0.93826	0.37347	-0.38181	0.8135	0.53337	0.6087	0.15441	-0.21961	0.55719	0.23689	-0.1105	0.47225	-0.31353	0.26965	-0.015795
-0.42812	-0.24064	0.67186	-0.35595	0.34269	-0.54149	-0.87178	0.47464	0.062818	-0.2146	-0.58988	0.5103	-0.34941	0.57009	0.18482	0.16809	-0.089063
0.089703	0.11748	-0.017221	0.36665	0.85041	0.61465	-0.7293	0.56923	0.43896	-0.12995	0.13485	0.32037	0.16519	0.93954	0.032549	0.48768	-0.37337
-0.77895	0.11274	-0.18553	-0.007015	0.74739	-0.39391	-0.69504	-0.073074	-0.15655	-0.25489	0.17345	-0.16082	0.23872	0.35229	-0.33332	0.8616	0.022051
0.21593	0.028645	0.38613	-0.019413	0.82456	0.23547	0.31228	0.23326	-0.36768	-0.50421	-0.42106	0.97864	-0.58997	-0.21016	0.16847	-0.2088	0.046954
-0.64096	-0.020303	-0.19701	0.86267	0.95412	0.3325	-0.65679	0.7787	0.84823	-0.73051	0.5115	-0.60303	0.22513	0.5963	-0.60905	0.58074	0.060373
-0.15278	0.09096	0.67967	0.94335	0.38942	0.19874	0.51807	0.62112	0.33826	-0.52156	-0.97992	-0.93372	-0.20123	-0.48764	-0.35537	0.49135	0.52274
-0.77987	0.10036	-0.19344	0.87633	0.63414	0.47928	0.12882	0.93931	0.81886	-0.60972	0.21234	-0.06112	0.31152	0.60198	-0.4407	0.21515	-0.48193
0.6716	0.22426	0.65954	-0.12745	0.9129	0.31198	-0.20888	-0.20501	-0.15495	-0.50168	-0.27161	-0.092762	0.18082	0.54376	-0.81153	0.42031	0.062946
-0.72004	-0.11186	0.53667	-0.29957	0.32024	-0.28841	0.040441	0.31015	-0.30039	-0.83543	-0.75513	-0.070192	0.22305	0.29865	-0.74437	0.0684	-0.4461
-0.53766	0.020357	0.51761	0.82336	0.2201	0.39776	0.33398	0.29679	0.20525	-0.46647	0.18318	-0.20239	-0.12756	0.01016	-0.44635	-0.24335	-0.19936
-0.71578	-0.030539	0.48182	0.41313	0.32955	-0.74927	0.38131	0.6498	0.9909	-0.67551	0.10649	0.293	-0.042638	0.3321	-0.27002	0.46316	0.11542
-0.90189	-0.21553	0.91261	0.48819	0.27642	0.13019	0.58569	0.53539	-0.70738	-0.33495	0.15219	0.44177	0.02938	0.58866	-0.32375	-0.17158	-0.50531
0.23487	0.15743	0.3419	0.54248	0.95419	0.22978	0.12817	0.79067	0.30538	-0.77745	-0.28884	0.36864	-0.089797	0.4112	0.25824	0.679	-0.15108
-0.87699	-0.17692	0.50684	-0.34716	0.19688	-0.21476	-0.53568	0.15004	-0.049517	-0.68086	-0.044077	0.98923	0.27133	0.47812	-0.85963	0.27741	-0.065512
-0.28896	0.055768	0.44097	0.26789	0.057802	0.63014	0.92715	0.49489	0.47155	-0.35996	0.49393	0.74844	0.11304	0.62714	-0.3591	0.9981	0.51607
0.63565	0.31075	0.94592	-0.33516	0.39698	-0.20379	-0.26524	-0.081152	0.40688	-0.44191	0.53817	0.067669	0.20149	0.57832	-0.43553	0.26834	-0.34887
-0.41058	-0.16871	0.71631	0.93732	0.37806	0.034008	0.072094	0.23788	0.68039	-0.0055184	0.17049	0.44805	0.15556	0.28144	-0.86422	0.31492	0.15098
-0.18278	0.089062	-0.028533	-0.036495	0.9373	0.10977	-0.72077	0.21912	0.46672	-0.66043	-0.66262	-0.36284	0.3236	0.57533	-0.70779	0.2385	-0.26799
0.085298	0.24765	0.11233	-0.32105	0.84022	0.57783	-0.54187	-0.14883	-0.73453	-0.36869	-0.78152	0.40057	-0.26881	0.040298	-0.9256	-0.37095	0.34545
-0.46692	-0.10563	0.5716	-0.8536	0.37485	-0.18368	0.52642	0.3762	-0.8636	0.083553	-0.35577	-0.31356	0.14018	0.77748	-0.52352	0.25091	-0.33024
-0.071602	0.13637	0.99476	0.55138	0.12556	0.77075	-0.62473	0.54054	-0.64016	-0.090676	-0.49426	-0.6114	0.024353	0.077109	-0.29878	0.38557	-0.002318
0.35613	0.043199	0.63313	-0.11518	0.68016	0.6638	-0.90206	0.84572	0.0040887	-0.93082	-0.47355	0.52044	-0.29113	0.95802	0.18425	0.27814	-0.11633
-0.75282	-0.0098023	0.21229	-0.068281	0.35681	0.58811	-0.69687	0.20545	-0.57083	-0.8662	-0.76069	0.15525	0.19594	0.85132	-0.11427	0.38335	-0.53985
-0.62187	0.21278	-0.065961	0.76773	0.33932	0.52173	-0.042655	0.30725	0.55146	-0.46658	-0.83562	0.47858	0.34842	0.38407	-0.63131	0.28607	-0.4633
-0.056285	-0.086146	0.39647	-0.1032	0.81604	-0.23511	-0.057742	0.17744	0.11379	-0.54996	0.37062	0.46839	-0.50379	0.41281	0.26721	0.47903	0.44285
-0.056869	0.28674	0.058516	-0.41933	0.58406	0.79549	-0.60262	-0.10947	-0.91722	0.022593	-0.88926	0.64521	-0.043765	-0.018032	-0.97783	0.65485	0.93569
-0.49776	0.048162	0.93912	0.26889	-0.15246	0.19268	-0.51022	0.28379	0.010829	-0.35438	-0.97745	0.1735	-0.17556	0.37078	-0.28681	-0.40087	-0.47439
-0.11576	0.17602	0.53365	-0.0059623	0.81569	0.092876	-0.093325	0.3516	-0.40082	-0.86751	0.31378	0.35849	0.20393	-0.25548	-0.83555	0.82507	0.59552
-0.84352	0.10684	0.70763	0.43624	0.24263	-0.13554	0.090299	0.11323	-0.44466	-0.20948	0.2613	-0.32387	0.13804	0.56291	-0.47119	0.15636	-0.22414
-0.86349	0.066087	0.16025	-0.11578	0.40681	0.23805	-0.88727	0.91903	-0.77644	-0.041662	-0.091827	0.44339	0.38038	-0.26428	-0.76864	0.37813	-0.13739
-0.31396	0.13945	0.047405	0.70005	0.79023	0.49104	-0.91345	0.89262	0.45984	-0.42294	-0.8253	-0.27227	0.69874	0.22567	-0.80614	0.85073	-0.37192
-0.014588	-0.077905	0.56424	0.27048	0.76168	0.089247	-0.55725	0.67909	0.63325	-0.84437	-0.88326	-0.1143	0.22104	0.93328	-0.39943	0.082419	-0.51747
-0.24847	0.12918	0.63563	-0.21276	0.28644	0.39239	-0.20557	0.036256	-0.91245	-0.12693	0.80116	0.10875	-0.047194	0.75965	0.090033	0.26486	-0.47766
-0.71897	-0.18835	0.85107	-0.77364	-0.19496	-0.64744	-0.112	-0.16299	0.083217	-0.30697	-0.42015	0.24785	0.10471	0.80592	-0.69526	0.74343	0.43968
-0.559	0.064009	0.39652	-0.041328	0.060172	-0.63171	0.28572	0.69882	0.74865	-0.70079	-0.86465	0.90645	0.20925	0.057328	-0.28398	0.61989	-0.33561
0.11879	0.16857	0.46143	-0.4609	0.41297	0.20238	-0.25449	0.1609	-0.15958	-0.6802	-0.258	0.34603	-0.30406	0.72089	0.25751	-0.063745	-0.42908
-0.54013	-0.03716	0.85201	0.82024	0.40921	0.98625	-0.84679	0.40544	-0.96577	-0.85443	-0.94008	0.73937	0.10243	0.49126	-0.35603	0.11833	-0.41925
-0.70543	0.15239	0.3151	0.13664	-0.12021	0.23838	-0.39644	0.38397	0.2466	-0.66627	0.25928	0.60733	-0.57251	-0.45039	-0.28067	-0.68026	0.0070724
-0.33136	0.071222	0.59407	0.71245	0.64563	0.26146	0.24649	0.46678	-0.80809	0.070921	0.37156	0.57611	-0.11316	0.94989	0.74544	0.87009	-0.3173
-0.48291	-0.012582	0.5514	0.60085	0.76396	0.33428	0.21314	-0.048199	-0.91071	-0.71	-0.022	-0.62992	-0.52295	-0.27569	-0.45914	-0.34927	0.40344
0.014164	0.183	-0.091631	0.53735	0.93841	-0.21165	-0.44559	0.083754	0.8336	-0.51792	-0.16725	0.22412	-0.1626	-0.34299	-0.63929	0.10278	0.23834
0.37473	0.098694	0.77678	-0.17966	0.94672	-0.2228	0.025311	0.5592	-0.21437	0.16116	0.48007	0.051628	0.29822	0.64705	-0.30689	0.21508	-0.59165
-0.9538	0.028791	-0.12064	0.97718	0.6672	0.46564	-0.02115	0.027583	0.2101	-0.85726	0.63244	0.78431	-0.17243	0.29143	-0.39258	0.3941	0.34126
-0.96426	0.15376	0.52084	0.89814	-0.21981	0.60081	0.34166	-0.086386	0.068634	-0.45098	0.74817	0.60988	0.02791	0.48179	-0.056384	0.74475	0.13422
-0.3989	-0.03806	0.41573	0.14987	0.54034	0.022128	0.44082	0.64331	-0.072298	-0.66611	0.32302	0.68837	-0.13409	-0.073195	-0.24617	0.74821	0.45992
-0.41827	0.12266	0.43764	0.83255	0.64855	0.38671	-0.038383	0.21186	-0.38418	-0.6832	0.82821	0.025017	-0.025976	0.10549	-0.59799	-0.45128	-0.53761
-0.67078	0.33411	-0.35367	0.31099	0.66065	-0.2561	0.89624	-0.10525	0.34874	-0.81083	0.65763	-0.33802	-0.23931	-0.42217	-0.8372	-0.05906	0.43548
-0.72103	0.1254	0.46014	-0.75298	-0.010299	-0.1303	-0.63111	0.82257	-0.9514	-0.61691	-0.92036	0.88733	0.067279	-0.24028	-0.38755	0.056482	-0.48295
-0.56224	-0.068729	-0.27014	0.19785	0.99691	-0.10887	0.029927	0.50255	0.75347	-0.67222	-0.31892	0.14417	0.23105	0.22676	-0.84092	0.80131	0.33576
-0.99799	0.054739	0.33886	0.86081	0.024675	-0.1399	0.73612	0.77301	0.80397	-0.4991	-0.23959	-0.12003	0.10984	0.45175	-0.071177	0.46192	-0.32351
-0.53943	0.017133	0.59756	0.75421	0.59368	0.50733	0.67074	0.2886	-0.1886	-0.62708	-0.044801	0.027045	0.73263	0.54973	-0.87932	0.50788	-0.55313
-0.88405	-0.051381	0.25445	0.42122	0.41501	0.98757	-0.97756	0.78242	-0.78374	-0.55916	-0.30673	0.32275	0.10544	0.99955	0.22629	0.50131	-0.53108
-0.42211	0.027584	0.6331	0.2273	0.33919	-0.5928	0.29195	0.21805	0.8506	-0.98949	-0.469	-0.34152	0.31962	0.66633	-0.27593	0.32421	-0.64864
-0.18565	-0.05383	0.64808	0.79821	0.77303	0.063866	0.53371	0.17276	0.30006	-0.077659	-0.53444	0.0048866	0.079541	0.50082	-0.39648	0.75674	0.38857
