# Supplementary material for: Distinct cellular states determine calcium signaling response
Source: Mol Syst Biol. 2016 Dec 15;12(12):894. doi: 10.15252/msb.20167137 (PMC5199124; doi:10.15252/msb.20167137)
Supplement: Supplementary file 6 — Source Data for Figure 3 [file MSB-12-894-s005.zip › parameterDistributionGroup/parameterDistribution124.csv]

-0.71821	0.079154	0.29933	0.549	0.049568	0.2784	0.10657	-0.12496	0.9294	-0.96874	0.53771	0.80996	-0.28663	0.40866	-0.39288	-0.35077	-0.014878
-0.75137	-0.046781	0.62594	0.32479	0.42107	-0.10858	-0.40265	0.032222	-0.096304	-0.59691	-0.92911	0.032819	-0.24715	0.081401	-0.79597	0.054882	0.8344
-0.33807	0.14234	0.48798	0.46913	0.51098	0.53444	0.56026	-0.20815	0.25018	-0.98912	-0.047509	0.39496	0.12203	0.56559	-0.73055	-0.048949	-0.003677
-0.86528	-0.1821	0.67936	-0.82903	-0.26931	-0.5284	0.59291	-0.25458	0.09361	-0.23726	-0.65694	-0.31748	0.17228	0.96185	-0.37699	0.48701	-0.0054644
0.45756	0.11549	0.63622	-0.9003	0.95	-0.17304	-0.051705	0.12387	-0.81354	-0.19714	0.77427	0.27796	-0.25487	0.98002	0.63903	0.0023992	-0.55708
-0.46799	0.067597	0.39193	-0.17381	0.55666	-0.54951	-0.68333	0.007724	0.16362	-0.46683	-0.21201	-0.21967	-0.43854	0.21097	-0.25367	-0.68976	-0.34512
-0.19526	-0.023615	0.43566	0.42795	0.64064	-0.3358	-0.37003	-0.069168	0.88156	-0.73945	-0.1146	-0.299	-0.29213	0.38529	0.12961	-0.38795	-0.4612
-0.33125	-0.36266	0.87812	0.68769	0.58532	0.6599	0.80093	0.18934	-0.3861	0.11981	0.079846	0.95311	0.015753	0.41411	-0.8563	0.33212	0.58258
0.36709	0.27414	0.49987	0.91271	0.77068	0.69458	-0.50015	0.2068	0.23054	-0.29165	-0.59933	0.59489	0.16211	-0.38035	-0.58971	0.54313	0.3618
-0.8009	0.045136	0.31869	0.91362	-0.36627	0.41156	-0.213	0.25001	0.98088	-0.49087	-0.023172	0.81594	-0.39298	-0.087447	-0.34869	-0.14912	0.30168
0.080117	0.11076	0.68509	0.4441	0.62056	0.42949	-0.38635	-0.067627	0.10592	-0.83048	0.026869	0.26161	-0.19848	0.39479	0.022065	-0.2861	-0.20067
-0.45465	0.13987	0.6528	0.51425	0.74362	-0.54162	-0.98489	0.20544	-0.019974	-0.21232	0.89394	0.46836	0.095999	-0.065635	-0.32902	-0.19791	-0.32643
0.14372	0.031941	0.7444	0.41723	0.54388	-0.081786	-0.091353	0.57116	0.72338	-0.90765	0.11317	0.63049	0.65164	-0.18923	-0.84417	0.80708	-0.2327
-0.082008	-0.0070829	0.77624	0.63809	0.79835	0.14722	0.14421	-0.029219	-0.090199	-0.48269	0.68726	0.13171	-0.51547	0.82444	0.44594	0.078817	0.10524
-0.78291	-0.077063	0.45208	0.34015	0.25136	-0.51755	-0.24197	-0.42548	0.81936	-0.52798	-0.1866	-0.071291	0.49316	0.60157	-0.69219	0.75631	0.16179
-0.015474	-0.24612	0.60311	-0.46481	0.70992	0.035332	0.13685	0.85164	-0.32594	0.075105	0.31346	0.55594	0.025151	0.35029	-0.20383	0.61237	0.26581
0.1329	0.15902	0.99428	0.096625	0.33889	-0.13786	-0.071784	-0.37357	0.052002	-0.7221	-0.17049	-0.39544	-0.34094	0.39914	0.27692	-0.056572	-0.033439
-0.72373	-0.31362	0.2473	0.32836	0.91075	-0.040464	-0.35834	0.014763	-0.35903	-0.92278	-0.5276	0.35277	-0.56709	-0.45192	-0.58711	-0.15904	0.96476
-0.93181	-0.012321	0.34738	0.045013	0.32942	-0.22785	0.0027097	0.88402	-0.25246	-0.73495	0.2479	0.1257	0.15656	-0.1856	-0.86688	-0.12372	-0.41926
-0.66546	0.084154	0.4199	-0.33844	0.78576	-0.51699	0.31166	0.4412	-0.56525	-0.60903	0.28912	0.14088	0.11256	0.92609	-0.3561	-0.40554	-0.82572
-0.65293	0.14963	-0.014994	-0.42407	0.71621	-0.30423	0.063727	0.50829	-0.25908	0.050095	0.070052	0.12128	0.32312	0.17065	-0.99091	-0.51466	-0.69864
-0.68988	-0.04655	0.91402	0.15738	-0.17841	0.57512	0.30357	0.32847	-0.64883	0.27067	-0.48505	-0.18374	0.439	0.41171	-0.33225	0.81449	-0.070657
-0.88598	-0.44493	0.93392	0.40797	0.16101	0.3543	0.75511	0.48004	-0.79281	-0.113	-0.11226	0.51818	-0.24245	0.84377	0.52328	0.96158	0.49406
-0.78598	-0.19226	0.58143	0.47898	0.033251	0.89643	0.56724	0.78657	-0.16195	-0.22963	-0.958	-0.77982	0.60403	0.18785	-0.90202	0.90999	-0.0092975
-0.60505	0.0098514	0.68381	0.49161	0.066291	-0.29052	0.55249	0.52824	0.5556	-0.24704	-0.88127	-0.62494	-0.088652	0.16485	-0.081983	-0.10388	-0.26452
-0.30205	0.025866	0.61955	0.083909	0.41869	-0.61717	0.45742	-0.032834	0.8502	-0.8259	0.39739	-0.79654	0.063566	0.65005	-0.67795	-0.065878	-0.3561
-0.5779	-0.22197	0.67284	0.24522	0.75719	-0.69659	0.36484	0.014425	-0.22752	-0.21935	0.15293	-0.2628	-0.15182	0.67473	-0.065638	0.032886	-0.1119
0.58208	0.23148	0.85049	0.52915	0.42571	0.80055	0.66596	0.13392	0.15473	-0.67534	-0.01689	-0.48657	0.071889	0.76148	0.28291	0.36882	-0.7102
0.33946	0.19344	0.30173	-0.19105	0.75523	0.40233	-0.5971	0.6554	-0.10623	-0.28019	-0.034062	0.66227	0.017951	0.48143	-0.11493	0.16011	-0.56654
-0.18935	-0.057991	0.1816	0.096805	0.64452	-0.096114	-0.67606	0.30287	0.46367	-0.072463	-0.15612	0.2289	0.084201	0.17641	-0.37138	-0.068916	-0.44386
-0.60187	-0.0063168	0.70911	-0.013565	0.54245	-0.86099	-0.76602	-0.010255	-0.24613	-0.15473	-0.58121	-0.51496	0.038957	-0.036005	-0.77067	-0.10206	-0.0036907
0.21912	0.12275	0.4825	-0.19524	0.60905	-0.0038886	0.66779	0.20734	0.60201	-0.59067	-0.29642	-0.15298	0.0035622	0.55449	-0.19119	0.19944	-0.20174
-0.5053	0.10558	-0.13113	-0.54418	0.4192	-0.65012	-0.053692	0.73731	0.45749	-0.76919	0.097066	-0.069855	-0.17417	-0.030653	-0.040475	-0.031938	-0.27677
-0.036051	-0.15914	0.64311	-0.54292	0.82079	-0.16168	0.36635	0.70111	-0.44092	-0.16105	-0.12991	0.73487	0.10572	0.45428	-0.042445	0.71209	0.25766
-0.41708	0.24525	0.31311	0.086329	0.34067	-0.42081	-0.40703	0.50918	0.41658	-0.29711	-0.087871	-0.32699	0.042546	-0.19856	-0.64431	-0.31842	-0.30212
-0.024367	-0.17623	0.54387	0.095023	0.79521	0.7996	0.20603	0.25724	-0.53546	-0.59732	0.46631	-0.6679	0.28182	-0.091494	-0.92539	0.25473	-0.085573
-0.13836	0.12762	0.25566	-0.4989	0.95144	-0.25607	0.12144	-0.17773	-0.22272	-0.8641	-0.24073	0.50901	0.30601	0.87913	-0.031324	0.89132	0.098302
0.0014483	-0.069686	0.75529	-0.68687	0.66579	-0.12761	-0.66984	0.48525	-0.58825	-0.15127	-0.37688	0.17611	0.012998	-0.13551	-0.39072	0.27763	0.27612
-0.52206	-0.11984	0.19478	-0.30411	0.63032	0.19407	-0.60683	0.39982	-0.33827	-0.00083472	-0.24966	-0.66118	0.73959	0.28915	-0.78553	0.74012	-0.52876
-0.87546	0.19471	0.65156	0.2459	-0.21461	-0.12363	0.15888	-0.72242	0.1304	-0.49823	-0.7301	0.16027	0.032838	0.32813	-0.91261	0.49911	0.97223
0.24334	0.15571	0.9283	0.25416	0.64516	-0.44753	-0.38399	0.54557	0.42167	-0.4952	0.18676	0.05854	0.44592	-0.75391	-0.92162	0.56514	0.064399
-0.46076	-0.060076	0.14438	-0.11745	0.87134	-0.35635	-0.16028	-0.058063	0.030296	-0.76717	0.5474	0.17651	-0.45739	0.39252	0.17736	-0.78787	-0.56834
-0.7403	-0.20596	0.79154	0.579	0.25023	-0.44212	0.10301	0.43307	-0.24476	-0.35217	-0.59829	-0.44049	-0.57802	0.070144	0.52301	-0.26622	-0.28979
-0.23739	0.06238	0.90063	0.41303	0.40193	-0.22645	-0.55593	0.22048	0.3652	-0.097832	0.70815	-0.074734	0.23386	0.62584	-0.099788	0.29087	-0.54686
-0.26554	0.27728	0.015344	0.012883	0.49562	-0.25651	-0.19241	-0.35334	0.5416	-0.090382	-0.86934	0.6842	-0.10198	0.062573	-0.76425	0.45493	0.72675
0.55501	0.16567	0.71217	-0.11975	0.80751	0.24107	-0.61427	0.34803	0.40901	-0.35984	0.15667	-0.8932	-0.35199	0.08986	-0.43036	-0.84681	-0.079863
-0.18421	-0.1493	0.71758	-0.27547	0.41025	0.88794	-0.50377	0.43425	-0.66056	-0.20553	0.44217	-0.86385	0.56716	0.26576	-0.70348	0.87702	0.085687
-0.2526	0.025783	0.6913	0.78598	0.71534	-0.62201	-0.21633	0.29077	0.92235	-0.54827	-0.41475	-0.076501	0.21292	0.9873	0.055159	0.40648	-0.57302
-0.29367	-0.034897	0.81212	0.39339	0.076407	0.13617	-0.39337	0.48672	0.16125	-0.58055	0.58006	0.98571	-0.10806	0.28869	0.2822	0.40914	-0.22281
-0.35483	-0.42582	0.79932	0.12313	0.38918	0.35587	-0.36761	0.78508	-0.36378	-0.6353	-0.57842	0.15084	-0.48715	0.63498	0.83064	0.38489	-0.027811
-0.11909	0.025798	0.56125	-0.38023	0.44919	0.50494	0.53545	-0.50828	-0.4762	-0.88616	0.27487	-0.63348	0.10343	0.74037	-0.84407	-0.45225	-0.24476
-0.95493	0.018557	-0.21537	0.58336	0.67709	0.64405	-0.36453	-0.018395	-0.36244	-0.65578	-0.63495	-0.55684	-0.18075	0.16704	-0.79763	-0.069658	0.20818
-0.092871	0.10218	0.31185	-0.27661	0.70945	0.65057	-0.60928	0.46128	-0.67124	-0.21805	0.011667	0.054807	0.46542	-0.33144	-0.80295	0.726	0.26349
-0.46062	-0.014245	0.86217	0.37641	0.24316	0.68553	-0.093369	0.89718	-0.67905	-0.8329	-0.57838	0.63312	-0.24017	-0.69598	-0.56941	-0.4069	0.16405
-0.84025	-0.048371	-0.35815	0.047012	0.82919	-0.27036	0.19659	0.10799	-0.01805	-0.45414	-0.9345	0.31752	-0.27085	-0.19765	-0.49935	-0.3458	0.0081241
-0.85965	-0.11669	0.91803	0.63492	0.42451	-0.12056	0.87088	0.55315	-0.8499	0.15909	0.058421	0.52519	0.20012	0.21362	-0.49043	0.32354	-0.11714
0.091516	-0.013476	0.53183	0.107	0.72208	-0.40757	-0.5564	-0.24956	0.62337	-0.28218	0.35556	0.65278	0.048284	0.56102	-0.46906	-0.36465	-0.60515
-0.047447	-0.12927	0.53276	0.30413	0.6588	0.42718	0.10422	0.64652	0.65955	-0.7241	0.012358	-0.59601	0.1245	0.33033	-0.86306	-0.0055392	0.045044
-0.5255	-0.28297	0.59894	-0.33627	0.5934	-0.62055	0.051684	0.24952	-0.26069	-0.13794	-0.58169	0.59064	-0.19968	0.00011828	-0.5337	-0.56362	-0.14073
-0.60887	-0.19196	0.55207	0.087676	0.75547	0.21352	-0.048858	0.23589	-0.74345	-0.45858	-0.54858	0.52776	-0.13353	0.87661	-0.6234	-0.51834	-0.32772
-0.094343	-0.0077358	0.3073	0.51576	0.68268	0.67073	-0.64554	0.46434	0.64108	-0.73825	-0.7799	0.6142	-0.084519	0.63944	-0.22362	-0.31524	-0.30812
-0.43781	0.12033	0.37338	0.087839	0.55984	-0.24923	-0.69457	0.81428	0.19824	-0.23404	0.70353	0.60211	0.43172	0.75768	0.01431	0.9132	-0.48236
-0.41183	0.31933	-0.37355	0.86423	0.47361	0.7188	-0.32555	0.36756	0.6937	-0.82903	0.40278	0.90891	-0.11657	-0.72535	-0.80414	-0.70292	-0.2994
-0.011716	0.09648	0.33111	0.00013318	0.76483	-0.0916	-0.73314	0.8737	0.62864	-0.24563	0.18304	0.92549	0.79013	0.25707	-0.60391	0.86067	-0.56547
-0.18481	0.22675	0.52575	0.56849	0.48432	0.38901	-0.89322	0.09778	-0.52118	-0.62754	0.061863	-0.054866	0.58398	-0.50152	-0.6522	0.18853	-0.63643
0.069338	-0.066818	0.86683	0.78119	0.89134	-0.040877	-0.25618	0.80973	0.13796	-0.69514	-0.96448	0.47782	0.06739	0.27403	0.1459	0.68893	-0.30438
-0.20862	0.18938	0.47353	0.57727	0.4765	-0.51205	0.92244	-0.2941	0.56564	-0.15222	0.60868	0.097459	-0.076726	-0.054808	-0.69799	-0.28553	0.0099977
-0.96107	-0.0080064	0.12275	0.65257	0.59434	-0.060096	0.30563	-0.12884	-0.1109	-0.70075	-0.49864	-0.3183	-0.24645	0.17838	-0.32135	-0.2167	-0.0029084
-0.44632	0.078246	0.58897	-0.24112	0.3411	-0.37876	0.24874	0.014075	0.2419	-0.057378	0.22717	-0.44424	0.34251	0.6471	-0.30274	0.84228	0.21165
-0.39028	0.071813	0.35641	0.31685	0.85829	0.74375	-0.76062	0.56979	-0.46874	-0.34417	-0.29285	0.074724	0.42818	0.74023	-0.66434	0.20444	-0.37189
-0.32126	0.10211	-0.021872	-0.10658	0.67195	0.038486	0.19706	0.032727	0.61602	-0.55108	0.36421	-0.29661	-0.00091233	0.22896	-0.77588	-0.20805	0.056404
0.34347	0.012485	0.66451	0.63994	0.97029	0.78102	-0.25479	-0.59314	-0.0065941	-0.66411	-0.49623	0.88426	0.37191	0.89036	-0.48206	0.53773	-0.38688
-0.64204	0.072462	0.61416	0.051109	-0.084996	-0.011231	0.035347	0.43866	-0.19788	-0.33411	0.59476	0.80967	-0.41118	-0.41461	0.03923	-0.24024	0.098841
-0.58253	-0.050156	0.32136	0.5732	0.87931	-0.019842	0.67978	0.23057	-0.036046	-0.28726	-0.201	0.096313	0.054396	-0.16899	-0.95417	0.067212	0.50531
-0.98239	0.29777	0.077835	0.36225	0.12769	0.28712	-0.027559	-0.14094	-0.47281	-0.45719	-0.12904	0.19556	0.51414	-0.082066	-0.34382	0.36575	-0.58532
-0.88697	-0.022617	0.49052	0.75576	0.27392	-0.66596	-0.38939	0.67527	0.97162	-0.84141	0.024683	-0.03397	0.14343	0.14001	-0.2278	0.99692	0.34097
-0.56563	0.046361	-0.081608	0.59039	0.85157	-0.22335	-0.8338	0.51327	0.24785	-0.0062587	0.47912	0.81655	-0.13623	0.5863	0.26097	0.71752	-0.064693
-0.79871	0.019068	0.92492	0.88351	0.2076	0.89262	-0.061477	0.36852	-0.68758	-0.74312	-0.84904	-0.96364	0.1189	0.60066	-0.4092	0.18063	-0.36578
-0.44167	0.10222	0.4338	0.83027	0.44381	0.44627	-0.99494	0.12143	-0.36975	-0.41621	0.95335	0.73526	-0.099767	-0.83147	-0.83715	-0.27446	0.11655
-0.58416	-0.069467	0.98905	0.28332	-0.12435	0.85263	-0.61272	0.18675	-0.68224	-0.89542	-0.73578	0.096313	-0.074263	-0.17643	-0.81672	-0.67159	-0.24502
-0.20331	0.041484	0.82711	-0.97678	0.61348	-0.83247	-0.7296	0.74361	-0.88263	-0.92966	0.25969	0.60634	0.58378	-0.27669	-0.87165	0.41725	-0.70798
-0.48293	0.010715	0.66716	0.61926	0.77378	0.076118	0.34693	0.83265	-0.34245	-0.62411	-0.64908	-0.21512	0.26132	0.80595	-0.054122	0.29223	-0.59841
-0.52789	-0.035574	0.098085	0.25063	0.77544	-0.17369	-0.17029	0.31844	0.91822	-0.51313	0.11185	-0.55448	-0.44484	0.47132	-0.57482	-0.774	0.043133
-0.14671	0.071295	0.85726	-0.36973	0.38836	-0.66066	0.44084	-0.15939	0.1255	-0.036465	-0.015258	-0.55436	-0.1309	0.37668	-0.58859	-0.093395	0.18069
-0.068046	-0.24044	0.88187	-0.31837	0.41209	0.25523	-0.79489	0.57248	-0.17732	-0.67204	-0.43853	-0.54777	-0.086771	0.62539	-0.34792	-0.13401	-0.40421
-0.98703	-0.050525	-0.023151	0.32647	0.426	0.024941	0.49116	0.44328	0.27003	-0.6968	0.059831	0.35257	0.085958	0.48781	-0.10006	0.83601	-0.0075355
-0.24594	0.1597	0.30916	0.84215	0.53859	0.24562	0.19093	0.13884	0.76075	-0.47323	-0.42243	-0.245	0.061374	-0.033665	-0.58878	0.30494	0.26156
-0.92864	0.188	0.051228	-0.77248	-0.19738	-0.39775	0.022111	0.33935	0.5001	-0.42258	-0.44993	-0.51738	0.3846	0.74758	-0.56267	-0.32479	-0.73792
-0.56098	-0.05158	0.91765	0.42059	0.27184	-0.20047	0.04799	0.71459	-0.26135	-0.85503	0.43087	0.81184	0.088456	-0.36825	-0.66471	-0.72893	-0.67576
0.47335	-0.013991	0.70268	-0.18731	0.95139	-0.28861	-0.058986	0.51392	0.45645	-0.47313	0.29617	0.41552	0.079201	0.17629	-0.60712	0.23746	0.083557
-0.9484	0.055601	0.33993	0.65128	0.34581	-0.74699	0.15394	-0.10852	0.79554	-0.37922	-0.56151	-0.68641	0.35391	0.50625	-0.48516	0.70828	0.028882
-0.92302	-0.21545	-0.26343	0.12741	0.95483	-0.35237	-0.12876	0.79118	-0.069843	-0.3896	-0.96901	0.51135	0.021716	0.085311	-0.26732	0.37311	-0.081667
-0.55367	-0.13004	0.58368	-0.40036	0.78318	-0.18994	-0.13623	0.36999	-0.69381	-0.55371	0.50722	-0.41647	-0.14845	0.61689	-0.58075	-0.38781	-0.08742
-0.64607	0.074537	0.33542	0.1876	-0.24856	0.70195	-0.3594	0.45392	0.026549	-0.14907	-0.24028	0.30076	-0.16836	-0.064688	-0.2218	0.0026917	0.20675
-0.30542	0.082768	0.90242	0.45511	-0.048355	0.90263	0.53592	-0.38075	-0.64082	-0.62932	0.16071	0.1516	0.51877	0.24108	-0.56512	0.8905	-0.13031
-0.44691	-0.021493	0.30734	-0.39857	0.86208	-0.33536	0.73199	-0.086339	-0.35155	-0.035455	-0.45595	0.13943	-0.28879	0.44745	-0.59201	0.40561	0.99204
-0.094581	0.039979	0.98753	-0.49949	0.62184	-0.72237	-0.11932	0.28865	-0.71701	-0.60724	-0.76823	-0.4003	0.017903	-0.1524	-0.39952	0.10127	-0.10829
-0.38703	0.0053946	0.56789	0.34789	0.68769	-0.40487	0.59983	0.96035	-0.048466	-0.62443	-0.24122	0.54529	-0.013347	0.39727	0.67797	0.53041	-0.40871
-0.83865	-0.084295	-0.0017675	0.86887	0.74692	0.33069	0.23985	0.61023	0.24483	-0.65282	0.53171	0.46817	-0.032977	-0.34513	-0.91673	-0.73305	-0.38644
-0.93108	-0.011842	0.14361	-0.0419	0.27101	0.12538	0.061573	-0.25092	-0.38109	-0.90144	-0.16017	-0.77071	-0.42967	0.93831	0.61937	0.32968	0.092519
0.19354	-0.063212	0.51766	0.17465	0.66674	0.3066	0.48313	0.66774	0.47426	-0.2293	0.28452	0.26015	-0.033169	0.54499	-0.1651	0.63187	0.24729
-0.013945	0.21155	0.58613	0.90306	0.099594	0.64495	0.39702	-0.16328	0.7089	-0.49621	0.24761	0.91035	0.19334	0.12064	-0.78378	-0.23259	-0.52611
-0.87795	0.079949	-0.79067	-0.54185	0.86763	-0.079754	-0.61466	0.51662	-0.20903	-0.23271	-0.86372	0.66859	0.11165	-0.23767	-0.84537	-0.13006	-0.17768
-0.50904	0.063006	0.31367	-0.040496	0.36587	-0.27803	0.61256	0.49865	0.40878	-0.22866	0.0071999	0.63197	0.044721	-0.30495	-0.71325	-0.19614	0.099067
-0.78269	0.088629	0.66148	-0.032687	-0.30939	-0.14063	-0.62312	0.3705	0.2954	-0.3757	0.84359	-0.52024	0.20921	0.51972	-0.11132	0.46682	-0.55864
-0.93313	-0.021651	0.46034	0.28487	0.53098	0.38276	0.23763	0.22879	-0.939	-0.74787	-0.33499	-0.88284	0.41358	0.4473	-0.79246	0.038698	-0.74828
-0.49382	0.083251	-0.11754	0.39622	0.76722	0.74943	0.16293	0.58655	0.28197	-0.72407	0.22024	0.58798	-0.25382	0.66727	-0.13282	-0.90737	-0.78808
-0.49467	0.40388	-0.13615	0.3295	0.94055	-0.30214	-0.16014	-0.30684	-0.22261	0.12746	-0.27865	-0.76875	0.48341	0.23199	-0.88531	0.18202	-0.51622
-0.11192	0.11978	0.87722	-0.23541	0.38055	0.31718	0.1804	0.49084	-0.36854	-0.27925	-0.016455	0.21566	0.44226	0.46404	-0.83827	0.63299	0.036038
-0.64339	0.31075	-0.31573	-0.47297	0.40444	-0.48926	0.24964	0.086392	0.37572	0.19194	0.49937	0.3791	0.62507	0.046259	-0.71144	0.82704	0.057332
-0.16587	0.15539	0.3935	-0.95386	0.64714	-0.61946	-0.16685	0.1913	-0.80941	-0.62198	-0.276	-0.096471	0.33484	0.48958	0.10255	0.70465	-0.64687
-0.54263	0.30683	-0.46495	0.70716	0.62892	0.79466	-0.6981	-0.39416	0.027862	-0.336	-0.9891	-0.22349	0.77027	-0.33068	-0.82359	0.71039	-0.44473
-0.69912	0.2729	0.51618	0.12681	-0.39353	0.21317	-0.57805	-0.63346	0.28763	-0.9174	0.78544	-0.067706	-0.15236	0.57606	-0.5608	-0.47137	-0.28627
