# Supplementary material for: Distinct cellular states determine calcium signaling response
Source: Mol Syst Biol. 2016 Dec 15;12(12):894. doi: 10.15252/msb.20167137 (PMC5199124; doi:10.15252/msb.20167137)
Supplement: Supplementary file 6 — Source Data for Figure 3 [file MSB-12-894-s005.zip › parameterDistributionGroup/parameterDistribution125.csv]

-0.97185	0.12004	0.93293	0.92386	-0.22466	0.054935	-0.34629	0.19192	-0.089693	-0.17441	-0.30784	0.24091	-0.12163	-0.19813	-0.68012	-0.25231	0.088133
-0.55228	0.051711	0.42036	0.48919	0.44513	0.041172	0.82443	0.32649	0.33545	-0.48384	-0.040739	0.097896	0.36058	0.49838	-0.61542	0.002814	-0.59488
0.42701	-0.051399	0.49622	-0.97219	0.81842	0.5322	-0.40934	0.86951	-0.51819	-0.14929	-0.94347	0.78888	-0.093373	0.93176	-0.61733	-0.3457	-0.37465
-0.55635	0.050134	0.37733	0.38279	0.93133	-0.074408	0.74569	0.95741	-0.86087	-0.6383	0.126	0.038195	0.72625	-0.51716	-0.80087	0.86352	-0.29197
-0.72237	0.052576	0.4824	0.40155	0.25689	0.89751	0.1479	-0.35443	-0.83675	-0.05858	-0.7146	-0.14073	0.22223	0.81027	-0.6918	0.54877	0.13317
-0.42715	0.063884	-0.26257	-0.050329	0.96127	-0.33212	0.76091	0.25958	0.4409	-0.58927	-0.40398	-0.71422	-0.17835	0.2512	-0.243	0.31033	0.1736
-0.68836	0.14365	0.57201	-0.50531	-0.27545	-0.38443	0.46999	0.037931	0.083672	-0.72686	-0.85836	0.46272	-0.20484	0.46368	-0.21409	-0.39758	-0.27223
-0.25612	0.080259	0.78186	0.37846	0.30506	0.47345	-0.56226	0.72011	-0.13391	-0.19473	-0.54916	0.45194	0.1009	0.67817	-0.52395	-0.48676	-0.62583
-0.71661	0.016316	0.28156	-0.31122	0.27344	-0.90115	0.66743	-0.3456	0.6374	-0.04802	-0.43155	0.36514	-0.30531	0.41455	-0.79925	-0.26288	0.70607
-0.76832	0.048256	0.5112	0.45773	0.45002	0.23142	-0.11363	0.60263	-0.49834	-0.87372	-0.56245	0.95895	0.4545	0.31631	-0.71592	0.5387	-0.4424
-0.029511	0.20709	0.53705	-0.22827	0.07462	0.0057665	-0.75268	0.28949	0.37661	-0.22128	-0.27924	0.79003	-0.2189	0.74625	0.10054	0.28002	-0.0080174
0.040031	0.11208	0.71257	0.31234	0.4268	-0.46525	-0.22898	0.53663	0.53732	-0.43749	0.04424	-0.9614	0.011656	-0.46976	-0.53553	0.2112	0.093135
-0.095928	0.25534	0.064594	0.8698	0.78028	0.27383	0.18526	0.39079	0.76573	-0.40874	-0.97688	0.55179	0.21589	0.23996	-0.14552	0.53125	-0.049707
-0.47232	0.039438	0.65166	-0.074389	0.068588	-0.076326	-0.17022	0.57971	0.1767	-0.5172	-0.76747	0.14388	0.090064	0.91206	-0.025275	0.67646	-0.19873
0.20977	0.2412	0.76597	0.93475	0.54841	0.31253	-0.59326	0.54076	0.43848	-0.58593	-0.47997	0.053082	0.24162	0.18125	-0.095261	0.10075	-0.63717
-0.39373	-0.015447	0.80133	-0.20271	0.42467	-0.66224	-0.62079	0.11081	-0.48627	-0.39679	-0.76118	-0.35679	0.0099591	0.12935	-0.53474	-0.36295	-0.51645
-0.92611	-0.16625	0.11107	-0.31598	0.45314	-0.30336	-0.29214	0.10312	-0.41632	0.15743	-0.32345	0.48506	0.26305	0.34238	-0.71269	0.29704	-0.12008
-0.19579	-0.0027655	0.73124	0.57991	0.80163	-0.068993	0.46631	0.27184	0.20746	-0.58572	-0.67347	-0.50772	-0.29332	0.88584	-0.017773	-0.22562	-0.21271
-0.19299	0.078569	0.67391	0.02836	0.70973	-0.86849	0.89	0.27876	0.68876	0.010979	-0.87743	-0.42616	0.39788	0.71435	-0.71796	0.025949	-0.41302
0.54683	0.11561	0.71606	0.58173	0.8161	0.29568	0.46262	0.26171	0.59477	-0.1124	-0.59293	-0.20593	0.013141	0.6058	-0.27036	0.46418	0.1095
-0.79805	0.21023	0.02943	0.85767	0.25498	-0.18963	0.58045	0.58654	0.88262	-0.39721	0.73616	-0.6344	0.31865	-0.55196	-0.78011	0.7559	0.4937
0.67079	0.15083	0.62414	-0.52962	0.99601	-0.19254	-0.67747	0.3368	-0.13612	-0.33056	-0.027139	0.18666	0.091334	-0.39678	-0.61722	0.064067	0.16609
-0.20244	0.26929	0.8087	0.77934	-0.21417	0.48736	0.9948	0.081042	0.96828	-0.97881	0.21873	0.77869	-0.13501	0.87579	-0.022813	0.063655	-0.16308
-0.99083	0.058885	-0.22458	-0.19687	0.31968	0.047139	-0.14215	0.41284	0.40478	-0.58612	-0.6017	0.35748	-0.20128	0.33035	-0.64448	-0.52965	0.0094103
-0.9954	0.11249	0.7491	0.47231	-0.47356	0.70741	0.32848	0.22602	-0.47861	0.012837	-0.53313	-0.16675	0.28423	0.57597	-0.69148	-0.011856	-0.47013
-0.82961	-0.029856	0.29111	0.51124	0.54447	-0.4538	-0.67034	0.47438	0.6847	-0.27903	-0.88716	0.88502	0.096461	0.46347	-0.57602	0.10215	0.021728
-0.88459	0.17371	-0.082471	-0.40487	0.93205	-0.55375	0.68065	0.076046	-0.79953	-0.75371	-0.69696	0.63631	0.060289	0.069248	-0.61769	-0.096225	-0.26114
-0.89427	-0.073392	0.5272	-0.93123	-0.21903	-0.74721	-0.40748	-0.191	0.071811	-0.11882	-0.022377	0.0032981	-0.28998	0.91229	-0.086321	0.97411	0.98932
-0.76788	0.062207	-0.21651	0.060514	0.59601	0.11743	-0.34236	0.17766	-0.034252	-0.89099	-0.69838	0.45348	0.1079	0.026173	-0.50206	0.62235	0.17183
-0.57232	0.14111	0.57322	-0.15546	0.063894	-0.27188	0.078096	0.70582	-0.026482	-0.31733	-0.15776	-0.53283	0.41995	0.44911	-0.059629	0.4394	-0.65437
-0.49953	-0.084921	0.94338	0.40821	0.40109	0.041048	-0.032592	0.19313	-0.5865	0.071261	0.47536	0.16978	0.36223	0.9459	-0.27756	0.64396	-0.3522
-0.17603	0.18316	0.47759	0.25752	0.15489	0.46971	-0.0497	0.70184	0.28662	-0.69068	-0.72364	0.10372	0.16905	0.0032233	-0.27036	0.32575	-0.093632
-0.64768	0.02327	-0.011093	0.52853	0.81567	-0.16535	0.38347	0.7795	0.78154	-0.85128	-0.34196	0.65665	0.3998	0.57904	-0.69141	0.27951	-0.55167
-0.63353	0.072465	0.59937	0.80237	0.33717	0.2786	0.075367	0.54779	-0.096279	-0.21999	-0.57736	0.32797	0.044153	-0.15344	-0.89457	-0.86664	-0.60646
0.057926	0.13328	0.6058	-0.23025	0.44849	0.29703	-0.93787	0.56307	-0.27488	-0.60664	-0.087797	0.47681	0.33775	-0.31658	-0.61177	0.24281	-0.31484
-0.091461	-0.032833	0.91848	0.53972	0.39012	-0.68485	-0.7956	0.59813	0.67656	-0.19543	0.019843	0.35653	0.030826	0.043719	-0.45158	0.63447	0.16523
-0.81968	-0.067536	0.27219	0.62522	0.55354	0.021297	0.014826	0.46294	-0.51825	-0.082199	-0.53764	0.42103	-0.40354	-0.19014	-0.30977	-0.40083	-0.071799
-0.56614	0.00939	0.67077	0.13651	-0.065159	0.41142	-0.74284	0.10082	-0.36285	-0.9365	-0.12394	-0.19445	-0.39376	0.2996	0.17927	0.012956	-0.10551
-0.67567	0.14258	0.50906	0.23933	0.12204	0.50683	-0.70156	0.13815	-0.9898	-0.43471	-0.80602	0.376	-0.1544	0.29558	-0.39965	-0.10842	-0.26019
-0.70337	-0.19109	0.97763	0.59771	0.3509	0.25732	0.80492	0.56469	-0.69909	0.33792	0.014562	0.16797	0.91884	0.59075	-0.71253	0.83506	-0.5461
-0.82991	-0.032706	0.65838	0.91994	0.15008	0.12175	0.0085764	0.47735	0.072585	0.026772	-0.28518	0.85457	-0.061284	0.38029	-0.31622	0.052792	-0.14885
-0.47069	-0.25463	0.67434	-0.27803	0.5428	0.40379	0.24588	0.93523	-0.9572	-0.39174	0.026621	-0.57593	0.32636	0.23357	-0.66235	0.36206	-0.24904
-0.64719	0.029762	-0.0083505	-0.09066	0.33132	0.96153	0.081146	0.41042	-0.70389	-0.59294	-0.63928	-0.87515	-0.042838	0.52575	0.22358	0.32874	-0.22463
-0.93392	0.15755	0.14892	-0.11096	-0.14786	0.61041	-0.41982	-0.028697	-0.1367	-0.65736	0.061863	-0.38964	-0.30746	0.55856	-0.30339	0.18813	0.39531
0.025014	0.31577	0.90053	0.83463	0.47299	0.69379	-0.12562	0.14681	-0.66243	-0.94713	-0.59949	0.10759	0.36574	-0.19103	-0.76897	0.27575	-0.31842
-0.04129	0.079832	0.91534	0.91706	0.46031	0.019398	-0.40799	0.14776	0.36217	-0.97854	-0.22119	0.59397	-0.1234	0.33226	-0.11915	0.11228	-0.32141
-0.99633	0.16913	0.11444	-0.9179	0.13122	-0.28798	0.24678	0.0044595	-0.58523	-0.70125	0.033961	0.32935	-0.12273	0.11651	-0.79769	-0.15817	0.014206
-0.35801	-0.092156	0.89319	0.9499	0.65913	0.4472	0.54533	0.28101	-0.45471	-0.61303	-0.68899	0.22038	0.56514	0.72487	-0.35653	0.99081	-0.56385
-0.64956	0.067996	-0.48903	-0.3423	0.78898	-0.11901	0.57222	0.41932	0.10187	-0.79331	-0.76863	-0.97567	-0.34828	0.068798	-0.34378	0.13165	0.3063
0.68888	0.16503	0.67567	0.13841	0.80197	0.90676	0.72773	0.25938	0.072917	-0.28544	0.052081	0.57271	0.42141	0.98677	-0.4335	0.35624	-0.59247
-0.2437	-0.092933	0.75661	0.75991	0.39181	0.83958	-0.50482	0.55226	-0.34755	-0.61362	-0.62977	-0.43022	-0.28825	-0.48902	-0.36749	-0.34298	0.063908
-0.45376	-0.0067973	0.21015	0.091989	0.65755	-0.76108	0.776	0.32884	0.61785	-0.78129	0.40113	-0.5999	-0.39044	-0.48435	-0.28881	-0.11656	0.43878
-0.65486	-0.013314	0.48326	0.35697	0.6389	-0.0038324	0.6255	0.67183	-0.87065	-0.57839	-0.3604	-0.10755	0.31455	-0.47789	-0.40363	0.9823	0.23199
0.013169	0.0038103	0.10907	-0.77894	0.92838	0.38373	-0.436	0.49201	-0.92858	-0.16617	-0.33032	-0.23902	0.13995	0.62413	0.01775	0.77162	-0.25656
-0.90099	-0.0046347	0.53897	0.93347	0.37549	0.18931	-0.60308	-0.038553	-0.20202	-0.32984	-0.15303	-0.26494	0.14559	0.30186	-0.67419	0.14438	-0.23479
-0.43495	0.037418	0.49905	0.20684	0.4043	0.27708	-0.31739	-0.16217	-0.18278	-0.17207	0.43324	0.18841	-0.17109	0.79438	-0.07404	0.28392	0.18265
-0.72373	0.083143	0.25112	-0.018443	0.45501	0.019638	-0.11341	0.33991	-0.46234	-0.31545	-0.9063	-0.45423	0.18459	0.82591	-0.42184	-0.20073	-0.70473
0.32376	0.060458	0.44362	-0.24983	0.99173	-0.095447	0.33492	-0.24535	0.23719	-0.51474	-0.15024	0.28585	-0.061624	0.83375	-0.92559	-0.32764	-0.14755
0.093777	0.25425	0.36622	0.0074684	0.59654	0.13784	0.27599	0.62484	-0.18122	-0.86033	0.53372	0.58085	-0.13637	-0.99467	-0.67332	0.16631	0.64533
-0.22268	0.094446	0.43441	-0.24525	0.29373	-0.096715	-0.63601	0.38907	-0.13528	0.1321	-0.97669	-0.46314	0.12797	-0.18122	-0.60496	0.26477	0.16345
-0.88987	0.030542	0.63934	0.35448	0.24616	0.068097	0.39949	-0.04893	-0.54306	-0.7446	0.19958	-0.39455	-0.084538	0.23293	-0.50338	-0.23674	-0.11636
0.51619	0.17085	0.76927	-0.41928	0.97786	-0.1818	-0.49961	0.74379	-0.67797	-0.51895	-0.41323	-0.11216	0.013627	-0.92605	-0.9092	0.43725	0.51858
-0.49851	0.091811	0.00078261	0.041079	0.64935	-0.20069	0.5596	0.6787	0.079978	-0.71654	0.43066	-0.42254	-0.39252	0.11925	0.38226	-0.10052	-0.28388
0.16305	0.27452	0.48756	-0.38259	0.40169	0.2013	-0.081326	0.34969	-0.36733	-0.64059	-0.73011	0.2693	0.13395	-0.073275	-0.58481	-0.24146	-0.35992
-0.73686	-0.12513	0.1956	0.20518	0.079658	0.13851	-0.43786	0.57304	0.59541	-0.92015	0.79551	0.74324	-0.45623	-0.017847	-0.028722	-0.4259	-0.015163
0.34189	0.27226	0.47101	0.73578	0.78349	0.5861	0.0385	-0.32375	-0.21006	-0.69728	-0.61956	0.75096	-0.67325	-0.40701	-0.32077	-0.3045	0.77528
-0.082378	0.2354	0.49792	0.64898	0.35563	0.31574	0.36451	-0.16274	0.39337	-0.67469	-0.23683	-0.36921	-0.32427	0.17909	-0.44932	-0.68651	-0.25964
-0.59152	0.19741	-0.013775	-0.9581	0.11152	0.73108	-0.53071	0.8371	-0.93954	-0.60032	0.42604	0.91091	-0.06261	-0.5527	-0.93614	0.048884	0.75707
0.36204	-0.017186	0.45076	-0.11469	0.70318	0.69413	-0.20369	0.60547	0.26281	-0.22346	0.36396	0.82793	-0.2617	0.56747	-0.75912	0.13464	0.61804
-0.20586	0.097733	0.88397	0.76917	0.53892	-0.55359	0.41497	-0.40629	0.36932	-0.42006	-0.90352	0.26137	0.017677	0.64497	-0.26247	0.076307	-0.15996
-0.20386	0.048746	0.48862	-0.029203	0.75599	-0.16112	-0.69833	0.1226	-0.053953	-0.32485	0.63641	0.38093	0.42693	0.42199	-0.89792	0.43206	-0.179
-0.619	-0.088167	0.2333	0.24183	0.16111	-0.22696	-0.70047	0.87115	0.66168	-0.13557	-0.68112	0.11779	-0.26124	-0.21466	-0.26681	0.090962	0.20296
0.54852	0.23001	0.51283	-0.6629	0.96971	0.38648	-0.67852	0.69709	-0.93453	-0.2828	-0.32569	0.47086	-0.16811	-0.32754	-0.69332	0.0033799	0.28827
-0.092581	0.10549	0.71285	0.40271	0.35764	-0.30823	-0.15189	0.36642	0.3361	-0.47716	0.54947	0.87094	-0.14708	-0.4283	-0.25919	0.51885	0.64847
-0.96396	-0.19099	0.71671	0.024961	-0.076273	-0.90126	-0.20686	-0.057788	0.73958	-0.50109	-0.67687	0.43224	-0.29019	0.47854	-0.44738	0.20964	0.59246
0.24671	-0.070902	0.71265	-0.39973	0.57649	0.37601	0.86163	0.47742	0.087678	-0.47643	-0.36379	-0.10991	-0.10492	0.62119	-0.48902	0.43593	0.56751
0.13617	0.3442	-0.011162	-0.31303	0.68272	0.97377	0.36463	0.41516	-0.31084	-0.41904	-0.70708	0.16158	0.67047	0.80508	-0.68875	0.3826	-0.51886
-0.34877	-0.22706	0.16023	0.30479	0.65998	0.36825	-0.25947	0.51038	0.78348	-0.32485	-0.7253	-0.55466	-0.39653	0.91387	-0.39474	-0.53769	-0.17284
-0.64939	0.0092102	0.59845	0.14906	0.30392	-0.71686	-0.41879	0.18078	0.031868	-0.29736	0.29975	0.4537	0.108	-0.30879	-0.50685	0.62098	0.32838
0.10174	0.13518	0.86002	0.87872	0.75613	0.069072	0.23898	0.41084	-0.25468	-0.36422	-0.10475	0.13762	0.25909	0.86519	0.32704	0.85624	-0.52792
-0.056692	0.1732	0.36454	-0.46031	0.88353	0.094975	0.23226	0.46577	-0.89547	-0.29033	0.20838	-0.5351	0.54405	0.1132	-0.54776	0.6624	-0.3271
-0.48337	-0.25305	0.39164	-0.075957	0.39998	-0.16905	-0.054557	0.54417	0.55989	-0.65147	0.16396	0.51912	-0.29458	-0.12936	-0.74543	0.040854	0.68421
0.31177	0.2013	0.84993	0.86309	0.42681	0.27563	0.52827	-0.33619	0.44718	-0.57398	-0.48881	0.11064	0.077196	0.57522	-0.3907	0.22026	-0.24681
-0.68206	0.25407	-0.11071	0.060408	0.70418	-0.20609	-0.44614	0.37242	-0.18029	-0.68137	0.57379	-0.54425	0.32902	-0.19139	-0.73727	0.32732	-0.26106
-0.3059	-0.070287	0.65507	-0.15139	0.30772	-0.44276	-0.67906	0.60778	0.62622	-0.24103	0.18493	0.08916	0.54683	0.093351	-0.9173	0.34958	-0.3003
-0.11664	-0.22959	0.76836	0.97552	0.90984	-0.49696	-0.7289	0.31244	0.87961	0.2087	-0.50061	0.2047	0.61749	0.63416	-0.89881	0.36097	-0.58628
-0.91667	0.14164	0.2446	0.30151	0.26419	-0.28803	-0.94659	0.47392	-0.10599	-0.71295	0.57264	0.64922	-0.25559	-0.38462	-0.0096614	-0.29071	-0.11221
-0.61551	0.24611	-0.063977	-0.79733	0.82158	-0.50647	0.84519	0.71995	-0.59497	-0.91118	-0.34172	-0.47991	0.49387	0.20857	-0.29279	0.96335	-0.22503
-0.6688	-0.091479	0.84087	0.030886	-0.032206	0.082377	-0.64203	0.51562	-0.47293	-0.4886	-0.012258	-0.75351	-0.4696	0.52899	0.037998	-0.70954	-0.62754
-0.45993	0.064809	0.82582	0.42886	0.060817	-0.22118	0.54653	0.60637	0.21921	-0.27016	-0.5841	-0.86506	0.48833	0.30609	-0.44177	0.36508	-0.71172
-0.70526	0.033869	0.71092	-0.45171	-0.49357	0.73356	0.39124	0.65692	-0.12124	-0.64555	-0.65398	0.26348	-0.28753	0.80932	-0.67973	-0.43773	0.074318
0.63747	0.13005	0.78485	-0.6255	0.96099	0.28287	0.23413	0.19837	-0.81276	-0.84102	0.1887	-0.51127	0.014226	0.75002	-0.1117	0.089845	-0.42
-0.41951	0.13934	0.4891	0.51132	0.33292	0.36547	-0.56457	0.37784	-0.46778	-0.69603	0.82231	0.46754	-0.58683	-0.30325	0.33197	-0.45132	-0.23254
-0.28264	0.085895	0.68659	-0.42429	0.34752	-0.41261	0.14347	0.19164	-0.28499	-0.55036	0.59502	-0.031045	0.03527	-0.20036	-0.70971	0.64291	0.80046
-0.96218	-0.032266	0.75287	-0.68332	0.02242	-0.097737	-0.3758	0.057364	-0.98127	-0.43674	0.37382	0.59848	0.15696	0.27847	-0.90784	-0.1524	-0.12414
-0.44946	0.024916	0.49791	-0.50084	0.38499	0.0097821	0.11701	0.52789	-0.016798	-0.52628	-0.10272	0.94097	0.43717	0.86804	-0.94051	0.32719	-0.3376
0.12858	0.29115	0.73716	0.11234	0.66139	0.52795	-0.40774	0.92603	-0.73336	-0.22013	0.47976	-0.66659	0.63133	-0.25492	-0.71207	0.84054	-0.11438
-0.071668	-0.02496	0.63409	0.86083	0.71256	0.12732	-0.93884	0.66568	0.64042	-0.31362	-0.42356	0.68249	0.55898	0.44645	-0.5351	0.43748	-0.53122
-0.31047	0.29238	0.15884	0.69791	0.76429	0.54079	-0.11008	-0.52131	-0.37742	-0.34303	-0.14791	0.10119	0.0065465	0.43485	-0.69376	-0.14452	0.16285
-0.7384	0.13505	0.7188	-0.44249	-0.20021	0.17867	0.19369	0.61279	-0.881	-0.32302	0.80671	-0.73298	0.34395	0.076163	-0.34111	0.92589	-0.009437
-0.15581	-0.05424	0.75316	-0.13325	0.23309	0.707	-0.69834	0.59852	-0.3744	-0.62702	-0.0098002	0.68005	0.10193	0.11425	-0.74484	0.90665	0.71179
-0.86528	0.25023	-0.54791	-0.35122	0.68167	0.17705	-0.79276	0.43839	-0.05537	-0.75065	0.53467	0.28981	0.21691	0.72061	-0.80956	-0.42954	-0.73995
-0.20483	-0.063852	0.93704	0.57113	0.35445	-0.40146	0.40254	-0.0089944	0.66873	-0.5742	-0.8114	-0.23762	-0.32965	0.71341	-0.23306	-0.91201	-0.56855
-0.060908	0.012603	0.5712	-0.80958	0.3459	-0.050421	-0.50509	0.79356	0.060295	-0.59954	0.12705	0.096199	-0.073791	0.41194	-0.48401	-0.12411	0.071922
-0.81042	0.056343	0.17205	0.32425	0.35712	-0.60401	0.10564	-0.36394	0.76475	-0.29562	-0.61669	-0.8217	0.48586	0.85555	-0.62421	0.26576	-0.58575
-0.63783	-0.046274	0.63955	-0.7045	0.071249	-0.31834	-0.096499	0.14093	-0.58854	0.16666	-0.95863	0.2455	0.28542	0.50443	-0.59946	0.48863	-0.014493
-0.81704	0.067623	0.14158	-0.47805	0.059591	0.14857	-0.36388	0.54883	-0.38598	-0.50916	0.26455	-0.53443	0.029535	0.20951	-0.58649	-0.21924	-0.48083
0.24376	0.20975	0.52804	-0.16417	0.51642	0.30849	0.70502	0.882	0.050253	-0.44241	-0.56622	0.34231	-0.21792	-0.33074	-0.68815	-0.82041	-0.36924
-0.30264	0.0014862	0.61786	0.048939	-0.016497	0.86037	-0.7842	0.63202	-0.070041	0.029238	-0.91072	0.26353	0.20316	0.18861	-0.96811	-0.52012	-0.41943
-0.38668	0.32043	-0.52718	-0.0020968	0.91874	0.63689	-0.67439	0.64319	-0.50577	-0.5734	0.63327	0.29482	0.28873	-0.65749	-0.78572	0.4582	0.083204
