# Supplementary material for: Distinct cellular states determine calcium signaling response
Source: Mol Syst Biol. 2016 Dec 15;12(12):894. doi: 10.15252/msb.20167137 (PMC5199124; doi:10.15252/msb.20167137)
Supplement: Supplementary file 6 — Source Data for Figure 3 [file MSB-12-894-s005.zip › parameterDistributionGroup/parameterDistribution126.csv]

0.16917	0.1892	0.79459	0.47825	0.53675	-0.24279	0.53452	-0.14792	0.12947	-0.1022	0.40392	-0.3877	0.15789	0.50582	-0.33189	0.50472	-0.13444
-0.18365	-0.061589	0.89124	0.092542	0.69829	-0.65072	-0.33512	0.25787	-0.22464	-0.4933	-0.41909	0.2813	0.21041	-0.28929	-0.69271	0.66873	0.42193
-0.41268	-0.061219	0.32233	-0.032261	0.60577	0.59671	0.20977	0.676	-0.75851	-0.088687	-0.1074	-0.26148	0.27214	0.51508	-0.084143	0.64044	-0.22212
-0.6089	-0.070554	-0.017416	-0.77113	0.39639	-0.12549	0.60541	0.47687	-0.38998	0.18162	-0.54897	-0.79611	0.10951	0.20248	-0.63458	0.75536	0.44299
-0.66345	0.071647	0.71671	0.57881	0.56232	-0.7975	-0.42223	0.033358	0.02285	-0.43336	-0.56906	-0.53285	0.35284	0.60228	-0.64103	0.34123	-0.56233
-0.8253	0.053248	0.29583	0.63983	0.58888	0.41348	0.64451	0.75918	-0.32039	-0.57271	0.34344	0.16762	0.15978	0.87381	-0.19256	0.076554	-0.57778
-0.31285	-0.10703	0.84819	0.72368	0.5082	-0.11414	0.23738	0.28573	0.43114	-0.75489	-0.54614	0.64058	-0.24862	0.78597	0.0040388	-0.42367	-0.47219
-0.89882	0.33995	-0.6287	0.69802	0.91876	0.45933	-0.43234	0.23493	-0.39163	-0.22445	0.22815	0.5932	0.62307	0.53749	-0.56705	0.85124	-0.55602
-0.79256	0.013158	0.3446	-0.4759	-0.12511	0.63341	0.66269	-0.025759	-0.81935	-0.21188	0.82989	-0.91071	-0.36044	0.25273	-0.33679	-0.025055	0.50325
-0.2262	0.062913	0.86504	-0.33588	0.1737	0.57279	0.42954	0.030743	-0.75356	-0.80071	0.99458	0.66204	-0.20936	0.78958	-0.14433	-0.080763	0.0080535
0.27144	-0.031802	0.43226	0.43673	0.766	0.83701	0.0064625	0.28608	0.42445	-0.40607	0.40515	0.57001	-0.49152	0.80093	-0.27728	-0.82468	-0.33413
-0.069386	-0.19826	0.73912	0.27313	0.74853	0.076973	-0.7524	0.69711	0.11257	-0.45022	-0.41452	-0.59685	0.45092	0.083285	-0.70813	0.43052	-0.31221
-0.15027	-0.017754	0.56925	0.061826	0.86794	-0.33874	0.58014	-0.18134	0.18718	-0.72329	0.38509	-0.76969	-0.37846	0.4002	-0.58467	-0.60785	0.32
-0.70094	0.077348	0.99014	0.33417	-0.71737	0.25341	-0.12527	0.3056	0.36967	-0.78218	0.13462	0.46756	-0.013674	0.57734	-0.1099	0.60033	-0.059628
0.046215	0.048597	0.91469	-0.23878	-0.061329	0.64577	-0.094862	0.69687	-0.26453	-0.42577	-0.73738	0.12865	-0.13084	0.21435	-0.68154	-0.88243	-0.62426
-0.50813	0.26106	-0.31681	0.37682	0.82832	0.41689	-0.54814	0.68756	-0.18685	-0.55069	-0.368	0.79695	-0.17071	0.30814	-0.10188	-0.64084	-0.67706
-0.81906	0.21031	-0.15782	0.80741	0.2963	-0.16034	-0.10248	-0.15123	0.54825	0.25613	-0.34808	0.65118	0.25252	0.433	-0.92247	0.75755	0.34266
-0.33929	0.17692	0.59737	0.14028	0.11738	0.34498	0.049046	0.55172	-0.15228	-0.72142	0.24515	-0.4585	0.13117	0.49747	0.082248	0.80643	-0.096325
-0.26159	0.34443	0.066398	-0.0041105	0.63533	0.43178	0.48276	0.78924	0.074901	-0.90885	-0.3081	0.10268	0.01043	0.56355	-0.3993	-0.54605	-0.54143
-0.95378	0.1937	0.092791	0.79728	0.24011	-0.15136	0.40697	0.1311	0.41635	-0.097581	0.12434	0.60382	0.0645	0.84039	-0.51683	-0.41199	-0.76565
-0.28076	-0.10877	0.38647	-0.9688	0.65905	0.27353	-0.15075	-0.029001	-0.67778	-0.56103	0.18419	0.45884	0.065317	0.57071	-0.98961	0.18669	0.50959
-0.80411	-0.048427	0.099696	0.22708	0.54771	0.40855	-0.38775	0.10293	-0.3606	-0.87097	0.033527	-0.38533	-0.22425	-0.1303	-0.5655	0.15094	0.56276
-0.22597	-0.067262	0.58362	-0.20376	0.39863	0.38728	-0.2483	0.80607	-0.45726	0.17823	0.12032	-0.27005	0.22883	0.47531	-0.57524	0.24735	-0.22907
-0.47162	-0.19967	0.51752	-0.45253	0.5797	-0.038644	0.15145	0.3785	-0.36506	-0.55241	0.5318	0.50818	0.34239	0.93875	-0.38029	0.99923	0.1289
0.016502	0.081646	0.74514	0.43281	0.64715	-0.46853	0.78153	0.18843	0.30253	0.03472	-0.92068	0.41988	-0.22075	0.33446	-0.43851	0.42872	0.47841
-0.92744	0.050688	0.12323	0.10539	0.096264	-0.52283	-0.33002	0.79357	0.5863	-0.20837	-0.18129	0.52649	0.36602	-0.19286	-0.36974	0.84982	0.1352
-0.65996	0.051998	0.040849	-0.3511	0.28507	-0.41931	-0.34231	-0.15532	0.52654	-0.76278	-0.37063	-0.658	0.12659	0.43511	-0.76549	0.71019	0.5449
-0.51522	0.080602	0.64547	-0.19857	0.24766	-0.65358	0.010908	0.05798	0.11682	-0.080746	0.25229	-0.15444	0.14339	0.47618	-0.23182	0.92819	0.30051
-0.74575	0.12208	-0.13249	0.26222	0.80335	-0.49071	0.29944	-0.05693	-0.023824	-0.47957	-0.17652	-0.2669	-0.46164	0.036129	-0.0027952	0.62808	0.92607
-0.75049	-0.1076	0.42487	0.85193	0.38905	0.44418	0.90776	-0.14781	0.061891	-0.73607	0.70179	-0.72029	0.019601	0.88599	-0.36727	0.58181	0.073848
-0.20499	0.032224	0.16421	-0.56066	0.79891	-0.53225	0.21364	0.31839	0.13355	-0.48386	-0.78571	-0.57051	-0.21314	-0.24944	-0.78166	0.34694	0.82467
-0.55462	0.082765	0.18349	0.13021	0.96284	0.067043	-0.22946	0.031548	-0.94546	-0.60909	0.1893	0.20045	-0.30392	0.57722	0.27379	-0.25506	-0.33405
-0.86379	0.03756	-0.41882	0.73421	0.88229	-0.18301	-0.71875	0.53327	0.60412	-0.87658	0.068689	-0.22413	-0.1012	0.69975	0.52334	0.58293	-0.40178
-0.11322	0.083133	0.95392	0.53085	0.12112	-0.33022	-0.24776	0.035294	0.79486	-0.38592	-0.30852	0.25024	-0.14202	0.72378	-0.023222	-0.035267	-0.49206
-0.18936	0.087863	0.4604	0.064286	0.44566	0.88921	-0.54527	0.35514	-0.55118	-0.97087	0.83125	0.95527	-0.067776	0.57247	0.15521	0.048293	-0.36821
-0.43053	0.11874	0.40135	-0.53947	0.11253	-0.4871	-0.94997	0.26336	0.030037	-0.54502	-0.76639	0.98013	-0.020846	0.0062038	-0.4209	0.39812	0.14968
-0.50283	0.14081	0.8541	0.10673	-0.34066	0.57645	-0.070583	0.22357	-0.68066	-0.4885	0.057599	-0.92001	-0.48013	0.576	0.38226	-0.053174	-0.3466
-0.30586	0.10414	0.69533	-0.19317	0.32517	-0.11265	-0.42351	0.11364	-0.66812	-0.99271	0.94942	-0.79951	-0.32257	0.17437	0.065606	0.24465	0.10024
-0.92497	0.084974	0.15762	0.63552	0.63363	-0.0022076	-0.30371	0.57184	-0.02385	-0.57258	0.24699	0.10057	0.21989	0.53657	-0.66334	-0.21298	-0.47829
-0.47559	0.10637	0.37354	0.61672	-0.21796	0.65944	0.051187	0.37177	0.71569	-0.29751	0.37732	0.68592	0.042486	-0.027785	-0.86515	0.5196	0.67217
-0.69528	0.025346	0.57334	0.67361	0.51361	-0.2787	-0.058591	-0.18485	-0.085418	-0.92522	0.046013	-0.57058	-0.41261	0.85155	0.18032	-0.64134	-0.54772
-0.6738	0.089825	0.74402	0.30803	0.47141	-0.1167	0.075987	-0.18071	-0.75784	-0.67518	-0.22033	0.75534	-0.31354	-0.33177	-0.71864	-0.2407	0.69025
-0.35123	-0.27606	0.51364	0.056583	0.93441	0.11345	-0.81581	0.52388	-0.64792	-0.45641	-0.22686	0.59809	-0.16208	0.055451	-0.45557	-0.40976	-0.14776
-0.2805	0.012124	0.5652	0.94715	0.40267	0.56674	-0.11037	0.34571	0.5564	-0.8767	-0.15679	-0.81199	0.041274	0.48986	-0.067631	0.88635	0.31192
-0.93887	0.11324	0.66272	0.21652	-0.14555	0.81342	-0.17004	0.30431	-0.89327	-0.86131	0.42767	-0.3993	-0.0019241	-0.068142	-0.36338	0.5264	0.38381
-0.54328	-0.07542	0.2631	0.4312	0.71195	0.7437	-0.47587	0.95017	-0.2703	-0.31578	0.68252	0.35563	0.32358	0.84512	-0.24824	0.85431	-0.12356
-0.43555	0.10332	0.75697	0.63213	0.50678	-0.385	0.42278	-0.0099734	0.60152	-0.4726	0.80411	0.79551	-0.063045	0.56005	-0.76533	-0.33873	0.013439
-0.41626	0.088485	0.34421	0.3242	0.93618	-0.13127	-0.22048	-0.24565	-0.78527	-0.06456	-0.30759	0.75523	0.0095437	-0.081446	-0.91671	-0.017436	0.24744
-0.49123	-0.033911	0.63241	-0.87304	0.37925	-0.30988	0.29095	-0.0097516	-0.89211	-0.74774	-0.6536	-0.97747	-0.48436	0.40142	0.14969	0.3917	0.54207
-0.88268	0.09422	0.76032	0.45726	-0.086992	-0.13236	0.1255	-0.086745	-0.14508	-0.15029	-0.29972	-0.18129	0.31153	0.3511	-0.8225	-0.21262	-0.53442
0.081173	0.32835	0.26001	0.28467	0.23784	0.41649	-0.87412	0.95021	0.54844	-0.11434	0.20074	0.80237	0.42034	-0.32698	-0.84201	0.26149	-0.065131
-0.38405	0.17356	0.52633	0.70193	0.29807	0.36664	0.77366	-0.11539	0.084179	-0.32146	-0.48216	-0.21623	0.12112	0.46231	-0.45363	0.19183	-0.11176
0.39909	0.028583	0.63124	-0.3958	0.58669	-0.29293	0.17096	0.82937	-0.034772	0.34575	-0.95435	0.87368	0.17059	0.19151	-0.46665	0.40624	-0.068339
-0.8481	0.13144	-0.59318	0.59366	0.57568	0.56008	-0.578	0.69118	0.78553	-0.29698	0.40337	0.95661	-0.38589	0.79147	-0.033284	-0.54122	-0.42263
0.086916	-0.053203	0.9314	0.19191	0.38795	-0.19336	0.49715	0.081021	0.76288	-0.62561	0.035559	-0.91802	-0.30848	0.48783	-0.46406	-0.44185	-0.026406
-0.25472	0.042866	0.72158	0.72177	0.43177	-0.67325	0.52672	0.81231	0.86837	-0.8821	-0.071016	0.92332	-0.14653	-0.66688	-0.57474	-0.60771	-0.39554
0.48772	0.15474	0.69751	-0.63342	0.7978	-0.27569	0.40695	0.12909	0.089903	-0.80259	-0.43044	-0.37803	-0.43696	0.273	-0.45524	-0.38259	0.20527
-0.25908	0.26651	0.6741	0.63464	0.20711	0.4187	0.3701	0.23865	-0.58147	-0.030092	-0.30982	-0.92829	0.075072	0.40861	-0.061598	0.78039	0.0095511
-0.80697	0.088053	-0.0983	-0.049571	0.55467	0.68846	-0.22076	0.4667	-0.74833	-0.57125	-0.83286	0.2129	0.48298	-0.23812	-0.84135	0.3168	-0.3152
0.073978	-0.0395	-0.0478	-0.80648	0.86888	-0.27882	0.071819	0.33837	0.72134	-0.47736	0.91968	0.64146	-0.43434	0.98846	-0.59811	-0.14212	0.48793
-0.34974	-0.18372	0.8468	0.36459	0.49396	0.20245	-0.14029	0.53733	-0.4989	-0.094289	-0.35052	0.5375	0.53437	0.35501	-0.4756	0.87089	-0.43148
-0.28039	-0.20549	0.42115	-0.082126	0.75115	-0.19264	0.19343	0.39681	-0.20263	-0.25352	-0.56456	-0.45001	-0.30298	0.11375	-0.18343	-0.30197	-0.24309
-0.67926	-0.072572	0.87946	-0.26486	0.074132	-0.65729	-0.55733	0.593	-0.56872	-0.067831	-0.29577	0.19104	-0.27898	-0.20252	-0.33199	0.34513	0.44284
-0.41291	0.052642	0.83026	0.045885	-0.14615	0.09963	0.64636	0.18558	-0.10254	0.43889	0.81706	0.56074	0.1447	0.83463	-0.6508	0.54919	0.061614
-0.53975	0.13538	0.44716	0.3065	0.0038046	0.78804	0.14271	0.083005	0.30006	-0.43258	0.84233	0.12477	0.095277	0.79023	-0.5133	0.53754	0.47168
-0.34077	0.39407	0.038164	0.1526	0.098174	0.40056	0.78205	-0.055374	0.098791	-0.036205	-0.19962	-0.11227	-0.19356	0.2371	-0.83199	-0.49488	-0.043595
-0.90634	0.0102	-0.3221	0.30113	0.63644	0.46999	0.052474	0.61588	-0.16973	-0.62191	0.49372	0.51589	-0.016979	0.079785	-0.41304	0.66915	0.25646
-0.78288	0.12766	0.18632	0.51131	0.46479	-0.094953	-0.46793	0.37684	-0.55613	-0.21517	-0.64326	-0.0002879	-0.41017	-0.16324	0.27662	0.14528	0.17869
-0.24844	0.17352	0.15392	0.22047	0.53514	0.37676	-0.53945	-0.0040686	-0.065625	-0.50153	0.32512	-0.26576	-0.49919	0.18763	-0.0094736	-0.84201	-0.38727
-0.2448	0.1717	-0.047616	0.35394	0.5021	0.091708	0.75882	0.082271	0.56475	-0.32223	0.92791	0.31664	-0.24012	0.057762	-0.5299	0.5084	0.75504
-0.55009	-0.025206	-0.0046191	0.24035	0.46766	0.28824	0.79241	0.41562	0.17701	-0.89755	0.46281	-0.16565	-0.6358	-0.08571	0.29023	-0.14698	0.10768
0.020875	-0.016701	0.79392	0.66847	0.81183	0.21846	0.24958	-0.2638	-0.55176	0.081828	-0.11279	-0.51057	-0.58556	0.44609	0.29822	-0.43269	-0.0095798
0.12658	0.088752	0.99298	0.92529	0.31723	-0.090064	0.096044	-0.34766	0.86503	-0.18628	-0.5246	-0.53158	-0.26962	0.74906	-0.39786	-0.235	0.0098665
-0.7141	0.16837	0.1624	0.87017	0.3629	0.55889	-0.17665	-0.34451	0.20252	-0.42991	-0.10107	-0.37826	0.17206	0.88754	-0.39109	0.47543	0.027472
-0.12155	0.18077	0.49065	-0.20998	0.35878	-0.94772	0.63404	0.94202	0.39496	-0.072198	0.8684	0.37638	-0.12722	0.096232	0.17381	0.84388	0.28081
-0.36356	-0.082634	0.46415	0.69527	0.77136	-0.28954	0.47534	0.38952	0.29562	-0.053678	0.16892	-0.012763	0.18562	-0.063442	-0.75718	0.011834	-0.30048
-0.892	-0.18611	0.02025	-0.07472	0.33495	0.59928	0.77152	0.75942	-0.61143	-0.30664	0.91676	0.039123	-0.28745	0.088691	-0.014977	0.42909	0.41283
-0.31285	-0.37433	0.08376	-0.092009	0.92673	0.066765	0.86127	0.6212	-0.20675	0.056802	-0.50532	-0.68832	-0.51552	0.57788	0.36001	-0.20972	-0.28274
0.21311	0.048902	0.81386	0.066329	0.71945	-0.40482	-0.90958	0.44091	0.48833	-0.47546	-0.14607	0.10684	0.26503	0.75022	-0.070227	0.3481	-0.41448
-0.53174	-0.049234	0.53503	-0.15353	-0.21818	-0.074821	0.057335	0.085513	0.97174	-0.47376	0.28622	0.0012949	-0.59329	0.97104	-0.22126	0.032066	0.65856
-0.073735	0.059746	0.38364	-0.15813	0.45728	-0.047336	0.33501	0.41272	0.63269	-0.6817	0.38844	0.46587	-0.12691	0.73741	-0.29688	0.63649	0.42838
0.40599	0.31312	0.29468	0.1446	0.98611	-0.24048	-0.74332	0.31135	0.3786	-0.31635	0.95831	0.46713	0.0031342	-0.22329	-0.67354	-0.17942	-0.0043722
-0.94745	0.016507	0.030868	0.48674	-0.023129	0.65185	0.55897	0.52373	0.41089	0.14394	0.5788	-0.010771	-0.24682	0.84976	-0.070871	-0.36523	-0.25601
-0.39082	0.11203	0.34136	0.12608	0.88395	-0.086459	-0.56094	0.043768	-0.86982	-0.0078566	-0.7889	-0.37701	0.011518	0.55793	-0.14114	0.00207	-0.34744
0.27887	0.069804	0.65346	0.356	0.57854	0.077182	-0.19249	-0.028942	0.47792	-0.68006	0.2667	-0.36266	-0.39227	0.70489	0.17336	-0.44543	-0.54622
-0.62237	-0.044306	0.56796	0.2664	0.29559	-0.29905	0.028435	0.62998	0.56212	-0.67227	0.41994	0.97165	0.45108	0.98045	-0.41747	0.64852	-0.56452
-0.36537	-0.10772	0.25841	0.33945	0.97904	0.09865	0.39144	0.62078	0.1378	-0.38192	0.56885	0.40817	0.31089	0.22799	-0.62855	0.54524	0.072973
-0.15663	-0.017656	0.33498	-0.018055	0.83394	-0.50589	-0.33944	0.84995	0.63287	-0.45972	-0.50911	-0.16856	0.12111	0.49798	0.046326	0.84746	0.064385
-0.091211	0.31813	-0.45533	-0.68451	0.84624	0.45616	-0.056154	0.23718	-0.75254	-0.31314	0.0037033	-0.21194	0.023615	0.56917	-0.36846	0.19281	-0.24819
-0.3401	0.0077913	0.52484	0.96217	0.90769	0.78172	0.68905	-0.14687	-0.21291	-0.67117	-0.53868	-0.42765	-0.070322	0.97531	-0.49665	0.053169	0.22981
-0.70487	0.11696	-0.71283	0.014434	0.964	0.67927	0.78856	0.71553	-0.25675	-0.7951	-0.023593	0.11204	0.046443	-0.60029	-0.94881	0.34675	0.58634
-0.098484	0.33663	-0.036054	-0.013391	0.60862	-0.11685	-0.41422	0.37533	0.20983	-0.18557	0.55306	-0.58023	-0.013146	0.036197	-0.42291	0.011552	-0.066245
-0.5275	-0.0084452	0.095741	-0.50947	0.27857	0.65117	0.053	0.45456	-0.70328	-0.0046949	0.81978	0.55679	0.013169	0.32941	-0.56203	-0.25977	-0.32091
-0.39293	-0.14487	0.81634	0.24354	0.46409	-0.30697	-0.029841	0.812	0.27577	-0.44844	0.024767	0.7048	0.092203	0.072997	-0.51539	0.073375	-0.02755
-0.71161	0.014247	0.13371	0.54637	0.71124	0.015843	-0.05912	0.090072	0.094687	0.13305	-0.14631	0.77729	0.20912	0.83834	-0.66416	-0.3828	-0.55267
-0.08322	0.065066	0.94444	-0.068367	0.2164	0.70896	0.027879	0.02601	-0.38904	-0.79427	0.88475	0.31054	0.069899	0.51219	-0.95603	0.097679	0.20587
0.34821	0.41088	0.44319	0.27101	0.96543	0.78669	-0.73556	0.20186	-0.45233	-0.30792	-0.084485	-0.2272	0.66432	0.94783	-0.63622	0.46655	-0.58585
-0.9287	0.076935	-0.091576	0.090861	0.22491	0.66584	0.69473	0.11194	-0.75879	-0.75173	-0.28339	0.13636	-0.44891	-0.50171	-0.42361	0.19114	0.81842
-0.98833	0.084061	-0.61939	0.2053	0.71621	0.40118	-0.19846	0.37084	-0.52928	0.2094	0.3561	0.45572	-0.15059	-0.26031	-0.83051	-0.71771	-0.20317
-0.42698	0.10077	0.4074	0.70667	0.68078	-0.10951	0.78791	0.23183	0.28042	-0.30795	-0.25931	0.53256	0.17283	0.4157	-0.25411	0.88931	0.18146
-0.74384	0.073562	-0.28681	-0.0169	0.69912	-0.51153	-0.02552	0.83154	0.27532	0.34601	-0.16214	0.5969	0.19941	0.065777	-0.58646	0.42306	0.065441
-0.18176	-0.070787	0.61788	-0.62344	0.065209	-0.0023311	-0.13274	0.37585	0.41705	-0.36813	-0.30085	-0.55471	-0.56698	0.63343	-0.50678	-0.60616	0.16741
-0.37762	0.23505	0.68844	-0.095954	0.029008	0.73366	-0.33547	0.82766	-0.99449	-0.31927	-0.6696	-0.84112	0.39424	-0.1522	-0.66705	0.29305	-0.53886
-0.43732	-0.2089	-0.07579	-0.54504	0.64265	0.43731	0.63098	0.58283	-0.30858	0.27987	0.079995	0.52343	0.28756	0.56373	-0.88622	0.33772	-0.064213
-0.63343	-0.13312	0.2634	0.29625	0.84043	0.61359	-0.098905	0.39029	-0.69367	-0.84169	0.28582	0.98753	-0.42104	0.86638	0.39966	0.36113	0.14948
-0.016101	0.098525	0.39939	0.41301	0.49782	-0.020225	-0.89353	0.14638	0.17372	-0.24013	-0.55558	0.076618	-0.45629	-0.052838	0.25722	0.49478	0.59956
0.20398	-0.064643	0.39083	-0.044762	0.6898	-0.33041	0.24217	0.29585	0.72152	0.13624	-0.62053	-0.71718	-0.28538	0.74936	-0.31101	-0.52256	-0.48858
-0.83046	0.27469	0.47416	-0.19173	-0.47475	0.27128	0.65266	0.82872	-0.53266	0.29786	-0.015037	0.61125	0.15325	0.45819	-0.23923	0.69523	-0.021554
