# Supplementary material for: Distinct cellular states determine calcium signaling response
Source: Mol Syst Biol. 2016 Dec 15;12(12):894. doi: 10.15252/msb.20167137 (PMC5199124; doi:10.15252/msb.20167137)
Supplement: Supplementary file 6 — Source Data for Figure 3 [file MSB-12-894-s005.zip › parameterDistributionGroup/parameterDistribution127.csv]

-0.60878	0.11628	-0.049963	0.022435	0.41455	-0.59265	0.21449	0.33857	0.90314	-0.45884	0.15409	0.012439	0.66662	-0.05772	-0.57304	0.79037	-0.66983
-0.54503	-0.34502	0.80571	-0.10056	0.071218	-0.31343	0.3692	-0.044084	0.94212	-0.754	0.8242	0.68404	0.40497	0.72188	-0.72607	0.78561	-0.004826
-0.82834	0.28131	-0.10784	-0.56147	-0.043268	0.19646	0.79042	0.22821	-0.23927	-0.31705	-0.67052	0.3274	0.1257	0.42126	-0.015998	0.36959	-0.55947
-0.54105	0.019512	-0.2489	0.1614	0.79195	0.47903	-0.18012	0.25134	-0.13312	-0.65502	-0.47073	-0.52973	-0.093582	0.4904	0.46432	0.4932	-0.51768
-0.80481	0.14148	-0.15571	-0.30987	0.050965	0.25805	-0.54623	-0.45546	-0.11016	-0.30726	-0.23734	-0.65888	0.3414	0.07621	-0.8606	0.62657	0.084593
-0.42578	0.10408	0.30895	0.78498	0.76805	0.4972	-0.78943	-0.47294	-0.91921	-0.58254	0.74178	0.89521	-0.17628	-0.61336	-0.23162	-0.38845	-0.62808
-0.10866	-0.083048	0.11176	-0.26009	0.62569	-0.089726	0.90723	0.15005	0.64918	-0.3769	-0.82594	-0.046015	0.29428	0.4549	-0.1276	0.71151	-0.44041
-0.4699	0.046664	-0.2437	-0.1325	0.59525	-0.38113	0.67521	0.36563	0.37523	-0.85217	-0.69581	0.56094	-0.0067671	0.020991	0.44418	0.14837	-0.9918
-0.58975	0.20393	-0.26722	-0.26162	0.77023	-0.49088	0.17368	-0.74736	0.062183	-0.33618	-0.21618	0.92351	0.29605	0.58097	-0.43354	0.11424	-0.68964
0.040227	-0.067	0.25913	0.082541	0.67542	-0.16547	-0.83813	0.71013	0.12308	-0.22882	-0.72115	-0.83523	-0.15447	-0.74886	-0.39666	0.20939	0.11333
-0.25187	-0.049143	0.5866	0.33282	0.32341	-0.85319	0.36407	0.87223	0.81245	-0.26268	0.22691	-0.45448	0.067141	-0.317	0.034694	0.13764	-0.78875
-0.72467	-0.15637	0.75573	-0.077638	0.14145	-0.16865	-0.52468	-0.14784	-0.029393	-0.94561	0.23132	0.17071	-0.17767	0.067039	-0.3296	0.65134	0.50825
0.50772	0.35927	0.82964	0.29022	-0.2953	0.72865	0.60138	0.14145	0.11233	-0.13167	0.47172	-0.47143	0.083997	-0.63984	-0.93244	0.020735	0.09269
0.44411	0.35217	0.28982	-0.10641	0.20287	0.58298	0.010202	-0.35948	-0.054179	-0.83245	0.29602	0.29671	-0.54742	-0.57745	-0.59223	-0.20362	0.66275
-0.89387	0.040075	-0.11482	-0.14311	0.30335	0.27479	-0.73958	0.27805	-0.5388	-0.43193	0.7557	0.026337	0.23865	-0.0055194	0.099056	0.42729	-0.72377
-0.77527	0.068685	0.094055	-0.16821	0.36796	0.29535	0.88567	-0.083782	-0.4559	-0.29912	-0.6526	-0.79306	-0.21098	0.2306	0.023914	0.42089	0.12107
-0.16653	0.11379	0.35148	0.068123	0.46584	0.60425	0.52615	-0.78268	-0.15893	-0.65082	-0.14588	0.67138	0.26199	0.24736	-0.45627	0.74743	-0.038633
-0.013247	0.13763	0.15394	-0.40085	0.18058	-0.13613	-0.38029	0.27979	0.35566	-0.49679	-0.035355	-0.50341	0.17002	0.13143	0.045833	0.53296	-0.66652
-0.18896	-0.034719	0.91508	-0.44271	0.055459	-0.88544	0.85526	0.43777	0.56066	-0.75474	-0.58688	-0.32578	-0.55013	-0.10043	0.37314	0.47883	0.44834
-0.59952	0.028853	-0.17595	-0.67944	0.65822	-0.014169	-0.15734	-0.53991	-0.072071	-0.67136	0.87557	0.4636	0.96814	0.3853	-0.93714	0.91143	-0.89442
-0.72202	-0.23482	0.19964	0.5833	0.49472	0.16958	0.8278	0.27335	0.27424	-0.71071	0.52047	-0.2865	-0.29428	-0.12904	0.19266	0.51077	0.24082
-0.49518	0.18152	0.55865	-0.28832	-0.44339	0.31828	0.26953	0.15005	-0.61489	-0.10642	-0.80895	-0.99198	0.085164	-0.75547	-0.57712	0.33561	0.030989
-0.014237	-0.13056	0.45321	-0.31927	0.5177	-0.053448	0.55721	0.34945	0.0089052	-0.89707	0.047805	-0.62282	-0.061653	-0.30259	-0.035473	0.65152	0.0021473
0.1065	0.27238	0.015482	0.53312	0.99279	0.10684	0.38193	-0.47528	0.51276	-0.73844	0.0015466	-0.99693	-0.32962	-0.53306	-0.78694	0.10406	0.75869
-0.20696	0.18033	-0.008808	0.050852	0.51115	0.79565	0.12469	0.83853	-0.0022409	-0.71375	-0.31314	-0.079717	0.030385	-0.52763	-0.8094	0.32419	0.23595
0.1574	-0.026124	0.4036	-0.098157	0.45425	-0.058336	-0.13551	-0.1493	0.7081	-0.73659	0.46274	-0.95158	-0.44468	0.079445	-0.11408	0.023526	0.22482
-0.55187	0.094809	0.5552	0.8437	0.35817	0.64553	0.0054781	-0.53851	-0.22549	-0.89616	0.68716	-0.086176	0.21004	-0.36236	-0.57213	-0.25414	-0.71872
-0.48354	0.25296	-0.038565	-0.083436	0.12101	0.10503	-0.83378	-0.17671	0.95388	-0.90709	-0.67728	-0.10942	0.69107	0.056152	-0.80447	0.35862	-0.85151
0.056529	-0.079871	0.56782	-0.50859	0.66898	-0.29398	0.4318	-0.26008	-0.31241	-0.67726	0.48185	-0.12303	0.10263	0.43999	0.063187	0.44584	-0.58678
-0.67509	-0.082362	0.099327	0.34062	0.65213	-0.25989	0.24673	0.94617	0.045236	0.1619	0.88644	-0.31946	-0.069421	-0.023311	-0.38407	0.42716	0.1714
-0.80239	0.18777	-0.13791	-0.30493	0.0099122	0.86458	0.0078951	-0.036884	-0.74856	-0.61237	-0.047523	-0.61023	0.48965	0.13849	-0.36156	0.94833	-0.42155
-0.67805	-0.042198	-0.29636	0.05452	0.83359	-0.10332	0.04748	0.068815	0.42131	-0.61612	0.48203	0.87008	-0.12455	0.04961	-0.21896	0.049264	-0.095636
-0.41476	0.056834	0.69577	-0.65967	0.089414	0.14479	-0.18363	-0.66425	-0.19403	-0.60429	0.32587	0.86007	0.48416	0.48519	-0.95468	0.2054	-0.42941
-0.040557	0.12114	-0.076089	0.22597	0.91813	-0.36571	0.3428	-0.79718	0.59404	-0.40548	-0.77275	-0.055174	-0.32849	0.40886	-0.40123	-0.73253	-0.341
0.47214	-0.10951	0.77808	0.4973	0.92478	0.33824	0.029069	0.41995	0.21921	-0.97801	-0.93579	-0.09438	0.045037	-0.40016	-0.12137	0.98325	0.1983
-0.42572	0.041598	0.12675	0.30743	0.51215	0.32566	0.035952	0.0025576	-0.1256	0.10504	0.10842	0.1695	-0.042617	0.55791	-0.030108	0.3832	-0.23094
-0.25728	0.045745	0.36231	-0.035732	0.54493	0.82449	-0.2598	-0.15243	-0.4802	-0.85421	0.74061	0.72691	-0.058817	-0.62222	-0.64841	0.75574	0.80214
0.64679	0.06721	0.93542	0.78072	0.61219	0.49104	-0.80669	0.38901	0.31163	-0.83491	0.68923	0.35552	-0.14527	-0.36273	0.30759	0.36775	-0.43455
-0.11359	0.0057219	0.61784	-0.041217	0.51975	0.091791	-0.06796	0.12223	-0.081081	-0.79277	0.46911	0.57002	0.24812	-0.47677	-0.50194	0.44722	-0.31119
0.12205	0.10274	0.87268	-0.2837	0.10089	0.88254	0.08785	-0.55337	-0.84581	-0.93964	0.00098791	-0.68426	0.050864	-0.40609	-0.73837	-0.24152	-0.4537
-0.72792	-0.04651	0.30962	0.32987	-0.059224	0.59208	0.70599	-0.13953	0.60919	-0.89033	0.40317	-0.0251	0.016383	0.23118	-0.61125	0.39399	0.35625
-0.45618	0.45109	0.10416	-0.74454	-0.089974	0.93184	0.61825	-0.39295	-0.64542	-0.23598	-0.51095	0.10181	0.52718	0.73743	-0.93442	0.30937	-0.42865
0.4722	-0.014946	0.25415	0.0026195	0.97589	0.11677	-0.51161	-0.033314	0.49566	-0.12665	-0.61499	0.086022	-0.20062	0.18209	-0.38774	0.27351	0.25237
-0.47793	0.30166	-0.043699	-0.49666	0.22971	-0.58859	-0.44986	-0.16359	0.68524	-0.25432	-0.68551	-0.042878	0.45169	0.74951	-0.10085	0.40248	-0.97728
-0.6297	0.17157	0.086731	0.69099	0.42534	0.20953	-0.21093	-0.50275	0.095695	-0.57405	-0.02506	-0.89388	0.15986	0.12077	-0.40317	0.28144	-0.34969
-0.51236	0.19734	0.9309	-0.19141	-0.50961	0.083096	0.64595	-0.53598	-0.041966	-0.46099	0.44557	-0.4453	0.24684	0.14433	-0.32366	0.64183	-0.30533
-0.50873	0.17306	0.16582	0.34475	0.66528	-0.26818	-0.30058	0.60095	0.19449	-0.41729	-0.58986	-0.14582	0.056805	-0.83461	-0.97514	0.37885	0.43249
-0.26223	0.12229	0.2112	0.41225	0.54994	-0.49023	-0.71058	-0.37775	0.70349	-0.66793	-0.58315	-0.048123	-0.37779	0.65279	0.59485	-0.40492	-0.79811
-0.94593	-0.34377	0.74553	0.71179	0.063087	0.045009	-0.79756	0.3001	-0.030646	-0.93492	0.17992	-0.72968	-0.79091	0.13391	0.97367	-0.24322	-0.49775
-0.98427	0.23677	-0.2536	0.89171	-0.34248	0.75155	0.2874	-0.85806	0.48069	-0.41631	-0.1387	-0.13301	0.016269	0.6933	-0.074918	0.14399	-0.47734
-0.40079	-0.081704	0.51169	-0.51646	0.40881	-0.91204	0.40016	-0.66397	0.76033	-0.50877	-0.24695	0.045238	-0.62417	0.69841	-0.3764	-0.59997	0.27329
0.69165	-0.14887	0.9446	-0.87196	0.9521	0.17237	0.23972	0.0044601	-0.47767	-0.74787	-0.10984	-0.705	0.11744	-0.52722	-0.92194	0.2513	0.31775
0.389	0.25127	0.6666	0.50394	0.45407	0.37574	0.38918	-0.40531	0.23571	-0.81334	0.12012	0.47316	-0.58555	-0.67607	-0.25814	0.10485	0.84802
0.25261	0.037769	0.77263	-0.0047829	0.67507	0.9429	-0.96195	0.95502	-0.34754	-0.64344	0.086148	0.89025	0.23854	-0.24606	-0.63863	0.60446	0.14353
-0.4747	0.18907	-0.027614	0.084354	-0.021341	0.026568	-0.89435	-0.066579	0.017683	-0.63531	-0.14615	0.16314	-0.38563	0.069327	0.65072	0.38852	-0.3108
-0.52924	0.16633	0.072425	-0.60747	0.49536	-0.48112	-0.013235	0.098001	-0.0621	-0.63268	0.20895	0.069695	-0.083853	0.036917	0.011789	0.021174	-0.51504
-0.46006	0.18186	0.15196	-0.043173	0.43298	0.16969	-0.25342	-0.038111	-0.53932	-0.51347	0.95023	-0.44211	0.39901	-0.78648	-0.64473	0.26237	-0.671
-0.05932	-0.04094	0.54556	-0.20422	0.39387	-0.042922	-0.17214	0.54248	0.67874	-0.68694	-0.47441	0.83351	-0.042326	0.23216	-0.4052	0.62221	0.45822
-0.28543	0.23383	0.33111	0.34558	-0.053266	0.7763	0.25904	0.80112	0.74191	-0.5219	0.22026	-0.099467	0.061083	0.10878	-0.76655	0.80616	0.72907
-0.2703	0.19665	-0.45616	0.4389	0.80501	0.49613	-0.85083	-0.17659	0.059403	-0.029659	0.464	-0.66661	0.50981	0.23068	-0.2276	0.9936	-0.50609
-0.76831	-0.13609	0.11127	-0.15418	0.24235	0.45102	0.18123	-0.19391	-0.058564	-0.21681	0.27584	0.34071	-0.037056	0.79213	-0.46781	0.54404	0.28572
0.60199	-0.097264	0.97587	0.13327	0.68658	0.26661	-0.53457	0.76414	0.074841	-0.68956	-0.53396	0.34202	-0.50854	-0.15098	0.48639	0.13994	-0.1511
-0.36487	-0.094747	0.54707	-0.055847	0.53983	0.065886	0.45477	-0.40897	-0.6395	-0.86289	0.96404	-0.80432	-0.53094	0.73735	0.7455	0.48361	-0.069012
-0.62567	-0.024118	0.37722	0.26099	0.0055275	-0.35027	-0.26875	0.5422	0.93923	-0.34968	-0.28367	-0.15581	0.039288	-0.91738	-0.86149	0.71301	0.8807
-0.65208	0.040804	0.33569	-0.18262	0.16569	-0.17038	-0.64657	0.06571	0.027842	-0.82054	-0.099249	-0.28929	-0.33714	-0.32022	-0.19043	-0.1254	0.041504
-0.79932	0.17356	-0.69771	0.54987	0.24824	0.11925	-0.55554	0.15781	0.82698	-0.52198	0.59095	0.98809	-0.031361	-0.80928	-0.47528	0.33349	0.10339
-0.64466	0.015185	-0.023818	0.53292	0.90726	0.61541	-0.31827	-0.28831	-0.48077	-0.48002	-0.30271	0.21319	-0.41214	0.23543	-0.14371	-0.13314	0.066686
-0.88269	0.087428	0.14984	-0.081866	-0.15166	0.080633	0.42033	0.30372	-0.41202	-0.72564	0.91103	0.28292	-0.25601	-0.29083	0.24094	0.22861	-0.31822
0.14987	0.13908	0.1868	0.32762	0.75669	0.024575	0.81836	-0.73819	0.71431	-0.29749	-0.00026244	0.66418	-0.060579	0.052923	-0.78602	-0.05873	0.16557
-0.9923	0.199	-0.68405	-0.1369	0.54258	0.58751	-0.02964	0.47997	-0.57815	-0.314	0.07907	-0.13218	0.40273	0.0077601	-0.21397	0.95433	-0.46213
-0.63291	0.1916	-0.5538	0.63605	0.44046	0.80358	0.43871	-0.031923	0.7551	-0.49767	-0.27048	-0.17074	0.23257	0.92995	-0.12936	0.44349	-0.51306
-0.57872	0.10051	-0.18315	0.32146	0.16117	0.44053	-0.90447	0.81869	0.77388	-0.55058	-0.073325	-0.84439	0.19857	0.24442	-0.20546	0.52423	-0.29223
-0.2164	-0.080788	0.48892	-0.098935	0.54228	0.58999	0.80615	0.13193	-0.30989	-0.77689	0.68612	0.48925	-0.42032	0.12511	-0.1823	0.022689	0.24732
-0.731	0.050364	-0.66439	-0.33279	0.73739	0.093513	0.48083	-0.10224	0.091366	-0.63895	-0.07049	0.69157	-0.15344	0.31326	0.1484	-0.24564	-0.89105
-0.67328	-0.27385	0.23856	-0.15875	0.6062	-0.2545	0.070454	0.4996	-0.011578	-0.57915	-0.5183	-0.38573	0.21585	-0.52992	-0.90986	0.30749	0.028602
-0.43895	0.18174	0.54084	0.08378	-0.0029275	0.94372	-0.40722	-0.089962	-0.16697	-0.088604	-0.30878	0.87783	0.64864	0.84331	-0.27597	0.91802	-0.70428
-0.26113	-0.051452	0.84172	-0.20737	0.00038328	-0.3311	-0.37046	-0.064902	0.50889	-0.76544	0.55233	-0.33436	-0.86329	0.49171	0.9463	-0.0073679	-0.11508
0.56477	-0.042619	0.93613	-0.44916	0.34631	0.62579	-0.41596	-0.17519	-0.3595	-0.69654	-0.33368	-0.49973	0.154	0.027318	-0.68738	0.25403	-0.18653
-0.22193	0.36438	-0.018173	0.8062	0.42767	0.77824	-0.82676	-0.45242	-0.15921	-0.56775	0.013948	0.092284	0.27986	-0.10031	-0.0031135	0.47937	-0.88732
-0.69188	0.20351	-0.049582	-0.61053	0.2073	0.83597	0.12176	0.71681	-0.55506	-0.97065	0.048731	-0.02309	0.26601	-0.078531	-0.5296	0.77098	0.022133
0.11393	0.13934	0.50894	0.43869	0.1587	0.074602	-0.22272	-0.15776	0.73287	-0.35977	-0.48576	0.40372	-0.57891	-0.33849	-0.2874	-0.15065	0.40457
-0.2987	0.20471	-0.41218	0.35803	0.85884	0.52759	-0.76324	-0.0088161	0.57262	-0.66498	0.66777	0.97305	0.17323	0.049749	-0.50143	-0.20907	-0.69604
-0.36106	0.023673	0.86573	0.028924	-0.044648	0.43291	0.24772	-0.88447	-0.30221	-0.87656	0.50948	-0.60339	0.5668	0.00069542	-0.74756	0.85607	-0.20047
-0.64369	0.18076	0.13408	0.044158	0.20606	-0.52483	0.2534	0.43117	0.74829	-0.13922	-0.58236	0.21866	-0.074885	0.6256	0.21461	0.10107	-0.59966
-0.042429	0.25665	0.18329	0.066691	0.91841	0.87731	0.87359	-0.5523	-0.70258	-0.68034	-0.4097	0.17997	-0.4084	0.75927	0.33711	-0.63237	-0.87472
-0.15707	-0.40399	0.90401	0.11118	0.87515	-0.57236	-0.95096	-0.56978	-0.19728	-0.67051	-0.37199	-0.77601	0.027748	0.52305	-0.0035916	0.74397	-0.075095
-0.74678	-0.24416	0.018276	0.41133	0.48299	-0.17617	-0.4868	0.71817	0.76417	-0.75619	-0.31737	0.57923	-0.43687	-0.43723	-0.12689	-0.24879	-0.0045433
-0.31453	-0.30415	0.37531	-0.21952	0.376	-0.12091	0.089877	0.88706	0.6574	-0.33684	-0.59756	0.41122	-0.31703	-0.096977	-0.67388	-0.37315	0.069288
-0.55365	0.13109	-0.1044	-0.90643	0.57393	-0.27689	0.47018	-0.2967	-0.53042	-0.65575	-0.073105	-0.48324	0.20243	0.087763	-0.45878	0.25406	-0.3542
0.11198	-0.004365	0.92184	0.60806	-0.093045	0.53318	0.49667	0.29811	0.45078	-0.40796	-0.46605	-0.47539	-0.2297	0.77181	0.88293	0.54189	-0.69116
-0.54985	-0.21666	0.57182	0.47545	0.5745	0.63244	-0.076858	-0.22845	-0.54287	-0.51387	0.085939	0.9747	0.64821	0.40526	-0.36362	0.92091	-0.83392
0.080111	0.023214	0.34178	0.046835	0.84208	0.36396	-0.87584	0.11175	0.17271	-0.88815	-0.78724	0.28361	-0.20045	-0.92852	-0.8916	-0.36261	0.25508
0.18123	0.30788	0.15485	0.32164	0.80805	-0.33066	-0.23171	0.72777	0.53982	-0.095032	0.48201	-0.99928	0.04934	0.48419	0.55183	0.81898	-0.58683
-0.26861	-0.1016	0.69768	-0.33589	0.10823	0.17559	0.90948	0.067767	-0.38056	0.019472	-0.29979	-0.39053	0.47192	0.52092	-0.19845	0.46122	-0.99835
-0.62446	0.1319	0.32271	-0.063096	0.45144	0.044251	0.99366	0.12787	-0.69309	-0.029304	-0.30313	-0.43991	0.23706	-0.17574	-0.49424	-0.086245	-0.73223
-0.9581	0.082167	0.48988	0.53993	-0.35187	0.018198	-0.30664	0.010102	0.41508	-0.53845	-0.66019	0.67952	0.45706	-0.56496	-0.52369	0.71131	-0.34074
0.34572	-0.049818	0.80479	0.68725	0.44759	0.62177	0.23031	0.64892	-0.45608	-0.33274	-0.5899	-0.88697	-0.52318	-0.22731	0.42694	0.65054	0.40318
-0.87409	0.18147	-0.35085	0.07158	0.077612	0.47236	-0.12147	-0.028915	0.32667	-0.83142	-0.19299	-0.34765	-0.10689	-0.20222	-0.48203	-0.10321	-0.093513
-0.71056	0.011191	0.31508	-0.015098	-0.27995	-0.24938	-0.53534	0.88751	0.7393	-0.51537	-0.63102	-0.73837	-0.27297	0.39865	0.34844	0.009046	-0.57466
-0.39434	0.2696	-0.37844	0.64464	0.5877	0.54021	0.032279	-0.21924	0.38962	-0.022808	0.76155	0.13881	0.46658	0.74429	-0.15624	0.75254	-0.74207
0.17476	0.15596	0.074695	0.17206	0.67657	0.30241	0.6444	-0.22069	0.3288	-0.30173	-0.092826	-0.7296	0.21849	0.21698	0.032056	0.98654	-0.2747
-0.8425	-0.043223	0.20552	-0.041291	0.091939	0.20147	-0.044006	0.32052	0.14458	-0.66382	-0.3257	-0.0048876	-0.49718	-0.1573	-0.010606	-0.76751	-0.39863
0.67398	0.19978	0.55161	0.5177	0.95418	0.27484	0.49065	-0.13246	0.12279	-0.033435	-0.20021	0.79999	-0.1094	0.21309	-0.13846	-0.27049	-0.62882
0.27417	0.14772	-0.28953	-0.76256	0.99398	0.30028	-0.72866	-0.91081	-0.29656	-0.3887	-0.14866	0.72147	-0.31071	0.99395	-0.048372	-0.18971	-0.26289
-0.84452	0.1105	-0.38767	-0.084294	0.35973	-0.28164	0.24806	0.93701	0.648	0.12258	0.26196	0.49349	0.77683	-0.027546	-0.55795	0.9403	-0.68806
0.071414	-0.063565	0.64129	-0.4436	0.69154	0.13528	-0.20609	0.20093	-0.61168	-0.49137	-0.025338	0.74714	-0.42488	-0.63149	-0.53689	-0.33189	0.31975
-0.90958	0.081393	0.24444	-0.65644	-0.24242	0.79842	0.072518	0.09863	-0.65122	-0.53797	-0.49324	-0.83191	0.60399	0.3576	-0.91619	-0.033132	-0.98648
-0.2911	0.022775	0.27772	-0.41489	0.57716	0.55144	-0.38754	0.58526	-0.89868	-0.057929	-0.076051	-0.088031	-0.0071601	-0.66857	-0.89463	0.24245	0.41711
-0.01385	0.044762	0.78526	0.062587	0.74134	0.17382	-0.83127	0.51405	-0.41348	-0.59697	-0.27023	-0.21116	-0.20712	-0.70915	-0.76677	-0.89535	-0.40648
-0.30427	-0.18041	0.94133	-0.09997	0.24734	0.60654	0.18657	0.22042	-0.91002	-0.7289	-0.65281	-0.43159	-0.13944	-0.18855	-0.34836	0.49138	0.39276
0.099054	-0.12658	0.4976	-0.46123	0.84444	-0.17469	-0.53898	-0.074811	0.46069	-0.8806	0.16275	0.17271	-0.30099	0.21217	-0.92847	-0.23411	0.43917
0.086754	-0.11423	0.423	0.62505	0.91703	0.076509	-0.74979	0.20357	0.75038	-0.31029	-0.73098	0.74107	-0.33433	0.68449	0.18436	-0.7473	-0.97592
-0.41203	0.18495	0.12932	0.49093	0.12854	0.17697	0.78216	-0.45588	0.68413	-0.8498	-0.25979	-0.26031	-0.006234	0.57295	0.048271	-0.16984	-0.98989
-0.97949	0.439	-0.55084	0.30533	-0.13064	0.82934	-0.085175	0.58528	-0.36677	-0.31895	0.018235	-0.91677	-0.27077	-0.89565	-0.40217	0.65966	0.77938
-0.83671	-0.20339	0.34742	0.92974	0.09365	0.97091	0.93138	-0.33192	0.39761	-0.93662	-0.82662	0.9724	0.62513	0.32216	-0.67527	0.67816	-0.58344
-0.21343	0.26223	0.53373	-0.23671	0.37034	0.076448	-0.67426	0.25725	-0.33971	-0.36203	0.094662	0.44973	0.5063	0.60729	0.020989	0.79069	-0.94272
-0.981	0.17761	0.13344	-0.85803	-0.051812	0.13626	-0.031332	-0.7327	-0.25729	-0.90351	0.29621	0.31653	0.3485	0.84514	-0.54687	0.30997	-0.619
-0.49761	-0.14818	-0.054627	0.034814	0.80454	0.014988	0.78775	-0.31318	-0.29862	-0.1697	0.54584	0.42813	0.21663	-0.19701	-0.57665	0.24335	-0.3772
