# Supplementary material for: Distinct cellular states determine calcium signaling response
Source: Mol Syst Biol. 2016 Dec 15;12(12):894. doi: 10.15252/msb.20167137 (PMC5199124; doi:10.15252/msb.20167137)
Supplement: Supplementary file 6 — Source Data for Figure 3 [file MSB-12-894-s005.zip › parameterDistributionGroup/parameterDistribution128.csv]

-0.32716	-0.12771	0.33322	0.69604	0.68799	0.87005	-0.48476	0.66291	-0.61874	0.27268	-0.26336	-0.46495	0.023499	0.4445	-0.19467	0.55129	-0.063067
-0.33681	-0.1883	0.81837	0.079448	0.55968	0.092303	-0.58952	0.30268	-0.31438	-0.58992	0.66545	-0.10523	0.5848	0.72854	-0.54438	0.85275	-0.53033
0.052443	0.057786	0.37503	-0.3765	0.64374	-0.10343	-0.45336	0.23789	-0.17913	-0.22516	0.10533	0.18085	0.25345	-0.08862	-0.44694	0.66651	0.035064
-0.343	0.19543	0.30304	0.43417	0.56223	0.8863	0.18476	0.68581	-0.64222	-0.28318	0.66599	-0.38369	-0.040272	0.43163	-0.29739	-0.33069	-0.62463
-0.15484	-0.034321	0.37335	-0.46729	0.64969	-0.20551	0.70096	-0.40346	-0.29044	-0.51524	-0.1957	-0.44953	0.14398	0.94213	-0.36831	0.6935	-0.079205
-0.19121	0.030682	-0.017347	-0.65218	0.774	-0.57	-0.33362	0.64254	0.48787	-0.19204	-0.38933	-0.63506	0.34704	0.60485	-0.28825	0.86812	-0.19991
0.09511	0.20233	-0.024732	-0.13818	0.77387	0.41095	0.9433	-0.3566	0.29729	-0.80083	0.12794	-0.035519	0.034013	0.80107	-0.71921	0.55769	0.47831
0.035429	0.19966	0.69201	0.55726	0.34283	0.69357	0.41438	0.47073	-0.40232	-0.82109	0.59503	-0.1651	0.064424	-0.88409	-0.83025	-0.29612	-0.14857
0.51907	0.029595	0.75235	0.7207	0.81892	-0.10279	0.25979	0.80944	0.50499	0.20619	0.17054	-0.18268	0.43135	0.34839	-0.16007	0.9378	-0.42563
-0.4161	0.087615	0.30477	0.31852	0.1895	0.67213	0.067329	0.33283	-0.032999	-0.21105	-0.10563	-0.30402	0.098822	0.1835	-0.54609	0.00080219	-0.23842
-0.27722	0.2702	-0.18913	-0.050565	0.3494	0.51188	-0.16303	-0.059166	0.12112	-0.36213	0.59658	-0.72352	-0.31706	0.76294	-0.29584	-0.87978	-0.63404
-0.41561	-0.077126	0.29241	0.018855	0.9496	-0.14378	-0.42685	0.4053	-0.17061	-0.10842	0.069862	-0.053955	0.6184	0.9953	-0.40278	0.73863	-0.76876
-0.88625	0.17735	0.69672	0.43506	-0.66992	0.34773	-0.21711	0.44755	0.19721	-0.40259	-0.4144	-0.10259	0.54455	0.15242	-0.6779	0.43035	-0.6536
-0.38841	0.083665	0.0046475	0.010702	0.70454	0.55655	-0.058452	-0.16257	-0.05852	-0.78484	0.58369	-0.15829	0.44403	0.74435	-0.82814	0.26959	-0.41013
-0.79931	0.075224	0.91952	0.15036	-0.32172	-0.17284	0.79907	0.62338	-0.35072	-0.8559	-0.56771	0.12915	-0.19337	-0.5225	-0.38801	0.51621	0.5237
-0.79302	0.10124	-0.34003	0.72882	0.76806	-0.27259	-0.3118	-0.38444	0.5646	-0.28129	-0.28521	0.41885	0.40285	0.33555	-0.97062	-0.011528	-0.52521
-0.21102	0.098966	0.84836	-0.0059473	0.049488	0.62139	0.46257	-0.08751	-0.70736	-0.74175	0.37873	0.10418	-0.15299	0.60973	-0.10552	0.46138	0.011059
-0.18066	-0.21862	0.47169	0.3447	0.66725	0.80527	0.3919	-0.065809	-0.36378	0.14108	-0.29595	-0.043046	-0.0046459	0.35876	-0.91615	-0.0070358	0.15477
-0.59326	0.11149	0.64513	0.63397	0.18947	0.051977	-0.11928	0.11028	-0.14124	-0.46175	0.52631	-0.20747	-0.22171	0.25532	0.16986	0.45525	0.22976
-0.989	0.11875	0.30671	-0.46641	-0.28953	-0.24179	-0.34887	0.027688	0.062511	-0.91043	0.30395	-0.41148	-0.36542	0.88703	0.03035	-0.73774	-0.7081
-0.45828	0.11771	0.39681	0.91655	0.0015357	0.73187	-0.48744	-0.30404	0.48658	-0.88458	0.076071	-0.11838	-0.18283	0.38755	-0.47028	0.29647	0.35872
0.15279	0.2536	0.69907	0.77236	0.15397	0.78929	0.32921	-0.1405	0.29571	-0.74339	0.92678	-0.91666	-0.076547	0.62273	-0.10946	0.35839	-0.016527
-0.65889	0.088154	-0.21279	0.46001	0.51838	0.88644	-0.18436	0.45423	0.013707	-0.91873	-0.6032	-0.79227	0.35966	0.19153	-0.84683	-0.04099	-0.61199
-0.57008	0.099392	0.36559	0.49954	0.24473	0.40633	-0.66437	0.56788	-0.097075	-0.97797	-0.17966	-0.037723	0.0029547	-0.79609	-0.71906	0.19037	0.27169
0.24274	0.23214	0.3993	-0.1282	0.43162	0.86192	0.24764	0.50947	-0.40365	-0.86839	0.12232	0.2032	-0.30927	-0.0099412	-0.13725	-0.13404	-0.068044
-0.71946	-0.15293	-0.18148	0.65596	0.90781	0.3912	0.6356	-0.013966	0.35358	-0.20051	0.07188	-0.36162	-0.33004	0.4913	-0.60851	0.34865	0.8219
0.32821	0.1823	0.94304	0.64355	0.58228	-0.73757	0.13247	0.039879	0.85633	0.048506	-0.12913	0.92415	0.33004	-0.052921	-0.65817	0.25574	-0.30091
-0.30138	-0.01931	0.58185	0.8	0.56325	-0.022319	0.24999	0.12581	0.31311	-0.28086	-0.63128	-0.53701	-0.17836	0.13207	-0.3476	0.019289	-0.0074384
0.28499	-0.10826	0.64787	0.55763	0.92481	0.40528	0.15703	0.61181	0.016878	-0.25271	-0.44148	-0.60163	0.14099	-0.64746	-0.8558	0.33612	0.21136
0.098619	0.095543	0.76766	0.65309	0.66515	-0.051634	0.62288	-0.28881	-0.10221	-0.25636	0.20656	0.31743	-0.12779	0.13668	-0.34962	0.3804	0.41964
-0.31956	0.054741	0.31447	0.093976	0.27151	0.66374	0.6264	-0.066676	-0.56112	0.14075	-0.66997	-0.31782	0.058396	0.29507	-0.65108	-0.25863	-0.46659
-0.29712	0.22218	0.22847	-0.079534	0.052618	0.1817	-0.48204	0.60241	0.38761	-0.61314	-0.32612	-0.10605	0.37521	0.2779	-0.2835	0.96958	-0.21828
-0.25171	0.26506	0.38144	0.15108	0.63688	-0.25407	-0.35647	-0.085865	-0.34959	-0.57169	0.18021	-0.11569	-0.18314	0.031929	-0.21722	-0.54522	-0.44831
-0.49942	0.099808	0.70976	0.57133	0.25524	-0.083917	-0.90089	0.19721	0.051338	-0.69125	0.66562	-0.74665	0.31505	0.21592	-0.015347	0.8962	-0.26437
-0.60101	-0.089746	0.3513	0.31553	0.031974	-0.017565	-0.57401	0.29779	0.87151	-0.92223	-0.47085	0.13364	-0.66581	0.4965	0.22275	-0.87841	-0.55269
0.044606	-0.078699	0.96243	0.034985	0.010513	0.16823	0.79316	0.039843	0.8594	-0.65634	-0.056309	-0.5405	-0.43828	0.87388	-0.38838	0.35167	0.81044
-0.066404	-0.02824	0.65283	0.6594	0.30286	0.52495	0.26113	0.11075	0.5166	-0.73229	-0.3187	-0.73689	-0.1613	0.43245	-0.28865	-0.036134	-0.21177
-0.41842	-0.15434	0.60882	0.097449	0.61732	-0.016082	-0.62464	0.70154	-0.46614	-0.30148	0.84306	0.056744	0.73405	-0.29575	-0.93872	0.96162	-0.2651
-0.98624	-0.10798	-0.24996	0.30241	0.77143	-0.059256	-0.15644	0.036025	0.15372	-0.83814	0.80589	0.71835	0.2179	0.53828	-0.62176	-0.23865	-0.78203
-0.29579	0.095909	0.93372	0.90706	0.2558	-0.11552	0.77358	-0.62009	-0.075463	-0.21135	0.23217	0.23748	-0.29908	0.23825	-0.97506	-0.045254	0.69837
-0.10598	-0.13451	0.42124	0.045892	0.94359	-0.69239	-0.33491	0.89195	0.65235	-0.90288	-0.48913	-0.30966	0.17604	0.67785	0.2359	0.72808	-0.48887
-0.83468	0.19101	0.52362	0.79817	0.087945	0.32759	-0.030866	0.24775	-0.15403	-0.97988	-0.78034	-0.55581	0.7816	-0.085838	-0.98597	0.74108	-0.53885
-0.2026	-0.30653	0.6096	0.71295	0.73441	0.04728	0.34809	0.67618	0.44917	-0.1639	-0.44417	0.24972	-0.077419	0.70787	0.13985	0.93362	0.15463
-0.73075	0.11816	0.74141	0.21623	-0.24762	0.60143	-0.48254	0.081843	-0.30598	-0.51677	0.44639	0.57186	-0.29243	0.60565	-0.6056	-0.96973	-0.61847
0.40677	-0.022119	0.68713	0.054776	0.62584	-0.061994	-0.30307	-0.14347	0.94222	-0.89792	0.79296	-0.12589	0.066052	0.95271	-0.43904	0.80936	0.38695
-0.48459	0.18975	-0.47324	0.06932	0.95556	-0.18374	0.43623	0.017011	0.32731	-0.90228	-0.23862	-0.46629	-0.22934	0.12831	-0.20732	0.11242	0.090643
-0.98679	0.15177	0.78634	0.9232	-0.49772	0.65381	0.65096	0.064621	-0.38778	-0.29781	-0.62589	-0.38164	0.14518	0.052616	-0.25391	0.27144	-0.24327
-0.94862	0.2288	0.29246	0.71997	0.17913	0.57314	-0.93918	0.14866	-0.88193	-0.7621	-0.19105	-0.85228	-0.10254	-0.57529	-0.55223	0.34142	0.37383
-0.30814	-0.12304	0.67047	0.55977	0.72675	-0.042511	-0.55734	0.36311	0.094543	-0.35267	0.28092	0.37316	0.1245	0.046703	-0.59536	0.059948	-0.20688
-0.7757	0.30821	-0.071073	0.59868	0.16353	0.33691	0.063991	-0.3427	0.77012	-0.52645	-0.01984	-0.023882	-0.081877	0.79532	-0.72285	-0.72585	-0.45613
-0.71161	-0.046129	0.78872	0.85243	-0.14409	0.46421	-0.68823	0.24173	0.74133	-0.6705	-0.54639	-0.35031	0.29709	0.97856	-0.90718	-0.57168	-0.85527
0.084446	-0.021755	0.69008	-0.0050761	0.45287	-0.117	0.24825	-0.28446	0.39465	-0.08627	-0.3462	-0.55108	0.01137	0.45037	-0.82662	0.33909	0.47841
0.18293	-0.097575	0.36797	-0.16578	0.89653	0.053811	0.3312	0.65819	0.093107	-0.60665	0.29561	-0.38383	-0.16065	0.034576	-0.14205	-0.082764	-0.21379
-0.75563	0.12283	0.5894	0.60488	0.0091443	0.85241	-0.032583	-0.0090219	-0.24641	-0.44526	0.95443	0.34977	0.69021	0.57798	-0.93576	0.18889	-0.74384
-0.038996	-0.034207	0.79615	-0.3065	0.3111	0.28028	-0.32571	0.078659	-0.28552	-0.71198	0.11593	-0.68986	0.14302	0.27051	-0.65172	0.35867	-0.049948
-0.57831	-0.18792	0.8805	0.69369	0.13866	-0.41797	-0.052702	0.42213	0.89055	-0.1125	-0.33344	-0.33184	0.16874	0.33886	-0.75659	0.020497	-0.23197
-0.79736	0.12075	0.16135	-0.11867	0.28266	-0.26463	0.15295	0.35276	-0.10215	-0.24601	0.41675	0.54409	0.18375	0.11633	-0.39597	0.49647	-0.24574
-0.67089	0.0018931	0.58427	0.32519	0.25637	0.13175	-0.80094	0.61002	-0.48131	-0.70149	-0.48193	-0.09224	0.59581	-0.51729	-0.75506	0.64395	-0.41235
-0.68502	0.024502	0.39386	0.53598	0.38059	0.25021	0.42529	0.36624	-0.25845	-0.81189	0.2753	-0.47873	0.32223	0.8406	-0.21686	0.46671	-0.7364
0.59007	0.1626	0.94686	-0.72719	0.84642	-0.57935	-0.12539	-0.10463	-0.032379	-0.71562	0.39863	-0.74934	-0.32626	0.59464	-0.34733	-0.98281	-0.62233
-0.48529	0.073896	0.30702	-0.67158	0.20641	-0.68735	0.55887	0.49943	0.23853	-0.90218	0.063411	0.4775	-0.051671	-0.54846	-0.73302	0.80345	0.82314
-0.69429	-0.0069782	-0.19995	0.7629	0.71153	-0.20672	-0.68624	0.60795	0.60431	0.35281	0.7901	0.84508	0.40936	0.08358	-0.8028	0.37567	-0.37859
-0.44054	0.026815	-0.086214	0.97589	0.9637	-0.45305	-0.057572	-0.0084735	0.5559	-0.50629	-0.89049	-0.042125	-0.54753	-0.55602	-0.48331	0.13027	0.80558
-0.48355	0.019797	0.3813	0.13605	0.36713	0.1136	0.66383	-0.27637	0.086407	-0.98117	-0.36292	0.882	-0.49506	0.27422	-0.29008	-0.051591	0.61172
-0.2652	0.13333	0.33163	0.74162	0.82468	0.41427	-0.77442	0.32415	-0.54486	-0.74557	0.74508	-0.66448	-0.13189	0.28649	0.35464	0.64646	-0.16331
-0.25551	-0.030883	0.89978	0.055199	0.33785	0.0044351	0.19669	-0.040652	-0.31579	0.06421	-0.10162	0.70745	0.54718	0.59266	-0.82532	0.43315	-0.56863
-0.92754	0.11199	-0.27167	0.54399	0.47949	-0.066194	-0.082212	0.6466	-0.15933	-0.42761	0.43571	-0.12794	-0.53012	-0.66854	-0.036097	-0.3729	-0.084674
-0.19745	-0.056525	0.64862	0.088934	0.91739	-0.031706	0.96956	-0.41044	-0.7275	0.068899	0.24867	0.046744	0.52267	0.73218	-0.86971	0.33018	-0.47017
-0.1846	-0.07703	0.40186	0.10477	0.70996	0.037816	-0.83318	0.41446	-0.17279	-0.88326	-0.177	0.15494	-0.1515	0.018454	-0.12879	0.25752	-0.019677
-0.33888	0.36533	-0.21828	0.81844	0.70889	0.45373	-0.18176	-0.3837	0.22709	-0.099953	0.4277	0.32315	0.52421	0.65094	-0.63023	0.59445	-0.38991
-0.37122	0.088936	0.24607	0.34581	0.52101	-0.50735	-0.36887	0.16541	0.15451	0.0095844	-0.18304	0.66123	-0.332	0.74509	0.45067	0.93501	0.35051
-0.81708	0.02021	0.41952	0.67366	0.27185	-0.34879	-0.075823	0.99766	0.68402	-0.94599	0.92624	0.47264	0.18159	-0.098125	-0.3084	0.2455	-0.37357
-0.31927	0.16458	0.64907	0.46797	0.037295	0.10555	0.05175	0.29845	0.12184	0.011365	-0.36219	0.92808	0.013102	0.77854	-0.04883	-0.14049	-0.82851
-0.14782	0.14119	-0.31711	0.010085	0.9466	0.35273	-0.19052	0.11587	0.038349	-0.077041	-0.080413	-0.35724	-0.066652	0.49032	-0.59888	-0.22503	-0.30835
-0.84776	0.17678	-0.29954	0.67533	0.25262	0.20265	-0.2816	0.78294	0.21087	0.30828	-0.85678	0.17324	0.060818	-0.091555	-0.59768	-0.18261	-0.2885
-0.95755	-0.13446	-0.15286	0.9194	0.19709	0.99238	0.94328	-0.06527	0.35473	-0.20232	0.01757	-0.6369	-0.47274	0.39552	-0.3754	-0.55185	0.0090569
-0.61717	0.034774	0.53411	-0.336	0.029222	0.32638	-0.26117	0.48871	-0.75066	-0.25021	0.90548	0.24841	-0.019126	0.63686	0.44752	0.91095	-0.15763
-0.5773	-0.16136	0.71558	-0.50036	0.052164	-0.349	0.38356	0.30289	-0.20572	-0.35109	0.22465	-0.6947	-0.31785	0.69593	0.31471	0.97523	0.44281
-0.56898	-0.17435	0.4027	0.060743	0.52887	0.44036	0.48963	0.24396	-0.23961	-0.98205	0.97707	-0.639	-0.27673	0.40642	-0.68366	-0.22528	0.13531
-0.37849	0.15875	0.012842	-0.16394	0.64038	-0.18266	0.018965	0.55607	0.14189	-0.29485	-0.94895	-0.84658	0.26315	0.83991	0.24718	0.68693	-0.57506
-0.20237	-0.039955	0.63973	0.054034	0.42165	-0.64567	0.56123	0.94651	0.75958	-0.63095	-0.42535	-0.98479	0.025681	0.29081	-0.042731	0.73072	0.0049893
-0.32685	-0.0037831	0.66273	0.14066	0.57873	0.66227	0.32074	-0.061818	-0.95796	-0.95767	0.16426	0.053808	-0.41056	0.55113	-0.11854	-0.61993	-0.36568
-0.039178	0.34388	0.61904	-0.506	0.017222	-0.53633	0.37731	0.23402	0.57499	-0.52733	-0.64159	-0.22708	0.53211	-0.26107	-0.9564	0.8511	0.21408
0.056773	-0.069219	0.58717	0.069572	0.93632	-0.27694	0.34347	0.29137	-0.16234	-0.75706	0.58658	0.86048	0.059149	0.75919	0.4068	0.54575	-0.64277
0.11607	-0.27476	0.83675	0.053319	0.95132	0.42867	-0.18535	0.31034	-0.52954	-0.071068	-0.15398	0.11769	-0.039947	0.78146	-0.50452	0.51976	0.29084
-0.38516	0.24045	0.41605	0.78818	0.43438	0.18437	0.87399	0.59244	-0.18929	0.072842	-0.35583	0.83156	0.4649	0.67713	-0.2894	0.76119	-0.58824
-0.93011	-0.0085725	0.78521	-0.25325	-0.44821	0.36216	0.19492	0.72438	-0.71252	-0.90837	-0.068218	0.57823	-0.40893	0.14025	0.088982	-0.43526	-0.50485
0.33867	0.31161	0.65481	0.94026	0.56387	-0.24793	0.278	0.3861	0.43977	0.043579	-0.65545	0.13561	0.13609	-0.34158	-0.55952	0.3715	-0.14066
-0.028828	0.17132	0.95957	0.55991	-0.21468	0.32068	-0.68812	0.34818	0.97607	-0.84112	0.21942	-0.55481	-0.090685	0.1191	-0.86824	-0.35028	-0.12311
-0.089351	0.12405	-0.017178	-0.48374	0.88013	-0.52911	0.88663	-0.016458	0.44025	-0.75945	0.3693	-0.81489	0.045213	0.87101	-0.21802	0.352	-0.21342
-0.63181	0.18434	-0.23379	0.56714	0.30345	0.10721	-0.3048	0.2539	0.71421	-0.10577	0.23638	-0.77106	-0.10927	0.2047	-0.32055	-0.3891	-0.5083
-0.63505	-0.037716	0.043122	0.015282	0.79108	0.33937	0.23465	0.36375	-0.8893	-0.63532	0.6596	-0.13241	0.10971	-0.54303	-0.7789	0.45699	0.14664
-0.66707	-0.039537	0.36085	-0.050081	0.18378	-0.38638	-0.69419	0.2764	0.28233	-0.73444	0.31227	0.59836	0.025319	-0.0011256	-0.22403	0.61784	0.035282
-0.58489	0.078429	0.75923	0.85203	0.13072	-0.012383	-0.57916	0.81728	0.40833	-0.90893	-0.084609	-0.27111	0.012042	-0.040831	-0.34879	0.86676	0.4268
0.39867	0.30996	0.17223	0.45125	0.76526	-0.29601	-0.43425	0.14753	0.64982	-0.38492	-0.36205	-0.4092	-0.41177	0.43576	0.52052	0.17026	-0.16398
-0.81768	-0.151	-0.0074708	0.00012345	0.62113	-0.34867	-0.62166	0.55012	-0.13075	-0.84764	-0.22685	0.64848	-0.0014723	-0.15537	-0.26697	0.54639	-0.00087195
-0.53453	-0.10864	-0.2479	0.3802	0.93634	0.21389	-0.21914	0.38433	-0.23135	-0.49827	-0.24497	-0.68454	-0.41423	-0.13544	-0.018829	0.19152	0.18042
0.2354	0.12891	0.94671	0.55446	0.60656	-0.12601	0.52844	0.66162	0.10642	0.11825	0.68436	0.042343	-0.26762	0.91752	0.1822	-0.32705	-0.73658
-0.17474	0.040462	0.56106	0.63511	0.2315	0.36421	-0.71884	0.93371	0.47612	-0.57784	0.37711	-0.31108	-0.035228	-0.48778	-0.67924	-0.089953	-0.17877
-0.082444	0.12732	0.43644	-0.31478	0.45349	-0.41459	0.28989	0.68478	0.39607	-0.96905	0.25191	-0.86864	-0.30851	0.31727	0.15579	-0.039441	-0.42696
-0.6766	0.21694	0.42832	0.46435	-0.1167	0.49759	0.27693	0.21401	0.031782	-0.67495	0.14069	0.85407	0.28427	0.15711	-0.25288	0.32489	-0.52052
-0.2345	0.0068606	0.91455	-0.52263	0.074569	0.24755	0.48871	0.010341	-0.79674	-0.52486	-0.057175	-0.88433	-0.62182	0.88356	0.66469	-0.69427	-0.74685
-0.24718	0.30443	0.1416	0.43075	0.63368	0.78266	0.21327	-0.1187	-0.79956	-0.1804	-0.8451	-0.41314	-0.0007261	-0.0027755	-0.43948	0.04539	-0.10489
-0.65908	0.043566	0.31236	0.18994	0.23461	-0.3246	-0.82446	0.22962	0.51946	-0.58324	0.56419	-0.35187	-0.15851	-0.039048	-0.66911	-0.021592	0.089836
-0.5318	-0.082	0.53523	-0.026725	0.13951	-0.42472	0.82604	-0.39554	0.37545	-0.24702	0.92071	0.56485	0.1737	0.43223	-0.91375	0.13805	-0.12236
-0.67816	0.17597	0.019099	0.044585	-0.080695	0.038213	0.032817	-0.22329	0.34688	-0.36952	-0.19554	0.066206	0.24634	0.16011	-0.64282	0.62198	-0.0097379
-0.80623	-0.050865	0.16496	0.63907	0.78727	0.50864	0.077805	0.63075	-0.73947	-0.57453	-0.99637	0.8119	-0.091421	-0.23579	-0.34845	0.41254	0.35853
-0.83938	-0.018822	0.14964	0.41449	0.21599	0.81169	-0.099927	0.57169	-0.52732	-0.84929	-0.19125	-0.40779	0.21743	-0.56521	-0.86059	-0.25782	-0.50927
0.19358	-0.032991	0.93935	-0.26661	0.4449	-0.0383	-0.83039	0.19824	-0.62351	-0.94945	-0.16323	0.2726	-0.51818	0.098522	0.43153	0.19491	-0.046278
-0.48313	0.32323	0.38148	0.62332	-0.066354	-0.1226	0.23634	-0.25655	0.52489	-0.0025701	0.86745	0.92776	-0.36499	0.7111	-0.091519	-0.93364	-0.59596
-0.98081	-0.087917	0.77331	0.40536	-0.1531	0.57394	-0.10229	0.25304	-0.6149	-0.013373	0.16114	0.88727	0.47543	0.64783	-0.49367	0.64743	-0.3458
-0.92654	-0.0043785	0.31077	-0.15413	0.16157	-0.38947	-0.27727	0.62164	-0.13547	-0.6866	0.6428	0.22903	0.1443	0.56522	0.37927	0.9614	-0.32199
-0.85518	0.11041	0.44336	0.32231	-0.17054	0.17526	-0.40341	0.89651	0.38796	-0.55824	-0.56372	0.26796	0.47395	0.95907	-0.05834	0.86806	-0.69585
0.56397	0.27674	0.4041	0.17704	0.8473	-0.11085	-0.15475	0.40098	0.53704	-0.72777	0.48196	0.12788	-0.28762	0.68775	0.35242	-0.27971	-0.79138
-0.14083	0.062344	0.43654	0.22913	0.33079	0.48536	0.77739	-0.10019	0.69811	-0.70138	-0.81894	0.080805	-0.36819	0.56848	-0.82106	-0.090382	0.66904
-0.16352	-0.34238	0.93984	0.94913	0.64863	-0.50819	0.1089	0.83237	0.97226	0.046496	0.62438	-0.10176	0.087972	0.31033	-0.7999	-0.063707	-0.21894
-0.49157	0.21695	0.1195	0.32007	0.89263	-0.036645	0.36531	0.34665	-0.4547	-0.69021	0.23853	0.53227	0.39391	-0.37473	-0.93944	0.30879	-0.33547
-0.57769	-0.15557	0.54267	0.19302	0.1772	0.03474	0.021252	-0.0051191	0.3945	0.12158	0.23826	0.21041	-0.15076	0.32482	-0.91269	-0.2339	0.35052
