# Supplementary material for: Distinct cellular states determine calcium signaling response
Source: Mol Syst Biol. 2016 Dec 15;12(12):894. doi: 10.15252/msb.20167137 (PMC5199124; doi:10.15252/msb.20167137)
Supplement: Supplementary file 6 — Source Data for Figure 3 [file MSB-12-894-s005.zip › parameterDistributionGroup/parameterDistribution129.csv]

-0.44257	0.080409	0.41417	-0.27211	0.26045	-0.27808	0.30515	-0.078291	0.2957	0.12457	0.71005	0.5721	0.18467	0.91334	-0.86205	-0.49388	-0.59238
-0.062008	-0.082074	0.14748	0.32308	0.94118	-0.1464	0.48753	0.039369	0.54999	-0.42013	-0.94526	0.084088	-0.45932	0.89503	0.59193	0.21637	-0.065754
-0.5286	-0.061298	0.32058	0.62951	0.55936	0.54908	0.073619	-0.3034	0.053525	-0.52812	-0.69078	-0.24422	-0.022957	0.67753	-0.66213	0.65875	0.63946
-0.90926	0.012816	-0.060862	0.034926	0.66632	0.20886	0.52243	-0.18735	-0.77152	-0.56678	-0.038936	0.028702	0.24531	0.075256	-0.91498	0.58214	0.40656
0.33878	0.0061558	0.82115	-0.057304	0.56197	-0.11895	-0.091677	0.37082	0.74976	-0.76047	-0.47547	-0.36674	-0.24945	0.33276	-0.29692	-0.31971	0.090199
-0.67088	0.16143	0.098663	-0.50094	0.41819	0.090969	-0.56118	0.40042	-0.99343	-0.34418	-0.53835	-0.33932	-0.023603	0.4271	0.15642	0.79451	-0.047367
0.0063367	0.095917	0.25176	-0.13813	0.81096	0.37354	0.035237	0.91774	-0.40336	-0.66301	0.13226	0.30006	0.21461	-0.35622	-0.7139	-0.18116	-0.46621
0.29269	0.21313	0.623	0.0021216	0.32586	-0.13051	0.22574	0.3411	0.49293	-0.025999	0.1436	0.25018	-0.24642	0.1554	-0.27897	-0.13379	0.029252
-0.11782	-0.012104	0.5869	0.35112	0.89418	-0.6467	0.25507	-0.032211	0.52988	-0.13942	-0.50461	0.82561	-0.19225	0.31935	-0.88311	-0.66811	0.0058363
-0.45073	0.026692	0.38676	0.0022071	0.49222	-0.77423	-0.67611	0.16774	0.090012	-0.16199	-0.60085	-0.36409	0.073644	-0.5055	-0.75322	0.4089	0.34919
-0.14671	0.016514	0.18354	0.27137	0.74925	0.4035	0.79148	0.49507	-0.20085	-0.201	0.24847	0.66417	-0.17865	-0.85393	-0.94535	-0.34799	0.2577
-0.78194	0.028482	0.19089	0.06483	0.016718	0.76309	-0.80225	0.30344	-0.57436	-0.045676	-0.95453	0.92892	-0.32506	0.61973	0.21555	-0.28225	-0.45585
-0.54859	0.11246	0.79929	-0.13908	0.14835	-0.37252	-0.49732	0.13786	-0.40073	-0.28075	0.22751	-0.19971	0.26095	0.78764	-0.55728	0.025823	-0.66411
-0.84396	0.0022566	0.87946	-0.045468	-0.53341	-0.45931	-0.47964	0.43942	0.6843	-0.45302	0.024569	-0.25669	0.15814	0.58002	-0.46746	0.036927	-0.5437
-0.85407	-0.1334	0.11195	0.7558	0.82443	-0.79906	-0.083824	-0.35671	0.77025	-0.55975	-0.63792	0.32554	-0.67556	0.74459	0.34846	-0.79251	-0.33396
-0.52047	-0.1429	0.97429	-0.36986	0.34821	-0.86866	-0.18238	0.39215	-0.82464	-0.31035	0.3056	0.43114	-0.29727	-0.45588	-0.46713	-0.45408	-0.10423
-0.39447	-0.027784	0.57377	0.49053	0.46554	-0.20329	-0.040932	0.62926	0.168	-0.10754	-0.75817	-0.164	0.22548	0.1938	-0.46059	0.45269	-0.18873
-0.40895	-0.1645	0.29045	0.84126	0.62863	0.15601	0.38276	0.044637	0.40986	0.58803	0.51831	0.25468	0.0013672	0.75313	-0.45458	0.041093	0.077694
-0.45783	0.20894	0.81767	0.23785	-0.16475	0.081202	0.51685	0.1183	0.20638	0.34652	-0.034804	-0.55955	0.33482	0.74939	-0.81021	-0.1272	-0.48089
-0.46412	0.20556	0.40908	0.63518	-0.082481	0.72112	-0.50109	-0.16667	0.32908	-0.73994	-0.50234	-0.085742	-0.40118	0.20523	-0.34173	-0.39812	0.13433
-0.8273	-0.020156	0.90339	0.93551	-0.10741	0.15002	-0.52946	0.19814	-0.069801	-0.85166	0.61439	0.93721	0.047049	-0.62749	-0.84524	-0.3804	-0.20626
-0.037998	0.23774	0.61995	-0.16672	0.80912	-0.37923	0.76064	0.88343	-0.87934	-0.34707	0.01187	-0.99982	-0.14181	-0.44164	-0.11962	0.64927	0.54321
-0.742	-0.087015	0.69833	0.69506	0.088397	-0.59261	0.39799	0.56866	0.60399	0.024628	-0.077441	0.99102	-0.018122	0.093137	-0.41368	0.39042	0.0079999
0.035245	0.0033081	0.56536	0.021387	0.97357	0.2299	0.53516	0.60493	-0.30241	-0.42909	-0.84514	-0.69204	0.28436	0.071125	-0.90371	0.019306	-0.072672
-0.67133	-0.244	0.61234	0.70592	0.59595	-0.46056	0.57168	0.072288	0.53415	-0.60199	0.83917	0.0064213	-0.45893	0.54887	-0.23276	-0.62697	-0.1842
-0.77057	0.24231	-0.2316	0.86899	0.22538	0.49452	0.32431	-0.079375	0.30079	-0.56312	-0.37176	-0.42158	-0.10956	0.13606	-0.32029	0.032272	-0.21319
-0.32873	0.019844	0.055197	-0.25922	0.64747	-0.30697	0.18646	0.43162	0.17392	-0.17092	-0.38788	-0.55321	-0.50487	-0.9702	-0.98299	-0.4604	0.69023
-0.70163	0.23529	0.68767	0.62449	-0.38844	-0.19768	0.29603	0.17982	0.9718	-0.27735	-0.51773	0.0018145	0.37696	0.17632	-0.59553	0.67864	-0.058528
-0.89229	0.030208	0.86923	0.57894	-0.55535	0.54775	-0.27071	0.49652	-0.063698	0.21643	0.58753	0.65127	-0.15058	0.554	-0.4316	-0.16368	-0.2622
-0.91333	0.29587	-0.37429	-0.49451	0.053647	0.32013	0.42537	-0.27247	-0.093223	-0.93655	0.15264	-0.92303	-0.00548	0.40742	-0.9946	0.32388	0.50563
0.39489	0.035689	0.69207	0.60087	0.60789	0.58302	0.092744	0.39565	0.81582	-0.70145	-0.16254	0.41758	-0.13354	0.55373	-0.1542	0.27709	0.23142
-0.47523	-0.22736	0.22759	-0.13532	0.54222	0.59657	0.027133	0.37849	0.03438	-0.31941	0.12273	0.32934	-0.28816	0.23941	-0.98943	-0.88168	0.22873
-0.98481	-0.056506	0.97086	-0.01483	-0.60505	-0.17461	0.60245	0.78549	0.51955	-0.32977	0.87146	-0.1293	0.33743	0.98202	0.033692	0.89591	-0.25322
-0.93668	0.13604	0.91193	0.54279	-0.27216	-0.30442	0.956	0.13407	0.090587	0.045948	0.29775	0.02572	0.48733	0.27844	-0.77991	0.55393	-0.19684
-0.24524	0.19217	0.35239	0.055688	0.87379	-0.36154	-0.23115	-0.23865	-0.63299	-0.17339	-0.6521	0.42223	0.36145	0.10855	-0.71094	0.49709	-0.21796
-0.40741	0.2175	0.69454	0.16457	-0.10637	0.37345	-0.10324	0.1435	0.32045	-0.7479	-0.3956	-0.21011	0.076695	0.56172	-0.45399	0.13513	-0.068832
0.15192	0.053096	0.86807	-0.84153	0.40831	-0.23485	-0.21868	-0.15574	-0.46332	-0.3736	-0.97932	0.65122	0.043566	0.90319	-0.19745	-0.13493	-0.48154
0.24625	0.12207	0.67523	-0.012481	0.79211	-0.27307	-0.021737	-0.31174	0.08931	-0.37071	-0.70287	0.082699	-0.11189	0.27257	-0.60143	0.0071074	0.28743
-0.66764	-0.11346	0.4272	0.74114	0.17755	0.85727	0.1165	0.47885	0.32913	0.0073811	0.27446	0.85536	0.22995	0.38351	-0.93437	-0.2591	-0.38537
0.3298	0.13104	0.50134	-0.30947	0.93123	-0.086794	0.26516	0.52332	0.21481	-0.42368	-0.16306	-0.59284	0.44509	-0.082373	-0.728	0.4805	0.0239
0.54515	-0.01648	0.70488	0.80578	0.992	0.64424	-0.011998	0.18178	0.48691	-0.91517	0.57875	0.15535	-0.0028494	0.25764	-0.6455	0.47362	0.28008
0.45391	0.020146	0.95823	-0.046407	0.63738	0.16883	-0.85024	0.8645	-0.50917	-0.28408	0.098285	-0.11031	-0.77089	-0.88048	0.17198	-0.869	-0.14631
-0.60832	0.020255	0.48163	-0.18893	0.15794	0.27856	0.93193	0.18803	0.0095614	-0.70277	-0.43528	-0.19624	-0.36292	0.69549	-0.089781	0.26368	0.44723
0.098569	-0.11127	0.52346	-0.1313	0.80321	0.23842	0.28103	0.46266	-0.64344	-0.86946	-0.25996	0.7354	-0.52449	-0.63862	-0.29918	-0.87025	-0.28028
-0.48282	0.053576	0.23425	0.3772	0.45477	-0.21956	0.23603	-0.22781	0.35046	-0.82841	-0.31988	0.53427	-0.46418	0.20849	-0.38085	-0.23283	0.23787
-0.58273	-0.10563	0.076628	0.50481	0.87632	0.28585	0.12349	0.95592	-0.37224	-0.75735	0.39467	-0.78679	-0.1683	-0.20023	-0.18616	0.026878	-0.13065
0.32167	0.28187	0.89567	0.70007	0.88582	-0.001638	0.73497	-0.20309	0.15777	-0.95753	-0.59595	-0.41408	0.005612	0.38606	-0.53745	0.32468	0.29225
-0.048747	0.30155	0.5669	0.37644	-0.12143	0.77302	-0.9536	0.27746	0.56722	-0.18998	-0.699	-0.75809	-0.023299	0.50301	-0.58282	-0.21596	0.01245
-0.7572	-0.1852	0.49075	0.79965	0.7479	0.1215	-0.05174	0.23698	-0.44191	0.27278	-0.31355	0.3674	-0.080211	0.9487	-0.2533	-0.18717	-0.27833
-0.094663	0.38184	0.15459	-0.041641	0.47264	0.37973	-0.2577	0.075463	-0.54732	-0.79576	-0.088684	0.68042	-0.17271	0.17417	-0.4512	-0.52125	-0.43554
-0.44472	0.21495	0.090134	0.016521	0.13882	0.082905	-0.965	0.39706	0.066163	-0.65673	-0.3866	-0.37234	-0.36641	-0.017485	0.0076448	-0.034802	-0.15375
-0.060051	-0.06093	0.80536	-0.4696	0.13733	0.43707	0.58869	0.6676	-0.1314	-0.10636	-0.71769	-0.12211	-0.078084	0.78742	-0.039037	0.33803	0.15079
0.14736	-0.036076	0.28396	0.53227	0.96294	0.76764	-0.59907	0.88916	0.018826	-0.56707	-0.91323	0.42116	0.039686	0.68838	0.2336	0.55054	-0.29102
0.20043	0.10641	0.92267	0.39362	0.39549	-0.29781	0.12719	0.67025	0.43424	-0.34919	-0.31752	-0.25551	-0.10072	-0.91223	-0.9579	0.076348	0.45118
-0.27638	0.092017	0.19251	0.2879	0.75007	0.073583	0.028434	0.47669	0.37332	-0.54444	-0.86805	0.71918	0.48528	0.034386	-0.73404	0.58807	-0.097949
-0.21247	-0.068369	0.78834	-0.85713	0.15791	0.72447	0.44874	0.57782	-0.9815	0.040334	-0.17852	0.016429	0.36697	0.75547	-0.60499	0.32724	-0.22707
-0.66354	0.15094	0.34799	0.085408	0.018486	-0.83261	-0.80004	0.21228	0.80594	-0.084729	-0.68464	-0.48907	0.33825	-0.5514	-0.92814	0.10813	-0.14674
-0.40547	0.058699	0.69595	0.14578	0.14119	-0.076825	-0.8677	0.080706	0.17907	-0.96318	0.44795	0.40597	0.15691	-0.024608	-0.68723	0.2731	0.11969
-0.049798	0.14136	0.08765	-0.61846	0.75174	0.42934	0.65262	0.6907	-0.44775	-0.58299	0.14539	-0.58208	-0.34473	0.80545	0.14517	-0.72039	-0.75003
0.26804	0.21302	0.52447	-0.67595	0.74623	-0.043732	-0.27499	-0.31026	-0.70045	-0.10081	-0.038721	0.78343	-0.37085	0.90171	-0.11064	-0.36145	-0.29124
-0.4202	0.34417	-0.20406	0.40864	-0.042597	0.66045	0.17417	0.6688	0.59459	-0.54257	0.681	0.14089	-0.52597	-0.036854	-0.15295	-0.56289	0.0085807
-0.25604	-0.078239	0.7415	0.27732	0.36171	-0.50908	0.57648	-0.16096	0.79245	0.045756	0.08187	-0.28077	0.27221	0.7646	-0.9241	0.3198	-0.036802
0.062132	0.2596	-0.057068	0.22419	0.90388	0.29827	-0.69043	0.34065	-0.27234	-0.89438	-0.62126	0.84487	-0.42316	-0.8911	-0.5253	0.14529	0.78358
-0.60293	0.067908	0.16997	-0.30378	0.44355	0.026968	0.54113	0.20293	-0.088248	-0.83976	0.78063	-0.23949	0.12079	0.073898	-0.89475	0.10311	0.0071367
0.15484	0.23433	0.99899	0.065911	-0.099801	0.17096	0.55078	0.51599	0.68282	0.062598	-0.90286	-0.44865	0.1593	0.73813	-0.66033	0.20997	0.018307
-0.030882	0.25808	0.14505	0.64921	0.58324	0.78721	-0.90996	0.75775	0.28722	-0.26655	-0.28078	-0.74944	0.1635	0.14883	-0.40041	0.29488	-0.23747
-0.83725	0.19746	-0.53816	0.54293	0.6774	0.61031	0.80629	0.4567	-0.20317	-0.29148	-0.25261	-0.086753	0.082251	-0.15245	-0.73626	-0.14919	-0.30674
0.44607	0.019387	0.64265	0.69765	0.97572	-0.23864	0.13532	0.28106	0.55621	-0.28472	-0.16762	-0.64115	-0.46205	-0.27127	-0.25904	-0.29888	0.10637
-0.65395	0.27229	-0.11106	-0.16041	0.28967	0.23541	-0.58664	0.81743	-0.02736	-0.20962	-0.49706	-0.85143	0.38708	0.020774	-0.86992	-0.41033	-0.60196
-0.068988	-0.16859	0.8824	0.30044	0.53261	-0.41595	0.68502	-0.027659	0.82505	-0.015987	-0.69076	-0.06861	-0.032403	0.88277	-0.59388	-0.19151	-0.04746
-0.88181	0.0069323	0.028781	-0.74735	0.27165	0.32185	0.042901	0.27278	-0.6913	-0.48393	0.024655	-0.11718	-0.072572	0.77366	-0.09374	0.78864	0.47652
-0.29252	-0.022021	0.6026	-0.5114	0.27426	-0.26553	-0.13921	0.50569	-0.19504	-0.57165	0.57571	0.51026	-0.38555	-0.23199	-0.10653	-0.17554	0.13749
-0.73526	-0.13625	0.33405	-0.39736	0.36654	0.46449	0.48685	-0.038782	-0.76246	0.046155	-0.5241	-0.61203	-0.4097	0.95576	-0.087494	0.21428	0.54371
-0.96312	0.19561	-0.32372	0.32185	0.22933	0.17737	0.11713	-0.0029718	0.41357	0.017812	0.36146	-0.63449	-0.25454	0.89682	0.021333	0.11012	-0.11406
-0.081236	0.091555	0.080072	-0.59344	0.93793	-0.55353	-0.33207	0.25719	-0.40625	-0.035122	0.45451	0.3198	-0.35607	0.88605	0.64807	0.095445	-0.51725
-0.21602	-0.027892	0.91295	0.73752	0.35861	0.34302	-0.47252	0.53815	-0.30628	-0.59279	0.87855	-0.72135	0.019179	0.7788	0.78961	0.99013	-0.30916
-0.21551	-0.022828	0.17537	0.2386	0.5597	-0.054929	0.98602	-0.016475	0.91104	-0.28447	-0.36582	0.80493	-0.16888	0.94106	-0.5402	0.072357	0.071741
-0.5666	-0.10049	0.32199	0.21749	0.55147	0.40234	0.6365	0.4186	-0.11589	-0.60218	-0.24957	0.22997	0.74648	0.27436	-0.86053	0.76102	-0.44295
-0.067669	-0.13672	0.8885	-0.12532	0.3192	0.40439	0.32161	0.27807	-0.27876	-0.44531	-0.38924	-0.20481	-0.18828	0.67668	0.27653	0.5429	0.19603
-0.99101	0.13592	-0.11866	0.71066	0.39279	0.5061	0.27764	0.19765	-0.422	0.28794	0.96728	0.1314	0.22223	0.47794	-0.30665	0.39213	-0.1677
-0.4965	-0.050972	-0.087271	-0.63803	0.50049	0.103	-0.19722	0.57328	-0.034788	-0.30154	-0.31535	0.4608	0.01563	0.27395	-0.5721	0.66454	0.62008
-0.31798	-0.055084	0.48507	-0.11326	0.79914	-0.62967	-0.15593	-0.092753	0.015444	-0.15338	-0.62256	0.10323	0.029714	0.44051	-0.42209	0.87933	0.64644
-0.73916	0.014745	0.25244	0.20583	0.40198	0.50734	0.67218	-0.33423	-0.4694	-0.46793	0.054559	-0.16896	-0.50565	0.44043	-0.30916	-0.51406	0.26455
-0.90806	-0.15622	0.080563	-0.056132	-0.13987	0.5482	-0.092752	0.38543	-0.12282	0.0753	0.96307	0.63226	-0.31286	0.16973	-0.26463	0.25923	0.53093
0.075338	0.23914	0.90595	0.51578	0.64843	0.15844	-0.47653	-0.39168	-0.31692	-0.70443	-0.46692	0.55508	-0.47117	0.51026	-0.21081	-0.3885	0.12662
-0.56426	0.24648	-0.60863	0.048297	0.76931	-0.40289	-0.43837	0.58927	0.47284	0.05587	-0.25684	0.55679	0.11316	0.070103	-0.31266	0.35294	-0.045084
0.1216	0.14625	0.6472	-0.24139	0.38403	-0.38375	0.49835	0.15602	0.48198	-0.36959	0.1361	0.62645	0.14732	0.23053	-0.63514	-0.041943	-0.29919
0.14685	-0.053204	0.97518	-0.96766	0.42168	-0.017947	0.63111	0.49203	-0.63021	-0.64408	0.84576	0.15975	0.26622	0.20891	-0.76546	-0.22555	-0.50695
-0.36841	-0.15722	0.71601	-0.35424	0.34984	-0.22288	0.80782	0.54163	-0.53224	0.15393	-0.044592	-0.29477	0.16473	0.6014	-0.062546	0.78555	-0.1889
-0.43732	0.1183	0.041998	-0.13741	0.64862	0.40964	0.76124	0.78081	-0.58312	-0.50639	0.86141	-0.68632	-0.17056	0.10854	0.1388	0.089754	-0.27755
-0.3461	0.32992	0.22983	0.93818	0.19119	0.47337	0.65466	-0.16646	-0.13936	-0.060492	-0.2646	0.38872	-0.62037	-0.64936	-0.4643	-0.62148	0.48421
-0.4143	-0.30399	0.86678	0.38158	0.22609	0.64074	0.38058	0.11295	-0.51514	-0.019934	0.49119	0.40125	-0.28339	0.5105	-0.17574	0.22253	0.32666
-0.38725	-0.15033	0.3881	-0.111	0.12198	0.56356	0.88784	0.39935	-0.48435	0.38703	0.29964	0.053736	-0.24049	0.58665	-0.0065969	0.083183	0.070891
-0.33191	-0.0032846	0.58322	-0.5176	-0.20064	0.69037	-0.31021	0.33835	-0.02876	-0.66749	-0.16624	-0.17448	-0.58941	0.99072	0.26709	0.23029	0.60974
-0.17865	0.015099	0.75284	-0.17418	0.38945	0.43867	-0.4295	0.36683	-0.62685	-0.61493	-0.16834	-0.84231	0.046612	0.073845	-0.71109	0.2646	0.23714
-0.74693	-0.1464	-0.10253	-0.23399	0.69537	0.21789	0.096204	0.28257	-0.45272	-0.674	0.71915	0.028637	-0.30673	0.80332	0.49606	0.6542	0.03677
-0.50601	-0.0038265	-0.38695	0.045669	0.93631	0.7439	0.088124	0.70298	-0.73778	-0.70143	0.65369	0.93854	-0.2483	-0.91865	-0.78229	-0.66409	-0.075335
-0.10649	0.22071	0.65821	0.15102	0.48746	0.033779	-0.28533	0.023643	-0.58743	-0.12238	-0.62834	0.04762	0.16068	0.83209	0.071639	0.74897	-0.11626
-0.69736	0.01032	0.92483	-0.025493	-0.51453	0.70494	0.10885	-0.54964	-0.75199	-0.78228	-0.31466	-0.31156	-0.88812	0.68357	0.25099	0.30445	0.92386
-0.089213	-0.10593	0.45847	0.77018	0.65677	0.97762	-0.86849	0.63542	0.21043	-0.18351	-0.65847	0.20984	-0.024827	0.12799	-0.9475	0.16505	0.42619
0.10654	-0.067785	0.66302	-0.27063	0.80313	0.73372	-0.35905	0.84092	-0.8088	-0.47024	-0.58755	-0.82793	-0.12273	0.38114	-0.2825	-0.48008	-0.36274
-0.17756	0.16316	-0.088404	0.99027	0.87916	0.5229	-0.14326	0.66058	0.6222	-0.25657	0.87402	0.057075	0.20034	-0.035951	-0.65371	0.1009	-0.31462
-0.43486	0.09286	-0.084232	0.35331	0.68481	0.8658	-0.75847	0.78415	-0.1245	-0.58046	-0.0046767	-0.098488	-0.028347	-0.1544	-0.68252	-0.55362	-0.32051
-0.44549	0.071853	-0.023891	0.45426	0.83734	0.36995	-0.061852	0.34199	0.003854	-0.67355	0.26933	-0.64909	0.11281	-0.040412	-0.52351	0.52298	0.27027
0.022279	0.00034907	0.31767	-0.24702	0.90484	0.76247	-0.64503	0.59846	-0.53621	-0.90219	0.21682	-0.56291	0.23307	0.89578	-0.26275	0.78889	-0.066457
0.45279	0.12202	0.26765	0.35443	0.99333	0.24838	0.60633	0.44346	0.75323	0.044719	-0.33962	0.020799	0.33813	0.83874	-0.2411	0.8883	-0.10142
-0.12501	0.0017957	0.13592	-0.44794	0.93334	0.29812	0.51526	0.249	-0.73545	-0.3889	-0.15912	-0.82035	-0.26635	0.76953	0.2181	0.80144	0.35272
-0.37448	0.13986	0.35347	-0.30373	0.49116	-0.13043	0.52251	0.21458	-0.22372	-0.73299	-0.22174	-0.70498	0.10475	-0.29446	-0.97912	-0.14733	0.088164
-0.43224	0.3272	0.18329	-0.75647	0.13843	0.55767	0.99224	-0.14565	-0.74719	-0.83746	0.62002	-0.6439	-0.14462	0.87128	-0.27675	-0.56478	-0.54823
-0.72601	-0.18252	0.16409	-0.25725	0.46913	0.88787	0.26067	0.91169	-0.95163	-0.40037	0.22723	0.60557	0.14513	0.38545	-0.36999	0.44357	-0.026436
0.22911	0.1032	0.37756	0.63309	0.73897	0.7855	0.74492	0.28412	0.52948	-0.47878	0.15164	-0.66695	-0.11559	0.22159	-0.60787	0.67367	0.74514
0.17477	0.020287	0.41834	0.84185	0.90129	0.49088	0.32532	0.88783	0.43982	-0.71266	-0.66005	0.79238	0.093992	0.075943	-0.47599	0.75545	0.26879
-0.026156	-0.073199	0.1773	0.42184	0.82782	0.28547	-0.38779	0.45164	0.5703	-0.10203	-0.63972	-0.48643	-0.20565	0.50963	-0.2131	-0.0049824	-0.030901
0.42751	0.17748	0.62435	-0.69244	0.78393	-0.51831	0.56285	0.42626	0.11887	-0.61971	-0.92481	-0.3175	-0.18014	0.71008	-0.15744	-0.64239	-0.7271
-0.27999	0.25425	0.3543	-0.74386	0.064975	0.6903	0.59624	0.083334	-0.73445	-0.44798	-0.53174	0.34557	-0.31503	0.42855	-0.20039	0.40503	0.72246
0.2329	-0.10004	0.88546	0.52501	0.99919	0.28378	-0.086267	0.5083	-0.26515	-0.44978	-0.9863	-0.78305	-0.10127	-0.020338	-0.54114	0.12267	0.23598
-0.051518	-0.090407	0.60177	-0.32355	0.35215	0.36242	0.47441	0.36228	-0.014151	-0.20624	0.214	-0.1359	-0.5141	-0.31834	-0.98018	-0.21139	0.92971
-0.64282	-0.16964	0.43935	-0.86961	0.26912	-0.91073	0.6379	0.34262	0.20184	-0.038029	-0.4343	0.4187	0.34334	0.36043	-0.7293	0.89854	0.31829
