# Supplementary material for: Distinct cellular states determine calcium signaling response
Source: Mol Syst Biol. 2016 Dec 15;12(12):894. doi: 10.15252/msb.20167137 (PMC5199124; doi:10.15252/msb.20167137)
Supplement: Supplementary file 6 — Source Data for Figure 3 [file MSB-12-894-s005.zip › parameterDistributionGroup/parameterDistribution13.csv]

-0.48528	0.16339	0.39596	0.40713	0.46787	-0.54477	-0.13657	0.1177	0.38078	-0.19191	-0.56709	0.13159	-0.5721	-0.32519	-0.37428	-0.49648	0.24336
-0.28814	-0.15221	0.38061	0.69203	0.45828	0.83117	-0.97976	0.23034	0.43926	0.24605	-0.51179	-0.69838	-0.18743	0.79519	-0.57213	-0.83625	-0.34275
-0.73136	0.14305	0.37037	0.77198	0.62411	-0.40197	0.94538	0.054138	-0.25564	-0.067672	-0.54053	-0.90781	-0.77009	-0.086157	0.25476	-0.46746	0.051675
-0.62191	0.24047	0.10136	-0.17731	-0.0029805	-0.1736	-0.10689	0.84953	0.090327	-0.43737	-0.12111	0.59473	0.22468	-0.9109	-0.89284	0.51685	0.65874
-0.85274	0.01247	-0.17369	-0.18172	0.81092	-0.46691	0.49921	-0.01102	-0.43639	-0.23444	-0.39494	-0.3218	0.070563	0.37889	-0.60246	0.46094	0.41454
-0.30719	0.12414	0.067355	0.23151	0.69379	-0.31916	0.07793	-0.021733	0.58825	-0.26856	-0.036476	0.19736	-0.38904	0.92977	0.55333	-0.084382	-0.27977
0.29337	0.17627	0.74283	0.42334	0.53522	0.046785	0.062612	-0.07914	0.82583	-0.42347	0.16075	0.16863	-0.40311	0.90124	0.14714	-0.23994	0.19528
0.26652	0.22959	0.68198	0.67805	0.36981	0.85206	0.074032	-0.068824	0.61331	0.10145	-0.17532	-0.75307	0.65274	0.86823	-0.72101	0.64917	0.078053
-0.66784	0.094035	-0.11715	-0.08559	0.18151	-0.03399	-0.14582	0.11539	0.28804	-0.093871	0.96508	0.26461	-0.059546	0.48303	-0.12516	0.59342	0.48881
-0.75556	-0.25157	0.43626	0.27827	0.4082	0.71588	0.33203	0.32219	-0.48155	-0.61532	0.92318	0.29272	-0.72697	0.6493	0.055047	-0.43428	0.093814
-0.033305	0.16064	0.74274	-0.052225	0.34203	-0.010477	-0.38607	0.22476	-0.43281	-0.27718	0.50144	0.52513	-0.2468	-0.72908	-0.49774	-0.10869	0.56366
-0.85529	-0.29896	0.78421	0.7666	0.023486	-0.083407	0.75233	0.61912	0.42594	0.26124	0.44419	0.39364	0.41316	0.50684	-0.25332	0.77995	0.08235
0.33629	0.26119	0.90751	0.22019	0.43302	0.092181	0.95656	0.87129	0.224	-0.14355	-0.48568	0.83086	0.18306	0.23757	-0.65932	0.027858	-0.19975
-0.55646	0.040813	0.64144	0.93536	0.20553	0.32403	0.26045	0.042573	0.29464	-0.47989	0.1702	-0.5686	-0.42874	-0.15354	-0.31484	-0.96467	-0.019423
-0.19857	0.033411	0.69383	0.21457	0.30109	0.031522	-0.078521	0.034123	-0.067021	-0.59784	-0.36049	-0.28394	-0.35536	0.0051283	-0.10408	0.056652	0.33996
-0.51286	0.25185	0.26167	-0.081861	0.73838	-0.28825	0.37338	0.3898	-0.72038	-0.28767	0.58934	0.86925	0.13389	-0.41338	-0.42097	0.3579	0.38294
-0.60071	0.19617	0.20387	0.6263	0.019203	0.85694	-0.36224	0.17748	-0.043383	-0.34934	-0.71464	-0.79507	-0.44838	0.45642	0.484	0.39759	0.37799
-0.87775	-0.012194	0.19238	0.036792	0.43554	-0.85799	-0.046304	0.45122	0.63177	-0.75912	-0.44283	-0.99563	0.061381	0.36405	-0.40561	-0.33808	-0.49468
-0.53115	-0.039104	-0.22704	0.21205	0.75922	0.36097	0.50079	0.51134	0.20319	-0.78411	0.53361	0.3461	-0.42233	0.34606	0.10483	-0.36745	-0.2596
0.070888	-0.082825	0.72237	0.25885	0.81591	-0.083084	0.37637	0.03854	0.016803	-0.12874	0.84221	0.75554	0.056389	0.096653	-0.54896	-0.1123	0.13461
-0.36827	-0.29955	0.42509	0.20874	0.48063	0.78026	0.26973	0.41143	0.10138	-0.83143	0.57294	0.39446	-0.56802	0.92437	0.1948	-0.60962	-0.20658
-0.32436	-0.33331	0.34391	-0.098104	0.75549	-0.28148	0.67493	0.92354	0.30738	-0.44567	0.33609	0.3541	-0.36663	0.21471	0.2201	-0.41688	-0.16326
-0.16421	0.040901	0.054947	-0.41898	0.76875	0.74752	0.098506	0.41683	-0.77489	-0.86279	-0.6481	-0.14146	-0.62019	0.40421	0.73767	-0.34593	-0.27994
-0.69606	-0.10173	0.88783	0.58174	0.1718	0.089915	0.57623	0.65399	-0.051189	-0.043831	-0.91457	-0.14383	0.1654	0.20271	-0.83338	0.64201	0.52395
-0.5616	0.18951	0.74064	0.32662	-0.41096	-0.022515	-0.9955	0.50017	0.20894	-0.54864	0.88292	0.34117	-0.50168	0.076143	0.20811	-0.41495	-0.44395
-0.39902	0.098231	0.5159	0.41855	0.13788	0.26083	0.13377	-0.010132	0.49745	-0.028156	0.11423	0.23086	0.044375	0.78072	-0.32141	0.047812	-0.11637
-0.76112	0.01025	0.087962	0.24196	0.26154	-0.18169	0.81604	0.78199	0.86802	-0.57326	-0.7786	-0.50102	-0.26935	-0.10146	-0.49568	-0.18063	0.26132
-0.48197	0.14698	-0.40863	-0.46834	0.95141	0.16068	-0.48746	0.43603	-0.25226	-0.97852	-0.28178	-0.13648	-0.19953	0.36333	-0.12584	-0.27149	-0.076878
-0.32792	0.058975	0.70982	0.42018	0.087429	0.35476	0.61844	0.61258	0.070637	0.13547	-0.68196	-0.40797	-0.0084623	0.32626	0.10358	0.19658	-0.0060498
-0.20093	0.20198	0.22536	-0.58057	0.54296	-0.16347	-0.12686	0.28469	-0.70523	-0.20154	-0.11705	-0.078	0.096651	0.31676	-0.18508	0.85583	0.2083
-0.11584	0.22636	-0.39346	-0.47133	0.95598	-0.92376	-0.63851	0.36802	0.54154	0.026483	-0.79118	0.15535	-0.045899	0.42261	0.018644	0.83219	0.50247
-0.12064	-0.263	0.61521	0.4498	0.63895	-0.084238	0.79364	0.84575	0.98026	0.04006	0.77516	0.34763	0.5733	0.89399	-0.83184	0.64127	-0.22711
-0.57419	0.078669	0.62705	0.85255	0.6732	-0.018427	0.75269	0.23376	0.3423	-0.28391	0.49533	0.49486	0.59756	0.81799	-0.82383	0.45848	-0.085775
-0.25712	-0.1394	0.29923	0.4172	0.85427	-0.072718	0.41999	0.87974	0.64172	-0.44555	-0.36847	-0.76704	0.28577	-0.37092	-0.97897	0.75122	0.90418
-0.093599	0.1313	0.99965	0.32954	0.1507	0.23105	0.52808	0.32892	0.054165	-0.53596	-0.83926	0.87477	0.1627	-0.34191	-0.89188	-0.1207	0.037802
-0.82516	-0.32993	0.56346	0.36877	-0.060428	0.45178	-0.24085	0.2709	0.3087	-0.45193	-0.54375	-0.65725	-0.8338	-0.022929	0.15416	-0.81448	0.1263
-0.63695	0.14105	0.36105	0.17631	0.48573	-0.4082	0.84361	0.23723	-0.37544	-0.13226	-0.32362	-0.016841	0.0053459	-0.32334	-0.62794	-0.13064	0.27337
-0.27457	0.37219	-0.17601	-0.069932	0.52079	0.49737	-0.6568	-0.0054215	0.031785	-0.82763	0.90882	-0.13613	-0.41885	0.22092	-0.72264	-0.92685	-0.12859
-0.82643	-0.29858	0.16041	0.36332	0.69034	-0.31605	-0.63029	0.39464	0.41606	0.13675	0.59001	0.26907	0.018669	0.38326	-0.58716	-0.0015863	0.39014
-0.42287	0.022567	0.38619	0.64333	0.82361	-0.22458	0.17035	-0.30052	-0.086948	-0.46367	0.30069	-0.97623	-0.87971	0.75584	0.95323	0.59921	0.67903
-0.79285	-0.052704	-0.11941	-0.21498	0.46609	0.083616	-0.9847	0.20268	-0.018001	-0.61765	0.71289	0.45112	-0.14451	0.38715	-0.29419	-0.90142	-0.57805
-0.15392	0.079303	0.42335	0.69853	0.65156	0.34926	0.31181	0.24583	0.50545	-0.92165	-0.84326	-0.44856	-0.099985	0.31252	-0.16205	-0.052969	0.059462
0.045165	0.0070957	0.79844	-0.28124	0.66328	-0.3613	0.47628	0.0083483	-0.57656	0.26824	-0.86535	0.39397	0.04823	0.57	-0.27377	0.22782	0.14403
-0.30245	0.041634	0.28544	-0.20608	0.73018	-0.87966	-0.51122	0.16906	-0.21243	-0.66956	0.94009	0.43428	-0.5785	0.23045	0.41056	-0.4133	-0.44907
0.0019281	-0.17974	0.88279	-0.51461	0.33207	0.54969	-0.095468	0.57802	-0.52409	-0.55732	0.55711	0.62866	-0.10278	0.52506	0.0040839	0.28896	0.22995
-0.51074	-0.02302	0.66619	0.092824	0.26281	0.092818	0.16933	0.4745	-0.38712	-0.52921	0.71312	0.59489	-0.59252	-0.46636	-0.1788	-0.33668	0.33584
-0.69182	-0.013307	0.17897	-0.14111	0.36716	-0.17559	0.50571	0.097526	0.17659	-0.3903	-0.57812	-0.18389	-0.38075	0.30078	-0.23246	-0.31471	0.17128
-0.91112	0.0085313	0.43624	0.67518	-0.31738	0.81263	0.72184	0.23287	0.54078	-0.85787	0.51963	-0.36308	-0.63809	0.81489	0.40546	-0.17158	0.043274
-0.38223	-0.14355	0.81685	-0.51023	0.01195	-0.46829	0.94127	0.80967	0.38267	-0.2749	0.35604	0.53123	-0.09585	0.8682	-0.079693	0.4625	-0.093406
0.069943	-0.26413	0.44529	-0.0003928	0.86917	0.52078	0.58332	0.58858	-0.16535	-0.85565	0.025303	0.56503	-0.75652	-0.19589	0.20145	-0.48417	0.14008
-0.30737	0.19645	0.97825	0.2244	-0.29234	-0.038866	0.86622	0.24262	-0.41786	-0.016983	0.30666	0.23136	-0.55945	-0.18681	0.29042	0.14948	0.39123
-0.55304	0.19691	0.40448	-0.97172	0.19944	-0.13972	0.080653	0.80957	-0.86954	-0.48565	-0.7406	-0.59369	0.98021	-0.20339	-0.75828	0.62826	-0.60275
-0.76884	0.051418	0.69194	0.73507	0.32364	-0.058264	0.68586	0.029897	-0.37347	0.42403	0.63285	0.56521	0.55353	0.99592	-0.75203	0.10203	-0.63478
-0.58417	-0.091511	0.066234	0.29063	0.70518	0.13915	0.78786	0.49953	-0.30977	-0.57619	-0.27827	0.80011	-0.677	-0.049838	0.81279	-0.10983	-0.020673
-0.75332	-0.026019	0.16095	0.31939	0.42401	0.32267	-0.068669	0.21643	-0.2086	-0.0129	-0.99251	-0.66015	0.25549	0.22031	-0.71374	-0.12218	-0.41821
-0.69756	-0.16154	0.34177	0.21878	0.6674	-0.25833	0.94083	0.38079	0.0029393	-0.59743	-0.86592	-0.10293	-0.74057	0.25629	0.31595	0.024354	0.3301
-0.40463	-0.15757	0.96254	0.46004	0.098046	0.66334	-0.82943	0.45324	-0.58248	-0.46832	-0.93414	-0.12545	-0.61668	-0.35484	-0.18481	-0.65201	0.011889
-0.26367	0.13619	0.089019	-0.90063	0.53421	0.62824	-0.66757	0.5616	-0.9709	-0.5547	-0.26074	0.3124	-0.42634	-0.57363	-0.34961	-0.419	0.48098
0.28052	0.043198	0.7573	0.053751	0.6	0.51434	-0.74492	-0.0057934	-0.13458	-0.42652	0.17588	0.12098	-0.22264	0.62015	-0.23237	0.006495	0.31761
-0.42465	0.29465	0.29869	0.35613	-0.12816	0.34426	-0.36192	0.23184	0.12694	0.19832	0.48802	0.0069726	0.019899	0.027202	-0.41439	0.59905	0.72134
-0.48543	0.37986	0.13511	0.31769	0.38743	0.42814	0.07613	0.053306	0.016451	-0.8356	-0.16996	0.59475	0.72176	0.97383	-0.34339	0.39697	-0.70452
-0.37616	0.046931	0.29721	-0.38415	0.33812	-0.64096	-0.062523	0.34463	0.059458	-0.17925	-0.69794	-0.97121	-0.53638	-0.52194	0.096703	0.22569	0.82065
-0.20465	-0.0095743	0.82211	0.83147	0.68171	-0.13389	-0.020616	0.233	0.061116	-0.60703	-0.071835	0.63621	-0.54055	0.15197	0.28611	-0.087162	0.28202
-0.23844	-0.083005	-0.0071732	-0.11148	0.81367	0.080033	0.13736	0.079007	0.48237	-0.42426	0.078431	-0.53757	-0.59524	0.8883	0.28706	-0.13746	0.27494
-0.33999	0.034778	0.70044	0.047457	-0.20349	0.51828	-0.024303	0.073934	-0.076657	0.32986	-0.47836	-0.52807	0.19319	0.92152	-0.45396	0.95129	0.35564
0.040879	-0.11386	0.65657	0.13707	0.56279	0.29045	0.038057	0.66123	0.14686	-0.65453	0.4911	-0.31475	-0.97229	0.59122	0.7172	-0.99304	-0.58398
-0.41007	0.38682	-0.39876	0.396	0.33467	0.60411	0.90396	0.37522	0.13596	0.12962	0.2208	-0.074444	-0.37337	0.78433	0.51533	0.14035	-0.040179
-0.57513	0.064543	0.43118	0.46639	0.32547	0.92916	0.38153	0.13801	-0.73859	-0.77435	0.22531	0.051499	-0.17905	-0.023868	-0.13002	-0.064924	0.28536
-0.84288	0.24566	0.35228	-0.031509	-0.6124	0.44667	0.26582	-0.081156	0.20115	-0.26032	0.17526	0.30365	0.4618	0.99649	-0.869	0.78607	0.030451
-0.32986	0.23221	0.3902	0.82456	0.27227	0.65663	-0.06293	-0.082797	0.64486	-0.14396	-0.41387	-0.077788	0.29398	0.59302	-0.69614	-0.28627	-0.28444
-0.42962	-0.046687	0.82171	0.38005	-0.13469	0.72199	0.6354	0.79263	-0.099177	0.14683	-0.17022	0.10054	-0.14453	0.31952	-0.37877	-0.44526	-0.2199
-0.23477	0.052349	0.91194	-0.0015213	0.50641	-0.0082672	-0.49702	0.072002	-0.63907	-0.80805	0.51566	-0.37861	-0.50362	0.27157	-0.1625	-0.95919	-0.51089
-0.41361	0.23585	0.015582	-0.27203	0.11246	0.21076	0.51947	0.075897	-0.27107	-0.017777	-0.20878	0.27084	-0.13226	0.3525	-0.051037	0.20027	0.10478
-0.98994	0.20688	-0.13905	0.40336	0.68363	-0.17638	-0.41379	0.34185	-0.47264	-0.85438	0.72079	-0.46823	-0.18719	-0.0095758	-0.31402	-0.038277	0.10281
-0.11355	0.23956	0.72344	0.48859	0.15281	0.98156	0.16533	-0.44126	-0.85631	-0.62017	-0.45395	-0.41167	-0.63783	0.98891	0.017036	-0.54853	-0.097986
-0.21788	0.065392	0.97459	0.36339	0.18917	0.58769	-0.028844	0.1439	-0.30457	-0.63747	0.048124	-0.17228	-0.42924	0.64877	0.13001	0.53001	0.58429
-0.44343	0.0057047	0.40603	-0.38865	0.3082	-0.19316	-0.29759	-0.41506	0.10346	-0.9212	-0.66516	-0.038309	-0.61232	0.44355	-0.62831	-0.049739	0.99477
0.27199	0.11624	0.10066	-0.18781	0.90899	-0.2153	-0.24801	0.37173	0.21876	-0.62005	0.77055	0.40008	-0.44758	-0.034165	-0.044167	-0.51979	-0.18659
-0.53731	0.045702	0.88966	0.78139	0.035842	-0.14147	-0.19385	0.62656	-0.044587	0.44242	-0.4106	-0.035446	0.33555	0.5771	-0.23031	0.39006	-0.35137
-0.86563	0.34161	0.78179	0.087324	-0.91308	-0.064469	0.76471	0.16097	0.48651	-0.87946	-0.21423	0.14298	-0.64796	0.47541	0.75664	-0.11078	-0.086497
-0.89902	0.057128	-0.13835	-0.73328	0.11566	-0.14321	0.29127	0.20573	0.14626	-0.075966	0.22152	-0.032045	-0.069795	0.53307	-0.76511	-0.27577	0.10192
-0.89266	0.043838	0.84068	-0.34613	-0.36178	-0.036084	0.10226	0.91574	-0.14978	-0.87613	0.99631	-0.10161	0.39863	0.14559	-0.80861	0.39396	0.016266
-0.6206	0.19751	0.39973	-0.29449	-0.39724	0.46663	0.5265	0.33282	0.019977	-0.57247	0.09151	-0.75558	0.012967	0.9038	-0.28352	0.0041243	-0.19591
-0.53948	-0.0053276	0.7128	0.33645	0.040495	0.50777	0.44306	0.1259	0.36641	-0.62175	-0.50532	0.6774	0.35731	0.55472	-0.86597	0.75481	0.65853
-0.55287	-0.055397	0.2726	0.094476	0.58531	-0.24407	0.55038	0.39399	0.17779	0.16042	0.63609	0.45148	0.42886	0.11752	-0.69866	-0.097336	-0.29827
-0.2793	0.20176	0.48993	0.4185	0.13276	0.37297	0.13693	0.53857	-0.30002	-0.34795	0.41885	0.79538	-0.50615	-0.95326	0.1731	-0.22153	0.43371
0.42909	0.082612	0.4385	-0.63213	0.73677	-0.84001	0.16689	0.033956	0.53848	0.25156	-0.63183	0.58898	-0.2007	0.46452	-0.55662	0.28878	0.58274
-0.94646	-0.23979	0.94784	0.94901	-0.17317	0.55536	-0.25998	0.17841	-0.33777	-0.05137	-0.13463	-0.5947	-0.26114	0.60259	-0.51693	-0.66941	-0.47082
-0.59514	0.02107	0.37773	0.40594	0.62119	-0.089867	0.74492	-0.012207	-0.47511	0.082108	-0.10394	-0.11342	-0.019195	0.0092228	-0.6843	-0.021845	0.14193
-0.91291	0.014045	0.18621	0.0088244	0.039725	0.58476	-0.35491	-0.22195	-0.35667	-0.53181	0.040994	0.75563	0.1669	0.64373	-0.78365	0.66383	0.71559
-0.14804	-0.15285	0.97104	-0.56244	0.79029	-0.58535	-0.052271	0.38995	-0.33302	-0.13036	-0.71184	0.28492	0.39101	0.94609	-0.80611	-0.42665	-0.49702
-0.46311	0.15307	0.21861	0.9051	0.93814	0.46655	-0.54384	0.5353	-0.63801	-0.74968	0.69292	0.12127	0.48493	0.19771	-0.70485	0.26088	-0.58306
-0.10956	-0.15255	0.41291	-0.19017	0.71079	-0.049965	-0.16467	0.1781	-0.09621	0.069331	0.30373	-0.39423	0.04368	0.48544	-0.82826	0.90438	0.79644
-0.48878	0.27599	-0.64243	-0.18381	0.93836	0.78655	0.44293	0.0079728	-0.38509	-0.39596	-0.90376	-0.37312	0.16519	0.22087	-0.91405	-0.51887	-0.37956
-0.81066	-0.03687	0.12515	-0.63622	0.04492	-0.12665	-0.72975	0.34279	-0.23429	-0.15522	-0.95721	-0.58442	-0.16616	0.34887	-0.19391	0.22245	0.21357
-0.98418	-0.073265	-0.29961	-0.10084	0.50111	0.28367	0.13948	0.71975	-0.19679	0.11251	-0.34707	0.91177	0.23967	0.21314	-0.85387	-0.086893	-0.12667
-0.55635	0.14622	0.33237	0.48505	0.01458	0.59975	0.69376	0.68657	0.22039	0.40627	-0.62017	-0.073262	0.18572	0.97962	-0.19403	-0.023979	-0.34329
-0.048016	-0.069761	0.37978	-0.71151	0.60952	-0.19983	-0.10483	0.2716	-0.48763	-0.34506	0.39381	-0.89432	-0.54137	0.31389	0.35083	0.59693	0.60831
-0.45172	0.16366	0.69481	-0.023102	-0.35802	0.45984	0.42984	0.86392	-0.31116	-0.24623	0.36717	0.18826	-0.15247	-0.12609	-0.17291	0.21364	0.13433
0.09221	0.27577	0.66913	0.35152	0.76502	0.19779	-0.84031	0.5057	-0.71168	-0.012508	-0.58646	-0.31204	0.57377	0.20695	-0.74365	0.58514	-0.31493
-0.44254	0.079037	0.49847	0.28945	0.043742	0.23796	0.58635	0.19982	0.40962	-0.16847	-0.51326	0.72599	0.12716	0.64589	-0.71	0.73847	0.31762
-0.40458	0.10677	0.29836	-0.34997	0.2096	-0.10163	-0.59298	0.20502	-0.19655	-0.53676	-0.66189	-0.49336	-0.60887	0.62968	0.54967	0.12174	-0.063605
-0.0055546	0.1086	0.90055	0.43638	0.078098	0.21908	-0.94301	-0.011288	0.37722	0.63979	-0.21858	-0.24372	-0.13938	0.97861	-0.57984	-0.95303	-0.38288
-0.66693	0.15368	-0.11605	0.14982	0.85363	-0.70025	-0.32515	0.44765	0.44104	-0.41422	0.82565	-0.17074	0.65013	-0.19889	-0.56554	0.90527	-0.078262
-0.92601	0.20305	0.3004	0.14352	-0.32329	0.016491	-0.10694	0.018882	0.32419	-0.75296	-0.35451	0.38879	-0.11139	0.27444	-0.74918	-0.57757	-0.33879
-0.049304	0.15146	0.48398	-0.39845	0.38639	-0.76871	-0.3659	-0.10119	0.3852	-0.52769	-0.31248	0.59416	0.37732	0.17494	-0.73597	0.47194	0.0054828
0.053862	0.12383	0.35109	0.67701	0.96333	-0.14699	0.11771	0.30044	0.21517	0.49992	0.36769	-0.36994	-0.064327	0.46332	-0.25422	-0.63387	-0.37058
-0.4307	0.016519	0.50682	-0.58775	0.42756	-0.4603	-0.37286	0.87796	-0.092704	0.19444	-0.72423	0.4487	0.47987	0.38918	-0.50528	0.54897	-0.070518
-0.31575	-0.050202	0.57591	-0.28267	0.18867	0.12341	0.41219	0.64146	-0.35678	-0.49009	0.13566	-0.1058	-0.36985	-0.57731	-0.55416	-0.35046	0.20124
-0.70702	0.23991	0.04365	0.58977	0.58391	0.75816	-0.29771	0.43855	-0.90983	-0.11338	0.48027	-0.69758	-0.46073	-0.095423	-0.021056	-0.8016	-0.25917
-0.61611	0.027785	0.25029	0.33205	0.18221	0.31928	0.090125	0.95978	0.7663	-0.5794	0.18954	0.6702	-0.14649	0.62092	-0.10083	0.46592	0.44234
-0.41502	-0.14422	0.63749	-0.29709	0.26954	-0.12441	0.23473	0.70122	0.086015	0.36423	0.48275	0.13897	0.059405	0.22964	-0.73769	-0.41874	0.019323
-0.025811	-0.15616	0.98272	0.43217	0.078162	0.2596	0.032495	0.71675	0.65839	0.039406	-0.67212	-0.76143	-0.78098	0.99109	0.70297	-0.99077	-0.69099
-0.09641	0.27009	0.53899	0.38871	0.061425	0.44268	-0.71931	0.60348	0.34091	0.10859	-0.62402	0.91296	-0.067245	0.48868	-0.31247	0.71038	0.39889
0.16669	0.26583	-0.019172	0.38669	0.87207	0.21986	-0.61592	-0.51374	0.28591	-0.42944	-0.242	-0.88516	-0.27725	0.8822	-0.13853	0.59089	0.79043
-0.62984	0.11815	0.6205	0.58032	0.18903	0.39066	-0.54176	0.55631	-0.033708	-0.16091	-0.64631	-0.18273	-0.39623	0.89738	-0.06175	-0.76996	-0.52816
-0.58519	0.00011047	0.11538	-0.30033	0.26767	-0.038243	-0.23766	0.18146	0.15854	-0.059596	-0.76327	-0.67748	0.15096	0.4257	-0.5707	0.082142	-0.026481
-0.99909	0.14719	-0.45008	0.024603	0.74095	-0.85056	-0.63424	-0.22786	0.28978	-0.6805	-0.87969	0.21508	-0.35701	0.38588	0.40043	0.51937	0.53121
