# Supplementary material for: Distinct cellular states determine calcium signaling response
Source: Mol Syst Biol. 2016 Dec 15;12(12):894. doi: 10.15252/msb.20167137 (PMC5199124; doi:10.15252/msb.20167137)
Supplement: Supplementary file 6 — Source Data for Figure 3 [file MSB-12-894-s005.zip › parameterDistributionGroup/parameterDistribution130.csv]

-0.84802	-0.89401	0.85558	0.44	0.027464	0.56193	0.20603	0.2818	0.17142	0.30782	-0.42301	0.33829	-0.56489	-0.62745	0.91172	0.54818	-0.10676
0.078553	-0.69404	0.58865	-0.0022667	0.25606	-0.19646	-0.050154	0.21772	-0.50294	0.52133	0.24257	-0.44191	-0.22311	-0.40567	0.33657	0.17175	-0.5525
-0.024625	0.23164	0.46877	-0.35162	0.25867	0.68913	-0.73479	-0.62435	0.55467	-0.2991	-0.83789	-0.088501	-0.24382	0.031609	-0.70015	-0.54854	-0.20604
0.12627	-0.20242	0.59552	0.50422	-0.85838	-0.1904	-0.12157	-0.49531	0.037377	0.70392	0.12723	-0.021826	-0.60005	-0.52114	0.87815	-0.44853	-0.94026
0.62323	-0.92326	0.56858	-0.26999	-0.79453	0.14157	0.34442	0.20607	-0.90581	0.95945	0.25132	0.096178	-0.34875	-0.0080704	0.10138	-0.59774	-0.82962
-0.43667	-0.37231	0.42077	-0.4237	-0.3615	0.79805	0.46385	0.72525	0.23241	0.51511	-0.47699	0.090791	0.16517	0.00017963	-0.83986	0.51737	0.16081
0.068781	-0.38534	0.77161	-0.80211	0.69311	0.14106	0.37972	-0.49313	-0.078643	0.88555	0.87494	0.82201	-0.15065	-0.26537	-0.81619	-0.94854	-0.66185
0.83017	-0.32493	0.74571	0.71263	-0.99219	-0.049	-0.10138	0.22549	-0.15286	0.67196	0.028255	-0.79684	-0.53985	-0.053288	0.37827	-0.51495	-0.66497
-0.65876	-0.67878	0.48673	-0.66646	-0.63348	0.56557	0.4828	0.20267	0.51405	0.15316	0.0038703	-0.73546	0.076257	-0.50901	-0.708	0.58285	0.29165
0.29187	0.33638	-0.21286	-0.42035	-0.33903	0.28031	-0.70421	-0.20335	0.96641	0.56303	0.79193	-0.60878	0.026869	0.56368	-0.48327	-0.0050669	-0.41087
0.9268	-0.88137	0.50139	0.99631	0.43818	0.81077	0.14981	0.48126	-0.10772	0.55373	-0.25659	0.19444	-0.33426	-0.57037	-0.43797	0.0051554	0.22614
0.19122	0.1813	-0.9537	0.82326	-0.58986	0.18292	0.32198	0.97915	0.42477	0.56369	0.71409	0.83261	-0.29029	-0.57486	0.010358	0.85375	0.54043
-0.47263	-0.25837	-0.78262	-0.86535	0.81333	0.59571	-0.39129	-0.26679	-0.97953	0.09415	-0.64191	-0.27216	-0.42942	-0.17894	0.26774	0.59206	0.29828
-0.47826	-0.16402	-0.002832	0.56402	-0.51534	0.80168	-0.57672	-0.93607	0.42282	0.73799	-0.34838	0.64853	-0.22733	-0.53224	-0.086717	-0.2289	-0.53854
-0.34933	-0.62767	-0.24835	-0.075125	-0.36214	0.50614	-0.33825	-0.80524	-0.2302	0.99141	0.32561	0.4031	-0.42495	0.56336	0.75031	0.31667	-0.44216
-0.035186	0.31834	-0.3463	-0.44421	-0.35742	-0.02223	0.044493	0.37787	0.23918	0.4239	-0.036605	-0.63182	-0.14486	-0.65324	-0.094834	0.82351	0.35136
-0.37756	-0.2415	-0.32724	0.86449	0.37537	0.77263	0.79364	-0.24594	-0.1066	0.42953	0.044431	-0.76184	-0.60124	-0.50263	0.64743	0.48688	0.15417
-0.89557	-0.54593	0.132	0.34087	-0.053409	0.37394	-0.65755	-0.63343	0.045976	0.74848	-0.056685	-0.80085	-0.35295	-0.53226	-0.090669	0.77357	0.70947
0.56592	0.43105	-0.37584	-0.090358	0.34005	0.037113	-0.68625	0.3109	0.9473	0.59796	-0.99441	-0.34694	-0.31045	0.35838	-0.65716	0.53983	0.93214
0.61629	-0.21169	0.35036	-0.15768	0.70582	0.087432	0.82776	-0.79928	0.97379	0.59919	0.20938	0.98795	-0.091972	-0.36742	-0.073069	0.027555	-0.56042
0.48206	0.1246	0.087132	0.26467	0.67837	0.43237	0.68255	-0.53843	0.14835	0.9947	0.47646	-0.81762	-0.23181	0.61828	-0.18643	-0.23357	-0.44062
0.10698	-0.65233	0.47008	-0.4909	0.37547	0.91437	-0.84482	0.15911	-0.093582	0.63819	0.22196	0.28535	0.15859	-0.10228	-0.19948	-0.066629	-0.98158
-0.58667	-0.65556	-0.89865	-0.72918	-0.028811	0.50812	-0.22674	-0.644	0.17206	0.57842	0.52586	-0.12553	-0.40704	-0.29577	-0.089656	-0.010618	0.024794
0.97942	0.25067	0.32476	-0.89889	0.43558	0.51696	-0.19799	-0.11671	-0.054012	-0.27442	0.40459	-0.83557	-0.12059	-0.36081	-0.0042175	0.87659	0.26777
0.087051	-0.6109	0.051213	0.05976	-0.9055	0.45308	-0.3906	0.467	0.55121	0.561	0.58905	-0.49055	-0.16539	0.056405	0.065482	-0.25803	-0.80561
-0.75176	-0.90423	0.45968	-0.71356	0.29334	-0.12092	-0.57955	0.37947	0.65412	0.26598	-0.3544	0.47364	-0.18672	-0.025296	0.32497	0.54716	-0.26151
0.86111	0.033073	0.83237	-0.06232	0.31358	-0.37243	-0.043867	-0.21235	0.81857	0.53677	0.22582	0.75781	-0.23036	-0.60874	0.22316	0.40557	-0.21229
-0.17896	-0.062	-0.57647	-0.30246	0.33527	0.06202	-0.69583	0.66568	-0.58459	0.32227	0.36823	0.019554	-0.29516	-0.88238	-0.074797	0.1751	-0.023887
0.29601	-0.10253	-0.31345	-0.73851	-0.2923	-0.84065	0.16095	0.97917	-0.17153	0.59224	0.86948	0.7724	-0.35501	0.11467	0.67911	0.38585	-0.44226
-0.18667	-0.29378	-0.072167	-0.67027	-0.87326	0.51439	-0.50786	-0.21595	0.11466	0.59293	0.14988	0.23734	-0.39734	-0.84298	0.35621	-0.38043	-0.77911
-0.33906	-0.69944	0.57147	0.53052	-0.57499	-0.045797	-0.28137	0.9109	0.55317	0.57275	-0.66685	0.33317	-0.15871	-0.75333	0.16607	0.25244	-0.43563
-0.40106	-0.30428	-0.064256	0.68808	-0.26743	-0.45658	-0.86763	0.19201	0.45843	0.29209	0.12019	0.25455	-0.58848	-0.88103	0.94203	-0.086678	-0.71314
0.93743	-0.21059	0.61566	-0.17732	-0.52423	0.42322	-0.49797	-0.83518	0.92761	0.28261	0.0081255	0.78877	0.14063	-0.8576	-0.39011	0.079376	-0.6292
0.042009	-0.3945	-0.17629	-0.86822	-0.24182	-0.08492	-0.69782	0.88822	-0.22611	0.8502	-0.036406	-0.95375	-0.17891	-0.59131	-0.60127	-0.51843	-0.4226
-0.35593	-0.37182	0.56358	0.71795	0.90983	0.10542	-0.44117	0.39001	0.70298	0.31627	-0.50613	-0.72273	-0.55918	-0.75388	-0.21111	-0.73518	-0.27239
-0.41996	-0.43944	0.69609	-0.10043	-0.48598	-0.77243	0.96252	-0.80177	0.76572	0.91911	-0.21851	0.27445	-0.18993	-0.76363	-0.45953	-0.34165	-0.34341
0.030777	-0.32959	-0.18505	-0.075702	-0.40036	0.55852	0.6347	0.76318	0.46337	0.73227	0.39837	0.036315	-0.26829	0.73218	-0.4905	0.064235	0.22237
0.28737	-0.88414	0.79346	0.37977	0.76647	0.25687	-0.3776	0.73846	0.62205	0.45552	-0.98932	0.29879	-0.29629	0.46093	0.51352	0.76056	-0.023534
0.49674	-0.1126	0.65236	-0.79786	0.24013	-0.37358	-0.11838	0.61286	0.95925	-0.26672	0.24247	-0.061079	-0.70042	-0.50271	0.91664	-0.41905	-0.8161
-0.25748	-0.42651	-0.61871	-0.48443	-0.062817	0.55055	-0.80063	-0.88999	0.62615	0.057697	-0.27672	-0.18281	-0.7737	0.5486	0.70553	0.74537	0.65472
0.060727	-0.81572	0.30081	-0.90485	-0.50999	-0.2339	0.25803	0.66929	0.88872	0.61562	0.087889	0.21557	0.46007	0.43128	-0.28469	0.97452	-0.48705
-0.30865	-0.23577	-0.56669	-0.40603	0.94677	-0.51928	-0.018317	0.35339	-0.35494	0.68316	0.19512	-0.14101	-0.44483	0.27243	0.30484	-0.079628	-0.37255
-0.082016	-0.36755	0.83528	-0.39063	-0.49135	0.36029	0.0038792	-0.81524	-0.16969	0.68367	0.39026	0.85045	-0.23047	-0.6142	-0.79136	0.024703	0.41561
0.50007	-0.54319	-0.58519	-0.46632	0.79556	-0.17526	-0.88923	-0.87206	0.4573	0.53465	-0.42187	0.082412	-0.31535	0.18794	-0.25422	-0.46929	-0.44519
0.47284	0.13393	0.46996	-0.32058	0.85769	-0.53214	0.17741	0.70328	0.38285	0.99609	0.20993	0.17457	0.04947	0.48023	0.61036	0.66384	-0.84771
0.78644	-0.35852	0.58654	-0.47523	0.63836	0.30631	-0.87677	0.80198	-0.46642	0.35634	0.64595	0.97507	-0.25249	-0.79106	0.59739	0.1205	-0.80488
0.12653	-0.088144	-0.14371	-0.84177	-0.41276	-0.45378	0.9245	0.50888	0.9574	0.36152	-0.39393	-0.37112	-0.72541	0.69087	0.62825	0.86791	0.76288
-0.5189	-0.24253	0.85481	-0.55578	-0.079455	-0.94709	0.248	-0.10071	0.32837	0.68029	0.35783	0.51332	-0.1444	0.39028	0.39151	0.78147	-0.16826
-0.11616	-0.32717	0.71043	-0.68523	0.015153	-0.11332	0.24592	-0.65191	0.62774	0.032638	-0.26168	0.51001	-0.43242	0.83824	0.93145	0.54912	-0.38792
0.40384	-0.1178	-0.048681	-0.057317	-0.028305	-0.18303	-0.48364	0.61787	0.50804	0.94922	-0.23437	0.22519	-0.049611	-0.53444	0.56779	0.89301	-0.40739
-0.22414	-0.52302	-0.42238	-0.4259	-0.4304	0.67282	-0.60117	-0.48043	0.15689	-0.22515	0.32604	0.06542	-0.13721	-0.71333	-0.21826	0.37327	-0.0063499
-0.55622	-0.79058	0.9643	-0.68157	-0.62444	0.25035	0.26009	-0.043235	0.52867	0.6289	-0.49309	0.94488	-0.42002	0.61985	0.43682	0.76048	0.28226
-0.78528	-0.60389	-0.86188	0.12599	-0.018365	-0.28315	-0.85029	0.017825	-0.54547	0.7138	0.058271	-0.31225	-0.028752	-0.4439	-0.025439	0.45438	-0.30503
-0.48169	-0.73849	0.096242	-0.18424	-0.56173	0.45069	0.5401	-0.82313	0.20684	0.84749	0.22221	0.91424	-0.093027	0.40237	0.0067383	0.64791	-0.036119
0.2914	0.013648	-0.46812	0.4921	0.72873	0.45676	0.65764	-0.50185	0.98402	0.37005	-0.2032	-0.10392	-0.24892	0.4314	0.53302	0.30761	-0.55846
-0.94956	0.32072	-0.7546	-0.98358	0.56528	0.57091	-0.40655	-0.58775	-0.23407	-0.49717	-0.97021	0.29272	-0.11688	0.072425	-0.21691	0.98241	0.57082
0.90731	0.045578	-0.04665	-0.65177	0.47436	0.0036636	-0.69103	0.3117	-0.2864	0.95862	-0.21661	0.031051	-0.29917	0.10456	0.39726	0.35757	-0.29359
0.35371	-0.19609	0.85821	-0.16973	0.12694	-0.014389	-0.60006	0.099175	-0.39324	0.62515	0.67102	-0.8602	0.10131	-0.29615	0.48463	0.82265	-0.68851
0.36054	-0.048735	-0.63031	-0.3973	-0.50093	0.38012	-0.47141	0.35981	0.25684	0.77334	-0.46634	0.79788	-0.15074	-0.22969	-0.021371	0.44083	-0.10216
-0.92102	-0.33397	-0.010922	-0.83619	-0.34556	0.95165	0.27746	-0.19096	-0.90148	0.21347	0.50376	0.11886	-0.52653	-0.24126	-0.17638	-0.30242	0.034135
-0.42087	0.10723	-0.049343	-0.90758	0.45562	0.18414	-0.25544	-0.46133	0.58157	-0.65157	0.76017	0.60292	0.33339	-0.34733	-0.49495	0.25974	-0.71827
-0.25564	-0.24217	-0.015851	-0.49563	-0.38376	-0.081725	-0.76901	0.84031	0.76384	0.19375	0.52942	0.85361	0.31789	-0.93491	-0.11145	0.49971	-0.84389
-0.68524	-0.88445	0.94697	0.023917	-0.71171	0.67357	0.40402	-0.88199	-0.22247	0.68506	-0.16588	-0.24189	-0.39431	-0.028021	-0.9273	-0.13602	0.69525
-0.77578	-0.814	-0.41092	-0.32966	-0.84275	0.10903	-0.59305	0.59185	-0.22402	0.60202	-0.066798	0.6482	0.089285	-0.44722	-0.42192	0.60578	-0.0136
-0.025537	-0.84005	0.38838	-0.57081	-0.93559	0.49516	-0.32507	-0.78246	0.24976	0.34272	0.39155	0.19897	0.06972	0.54021	-0.52999	-0.39274	-0.81783
-0.54476	-0.8835	0.63168	0.16963	0.98712	-0.65515	-0.28509	0.085042	-0.62859	0.65984	0.84341	-0.77745	-0.0010383	-0.80136	-0.54469	-0.13669	-0.42232
-0.32907	-0.41943	-0.47907	0.69492	0.41243	0.20453	0.18311	0.46675	0.82514	0.78313	0.249	0.015414	-0.44062	-0.36499	-0.86421	-0.50874	0.34125
-0.25328	-0.17539	-0.28053	-0.6173	0.62045	0.82474	-0.21825	-0.29295	-0.2425	0.052657	-0.043578	-0.22657	-0.34831	-0.49225	0.35236	0.78405	0.25436
-0.29781	-0.093461	-0.39226	-0.81512	0.60858	0.17089	-0.27534	0.51685	0.17847	-0.087097	-0.22797	-0.13768	-0.22169	0.55405	0.48685	0.58677	-0.31786
-0.67979	-0.5986	-0.58216	-0.72756	0.56839	-0.94836	0.83728	-0.53948	0.41582	0.44798	-0.15241	-0.6939	-0.21901	-0.69425	-0.53876	-0.27656	-0.1589
-0.8415	-0.54003	-0.091167	-0.088288	-0.56864	0.064588	-0.48935	-0.37236	-0.097515	0.31862	-0.05149	-0.4524	-0.022584	-0.22168	0.5884	0.36576	-0.96809
0.11519	-0.080398	0.10573	-0.20674	-0.78682	0.62213	0.47658	0.021377	-0.044254	0.41641	-0.2785	0.65375	-0.068728	-0.3616	-0.49848	0.12579	-0.097329
0.38799	-0.089641	0.28075	0.43294	0.52409	-0.44519	-0.42629	-0.30586	0.89054	0.73021	0.083991	-0.76992	-0.53909	-0.16257	0.8273	0.19574	-0.4392
-0.60354	-0.26448	-0.43645	0.63586	0.3426	-0.6637	-0.21674	-0.8436	-0.29082	0.98487	-0.94474	-0.42489	-0.40208	-0.56684	0.18623	0.37551	0.11483
-0.55607	-0.37059	0.17147	-0.75241	-0.41463	0.42938	0.84473	-0.27203	-0.066065	0.60629	-0.33793	-0.36036	-0.40659	-0.090958	-0.38747	-0.48753	-0.14584
-0.21911	-0.97769	-0.024618	-0.79206	0.94552	0.8763	0.9835	0.1613	0.46719	0.42882	-0.54053	-0.35129	-0.5463	0.31043	0.14468	0.90071	0.95005
0.82507	0.12802	0.6118	0.20029	0.83183	0.32002	0.58298	-0.61268	0.33462	0.81385	-0.90775	-0.37763	-0.28613	0.35112	0.099848	0.60486	0.22239
0.31378	-0.32091	-0.4794	-0.69363	0.58513	-0.73137	0.2059	0.96253	-0.0017738	0.84033	0.9223	-0.2446	-0.80121	-0.23472	-0.20951	-0.42806	0.41821
0.84651	0.044975	0.088027	-0.14431	0.89255	0.10893	0.2169	-0.073066	-0.28779	0.30239	-0.21588	0.73748	-0.52305	-0.69419	0.871	0.97851	0.26323
0.3728	0.006818	0.22405	-0.78276	0.62045	0.29179	-0.5419	0.61658	-0.8376	0.65232	-0.06303	-0.79493	-0.48244	-0.1247	-0.061845	0.59317	0.72751
-0.31779	-0.84938	0.55405	-0.042853	0.86712	0.74038	-0.63822	-0.60889	-0.0091251	0.9201	0.026023	-0.4911	-0.85852	-0.66851	0.4845	0.18653	0.4529
-0.17777	0.001147	0.67521	0.29371	-0.50235	0.50539	0.29878	0.88147	-0.51845	0.41075	-0.1638	-0.044402	-0.47149	-0.85838	0.16441	-0.29141	-0.38836
-0.35697	-0.14181	-0.17502	-0.53434	0.83341	0.13409	0.11454	0.18744	0.82466	-0.59072	-0.1647	-0.73501	-0.45848	-0.96327	-0.5353	0.014919	0.57924
0.17476	-0.32959	0.16108	-0.3918	0.17038	0.34771	0.73305	0.65969	-0.55907	0.60015	-0.90634	-0.69323	-0.33959	-0.8571	-0.42421	-0.29721	-0.058159
-0.81709	-0.24767	-0.026246	-0.26768	0.51898	-0.44472	-0.25207	-0.56817	0.39489	0.80169	-0.49596	-0.61308	-0.57112	-0.73005	0.27362	0.52845	0.49063
-0.81505	-0.028146	0.17812	-0.095072	0.77052	-0.054099	0.65098	0.12835	0.90095	-0.49356	-0.31597	0.041184	-0.18434	-0.44174	-0.62259	-0.58626	-0.43969
-0.91386	-0.37239	-0.6399	-0.34262	0.84622	0.73018	-0.035283	-0.18251	-0.58367	0.41157	0.30346	-0.23792	-0.11829	-0.66444	0.73232	0.59011	-0.74398
-0.23196	-0.26964	-0.65961	-0.41694	0.5957	0.98533	0.36644	0.47142	0.68169	0.5929	-0.24644	0.02703	0.27323	0.1338	-0.047191	0.32556	-0.95302
0.54868	0.0774	0.88494	0.90638	-0.70161	-0.26718	0.33765	0.12743	0.63613	0.65864	-0.73505	0.036441	-0.39085	-0.61601	-0.72266	-0.12893	0.49295
-0.10486	0.37791	-0.6469	-0.048652	-0.99988	0.60039	0.44692	0.062188	0.64898	0.61721	0.84454	-0.43653	-0.427	-0.21213	0.4051	-0.1989	-0.60052
0.26778	0.17896	-0.20301	0.3585	0.35185	0.83499	0.028646	0.36316	-0.3115	0.23731	0.4656	0.36179	-0.4514	-0.3542	-0.11754	-0.14787	-0.013637
-0.28506	0.1185	0.16101	-0.242	0.21006	0.25874	0.25406	-0.076312	-0.80445	0.52067	-0.43173	-0.30466	-0.43895	-0.97893	0.60709	0.035926	-0.541
-0.1618	0.19758	-0.87699	-0.37731	-0.54374	-0.02306	-0.41104	-0.94308	0.68088	0.42072	0.90362	0.77396	0.10468	-0.070629	-0.5604	0.47949	-0.022806
0.11207	-0.90023	-0.048968	-0.54433	0.68703	-0.70338	-0.32659	0.3295	0.51412	0.47999	0.31262	-0.56869	0.24819	-0.62657	-0.095334	0.48636	-0.73689
0.094215	-0.24956	0.86546	-0.37146	0.34715	0.95874	0.038994	-0.41327	-0.012587	-0.54682	0.049272	-0.68443	-0.38338	0.13004	-0.044721	0.055188	-0.0025484
0.42944	-0.70168	0.93486	0.13373	0.61821	-0.74	0.16419	-0.42945	0.16	0.69401	0.9642	-0.27334	-0.50884	0.27095	0.48108	-0.3821	-0.70437
-0.19402	0.16297	0.69395	-0.07723	0.010555	0.53929	-0.29863	0.78957	-0.088368	0.80444	0.86726	-0.11502	0.38508	-0.46516	-0.49526	0.29648	-0.80578
-0.84593	-0.78831	-0.3935	-0.52606	0.70347	0.32434	-0.2177	-0.78482	0.17601	0.34984	0.51819	0.26685	0.087437	-0.28063	-0.90256	0.13947	0.0093296
-0.22646	-0.76595	0.5621	-0.57172	-0.32647	0.98658	0.30738	-0.65488	-0.076903	0.57833	-0.3514	-0.15369	-0.37084	-0.59742	-0.27139	0.46732	0.60276
-0.67343	-0.4725	-0.64004	0.33215	-0.25316	-0.1181	-0.56874	-0.28277	-0.27049	0.93301	0.13701	0.83852	-0.0049807	-0.69237	0.050559	0.63131	-0.26468
-0.17663	-0.5846	0.23594	-0.018763	0.71008	0.31703	-0.93996	-0.94214	-0.29284	0.43104	-0.029605	0.39547	-0.66501	-0.77185	0.063552	-0.91418	-0.5224
0.87267	-0.1059	0.1558	-0.16838	0.97584	-0.36179	0.9229	-0.79171	0.71112	0.38936	-0.086265	-0.7103	-0.57924	0.25145	0.31007	0.80117	0.75079
0.25262	0.065964	-0.88176	0.057625	-0.50323	-0.45537	-0.59743	-0.54056	0.079371	0.877	0.65571	-0.13905	-0.42395	0.40271	0.32192	0.21239	-0.13048
0.14958	-0.44103	-0.22448	0.043714	-0.74689	0.35198	0.52888	-0.44146	0.52318	0.40255	0.8817	-0.37401	-0.17746	-0.91866	-0.53708	0.081379	0.10191
0.089193	-0.21639	0.34868	-0.91084	0.24038	-0.019779	0.40141	-0.075432	0.97772	0.99424	0.46034	0.7293	-0.59469	-0.15313	0.14702	0.26639	0.41666
-0.922	-0.10375	-0.9726	0.19878	-0.36874	0.2966	-0.91881	0.59506	-0.72329	0.60625	-0.10809	0.51272	-0.30265	-0.41022	-0.23082	0.015891	-0.022566
0.86892	-0.86335	0.98922	-0.34815	-0.73103	0.054558	-0.15939	-0.59703	0.00036659	0.56752	-0.60599	0.92989	-0.13676	-0.72571	0.28572	0.94845	0.072547
0.11394	-0.89729	-0.17818	0.64997	0.79082	0.53424	0.59037	0.018	0.41597	0.70528	0.22735	0.10134	-0.61997	-0.27846	0.1758	-0.92659	-0.72385
0.13999	-0.27284	-0.30738	0.37437	0.14739	-0.47414	-0.66235	-0.81456	0.24631	0.53795	0.66949	0.60513	-0.35004	-0.60777	0.94409	0.79434	-0.30528
-0.10529	-0.31979	0.08907	0.86614	0.15929	-0.8752	-0.086469	-0.94404	-0.33909	0.74684	-0.96741	0.59819	-0.64701	-0.69237	-0.38707	-0.50813	0.27383
-0.099439	-0.58215	0.03903	0.36766	0.91356	0.60802	-0.28291	0.13832	-0.36723	0.93254	0.55801	-0.37291	-0.12461	-0.84261	-0.38861	-0.33806	-0.54469
0.88261	-0.48125	0.40412	0.01929	0.60726	-0.25495	0.36099	-0.90374	0.32979	0.65692	-0.66452	-0.42584	-0.71717	-0.13903	0.37433	0.45508	0.58716
-0.42815	-0.12906	-0.55764	0.10117	-0.28183	-0.27094	0.92833	-0.12348	0.73924	0.52554	-0.59344	-0.42343	-0.34828	-0.2586	0.16641	-0.10496	-0.42223
-0.80992	0.28494	-0.11512	-0.62427	0.76536	-0.017741	0.11443	0.016295	-0.047871	-0.27636	0.41158	-0.68571	-0.6441	-0.92217	0.029558	-0.36352	-3.638e-05
0.22349	0.037578	-0.30755	-0.65694	0.31261	0.16468	0.49285	0.41846	0.59891	-0.16108	0.79058	-0.093279	0.036573	-0.6361	-0.93386	-0.73996	-0.70987
-0.16079	-0.95119	0.75964	0.13084	-0.43008	0.26524	-0.47551	-0.55248	0.084247	0.1714	-0.81884	0.18871	-0.38493	-0.80979	0.58365	0.71396	0.032284
-0.60517	0.073566	-0.87051	0.71992	-0.51782	0.43239	0.019805	0.5257	0.53053	0.8892	0.2984	0.68438	-0.38193	-0.47041	0.1192	-0.095733	-0.29951
0.30246	-0.43546	0.64667	-0.47637	0.34328	0.22658	-0.55223	0.65691	0.19417	-0.067075	0.97728	0.18737	-0.11011	0.17084	0.8777	0.65552	-0.82628
0.15506	-0.30251	0.91816	-0.37272	-0.52929	0.82347	-0.92148	0.96627	0.68837	0.057966	-0.47299	-0.25541	-0.43903	-0.79903	0.57972	-0.18234	-0.71984
