# Supplementary material for: Distinct cellular states determine calcium signaling response
Source: Mol Syst Biol. 2016 Dec 15;12(12):894. doi: 10.15252/msb.20167137 (PMC5199124; doi:10.15252/msb.20167137)
Supplement: Supplementary file 6 — Source Data for Figure 3 [file MSB-12-894-s005.zip › parameterDistributionGroup/parameterDistribution131.csv]

-0.34265	0.16261	-0.011494	0.96757	0.74323	0.36582	-0.15477	-0.045931	0.57903	-0.16772	0.4811	0.24416	-0.68608	0.82819	0.67731	-0.033964	-0.12041
-0.81356	0.16163	0.88919	0.54317	-0.46775	0.54749	-0.055487	0.7508	-0.14133	-0.60325	-0.22293	-0.53809	-0.039075	0.027656	-0.50092	0.19648	-0.03746
-0.22671	-0.057676	0.69959	-0.66915	0.50322	-0.58591	-0.20879	0.31248	-0.22721	-0.14729	-0.83095	0.48855	0.21617	0.2106	-0.74426	0.48434	0.020979
-0.6303	0.03436	0.11112	0.11608	0.649	0.43701	-0.61677	0.51757	-0.51907	-0.22016	-0.22523	-0.27405	0.041691	-0.062265	-0.72844	0.20503	0.14735
-0.68353	0.075617	0.13259	0.91022	0.40577	0.67806	-0.34424	0.69932	0.21522	-0.56023	0.13044	0.5208	0.25025	-0.33702	-0.89361	0.36493	0.029478
-0.49498	-0.065048	0.41389	0.26116	0.36361	-0.10013	-0.087076	-0.051697	0.5086	-0.31098	-0.11336	0.37866	-0.35845	0.28535	-0.66788	0.19155	0.78786
-0.72669	0.17751	-0.15393	0.72889	0.98517	0.2742	-0.64563	0.42161	-0.41733	-0.3054	0.34869	-0.55754	0.076806	-0.26136	-0.88826	0.32004	0.26212
-0.19086	-0.13727	0.39118	-0.5134	0.94673	0.12981	0.10161	0.47351	-0.43497	-0.89493	-0.8122	-0.089397	0.07195	0.4974	-0.72074	0.29345	0.22759
-0.3516	0.092287	0.66062	0.35883	0.43255	-0.38476	-0.088867	0.072712	0.89538	-0.38266	-0.081558	-0.56751	0.49255	0.9785	-0.94987	0.0050791	-0.67231
-0.78157	0.035473	0.28421	0.15757	0.28148	0.09767	-0.62268	0.53314	-0.34004	0.26307	0.34622	0.3793	0.37504	0.64675	-0.31953	0.64448	-0.48335
-0.37703	0.14667	0.41009	-0.25948	0.39092	-0.32282	0.2344	0.13682	-0.085675	-0.14102	0.21652	0.57768	-0.088167	0.36061	-0.32816	0.37199	0.23563
-0.45595	0.34186	-0.21033	-0.0094172	0.91837	-0.15088	-0.31979	0.39539	-0.25845	-0.63816	-0.35558	0.29874	-0.098328	-0.12874	-0.26381	-0.027173	-0.21919
-0.49804	0.11928	-0.11264	0.05758	0.99117	0.34074	0.37974	0.90772	-0.24639	-0.79328	0.39462	-0.38627	-0.084029	0.85208	0.011872	0.26437	-0.42643
-0.35905	-0.099202	0.75067	0.81012	0.59218	0.10766	0.96009	0.47261	0.22264	-0.42983	-0.42557	0.78954	-0.10141	-0.11636	-0.76119	-0.23148	0.044737
-0.49111	-0.12762	0.67229	0.31675	0.53966	0.80065	0.88661	0.83973	-0.87577	-0.65565	-0.7454	0.39289	-0.46962	0.14126	-0.28812	-0.94092	-0.51398
-0.77943	0.2083	0.062405	-0.86852	0.21575	0.072434	-0.054973	0.20767	-0.70679	-0.38169	0.4831	0.33222	0.099059	0.79989	-0.24474	0.80515	0.18527
-0.86161	0.1595	0.13742	0.069736	0.76959	-0.21239	-0.078149	0.54536	-0.44395	-0.39416	0.69695	-0.29111	0.036968	0.17901	-0.78511	0.43551	0.2806
-0.33003	0.029003	0.67383	0.16247	0.33386	0.069077	0.4619	0.4735	0.38723	-0.39437	0.0096269	-0.61422	0.0077873	0.037282	-0.93579	0.34728	0.65788
-0.49363	0.032583	0.39129	-0.78771	0.44179	0.031087	0.051285	-0.018906	-0.56228	-0.41665	0.28961	-0.47611	-0.081431	0.99627	-0.43131	0.18435	0.040234
0.23353	0.19444	0.38284	-0.55735	0.99224	0.16275	0.48627	0.71557	-0.64715	-0.61498	0.14817	-0.10897	-0.00063386	-0.022156	-0.38881	-0.10706	-0.37672
-0.93577	0.096262	0.90088	0.049856	-0.10632	-0.25074	-0.12273	0.45261	-0.76559	-0.67361	-0.17472	-0.44596	-0.33047	-0.30064	-0.29872	-0.33576	-0.047641
-0.49799	-0.052348	0.46937	0.70876	0.33461	0.69573	-0.43572	0.66799	0.23683	-0.18063	0.47918	-0.084396	0.20021	0.095638	-0.97026	0.72645	0.51481
0.034856	0.15548	0.52943	-0.85204	0.64906	-0.31277	0.59231	0.50572	0.010368	-0.47423	-0.040404	0.36591	0.024984	0.18515	-0.94503	0.026754	0.17105
0.0108	0.12847	0.52885	-0.67251	0.92277	-0.47873	0.286	-0.26942	-0.59711	-0.97626	-0.89205	-0.22077	-0.084149	0.60139	-0.31739	0.85938	0.68006
0.0041816	-0.028371	0.96941	-0.65771	0.39284	0.23306	0.18027	0.45787	-0.87702	-0.53219	-0.78669	-0.29784	-0.67194	0.1294	0.12473	-0.85412	-0.38376
-0.57943	0.0041317	0.32859	0.47485	0.54878	0.32696	0.088521	0.39731	-0.56408	-0.24106	0.43487	-0.16724	-0.5148	-0.29058	-0.20707	-0.72883	-0.26706
-0.01214	0.10254	0.78965	0.56933	0.65994	0.082918	0.80252	0.4281	-0.066004	-0.13313	-0.88505	-0.33991	0.16779	0.30334	-0.38956	0.027592	-0.56401
-0.46594	0.058603	-0.27541	-0.10039	0.84049	-0.021088	0.4117	0.20985	0.22471	-0.57203	0.046674	0.50861	-0.53777	0.10656	-0.090578	0.44376	0.72216
0.067133	0.088052	0.59612	-0.97497	0.78434	-0.63436	0.31679	0.4989	-0.38001	-0.70985	-0.81106	0.86734	0.15924	0.33736	-0.23892	0.76724	0.07028
-0.86949	0.075216	0.40502	0.27584	0.3023	-0.24525	-0.20297	0.57316	-0.077416	-0.48127	-0.11952	0.69038	0.13943	0.20929	-0.57227	0.75523	0.18444
-0.10392	-0.024152	0.58604	0.64483	0.91816	0.039251	0.45962	0.17353	0.34464	-0.25117	-0.81353	0.2806	0.080028	0.74281	-0.69163	0.91358	0.68268
-0.42604	-0.049519	0.48001	-0.22525	0.32715	-0.15214	0.82932	0.24114	0.80289	-0.88215	0.30715	0.92922	-0.59438	0.90866	-0.34239	-0.86282	-0.046958
-0.5885	0.012347	0.089494	0.38532	0.74468	0.47118	0.28565	0.6365	0.15527	-0.48132	-0.32299	-0.012219	0.39578	0.78319	-0.81095	-0.032092	-0.71379
0.29669	-0.1435	0.67145	-0.1337	0.83215	-0.34032	0.28677	0.17005	0.53382	-0.46183	-0.68508	0.0045592	-0.65701	0.23314	-0.15616	-0.31487	0.24269
-0.14155	0.033988	0.3697	0.16546	0.67008	0.27786	0.24956	0.22256	-0.30658	-0.56638	-0.2953	-0.77276	-0.65227	-0.062184	0.28644	-0.40269	-0.18815
-0.016134	0.14587	0.38414	-0.29608	0.87557	0.18586	0.54098	0.99509	-0.11806	-0.89266	0.93214	0.78037	0.40193	0.526	-0.55392	0.92077	0.014462
-0.55911	0.22643	0.57039	0.015798	-0.42472	0.62537	-0.2147	0.66019	-0.44138	-0.91857	0.10343	0.32936	-0.39708	-0.64457	-0.43525	0.15325	0.57475
-0.97871	-0.11927	0.22384	-0.25512	0.41213	0.29914	0.69032	0.15766	-0.55143	-0.12962	0.52916	0.51563	0.24133	0.88578	-0.8458	0.13743	-0.24364
-0.22857	0.084295	0.15404	0.18621	0.90651	-0.12958	0.1192	0.12834	0.77078	-0.66923	0.56138	0.1648	-0.154	0.3436	-0.92926	-0.77945	-0.17377
-0.68763	0.021453	-0.23167	-0.25044	0.93429	-0.35091	-0.081912	0.88671	0.47909	-0.82456	0.46989	0.48533	0.34886	0.48196	-0.96512	0.19372	-0.34177
-0.70221	0.28848	0.047527	-0.39584	0.79116	-0.51628	0.7207	0.036607	-0.86975	-0.58698	-0.65641	0.5327	-0.087527	0.42623	-0.11229	0.11204	-0.39819
-0.5998	-0.015781	0.44746	0.40996	0.17211	0.28749	0.39087	0.37381	0.38962	-0.68096	0.4495	0.15378	-0.37018	0.35063	-0.24289	-0.8475	-0.52893
-0.44603	-0.20767	0.80619	0.72894	0.41213	0.65296	-0.085364	0.47394	0.12565	-0.77727	0.88783	-0.22598	-0.35726	0.82996	-0.25298	0.0087679	0.1538
-0.40015	0.22138	0.64631	-0.5683	0.30216	-0.4822	-0.041384	-0.29236	-0.46135	-0.87971	-0.098524	0.388	-0.36667	0.49828	-0.3529	-0.76726	-0.50271
-0.22287	0.12136	0.79739	-0.73882	-0.076602	0.12091	0.77296	0.66658	-0.81011	-0.47708	0.95456	0.96921	-0.61238	0.17603	0.66577	-0.070318	-0.19555
-0.1468	-0.0098196	0.77271	0.18953	0.25728	-0.083069	-0.86685	0.46418	0.40959	-0.53495	-0.57824	0.13773	-0.33166	-0.051087	-0.22979	0.54745	0.71069
0.16791	0.36397	0.19809	0.5904	0.87626	0.11791	0.17449	-0.14433	0.018305	-0.89025	-0.016673	0.19576	-0.57249	-0.062076	0.041259	-0.033068	0.27094
0.020193	0.076094	0.37907	-0.13632	0.53063	-0.10818	-0.2694	0.95957	0.29172	-0.5915	-0.69156	-0.25214	-0.44947	0.15512	0.28304	0.1334	-0.024992
-0.46798	0.03312	0.2348	0.2976	0.7863	-0.5535	0.2364	0.30648	0.61269	0.044735	0.54488	0.98255	0.23819	0.86811	-0.57191	0.15502	-0.49548
-0.84865	0.20225	0.65413	0.80402	0.17339	0.48732	0.64485	0.34251	-0.47721	-0.76304	0.80368	0.10013	-0.16423	-0.057786	-0.36431	0.1291	0.2767
-0.42007	0.019183	0.36787	0.95521	0.60892	0.50819	0.55319	0.38151	0.54727	0.0039893	0.34818	0.25428	0.19037	0.49941	-0.96273	0.078203	-0.14296
-0.80793	-0.071215	0.38776	-0.51728	0.41762	-0.030653	0.23603	0.68719	-0.84571	-0.19058	0.54481	-0.13297	-0.13594	0.17977	-0.35736	0.1055	0.053357
-0.49876	-0.17375	0.70992	-0.29788	0.32565	0.078785	-0.23113	0.60852	-0.36874	-0.5133	0.29194	-0.74123	-0.096352	0.2943	-0.67198	0.17514	0.19877
-0.29724	0.21532	0.61541	0.24588	0.42782	-0.10677	-0.36092	0.54995	-0.078891	-0.51906	-0.38538	-0.25522	0.27315	0.31291	-0.34763	0.71435	-0.18787
-0.1204	0.070185	0.83388	0.31845	0.57005	-0.50516	0.77287	0.060756	0.4273	-0.20697	-0.2819	-0.40863	-0.30051	0.48759	-0.50876	-0.70206	-0.33668
-0.94172	-0.1745	0.19471	-0.1076	0.69235	-0.40205	-0.16838	0.58931	-0.27889	-0.78276	0.096261	0.40363	-0.19926	0.048575	-0.58604	0.39156	0.62899
0.23416	0.13844	0.91646	-0.93903	0.89084	-0.65522	0.52849	0.5467	-0.64911	-0.99273	-0.16797	0.56633	-0.1925	0.68495	-0.3379	-0.63707	-0.70217
-0.35846	0.23525	0.25798	0.55786	0.19171	0.3347	0.37393	0.028764	0.4724	-0.92948	-0.14737	0.35653	-0.54582	0.1938	-0.17989	-0.27742	0.092227
-0.3903	0.08376	0.63397	-0.16507	0.34595	0.18148	0.074489	0.81621	-0.46728	-0.83437	0.25625	-0.20483	-0.40105	0.71816	0.21008	-0.40009	-0.55062
0.14704	0.13629	0.87469	0.64626	0.48484	0.21833	0.45795	0.094262	0.46151	-0.30764	-0.25922	0.83646	-0.011337	0.73905	-0.24723	0.33956	-0.22905
0.32437	0.20878	0.89751	-0.78877	0.39213	0.12063	-0.66117	0.7764	-0.49107	-0.58938	0.79056	0.13817	0.26514	0.68744	-0.10299	0.71809	-0.30067
0.066814	-0.13881	0.9701	-0.3001	0.45423	-0.11071	0.4662	0.099179	-0.15545	-0.8988	-0.47663	-0.23356	-0.89035	-0.67895	-0.12389	-0.44654	0.60399
-0.80428	-0.046342	0.3786	0.2737	0.0011767	0.019846	-0.96556	0.32851	0.94059	-0.41761	-0.90201	-0.15262	0.1184	0.64411	-0.85939	0.080695	-0.072574
-0.30904	0.034064	0.44419	-0.2826	0.52885	-0.21245	-0.79354	0.41211	-0.017831	0.32984	-0.61009	0.18729	0.40058	0.75303	-0.65464	0.68622	-0.16783
-0.30472	-0.12249	0.61405	0.11126	0.057916	0.38616	0.43562	0.48958	0.32382	0.028268	0.2277	-0.004059	-0.26712	0.70698	-0.060477	0.62645	0.57636
-0.80751	-0.19013	0.95821	0.52796	0.03175	-0.1332	0.71219	0.1372	0.061492	-0.20214	-0.71725	-0.91743	-0.32609	0.91608	0.08487	0.34964	0.27443
-0.52346	0.19079	0.46519	-0.23713	0.094404	0.8516	0.45136	-0.11496	-0.81706	-0.42351	-0.60318	0.12612	-0.199	0.40577	-0.78149	-0.85619	-0.44711
-0.50524	-0.1355	0.96987	0.19969	0.080282	0.99043	-0.19595	0.38459	-0.6243	-0.70469	0.22281	-0.19572	0.46859	0.65884	-0.98184	0.65079	-0.084479
-0.75962	0.15836	-0.30807	0.85755	0.52192	0.43776	0.30503	0.75491	0.27424	-0.86004	-0.027933	-0.22047	-0.64184	0.24645	0.93666	0.3035	-0.11819
-0.67876	0.017796	0.73234	0.82856	0.34271	0.82295	-0.20124	0.045259	-0.6476	-0.22681	0.54388	0.86344	0.10819	0.49803	-0.87073	-0.23368	-0.24277
-0.63811	0.03138	0.43635	0.69205	0.29832	0.24671	0.77203	0.96317	0.2323	0.22171	-0.67209	0.5743	0.75537	0.74311	-0.57783	0.93856	-0.68302
-0.39504	0.085873	0.87576	0.54762	0.27873	0.092785	0.29496	0.5414	-0.050715	-0.58141	0.54336	0.50468	-0.32439	0.59197	0.11868	-0.45569	-0.63577
-0.80931	-0.029804	0.56553	0.90578	0.27968	0.3266	0.18325	0.46101	0.21398	-0.94556	0.25645	-0.66398	-0.0063549	0.73347	-0.11116	0.021239	-0.49853
-0.70257	-0.017535	0.19274	-0.83019	0.47969	0.16938	-0.091906	0.37355	-0.94233	-0.84344	-0.25054	0.88458	-0.056107	-0.052886	-0.71786	0.39806	0.433
-0.077084	0.25782	0.55548	0.82024	0.92063	-0.52895	0.70736	-0.091921	0.69167	0.057866	0.057992	0.3549	0.43452	0.84949	-0.61531	0.48341	-0.25639
-0.57831	0.19901	0.0054645	-0.51307	0.6066	-0.66259	-0.64457	-0.1749	0.23467	-0.85691	-0.56217	0.92265	0.32405	0.59196	-0.93433	0.80562	0.26141
-0.57808	-0.13657	0.38731	0.53631	0.8204	0.056942	0.83057	0.88953	-0.78819	-0.31423	-0.27165	0.071936	-0.40506	0.099003	0.43905	0.30199	-0.011788
-0.56378	0.10655	0.61127	0.20207	0.28627	-0.25467	0.69165	-0.018466	-0.047312	-0.045771	-0.31776	-0.48061	0.066917	0.47358	-0.50834	0.8133	0.59261
-0.77962	0.1217	0.83635	-0.39873	-0.42985	0.67086	-0.65172	0.35974	-0.93723	-0.43618	0.23826	-0.85717	-0.29143	0.86914	0.27841	-0.066447	-0.40596
-0.10394	-0.030103	0.59003	0.67234	0.74282	0.50973	0.20985	0.13168	0.29328	-0.095017	0.32009	0.067355	0.21712	0.83185	-0.59669	0.40484	-0.0066768
-0.68523	0.36372	-0.096016	-0.88981	0.54921	-0.67574	-0.19911	-0.49299	-0.45637	-0.23366	-0.27467	0.2605	0.42365	0.69211	-0.81601	0.79899	0.12811
-0.20049	0.29286	0.84578	0.98066	0.029086	0.88983	0.38157	0.061121	0.070869	-0.8484	0.26024	0.51683	0.1242	0.198	-0.66326	0.13051	-0.27166
-0.96367	-0.16833	0.23924	-0.088477	0.24976	-0.32809	0.27676	0.3764	0.17794	-0.43854	0.3961	-0.50181	-0.35137	0.75402	0.14917	0.27531	0.035842
-0.33054	0.24343	-0.090217	-0.47555	0.58686	0.34394	0.33971	0.079969	0.05202	-0.59327	-0.9125	0.60411	-0.18183	0.62844	-0.70895	-0.37153	0.093295
-0.44679	0.12295	-0.47571	0.6981	0.83698	0.97963	0.73613	0.56174	0.33813	-0.13445	-0.74078	-0.13364	-0.35928	0.85041	0.038276	-0.13191	-0.3246
0.17946	0.39002	0.55445	-0.49493	0.83372	0.085925	-0.011427	-0.15158	-0.66217	-0.54338	0.076588	0.5521	0.37479	0.80279	-0.55636	0.98921	0.20103
-0.75312	0.06676	0.50326	-0.55993	0.014847	-0.24452	0.22707	0.42662	-0.23173	-0.38891	-0.29801	0.63207	-0.48823	0.65683	0.49342	-0.27223	-0.38525
-0.73901	-0.021946	0.62941	0.49235	0.39891	0.16489	0.87399	-0.059343	-0.73963	-0.075487	-0.093846	0.90454	-0.60831	-0.1358	-0.27585	-0.64758	0.12632
-0.72644	0.083433	0.66451	0.46068	-0.32541	0.89408	-0.74184	0.38578	-0.29824	-0.80008	-0.5823	0.13233	-0.47286	-0.14823	-0.19276	0.21431	0.46782
-0.51878	-0.3278	0.4166	-0.7013	0.52773	0.049215	-0.18215	0.5793	-0.31213	0.15359	0.48187	-0.20351	0.24713	0.96599	-0.98138	0.69395	0.42638
-0.50526	0.037698	-0.055133	-0.53789	0.63977	0.32785	-0.51627	0.51135	-0.18578	-0.74978	0.36394	0.4839	-0.27202	0.63558	-0.4834	-0.50416	-0.30481
-0.78497	0.051539	0.20468	-0.56346	0.47652	0.096664	0.21444	0.0060305	-0.95454	-0.72646	0.76742	-0.073207	0.07512	0.42184	-0.58796	0.263	-0.025149
-0.29055	-0.0080341	0.99451	0.10917	0.36689	-0.39306	-0.54769	0.23007	-0.29074	0.067896	-0.93866	-0.4998	-0.14211	0.14467	-0.67368	0.036639	0.2483
0.55074	0.32699	0.61014	0.72532	0.80107	0.34991	-0.077155	0.63298	0.30246	0.32102	0.62506	0.26024	0.032923	0.93688	0.12678	0.12743	-0.54377
-0.60866	-0.02267	0.91681	0.88685	0.24745	0.57893	0.67169	0.18929	-0.43086	-0.80325	-0.5512	0.64769	-0.22872	-0.23736	-0.62332	0.24772	0.70249
-0.10146	0.086154	0.63685	0.44226	0.70421	0.43658	0.87754	0.46584	-0.31102	-0.95595	-0.26088	-0.39901	-0.2379	-0.37807	-0.46424	0.05298	0.33194
-0.71016	0.17137	0.098454	0.40567	0.291	-0.0014315	-0.21067	-0.21134	0.37498	-0.70829	-0.37451	0.86355	-0.54256	-0.40205	-0.76274	-0.56559	0.45771
-0.16991	-0.21909	0.75367	0.92224	0.68485	0.32834	0.29009	0.70573	0.44794	-0.064887	-0.1711	-0.41375	-0.1038	0.93618	-0.082062	0.78656	0.35144
-0.93849	0.067812	0.67027	-0.25488	-0.46538	-0.25754	0.42895	-0.25804	0.12919	-0.87236	-0.30041	-0.52037	-0.74108	0.44258	0.17437	0.32376	0.83927
-0.30346	-0.069351	0.94755	0.49068	0.24008	0.029051	-0.27345	0.3153	0.38113	-0.052554	-0.46334	-0.46417	0.041846	0.3834	-0.85112	-0.20645	-0.2506
-0.69235	0.067105	0.045094	0.08413	0.55624	-0.6259	0.50848	0.36275	0.66909	0.30093	0.25109	0.41614	0.015977	0.89498	-0.41026	0.19054	-0.13704
0.42328	0.17867	0.59783	-0.55531	0.54887	0.87935	0.23889	0.23448	-0.60718	-0.68829	-0.23971	-0.54871	-0.6579	-0.45829	-0.89263	-0.52815	0.86006
-0.16879	0.017563	0.35931	0.80762	0.87113	0.27279	0.07756	0.46343	0.1285	0.26902	-0.13141	-0.33548	0.18139	0.64654	-0.24263	0.71119	-0.055221
-0.16719	0.023439	0.83244	0.40213	0.63912	0.045075	0.57483	0.63602	-0.14308	-0.42861	-0.079928	0.79111	-0.078499	0.44183	-0.431	-0.4245	-0.56064
-0.048175	0.33036	-0.24904	-0.709	0.89115	-0.017179	0.18422	-0.076182	-0.38743	-0.06332	-0.22502	0.62771	0.060882	0.52578	-0.57366	0.6184	0.35097
-0.48349	-0.16986	0.88028	0.89971	0.3805	0.15093	0.50887	0.60377	0.43703	-0.73931	-0.75316	-0.1648	-0.36559	0.34746	-0.37457	0.2486	0.52185
0.1539	0.12423	0.94325	0.18439	0.57379	-0.50494	0.54567	-0.23014	0.51861	-0.19477	-0.58204	-0.62686	-0.12835	0.87992	-0.33034	0.64583	0.57905
-0.84125	0.098079	0.26495	-0.39958	0.016357	0.45978	0.074527	-0.14272	-0.30476	-0.81221	-0.25002	-0.39628	-0.13631	0.68061	-0.93382	0.43422	0.78289
0.038714	0.14024	0.87145	0.47679	0.4536	0.74814	0.229	0.27203	0.096796	-0.86586	0.89536	0.1645	0.38878	0.8755	-0.81184	0.086165	-0.63284
0.48973	-0.038511	0.93825	0.34771	0.82546	0.22431	0.80115	0.67506	0.4424	-0.36322	0.93371	0.022537	0.22484	0.2523	-0.66327	0.44981	0.038449
-0.29409	0.17146	0.59528	-0.14435	0.16987	-0.093725	0.079482	0.078464	-0.16551	-0.5503	-0.22045	-0.54008	-0.24634	0.52937	0.137	0.90461	0.51974
-0.74231	0.12238	0.77913	0.5689	-0.050595	0.1582	0.74232	0.096416	-0.0271	-0.38433	-0.92767	0.59947	-0.34009	-0.45899	-0.81707	-0.86423	-0.048989
-0.44898	-0.0098131	0.67294	-0.6454	0.11172	-0.3702	-0.14334	0.30047	0.18181	-0.42897	0.89052	0.040599	0.18962	0.62628	-0.58009	0.62279	0.047616
-0.24353	0.087593	0.60832	-0.57909	0.4609	-0.46825	0.19917	0.42212	0.032463	-0.86186	0.72753	-0.81808	0.00054784	0.49708	-0.40253	0.53679	0.21367
-0.75136	-0.12318	0.41529	-0.27034	0.12184	0.059773	0.25571	0.12986	-0.14674	-0.11686	0.19393	0.10888	-0.26473	0.24477	-0.90926	-0.01641	0.53559
0.13069	-0.22031	0.94275	0.75969	0.94019	0.61607	0.82058	0.28014	-0.86871	-0.31759	-0.33953	-0.95339	-0.66132	-0.66644	-0.31165	-0.33584	0.49545
-0.95242	-0.070561	0.66953	0.82809	0.181	0.62876	-0.43671	0.45381	-0.2754	-0.68155	0.72026	0.49714	-0.086806	0.88125	-0.36389	0.1917	-0.086723
-0.95078	0.2821	0.054476	-0.29819	0.35623	-0.090285	-0.21704	-0.123	-0.44152	-0.48017	-0.2801	-0.42665	-0.081543	0.26679	-0.74539	0.31627	0.54152
