# Supplementary material for: Distinct cellular states determine calcium signaling response
Source: Mol Syst Biol. 2016 Dec 15;12(12):894. doi: 10.15252/msb.20167137 (PMC5199124; doi:10.15252/msb.20167137)
Supplement: Supplementary file 6 — Source Data for Figure 3 [file MSB-12-894-s005.zip › parameterDistributionGroup/parameterDistribution132.csv]

-0.92164	0.23095	0.52784	0.86644	-0.063836	0.45126	0.6157	0.87603	-0.36384	-0.57428	0.55837	0.4327	0.24081	0.62808	-0.3252	0.065025	-0.5853
0.087565	0.10493	0.85643	-0.19655	0.52397	-0.036503	0.37472	-0.22926	-0.16725	-0.12294	-0.15087	-0.74704	0.067963	0.65925	-0.77454	0.14341	0.75346
-0.57356	0.24574	0.84448	0.72198	-0.65654	0.60609	0.57234	0.56552	0.93908	-0.64218	-0.56149	-0.64852	0.088496	0.88693	-0.19879	0.78635	0.44029
-0.0028076	0.21308	0.062571	0.12234	0.85815	-0.89275	-0.93644	0.32895	0.77262	-0.20324	-0.038984	0.59602	-0.1993	0.014016	-0.39875	-0.50947	-0.27978
-0.30266	0.13722	0.96251	0.85352	-0.068773	0.75185	0.53165	0.1544	-0.28729	0.24296	0.46386	-0.11258	-0.072272	0.36943	-0.14733	0.55767	0.67476
-0.67896	0.041693	0.21812	0.58158	0.40681	-0.015176	0.33451	0.19843	0.74028	-0.73927	0.58902	-0.52852	0.11116	0.27566	-0.71217	0.61658	0.86617
-0.59779	-0.087174	0.046441	0.55837	0.50662	0.28013	-0.6643	0.57108	0.37017	0.54407	-0.4443	0.30851	0.35287	0.54654	-0.85636	0.31718	-0.069918
-0.089278	0.051871	0.80024	0.35791	0.30577	-0.66022	-0.94133	0.71091	0.55044	-0.12148	0.17579	0.76995	-0.3374	0.46907	0.4244	0.34705	-0.085515
-0.69596	-0.12313	0.60169	0.87551	0.6126	0.27447	-0.75067	0.66749	-0.5386	-0.68608	0.52937	0.42876	0.26408	0.033109	-0.4366	0.78432	0.31424
-0.056645	0.072053	0.86628	0.30419	0.4238	-0.46185	0.48705	0.45118	0.023591	-0.5275	-0.31853	0.96108	-0.16239	0.058167	-0.063379	0.5919	0.39866
-0.84018	0.054317	-0.096132	0.046124	0.39631	-0.05295	-0.47686	0.18204	0.087334	-0.255	0.23083	0.37531	-0.13828	0.7798	-0.27081	-0.34253	-0.41915
-0.70306	0.0838	0.38115	0.23886	-0.085824	0.30845	-0.42527	0.37558	0.094074	-0.46105	-0.30181	-0.32762	-0.13269	0.41495	-0.19579	0.80471	0.6747
-0.46811	0.013318	0.60578	-0.080587	0.084134	-0.51619	-0.36117	0.50355	0.85024	-0.12489	-0.74711	-0.0011425	0.18542	0.64541	-0.71903	-0.11649	-0.29073
-0.796	0.22187	0.13425	0.72227	0.1011	0.17052	-0.36887	0.57878	0.6285	-0.49212	-0.88946	0.58713	0.33462	0.4397	-0.70965	-0.02224	-0.49957
-0.4364	0.1819	0.19372	0.3083	0.43349	0.52492	-0.36995	0.10707	-0.13226	-0.5139	-0.47118	0.64854	0.025143	0.97833	-0.69455	-0.76746	-0.56626
-0.552	-0.012015	0.6883	-0.33935	0.090758	0.1174	0.68776	0.49461	-0.93314	-0.10153	0.5222	0.0023736	0.28458	-0.20118	-0.68256	0.99588	0.70991
-0.74628	0.039726	-0.08742	0.52942	0.75028	0.21062	0.0061636	0.55767	-0.12516	-0.71548	-0.50414	-0.18621	0.054248	0.35884	-0.094736	0.53918	0.17671
0.10944	0.22519	0.95483	-0.65192	0.32774	-0.29059	0.85925	-0.15199	-0.43968	-0.50459	0.29938	0.022629	-0.024515	0.83296	-0.43178	0.043522	0.23071
-0.95976	-0.032435	0.9347	0.99454	0.22556	-0.26519	-0.19902	0.74321	-0.5169	-0.79774	0.32709	0.092581	-0.25367	-0.27695	-0.28377	-0.60613	-0.15183
-0.64025	0.14794	0.3828	0.12916	0.20809	-0.4632	0.80603	0.40583	0.032834	0.4338	-0.68176	0.94504	0.45201	0.27545	-0.78353	0.76272	0.13322
-0.71522	-0.00029741	0.070407	0.22306	0.26151	0.34653	-0.7865	0.21662	0.23438	0.46416	0.482	0.94655	0.085947	0.89324	-0.9908	-0.53803	-0.30998
-0.54918	-0.13811	0.78234	-0.42134	0.13878	-0.078779	0.20149	-0.091509	-0.66861	-0.58792	-0.43457	-0.15269	-0.68836	0.075819	-0.30031	-0.21345	0.68401
-0.17324	0.20639	0.86339	-0.24456	0.22318	-0.11936	0.083028	0.13196	-0.16318	-0.71284	0.95174	-0.47923	-0.22837	0.85318	-0.23043	-0.6464	-0.42941
-0.40256	0.011577	0.66816	-0.28505	0.16996	0.16392	-0.22157	0.20274	-0.68908	0.30885	-0.493	-0.04706	0.34683	0.45832	-0.80808	0.62374	0.27675
-0.98895	0.077962	0.35276	0.95695	0.16488	-0.20477	0.33035	0.40132	0.42561	-0.54637	-0.13656	-0.15671	-0.1186	-0.18005	-0.57443	-0.18627	0.037613
-0.73481	0.089417	0.53433	0.063808	-0.51197	0.25566	0.92818	0.055668	0.57347	-0.61482	0.71644	0.93264	-0.40116	0.95552	0.31708	-0.10596	0.12276
-0.87528	0.10846	0.57969	0.91977	-0.19888	0.75623	-0.26577	0.69577	0.19504	-0.47512	0.47746	-0.86148	-0.034398	0.77464	-0.24775	0.0059841	-0.35719
-0.43328	0.071781	0.13493	0.72887	0.80205	0.18235	0.782	0.49536	0.31757	-0.92053	0.67852	0.040128	0.46943	0.28618	-0.57403	0.61294	-0.055337
-0.51433	0.087882	0.81726	0.44951	0.19603	0.21096	0.90945	0.42527	-0.21737	-0.74562	-0.1896	-0.9359	0.14671	0.91064	-0.67477	-0.18187	-0.53299
-0.047468	0.22029	0.34953	0.043871	0.35899	0.67673	-0.97738	0.54236	-0.018968	-0.16278	-0.19185	-0.071389	0.64574	0.51363	-0.79776	0.33051	-0.47653
0.033045	0.31919	0.7716	0.77162	0.19058	-0.44727	0.49452	0.63736	0.86779	-0.14977	0.1142	-0.94991	0.33746	0.069791	-0.25647	0.77996	-0.006264
-0.93078	0.068256	-0.45402	0.00019191	0.55268	0.75108	-0.06168	0.71123	-0.29281	-0.80734	0.85899	0.17934	0.31627	0.49201	-0.53602	0.8458	0.16353
-0.30924	-0.11982	0.72601	0.44612	0.42995	-0.64591	0.5087	0.72013	0.96891	-0.2433	0.074795	0.82923	0.5131	0.25324	-0.95014	0.75398	0.022167
0.060754	0.27125	-0.024851	-0.085136	0.64091	0.045364	-0.31063	0.75422	0.36524	0.11925	-0.33151	-0.70106	0.5403	-0.22822	-0.99559	0.67844	0.32431
-0.64502	0.23729	0.7247	-0.092663	-0.09579	-0.43448	-0.44216	0.17373	0.12654	-0.24185	0.096586	0.50506	0.65942	0.66829	-0.75555	0.61087	-0.21639
-0.44512	0.1034	0.62917	-0.52828	0.44697	-0.24972	0.43831	0.066002	-0.99647	-0.52492	-0.36641	0.44963	-0.018718	-0.1129	-0.72151	-0.40152	0.2588
0.3534	0.031577	0.9101	-0.45192	0.79941	-0.2612	0.33733	-0.28539	-0.39856	-0.55588	0.66587	0.25022	-0.21901	0.35475	-0.83362	-0.46743	0.47185
-0.79251	0.089873	0.031616	0.29846	0.29483	0.54967	0.7136	-0.15224	-0.033345	-0.27448	0.067598	0.67814	-0.091664	0.72447	-0.81378	0.39941	0.75605
-0.95131	0.20505	-0.081811	0.40708	0.0257	-0.11539	0.86287	0.27084	0.80103	-0.65155	-0.99027	0.59356	0.098828	-0.033069	-0.40782	0.88334	0.95405
-0.17887	0.30894	0.74871	-0.34196	-0.28626	-0.078466	-0.8165	0.30448	0.11493	-0.85949	-0.37794	0.45078	-0.4843	0.49458	0.24003	-0.42476	-0.21091
-0.27236	0.04077	0.80773	0.084602	0.24286	0.6295	0.58398	0.55341	-0.54885	-0.59727	0.58528	0.23708	-0.28322	0.17517	-0.57091	-0.70077	-0.21482
0.099433	0.17466	0.71667	-0.076928	0.30625	-0.72449	0.83019	0.25976	0.64111	-0.045084	-0.42272	-0.14066	0.26021	0.56994	-0.46684	0.21178	-0.28825
-0.53791	-0.10328	0.563	0.57566	0.72154	0.63532	-0.18761	0.31426	-0.74653	-0.76688	0.94525	0.42526	-0.056532	0.55578	-0.29343	-0.31783	-0.1598
0.30921	0.089497	0.67913	-0.0080116	0.92465	0.28994	0.81628	-0.034812	-0.93201	-0.33224	0.28146	0.81659	-0.38483	0.30959	-0.15368	-0.45821	-0.14333
-0.80461	0.095279	0.87328	-0.018048	-0.4388	-0.10011	0.22439	0.77586	0.040921	-0.76567	-0.87182	-0.21461	0.091613	-0.24765	-0.93819	-0.009564	0.18283
-0.30821	0.019197	0.64271	0.43446	0.87997	-0.84545	-0.11653	0.65911	0.30357	-0.89481	-0.22598	0.43573	0.12012	0.46737	-0.54898	0.33732	-0.010822
-0.74455	-0.053341	0.23578	0.3772	0.38696	-0.37704	-0.31242	0.59795	0.55219	0.0071592	-0.19297	-0.6025	0.211	-0.019128	-0.9284	0.30441	0.29928
-0.062492	0.059679	0.72668	0.38489	0.85433	-0.88316	0.16648	0.67089	0.0095503	-0.52566	-0.19853	0.31104	-0.47335	-0.6104	0.10335	0.2012	0.58513
-0.82606	-0.12873	0.9778	-0.32843	-0.41262	-0.539	0.45988	-0.30619	0.28456	-0.83621	0.042174	0.016521	-0.58211	0.85641	-0.51599	0.063076	0.87264
-0.93374	0.12525	0.39792	-0.060223	-0.32079	0.022738	0.67124	0.58201	0.092625	-0.081904	-0.93794	0.44866	0.15177	0.62654	-0.11918	0.98589	0.41458
-0.51308	-0.027676	0.49464	0.94706	0.75721	-0.44064	-0.49235	0.88016	0.52736	-0.98387	0.21921	-0.66546	0.21802	-0.11101	-0.54449	0.20791	0.064843
-0.81649	-0.011643	0.1296	0.34719	0.35917	0.10182	0.89371	0.46381	0.23435	-0.32421	-0.38701	-0.45549	0.36868	0.40468	-0.46574	0.84452	0.10922
-0.95847	0.2275	0.18647	0.17305	-0.17042	0.094861	-0.73567	0.25002	0.23249	-0.20326	-0.24918	0.45713	0.24708	0.71308	-0.40272	0.3275	-0.21474
-0.83746	0.1584	-0.28458	-0.52201	0.62453	-0.18825	-0.10749	-0.16397	-0.54367	-0.94295	0.083821	-0.035182	-0.48893	0.67503	-0.12214	0.20569	0.53635
-0.37996	0.11166	0.64679	0.28623	0.032968	0.54968	-0.68983	0.5943	-0.32752	-0.16211	-0.69561	0.31764	-0.44077	0.18758	0.40826	-0.6287	-0.33893
-0.76274	0.10953	-0.40715	-0.56823	0.51923	0.016207	0.22892	0.20128	0.22803	-0.70072	-0.079025	-0.058499	0.086754	0.44316	-0.94952	-0.038252	0.42017
0.087802	-0.03342	0.17263	-0.19668	0.99111	-0.17412	0.65822	0.25569	0.20059	-0.98015	0.33259	-0.39549	-0.45523	0.59852	0.50399	-0.059383	-0.12387
-0.93152	-0.082768	0.22013	0.37254	0.6975	0.23829	0.9017	0.12322	-0.97592	-0.70808	-0.36871	0.8239	-0.49206	-0.40123	-0.6581	-0.78446	0.27089
-0.76103	0.22062	0.5663	-0.33806	-0.38258	0.87734	0.27596	0.065951	-0.9455	-0.74246	-0.68586	-0.34491	0.12891	0.54046	-0.43353	0.82977	0.65536
-0.053961	0.050753	0.19029	0.37504	0.8058	-0.057868	-0.17535	0.67071	0.37194	-0.21569	0.68298	0.7256	0.049061	0.49575	0.20123	0.71561	0.10878
-0.90766	-0.10254	0.62944	-0.34834	-0.11973	-0.27294	0.16652	0.15537	-0.16326	-0.70591	-0.20243	-0.41348	-0.30985	0.85309	0.15171	0.53807	0.39011
-0.021572	0.085636	0.72853	0.41337	0.34281	0.3214	0.63665	0.82799	0.15647	-0.69509	0.55807	0.32977	-0.032815	0.87391	0.67237	0.49949	-0.29622
-0.60915	0.040093	0.8784	0.38733	-0.12621	-0.2652	-0.23868	0.74447	0.13341	-0.56798	-0.16677	-0.48488	0.11322	0.22017	-0.4659	0.94016	0.30894
-0.94259	0.23117	-0.89847	0.22558	0.90818	-0.33822	0.10869	-0.20076	0.70836	-0.4311	0.13366	0.51027	-0.048611	0.72075	-0.56736	0.13814	0.49928
-0.51869	-0.012489	0.60391	0.5191	0.90563	-0.9442	0.093849	-0.05816	-0.032439	-0.30118	-0.36728	-0.0091796	-0.30727	0.25751	-0.67469	-0.17224	0.46238
-0.40626	-0.084406	0.61493	0.75007	0.18009	0.44875	0.87515	0.50318	0.23556	-0.0040682	-0.1564	0.015001	-0.38234	0.60569	0.19494	0.31098	0.095432
-0.68716	0.091741	0.040547	0.85882	0.33575	0.64998	0.17843	0.17562	0.21593	-0.17552	0.37849	0.1897	-0.12025	0.33837	-0.62663	0.7727	0.82186
-0.74541	0.19219	-0.37951	0.26056	0.70338	0.81924	-0.24301	0.45001	-0.98301	-0.79678	0.78671	0.22964	0.2569	-0.22599	-0.47036	0.79027	0.39433
-0.18076	0.1005	0.6913	0.31219	0.43999	0.52753	-0.26939	0.19304	-0.608	-0.4771	0.0080491	-0.57603	-0.4575	0.53968	0.20186	-0.89469	-0.46684
-0.79542	-0.068419	0.62816	0.42514	0.46064	0.14368	0.33325	0.66471	-0.72912	0.042661	-0.71347	0.2093	0.20004	0.51509	-0.83516	0.11095	-0.16997
-0.44796	0.086264	0.35717	0.72461	0.51502	-0.36635	-0.9262	0.70347	0.4173	0.24294	0.6472	0.57196	0.40658	-0.082382	-0.48874	0.67228	0.19186
-0.41432	0.064996	0.27599	-0.63716	0.17642	0.39114	-0.17463	0.29179	-0.71562	0.15863	-0.96504	0.14788	-0.25111	0.26493	-0.44548	-0.77239	-0.20468
-0.17233	0.17517	0.2081	0.10486	0.66143	-0.09461	0.44385	-0.021528	0.35882	-0.82299	0.49589	-0.35766	-0.39342	0.62886	-0.035031	-0.14688	0.1991
-0.72748	-0.099957	0.15292	0.47953	0.57893	-0.29888	-0.2169	0.67812	0.54359	-0.46805	-0.09414	-0.80975	-0.032951	0.79031	0.46085	0.91865	0.27535
0.18923	-0.031762	0.61498	0.63591	0.72319	0.38654	0.5147	0.74708	0.66289	0.048697	0.61078	0.63839	0.33831	0.89592	-0.34522	0.095303	-0.40579
-0.032482	-0.48685	0.85911	-0.32004	0.66848	0.36809	0.49032	0.26519	-0.64147	-0.45671	0.66538	0.085004	-0.60667	0.44662	-0.2792	0.23522	0.83853
-0.12677	0.22134	0.27118	-0.41336	0.63341	-0.34838	-0.19031	0.35553	-0.54544	-0.51205	-0.27	0.047642	-0.3728	0.46644	0.75116	0.78575	0.26256
-0.2438	-0.053427	0.84253	0.095832	0.32148	-0.26751	0.95911	0.048016	0.22383	-0.8531	-0.84366	0.32949	-0.60708	0.66826	0.36602	0.41797	0.56852
0.3008	-0.26393	0.52234	0.4631	0.92549	0.19954	0.51217	0.72723	0.78373	-0.59682	-0.72308	0.25404	-0.61304	0.59454	0.18842	-0.16415	-0.03727
-0.7914	-0.13518	0.29775	0.74059	0.52701	0.11397	0.36926	0.61455	0.30346	-0.45026	-0.61155	-0.70468	0.10908	0.72889	0.015408	0.33545	-0.12469
-0.31279	-0.048921	0.77318	0.7275	0.46239	-0.61096	0.29963	-0.056955	0.69654	-0.010256	0.060844	-0.88786	-0.43943	0.49303	0.009949	-0.30329	0.16523
-0.91447	0.0026412	0.41728	0.6094	0.10175	0.029672	-0.05297	0.54427	0.54605	-0.70058	0.5681	-0.89181	0.30785	0.3537	-0.60168	0.56652	0.31461
-0.88659	0.13694	0.70935	0.80379	-0.12112	-0.060481	0.10129	0.88309	-0.357	-0.34675	-0.24192	-0.95575	-0.45898	0.29275	0.36305	0.14225	-0.18751
-0.61686	0.11953	0.38678	0.33042	-0.13471	0.99288	-0.2239	0.38027	-0.37832	-0.75702	0.10785	0.14858	0.16973	0.53633	-0.13597	0.798	0.1878
-0.20727	0.18739	-0.28194	0.33139	0.87376	0.0029407	-0.40047	0.31775	0.70009	-0.92945	-0.16544	0.92933	-0.42004	0.54961	0.53056	0.70803	0.64263
-0.45028	0.23142	-0.055545	-0.28378	0.65002	0.051117	0.7095	0.14517	-0.52317	-0.15825	-0.30323	-0.17438	0.041837	0.14461	-0.67494	-0.88147	-0.44203
-0.31565	0.089424	0.48643	0.58231	0.16095	0.42604	-0.38865	-0.09241	0.41753	-0.20851	0.1474	0.74718	-0.018648	0.26366	-0.85508	0.18144	0.65756
-0.95286	0.11889	0.26518	0.59896	0.20788	0.28346	0.42655	-0.027708	-0.058496	-0.73148	0.014726	0.38713	0.14217	0.69188	-0.37079	0.57489	0.42251
-0.014838	0.17838	0.33472	-0.63224	0.70128	-0.46003	0.94333	-0.013556	-0.32627	-0.43324	-0.17239	0.48994	-0.014729	0.27914	-0.48132	0.52392	0.56619
-0.42647	0.32538	-0.058455	-0.62814	0.33159	-0.2689	-0.36826	0.18041	-0.39537	-0.36059	0.10801	-0.75968	0.22891	0.061311	-0.58532	0.4549	0.27187
-0.45318	0.064193	0.49538	0.026574	0.34827	0.3551	0.12375	0.74289	-0.41245	-0.53884	-0.2388	0.20296	0.23885	0.79191	-0.45125	0.29146	-0.42958
-0.4599	0.16637	0.52275	0.4688	-0.046626	0.88837	-0.47089	0.64797	0.069407	-0.88459	0.52148	0.0029555	-0.12444	0.97409	0.48725	0.34655	-0.20302
-0.50199	0.21276	-0.66641	-0.40972	0.69667	-0.22734	0.72422	0.30391	0.30149	-0.44208	0.47258	0.91697	-0.67192	0.53931	0.77838	0.14517	0.17799
-0.79628	0.089784	-0.04583	-0.61969	0.6957	-0.78378	0.046982	-0.030816	-0.2382	-0.66831	0.45768	-0.54069	-0.020143	0.55672	-0.47826	0.085409	0.11335
-0.60566	-0.071557	0.52804	-0.36009	0.42496	-0.63267	0.74613	0.54981	-0.32395	-0.50474	-0.99422	0.44019	0.017073	0.14041	-0.15442	0.35337	0.17552
-0.38022	-0.10291	0.37454	0.378	0.77006	-0.63692	0.92047	0.56052	0.65251	-0.41582	0.03247	0.36812	-0.21807	0.89559	0.14198	-0.14471	-0.33157
-0.525	0.017298	0.81558	0.55001	0.2497	0.086474	-0.026329	0.86675	-0.37362	-0.48797	0.4339	-0.089743	0.084328	-0.40275	-0.95737	-0.35104	-0.17483
-0.82025	0.10393	0.62581	0.072482	0.20157	-0.054146	0.16514	-0.27826	-0.84238	-0.86679	-0.34808	0.21401	-0.28976	-0.05962	-0.76555	-0.26322	0.79977
-0.032424	0.15835	0.6797	-0.12418	0.16755	0.35908	-0.33153	0.67719	0.060336	-0.012009	-0.88439	0.6254	0.81465	0.73079	-0.95507	0.48688	-0.53644
-0.64649	0.012491	0.92798	0.48685	-0.19917	0.68731	-0.33564	0.57491	-0.27802	-0.17592	0.33599	-0.88702	0.33738	0.32395	-0.45164	0.28852	-0.023451
-0.93913	0.18018	0.65442	0.8505	-0.33865	0.76923	0.82962	0.38109	-0.80326	-0.71514	-0.31275	0.12935	-0.4849	-0.087462	0.40347	-0.2158	-0.032214
-0.42884	0.081646	0.24224	-0.47613	0.53362	-0.66161	0.59492	0.54535	-0.3899	-0.27967	-0.31759	0.87606	-0.50272	0.74783	0.62969	-0.031413	-0.42255
-0.06794	0.023222	0.89148	0.92015	0.50445	0.60862	0.30276	0.18953	0.027872	-0.057822	0.65145	-0.03453	0.57427	0.68462	-0.77187	0.46325	-0.19299
0.17679	-0.14273	0.54198	-0.81986	0.91369	-0.59594	0.91994	0.50571	-0.21123	-0.22552	-0.29892	-0.47129	-0.46895	0.21392	0.26515	-0.097159	0.14887
-0.27124	0.26619	0.32839	-0.60068	0.27095	0.07842	-0.49491	0.086479	-0.6667	-0.41099	-0.57207	-0.62952	-0.12019	0.80788	-0.34379	0.36452	0.081045
-0.13499	0.10968	0.12151	-0.44515	0.64863	0.17312	-0.035502	0.13194	-0.25113	-0.37131	-0.19254	0.28395	-0.14716	0.64416	0.1669	0.53531	0.4722
-0.54768	0.020071	0.49669	-0.32446	0.44279	-0.57573	-0.16694	0.40176	-0.58318	-0.084017	-0.32325	-0.28019	0.17501	-0.18029	-0.96172	0.49901	0.49216
-0.60922	0.12537	0.30638	0.64586	0.15051	0.69352	-0.2102	0.34587	-0.25354	-0.58878	-0.58575	0.71866	-0.31047	0.29672	0.12929	0.0041276	-0.095282
