# Supplementary material for: Distinct cellular states determine calcium signaling response
Source: Mol Syst Biol. 2016 Dec 15;12(12):894. doi: 10.15252/msb.20167137 (PMC5199124; doi:10.15252/msb.20167137)
Supplement: Supplementary file 6 — Source Data for Figure 3 [file MSB-12-894-s005.zip › parameterDistributionGroup/parameterDistribution133.csv]

0.034606	-0.40567	-0.073468	0.32214	-0.39438	0.087218	0.4502	0.55241	0.42313	0.7315	-0.70777	-0.70793	-0.76359	-0.17579	-0.29707	-0.58586	0.40475
0.28313	-0.64746	0.17977	0.15963	0.43461	0.80112	-0.4801	0.15896	0.10698	0.49933	0.67962	0.89216	0.022769	-0.8951	-0.24227	0.29484	-0.26321
-0.1307	0.20338	0.17432	0.54242	0.68403	0.57848	0.45503	-0.21576	0.63113	-0.14628	0.050637	-0.15646	-0.12742	-0.38024	-0.54662	0.53439	0.54883
-0.68004	0.023214	0.4697	-0.14334	-0.37448	0.59986	0.25771	-0.68535	0.86683	0.051885	-0.61887	-0.62182	-0.20988	0.56987	0.6789	0.85995	-0.16401
-0.4664	-0.45813	0.74509	0.26966	0.9057	0.73469	-0.65455	-0.27059	0.48419	0.37785	0.97205	0.59716	-0.43987	0.062588	0.85312	0.03266	-0.77472
-0.14655	-0.19386	0.74804	-0.4686	-0.27409	-0.024023	-0.23864	0.43571	0.71417	0.6355	0.42813	-0.075687	-0.51766	0.9457	-0.18378	-0.57107	-0.085697
0.034703	-0.57327	0.4616	0.11494	0.19313	0.28223	-0.67755	0.37033	-0.085549	0.49056	-0.082848	0.021603	-0.50599	-0.32332	0.62871	0.066769	-0.31356
0.041496	0.35647	0.31747	-0.37461	-0.57163	-0.059459	0.72049	-0.36893	0.79126	0.95429	-0.17564	0.071753	-0.12434	0.42063	-0.0075015	-0.56959	-0.99546
0.15355	0.21983	-0.90865	-0.80024	0.21003	-0.26294	0.14118	-0.81977	0.25442	0.71822	-0.54167	0.24169	0.088943	-0.13346	-0.25708	-0.096841	-0.71142
-0.19261	0.10137	0.40755	0.36416	-0.04855	0.71887	-0.24525	0.80888	0.67039	0.37975	-0.08287	-0.43021	-0.27511	-0.81957	0.67687	0.2889	-0.60093
-0.24	-0.75143	0.60984	0.21695	-0.91272	0.29634	0.2409	0.41659	-0.59115	0.63727	-0.39677	0.11636	-0.34652	-0.90242	-0.33085	0.71579	0.93186
0.10996	-0.92811	0.24583	-0.39306	0.89978	-0.76889	0.63814	-0.71521	0.54699	0.38345	0.54695	-0.55339	0.058017	0.28988	0.71716	0.61707	-0.93829
-0.53637	-0.4346	0.95188	-0.49912	-0.28002	0.12405	-0.027197	-0.39142	0.17539	0.14552	0.92002	0.23243	-0.40355	0.62924	0.22641	0.27465	0.057019
-0.45478	0.10839	-0.40348	0.70091	0.58698	-0.60503	0.42051	-0.78494	-0.7059	0.65129	-0.5501	-0.37191	-0.32023	0.27032	-0.20873	0.15531	0.18624
-0.94277	-0.91621	-0.064214	0.026126	-0.69503	-0.1386	-0.63614	0.28757	0.72914	0.498	0.71677	-0.1413	-0.64718	-0.57616	-0.47449	-0.79607	0.053841
0.054438	-0.34709	-0.86216	-0.52562	-0.13078	-0.75458	0.16833	-0.16376	0.77574	0.50064	0.14762	0.99334	0.41827	-0.60293	0.00055613	0.74061	-0.77224
0.012354	-0.27703	0.58526	-0.61331	0.29784	0.63754	0.080144	-0.055063	0.66511	-0.050191	-0.38677	-0.60429	-0.28436	0.7067	-0.94784	-0.086111	0.67237
-0.052735	-0.34948	0.51149	-0.67657	0.91356	0.17511	-0.55897	-0.52671	-0.61991	0.74148	0.038414	0.31789	-0.6411	-0.39674	0.067571	-0.54562	-0.1968
0.45812	-0.66868	0.33942	-0.13754	-0.81899	-0.43664	-0.21227	0.27667	0.083296	0.78634	0.58631	-0.60582	-0.041124	0.24704	0.17143	0.31142	-0.48968
-0.50748	-0.30131	-0.49233	0.4256	-0.25163	-0.53899	-0.39289	-0.15349	0.28065	0.23655	0.41134	-0.29856	-0.23854	-0.82969	0.53102	0.068523	-0.73789
-0.21605	-0.78954	-0.47605	0.028976	0.35872	0.69284	0.39504	0.91463	0.68897	-0.26917	-0.36469	-0.074441	0.13337	-0.52524	-0.13959	0.27029	-0.59811
-0.91729	-0.72281	-0.14067	0.16656	0.19805	-0.036285	-0.033057	-0.84277	0.48491	0.087582	-0.3937	-0.3117	0.17006	-0.82892	-0.55665	0.43353	-0.05366
-0.049836	-0.21499	-0.14182	0.58297	0.85496	-0.27198	-0.48832	0.27964	-0.10712	0.073417	0.7976	-0.29191	-0.47715	-0.31894	0.75541	-0.26811	-0.85846
-0.76297	-0.62996	-0.18626	-0.23023	-0.81343	0.21357	-0.6505	-0.1818	-0.29911	0.33413	0.19528	0.10625	0.21338	-0.37608	-0.34397	0.35797	-0.50131
0.096134	-0.88573	0.44561	-0.40003	0.76553	-0.19268	0.75066	-0.97716	-0.11017	0.02352	0.45686	0.83602	-0.43353	-0.77385	-0.24592	0.18584	0.57078
-0.81619	-0.86476	0.19192	-0.071518	0.87919	0.63101	-0.16865	0.97894	-0.56041	-0.0058887	0.18282	-0.62455	-0.012377	-0.34366	-0.51977	0.54331	0.27071
-0.99892	-0.27112	0.00052481	-0.70701	-0.47903	0.783	0.46079	0.30316	0.74649	-0.27447	-0.11095	-0.32837	-0.30609	-0.52945	-0.007385	0.33788	0.11851
0.36037	-0.9813	0.91821	-0.47626	0.55285	-0.57447	0.85452	0.25816	-0.72306	0.70179	-0.19026	-0.14029	-0.59947	0.73897	0.93036	-0.48622	-0.90025
-0.3477	-0.13748	0.57015	0.97065	-0.92874	0.47441	0.13881	-0.49867	0.42867	0.40278	0.47715	0.95437	-0.20473	-0.87099	0.044039	-0.16064	-0.47004
0.24872	-0.64328	0.19314	0.48634	0.10872	-0.74954	0.89797	0.30672	-0.41272	0.95133	-0.51841	0.79727	-0.1517	0.35772	-0.5105	-0.37306	-0.29362
-0.89628	-0.32818	-0.68956	-0.46387	0.3806	0.88391	0.13112	-0.94616	-0.37512	-0.6063	-0.44831	0.027781	-0.42599	-0.42203	0.00059869	0.61899	0.69633
0.13623	-0.12971	0.55428	-0.19788	0.63466	-0.86147	0.12976	0.34202	-0.89151	0.59037	0.453	-0.98909	-0.24911	0.46583	-0.16672	-0.83308	-0.93428
-0.2764	-0.31587	0.0045201	0.87754	0.64251	0.66965	0.50355	0.097254	-0.70779	0.70902	0.62121	-0.17439	-0.4754	-0.52524	-0.2149	0.074133	0.36232
-0.070148	-0.46775	0.41678	-0.7374	0.91998	0.72464	-0.33101	0.16505	0.13719	0.37332	0.74987	0.11638	0.087227	-0.086722	-0.16214	-0.39292	-0.98869
-0.41587	-0.55865	0.04643	0.54712	0.26092	0.81516	0.12238	0.4813	0.7467	0.66401	-0.75189	0.52718	-0.15947	0.35407	-0.38519	0.20477	0.064661
-0.2099	-0.51406	0.96969	-0.33549	-0.95878	0.33229	-0.15902	0.41781	-0.59904	0.57128	0.22816	0.6866	-0.51437	-0.89936	0.3603	-0.36179	-0.48616
0.6228	-0.55121	0.54729	0.7168	-0.34036	0.90403	0.61697	-0.62347	0.5653	-0.090007	0.39586	-0.48517	-0.23288	-0.50041	0.15613	-0.41737	-0.82778
-0.74297	-0.45936	-0.58586	0.29083	0.46515	-0.17231	0.15208	0.16026	-0.99316	0.2934	-0.36213	0.19266	0.014922	-0.83081	-0.64817	-0.084035	-0.28656
-0.059979	-0.62109	-0.33803	0.2877	0.81992	-0.24469	-0.65417	0.14528	0.50672	0.56969	0.60678	0.64844	0.010189	-0.68428	-0.02671	0.55502	-0.20063
0.5009	-0.95741	0.92843	0.91042	0.46193	0.88205	-0.31033	0.6228	-0.84516	0.40754	-0.40725	0.84194	0.1373	-0.8943	0.03655	0.0071789	-0.98624
-0.59949	-0.17321	0.026816	0.14877	0.58199	0.98408	0.35898	0.23997	-0.085618	0.48794	-0.19766	-0.73625	-0.4473	-0.039035	-0.76142	0.17912	0.97374
0.83943	-0.81366	0.77036	-0.054126	-0.59782	-0.69917	-0.62037	-0.76758	0.39623	0.51535	-0.79665	0.25577	-0.48655	-0.1245	-0.34209	-0.25345	0.2841
-0.36336	-0.38864	-0.44475	-0.25172	-0.45072	0.31758	-0.95135	0.22873	0.66275	0.62426	-0.85425	-0.37947	0.19571	-0.28455	-0.77717	0.80424	0.4987
0.33826	-0.46604	0.15328	0.15401	0.60085	-0.26152	-0.41248	0.86717	-0.89204	0.60631	-0.027302	0.60051	-0.40142	-0.42958	0.78049	0.27837	-0.44353
-0.7718	-0.21177	0.46821	-0.28049	-0.21441	0.7377	-0.51213	0.71765	0.32159	0.41216	0.72363	0.18623	-0.60512	-0.82142	0.9497	-0.40046	-0.83799
-0.4843	-0.3336	-2.3132e-05	-0.34286	0.42799	-0.30977	-0.28901	0.34847	0.0066627	0.7814	-0.79856	0.47509	-0.39521	0.10851	0.079304	-0.34578	-0.48146
-0.54202	-0.56544	0.016875	-0.29609	0.1196	-0.016064	-0.75735	-0.056693	-0.83814	0.078305	-0.33406	-0.57864	-0.29758	-0.65063	0.21907	-0.33194	-0.70339
-0.16342	-0.5862	-0.082827	0.12197	0.9365	-0.95421	-0.080878	0.40534	-0.38088	0.70309	0.70363	-0.42568	-0.11553	-0.22062	-0.16461	0.72864	0.35318
0.19603	-0.17774	-0.81395	0.95471	0.24512	-0.34764	-0.76237	-0.46917	0.84934	0.22672	0.36622	-0.41048	-0.70705	-0.54385	-0.25203	0.010992	0.75421
0.62559	-0.028433	0.86383	0.19063	-0.11811	0.34975	0.23969	-0.19235	0.83196	-0.2685	0.33213	-0.23023	-0.19256	-0.28942	0.67887	0.4826	-0.50393
-0.29265	0.042185	0.16493	0.26161	0.1814	0.011752	0.37586	0.18466	-0.55305	0.84788	0.10779	-0.52503	-0.28914	0.40603	-0.45834	-0.25618	-0.07239
0.55019	-0.15677	0.25849	-0.49863	0.42161	0.51843	0.081454	-0.90941	0.46707	0.27639	0.10893	0.77094	-0.86399	-0.43757	-0.37219	-0.49702	0.73481
0.46964	0.19775	0.052797	0.76811	0.13517	0.71315	0.21238	0.55119	-0.77827	0.71081	-0.16215	-0.65109	-0.39577	0.56445	0.07828	0.36104	0.27813
-0.37071	0.18419	-0.01192	0.37069	-0.23625	0.6613	-0.054181	-0.50209	-0.62279	0.63318	0.57788	0.48988	-0.063699	-0.75712	0.64407	0.56542	-0.61366
-0.36673	-0.009981	0.16265	0.57906	0.26653	0.2443	-0.24121	-0.90192	0.68924	0.15082	0.4991	-0.090562	-0.59296	0.18151	0.36013	-0.36281	-0.36088
-0.90961	-0.17709	0.51386	0.69436	-0.6373	0.038609	0.15036	-0.34456	0.093157	0.81897	0.1541	-0.66229	-0.47859	-0.3254	0.4243	-0.5568	-0.86542
-0.51267	-0.083749	0.5215	0.55145	-0.051606	0.096315	0.35537	-0.0061657	0.3282	-0.098426	-0.34116	0.52632	0.02334	-0.84995	-0.12893	0.39883	-0.22039
0.42614	0.047355	-0.15403	-0.99692	0.88168	0.54689	0.35388	0.14709	0.67069	-0.05246	0.8041	-0.71655	-0.77543	-0.15861	-0.0055632	-0.85321	-0.10577
0.37954	0.083211	0.13539	-0.24122	-0.77373	0.85379	0.17625	0.54365	-0.38116	0.34346	-0.84401	0.96302	-0.035432	-0.49415	0.16934	0.98168	0.08081
-0.027171	-0.79059	-0.16092	-0.3563	-0.83382	-0.073736	-0.54972	0.99659	0.76807	-0.13005	0.81201	-0.6128	-0.30099	0.26178	0.1497	0.2978	-0.082207
-0.27199	-0.3393	-0.44008	-0.55261	0.12281	0.64635	-0.40819	-0.27595	0.49558	-0.16588	0.64745	0.85236	-0.19274	0.39771	-0.38568	0.3899	0.30599
0.014556	0.28533	0.80399	0.021216	0.71544	0.83859	0.12955	-0.62442	-0.25152	0.73907	0.3231	-0.75923	0.0029526	-0.32261	0.1764	0.41065	-0.43883
-0.72792	-0.89105	0.20965	-0.48483	-0.96405	0.46146	-0.03446	-0.48962	0.30745	0.24876	0.13657	-0.68956	0.48167	0.41915	-0.86922	-0.18295	-0.98804
-0.39427	-0.68554	0.59136	-0.48533	0.099701	0.65824	-0.70694	-0.69431	0.67628	0.50992	0.55604	0.040266	0.10709	0.91275	-0.17232	0.80477	0.064959
-0.061727	-0.31617	0.70502	-0.7379	0.69102	0.26909	0.35111	0.022609	0.89116	-0.10572	0.98339	-0.21364	-0.42591	-0.23582	-0.45822	0.086243	0.66663
-0.55493	-0.77884	0.16955	-0.26924	-0.53626	-0.012153	-0.60425	-0.25707	-0.084722	0.088621	0.22196	-0.13669	-0.39685	-0.50598	0.82401	-0.081657	-0.78638
-0.28427	-0.14993	0.10554	0.049739	0.63183	0.80534	-0.90433	0.18178	-0.44387	0.76054	-0.37027	-0.21237	-0.72535	0.90754	0.87602	0.60366	0.33951
0.60377	0.036029	-0.18281	-0.037393	-0.32083	-0.15367	-0.36259	-0.37691	-0.47704	0.82445	-0.33206	-0.13786	-0.46083	-0.38607	0.87782	-0.19263	-0.93062
-0.42038	0.39217	0.5565	-0.56258	0.16189	0.50029	0.81633	0.727	0.095142	0.95026	0.058739	-0.049002	-0.65343	-0.85857	0.31116	0.2071	0.30024
0.64305	-0.046103	0.091044	-0.43727	0.29266	-0.1084	0.73887	0.41142	-0.553	0.80965	-0.50659	0.072293	-0.11446	0.3548	0.11086	0.23937	-0.40162
-0.54364	-0.45504	0.36334	-0.60746	0.49278	-0.56164	0.78486	-0.84876	-0.23252	0.40235	-0.60409	0.77329	-0.29068	0.09175	0.89936	0.55813	-0.47235
-0.81277	-0.14799	-0.1921	-0.25361	-0.77264	-0.29236	0.51567	-0.72285	0.76412	0.79937	-0.098377	-0.62342	-0.33502	-0.037344	0.34077	0.65147	0.19743
-0.28868	-0.52901	0.29675	-0.59613	0.63942	-0.041886	0.11039	0.21712	-0.13834	0.11583	-0.99105	0.68416	-0.01047	-0.27051	0.26381	0.40593	-0.54711
-0.019614	-0.34532	-0.74463	0.36947	-0.70453	-0.0058325	-0.48095	0.39149	0.96862	0.23572	-0.44469	0.67528	0.33569	-0.89812	-0.61928	0.93605	0.15953
-0.83067	-0.56988	0.29248	0.80473	-0.42107	0.76042	-0.060373	-0.82827	0.19392	-0.43544	0.39814	-0.87523	-0.21627	-0.6476	0.65493	0.64465	-0.31573
-0.26656	0.14472	-0.39787	-0.52121	0.72393	-0.023439	0.95155	0.14153	-0.2918	0.77241	-0.043663	-0.57031	0.15484	-0.49493	-0.57764	-0.29319	-0.80231
0.88619	-0.64001	0.72772	-0.53307	0.62746	0.4714	-0.41764	-0.71972	0.23328	-0.080571	0.64555	-0.52787	-0.48924	-0.25903	0.52062	-0.60291	-0.86164
-0.96977	-0.38289	-0.060247	-0.52965	-0.24083	-0.55658	-0.084117	-0.65633	0.4135	0.0053117	0.20642	0.84483	0.60519	-0.42126	-0.3346	0.77954	-0.83738
-0.89142	-0.5036	0.30121	-0.77356	-0.96376	0.75079	-0.60246	-0.017851	0.32832	-0.90331	-0.0025549	0.10185	-0.13891	-0.4974	0.67603	0.60944	-0.54428
-0.54681	-0.099375	0.15862	-0.15057	0.95022	0.47585	0.086915	0.99373	0.38925	-0.43231	0.58523	0.29683	0.056743	-0.90028	-0.25019	0.19132	-0.41005
0.047291	-0.46882	-0.76781	-0.35582	-0.62805	0.47835	-0.8147	0.412	0.48934	0.2539	0.48709	0.073082	-0.6662	-0.32633	0.28211	-0.44162	-0.14762
-0.29632	-0.23976	-0.35429	-0.6338	0.72534	0.48431	0.72667	0.19057	0.95174	-0.33324	0.082531	-0.87522	-0.52803	0.64031	0.40456	0.45566	0.29243
-0.91105	-0.2589	-0.0095266	-0.037588	-0.059351	0.1432	-0.35369	-0.54508	0.66184	0.29269	0.35864	-0.40347	-0.37996	0.042284	-0.19479	0.56116	0.66163
0.127	-0.7674	0.91336	-0.72191	-0.92173	-0.97535	-0.58547	-0.55279	0.054005	0.80791	-0.58054	0.22433	-0.28209	-0.49309	-0.038658	0.079011	-0.15394
0.52488	-0.30448	0.38713	0.24925	0.12633	-0.46365	0.2989	0.081798	0.89834	0.54715	-0.96935	0.79817	0.052552	-0.45719	-0.20953	0.74157	0.12537
0.59938	-0.7517	-0.25604	-0.26365	-0.89293	0.010649	-0.95569	-0.29368	0.48727	0.44152	0.4875	-0.91964	-0.40266	0.48707	0.82271	-0.18858	-0.9813
-0.9267	-0.083071	-0.16937	-0.71512	0.81572	0.66093	0.5649	-0.05522	0.69517	-0.048623	-0.055468	-0.2684	-0.42195	0.63635	0.086084	-0.55751	-0.54081
-0.52264	-0.97775	0.3355	0.33711	0.16042	0.043998	0.84917	0.58826	0.68732	0.31828	-0.3164	0.49383	-0.16687	-0.70046	-0.54648	-0.93471	-0.77452
0.42615	-0.45217	0.098652	-0.40763	0.14288	-0.15419	0.13451	0.49625	-0.062612	0.29023	-0.20301	0.45573	-0.069735	-0.81095	0.11483	0.48206	-0.31741
0.43599	0.021793	-0.26592	0.046617	-0.36767	0.54588	0.19902	0.70439	-0.93342	0.73152	-0.86441	-0.22153	-0.19057	-0.91125	0.86282	0.49871	-0.68696
0.13507	-0.77759	0.89291	0.21343	0.4008	-0.1149	0.7718	-0.32298	-0.15139	0.96429	0.10874	0.20604	0.24514	-0.36348	-0.63685	0.52049	-0.12714
-0.51713	0.16212	-0.37106	0.40627	0.049018	0.30344	0.53554	-0.85092	0.37371	0.24487	0.022715	-0.98846	-0.9242	0.57757	0.38233	0.057934	0.60325
0.83827	-0.83595	0.14251	-0.34421	0.5174	-0.36258	0.30503	0.2318	-0.0082993	0.8362	-0.39315	0.61474	-0.19386	0.4022	-0.00067449	0.41072	-0.022358
0.021928	-0.59115	0.2729	0.12797	-0.48319	0.5237	-0.58313	0.13345	-0.14653	0.92021	0.56924	-0.35	-0.4024	0.047533	0.12794	0.11058	0.01589
-0.50595	-0.16414	-0.83557	-0.95529	0.57664	-0.36022	0.4044	0.074345	0.25084	0.23528	0.31037	0.06004	-0.25093	0.61861	0.85852	0.62069	-0.51786
0.55522	0.093701	0.48703	-0.70704	0.086974	-0.79059	-0.31598	-0.52492	0.04543	0.6136	0.61874	-0.63084	-0.32794	-0.36878	0.25532	-0.60023	-0.98135
-0.1584	-0.52331	-0.037942	-0.54914	-0.0022282	0.49137	0.14882	-0.013574	0.2182	0.4959	0.19566	0.46662	0.0060483	-0.66586	-0.6105	-0.10614	-0.23382
0.37012	-0.3648	0.49455	-0.31791	0.85204	0.41398	-0.099036	-0.98573	-0.31631	0.65175	0.29894	0.89905	-0.43041	0.60067	-0.41421	-0.75205	-0.29319
-0.34915	-0.39923	-0.12729	-0.35241	-0.9322	0.78592	-0.46763	0.53738	0.66736	0.023469	-0.67172	-0.53892	-0.74267	0.54204	0.11925	0.39194	0.9523
-0.84023	-0.15327	0.459	-0.10304	0.75167	0.74171	0.13133	0.062086	0.020222	-0.33663	-0.30422	0.55483	0.27689	0.57525	0.68365	0.97108	-0.93872
0.016542	-0.693	-0.74648	0.22973	0.37348	0.9663	-0.16887	0.94736	0.37605	0.33868	0.93223	0.15908	-0.60919	-0.30888	0.27775	-0.52834	-0.4308
0.091064	0.37413	0.91167	-0.5133	0.65461	0.12273	-0.72833	0.6054	-0.10084	0.39108	-0.8733	-0.046731	-0.38417	0.05574	-0.11942	0.46993	0.59251
-0.7977	-0.45044	0.40872	-0.37313	-0.24206	0.63221	-0.20283	-0.093687	-0.27891	0.32142	0.32889	0.15381	0.43432	-0.52041	0.19088	0.85653	-0.92061
-0.95777	-0.36965	-0.17807	-0.99503	-0.09478	0.79363	0.28475	0.23464	0.81313	-0.93245	0.66813	-0.82827	-0.13757	0.23209	-0.2984	0.54184	0.24865
0.068373	-0.14077	0.78784	0.39904	-0.36503	-0.081742	-0.21079	0.45916	-0.020355	0.65226	0.14591	-0.91794	-0.64141	-0.32414	0.34366	-0.25624	-0.13599
0.11734	0.15067	-0.28502	-0.91154	-0.0013775	0.85531	-0.28455	0.0067908	0.46098	-0.99524	-0.4421	-0.27786	-0.37175	-0.27453	0.67047	0.8281	0.11397
-0.20963	-0.96822	0.7587	-0.50658	0.46043	-0.44568	-0.0083994	-0.8497	0.22148	0.29242	0.23384	-0.23376	-0.20947	-0.34509	-0.12658	-0.70589	-0.80454
0.77054	-0.8211	-0.22739	-0.61441	-0.69485	-0.039551	-0.19101	0.11811	-0.43982	0.21712	0.25089	-0.81581	-0.4043	-0.46855	0.46436	0.46385	0.0086171
-0.5596	-0.54492	0.1401	-0.14612	0.35879	0.30263	0.050901	-0.0054571	0.14109	0.30026	-0.048362	-0.38577	-0.022717	-0.16241	-0.66095	-0.2506	-0.33713
0.41511	-0.42814	-0.16653	-0.80164	0.53536	0.1463	0.25948	-0.026507	-0.0065543	-0.11488	0.76482	0.40742	-0.15488	-0.031875	0.68892	0.33042	-0.73262
-0.30523	0.52906	0.0049687	0.45594	0.66735	0.92211	0.21227	0.35787	0.30883	0.034033	-0.81507	-0.90815	-0.14683	0.42515	0.25724	0.40426	-0.30249
0.33804	0.048036	-0.62199	-0.76762	-0.25499	0.8246	-0.6966	0.39023	0.54033	0.82321	0.90824	0.63449	-0.45082	0.83226	0.70696	-0.16638	-0.75802
0.60329	-0.72233	0.72357	-0.54939	-0.72013	-0.061037	-0.28154	0.067799	0.28067	0.44656	-0.75038	0.49474	-0.55578	0.73703	0.11704	0.39659	0.60592
-0.36704	-0.14023	0.58307	0.84147	-0.43752	-0.28336	-0.71343	0.93673	-0.45735	0.78956	0.2095	0.054697	-0.13273	0.60281	0.54702	0.39103	-0.64895
