# Supplementary material for: Distinct cellular states determine calcium signaling response
Source: Mol Syst Biol. 2016 Dec 15;12(12):894. doi: 10.15252/msb.20167137 (PMC5199124; doi:10.15252/msb.20167137)
Supplement: Supplementary file 6 — Source Data for Figure 3 [file MSB-12-894-s005.zip › parameterDistributionGroup/parameterDistribution134.csv]

0.2323	0.27659	0.13363	0.17138	0.98787	-0.51496	-0.84731	0.44609	-0.19595	0.051371	0.12093	0.80492	-0.56321	0.50474	0.36432	-0.55299	-0.60521
-0.9506	-0.045192	-0.15669	0.6341	0.71856	-0.13582	0.60963	0.27354	0.51589	-0.26986	-0.52491	0.27531	0.26808	0.37499	-0.50163	0.82754	0.40198
-0.79523	0.14224	0.24797	0.78556	0.43962	-0.2147	0.22285	0.3069	0.20114	-0.082062	0.45611	0.066195	-0.20963	0.81688	0.27105	0.25307	-0.095214
0.059404	0.27574	0.96126	-0.026564	-0.35763	0.058872	-0.83007	0.2694	0.32846	-0.44779	0.26416	0.6925	-0.24659	0.8275	0.51375	0.20777	-0.16548
-0.25505	-0.25178	0.91033	0.18046	0.43643	-0.51459	-0.75609	0.59885	0.34025	-0.92344	-0.94259	-0.24558	-0.2111	0.32118	-0.16046	0.64274	0.53388
-0.067252	0.10017	0.52105	0.9017	0.59028	0.22586	-0.14914	0.31539	0.5358	-0.77898	0.1463	0.17848	-0.28618	0.90399	0.48215	0.37192	-0.11884
-0.95782	0.042594	-0.2567	0.25825	0.90666	0.16059	0.358	-0.026794	-0.58719	-0.17544	0.98598	-0.018573	0.28853	0.19431	-0.68972	0.076004	-0.066544
-0.47315	0.021392	0.1269	0.19329	0.73947	0.073982	-0.11572	-0.11451	-0.59172	-0.96759	-0.015478	-0.42108	-0.35041	0.63139	0.030765	0.98119	0.78018
-0.15673	0.25215	0.51371	0.53561	0.17376	0.16481	-0.10027	0.091884	0.40002	-0.54641	-0.84638	0.28704	-0.17367	0.1111	-0.20016	0.11947	-0.024403
-0.30066	0.032919	0.76233	0.72579	0.68848	-0.69608	-0.61239	0.026695	0.43132	-0.22258	0.23426	-0.72782	-0.20745	0.72986	0.03092	0.15577	-0.023797
-0.31312	0.096146	0.80936	0.65302	0.14633	0.36828	0.74352	-0.003098	-0.076235	-0.083308	-0.013258	0.37936	0.21449	0.62746	-0.37191	0.98244	0.22945
-0.19043	-0.22184	0.90718	-0.66317	0.72221	-0.1771	0.16643	0.72075	-0.78189	-0.79802	-0.20782	-0.17318	0.55205	0.62416	-0.93123	0.54249	-0.15492
-0.78805	-0.17231	0.28094	0.096962	0.65496	0.5339	-0.021129	0.48848	-0.56551	-0.33792	0.44725	-0.13647	-0.14519	0.49119	-0.43065	0.084246	0.48829
-0.98722	0.0082104	0.50431	-0.018603	-0.28025	0.16326	-0.26022	0.64227	-0.026479	-0.58872	-0.088081	0.5651	0.22091	0.6858	-0.32847	-0.07293	-0.61945
-0.58324	-0.061649	0.18693	0.17388	0.69562	0.47843	0.19937	0.18923	-0.47149	-0.45763	0.56905	-0.44287	-0.14869	0.71029	-0.23038	-0.37995	-0.50021
-0.43314	0.13763	0.12366	-0.44745	0.35514	0.57386	0.1939	0.47073	-0.59495	-0.17469	-0.037434	-0.65233	0.19438	0.49548	-0.91478	-0.24271	-0.31813
-0.56424	-0.041561	-0.25144	-0.60766	0.65605	-0.018674	0.40441	0.77827	-0.14996	-0.25188	-0.40569	0.22407	0.3745	-0.032558	-0.87886	0.18478	-0.26226
-0.89066	-0.085918	0.44526	-0.28979	0.068246	-0.080535	0.84433	-0.26556	-0.00066711	-0.37121	-0.36152	0.52658	0.79895	0.96905	-0.8731	0.86163	-0.38493
-0.1648	0.015861	0.37984	0.70648	0.70051	0.52693	-0.83167	-0.084731	0.34106	-0.2236	0.43983	-0.5234	0.48639	0.53552	-0.48083	0.80403	0.044843
-0.55072	0.038402	-0.43665	0.22306	0.81955	0.21891	0.29827	0.43774	0.60264	0.12354	-0.10149	0.74326	0.48528	0.55349	-0.77575	0.16822	-0.25678
-0.91296	-0.079415	0.56835	0.46308	-0.4411	0.40365	0.75081	0.2147	0.26541	0.25814	-0.07035	-0.033642	0.025086	0.023522	-0.70125	0.088054	0.41953
-0.35448	0.031913	0.71447	-0.33874	0.57775	-0.49892	0.3179	-0.011725	-0.16832	-0.81446	-0.10567	-0.34678	-0.28474	0.95273	-0.042727	0.10152	0.13501
-0.19454	0.22856	0.73435	0.79277	-0.19999	0.41867	0.17696	0.55648	0.73438	-0.33013	-0.99171	-0.96499	0.36459	0.22511	-0.80641	0.30541	-0.20809
-0.31374	-0.05778	0.72654	0.59512	0.59529	0.89516	-0.37236	0.3629	-0.7421	-0.35309	-0.15596	-0.070299	0.25527	0.43627	-0.22674	0.74961	-0.13455
-0.12905	0.2121	0.94	0.16312	0.36557	0.74344	0.21091	0.15072	-0.58058	-0.19719	-0.37799	0.53759	0.67436	0.84217	-0.85698	-0.064244	-0.57642
-0.84804	0.15077	0.50299	0.99143	-0.015137	0.13282	0.31513	0.38051	0.40105	-0.44874	-0.68767	0.33741	-0.49765	-0.24544	-0.15397	0.20768	0.48147
-0.15748	0.16701	0.34149	0.86828	0.80815	0.37066	0.18612	0.32621	-0.022123	-0.56837	-0.92122	0.49656	-0.0062698	-0.2668	-0.67519	0.23303	0.4609
0.025391	0.20016	0.82807	0.36809	0.14777	-0.66733	-0.46658	0.51553	0.80355	-0.24067	-0.56846	-0.72198	0.6127	-0.16992	-0.44278	0.84094	-0.26001
0.36468	0.21768	0.48517	-0.23469	0.53519	0.31151	0.79816	0.21779	-0.32527	-0.24972	-0.093967	0.68736	-0.56121	-0.92738	-0.47204	-0.76907	0.51372
0.03693	0.17515	-0.33486	-0.25008	0.83556	0.91334	0.11745	0.24535	-0.28839	-0.91159	-0.63257	0.25377	-0.33429	0.059389	-0.73963	-0.88982	-0.025953
0.05028	0.17483	0.96456	0.8874	-0.099873	0.79665	0.50679	0.46479	0.66865	-0.98663	-0.29223	0.097349	-0.10754	0.27568	-0.77142	-0.31648	-0.15731
-0.014155	0.18008	-0.16895	0.79603	0.76062	0.89588	-0.77631	-0.086334	0.75271	-0.49104	-0.21365	-0.382	0.20581	0.44174	-0.9907	0.26217	0.27021
-0.38948	0.13507	0.78908	5.3751e-05	-0.088744	-0.87356	0.68577	-0.31021	0.91883	-0.14866	0.85696	-0.83642	-0.42124	0.52264	-0.054735	0.30548	0.89858
-0.63331	0.13788	0.25263	0.97317	0.43147	0.15819	-0.29065	0.086111	0.28782	-0.8063	0.88751	0.89989	-0.76809	0.36639	0.5477	-0.24912	-0.13552
-0.85895	0.048186	0.38275	0.51549	0.50851	-0.91389	-0.97049	0.20868	0.36903	-0.5038	0.63981	0.072581	-0.1124	-0.0031544	-0.53067	0.21578	0.1133
-0.44504	0.17035	0.48502	0.56195	0.14284	-0.19631	-0.37703	0.49591	0.3426	-0.11607	-0.28055	-0.1689	-0.18724	0.47374	0.060405	0.5456	0.0057837
-0.49705	-0.041702	0.058541	0.75212	0.94726	-0.16729	-0.74946	0.82075	0.27175	0.14275	0.40324	0.52874	0.1979	0.21986	-0.29919	0.58214	0.028884
-0.71148	-0.1418	0.93188	0.81073	0.0037704	-0.43624	0.51431	0.58999	0.93841	0.29771	-0.79406	0.30305	0.60222	0.41914	-0.85976	0.90988	0.26995
-0.62788	-0.00071142	0.69251	-0.79785	-0.44529	0.1389	-0.065497	0.95264	-0.40064	-0.4213	-0.43798	0.33636	-0.58358	0.60337	0.64416	-0.51524	-0.51637
-0.23345	-0.041912	0.33282	0.81426	0.60468	0.84884	-0.48252	0.2569	0.12641	-0.29918	0.28872	0.95784	0.25801	0.1413	-0.47745	0.84489	0.16593
0.057969	0.21462	0.40403	-0.56347	0.37998	0.84336	0.15438	0.31329	-0.77539	0.23803	-0.051148	0.13657	-0.29289	0.84973	-0.2161	-0.13791	-0.045302
0.23185	0.16298	0.90147	0.82796	0.47584	-0.30628	0.17931	-0.3911	0.85546	-0.47483	0.0093607	0.44298	0.068474	0.64998	-0.70146	0.94466	0.84534
-0.93423	-0.10128	0.32344	0.47564	0.15594	0.26654	0.34273	0.53135	-0.080473	-0.47685	0.38587	0.81597	-0.54013	-0.097451	0.23275	0.16315	0.42156
-0.34476	-0.0055135	0.56278	0.38969	0.8128	0.66621	-0.39628	-0.010171	-0.69334	-0.55363	-0.46609	0.57803	0.11697	0.85726	-0.66225	-0.17322	-0.52303
-0.36603	-0.054921	0.43351	-0.5867	0.47656	0.36792	-0.71254	0.81554	-0.84608	-0.42408	0.29688	-0.16428	0.43031	-0.079472	-0.58444	0.64147	0.1083
-0.73222	0.027343	0.14627	0.75742	0.35067	0.1055	-0.0477	0.014512	0.69508	-0.72451	-0.21166	-0.19696	0.23322	0.55159	-0.54354	0.41606	-0.161
-0.49317	-0.045052	0.9917	0.40338	0.24553	0.025298	-0.34695	0.66629	-0.81957	-0.75587	0.37041	0.42667	-0.45654	-0.81088	-0.1574	0.40844	0.90572
-0.85663	-0.055642	0.20721	-0.12366	0.67713	-0.95605	0.29008	0.33267	0.18847	-0.46091	-0.47308	-0.91445	-0.30821	0.43735	-0.5008	-0.68029	-0.29308
-0.65775	-0.085101	0.7449	-0.34721	-0.10881	-0.48187	0.63307	0.91102	-0.27809	-0.091663	-0.16931	0.18053	-0.01713	-0.42941	-0.34271	0.56082	0.45706
-0.84116	-0.23794	0.95279	0.055584	0.27059	-0.88477	0.44308	0.78802	0.10852	-0.13517	-0.42588	-0.090358	0.45045	0.551	-0.6689	0.96891	0.45804
-0.080311	0.01802	0.24063	0.1407	0.49304	0.32709	-0.34673	0.31784	0.59174	-0.036771	-0.37931	0.52465	-0.25249	0.67935	-0.10957	-0.049062	0.25376
-0.51117	0.11993	0.30356	0.16033	-0.13157	0.84304	0.48165	-0.44818	0.082855	-0.31021	0.11457	0.065826	-0.45044	0.90225	-0.69831	0.04803	0.9486
-0.071427	-0.036502	0.41245	-0.058094	0.94456	0.43657	-0.92654	0.37709	-0.23565	-0.73667	-0.57394	-0.095193	0.5079	0.50853	-0.71203	0.88267	0.4251
-0.29149	0.0013436	0.22229	-0.25452	0.61456	-0.03649	-0.68613	0.45264	0.0083438	-0.41112	-0.5027	0.20495	0.0023367	0.51079	-0.0038279	0.52343	0.10751
-0.44416	0.28353	0.36226	0.44047	0.8825	0.074207	-0.8699	-0.14092	-0.31759	-0.42986	0.056316	-0.078301	0.63506	0.87619	-0.82516	0.40681	-0.64773
0.097722	0.19085	0.9083	0.41609	0.68286	0.31375	0.068654	0.33601	-0.59024	-0.79458	-0.43065	-0.52959	-0.19447	0.57762	-0.0048768	-0.50381	-0.46586
-0.23791	0.012196	0.3502	-0.74979	0.32058	-0.47258	0.05394	0.85024	0.18663	-0.79516	-0.46226	0.57134	-0.38275	-0.33747	-0.19561	-0.65078	-0.0627
-0.6802	-0.18077	0.83121	0.561	0.45357	-0.53779	0.20099	0.53004	-0.23462	0.10254	-0.89219	0.59257	0.34433	0.069497	-0.83953	0.18185	-0.28782
-0.27507	0.043263	0.34113	0.12845	0.10901	0.13032	0.63173	-0.025284	0.95311	-0.57215	-0.046807	-0.70231	-0.63796	0.060199	-0.45003	-0.74067	0.49815
-0.23937	0.16732	0.61837	0.54181	0.84132	0.30804	0.9475	-0.06871	-0.47393	-0.74997	0.73461	0.64245	0.22939	0.55564	-0.91139	0.49744	0.36015
-0.61406	0.10814	0.64395	0.4102	-0.044021	-0.42109	-0.36889	0.027047	0.072187	-0.28217	0.54565	0.55881	0.080492	0.10141	-0.57898	0.21745	-0.22212
0.23029	0.011124	0.80828	-0.56116	0.86948	-0.54291	-0.23824	0.8976	-0.4442	-0.16291	0.41435	-0.16349	0.032629	-0.33919	-0.34461	-0.22411	-0.047588
0.60775	0.23527	0.6696	0.72935	0.66677	0.9071	0.84573	0.86426	0.4549	-0.54908	-0.34362	0.039675	-0.5118	0.77283	0.005334	-0.94765	-0.64268
-0.11314	-0.3517	0.61562	-0.5811	0.60624	0.45492	-0.022672	0.85327	-0.92367	-0.29432	-0.41924	0.53814	-0.1396	-0.16939	-0.69893	-0.5928	-0.27828
-0.37693	-0.062398	0.91584	0.61601	0.031694	0.10717	-0.98495	0.47193	-0.095706	-0.24744	-0.31597	-0.74185	-0.48715	0.40768	0.83862	0.36108	-0.066252
-0.64892	0.29084	0.13591	-0.63314	0.43465	-0.27473	-0.2358	-0.043574	-0.38514	-0.60344	0.013283	0.22568	0.42797	0.89023	-0.67715	-0.205	-0.65635
-0.81592	0.07645	0.068385	-0.6112	0.38135	-0.23839	0.0088405	0.033617	-0.29351	-0.95549	0.36978	0.85666	-0.19235	0.45442	-0.5408	-0.69626	-0.19307
0.016197	-0.006371	0.98068	0.1817	0.39305	-0.0047769	0.35487	0.33305	-0.049405	-0.15712	0.83343	0.57286	-0.79323	0.22921	0.55431	-0.47993	-0.11147
-0.62141	0.027456	0.5919	0.89602	-0.034332	0.73596	0.56917	0.44992	0.5085	0.13217	0.25166	-0.27512	0.19235	0.72654	-0.67599	0.22657	0.073087
-0.8574	-0.007994	0.32924	0.34053	0.414	0.99462	0.65772	0.1149	-0.91449	-0.083928	-0.0054165	-0.3465	-0.23116	0.58781	-0.90129	-0.055866	0.4922
-0.1355	0.0056267	0.8545	0.66345	0.49981	-0.54646	-0.34805	0.44662	0.18474	0.042345	-0.49956	0.3441	-0.22747	-0.27271	-0.70426	-0.25312	0.069159
0.11446	-0.11049	0.66608	-0.0012936	0.78095	0.10755	0.81754	0.31459	-0.06895	0.15117	0.46262	0.61494	-0.044458	0.28939	-0.86227	-0.22152	0.12161
-0.43636	0.0084607	0.35616	-0.013788	0.31718	0.091292	0.98773	-0.098752	-0.14424	0.021421	0.45977	-0.52947	0.052148	0.4073	-0.58621	0.78561	0.48314
-0.67977	0.022652	-0.029344	0.65387	0.48021	0.036414	0.72624	0.56719	0.39195	-0.63763	-0.33553	-0.26197	-0.43114	-0.48641	-0.36445	-0.15695	0.28751
-0.65915	0.031787	-0.078278	0.89957	0.76682	0.31092	0.31295	0.32106	0.14929	-0.47366	0.67887	0.98063	0.086832	-0.44813	-0.8954	-0.070933	0.13656
-0.44179	0.10774	0.23979	-0.21757	0.86327	0.083381	-0.15428	0.3452	-0.63925	-0.26961	0.7106	-0.78054	0.27388	0.70393	-0.079232	0.67097	0.021078
-0.41295	0.056516	0.16636	-0.42966	0.63762	-0.48629	0.61461	-0.46557	-0.29181	0.066411	-0.3078	-0.65968	-0.26174	0.90549	-0.60522	-0.65583	-0.13694
0.46053	0.06774	0.86696	0.98269	0.5352	0.60598	0.26335	0.60167	0.86306	-0.7942	0.40531	0.87607	0.50101	0.58548	-0.37063	0.92842	-0.36763
-0.47415	0.14738	0.16993	0.16403	0.7009	-0.63055	-0.47452	0.26852	-0.28465	-0.22131	0.17494	-0.60901	-0.33334	0.3333	0.19527	0.25362	-0.058258
-0.43346	0.091249	-0.50424	0.6421	0.80709	0.10688	-0.37146	0.68537	0.89074	-0.37356	0.05309	-0.83763	-0.50812	-0.54778	0.01874	-0.16976	0.47243
-0.45117	0.13376	0.42444	-0.19899	0.70666	-0.75795	-0.8053	0.28417	-0.78563	-0.33266	-0.50078	0.16455	0.074911	0.10783	-0.63496	-0.42031	-0.59066
-0.48985	-0.11261	0.24455	-0.63368	0.55371	0.054383	-0.40674	0.60772	-0.93523	-0.23467	-0.42012	-0.12092	-0.64699	-0.080072	-0.15088	-0.99659	-0.39119
-0.069057	0.076911	0.42671	0.10114	0.2456	0.99964	0.088308	0.5827	-0.14732	-0.60214	0.085138	0.14388	-0.33844	-0.29059	-0.81532	-0.34843	0.62948
-0.64244	0.10645	-0.0060622	0.12844	0.33707	0.53385	0.52949	-0.27334	-0.12442	-0.94148	0.12967	0.50463	0.017673	0.11612	-0.88098	-0.18595	0.23153
-0.90488	-0.17841	0.19654	0.35286	0.67328	0.17186	0.042095	0.76202	-0.67555	-0.25686	-0.27771	0.19245	0.37325	0.28836	-0.044097	0.78995	-0.33283
-0.59232	-0.093334	-0.0065465	-0.82605	0.35034	0.44317	-0.57265	0.92351	-0.66492	-0.65387	-0.50527	0.58415	-0.47102	-0.81561	-0.68992	-0.4459	0.59072
0.12259	-0.071412	0.98073	-0.40931	0.1012	-0.33989	0.57228	0.4975	0.50499	0.082985	0.085764	0.90961	-0.13574	0.45274	-0.50392	0.81521	0.96206
0.033945	-0.043379	0.91731	0.46935	0.2631	-0.66886	0.087677	0.31649	0.66316	0.19927	-0.44999	-0.27327	-0.13682	0.34824	-0.12186	0.021199	-0.20507
-0.59849	-0.10894	0.73017	-0.37757	-0.0079005	0.041365	0.51188	0.69233	-0.37975	-0.093125	0.51553	-0.63023	0.23739	0.016987	-0.5963	0.67777	0.29695
-0.77211	-0.16708	0.11571	0.83505	0.44247	0.57469	0.63663	0.3643	0.57797	-0.25491	-0.44246	-0.88994	0.24243	0.33085	-0.61371	0.083473	-0.035297
-0.25177	0.055778	0.79165	-0.40064	0.34178	-0.18925	-0.28274	-0.12399	-0.33255	-0.39649	0.72256	0.48208	-0.106	0.97773	-0.22978	-0.13173	-0.0809
-0.095965	-0.28196	0.46206	-0.23574	0.73437	-0.58135	0.48943	0.20836	0.79277	-0.22586	0.50605	-0.34652	-0.32209	0.72591	-0.33783	-0.40942	0.058197
0.077253	0.038159	0.74625	0.32617	0.50528	0.37968	-0.35587	0.54814	0.21014	-0.51549	-0.90429	-0.8348	-0.38689	-0.053903	-0.51009	-0.18996	0.29962
-0.84811	0.23476	0.4995	-0.42172	-0.67362	0.73644	-0.33154	0.61286	-0.36918	-0.63093	0.20837	-0.51668	-0.044557	0.40837	-0.61648	-0.55098	-0.38285
-0.36284	-0.015099	0.73639	0.034501	0.40398	-0.55283	-0.75313	-0.12272	-0.022287	-0.85219	-0.20859	-0.44369	-0.15981	0.18894	-0.17578	-0.20398	-0.087956
-0.031631	-0.0088778	0.3118	-0.99841	0.80546	-0.53663	0.015228	0.94633	0.10281	0.12834	-0.24341	-0.77247	0.42952	0.81545	-0.91146	-0.090514	-0.46875
-0.78872	0.12239	-0.23001	-0.7134	0.33943	0.62085	-0.18316	0.62814	-0.91349	-0.23297	-0.27993	0.35926	-0.34623	0.67002	-0.057723	-0.86214	-0.54288
-0.040002	0.16753	0.73043	0.14052	-0.11779	0.23322	0.59658	0.13934	0.92278	-0.087992	0.36987	0.82365	0.14384	0.59584	-0.92287	0.4414	0.5955
-0.6474	0.048079	0.59933	-0.55117	-0.30481	-0.30156	-0.18007	0.20309	0.20391	-0.0094629	0.29638	0.44498	-0.19017	0.50824	-0.84485	-0.19296	0.19068
-0.99377	0.022756	0.50565	-0.13332	0.019891	-0.10836	0.65109	0.65561	-0.51889	-0.19405	0.42057	0.29008	0.017219	0.10654	-0.20057	0.27826	-0.14376
-0.16759	0.2214	0.30075	0.93795	0.66445	0.35315	0.017097	0.20403	0.98197	-0.74258	-0.027852	-0.3081	-0.35862	0.85183	-0.28099	-0.13203	0.082545
-0.82311	-0.091466	0.60245	0.30134	0.15481	0.27811	0.17166	0.058903	-0.41771	-0.3586	-0.0042178	-0.66082	-0.42814	0.43402	0.049013	-0.26537	-0.062371
-0.73611	-0.0030951	0.40767	0.6083	-0.11543	0.33679	0.58543	0.50061	0.94917	-0.31904	0.36435	-0.84392	-0.47892	-0.15304	-0.95368	-0.65364	0.36469
-0.48687	0.20408	0.12796	-0.3588	-0.10096	-0.23961	0.0089933	0.37095	0.3678	-0.92052	0.27621	-0.61558	-0.51949	-0.47666	-0.43153	0.0062052	0.5928
-0.86803	-0.099914	-0.088278	0.16774	0.69187	-0.30026	0.011062	-0.26625	0.098516	-0.39476	-0.090522	0.97238	-0.61095	0.071861	-0.3154	-0.40257	0.59751
-0.20215	-0.044564	0.63189	0.93441	0.57538	0.55698	0.40976	0.67629	0.27485	-0.96977	-0.61545	-0.16053	-0.61545	-0.033974	-0.17037	-0.79116	-0.28744
-0.9198	0.10906	0.6125	0.16633	0.37198	0.18142	-0.66129	0.73548	-0.88643	-0.78161	0.17997	0.68419	-0.51001	0.4511	-0.14901	-0.6795	-0.3279
-0.58348	0.087275	0.54267	-0.18064	0.23857	0.21404	0.15248	0.038571	-0.56491	-0.13768	-0.59277	-0.44893	0.41429	0.87901	-0.40899	0.74232	-0.11501
-0.26314	0.023703	0.047935	-0.59129	0.55101	-0.28739	0.86803	-0.31755	0.0085727	-0.37777	0.88705	-0.21401	-0.70664	0.12415	-0.29665	-0.54172	0.45622
-0.95959	-0.25716	-0.38559	0.041362	0.59498	0.81207	-0.072592	0.89777	-0.042183	-0.77642	-0.063254	0.1217	-0.65318	0.0060975	-0.25642	-0.40403	0.38569
-0.12053	0.041706	-0.055316	0.96787	0.94782	0.32526	-0.14586	0.91506	0.64918	-0.11074	-0.20926	0.65274	-0.23769	-0.63466	-0.73166	0.2808	0.80108
-0.42541	0.11538	0.25164	0.41039	0.19399	0.20124	0.093843	0.49386	0.64784	-0.018932	-0.13639	-0.0077034	-0.47365	0.29719	0.16918	-0.12886	0.072201
