# Supplementary material for: Distinct cellular states determine calcium signaling response
Source: Mol Syst Biol. 2016 Dec 15;12(12):894. doi: 10.15252/msb.20167137 (PMC5199124; doi:10.15252/msb.20167137)
Supplement: Supplementary file 6 — Source Data for Figure 3 [file MSB-12-894-s005.zip › parameterDistributionGroup/parameterDistribution135.csv]

-0.54821	-0.46257	0.78068	0.052986	-0.92472	0.28719	-0.12253	0.65535	-0.99392	0.99318	-0.84821	-0.65776	-0.14507	-0.33678	-0.0082494	0.039451	-0.48165
-0.52787	-0.10623	0.25393	0.11849	-0.024164	0.85411	0.29562	-0.38911	0.69906	-0.91938	0.2658	0.70216	-0.47382	-0.10644	0.38199	0.38455	0.15983
-0.29734	-0.035893	-0.4541	-0.19007	-0.54642	-0.92459	-0.34414	-0.25772	-0.75631	0.46452	0.77878	-0.64225	-0.12576	-0.64736	0.22256	0.7998	0.010729
-0.67578	-0.37202	-0.17056	-0.43226	-0.34649	0.55985	0.86826	0.49627	0.23856	-0.49837	0.31423	-0.35942	0.076402	-0.12029	0.57546	0.94129	-0.54722
-0.044202	-0.62913	-0.39819	0.32487	0.097007	0.36157	0.5514	-0.27616	-0.065757	0.64585	-0.14187	-0.86026	0.40365	-0.97483	-0.26157	0.4455	-0.89564
0.2851	-0.69952	0.41819	-0.68232	0.072473	-0.14702	0.24782	0.11047	0.37526	0.63726	-0.019922	0.17615	-0.48483	-0.054123	0.47627	-0.59418	-0.87414
0.11426	-0.22407	-0.016786	-0.57944	0.73972	0.34624	-0.38888	-0.66484	0.64977	-0.60005	0.5893	0.0096162	-0.76437	-0.61889	0.15237	0.069431	0.56258
-0.50177	0.068217	-0.36755	-0.58311	0.52696	0.95337	-0.30742	0.69957	0.16235	0.29461	-0.94738	0.7471	-0.3333	0.12834	0.3045	0.33433	-0.14024
-0.060652	-0.039817	0.28291	-0.053598	-0.40155	0.50234	0.54093	0.16789	-0.37791	0.3093	0.16073	0.72676	-0.75874	-0.38455	-0.57999	-0.51566	0.6309
0.013152	-0.95444	0.37595	0.26373	-0.4716	0.74596	-0.96769	-0.3166	0.087289	0.30244	-0.49698	0.82853	0.11994	-0.31836	-0.73569	-0.14969	-0.50066
0.73409	-0.53854	-0.0096183	0.17809	0.49246	0.42727	-0.16935	0.46887	0.87943	0.61769	0.27377	-0.91603	-0.71812	-0.26972	-0.25095	-0.09648	0.69527
0.24092	0.15498	-0.43158	-0.38584	0.35439	0.94068	0.011118	-0.18058	0.19522	-0.36169	0.22272	0.98484	-0.038789	0.043371	0.36959	0.22684	-0.82124
-0.59007	-0.22358	-0.69249	0.61138	0.94784	0.27079	0.10556	-0.12838	0.37846	0.6954	0.016685	-0.16528	0.1617	0.42269	0.12776	0.70452	-0.56428
-0.90164	-0.3599	-0.76322	0.62085	0.80922	0.86852	-0.68005	0.55619	0.83228	0.86814	0.31298	0.461	0.070839	0.72755	-0.26721	0.24185	-0.41725
0.82794	-0.89486	0.028573	-0.49341	0.18154	0.6966	0.30203	0.31125	-0.31466	0.91295	-0.686	0.17146	-0.010557	-0.61924	-0.4628	0.19597	-0.087911
-0.76945	-0.0094932	0.24291	-0.41801	0.14748	0.71715	-0.84461	-0.32523	-0.22437	-0.44314	0.49916	-0.062311	-0.20693	-0.93966	0.49683	0.70067	-0.1593
-0.48308	-0.63584	0.20992	-0.78481	0.57261	-0.18044	0.51528	-0.36887	0.86199	-0.90361	-0.26007	-0.56619	-0.7029	-0.20471	-0.20861	-0.34356	0.352
0.80737	-0.024556	0.10259	-0.63031	0.27279	0.073953	0.19165	0.39873	0.20017	-0.0061772	0.81374	0.81128	0.13629	-0.76379	-0.54892	0.84094	0.27172
-0.10006	-0.40591	0.44733	0.22277	-0.046835	0.36304	0.78247	0.61484	0.79648	0.92961	0.49117	-0.7602	-0.66127	-0.73114	0.65078	-0.25566	-0.41121
-0.40885	-0.33544	0.6046	0.72121	-0.89037	0.041195	-0.65353	-0.60819	0.99891	0.38003	-0.65629	0.44676	-0.11762	-0.73351	-0.86958	-0.51221	-0.27481
-0.99164	-0.20071	-0.50499	-0.15798	-0.21241	0.58538	-0.15995	-0.29882	-0.046116	0.22864	-0.33839	-0.5834	-0.31014	0.54785	0.3049	-0.042633	-0.56862
0.13185	-0.063648	-0.54865	-0.035599	0.3106	-0.16934	0.66043	-0.23556	-0.82699	0.59247	-0.71392	0.30026	-0.32499	-0.83514	-0.70801	0.389	0.86314
0.32032	-0.4857	0.29576	-0.87859	0.8727	0.15317	0.3704	-0.57031	0.054163	-0.035211	-0.61265	-0.25991	-0.85052	0.048652	-0.37738	-0.65921	0.44767
-0.30562	-0.55299	-0.42698	0.82326	-0.68095	0.15322	-0.7048	-0.25016	0.38581	0.88363	-0.084225	-0.83574	-0.055645	0.19125	0.29069	0.59836	-0.38355
-0.80405	-0.52415	-0.31558	-0.71907	0.20926	-0.018428	0.66263	0.39481	0.33181	0.40091	0.015632	0.37238	-0.20654	0.32441	0.14485	0.20362	-0.3339
-0.23393	0.16301	0.15253	-0.44143	-0.15204	-0.40873	0.0064559	-0.034811	-0.28992	0.67572	-0.5652	-0.75145	-0.19984	-0.64842	-0.066881	0.19086	-0.16779
0.88943	-0.38613	0.10955	-0.56304	-0.1563	0.19728	-0.22065	0.014312	0.55579	0.58189	0.52329	-0.26292	-0.18395	0.17823	-0.10921	-0.47718	-0.73757
-0.72219	-0.50615	0.22193	-0.58646	0.96549	0.74218	0.37589	0.39903	0.59731	-0.033507	-0.84284	-0.44443	-0.31788	-0.17412	-0.91323	-0.57772	0.12667
0.43329	-0.49693	-0.5084	-0.76246	0.31236	0.048385	-0.53651	-0.90102	0.53389	-0.81494	-0.28981	-0.12877	-0.35497	-0.00048111	0.2225	-0.039581	-0.35954
-0.9982	-0.64077	-0.55479	-0.15895	0.01725	0.12516	-0.28941	0.026026	0.6105	0.55195	-0.037309	0.56781	-0.65829	-0.18804	-0.024757	-0.076479	0.39336
-0.045491	-0.31762	0.35871	0.15588	0.56539	0.44523	0.6493	0.031516	0.46822	-0.19392	-0.60448	-0.030815	-0.18699	-0.63401	-0.32096	0.53386	0.41096
-0.15353	-0.36505	-0.46578	-0.38881	-0.85033	0.52721	0.39783	-0.23681	0.80305	0.16751	0.12306	0.75934	-0.21309	-0.5551	0.35618	-0.3104	-0.95331
-0.34401	-0.59475	0.58313	-0.726	-0.17374	0.46262	0.015528	-0.22148	-0.69359	0.58285	-0.10319	0.36387	0.049942	0.28032	-0.6372	-0.54243	-0.79841
-0.3373	-0.309	-0.18756	-0.45271	0.1467	-0.57931	-0.86733	0.20392	0.5048	0.95695	-0.21393	0.054387	-0.094062	-0.029136	-0.0043907	0.4598	-0.1728
-0.8383	-0.83418	-0.67699	0.28503	0.3583	0.71888	-0.31416	-0.43068	0.9181	-0.17797	-0.98953	0.47834	0.43331	-0.62848	-0.87407	0.67307	-0.13723
-0.054769	-0.34092	-0.30583	-0.049787	0.26835	0.95014	-0.28653	-0.096633	0.10825	0.42604	-0.040763	0.28737	-0.13956	-0.18035	0.84412	0.64097	-0.70229
-0.64096	-0.77744	-0.53567	0.11492	0.4441	0.53494	-0.67626	-0.46416	0.28286	0.66146	-0.20182	0.41932	-0.33677	-0.00043582	0.31591	0.77308	0.30139
-0.12864	-0.77169	0.1005	-0.51209	0.18657	0.33805	-0.53528	0.028822	-0.12964	0.5024	-0.82995	-0.66849	0.1062	0.47593	-0.16339	0.3931	-0.44757
0.80638	-0.59352	0.31804	-0.33638	0.46703	0.057369	-0.48623	0.51587	0.62294	0.3041	-0.87273	0.67471	-0.19494	0.084775	-0.010385	-0.077438	-0.46925
0.35815	-0.34057	0.25786	0.12722	0.072097	-0.27267	-0.29978	0.82106	0.59793	0.4791	-0.1582	0.42191	-0.259	-0.50995	-0.53562	0.2779	0.50211
-0.068268	-0.48515	0.56371	-0.040457	-0.31811	0.79018	-0.20666	-0.03054	-0.85458	0.48991	-0.057155	-0.39099	-0.23621	-0.47852	0.045497	-0.059246	-0.40475
0.64608	-0.34668	-0.27435	0.22783	0.53069	-0.71338	0.18622	-0.73442	0.42723	0.25509	0.34476	-0.43751	-0.55247	-0.8437	-0.027237	0.67366	0.89913
0.56319	-0.64695	0.78546	-0.37438	-0.19072	0.16805	-0.48766	-0.31779	0.18316	0.70506	0.02961	-0.43137	-0.36962	0.072812	0.62947	0.92858	0.2166
-0.59015	-0.69495	0.13761	-0.64777	-0.096967	-0.00488	-0.59047	0.40559	0.17239	0.8954	-0.36831	0.9374	-0.3552	-0.013889	0.25716	0.54875	0.2029
-0.13138	0.21101	-0.38406	-0.70554	-0.13721	0.92807	0.69164	0.71596	0.57663	-0.86135	0.72522	-0.50963	0.16117	-0.75515	-0.83392	0.82452	0.50592
0.62639	-0.38319	0.38631	-0.43209	0.412	-0.39123	0.98532	-0.75323	0.32269	0.27287	0.75394	-0.97635	-0.84454	-0.60798	-0.22273	-0.76013	0.21148
-0.080288	-0.84747	0.52191	-0.098512	-0.13192	0.78531	-0.31622	0.055328	-0.31284	0.86222	-0.39033	-0.61313	0.074625	0.12847	-0.071607	0.049157	-0.80831
-0.11734	-0.21092	-0.69633	0.48174	-0.70514	-0.31548	0.7203	-0.61049	0.68108	0.47826	0.14954	0.44462	-0.22336	0.79532	0.41142	0.22784	-0.54671
-0.37602	-0.72339	-0.54771	-0.0099229	-0.42154	0.91826	0.30194	-0.44807	0.04804	-0.2013	-0.71487	0.62393	-0.77378	-0.89945	0.5352	-0.49377	-0.39688
-0.93285	-0.30032	0.019791	-0.49526	-0.45753	-0.40643	0.83378	0.47977	0.78992	0.40951	0.042312	0.051163	-0.014911	-0.31942	-0.37171	0.55111	0.084226
0.16449	-0.23284	-0.41656	0.060215	-0.23781	-0.070089	0.23303	-0.51105	-0.03168	0.6617	-0.11734	0.98451	-0.45975	-0.89424	0.056366	0.54372	0.60396
0.3461	-0.50342	-0.71529	0.3842	0.53652	-0.11391	0.90318	-0.12523	-0.54628	0.83864	0.32656	-0.52496	-0.37706	-0.58952	-0.51997	-0.28864	0.098496
-0.054433	-0.3202	0.71294	-0.61598	0.55379	-0.24911	0.072379	0.05553	-0.28439	0.80737	0.18798	-0.18181	-0.17039	-0.11308	-0.10708	0.86453	0.5396
-0.011881	-0.26097	-0.81362	0.36431	-0.41689	0.28993	0.88245	0.012501	-0.45138	0.40327	-0.86842	0.95792	-0.33035	-0.75095	-0.012286	0.48591	0.33281
-0.030563	-0.36591	0.18466	0.05738	-0.24133	0.65905	0.37906	-0.57428	0.71781	0.86923	-0.67477	0.51964	0.32097	-0.13319	-0.83586	0.1699	-0.39024
0.099682	-0.92184	-0.66549	0.01191	0.42189	-0.35258	0.26235	-0.19026	0.15868	0.91085	0.063797	0.15654	-0.311	-0.52276	-0.058396	-0.31725	-0.49462
0.13611	-0.21263	-0.10122	0.80853	0.45788	0.72862	-0.15092	-0.25746	-0.32539	0.070315	-0.52882	-0.14776	-0.3784	-0.53695	-0.10074	-0.012283	-0.036675
0.63489	-0.53741	0.40963	-0.93326	-0.44844	0.24347	0.037365	-0.691	-0.3773	0.24195	-0.084995	0.86452	-0.34559	-0.98214	0.6811	0.11938	-0.65222
-0.46062	-0.72395	-0.21632	-0.081139	0.13846	0.27084	-0.6661	0.80482	0.61545	0.83507	0.003254	0.75969	-0.54861	-0.44127	0.34904	-0.54701	-0.58344
-0.11693	-0.43879	0.51677	-0.82823	0.19524	0.4777	-0.56493	-0.065779	0.72897	0.0033853	-0.89173	-0.33825	-0.64699	0.95828	0.40183	-0.1194	-0.097782
-0.25939	-0.66976	-0.49672	0.89262	-0.60813	0.076649	0.18056	-0.59104	-0.1272	0.70871	-0.44643	-0.55859	0.13738	-0.56282	-0.188	0.16448	-0.73046
-0.37757	-0.10691	-0.59272	-0.082319	0.17704	-0.53518	0.013772	0.85493	0.62535	0.57406	-0.5321	-0.25582	-0.025308	-0.34792	-0.40206	0.51308	0.12207
-0.54413	-0.21369	0.30812	0.35732	-0.036334	0.29491	-0.033703	-0.95293	0.69572	0.47417	-0.2713	-0.24173	-0.27694	-0.001639	0.10039	0.89076	0.50767
0.98355	-0.32389	0.13688	-0.022842	-0.081571	0.71357	-0.35482	0.69064	0.51535	-0.16087	-0.13106	0.11882	-0.69652	0.47397	0.90646	-0.33365	-0.68346
-0.35262	-0.42334	0.30945	0.60924	-0.66049	-0.27466	0.48819	0.39216	0.96761	0.9285	-0.55595	-0.25152	-0.0095337	-0.18415	-0.6202	0.13991	-0.0029035
-0.77786	-0.62358	-0.34795	-0.33882	-0.010007	0.73039	-0.12354	-0.64006	-0.13375	0.32564	-0.81573	0.26906	-0.4818	-0.74563	0.53954	0.22383	-0.17465
-0.78717	-0.78576	-0.71217	0.45025	-0.48279	-0.75749	0.85804	-0.14174	0.3415	0.25618	0.071979	-0.61642	-0.85854	-0.25342	0.96741	-0.82297	-0.96951
-0.93546	-0.58697	0.2024	-0.36317	0.47232	0.19834	0.099958	-0.49918	0.91675	0.15696	-0.97841	0.99852	-0.75161	0.20541	0.25862	-0.58967	-0.20912
0.30438	-0.36452	0.29662	-0.73279	-0.21448	0.15882	-0.33889	-0.71614	0.40823	0.16203	0.33515	0.18414	0.028397	-0.3598	-0.38312	0.21524	-0.29068
0.058821	-0.41383	-0.39974	0.26035	0.23918	-0.016017	-0.29577	-0.44027	0.12383	0.66705	0.0098973	-0.78658	-0.38086	-0.17005	-0.34764	0.087452	0.35751
-0.037382	-0.21516	0.74521	0.66154	-0.10103	0.90296	0.25862	-0.79645	-0.24062	-0.071887	0.22413	0.2319	-0.044696	-0.40857	0.43271	0.312	-0.82923
-0.19934	-0.67885	-0.16413	0.019884	0.61179	0.49011	-0.12812	0.088563	-0.15184	0.47176	0.12952	-0.89495	-0.059197	-0.41362	0.042221	0.55511	-0.22756
-0.47475	-0.94102	-0.88348	0.40683	-0.32027	-0.24031	0.9317	-0.46277	0.5985	0.61795	-0.27566	-0.39715	-0.34277	-0.18885	0.2893	-0.15688	-0.6044
-0.1622	-0.94618	0.079238	-0.26917	0.34282	0.31793	-0.57558	-0.84455	0.78595	0.070984	-0.16283	-0.60986	-0.34979	0.037789	-0.30881	0.23821	0.42003
0.16117	-0.82862	0.74548	-0.91531	0.49007	0.25232	0.46718	-0.26143	-0.092883	-0.016922	-0.56047	0.66945	-0.77759	0.50187	0.70492	-0.15125	-0.20686
-0.6362	-0.078292	-0.34033	-0.12315	0.34893	0.74961	0.17536	0.16503	-0.28582	0.66983	0.39116	-0.76543	-0.86931	-0.2673	0.65827	0.41458	0.501
-0.14761	-0.99509	0.02308	0.064945	0.71885	0.51914	0.82955	0.67716	0.14374	-0.00012372	-0.19985	0.75739	-0.7936	-0.65637	0.60195	-0.59524	-0.50403
-0.7479	-0.44964	0.19034	0.49479	-0.56098	-0.74114	0.48947	-0.80122	0.48344	0.89479	-0.44958	-0.19751	-0.40358	0.79937	0.27681	0.46347	0.15243
-0.40429	-0.31137	-0.39867	0.028772	0.11478	0.98409	-0.22237	-0.64352	0.50697	0.87793	0.67447	0.59109	-0.10078	-0.14854	-0.27761	-0.11272	-0.43728
-0.98808	-0.71208	-0.073444	0.2905	0.53205	0.61005	0.49534	-0.68221	-0.15101	0.51707	0.23477	-0.091418	0.030205	-0.4526	0.54664	0.85158	-0.51183
0.090356	-0.47121	0.33342	0.04615	0.94254	0.17237	-0.76397	0.99635	0.45576	0.84242	-0.70245	0.00029913	-0.39207	-0.38896	-0.044283	0.41453	0.40494
0.87972	-0.47678	0.5513	-0.43116	0.54667	-0.51333	-0.8451	0.59822	0.21492	0.58396	0.06929	-0.017155	-0.42498	-0.85859	-0.51792	0.20516	0.70864
0.16658	-0.29254	0.85469	-0.45322	-0.46561	0.20146	0.5105	-0.74844	-0.10497	0.13618	-0.077648	-0.13518	-0.19654	0.25257	0.70876	0.33235	-0.75044
-0.74607	0.069132	-0.5304	-0.82295	-0.56555	0.59766	-0.92726	0.30184	0.12732	0.8083	0.1159	-0.13225	-0.71801	-0.12401	-0.82827	-0.81734	0.52062
0.47548	-0.22634	-0.34341	0.30961	0.52119	-0.04648	0.091431	-0.7603	0.10777	0.64728	0.60721	-0.45349	-0.36361	0.50256	0.69945	0.56514	-0.24164
-0.64981	0.12976	0.3144	-0.027104	0.2121	0.4617	-0.63983	0.20777	-0.39891	0.33621	-0.049646	0.95582	-0.17388	-0.036003	0.25064	0.84919	0.079644
0.3125	0.53066	0.49107	-0.77545	-0.33986	0.54849	0.14261	-0.70966	-0.099281	-0.86352	-0.80623	0.84094	-0.32834	-0.71757	-0.10736	-0.33964	-0.36252
-0.43874	-0.17784	0.48716	-0.64003	0.10232	0.50106	-0.99054	0.83688	0.06647	0.65604	0.81724	0.13032	-0.096517	-0.51912	-0.034555	0.26709	-0.28734
-0.37726	-0.137	-0.010023	-0.33819	-0.43402	-0.03	-0.83785	-0.48713	0.66559	0.51851	-0.72379	-0.23072	0.20482	-0.77409	-0.70499	0.67294	0.1924
-0.013307	-0.5016	0.54293	-0.76004	-0.037142	0.6964	0.40503	0.81881	-0.048141	0.17276	-0.40256	0.30097	-0.51904	0.17415	0.97267	0.92215	0.13659
-0.47166	-0.6479	0.96901	0.34128	-0.97674	0.82	0.40081	0.22495	-0.71859	0.37322	-0.12254	0.045421	-0.64439	-0.60796	0.73739	0.64395	0.29972
-0.2839	-0.96623	-0.77132	0.79191	0.11896	-0.39346	-0.27643	0.22075	0.78693	0.40435	0.42903	-0.80381	-0.63523	0.061662	0.75398	0.66122	0.29833
0.19685	0.038487	0.68541	-0.69049	0.80055	-0.47499	-0.44961	0.059162	0.13016	0.19297	-0.88856	-0.91505	-0.64138	0.020374	-0.086126	-0.31802	0.18859
0.64149	-0.76485	0.22852	-0.97863	0.44428	-0.31162	-0.29016	0.21211	0.63303	0.043742	-0.87224	0.8632	-0.026368	-0.90649	0.15271	0.87159	-0.032613
-0.75294	-0.042423	-0.79521	-0.35245	0.33902	0.75418	-0.72775	-0.83011	0.73026	-0.4295	-0.43998	0.18609	-0.32658	-0.79815	-0.95146	-0.61156	0.1117
0.02567	-0.20903	-0.45699	-0.61377	0.65394	-0.36128	-0.56979	-0.48032	0.38865	0.84492	0.3256	0.65377	-0.17949	-0.56445	-0.6443	0.0048455	0.17169
0.66712	-0.48172	0.75342	0.88871	-0.89396	0.97388	0.4365	-0.77005	-0.17873	0.94825	0.67168	0.43154	0.0023047	-0.62251	-0.28748	-0.4759	-0.94784
-0.92531	-0.11944	-0.7916	0.71948	-0.071287	0.73487	0.316	-0.33278	-0.96907	0.97444	0.47045	-0.7402	-0.28953	0.65683	-0.089463	0.91529	0.75282
-0.82238	-0.62728	-0.10397	-0.82335	-0.41832	0.68173	0.96987	-0.27328	0.1846	-0.33846	-0.028216	0.18378	0.12833	-0.23135	0.1474	0.3268	-0.88075
0.47714	0.10871	0.64674	-0.51887	-0.34088	0.30239	0.31125	0.79938	0.004557	-0.42935	-0.77093	-0.65023	-0.66313	-0.67059	0.11621	-0.60047	-0.28672
0.091589	-0.0028585	0.39201	-0.4845	0.91905	-0.53398	-0.59117	0.13882	0.40954	0.60432	-0.46689	-0.72542	0.10178	-0.4686	-0.29714	-0.29246	-0.89991
-0.078952	-0.38113	-0.22489	-0.093891	-0.95288	-0.68305	0.67698	-0.28844	-0.5947	0.61256	-0.72583	0.10738	-0.45152	-0.36406	0.2711	0.30834	0.089953
0.4422	-0.61375	0.645	-0.33876	0.25273	-0.24255	0.2866	-0.18984	0.68086	0.75269	0.58871	0.76395	-0.19857	0.13534	0.026129	0.0005566	-0.42452
-0.18643	-0.38155	-0.16466	-0.68904	0.71955	0.6139	-0.52647	-0.23171	0.3275	0.50406	0.62732	0.32337	-0.22921	-0.47059	-0.30038	-0.28002	-0.33568
-0.6468	-0.93946	0.11631	-0.50122	0.86344	-0.68451	0.12058	0.38615	-0.074593	0.44219	0.4613	0.11698	-0.77762	-0.25466	0.061535	-0.2329	0.34626
0.38716	-0.5438	0.18714	0.11954	0.035193	0.49988	0.3848	-0.38241	0.87102	0.72065	0.61213	0.43593	-0.38014	0.77253	0.68613	0.53462	-0.21678
-0.2217	0.05631	-0.02643	-0.48188	-0.1005	-0.45748	-0.074598	0.11632	0.79797	0.47897	-0.70354	0.41166	-0.22039	0.63785	0.48714	0.44758	-0.35834
-0.055274	0.16932	0.44256	-0.11453	0.40279	0.40787	0.13371	-0.36597	0.8911	0.36704	-0.51636	0.18021	-0.81703	0.39883	0.76411	-0.14742	-0.18104
0.71932	0.24102	0.82661	-0.22626	0.22699	0.059952	-0.88864	-0.099611	0.86837	0.4119	0.41832	0.19495	-0.04943	-0.49411	0.055814	0.5324	-0.21052
0.59025	0.25614	0.011925	-0.5418	-0.75914	0.57976	0.38056	-0.77972	0.91348	-0.18765	0.2779	0.30515	-0.2333	0.41367	0.17568	-0.2549	-0.70049
-0.024148	0.39744	0.85722	-0.50825	-0.028195	0.54086	-0.063024	-0.95387	-0.48728	0.65644	0.11449	0.31322	0.044456	-0.3625	-0.51402	0.28166	-0.087616
-0.13988	0.090818	0.57688	0.46153	0.078854	0.49381	-0.58433	-0.13575	0.10973	0.085607	-0.58791	0.0014922	-0.34921	-0.70232	0.059222	0.61376	0.42778
-0.6962	-0.21648	-0.1571	0.91491	0.073912	0.83508	0.50679	-0.3782	-0.89001	0.44395	0.028193	-0.26112	-0.23598	-0.46326	0.17068	0.20175	-0.35799
-0.26886	-0.20983	0.36515	0.21717	-0.089093	-0.33249	-0.17405	-0.98435	0.23564	0.53293	0.073606	-0.54396	0.12046	-0.62859	-0.59889	0.82188	0.37394
0.27906	-0.23748	-0.18416	-0.56918	0.90803	-0.17998	0.48088	-0.034913	0.41881	-0.14297	0.32103	0.069236	-0.22222	-0.54056	-0.0053275	-0.11604	-0.47535
-0.35094	0.10338	-0.4841	0.012298	-0.70484	-0.49691	0.91728	-0.42987	0.38954	-0.45375	0.31727	0.47372	-0.59793	-0.51035	0.94282	0.46779	-0.17072
-0.19023	-0.18334	0.48268	-0.10303	0.56018	0.69249	0.92133	0.53983	0.26391	-0.96361	-0.24931	-0.37268	-0.61784	-0.27929	0.21115	0.68857	0.88549
-0.33801	-0.60581	0.81272	-0.049814	-0.57303	0.25504	-0.0052244	-0.10676	0.68042	0.50814	0.39439	-0.24345	-0.045411	-0.50662	-0.16672	0.18606	-0.4125
-0.070502	-0.5963	-0.25075	0.71337	0.42447	0.54854	-0.0027103	0.89559	-0.54811	0.34038	-0.04323	-0.71523	-0.25196	-0.95022	-0.23549	-0.27155	-0.38274
-0.40623	-0.9311	-0.36593	-0.16875	0.45008	0.7953	-0.10105	-0.06047	0.038829	0.090956	0.22223	-0.50407	0.26604	-0.74365	-0.17284	0.98146	-0.22618
-0.60799	-0.0062506	-0.044077	-0.15918	-0.21042	0.34197	0.27744	0.61308	-0.10714	0.60224	0.56047	0.6029	-0.26412	-0.30637	-0.40809	-0.28375	-0.20638
-0.23224	0.057316	-0.37099	-0.073058	-0.78965	-0.81524	-0.1815	-0.6332	0.094787	0.67925	0.9094	0.79547	-0.20787	0.047469	0.12896	0.097856	-0.45896
-0.63017	-0.17402	0.41877	-0.080299	0.039383	0.17777	-0.93396	0.60128	0.67259	0.37672	-0.28289	0.81954	-0.76703	-0.69531	-0.25035	-0.94667	-0.052348
-0.92438	-0.4025	0.44873	0.2918	-0.2794	0.038915	-0.37477	0.61321	0.12119	0.45856	-0.074813	0.080507	-0.58771	-0.28145	0.86	0.70776	0.20506
0.28474	-0.31981	-0.28633	-0.19374	0.012252	0.9487	0.71939	-0.2186	-0.11377	0.84733	-0.18091	-0.85319	0.23968	0.030671	-0.48053	0.68856	-0.13368
0.15025	0.12179	-0.085982	-0.17019	-0.23908	-0.51604	-0.84736	0.0079715	-0.64795	0.39473	0.84082	-0.35182	-0.062013	-0.45865	-0.10112	0.8003	0.16314
0.4886	-0.20277	0.5984	0.50383	0.76825	-0.3661	0.082833	-0.037259	0.20417	0.9578	-0.053585	0.053791	-0.16463	0.028846	0.65462	0.076607	-0.95916
-0.94661	-0.94493	-0.94995	0.46079	-0.6034	0.81201	0.23748	-0.58387	0.84045	-0.19746	0.13	-0.16649	0.13405	0.00032763	-0.37912	-0.1855	-0.86651
-0.33906	0.20687	0.72215	-0.51034	0.2203	0.67405	-0.56448	0.57166	0.1207	0.69431	-0.69186	-0.1151	-0.72631	0.16541	0.59365	-0.0075915	-0.038428
