# Supplementary material for: Distinct cellular states determine calcium signaling response
Source: Mol Syst Biol. 2016 Dec 15;12(12):894. doi: 10.15252/msb.20167137 (PMC5199124; doi:10.15252/msb.20167137)
Supplement: Supplementary file 6 — Source Data for Figure 3 [file MSB-12-894-s005.zip › parameterDistributionGroup/parameterDistribution136.csv]

-0.67823	-0.1772	-0.17499	0.67013	0.73738	0.84025	-0.35407	0.80264	-0.48893	-0.79566	-0.70355	-0.7334	-0.29045	-0.10831	0.5489	0.63091	0.60379
-0.47818	-0.25502	0.52222	-0.10937	0.53216	-0.030535	0.20467	0.28862	-0.33752	-0.51225	0.28466	0.86153	-0.33302	0.1185	-0.11628	-0.093721	0.62993
-0.37204	0.18888	0.14252	0.26511	0.34068	-0.11304	-0.29073	0.48945	0.32044	-0.81884	-0.37941	0.22035	0.28493	-0.21524	-0.78972	0.6677	0.7637
-0.48985	-0.077073	0.14594	-0.34409	0.91375	-0.14354	0.41309	0.13015	-0.8047	-0.10151	-0.00011167	-0.71709	0.23079	0.90814	-0.64224	-0.05887	0.057933
-0.14527	-0.060125	0.44751	-0.40305	0.58003	0.046994	0.82505	0.4163	-0.84646	-0.75775	0.50573	0.10666	-0.35411	-0.63736	-0.58398	-0.65253	0.27722
-0.94519	0.21029	-0.57223	0.04831	0.56178	0.61938	-0.6817	0.39533	-0.80481	0.18346	0.63297	0.16397	0.31507	0.93857	-0.29947	0.58096	0.019821
-0.20869	0.11213	0.94379	-0.75734	-0.10235	-0.39888	-0.11692	0.22953	-0.31407	-0.51884	-0.5301	-0.32217	0.62747	0.75553	-0.81412	0.19847	-0.10234
-0.38556	-0.047649	0.4164	-0.46531	0.3403	0.51881	-0.042605	0.75336	-0.942	-0.2009	-0.29278	-0.5356	-0.070494	0.72692	-0.14257	-0.14951	-0.15604
0.0042492	0.13231	0.60173	0.56977	0.3113	0.39336	0.0023811	0.64098	0.011058	0.23283	-0.59941	-0.54044	-0.11745	0.02834	-0.33957	-0.13683	0.20163
-0.73508	-0.084987	0.31304	-0.29895	0.04087	-0.53488	-0.045258	0.77699	0.09477	0.0094057	0.1054	0.72557	-0.22119	0.042349	0.38106	0.11409	0.21194
-0.84473	-0.075789	0.69853	-0.0018149	-0.44819	-0.67386	-0.037123	0.40227	0.73086	0.14196	-0.56295	-0.05194	0.11044	0.33863	-0.50601	-0.03029	0.28439
-0.057312	-0.013615	0.99452	-0.053866	0.50891	-0.64084	-0.29108	0.48787	-0.224	-0.14466	-0.053758	-0.85825	0.16779	0.079457	-0.76804	0.41071	0.48161
-0.54254	0.061092	0.37537	-0.18599	0.58479	-0.64383	-0.1266	0.34479	-0.1439	-0.93736	-0.91879	0.78477	0.50297	0.48159	-0.68807	0.32408	0.10577
-0.89659	-0.38853	0.20242	-0.60493	0.18327	0.19198	-0.15117	0.7231	-0.66437	-0.68905	0.29099	-0.34556	-0.63417	0.26487	0.16874	0.20967	0.3923
-0.88252	-0.0067777	0.58293	0.71646	0.053836	-0.98839	-0.44241	0.77489	0.83097	0.32224	-0.11352	0.49626	0.40849	0.72454	-0.010341	0.5796	-0.088788
-0.65552	-0.14263	0.1422	0.30201	0.56454	0.18505	0.58951	0.43066	0.063753	-0.52253	-0.59882	0.53934	-0.32447	0.32081	-0.96168	-0.8343	-0.066111
0.24362	0.016419	0.69125	0.72923	0.82331	0.24194	0.17266	0.25838	0.34043	-0.25991	-0.42321	0.27501	0.13744	0.49094	-0.12669	0.22683	0.40456
0.22218	-0.26536	0.774	0.34312	0.90052	-0.42877	0.47879	0.67273	0.7142	-0.1381	-0.68649	0.39533	-0.17139	0.52609	-0.079069	-0.37708	-0.062899
-0.41701	-0.15704	0.91789	0.65152	-0.087478	-0.36469	0.73451	0.57389	0.60719	-0.034917	0.66862	-0.37718	-0.26879	-0.055967	-0.16715	0.21339	0.48385
-0.42282	-0.058633	0.3437	0.64643	0.22456	0.28138	-0.33178	0.89273	0.23752	-0.86622	0.2379	0.91369	-0.17227	-0.099503	0.21067	0.52944	0.48563
-0.8903	0.18216	0.1342	0.0042604	0.12537	-0.6097	-0.63254	0.1717	0.13652	0.38367	0.33282	0.38462	0.46188	0.81725	-0.58354	0.14147	-0.085719
-0.34785	0.16006	0.66602	0.10287	0.14193	0.22545	0.41668	0.5009	-0.96861	-0.42106	0.042698	0.82799	-0.057449	-0.22603	-0.62339	-0.25161	0.086532
-0.2974	-0.068885	0.17228	0.28115	0.54683	-0.43697	-0.2893	0.12925	0.87499	-0.38346	0.15958	0.17396	-0.26402	0.70297	0.2078	0.22645	0.47934
-0.60161	-0.35298	0.49189	0.75152	-0.062644	0.75708	0.095191	0.79397	0.72686	-0.44915	-0.12123	-0.1035	-0.44711	0.52641	-0.21506	0.014471	0.41911
0.063948	-0.10131	0.80468	-0.085838	0.55423	0.3708	-0.47464	0.41895	-0.55892	-0.088983	-0.59281	-0.27288	-0.15293	0.48551	-0.66499	-0.64488	-0.092697
-0.99688	0.11483	0.50824	-0.075308	-0.79334	0.54559	-0.82053	0.9002	-0.20092	-0.33806	0.08572	0.38512	0.15594	-0.4908	-0.73684	-0.46472	0.23389
-0.22124	0.11665	0.46863	-0.93351	0.23615	-0.13658	-0.61683	0.53318	-0.90233	-0.18042	0.092405	0.91324	0.0429	0.39971	-0.098673	0.63739	0.45758
-0.92019	0.24158	0.063895	0.72432	0.43069	0.53262	-0.34196	0.32051	-0.95396	0.38365	0.59474	-0.45427	0.58694	0.87306	-0.31493	0.46175	-0.13902
0.22126	0.19398	0.64005	0.69903	0.32917	0.20809	-0.075756	0.78536	0.91963	-0.8402	-0.9007	0.035224	0.38827	0.88534	-0.9945	-0.083924	-0.32193
-0.2753	0.044857	0.3818	-0.007416	0.79595	-0.43355	-0.1742	0.7191	0.076804	-0.62806	-0.83874	0.2277	0.22224	0.61995	-0.48746	-0.32017	-0.27534
0.095584	0.25069	0.2026	0.5278	0.96039	0.83323	-0.4526	0.15362	-0.85267	-0.27618	0.81248	-0.71169	0.10588	0.97327	-0.010535	-0.29241	-0.19748
-0.67495	0.091102	0.72109	0.059576	-0.057896	0.47825	-0.28024	0.20172	-0.77486	-0.61497	0.9111	-0.8182	-0.39527	0.77531	-0.20324	-0.78154	-0.17997
-0.79282	0.13031	0.69488	-0.2225	-0.82036	-0.027726	0.83174	0.5263	0.18205	0.36488	-0.17202	-0.03147	0.48967	0.57389	-0.4433	0.9729	0.64726
-0.50252	0.12955	0.63855	0.34089	-0.3791	0.38344	-0.46512	0.99272	0.32368	-0.73714	-0.1535	-0.214	0.25309	0.452	-0.063644	0.36768	0.012258
-0.49202	0.016198	0.6003	-0.173	0.15106	-0.84478	-0.19471	-0.08116	0.76884	-0.74367	0.17748	-0.7652	-0.40071	0.69213	-0.59763	-0.50162	0.42113
-0.036106	-0.062317	0.55168	0.41159	0.8215	0.53251	0.41486	0.60649	-0.81384	0.13523	-0.78391	-0.28136	0.19307	-0.045912	-0.70683	0.13261	0.33658
-0.22776	-0.12139	0.28426	0.7721	0.70372	0.52241	0.3899	0.3786	0.28561	0.0042646	-0.85223	0.0072593	-0.088853	-0.050106	-0.65134	-0.18063	0.53252
-0.79846	0.17079	-0.43991	0.74661	0.40349	0.41227	0.13776	0.44802	0.54069	0.93439	-0.28312	-0.61642	0.7071	0.80701	-0.96667	0.84983	0.56967
0.37904	-0.051774	0.42482	-0.034046	0.98439	0.66384	-0.22147	0.45403	-0.096741	-0.40923	-0.65005	-0.77934	-0.53573	0.57712	-0.23297	-0.95073	-0.083412
-0.018337	0.1025	0.58091	0.8328	0.34659	0.27619	-0.31496	0.14848	0.63696	-0.10424	0.022582	0.048674	-0.2167	0.67059	-0.19649	0.049131	0.37525
-0.57105	-0.0843	0.5981	-0.36544	0.23985	-0.65068	0.076127	0.26168	0.086355	-0.7555	-0.87501	-0.60622	0.0023436	0.40806	-0.8603	-0.2212	0.29587
0.24432	0.044277	0.67359	-0.36607	0.65305	0.094648	0.25141	0.78996	-0.54377	-0.60291	-0.075214	-0.63931	-0.085799	0.08706	-0.40049	-0.35898	-0.15519
0.20877	0.048566	0.83167	-0.006587	0.47751	-0.46268	-0.99099	0.681	-0.25149	-0.46577	0.088626	0.061785	-0.22008	-0.20991	0.33178	0.30305	0.39222
-0.28925	0.16575	0.7688	0.70854	-0.34756	0.60229	0.21473	0.41495	0.43677	-0.68841	0.20847	-0.74662	-0.19803	0.28425	-0.21191	0.58777	0.95211
-0.34326	0.12011	0.82776	0.39418	0.096763	-0.3026	-0.005342	0.51012	0.022893	-0.28851	-0.029985	-0.54242	0.53411	0.64291	-0.46458	0.63908	-0.13834
-0.052259	0.27963	0.64716	0.5813	-0.44428	0.63865	-0.13624	0.54647	0.78532	-0.31372	-0.97022	0.32415	0.059691	0.33162	-0.78569	-0.029247	0.45083
-0.86339	-0.025682	0.12027	0.15739	-0.16945	0.76694	0.74387	0.91177	-0.16978	0.075051	-0.28858	-0.066877	0.35622	0.18495	-0.74829	0.36207	0.21008
-0.41111	-0.25703	0.77782	0.23501	0.32486	0.20819	0.23966	0.53189	-0.15818	-0.075584	0.26114	-0.61128	0.010762	0.49945	-0.23613	-0.27407	0.02917
-0.01953	0.18042	0.52983	0.32618	0.59043	0.094174	0.15572	-0.13032	-0.16898	-0.33575	0.036027	-0.15157	0.64241	0.63742	-0.9036	0.81107	0.57257
-0.099379	-0.16974	0.2876	0.052444	0.94919	0.48128	0.093661	0.66337	-0.31853	-0.01657	-0.59414	-0.050592	-0.05451	0.72105	-0.41625	-0.7022	-0.23868
-0.74017	-0.11617	0.95123	0.84918	0.18989	-0.58297	0.45748	0.76266	-0.045596	-0.19072	0.24226	0.55796	-0.078406	-0.71327	-0.99908	-0.63498	0.14238
-0.47836	-0.081755	0.83719	-0.54386	0.10375	-0.34513	0.6345	-0.20622	-0.50601	-0.33314	-0.58076	0.42532	-0.66135	0.96963	0.022666	0.056193	0.81315
-0.56544	-0.20075	0.18778	0.36294	0.26111	0.72407	-0.44628	0.91343	0.34048	-0.38616	-0.45795	0.07009	-0.10304	-0.088467	-0.95332	-0.9649	0.041682
-0.84229	0.22073	0.40075	0.1872	-0.35653	0.63238	-0.26708	0.30491	-0.5074	-0.30153	-0.31198	-0.0016634	-0.29344	0.21162	-0.25234	-0.80706	-0.061626
-0.69573	-0.15236	0.2669	0.80083	0.85189	-0.040107	0.04945	0.92489	-0.051473	-0.30317	0.485	0.57242	0.046249	0.039141	-0.49088	-0.19527	0.12675
-0.5603	0.0343	0.8371	0.94871	0.40962	-0.046144	0.23044	0.16434	-0.30638	-0.87241	0.31501	-0.37417	0.38052	0.43223	-0.47803	0.98259	0.86465
0.62332	0.0054454	0.60984	-0.70841	0.9242	-0.32834	0.34462	0.6817	0.15006	-0.51011	-0.6724	-0.30102	0.21746	0.91587	-0.62741	0.020452	-0.1453
-0.25925	0.058486	0.3422	-0.17742	0.25169	0.42603	-0.53497	0.72717	-0.64003	-0.34282	-0.12296	0.20215	-0.057771	-0.40698	-0.099072	0.25506	0.59196
-0.18631	0.18821	0.95804	0.089833	0.38377	-0.48938	-0.096479	0.82967	-0.85472	-0.098057	-0.84714	-0.35785	0.53868	-0.19109	-0.67097	0.71598	0.19284
-0.86654	-0.076878	-0.30239	0.72337	0.47041	0.72036	0.048656	0.61145	0.45503	0.32606	-0.69242	0.14257	-0.10619	0.55112	-0.058779	-0.44308	0.089903
-0.1198	0.11874	0.67816	0.43451	-0.13824	0.023405	0.9276	0.6836	0.92565	-0.51512	-0.78449	0.41334	-0.082303	0.042779	-0.16627	-0.0031099	0.40847
-0.20923	0.22194	0.30009	-0.074184	0.16188	0.13635	0.23963	0.8038	-0.37905	-0.24923	0.036881	-0.073188	-0.344	0.0012683	0.2587	0.18603	0.18465
0.20307	0.1786	0.56665	-0.48958	0.1582	-0.14769	-0.70224	0.89166	0.35409	-0.49619	0.15257	-0.06091	0.52114	0.032876	-0.72846	0.88766	0.66206
-0.18003	0.071817	0.43678	0.47458	0.54725	0.075853	-0.39796	0.091978	0.19022	-0.48158	0.43515	-0.12181	0.37124	0.97895	-0.56411	0.28738	0.004032
-0.60972	0.14172	-0.22106	-0.5208	0.79628	-0.70925	0.65167	0.69133	-0.27266	-0.15194	-0.75179	-0.2018	0.10127	-0.13698	-0.22952	-0.45183	-0.065683
-0.27892	-0.10155	0.82304	-0.22542	0.051064	-0.26299	-0.27312	0.27632	-0.055444	0.34441	-0.043119	-0.41371	0.12046	0.9123	-0.46939	0.46037	0.28829
-0.24702	0.088362	0.43967	0.64747	0.068738	0.4137	0.48409	0.46205	0.09751	-0.72832	-0.46102	0.34206	-0.3803	0.12061	0.40459	0.53128	0.54563
-0.72238	-0.16987	-0.068416	0.15446	0.15413	0.74876	0.1512	0.76151	0.092449	0.35221	0.16999	0.15006	0.037779	0.46912	-0.67538	0.15695	0.47733
-0.19887	0.037778	0.7745	0.94127	0.0080194	-0.26279	0.96124	0.76783	0.92162	0.071413	0.31799	-0.2628	-0.0068582	-0.078105	-0.1396	0.21629	0.30841
-0.11735	0.18186	0.23659	0.32613	0.72646	-0.10997	0.05693	0.43678	-0.20604	-0.14471	0.36579	-0.014786	0.031588	0.14348	-0.1105	-0.18658	0.051923
-0.61336	-0.053693	0.082247	0.035396	0.91289	-0.13614	0.023131	0.10885	-0.43481	-0.73009	-0.51014	0.085383	-0.33106	0.78189	0.14822	-0.078976	0.32971
-0.26456	0.28433	0.1596	0.54141	0.79454	0.57203	-0.31631	0.053761	-0.5655	-0.69451	0.77171	-0.18543	0.23528	0.91229	-0.3988	-0.25294	-0.12519
-0.62404	-0.33161	0.9622	0.084689	-0.01297	-0.070635	0.59609	0.42942	-0.53007	0.044612	-0.70893	0.42528	-0.5324	0.049724	0.089461	-0.20154	0.29098
-0.81179	-0.0016157	-0.31781	0.87559	0.74736	-0.11207	0.06496	0.73751	0.69134	-0.35526	0.17357	0.9404	0.044206	0.37986	0.025257	-0.30012	-0.22789
-0.53877	0.071935	0.70855	0.30026	-0.14251	0.066104	-0.41373	0.92787	-0.054807	-0.68247	-0.50032	-0.085358	0.050514	-0.54745	-0.73848	-0.1099	0.3227
0.42131	0.10909	0.55167	-0.09082	0.65549	0.50113	-0.16279	0.54176	-0.27297	0.46494	0.10592	0.53388	0.26516	0.62958	-0.29007	0.6098	0.47537
-0.86779	-0.097527	-0.54135	0.25154	0.99242	0.95503	0.57481	0.48835	-0.74026	-0.84225	-0.51848	0.18409	-0.2804	0.85568	0.13852	-0.11395	-0.00012068
-0.71832	0.15376	0.58607	-0.28228	-0.25424	-0.17861	0.99217	0.0093077	-0.18268	-0.14963	-0.74919	0.89321	-0.52481	0.42485	0.0096457	-0.6485	0.18703
-0.19194	0.031592	0.92131	0.93893	0.46513	0.85956	-0.34057	0.6501	-0.82718	-0.88118	0.20214	0.092291	0.21216	-0.2505	-0.51686	0.1037	0.40191
-0.84748	0.11715	0.53968	0.23722	-0.57728	-0.46625	0.54519	0.52418	0.95698	-0.62782	-0.43296	-0.65247	-0.57941	0.0043685	0.39208	0.19849	0.55227
-0.38778	-0.28749	0.76271	-0.14185	0.27888	0.20057	-0.33767	0.91511	-0.46731	-0.65663	0.58977	-0.13418	-0.36559	0.21307	0.1314	-0.29619	0.030003
0.44406	0.32882	0.50262	0.72758	0.42821	0.61051	-0.16787	0.52574	0.11472	-0.83491	-0.87496	0.080459	-0.70204	0.44533	0.84804	-0.21488	-0.13461
-0.73587	-0.11914	0.61428	-0.25997	0.15592	-0.23062	0.07989	0.69061	-0.50745	-0.5354	-0.91773	0.96829	0.16186	0.51784	-0.16524	0.093801	-0.026625
-0.9394	0.16925	0.401	-0.83682	-0.32383	-0.52445	0.12067	0.1281	-0.18629	-0.76152	-0.075575	-0.64255	0.15559	0.46415	-0.63987	-0.61115	0.077233
-0.30253	-0.18806	0.8639	-0.043275	-0.14263	0.33529	-0.28678	0.73175	0.0080168	-0.39062	0.65265	0.31429	-0.22563	-0.25601	-0.95678	-0.1527	0.53976
-0.0041093	0.19866	0.48579	0.92955	0.38382	0.34587	-0.75822	0.7891	0.15551	-0.12164	-0.80857	-0.78327	0.24037	-0.19935	-0.5129	0.1561	0.1103
-0.81321	-0.0623	-0.27807	0.1924	0.41253	-0.16834	-0.11973	0.38003	0.71555	-0.6204	-0.20474	0.3664	-0.23451	0.009351	-0.77233	-0.11567	0.5972
-0.48117	0.18962	0.29589	0.083846	-0.13105	-0.043165	0.32398	0.45939	-0.056089	0.2849	0.14407	-0.73706	-0.30298	0.29309	0.061253	0.41764	0.50141
-0.56883	0.26385	0.55383	-0.20808	-0.20237	0.30818	-0.39567	0.70708	-0.42406	0.25862	-0.78022	-0.18769	0.33757	0.40665	-0.74446	-0.63087	-0.27714
0.31447	-0.14767	0.83032	-0.27265	0.71508	-0.70773	-0.98063	0.89401	0.32523	0.46626	-0.096887	0.25817	0.17572	0.48742	0.10174	0.44493	0.24969
-0.12579	0.31547	0.2529	-0.0065807	0.44601	0.41005	0.22047	0.4602	-0.74784	-0.63985	0.49546	-0.2745	0.34661	0.99543	-0.38832	0.19671	-0.2761
-0.53518	-0.057146	0.69487	-0.059834	0.63977	-0.23833	0.54052	0.18894	-0.99727	-0.70856	-0.6272	-0.42009	-0.10699	0.63964	-0.47197	0.26719	0.50312
-0.78707	0.14253	-0.5399	0.45837	0.5687	0.62544	-0.43273	0.36458	0.53313	-0.68711	0.72248	-0.62287	-0.049665	0.50131	-0.54492	-0.69667	0.0706
0.34521	0.36104	-0.031777	-0.76809	0.65483	-0.068104	-0.013081	0.031779	-0.01524	-0.56627	-0.37447	0.92026	-0.59735	0.93292	-0.027335	-0.58251	0.074225
-0.82095	0.084333	0.48403	0.58701	-0.12571	-0.33763	-0.25019	-0.079192	0.622	-0.48908	-0.59676	0.51215	-0.30972	0.18861	-0.54368	-0.50693	0.5254
-0.96937	-0.035284	0.28616	0.50469	0.49335	-0.66547	0.55589	0.32425	-0.10063	-0.42276	0.16195	-0.082565	-0.52839	-0.31237	0.22623	-0.40612	0.31796
-0.74481	-0.3563	0.60402	0.34919	0.48577	-0.07823	0.25378	-0.028608	-0.23852	-0.42795	-0.30967	0.28408	-0.68496	0.57998	0.27412	0.11369	0.94471
-0.2444	0.17031	0.50167	-0.14527	-0.17344	0.54631	-0.17998	0.67387	-0.23511	-0.14097	0.59584	0.58246	0.275	0.91597	-0.20856	0.51384	-0.05883
-0.80268	0.14218	0.096177	0.33102	-0.17163	0.16229	0.37197	0.74985	0.50801	-0.068788	-0.74985	0.39464	-0.41766	0.39759	0.020143	-0.4913	-0.11629
-0.78672	0.096614	0.38994	0.016814	-0.45547	0.68235	0.86516	0.64222	-0.20485	-0.7777	-0.89647	-0.85153	-0.13029	0.52588	-0.15358	-0.045181	0.10749
-0.86877	-0.21958	0.69685	-0.32591	0.0923	-0.46472	0.91176	0.31234	-0.27184	-0.52408	-0.43119	0.21962	-0.58605	0.14436	-0.43877	-0.73638	0.25894
-0.24054	0.09133	0.81168	-0.75609	0.27155	-0.14795	-0.13944	0.78633	-0.92521	-0.64419	-0.024772	0.33518	0.5417	0.28156	-0.91935	7.1506e-05	-0.1852
0.17634	0.078728	0.73744	-0.78001	0.47551	-0.35266	0.10901	0.61844	-0.50414	-0.29437	-0.70741	-0.91578	0.35704	0.35516	-0.051398	0.66433	0.25234
0.020185	0.1353	0.93336	-0.44547	0.11642	-0.44481	-0.97746	0.49254	0.1918	-0.47017	-0.72495	0.8131	0.50518	0.52483	-0.25941	0.52967	0.14785
-0.91678	0.25815	0.41622	0.84866	-0.60379	0.88531	0.42353	0.065699	-0.22237	-0.48748	-0.13608	0.80995	-0.25772	0.39217	-0.80443	-0.48061	0.071356
0.22957	0.37899	0.36981	0.78037	0.033005	0.65741	0.04998	0.65132	0.26952	-0.5282	-0.30134	-0.013166	-0.43442	0.77353	0.72169	0.18589	-0.13798
-0.7553	0.12725	0.74783	0.5944	0.074715	0.20857	-0.17947	0.45821	-0.92842	-0.0017304	0.028822	0.18727	0.47192	0.22112	-0.59856	0.031119	-0.12593
-0.67114	0.10194	0.27001	0.45359	-0.022591	0.50745	0.011077	-0.0054831	-0.02285	-0.50032	0.47504	0.35011	0.053824	0.92167	-0.094316	0.38704	0.37431
-0.45055	0.084285	0.95929	0.68792	-0.62921	0.81182	-0.37099	0.62214	0.023975	-0.017578	0.49749	-0.18415	0.26364	0.39188	-0.26346	0.38064	0.11465
-0.43011	-0.13671	0.38713	0.96438	0.72342	0.19332	-0.17577	0.73821	0.18626	-0.68792	-0.13227	-0.24332	-0.1581	0.13315	-0.00718	0.083337	0.20689
0.31842	-0.14979	0.83075	0.70229	0.96029	-0.47697	-0.19241	0.22607	0.82382	-0.5374	0.27481	0.26252	-0.011189	0.28075	-0.62314	-0.10961	0.46204
0.00025888	-0.017722	0.72474	0.38064	0.95405	-0.89411	0.063256	0.17872	-0.010465	0.28676	0.6784	-0.875	-0.091641	0.79727	0.11263	0.1914	0.23739
0.30715	0.097701	0.62203	-0.44836	0.67127	-0.1788	-0.46469	0.53876	-0.35873	0.45163	-0.61672	0.096022	0.25467	0.97835	0.19925	0.58479	0.14998
-0.12508	-0.073082	0.82265	0.72826	-0.033283	0.1229	0.14807	0.067108	0.88882	0.18183	0.090047	-0.49725	-0.24818	0.65845	-0.28522	-0.010522	0.55627
0.68358	0.35748	0.073457	-0.28956	0.95029	0.20473	0.70221	0.86676	-0.13167	0.19633	0.069685	-0.386	0.34277	0.54097	-0.47745	-0.044177	-0.22891
