# Supplementary material for: Distinct cellular states determine calcium signaling response
Source: Mol Syst Biol. 2016 Dec 15;12(12):894. doi: 10.15252/msb.20167137 (PMC5199124; doi:10.15252/msb.20167137)
Supplement: Supplementary file 6 — Source Data for Figure 3 [file MSB-12-894-s005.zip › parameterDistributionGroup/parameterDistribution137.csv]

-0.44677	0.16409	0.035848	-0.42587	0.64766	-0.89977	-0.51593	-0.098695	0.14109	-0.2799	0.61216	-0.10333	0.023678	0.23396	-0.85803	-0.0022126	0.008705
0.060707	0.082155	0.88119	0.071217	0.43325	-0.87059	0.82051	0.87208	0.37915	-0.77673	-0.238	0.48812	-0.14856	-0.17105	0.10309	0.54305	0.12298
-0.68089	0.076955	0.06505	0.1408	0.18539	-0.30355	0.47364	-0.028611	0.76061	0.10321	-0.13808	0.96616	-0.074962	0.29207	-0.92576	-0.018542	0.20966
-0.13837	0.10136	0.55624	-0.093039	0.58094	-0.66761	-0.60088	-0.041161	0.18874	-0.51823	0.16262	-0.64262	-0.10103	-0.28546	-0.74482	-0.091874	0.2486
-0.56946	0.10075	0.26164	0.97343	0.55947	0.2136	0.12492	0.54656	0.60011	-0.7743	0.94001	0.32264	0.29066	-0.11434	-0.95431	-0.15316	-0.38093
-0.78813	0.35701	0.62468	0.79104	-0.4551	0.20418	0.047299	0.066432	0.95505	-0.7895	0.6789	0.50174	-0.33787	0.27452	-0.50197	-0.32416	0.19313
-0.56297	0.031997	0.6637	0.9301	-0.15969	0.77001	-0.15968	0.41905	0.42929	0.19656	-0.1863	0.79267	0.37712	0.26705	-0.62534	0.28261	-0.10913
-0.29705	0.060553	0.33789	0.074081	0.75442	0.1237	0.8368	-0.15892	-0.47667	-0.45628	0.15259	-0.041325	0.2105	0.73273	-0.50234	0.63306	0.054432
-0.91673	-0.11448	0.51289	0.76019	0.28593	0.65627	-0.39387	-0.11595	-0.47135	-0.56517	0.41163	0.40651	0.18122	0.80246	-0.39759	0.38673	-0.11663
-0.94452	-0.027946	0.77282	0.39527	-0.16931	0.61074	-0.20184	0.012641	-0.27303	-0.32658	-0.66479	-0.094314	0.13119	0.83787	-0.60587	0.36698	0.062248
-0.3278	0.0017342	0.99166	0.20401	0.16429	-0.49822	-0.7923	0.55896	0.20924	-0.22309	-0.059652	0.24038	-0.18971	0.28387	0.0015499	0.71467	0.39069
-0.18175	0.14971	0.93092	0.26901	0.028079	0.63257	-0.033149	0.27615	-0.22547	-0.53645	0.41458	0.29465	0.0075629	0.16472	-0.6891	0.18194	0.22121
-0.8802	-0.30144	0.57997	0.50065	0.16525	0.79027	0.44206	0.12566	-0.46541	-0.60182	0.71886	-0.35551	-0.52075	0.32695	-0.3148	-0.307	0.40451
-0.18882	-0.023977	0.052711	-0.37275	0.99242	0.20978	0.14133	0.78113	-0.41938	-0.72671	-0.95734	0.49748	0.23214	0.15832	-0.88943	-0.38359	-0.66759
-0.78591	-0.069633	-0.43803	-0.4278	0.66358	0.3906	-0.014681	0.21201	-0.33882	-0.13682	-0.92763	0.14522	-0.19985	0.46041	-0.67451	-0.44568	-0.12362
-0.40116	-0.005519	0.65543	0.29902	0.17792	-0.4834	-0.96406	0.72489	0.53594	-0.92641	-0.31945	0.030063	-0.058722	0.33822	0.21747	0.68294	-0.17718
0.18116	0.014568	0.68294	-0.69139	0.52705	0.31836	0.078187	0.30093	-0.41031	-0.60661	0.10873	0.95911	-0.098255	0.68199	-0.36981	-0.65169	-0.42766
-0.60697	0.037214	0.73314	0.62728	0.12026	0.82772	-0.68206	-0.031374	-0.4847	-0.83179	0.58745	0.17048	0.16519	0.41727	-0.41305	0.23277	-0.23207
0.1238	0.090029	0.80685	-0.93259	0.30949	-0.36283	0.22745	0.33696	-0.48308	-0.23019	0.48812	0.21783	-0.0092438	0.77768	0.069026	0.4501	-0.21509
-0.25833	-0.17665	0.44761	-0.2783	0.72011	-0.24594	0.56034	-0.13548	-0.075098	-0.4145	0.2965	0.1451	-0.27846	0.41621	-0.85871	-0.29709	0.37231
-0.53517	0.17827	0.84279	0.95599	-0.42079	-0.00051009	0.022142	0.18622	0.75884	-0.25885	0.52631	0.85458	-0.15729	0.0049441	-0.11029	0.22485	0.30734
-0.24821	0.19356	0.43085	0.1088	0.44598	0.90074	0.4325	-0.054454	-0.53394	0.067562	0.33154	0.1021	-0.035155	0.9	-0.66011	-0.5276	-0.16871
-0.34188	-0.073232	0.89376	0.59768	0.32247	0.12509	-0.25578	0.54054	-0.29155	-0.77802	-0.77974	-0.95619	-0.48735	-0.11094	0.36814	-0.53948	-0.37077
-0.88395	0.23728	0.095919	-0.19517	-0.26897	-0.041469	-0.53624	0.73573	0.0015555	-0.96431	-0.60318	-0.60997	-0.15005	0.00086773	0.047471	-0.043865	-0.38077
0.41598	0.096242	0.54791	-0.34661	0.79314	0.16544	-0.02407	0.13074	-0.43842	-0.69831	-0.96994	0.81802	-0.31521	0.046272	-0.20962	-0.046504	0.010234
-0.46635	0.072912	0.392	0.097992	0.59649	-0.85752	0.090441	0.36166	0.1506	-0.27104	0.68117	0.93093	0.24465	-0.1803	-0.59259	0.74687	0.069615
-0.85213	-0.084273	0.42805	-0.0049287	0.093073	-0.46939	-0.60827	-0.036376	0.67256	-0.78098	0.43531	-0.12763	-0.065529	0.43997	-0.59909	0.042473	0.355
-0.99393	0.15047	0.50353	-0.091294	-0.25143	0.35386	-0.009876	-0.41966	-0.80888	-0.5108	-0.27998	-0.41671	0.47943	0.83961	-0.77567	0.028781	-0.60162
-0.34652	0.29602	0.45511	-0.079505	-0.073717	0.54789	0.72044	-0.11272	-0.59203	-0.52486	0.30078	0.35359	-0.32043	0.092442	-0.60336	-0.71934	-0.34529
-0.15291	0.012595	0.24094	-0.0016587	0.48099	0.23973	0.8236	0.14431	0.27713	0.0048571	0.44635	0.24241	0.075943	0.35771	-0.78402	-0.37839	-0.29581
-0.25595	0.17328	0.699	0.17657	-0.0018856	0.010751	0.1099	0.87032	0.47905	-0.48662	-0.58568	-0.2726	0.16808	0.056234	-0.61896	-0.039119	-0.24846
-0.34236	-0.027994	0.4226	0.4662	0.45363	0.2564	0.21775	0.0023543	0.45125	-0.15156	0.91767	0.29435	0.34401	0.69728	-0.76579	0.61725	-0.16553
-0.46369	-0.097503	-0.090536	0.26093	0.97599	0.37336	0.12534	0.58166	-0.48679	-0.52876	0.026419	-0.25456	-0.17529	-0.21562	-0.22979	-0.24701	-0.17039
-0.16256	0.029555	0.53427	0.41992	0.65369	0.63487	0.49593	0.41983	0.019215	-0.65709	-0.69558	0.32947	0.39395	0.63278	-0.74602	-0.15507	-0.72954
0.19375	-0.034349	0.78272	0.71358	0.90069	0.29724	0.35701	-0.19568	-0.046658	-0.8758	0.57557	-0.80951	0.09056	-0.11337	-0.99892	0.3034	0.59052
-0.66391	-0.042159	0.74021	0.32102	-0.11516	-0.13611	0.11677	0.90916	0.64689	-0.22085	0.56882	0.78959	0.27318	0.056199	-0.75239	0.68172	0.31487
-0.2469	-0.087643	0.43229	0.30462	0.51097	0.39637	0.56591	0.21278	0.4103	-0.43728	0.015614	0.54057	-0.26406	0.37775	-0.38958	-0.72885	-0.28777
-0.69407	0.060285	0.54407	0.62602	-0.10839	0.92815	0.036235	0.15632	-0.43021	-0.53622	0.62216	-0.53009	0.30873	-0.22193	-0.99016	0.57857	0.23617
-0.19342	-0.13482	0.72828	0.19981	0.1934	0.49132	-0.093824	0.51767	0.41057	-0.46001	-0.86605	0.85951	0.2267	0.64903	-0.67794	0.22991	-0.20981
-0.32333	-0.20476	0.73922	0.6228	0.41256	0.43505	0.055505	0.58932	0.25387	-0.70236	-0.24096	-0.08157	0.32122	0.24015	-0.46847	0.62709	-0.040668
0.21646	0.068859	0.89964	0.16427	0.79481	-0.93314	0.25404	0.77321	0.28465	-0.037512	0.39679	-0.30566	-0.12529	0.085327	0.15027	0.17988	-0.14691
-0.74736	-0.14421	0.48858	0.73984	0.079933	0.70579	0.94183	0.61039	-0.35928	-0.072532	0.85522	-0.71747	-0.35693	0.40906	0.35651	0.31945	0.0009811
0.38202	0.244	0.60383	-0.67784	0.73393	0.10495	0.65062	0.4948	-0.88237	-0.41856	-0.8936	-0.11747	0.028385	-0.26875	-0.43477	0.35749	0.22511
-0.90681	0.31527	-0.30394	0.48201	0.51366	0.64304	0.039179	0.11211	-0.42711	-0.2129	0.05473	-0.25004	0.30293	0.74673	-0.36916	-0.059281	-0.71307
-0.56394	0.17621	0.90448	0.58018	-0.36031	0.62834	-0.90372	-0.19564	0.033602	-0.63858	0.011457	-0.084444	0.39481	0.96646	-0.9131	-0.21494	-0.663
-0.24655	-0.00071943	0.89392	0.37456	0.54191	0.5944	0.21526	-0.12538	-0.90574	-0.24648	0.075902	0.29169	0.045748	0.32626	-0.92361	-0.74325	-0.41713
0.019201	0.097002	0.83138	0.84351	0.83514	-0.59351	0.78667	0.43078	0.76142	-0.52513	0.48938	0.34794	0.24022	-0.30661	-0.816	0.89813	0.79202
-0.97831	0.072147	-0.23237	0.34981	0.2453	-0.10145	-0.49596	0.27838	0.76642	-0.74246	-0.29742	-0.22363	-0.25646	0.041187	-0.56	-0.5598	-0.11259
-0.52665	-0.010449	0.46444	-0.71979	0.09455	-0.21602	0.55442	-0.084698	-0.033093	-0.45614	0.76962	0.35664	-0.075373	0.89838	-0.40393	0.14989	0.058748
-0.93467	0.0060832	0.68375	-0.0067065	-0.42143	0.63937	0.29543	-0.1534	-0.90937	-0.196	-0.67402	0.636	-0.044021	0.28335	-0.60448	0.40992	0.28076
0.28744	0.11	0.73453	0.35915	0.80505	0.92365	-0.32914	-0.071197	-0.48955	-0.76476	-0.14052	-0.3485	0.022442	0.57952	-0.52232	0.050598	-0.013687
-0.18717	0.33882	0.090448	0.70194	0.52901	0.78358	0.60012	0.51053	0.20081	-0.45242	0.45104	0.058764	0.038821	-0.45272	-0.97358	0.12739	0.3145
0.057042	0.41599	0.24575	-0.23887	0.87167	-0.22959	0.26872	-0.46755	0.089539	-0.61845	0.65843	0.53758	-0.1991	0.79198	-0.72364	0.20462	0.75339
-0.99292	-0.26512	0.022462	-0.68785	0.37027	0.074191	-0.058829	0.50596	-0.79876	-0.30851	0.27329	0.37299	-0.26668	0.0021115	-0.46485	-0.16087	0.15778
-0.58373	-0.27318	0.60836	0.21106	0.25117	0.89334	0.49486	0.39663	-0.84595	-0.0045418	-0.18281	0.57044	-0.016549	0.22998	-0.3842	0.49815	0.34532
-0.69262	-0.043043	0.52439	0.66664	0.21424	-0.076996	0.50683	0.39931	-0.015691	0.11882	-0.00034472	0.48927	-0.18373	-0.030808	-0.10082	0.49724	0.51895
-0.17476	0.013296	0.94446	0.82583	0.61958	0.61275	0.07518	0.1218	-0.8309	-0.51041	0.12319	0.67409	-0.41435	0.074361	-0.065109	0.38225	0.57181
0.52184	0.13774	0.7921	0.12457	0.79336	0.030613	0.12797	-0.26374	-0.053412	-0.14627	0.18132	0.017421	0.017096	0.86767	-0.07063	0.52622	0.18777
-0.25509	0.14953	0.47084	-0.26169	0.24156	-0.092231	-0.10637	0.41956	0.053007	-0.41399	-0.14746	-0.85166	-0.57856	0.37476	0.21087	-0.62147	-0.4122
-0.80368	0.047151	0.28767	-0.12193	0.7671	-0.62848	0.13421	0.15306	-0.77626	-0.53981	0.95989	0.0041706	-0.15712	-0.33948	-0.6504	-0.2051	0.061896
-0.28727	0.047183	0.43318	-0.3563	0.46276	-0.0066688	0.56951	0.18414	-0.41265	-0.36967	0.32301	-0.96017	-0.40403	0.33639	-0.0073908	-0.34247	-0.20348
-0.61884	0.13054	0.83725	-0.63101	-0.37699	-0.15384	-0.5075	0.73074	-0.65587	-0.83208	-0.58473	0.20571	-0.42617	-0.31871	0.1234	0.42461	0.51289
-0.98707	0.084719	0.20166	-0.014072	-0.061444	0.34929	0.8174	0.53071	-0.39004	-0.11186	0.26269	0.21663	0.26068	0.64356	-0.40785	0.62097	-0.23356
-0.20839	-0.063335	0.67055	-0.47406	0.37597	-0.53881	-0.90028	0.78133	-0.21312	-0.2269	-0.92124	-0.9446	0.0040085	-0.43622	-0.3949	0.040101	0.033285
-0.4396	0.073381	0.31687	-0.43911	0.50822	-0.05424	0.13905	0.25011	-0.29846	-0.18986	0.19791	-0.3455	0.097527	0.7853	-0.80511	0.063931	-0.12702
-0.15543	-0.05664	0.51252	0.53888	0.83726	-0.31911	-0.22611	0.15638	0.75644	-0.7024	0.59044	0.091819	0.054691	0.22991	-0.5878	-0.45106	-0.24591
-0.063547	-0.042118	0.90912	0.10958	0.43058	-0.60296	-0.69889	0.0049988	0.30931	0.011614	-0.63194	0.64055	0.24422	0.61323	-0.34839	0.15644	-0.44683
-0.99601	-0.015059	-0.08401	-0.4851	0.68323	-0.82871	-0.22322	0.69834	-0.59187	-0.16857	0.26702	-0.98447	-0.31057	0.025441	-0.10044	-0.16755	-0.176
0.18212	0.26485	0.36577	0.39412	0.57906	0.39287	0.26357	0.37132	0.46853	-0.49344	-0.25549	0.60501	-0.13145	0.62651	-0.20814	0.10036	-0.08421
-0.36539	0.16106	0.41132	0.23903	0.014611	0.8099	0.63896	0.2753	0.065371	-0.44345	-0.6471	0.083021	0.30213	0.52927	-0.5448	0.5487	0.027476
-0.23758	0.021148	-0.056529	-0.67685	0.74679	-0.39791	-0.45561	-0.1531	0.4564	-0.41377	-0.55695	0.8569	-0.071246	0.6233	-0.67459	-0.30974	0.1053
-0.549	0.17374	-0.031494	0.34241	0.19931	0.44639	-0.26158	0.54238	0.96673	-0.8664	-0.069659	0.219	0.17528	0.41748	-0.83493	0.1007	0.043417
-0.75811	-0.26151	0.18874	0.27511	0.85891	-0.26079	-0.79907	0.95321	-0.16564	-0.5885	-0.84557	0.73951	0.025812	0.3378	-0.072484	0.46544	-0.07042
-0.38232	-0.028766	0.88217	0.67736	-0.048658	0.59414	0.42031	0.8067	0.10824	-0.67992	-0.41679	-0.77289	-0.24298	0.33109	0.1387	0.022583	-0.29353
-0.39726	0.1747	0.60636	0.75102	0.39893	0.045281	-0.5643	0.20387	0.30126	-0.4086	0.032748	0.4503	0.25107	0.81714	-0.70989	-0.49469	-0.80308
-0.15111	-0.15574	0.98772	-0.040245	0.39674	0.16339	-0.78528	0.45397	-0.77168	-0.61751	-0.20585	-0.62075	-0.29959	0.67347	0.62369	0.35156	-0.22247
-0.52131	0.21322	0.32871	0.88415	0.59333	0.012923	0.21496	-0.075393	0.37737	-0.91028	-0.59752	0.5691	0.013823	0.25696	-0.69098	-0.51425	-0.29082
-0.68146	0.15938	0.45806	0.28059	0.35442	-0.2286	0.81155	0.77472	-0.062268	-0.2874	-0.61358	-0.45199	0.74472	0.25692	-0.94132	0.46528	-0.68413
0.0098624	0.085166	0.4256	0.24951	0.3052	0.54021	-0.82893	0.31118	0.50341	-0.44041	-0.90261	0.14242	-0.5974	0.71556	-0.048391	-0.86586	-0.38153
-0.54083	0.040135	0.011434	-0.31901	0.355	0.28273	-0.36538	-0.015081	-0.32441	-0.37917	-0.71707	0.27543	-0.39038	0.12955	-0.07295	-0.003366	0.3401
0.38277	0.039172	0.76294	-0.16226	0.68837	0.94248	0.12734	0.38774	-0.64993	-0.76889	-0.9916	0.27611	-0.27747	0.65058	0.38607	0.022076	-0.07818
-0.14261	-0.0077549	0.85477	0.157	0.72135	-0.80448	0.29874	0.85981	0.19263	-0.5809	0.06017	0.47534	0.67771	0.080985	-0.4281	0.78051	-0.47661
0.40255	0.25203	0.75632	0.32227	0.35341	0.36492	0.83683	0.55351	0.7742	-0.78186	0.39713	-0.065668	0.13762	0.2229	-0.75931	0.46918	0.32505
-0.68017	0.076115	0.47783	-0.31776	0.19599	-0.36997	-0.87447	0.43317	-0.312	-0.75812	0.42403	0.088101	0.41324	-0.56273	-0.78266	0.83275	0.48867
-0.83355	0.014516	0.83574	0.99468	-0.089105	-0.58595	-0.4225	0.34299	0.34965	-0.51177	-0.82677	0.46642	-0.40182	0.17445	0.32419	0.16177	-0.034059
-0.85607	0.12916	-0.45389	-0.065735	0.49026	0.076398	-0.61454	0.8509	0.1962	-0.33976	-0.57201	0.82647	0.19717	-0.46649	-0.55786	0.63823	0.50213
-0.39163	0.21064	-0.24418	0.45813	0.53107	0.027191	-0.52408	0.73819	0.81403	0.060004	-0.4343	-0.12274	0.090169	0.98435	0.086532	0.27387	-0.53335
-0.45059	0.19288	0.52585	0.26837	0.0090706	-0.16767	-0.46961	0.29973	0.20609	-0.60218	0.64395	0.78096	-0.092098	-0.238	-0.56882	0.21867	0.24346
-0.18853	-0.0845	0.8685	-0.1182	-0.04632	-0.14488	-0.96161	0.75279	0.21286	0.20991	-0.93793	0.32048	0.27444	0.31898	-0.40196	0.66935	-0.02862
-0.32182	0.03721	0.7479	0.058141	0.06158	0.56149	0.023133	0.4271	-0.34612	-0.86904	0.123	0.3555	-0.4754	0.20059	0.23912	-0.22077	-0.059074
0.12441	0.21838	0.61788	-0.34337	0.13165	-0.28921	-0.5307	0.68888	0.79669	-0.7876	-0.92399	0.6045	-0.2757	0.26809	-0.35925	0.20133	0.40512
-0.18527	0.1684	0.33725	-0.22685	0.69373	-0.24116	0.50064	-0.12816	-0.42921	-0.90041	0.84975	-0.14047	-0.52865	0.22596	-0.30712	-0.93699	-0.36778
-0.10646	0.12388	0.85298	0.45781	0.66648	0.54146	-0.66705	0.22829	-0.75704	-0.29859	0.44009	0.34059	0.14725	0.54482	-0.5107	0.32575	-0.059096
0.63359	-0.15452	0.86968	-0.75393	0.80018	0.33955	0.62734	0.69846	-0.59332	0.13685	-0.082037	-0.16795	-0.44903	0.33301	-0.37187	-0.68648	-0.1796
-0.72803	-0.30484	0.45831	0.35026	0.85401	-0.12012	-0.050975	0.531	-0.5382	-0.15771	-0.28057	0.58072	0.25417	0.096157	-0.88141	0.32346	0.046222
-0.30316	0.020801	0.6779	0.30575	0.31856	0.43241	0.39656	-0.3616	-0.12563	-0.84261	-0.39398	0.44623	-0.39303	0.8014	-0.087379	0.061239	0.23746
-0.10377	0.055688	-0.01796	-0.64524	0.86726	-0.30895	-0.63214	0.33089	0.19715	-0.79207	-0.38421	0.58855	-0.44947	0.57303	0.43053	0.29253	0.14298
-0.32922	0.041875	0.1829	-0.078006	0.38692	-0.46164	-0.73155	0.34712	0.8276	-0.50861	0.17625	0.2871	-0.2741	-0.50126	-0.88675	-0.38508	0.40922
-0.28907	-0.054117	0.89222	0.59526	0.48468	-0.21894	0.58344	0.29797	0.22563	-0.95967	-0.092835	0.77931	-0.18634	-0.64658	-0.91361	-0.42589	0.41821
-0.95014	0.033777	-0.43471	0.26174	0.71383	0.87676	0.91616	0.35501	-0.90028	-0.80792	-0.84371	0.76414	-0.19664	0.24677	0.25919	0.57108	0.064006
-0.40958	0.15382	-0.0012895	0.54778	0.90022	-0.22023	0.28121	0.22851	0.5357	-0.64947	-0.48749	0.68004	-0.14092	0.060191	-0.16501	0.42381	0.44763
-0.76672	0.14403	0.87173	0.22941	0.087858	-0.21285	-0.39233	0.31363	-0.66697	-0.43508	0.35465	0.10758	-0.065465	0.28324	-0.18134	-0.012588	-0.35827
-0.74662	0.064771	0.8902	-0.6356	-0.4642	-0.03226	-0.70773	0.33085	-0.68698	-0.26425	0.15394	-0.97015	-0.30106	0.52882	0.046686	-0.13753	-0.38465
-0.60114	-0.072477	0.70908	0.37841	0.275	0.22287	0.37202	0.48877	-0.53809	-0.23231	-0.3815	0.18392	-0.35901	0.048777	-0.040615	-0.24891	-0.12218
-0.23144	0.061761	0.091028	-0.46399	0.98678	-0.5964	-0.077702	0.18854	-0.016316	-0.61707	-0.51126	0.23786	-0.11439	0.16318	-0.33651	-0.55379	-0.33237
-0.42792	0.078503	0.81633	0.60187	0.074604	-0.39186	-0.3867	0.49227	0.51633	-0.81911	-0.12564	0.19789	-0.63521	0.42566	0.67083	-0.69266	-0.66071
-0.98351	-0.053337	0.45295	-0.007618	0.096016	-0.32907	-0.53268	0.22074	-0.37103	-0.95578	0.25946	-0.12636	-0.66573	-0.29739	0.4768	-0.44058	-0.11036
-0.74843	0.016152	0.66677	0.14586	-0.0029644	0.29614	0.53389	0.039808	-0.53175	-0.38393	-0.96123	0.49791	-0.099966	0.38824	-0.39868	0.11202	0.15652
-0.60523	0.16108	0.60114	0.26492	0.11067	0.15839	0.6772	0.02154	-0.20002	-0.49487	0.6112	0.24074	-0.12724	0.62385	-0.14207	-0.5501	-0.60533
-0.42094	-0.040029	0.32791	0.42148	0.75037	-0.62491	-0.2411	0.99456	0.39879	-0.43412	0.11936	0.21117	-0.10809	0.24445	-0.011464	-0.32471	-0.62521
-0.52729	-0.16317	0.71239	0.33453	0.5801	0.34218	0.2606	0.46455	-0.63246	0.029488	-0.16554	0.37219	0.55052	0.66979	-0.71098	0.83919	-0.17867
0.30403	0.19541	0.43737	-0.065612	0.98585	-0.024655	0.55594	-0.16481	0.12812	-0.87267	0.95559	-0.049419	0.44439	0.69238	-0.70101	0.91369	0.15506
-0.33788	0.069938	-0.038135	0.40327	0.72237	0.92828	-0.002439	0.1437	-0.025201	-0.67701	-0.30657	-0.063784	0.027957	0.95708	-0.0742	-0.051638	-0.41077
0.26694	0.076752	0.78017	0.0072382	0.7387	-0.43975	0.46182	0.72538	-0.2938	-0.36658	0.87663	0.66506	0.026634	-0.8209	-0.96554	0.118	0.20084
-0.88077	0.14846	0.71405	0.19957	0.049165	0.12727	0.99859	-0.064187	-0.58366	-0.21661	-0.41047	0.040164	-0.2755	0.74306	-0.0093255	0.46364	0.50292
0.16781	-0.34288	0.90103	0.25424	0.53692	0.47276	-0.36946	0.33005	0.27172	-0.99143	0.46385	0.56687	-0.36463	0.51945	-0.31313	0.34356	0.53051
