# Supplementary material for: Distinct cellular states determine calcium signaling response
Source: Mol Syst Biol. 2016 Dec 15;12(12):894. doi: 10.15252/msb.20167137 (PMC5199124; doi:10.15252/msb.20167137)
Supplement: Supplementary file 6 — Source Data for Figure 3 [file MSB-12-894-s005.zip › parameterDistributionGroup/parameterDistribution138.csv]

-0.40762	0.10099	0.57414	-0.014345	-0.11293	0.94367	0.25055	0.62173	-0.575	-0.69186	-0.76289	0.08528	-0.20243	-0.43114	-0.61228	0.10007	0.52222
-0.1686	0.20075	0.34211	0.86865	0.54331	0.93621	0.81102	-0.2207	0.12871	-0.50373	-0.59892	0.29815	0.40627	0.50815	-0.84691	0.25792	0.25649
-0.93211	0.017423	-0.1163	0.38519	0.75753	-0.22391	-0.24696	0.40911	0.37567	-0.80011	-0.43488	-0.39625	0.038884	-0.035146	-0.8398	-0.061748	0.40788
-0.49146	-0.20667	0.9308	-0.408	-0.11748	-0.35847	0.64311	0.28513	0.6099	-0.50431	-0.27431	0.91435	0.10782	0.61972	-0.93553	0.60863	0.90615
-0.67161	0.048859	0.76699	0.28141	0.11659	-0.25379	-0.19931	0.092494	-0.4416	-0.24545	-0.63757	0.43743	0.32857	-0.24895	-0.49673	0.59013	0.2703
0.23665	0.21472	0.81579	0.32453	0.020835	0.15371	-0.2732	0.40467	0.32328	-0.098672	-0.94047	0.77829	-0.18791	-0.058544	-0.48548	-0.51195	-0.22701
-0.22682	-0.10356	0.75725	0.35916	0.70312	-0.87678	0.07479	0.5943	0.79274	0.25936	-0.63514	-0.5357	0.52762	0.93455	-0.61338	0.54679	-0.39436
-0.68217	-0.098639	0.29637	-0.46386	0.18733	0.066581	-0.51316	0.57284	-0.50461	-0.86973	-0.83877	-0.5842	-0.32375	-0.10408	-0.014916	0.66029	0.77615
-0.51708	0.25664	-0.45291	-0.41224	0.78054	-0.23675	0.58247	0.64765	0.42505	-0.8591	-0.70343	-0.63274	0.21847	-0.093898	-0.54654	0.61387	0.66264
-0.44268	0.068902	0.73308	0.19042	-0.060492	-0.03615	-0.99723	0.45545	0.41472	0.11376	0.67153	0.43203	0.55688	0.47187	-0.87289	0.53288	-0.17956
-0.36982	0.039438	0.36546	0.12185	0.63855	-0.51363	-0.46697	0.75552	0.093592	-0.84165	-0.19399	0.1014	-0.27701	-0.013043	0.38103	-0.18531	-0.25592
-0.4689	-0.045352	0.60287	-0.91702	-0.19417	-0.23262	0.1718	0.95702	0.29547	-0.36241	-0.38953	0.09197	0.23168	0.57089	-0.97422	0.7013	0.68271
-0.10669	0.069357	-0.067881	-0.30367	0.9874	0.25654	0.81208	0.7656	-0.13501	-0.99095	0.15998	0.20336	-0.23868	-0.094612	-0.34034	-0.09178	0.18606
-0.82876	-0.06058	0.067803	0.61212	0.55106	0.31257	0.022533	-0.027979	0.2708	0.21756	-0.51893	-0.73732	0.06051	0.64768	-0.55035	0.095725	0.46522
-0.56723	-0.038568	0.16673	-0.70846	0.619	-0.25206	0.24773	-0.32947	-0.50182	-0.52918	-0.19098	-0.38134	-0.13388	0.95989	-0.56043	0.0038647	0.26027
-0.71421	-0.26632	0.99636	0.45324	0.063439	-0.48604	-0.11384	0.34199	0.53006	-0.28927	-0.92751	-0.045792	-0.24528	0.91412	-0.0031675	-0.12052	-0.052982
0.12534	0.13614	0.67373	-0.36791	0.45251	0.49293	-0.14013	-0.23969	-0.3802	-0.9116	-0.66296	0.048324	-0.0062228	0.74848	-0.66163	0.6251	0.76619
-0.73194	0.17206	0.1184	-0.21321	0.010013	0.26624	-0.20955	0.091434	-0.51159	0.45373	-0.54097	-0.15372	0.21887	0.73283	-0.69357	0.17566	-0.15678
-0.74503	-0.13051	0.46777	0.40719	0.39655	-0.79097	0.88471	0.51434	0.85136	-0.29637	-0.93276	-0.063319	0.1199	0.49956	0.070396	0.99763	0.48305
-0.36825	0.036664	-0.16941	0.46488	0.70036	0.60108	0.044265	0.46574	0.040336	-0.32649	0.52082	0.54025	-0.13826	-0.080468	-0.14397	0.25583	0.36937
-0.18229	0.080181	0.64345	0.54665	0.53437	0.1035	0.22098	0.55475	0.45856	-0.26143	-0.17265	-0.70291	0.16398	0.74581	-0.45229	-0.46648	-0.65998
-0.4275	0.099272	0.11277	0.61006	0.2313	0.67196	-0.0024407	0.22858	0.51369	-0.40189	0.12568	0.4663	-0.46083	0.042458	0.11385	-0.10961	0.40443
0.19439	0.039471	0.45468	-0.229	0.90759	-0.48246	0.23292	0.93172	0.29196	-0.51505	-0.64181	0.70203	0.33392	-0.0538	-0.72033	0.46718	-0.055077
0.46997	0.055533	0.9194	0.61057	0.97003	0.099778	0.47319	-0.26014	0.46286	-0.54564	-0.70018	0.53145	0.6567	0.73737	-0.74899	0.92261	0.37509
-0.65183	0.081455	-0.10165	0.43566	0.72552	0.63692	0.62971	-0.33964	-0.52295	-0.77221	0.17069	0.65516	-0.47966	0.61433	0.041326	-0.44908	-0.013139
-0.90708	-0.15166	0.44361	0.078635	-0.25872	0.35661	0.36585	0.80586	0.61906	-0.067861	-0.41351	0.0037696	0.54117	0.82261	-0.88032	0.2691	-0.27918
-0.34524	0.17844	-0.23339	0.80464	0.83647	0.33484	-0.75599	0.60469	0.82848	-0.53292	-0.85477	-0.53673	-0.06489	0.66297	0.36294	0.23263	-0.22383
-0.1636	-0.0080333	0.5793	0.75629	0.56019	-0.56165	0.38799	-0.11331	0.85557	-0.66943	0.94914	-0.61462	-0.74929	0.30675	0.56027	0.46148	0.74089
-0.68079	0.24939	0.4247	0.67292	-0.022316	0.038313	0.42801	-0.12016	0.21337	-0.34046	0.3378	-0.31449	-0.073078	0.1069	-0.41439	-0.26901	0.042568
-0.65836	0.0040414	0.17782	-0.0084024	0.49855	0.9414	0.77252	-0.12638	-0.78207	-0.88732	-0.12766	0.0062573	0.79949	0.69743	-0.91895	0.91918	0.13165
-0.56106	0.12918	0.14862	0.2294	0.46217	0.22568	-0.60601	-0.1124	0.26292	-0.82579	0.20189	0.13637	-0.092843	0.4922	-0.66238	0.29164	0.61911
0.48958	0.21657	0.64967	0.51429	0.97876	-0.14479	0.068408	0.46987	0.70238	-0.46907	-0.95677	0.2448	0.08768	-0.47993	-0.81509	0.60154	0.95205
0.38904	-0.11588	0.72544	0.097175	0.83322	0.10032	0.70558	0.52962	-0.1533	-0.52489	-0.72167	0.83901	-0.25138	-0.75841	-0.80296	0.20745	0.79291
-0.704	-0.1601	-0.23681	0.94931	0.99293	0.98048	0.62923	0.63627	-0.39801	-0.36469	0.15676	-0.11009	-0.11642	0.38748	0.17545	-0.00022059	-0.36844
-0.76153	0.1782	-0.68316	0.59897	0.8174	0.21989	0.11502	-0.49982	0.53035	-0.61657	-0.84482	-0.10292	0.24653	0.7664	-0.80082	0.043606	0.090183
-0.90318	0.13848	0.17906	0.58495	0.11542	-0.38162	0.1168	0.18566	0.70728	-0.88966	-0.12246	-0.41779	0.11682	0.5832	0.052461	0.42092	-0.048041
0.20439	0.18168	0.86169	0.56786	0.25471	0.31609	0.18861	0.29847	0.66892	0.25099	0.6076	0.9394	0.54276	0.32808	-0.90034	0.82949	0.3036
-0.39085	-0.056995	0.29251	0.83711	0.63732	-0.11248	-0.34023	0.26854	0.57308	0.32027	0.43794	0.39069	0.12048	0.63321	0.20483	0.98265	0.4731
-0.27484	0.27084	0.56603	0.035872	0.055173	0.28793	-0.32635	0.5214	-0.18966	-0.31939	-0.14059	0.32065	0.040958	-0.31848	-0.86493	-0.5453	-0.15064
-0.50772	0.31715	-0.31065	0.78059	0.78499	0.63085	0.43338	-0.61847	0.26068	-0.79261	0.14489	-0.37636	0.13663	0.8781	-0.79415	-0.44899	0.015535
-0.61637	-0.080152	0.6563	-0.044566	0.38398	-0.44656	0.27253	0.4718	0.19252	-0.4656	0.49869	0.051396	0.43898	0.71301	-0.41842	0.671	0.042941
0.30715	0.21561	0.29648	-0.1131	0.12989	0.38808	-0.60861	0.52622	0.6421	-0.36186	-0.26883	0.74878	-0.84738	0.81226	0.68572	-0.68216	-0.22905
-0.43372	-0.18036	0.71256	0.12127	0.28199	0.32562	0.3228	0.60809	-0.487	0.24965	-0.66528	0.072426	0.53499	-0.021103	-0.86114	0.17301	-0.2591
-0.46708	0.11059	0.16582	-0.24524	0.62278	-0.91284	-0.075899	0.13233	0.67688	-0.93722	-0.81199	0.11693	0.076302	0.77704	-0.3021	0.74549	0.38039
-0.77779	0.13081	0.54982	0.70823	-0.076151	-0.5431	-0.59549	0.33384	0.85712	0.28512	-0.41291	0.77555	0.14465	-0.067088	-0.81201	-0.64357	-0.41075
-0.64047	-0.080538	0.27084	-0.34665	0.064095	0.37067	-0.47851	0.74538	-0.11869	-0.55598	0.072945	0.4238	0.20576	0.34064	-0.38111	0.77077	0.19271
-0.39208	0.046329	0.50462	0.12029	-0.11454	0.58761	-0.25704	0.68387	0.27125	-0.18201	0.72215	0.73248	-0.35861	-0.27025	-0.60006	-0.38387	0.50132
-0.32978	0.11736	0.78345	0.79392	0.7089	-0.87953	-0.76808	0.069279	0.31179	-0.24646	-0.029342	0.51257	0.28018	0.17372	-0.86281	-0.21244	-0.29533
-0.16377	-0.15308	0.63556	-0.27577	0.42724	0.55831	0.60182	0.003652	-0.38207	-0.089258	-0.078093	-0.054059	0.40397	0.6329	-0.92029	0.55356	0.36646
-0.92845	-0.15139	0.88373	0.5912	0.51833	-0.77543	0.4638	0.44851	-0.424	-0.20988	-0.61907	-0.31385	-0.026345	0.34271	-0.089214	-0.2105	-0.16606
-0.41064	-0.063973	-0.075867	-0.29679	0.77324	0.11996	0.81595	0.27523	-0.089612	-0.40679	-0.51088	0.8054	-0.14618	0.17556	-0.071553	0.072859	0.2553
-0.71829	0.038383	0.31512	-0.15631	0.21423	-0.36746	-0.38559	0.59019	-0.21276	-0.48582	-0.80715	-0.94277	-0.23592	-0.67462	-0.97282	-0.7095	-0.054896
-0.35829	0.18016	-0.33506	0.20346	0.71871	-0.24976	-0.85435	0.64281	0.53811	-0.74438	0.9033	-0.036668	-0.43468	-0.61014	-0.46558	-0.33287	0.17884
-0.21749	0.15833	0.42733	0.19062	0.084472	0.26618	-0.54068	0.17512	0.2732	-0.53305	-0.78446	0.17971	-0.18892	-0.07843	-0.76378	-0.44284	0.080994
-0.4915	0.11788	0.66067	0.60076	0.4581	0.62635	0.29769	0.21245	-0.18738	-0.5633	-0.52189	0.074494	0.68354	0.68375	-0.99912	-0.18929	-0.60887
-0.76937	0.19755	-0.2251	0.51365	0.48047	-0.26488	0.18934	0.23581	0.95865	0.10203	-0.68188	0.93545	0.0013332	0.84449	-0.02966	0.55807	0.25144
-0.77224	0.1262	0.3263	0.49937	-0.27194	0.86925	-0.079287	0.98348	-0.17313	-0.19849	-0.32961	0.21409	0.44811	-0.90082	-0.97296	-0.26895	-0.26779
-0.95378	0.0067708	0.44051	-0.6724	-0.056664	-0.24184	0.35219	0.32257	-0.38446	-0.56552	0.0073753	-0.78834	0.56921	0.58924	-0.51472	0.9706	0.067367
0.020469	-0.099074	0.86357	0.42994	0.7114	0.22136	0.40871	0.70123	-0.079124	-0.28531	0.385	-0.77954	0.14974	0.66742	-0.36756	0.72852	0.015809
-0.69912	0.087323	0.072419	-0.093707	0.88149	-0.68949	-0.30493	0.61136	-0.29216	-0.94344	0.26618	0.33711	0.31553	0.050505	-0.57592	0.57126	-0.0080936
-0.16875	-0.16212	0.56373	-0.88308	0.52822	0.13351	0.3477	0.48235	-0.68346	-0.70308	0.5293	0.35934	-0.1618	0.14644	-0.66242	-0.83549	-0.33837
-0.57352	0.0054248	0.79629	0.55719	0.2032	-0.70088	0.58974	0.27071	-0.061539	0.14898	0.047545	0.14772	-0.44191	0.27257	0.24059	-0.16022	-0.099362
-0.71327	-0.036427	0.71174	0.4202	0.15669	-0.048992	-0.52062	0.66331	0.13735	-0.15166	0.7716	-0.29371	0.4208	0.7617	-0.42372	0.66259	-0.17136
-0.48674	0.013678	0.56403	0.44088	0.22603	0.20822	-0.35283	0.63818	0.070681	-0.22036	-0.21417	0.31797	0.034545	0.20041	-0.51467	-0.79716	-0.54815
-0.062308	0.070496	0.70955	-0.4411	0.53045	-0.42508	0.45108	0.74124	0.12365	-0.68874	0.92515	0.64891	0.72535	0.50967	-0.6962	0.83921	-0.28398
-0.53349	0.068147	0.77575	0.45929	-0.01187	-0.52427	0.46543	-0.59154	0.51799	-0.15224	-0.032156	0.4694	-0.57154	0.48044	-0.89956	-0.87671	0.4105
-0.51646	-0.094032	0.49859	0.43627	0.78796	-0.62358	0.44252	0.64229	-0.10562	-0.5583	-0.2434	0.68775	0.072124	0.40283	0.19527	0.33874	-0.38515
-0.47814	0.089243	0.40165	0.37606	0.63245	0.30073	0.56504	-0.03556	-0.62319	0.083261	-0.20185	-0.45721	-0.25775	0.80844	0.26691	0.43997	0.42854
0.61624	0.070343	0.57732	0.064157	0.94245	0.80552	0.94701	0.31045	-0.0059762	-0.46659	-0.583	-0.042029	0.35732	0.70225	-0.87496	0.30566	-0.18692
-0.92672	0.011323	0.37209	0.73465	0.16988	-0.61514	0.56187	0.3025	0.87096	0.097348	-0.32239	-0.37551	0.04821	0.36936	-0.39334	0.20872	0.098195
-0.25493	0.016728	0.70393	0.63021	0.44013	-0.5815	0.35981	-0.12033	0.86466	0.040022	-0.13558	0.65269	0.17766	0.16223	-0.70674	0.23699	0.35271
-0.15177	-0.18794	0.99722	-0.86501	0.27211	-0.30135	0.64128	0.5727	-0.92992	-0.42698	-0.31048	-0.17916	-0.34108	0.080604	0.055224	-0.099628	0.0036781
-0.72641	-0.24914	0.34143	-0.26475	0.74157	-0.87277	-0.072393	0.099918	0.050243	-0.92978	-0.14284	0.27015	-0.54823	0.094535	0.061969	-0.28246	0.48
-0.71498	0.13739	0.34997	0.42861	0.59011	-0.057588	-0.43868	0.42129	-0.23609	-0.55821	-0.40417	0.82288	-0.014711	0.87395	-0.44178	-0.58672	-0.59706
0.27225	0.015177	0.92172	-0.2764	0.55367	-0.15778	-0.29524	0.050245	-0.40511	-0.15978	0.02161	0.28349	-0.30983	0.14606	-0.37675	-0.95526	-0.47543
-0.73786	-0.057716	0.63622	0.41094	-0.20049	0.73855	-0.057388	0.67583	-0.45452	0.25604	-0.22104	-0.48177	0.17977	0.16766	-0.28976	0.056996	-0.29762
-0.52451	-0.083929	0.1528	-0.31044	0.47184	-0.61506	-0.13086	0.53081	0.83032	-0.45052	0.09608	-0.62469	0.17995	0.69924	-0.21062	0.89328	0.37534
-0.93347	-0.20732	0.11518	-0.47343	0.51288	0.29053	0.64527	0.85886	-0.97542	-0.8159	0.48257	0.33511	0.29307	0.15413	-0.42633	0.53129	-0.00041682
0.37914	0.26248	0.93985	0.23435	0.29967	0.4213	-0.51726	0.1404	0.56798	-0.4625	0.08758	0.086475	0.729	0.7214	-0.8816	0.3613	-0.39448
-0.7636	0.15492	-0.21353	0.44815	0.24872	0.93881	-0.010876	-0.10453	0.17479	-0.84266	0.70165	0.49556	-0.57763	0.12977	-0.27885	-0.35846	0.56949
-0.28503	-0.041087	0.38045	0.18501	0.67307	0.54102	0.69412	0.0085185	-0.64285	-0.99788	0.45867	0.9587	-0.28036	-0.75914	-0.83883	-0.81309	0.25211
-0.42753	0.12241	-0.31176	0.17694	0.72889	-0.21941	0.16331	0.62333	0.57752	-0.33414	-0.25628	-0.32136	0.0041044	0.071828	0.047391	0.48676	0.063806
-0.922	-0.02113	0.084724	0.9533	0.63154	0.42141	-0.17069	0.07715	-0.4289	-0.87088	0.16084	0.17488	-0.25386	0.0050843	0.14819	0.30535	0.42907
-0.13941	-0.092078	-0.21529	-0.89864	0.94642	-0.13641	-0.21787	0.71351	-0.20269	-0.44601	0.14697	0.33922	-0.19985	0.50406	-0.12482	0.31229	0.063741
-0.87866	-0.023139	0.29333	0.18072	0.090219	-0.23982	-0.20991	0.41242	0.92066	-0.8194	0.74901	0.61485	0.031679	0.58795	-0.6685	-0.31557	-0.17369
-0.59018	-0.063054	0.0071169	0.17767	0.47197	-0.73929	-0.38792	0.52559	0.77252	0.091359	0.07269	-0.46247	-0.03659	0.099157	-0.32526	0.55847	0.41474
0.22195	-0.10089	0.92275	0.21863	0.96286	0.25597	-0.52804	0.87082	-0.30242	-0.76855	-0.12518	-0.51285	0.35357	0.3371	-0.78751	0.33911	-0.14082
-0.74427	0.20157	0.66376	-0.020505	-0.32064	0.47573	0.01967	0.24392	-0.37437	-0.7366	-0.98189	0.35727	-0.020002	-0.20356	-0.6577	-0.18041	0.38972
-0.40239	0.082133	0.29207	0.95375	0.83201	0.16885	0.17754	-0.15052	0.16274	-0.2948	0.49308	0.18122	0.064901	0.63905	-0.4136	-0.13808	-0.087288
-0.12358	0.070807	0.66986	-0.038349	0.35344	-0.17261	-0.20707	0.79993	0.06486	-0.30466	-0.50229	0.94637	-0.11261	0.13473	-0.19079	-0.45385	-0.4303
-0.77762	-0.14603	0.73656	0.090188	0.23674	0.058763	0.31545	0.67884	-0.76373	-0.26382	0.69382	0.44442	0.23829	0.16495	-0.47101	-0.20887	-0.46704
0.065934	0.16844	0.46135	0.45892	0.87537	-0.0045194	-0.4545	-0.094	0.050764	-0.32107	-0.74473	-0.78271	0.28102	-0.027538	-0.62586	0.09198	0.088895
-0.8833	0.0068305	0.53345	-0.36701	-0.18577	-0.13603	-0.49145	0.49524	-0.1995	-0.34865	-0.56941	-0.47542	-0.19889	0.67715	0.033935	-0.78004	-0.63504
-0.12639	-0.1037	0.69437	0.023521	0.3527	0.64155	0.017376	0.83994	-0.47589	-0.84528	0.50737	-0.17897	-0.44279	0.45444	0.049642	-0.52214	-0.47586
-0.87325	0.096562	-0.11312	0.58108	0.40305	-0.18406	0.016924	0.25063	0.45789	-0.1576	0.47153	0.65206	0.13338	-0.45133	-0.77852	0.69142	0.81677
-0.36074	0.064907	0.69631	0.71066	0.56058	0.085183	0.56269	-0.093508	-0.057019	-0.71135	-0.52788	0.0035791	0.18863	0.58068	-0.10829	0.85227	0.3488
-0.75833	0.097525	0.69176	0.41437	0.16047	-0.28971	-0.1475	0.41779	-0.21729	-0.73725	-0.93133	-0.18242	-0.080073	0.37501	-0.22467	0.13693	-0.19621
-0.69484	-0.1069	0.98107	-0.74259	-0.089097	-0.5813	0.25701	0.41047	-0.25277	-0.11399	-0.30569	-0.36077	0.17694	0.57882	-0.84836	-0.75437	-0.41249
-0.7992	0.090381	0.59704	0.59347	0.11551	-0.21159	-0.2575	0.070842	0.351	-0.56949	-0.49434	-0.85126	0.16407	-0.12245	-0.92855	-0.68546	-0.31932
-0.17788	-0.28288	0.60414	0.20691	0.77659	0.24208	0.54762	0.16664	-0.37611	0.52679	-0.43886	-0.22685	0.16061	0.53497	-0.60722	-0.20222	-0.0011902
-0.47206	-0.096108	0.70528	-0.88295	0.20599	-0.19392	-0.96987	0.29991	-0.60077	-0.1095	0.70835	0.47934	0.37218	0.38567	-0.93311	-0.42068	-0.37769
0.0037237	0.052378	0.11506	-0.074436	0.77408	0.28842	-0.0064798	0.59167	0.18545	-0.78897	-0.14622	0.23832	0.28179	0.58843	-0.30042	0.71342	-0.090248
-0.70925	0.060675	0.75041	0.54884	0.46166	-0.073202	0.61812	-0.26737	-0.46864	-0.0067878	0.52045	0.5842	0.76093	0.9	-0.87775	0.023611	-0.59104
0.31091	0.092725	0.97364	-0.43259	0.5216	-0.92598	0.4365	0.64044	0.19594	-0.82543	-0.27259	-0.62378	-0.098751	0.69041	0.25885	0.34738	-0.42157
0.39505	0.016004	0.88977	-0.50362	0.30891	-0.095928	0.033398	0.36417	0.31379	-0.0087302	0.32283	0.076532	0.068493	0.20687	-0.80255	-0.0749	0.20425
-0.56136	0.077756	0.38296	0.13225	0.27218	-0.062755	-0.13432	0.47395	0.20287	-0.84591	-0.56495	-0.62543	0.59169	-0.1043	-0.6217	0.47806	-0.14914
0.060475	-0.074492	0.69421	0.53079	0.73515	0.50418	0.61621	0.36652	-0.19077	-0.66258	0.22417	0.47176	0.16707	0.15835	-0.38946	0.39065	-0.05507
-0.63059	-0.098956	0.32185	0.83922	0.97902	0.45011	-0.24461	0.065121	-0.63674	-0.24735	-0.29155	0.80636	0.37242	0.87055	-0.58291	0.47657	-0.17232
-0.80097	0.11166	0.15703	0.19551	0.13475	0.082675	0.2036	0.059756	-0.28115	-0.45861	0.18383	0.20538	-0.28029	-0.10499	-0.33934	-0.91151	-0.41372
0.14722	0.080497	0.80273	0.059301	0.060017	-0.0698	0.44567	0.46834	0.68971	-0.98313	-0.30115	0.4432	-0.27056	0.63639	0.1769	0.45091	0.074226
-0.96819	0.032738	-0.22111	-0.075246	0.83922	-0.8001	0.67364	0.23703	-0.3142	-0.61095	0.049322	-0.39125	0.16418	-0.25505	-0.70315	0.20412	0.10302
-0.46033	0.097645	0.38189	0.99206	0.0047736	0.52259	0.18386	-0.37117	0.70032	-0.38045	0.10075	0.17406	-0.20296	0.12629	-0.97707	-0.82561	0.10887
-0.82175	0.057936	0.45557	0.36229	0.14494	-0.16096	0.49521	0.8497	0.071019	-0.34257	0.27825	0.6063	0.012712	0.86052	0.54153	0.95099	-0.091273
0.1146	0.22781	0.91568	0.02837	-0.04917	0.38858	0.34498	0.3202	-0.60148	-0.058285	-0.80933	-0.63024	-0.43513	0.8176	0.58349	-0.00069906	-0.41534
