# Supplementary material for: Distinct cellular states determine calcium signaling response
Source: Mol Syst Biol. 2016 Dec 15;12(12):894. doi: 10.15252/msb.20167137 (PMC5199124; doi:10.15252/msb.20167137)
Supplement: Supplementary file 6 — Source Data for Figure 3 [file MSB-12-894-s005.zip › parameterDistributionGroup/parameterDistribution139.csv]

0.094736	0.17185	0.87733	0.95238	0.35192	-0.055814	0.77498	0.47494	0.66588	-0.51184	-0.57041	-0.10546	-0.37273	-0.086845	0.10889	0.80446	0.63664
-0.25688	0.24289	0.046533	-0.32536	0.35928	0.40276	0.68325	0.56444	0.06563	-0.80378	0.33048	0.037008	-0.1868	0.18083	-0.38907	-0.006566	0.0085566
-0.85049	0.051403	0.63678	-0.11431	0.056618	-0.15993	-0.19768	0.44585	-0.18816	-0.22354	-0.60795	0.18015	0.16654	0.25978	-0.87853	0.34439	0.17258
-0.29068	-0.06724	0.71976	0.27076	0.78223	-0.058834	0.766	0.99235	-0.19149	-0.57268	0.94683	0.56372	0.4139	0.73345	-0.15378	0.77124	-0.49169
-0.25193	0.060172	-0.031567	-0.19843	0.92441	0.72418	0.062669	0.30303	-0.70596	-0.93278	-0.12346	-0.10957	-0.20088	-0.15528	-0.73484	0.1143	0.37134
-0.6399	-0.065712	0.43735	0.21686	0.51873	-0.32269	0.96906	0.45426	0.63926	-0.32917	-0.19849	-0.42504	0.27493	0.86562	-0.58909	0.69015	0.012111
-0.56156	-0.1387	0.91495	0.37315	0.19293	0.54781	-0.28668	0.61028	-0.2254	-0.37656	0.22785	-0.051607	-0.01952	0.3199	-0.99885	-0.18518	0.13037
-0.86021	0.074226	0.31331	0.38151	0.12468	0.49225	0.10247	0.90969	-0.28456	-0.289	-0.42317	0.98584	0.29793	0.050721	-0.71204	-0.097875	-0.76992
-0.52871	-0.35111	0.37421	-0.11314	0.80957	0.1668	-0.91301	0.79197	-0.24788	-0.27067	-0.40015	0.47777	0.032245	0.53838	-0.9526	-0.29974	-0.15346
-0.57588	0.0022572	0.7715	0.54806	0.3664	0.075606	0.16979	0.73147	-0.36668	-0.55222	0.74602	0.50456	-0.010724	0.32127	-0.13459	-0.052684	-0.57952
0.04312	-0.099917	0.9097	0.32804	0.53065	0.48651	-0.28836	0.46857	-0.32339	-0.046115	-0.34351	0.047787	-0.023033	0.43311	-0.48	-0.132	-0.44131
-0.90373	0.21547	-0.23536	-0.71333	0.45853	-0.64153	0.29943	0.61997	0.013541	-0.7178	-0.14252	0.67335	0.082169	-0.13294	-0.62423	0.54131	0.21647
0.071908	-0.00039502	0.28228	-0.57269	0.96992	-0.036454	-0.67374	0.53508	0.29649	-0.94386	0.13235	-0.53748	0.40254	0.96482	-0.92216	0.47101	-0.27099
-0.98486	0.026508	0.50259	-0.16816	-0.016616	0.16161	0.75406	0.51986	-0.19827	-0.86942	0.64208	0.79542	0.0052362	0.69529	-0.40906	0.47997	0.16379
-0.20248	-0.051134	0.51198	0.36534	0.68331	0.34963	0.97661	0.22782	-0.15966	-0.81044	-0.60796	-0.52091	-0.19974	0.39433	-0.19683	-0.0062189	-0.23267
-0.79747	-0.249	0.76923	0.15081	0.2477	0.3821	0.4491	0.79986	-0.46338	-0.80368	-0.15264	-0.89587	0.30036	0.80245	-0.48778	0.77911	-0.13634
-0.3455	0.11002	0.80037	-0.14844	0.62524	-0.060302	0.066537	0.29459	-0.98894	-0.41705	0.26994	0.60362	-0.10235	0.50613	-0.091123	0.37488	-0.064005
-0.82887	0.30642	0.23757	-0.45791	0.18096	0.16721	0.05209	0.69444	-0.73797	-0.83017	0.89635	0.9365	0.1194	0.45038	-0.24062	0.55329	-0.24206
-0.83537	0.1006	0.81043	0.77471	0.55575	-0.38338	0.037733	0.17377	-0.35839	-0.43907	-0.72026	0.13336	0.059009	0.71129	-0.36132	0.10176	-0.30551
0.56524	0.056388	0.84088	-0.59167	0.74203	0.53117	0.46731	0.61094	-0.18568	-0.60867	0.12883	0.33482	0.27423	0.87457	-0.47137	0.84209	0.12632
-0.65114	0.15281	0.033848	-0.3748	0.31798	0.73732	-0.52477	0.6416	-0.81727	-0.06167	0.049777	0.45133	0.047981	-0.21764	-0.67099	0.33937	0.28183
-0.75358	0.10797	0.74816	0.29173	0.012149	-0.35869	0.84378	0.43922	0.30454	-0.27287	-0.13867	0.2378	-0.12944	0.84269	0.06137	0.29662	-0.20085
0.025234	0.16109	0.58996	-0.74389	0.81005	-0.42869	-0.18783	0.045147	-0.48992	-0.95978	0.26298	0.82628	-0.17737	-0.34405	-0.84682	-0.15124	0.36892
-0.90656	0.020306	0.051493	0.63924	0.40198	-0.013902	0.086779	0.1366	0.85898	-0.29083	-0.88601	0.70227	-0.41289	0.99496	0.094408	-0.040188	0.0064678
-0.17565	0.14381	0.98588	0.34793	0.39238	0.11724	0.76461	0.42062	-0.16533	-0.89358	0.61434	-0.772	-0.44214	0.84406	0.32718	-0.61982	-0.76659
-0.81854	0.080944	-0.1917	0.65771	0.74381	0.34628	0.26266	0.2874	-0.057308	-0.86507	0.38438	-0.56152	-0.23779	0.62302	0.46144	0.74615	-0.0071047
-0.38808	0.069655	0.86071	0.41136	0.003947	0.24902	-0.044164	0.63699	0.31309	-0.76001	0.22664	0.28929	-0.21187	0.049651	-0.20494	0.7531	0.72728
0.094539	0.25887	0.39651	-0.067132	0.83336	-0.30423	-0.56738	0.42409	-0.08101	0.028029	0.98679	0.21714	-0.039142	0.29353	-0.068256	0.55815	-0.016898
-0.35996	-0.017221	0.33905	-0.46585	0.29808	0.39975	-0.79835	0.46258	-0.010106	-0.78651	0.65764	0.29455	0.1976	0.53572	-0.74002	0.71037	0.23965
-0.90007	0.11819	0.45869	0.55617	-0.369	0.94966	0.87138	0.13658	0.17443	-0.6011	0.55464	0.11219	-0.24442	0.17294	-0.6241	0.11562	0.43854
-0.56611	0.0096423	0.58313	0.27613	0.75287	-0.3671	-0.070751	0.49536	-0.51024	-0.54312	0.05302	-0.14841	0.48547	0.28574	-0.35524	0.919	-0.37502
0.21334	0.11555	0.69862	-0.035221	0.81517	0.14735	0.52536	0.30202	-0.48477	-0.74568	0.70537	-0.19046	0.071888	-0.099362	-0.43263	0.33447	-0.23914
-0.15132	0.11888	0.073902	0.92739	0.75216	0.45409	0.47997	0.44366	0.97658	-0.24067	-0.4513	0.084267	0.095929	0.1907	-0.69385	0.74979	0.4332
-0.43002	0.11794	0.73141	-0.042682	0.057228	0.71003	0.058121	0.15755	-0.0054234	-0.80462	0.23853	-0.069905	0.16056	0.94365	-0.89066	-0.042022	0.0045808
0.064976	0.15324	0.89465	0.16536	0.52968	0.46784	0.038565	0.36333	-0.31343	-0.78656	-0.50079	0.78344	-0.0047213	0.014757	-0.60078	0.21486	0.24167
-0.39254	0.14966	0.75754	0.49041	0.40944	0.67227	-0.21079	0.45999	0.03837	-0.91317	-0.42943	0.93245	0.60295	0.99358	-0.87466	0.87492	-0.17874
0.0049368	0.20406	0.60175	-0.62584	0.36155	-0.064539	0.14282	0.081095	-0.32953	-0.83732	0.58927	0.37734	-0.29995	-0.095319	-0.74877	-0.19036	0.28436
0.010041	0.10985	0.69678	-0.28772	0.67913	0.38691	-0.066486	0.50648	-0.44308	-0.53112	0.59877	-0.09436	0.15871	0.55346	-0.45793	0.93902	0.28212
-0.27396	0.049724	0.50466	-0.311	0.44538	-0.21971	-0.52851	0.75854	0.65984	-0.50176	-0.18483	0.66657	-0.17116	0.86882	-0.45291	-0.186	-0.048776
-0.71957	0.23252	-0.29709	0.58195	0.88757	0.63837	-0.65938	0.46483	-0.89837	-0.46718	-0.59092	-0.30204	-0.28902	-0.38751	-0.068494	0.66483	0.61965
-0.50533	0.20136	0.66686	0.58312	0.035127	0.94499	-0.074144	-0.32048	-0.55911	-0.96926	0.18928	-0.1835	-0.40032	0.12754	-0.56598	-0.9728	-0.40054
-0.38897	-0.1344	0.62183	0.69194	0.21589	0.39651	0.24656	0.92299	0.76793	-0.33939	-0.80788	-0.3688	0.29927	0.24393	-0.842	0.033274	-0.48511
-0.79825	0.011081	0.80824	-0.098621	-0.02552	-0.61085	-0.12789	0.63575	0.32617	-0.54498	-0.52148	0.011606	0.082181	0.7582	-0.35443	0.13234	-0.50686
-0.53461	0.044232	0.93119	0.97927	0.288	0.20835	-0.36853	0.51866	-0.002511	-0.47134	-0.154	-0.077509	-0.22748	-0.048973	-0.46248	0.13053	0.32328
-0.96048	0.065369	0.60466	0.78245	-0.11346	0.43726	0.25359	-0.37959	-0.0037332	-0.6474	-0.54635	0.50757	-0.28704	0.40019	-0.71715	-0.71551	-0.14871
-0.4644	-0.0034545	0.32435	0.52088	0.9784	-0.83657	-0.27279	0.46257	0.4391	-0.67528	-0.098051	0.14391	0.006145	0.37765	0.092808	0.93215	0.052929
-0.28955	-0.089494	0.7536	-0.96468	0.16699	-0.26986	-0.11696	0.84955	-0.099096	-0.78826	-0.63353	0.11792	0.36725	0.17409	-0.82716	0.66847	-0.0066142
0.36978	0.0084273	0.61844	-0.32346	0.91142	0.72093	0.43354	0.34888	-0.27306	-0.70509	0.32206	0.3617	0.0087896	0.97056	-0.64444	-0.46498	-0.58592
-0.026314	0.095297	0.77545	0.38676	0.65302	-0.72939	0.68683	0.14446	0.94537	-0.73695	-0.07742	0.28497	-0.069269	0.64298	-0.15277	0.98516	0.47638
-0.4345	0.11589	0.5363	0.43304	0.2518	0.16929	-0.53792	0.56245	0.16862	-0.11431	0.60986	0.15277	-0.33496	0.86663	0.36409	-0.22645	-0.63791
-0.42852	0.16463	-0.037595	0.65296	0.88137	0.52651	-0.94383	0.11951	-0.048184	-0.86108	0.36234	-0.29194	-0.193	0.64772	0.17765	0.46039	-0.19072
-0.91396	-0.086362	0.36564	-0.70532	0.69986	-0.45518	0.86912	0.97614	-0.69877	-0.28753	-0.20875	0.53944	0.74318	0.90359	-0.92736	0.92491	-0.33338
-0.010104	0.058262	0.53808	-0.94044	0.91326	-0.03272	-0.42343	0.49218	-0.8828	-0.83009	0.14077	0.52463	0.52244	0.48908	-0.77886	0.30882	-0.72928
-0.89255	0.057804	-0.26006	0.011909	0.91295	-0.25632	0.95596	0.11569	-0.22872	-0.95103	0.34685	-0.84035	-0.42465	-0.33163	-0.43409	0.2938	0.85224
-0.44023	-0.087161	0.45975	0.12018	0.52112	0.2651	0.43024	0.43464	0.25673	-0.25419	0.65847	0.49376	0.36711	0.53096	-0.86601	0.7658	0.28773
-0.80204	0.014044	0.53976	-0.4375	-0.31618	0.63339	0.96535	0.37475	-0.37501	-0.71154	-0.031569	-0.30286	-0.17871	0.375	-0.41699	0.8057	0.96756
-0.25034	0.089528	0.75912	0.64711	0.51518	-0.88576	0.16556	0.15998	0.98794	-0.84266	0.71739	0.19778	-0.33349	0.91905	0.6765	0.74687	0.035976
-0.8687	-0.24715	0.31598	0.10895	0.78916	-0.22637	-0.056684	0.19602	-0.49328	-0.50886	0.3918	-0.39639	-0.52757	-0.19499	-0.79193	-0.30599	0.7301
-0.9113	0.041021	0.55497	-0.59352	-0.11052	-0.30936	-0.68792	-0.024023	-0.29382	-0.52158	0.31134	0.94161	-0.01766	0.20142	-0.66388	0.54594	0.49711
-0.58914	-0.081307	0.77068	0.34767	0.29642	0.036924	-0.61726	0.096989	-0.11294	0.070269	0.059903	-0.37075	0.4049	0.42043	-0.8671	0.98873	0.28101
-0.66037	-0.09846	0.75774	0.53739	0.21656	-0.39539	0.91486	0.27533	0.38798	-0.12358	-0.16874	0.86117	0.025434	0.95486	-0.074962	0.21354	-0.56757
-0.8973	0.20776	0.62563	-0.095446	-0.37413	0.19248	-0.63738	0.10557	-0.0044639	-0.32705	0.070563	-0.21759	0.25053	0.21385	-0.82043	0.18248	-0.15023
-0.61726	-0.10151	0.59616	-0.52967	0.3096	-0.21916	0.67724	0.21698	-0.33654	-0.19521	-0.48509	0.4433	-0.24841	0.73804	-0.25332	0.24776	0.25171
-0.55971	-0.028795	0.71641	0.12951	0.11777	-0.17528	-0.34693	0.79952	0.23486	0.12495	-0.5832	-0.2244	0.20472	0.11268	-0.8778	0.60854	0.27777
-0.17174	-0.034703	0.47129	-0.94771	0.76495	-0.35771	0.043226	0.48956	-0.27399	-0.86414	-0.91437	0.37132	-0.088237	0.72993	-0.49566	-0.69802	-0.61839
0.13519	0.093445	0.68172	-0.19025	0.55333	0.21327	0.000271	0.30314	-0.52029	-0.53351	0.75871	0.71941	-0.27537	0.48593	0.23866	0.57376	0.049427
0.054048	-0.024968	0.86979	-0.81568	0.35288	-0.38941	-0.19195	0.22409	-0.1255	0.30245	0.33887	0.41614	0.099489	0.39481	-0.93741	0.39872	0.3539
-0.2742	0.077547	0.50385	0.15611	0.91779	0.19672	0.044448	-0.21486	-0.90282	0.21857	-0.40862	-0.67617	0.52757	0.71231	-0.97972	0.13162	-0.59797
-0.62302	-0.11156	0.87543	0.5642	-0.30229	0.64989	-0.091191	0.40717	0.20418	0.17531	0.082434	0.30779	-0.057466	0.24143	-0.82838	-0.34005	-0.15462
-0.57604	0.065137	0.457	-0.56068	-0.00054212	0.78281	-0.72459	0.26674	-0.8599	-0.40594	-0.038476	0.36435	0.070552	0.37445	-0.63568	-0.026206	-0.23113
0.062551	-0.19274	0.79603	-0.15577	0.75983	-0.35303	-0.20091	0.44714	0.16904	-0.19206	0.62997	-0.18432	-0.16629	0.43019	-0.50815	0.1116	0.075403
-0.55053	-0.057247	0.3605	0.099014	0.42658	-0.053515	0.11098	0.25601	0.67721	-0.5909	-0.38771	0.045764	0.23288	0.5862	-0.91376	0.62355	0.23009
-0.19506	-0.093783	0.19092	0.51312	0.96969	0.66137	-0.26145	0.76686	-0.28003	-0.84372	0.70198	-0.15049	-0.37715	-0.52193	-0.4244	-0.35959	-0.015229
0.099217	0.064592	0.49996	0.56745	0.83859	-0.10317	0.84878	0.89897	0.76711	-0.096997	-0.89992	-0.44746	0.069969	0.68895	-0.024897	0.25388	-0.44666
0.61836	0.21405	0.71978	-0.31357	0.73655	-0.26126	-0.46215	0.092348	0.30485	-0.31943	0.3623	-0.52677	-0.37473	0.83347	0.1661	0.11384	-0.17037
-0.68569	-0.12374	0.48779	-0.02387	0.34127	0.1874	0.18109	0.52955	-0.61642	0.0089424	-0.93084	0.060414	-0.18182	-0.044228	-0.49195	0.22444	0.42529
-0.64068	0.15146	0.087661	-0.29202	0.64192	-0.52018	-0.3682	0.23954	-0.085932	0.12878	-0.19812	-0.2857	0.50224	0.72414	-0.57145	0.37834	-0.77009
-0.95922	0.18037	0.84911	0.70699	-0.41815	0.58219	0.47076	0.28452	-0.40314	-0.19674	-0.81996	0.53091	0.077975	0.35947	-0.24245	0.55253	0.019852
-0.22794	-0.062125	0.79626	-0.018614	0.46078	0.1709	-0.030339	0.76852	-0.18406	-0.24398	-0.7791	-0.032099	0.12748	0.92415	-0.1716	0.30758	-0.48031
0.77435	0.24565	0.84015	0.026185	0.92453	0.4296	-0.16434	0.20502	0.018187	-0.34687	0.058609	0.47005	0.33872	0.73188	-0.70152	0.18554	-0.57029
-0.44222	0.032283	0.82992	0.054893	0.14111	-0.32259	0.61682	0.21575	0.26374	-0.14434	0.091669	0.0034404	0.55306	-0.0042975	-0.9044	0.92103	0.17757
0.05973	-0.054558	0.83805	-0.086397	0.68972	0.22489	0.54619	0.54884	-0.41406	0.02241	-0.8946	0.2767	0.26395	0.17511	-0.78409	0.23641	-0.16404
-0.13285	0.13115	0.9163	-0.85851	0.43743	-0.74935	0.67167	-0.079294	-0.67274	-0.93803	0.40782	0.22642	-0.079739	-0.11084	-0.5377	0.81591	0.75987
-0.80563	0.14378	0.47044	0.53353	0.14216	0.18106	0.26972	0.63916	-0.030601	-0.71455	-0.47927	-0.45509	0.11961	0.20751	-0.044235	0.32168	-0.47751
-0.42304	0.071277	0.38469	-0.25831	0.14078	0.79473	0.62701	0.34709	-0.54257	-0.70204	-0.24615	-0.76951	-0.43226	-0.34404	-0.66139	-0.1943	0.47178
0.24265	0.12803	0.72905	0.13806	0.62544	0.36644	-0.42073	-0.16669	-0.19437	-0.55592	0.48681	-0.084187	-0.38439	0.59034	-0.079951	0.84575	0.90371
0.38811	0.18835	0.89665	0.36255	0.24212	0.84824	0.16235	0.56183	0.17521	-0.31477	-0.11861	0.13144	-0.47302	0.050715	-0.20005	-0.52417	-0.079496
-0.74113	0.065408	0.31089	-0.67068	0.18149	-0.087175	0.042775	-0.38113	-0.15141	-0.86605	-0.31863	0.61507	-0.72717	0.95156	-0.016429	-0.51368	0.23769
-0.86314	0.13547	0.16081	-0.07284	0.53233	-0.78548	-0.65583	-0.12822	0.47677	-0.12004	0.15755	0.3769	0.22286	0.92746	-0.78736	-0.27668	-0.46354
0.089625	0.10109	0.44176	-0.52677	0.58662	-0.14674	-0.35468	0.10165	0.36964	-0.25968	0.027035	0.36061	0.31625	0.54535	-0.96538	0.14854	-0.1661
-0.8697	0.14445	-0.0088427	0.65699	0.46598	0.1648	-0.1911	0.48075	0.086831	-0.58451	-0.27477	-0.86318	-0.42692	0.074019	0.28864	0.60659	0.30906
-0.21285	0.12242	0.84038	-0.62729	0.36373	-0.71193	0.28023	0.75614	-0.69635	-0.95822	0.92073	0.029786	-0.7269	-0.72972	0.35516	0.069701	0.38815
-0.74161	-0.078539	0.28573	0.25032	0.69466	-0.80017	-0.28299	0.44824	0.3912	-0.068652	0.10733	-0.43792	0.22055	0.66672	-0.18588	0.87378	-0.10486
-0.92099	0.014162	0.13633	-0.18202	0.10803	0.14566	0.78554	-0.073393	0.16027	-0.71564	-0.7214	0.81703	-0.62531	-0.13741	-0.51069	-0.32835	0.80785
-0.34899	0.05353	0.6728	0.019805	0.42806	0.47166	0.12245	-0.43121	-0.82388	-0.10193	-0.11229	0.23648	-0.34251	0.8729	-0.30869	0.11036	0.25365
-0.35853	-0.15752	0.41784	-0.060711	0.71256	0.11435	0.02315	0.17575	-0.29441	-0.10587	-0.3373	-0.75608	-0.26231	0.21946	-0.5107	-0.20437	0.07216
-0.62724	-0.11152	0.84284	0.87661	0.33666	0.552	0.012212	0.94456	-0.17863	-0.15086	-0.30673	0.23128	0.41643	0.37976	-0.98412	0.3764	-0.31368
-0.44653	0.093848	0.53051	0.37509	0.61807	0.38204	-0.10472	-0.1959	-0.24658	-0.31262	-0.28762	-0.27795	0.019569	0.8502	-0.98474	-0.73956	-0.56873
-0.54889	0.040604	0.45294	0.97373	0.54354	0.53919	0.26408	0.95068	-0.16704	-0.7126	-0.28764	0.91481	-0.33323	-0.52524	-0.34073	-0.11702	0.1398
-0.82643	-0.12187	0.48695	0.76733	0.12424	0.97975	0.16169	0.27283	0.20213	-0.42391	0.42038	0.05266	0.12912	0.95944	-0.60765	0.8336	0.45616
-0.69173	0.014187	0.89982	0.17232	0.15086	-0.73987	-0.26927	-0.01251	0.15703	0.11734	-0.26824	-0.61187	0.24882	0.5872	-0.58757	0.52777	-0.11231
-0.77473	0.14244	0.59078	0.80973	-0.1112	0.34172	0.43999	0.078432	0.30654	0.22774	0.072244	0.56264	0.21867	0.86348	-0.41152	0.93809	0.1585
0.34831	0.14791	0.52895	0.56407	0.79105	0.97749	-0.070409	0.81784	-0.20884	-0.11275	0.039777	0.24223	0.45357	-0.19978	-0.86466	0.86677	0.062937
-0.70708	0.11857	0.12869	0.82149	0.66359	0.39509	0.60785	0.8389	0.41456	-0.17897	-0.35968	-0.069515	0.49076	0.90068	-0.64908	0.076185	-0.77859
-0.41662	0.091933	0.69602	-0.31356	0.18514	-0.45804	0.17761	-0.42698	0.018794	-0.5949	-0.25296	0.87205	-0.40704	0.86855	-0.24404	-0.32591	-0.030595
-0.20226	0.29413	0.19109	0.32036	0.45408	0.43146	-0.12281	0.093945	-0.040477	0.22447	0.049845	-0.48879	0.12385	0.31923	-0.66114	-0.041472	-0.34791
-0.50287	-0.038865	0.75112	0.96153	0.25871	0.56592	0.80874	0.56613	0.69795	-0.35252	0.50829	-0.89632	0.08775	0.98592	-0.68125	0.35917	0.15592
-0.47236	0.091566	0.74341	0.67369	0.37216	-0.48303	-0.20543	0.013747	0.22381	-0.12434	-0.50828	-0.473	-0.32266	-0.12064	-0.56571	-0.45969	0.061728
-0.55564	-0.093987	0.14924	0.46385	0.93872	0.2464	-0.2071	0.67177	0.011985	-0.21568	0.54657	0.010615	0.2967	0.65012	-0.636	0.1961	-0.40655
-0.81276	0.15464	0.20656	-0.12654	0.14992	0.58413	-0.32366	-0.33828	-0.48743	-0.60813	0.26056	0.50325	-0.054783	0.55981	-0.64446	-0.060225	0.084772
-0.72658	-0.021113	0.63425	-0.2778	0.20198	-0.1315	0.18374	0.29422	-0.16165	-0.67739	-0.71291	-0.41907	-0.20559	0.18665	-0.63748	-0.4085	-0.01927
-0.87083	-0.061045	0.80049	-0.34567	-0.12196	0.078183	-0.46235	0.22666	-0.73155	-0.51726	-0.17671	0.13	-0.33246	-0.026854	-0.50967	-0.1776	0.31244
-0.89719	0.15386	0.59951	0.64989	-0.067749	0.87179	0.70366	-0.16198	-0.20468	-0.11812	0.55739	-0.0097465	0.50002	0.80547	-0.94553	0.3169	-0.27209
0.24821	0.16449	0.37714	-0.26297	0.70801	-0.72643	-0.4945	-0.095704	0.98076	-0.30406	-0.098108	0.95504	-0.93246	0.94765	0.48057	-0.95736	-0.51604
-0.13692	0.043067	0.88227	0.35646	0.35206	0.0067503	-0.25035	0.18878	0.4706	-0.057389	0.25743	-0.75176	0.12443	0.39985	-0.67035	0.89657	0.77359
-0.37597	0.095603	0.65892	0.71312	0.48369	-0.36898	-0.11356	0.63468	0.40899	-0.38885	0.15446	-0.34389	0.31809	-0.091954	-0.28939	0.89228	-0.16026
0.074076	-0.00060355	0.75742	-0.63055	0.74979	-0.85329	-0.37225	0.43246	-0.17694	0.050645	-0.78555	-0.65545	0.070694	0.024946	-0.60104	0.85509	0.51703
