# Supplementary material for: Distinct cellular states determine calcium signaling response
Source: Mol Syst Biol. 2016 Dec 15;12(12):894. doi: 10.15252/msb.20167137 (PMC5199124; doi:10.15252/msb.20167137)
Supplement: Supplementary file 6 — Source Data for Figure 3 [file MSB-12-894-s005.zip › parameterDistributionGroup/parameterDistribution14.csv]

-0.91931	-0.13082	0.50388	0.12682	0.095207	-0.21024	0.62457	0.16234	-0.0040145	-0.73271	0.2228	0.93828	-0.21525	0.57058	0.0080366	0.81765	0.65309
-0.78595	0.021914	-0.24039	0.31711	0.81076	0.28702	0.70742	0.25681	-0.25957	-0.18062	-0.26836	-0.20863	-0.068033	0.46634	-0.54301	0.21001	0.1982
-0.026752	0.038371	0.94689	0.50926	-0.052347	0.29421	0.34511	0.59636	0.78212	-0.30349	0.12615	-0.13542	-0.18077	0.33889	-0.52393	-0.088329	0.15925
-0.57358	0.29345	0.18338	0.64901	0.5335	0.83535	-0.65146	0.080068	-0.86652	-0.3428	0.13522	-0.72804	-0.052236	0.62647	-0.55818	-0.12424	-0.31576
-0.26096	0.057192	0.69525	0.013517	0.071249	0.72336	0.70449	0.082327	-0.73037	-0.50009	0.22509	0.12919	-0.21985	-0.0040776	-0.3771	0.6214	0.90655
-0.96006	0.069313	-0.23316	0.94936	0.82595	0.98079	-0.25236	0.055453	-0.92487	0.13524	-0.70221	0.83455	0.59148	0.69114	-0.73681	0.65539	-0.37638
-0.98183	0.053	0.68805	-0.56908	-0.3349	-0.3513	0.313	0.54886	-0.88532	0.38535	-0.58612	0.68188	0.62235	-0.029968	-0.73649	0.72788	-0.055592
-0.60291	-0.17632	0.096233	-0.27385	0.4851	-0.51971	-0.13355	0.17985	0.70125	-0.42152	-0.10805	-0.030291	-0.58805	-0.01431	-0.3113	-0.10478	0.86714
-0.85012	-0.0971	0.38356	-0.21115	0.24511	-0.9092	-0.010059	0.016754	0.32399	-0.77726	-0.081111	0.76437	-0.55747	-0.34119	-0.29902	-0.0050276	0.93533
-0.81211	-0.023636	0.59343	-0.60172	0.19628	-0.21636	-0.40229	0.51292	-0.95679	-0.58006	0.48815	-0.069284	0.33927	-0.1487	-0.77745	0.53937	0.28292
-0.20435	-0.028135	0.80353	0.13758	0.50693	0.43908	-0.21196	0.44958	-0.65832	-0.88103	0.55735	0.77162	0.1622	0.39876	-0.24282	0.55461	0.0018356
-0.84873	0.3011	-0.12838	0.73863	-0.11351	0.93209	0.80268	0.37742	0.3843	-0.22805	-0.17212	0.46839	0.04209	0.58674	-0.55731	-0.61664	-0.47552
-0.4628	0.089506	0.32844	0.24416	0.37905	-0.35542	0.493	0.56814	0.44608	-0.33341	-0.54379	-0.32492	0.096008	-0.24881	-0.8158	-0.014494	-0.10112
-0.30554	-0.085507	0.95411	0.3055	0.26528	-0.29314	-0.3291	0.62589	0.29737	0.30002	-0.60014	0.57102	0.11132	0.75775	-0.56219	0.13127	-0.14768
-0.48012	-0.14151	0.5601	0.24837	0.55353	0.50089	-0.32728	0.45015	-0.46554	-0.66003	-0.58706	0.23158	-0.0073181	0.67	-0.037031	0.26591	0.025826
-0.75709	0.13872	0.53901	0.54997	-0.047	0.088086	-0.44252	0.12107	0.099328	-0.20985	-0.14648	0.29774	0.61711	0.39948	-0.78646	0.58209	-0.39021
-0.51037	0.053552	0.36803	0.19365	0.67793	-0.49621	0.88608	-0.23305	-0.044983	-0.98741	0.46383	0.27353	-0.32654	0.54187	-0.038314	-0.22794	0.065114
-0.70605	0.040349	0.91406	0.63847	-0.26143	-0.44086	0.44047	0.34455	0.88248	-0.04613	-0.7002	0.43665	0.36864	0.57054	-0.75246	0.32007	-0.26742
-0.80138	-0.10404	0.47944	-0.050718	0.17799	0.23098	0.026565	0.62797	-0.14049	-0.62913	0.66975	-0.53077	0.38594	0.78871	-0.72769	0.63093	-0.010891
-0.6762	0.12994	0.6918	0.52993	0.15494	-0.12205	-0.12062	0.35766	0.23651	-0.712	-0.9857	-0.96404	-0.040313	0.59006	-0.24247	-0.08768	-0.32077
-0.56698	0.21846	-0.10887	0.75262	0.89242	0.59101	0.54107	0.47867	-0.47732	-0.40963	-0.35037	0.090307	0.042063	0.22487	-0.35662	-0.29505	-0.40936
-0.46474	0.22356	0.51208	0.58566	0.48843	-0.21925	-0.087815	0.29343	-0.19044	0.0059589	-0.69208	0.53111	0.29279	0.42343	-0.382	0.81211	0.047498
-0.98566	0.060107	-0.089898	0.4652	0.57289	0.26116	0.41116	0.5141	-0.61855	-0.39266	0.065432	-0.37154	-0.53272	0.51226	0.43087	-0.18842	-0.43213
0.041818	0.010223	0.73926	0.99673	0.52337	0.30524	0.77907	0.26063	0.55597	-0.10544	-0.15888	0.21786	-0.40818	0.51556	0.16779	-0.3343	-0.16065
-0.91049	0.1461	0.37878	0.54931	0.39467	0.28861	-0.27595	-0.12406	-0.69965	-0.36604	-0.45672	0.1347	0.5467	0.60499	-0.88495	0.5515	0.026206
-0.56433	-0.037024	-0.14549	-0.71779	0.73556	0.18344	0.4356	0.55376	-0.71687	-0.37329	-0.8994	-0.88168	-0.0013432	0.62264	-0.14636	0.41689	-0.12566
0.18969	0.14055	0.46977	0.13925	0.5918	0.34911	-0.29923	0.68807	0.3814	0.033404	-0.018862	-0.4916	-0.15771	0.76144	-0.397	-0.34514	-0.28057
-0.61081	0.01936	0.4627	-0.52048	0.53545	-0.50583	0.29008	0.58423	-0.67965	-0.26647	-0.53814	0.080554	0.013354	-0.16319	-0.684	-0.15587	-0.045569
-0.9618	0.19884	-0.11127	0.26855	0.18298	-0.013306	0.69016	0.13501	0.69335	-0.82859	-0.15522	0.088041	-0.38522	0.48929	-0.46636	-0.95937	-0.2751
-0.36924	0.012085	0.50931	0.51969	0.68403	-0.61535	0.63555	0.15293	0.15793	-0.20807	-0.84533	-0.22552	-0.19789	0.35131	-0.41422	0.097362	0.082888
-0.54269	0.065692	0.53267	0.94235	0.48686	-0.081679	0.11041	0.023068	0.4822	-0.76892	-0.080532	0.50929	0.20774	0.60744	-0.84264	0.37238	0.040729
-0.55293	-0.10735	0.7113	0.92173	0.60132	0.039123	0.77939	0.40553	0.16539	-0.41072	0.74729	-0.41648	-0.23896	0.72573	-0.44936	-0.22418	-0.12589
-0.22968	0.084673	-0.21383	0.55988	0.9415	0.40517	-0.65965	0.48619	0.49202	-0.13583	0.028867	0.19402	0.24975	-0.047191	-0.61151	0.38989	0.21685
-0.67137	-0.07284	0.023095	-0.0092238	0.77496	-0.51414	0.55886	0.21922	0.24673	-0.83178	0.81529	0.37189	-0.19307	0.99199	0.074393	0.26741	-0.10672
-0.89984	0.32501	-0.20461	0.39525	0.45603	0.46816	0.47455	0.49768	-0.88679	-0.53424	0.12119	-0.087844	-0.06143	0.6786	0.31403	0.31562	-0.44643
-0.43061	0.16282	0.66968	-0.6832	0.038426	-0.6413	-0.63448	0.317	-0.33182	0.053	-0.50689	-0.31372	0.72109	0.60887	-0.98476	0.83034	-0.44737
-0.79776	0.26436	0.063986	0.78672	0.29288	0.48324	-0.57943	0.98146	-0.184	-0.70756	0.5379	0.16368	0.54421	0.58408	-0.044891	0.99836	-0.49714
-0.7598	-0.17835	0.70053	0.72568	0.23252	-0.5533	0.080473	0.84836	0.7806	-0.206	0.5163	-0.18749	0.33103	0.47835	-0.79928	0.82034	0.15291
-0.4259	-0.032373	-0.27562	-0.77407	0.948	0.26778	0.67023	-0.31606	-0.79033	-0.52542	-0.18987	0.045002	-0.56783	0.21218	-0.4845	-0.75922	0.30409
-0.5918	-0.066478	0.21518	-0.225	0.22505	-0.068512	-0.093132	0.76693	0.57478	-0.98886	-0.94646	-0.30485	-0.17644	0.50653	-0.066086	0.032598	0.1081
-0.75016	0.079299	0.21228	-0.24215	0.86758	-0.34825	0.053622	0.6431	-0.83112	-0.48631	-0.31666	0.52905	0.33697	0.58592	-0.38008	0.44397	-0.28173
-0.28947	0.10497	0.54383	0.010078	0.60508	-0.0010762	0.23341	0.5253	-0.64393	-0.65886	0.66705	-0.69387	0.12623	0.2443	-0.37032	0.16542	-0.36371
-0.84198	-0.0068631	0.66091	-0.42448	-0.5053	0.313	0.62867	0.98413	0.023037	-0.31934	-0.014612	0.77585	0.36643	0.46569	-0.85717	0.53571	0.09857
-0.57168	0.33235	-0.65957	-0.006082	0.89914	0.80782	0.40338	0.55576	-0.93304	-0.42161	-0.7421	-0.11752	0.02956	-0.83786	-0.87293	-0.48862	0.050644
-0.6366	0.10167	0.56564	-0.46858	0.080834	0.15541	0.14849	0.21462	-0.85576	-0.64043	0.15476	-0.39925	-0.37254	0.090035	-0.52279	-0.11347	0.27277
-0.89211	0.059003	-0.074322	-0.094655	0.7931	-0.19301	0.67695	0.092156	-0.57744	-0.60954	-0.42433	-0.8652	-0.2915	-0.3267	-0.81762	-0.20891	0.55334
-0.99603	0.002494	-0.53837	0.80636	0.81406	0.70167	0.31122	0.1781	-0.068578	0.10164	-0.76238	-0.71394	0.48838	0.76054	-0.35692	0.95782	-0.11365
-0.65093	-0.068192	0.38227	-0.60357	0.11723	0.17391	-0.54214	0.91179	-0.5073	-0.092708	-0.76948	-0.30288	0.1632	0.63841	-0.33947	0.050065	-0.44001
-0.096072	-0.021014	0.76015	0.72165	0.72262	-0.37635	-0.55644	0.34005	0.83694	-0.47718	-0.030636	-0.26642	0.19582	0.5079	-0.663	0.39717	0.017094
-0.64957	0.11916	0.80616	0.82261	0.0915	-0.35001	0.7011	-0.06977	0.34679	-0.20289	-0.054689	-0.085569	-0.050037	0.74485	-0.26401	0.5855	0.38633
-0.50363	-0.011488	0.52476	-0.20036	0.36088	-0.6401	0.06289	0.12946	0.09598	-0.15563	-0.90452	-0.28583	-0.048834	0.40041	-0.5163	-0.021524	-0.025944
0.034358	-0.046907	0.29672	-0.7691	0.93245	0.14074	-0.63066	0.58543	-0.41016	-0.98081	0.31753	-0.065376	0.30764	0.34625	-0.89288	0.1933	-0.1364
-0.68784	-0.22378	0.61939	-0.78758	0.28598	0.13139	-0.44341	0.293	-0.97339	-0.35413	-0.42588	0.38239	-0.16639	0.96155	-0.5068	-0.08009	0.04713
-0.66784	0.076395	0.41312	-0.37395	0.43682	0.15219	0.5524	0.55688	-0.97128	-0.3715	-0.13997	-0.36135	0.27262	-0.25932	-0.90771	0.48999	0.44929
-0.85644	0.1266	0.61517	0.6223	-0.31229	0.058254	0.031498	0.29487	0.62445	-0.23846	-0.7943	-0.28522	0.7405	0.81451	-0.82991	0.95547	-0.35693
-0.019092	0.1273	0.78797	-0.009204	0.47701	-0.2756	-0.6419	0.054018	-0.44283	-0.22783	-0.84982	-0.21346	-0.50808	0.56404	0.3917	-0.38184	-0.35506
-0.17754	0.13529	0.84701	-0.14766	0.5854	-0.16552	0.021476	0.21709	-0.55865	-0.67222	0.62454	0.43622	0.67153	0.58932	-0.94911	0.1371	-0.51262
0.12375	0.0098015	0.72228	0.32324	0.82943	0.11684	0.13316	0.5799	-0.34829	-0.62275	0.70481	-0.82051	0.047953	-0.019895	-0.72027	0.41524	0.20509
-0.014902	-0.02021	0.71625	0.1959	0.56302	0.10732	0.71335	0.42535	-0.23651	0.028569	-0.8901	-0.38988	-0.0789	0.10578	-0.70546	-0.24518	-0.20916
-0.22149	0.073259	0.72092	0.014791	0.056228	0.96938	0.70052	0.48028	-0.83188	-0.61736	-0.12016	-0.54989	-0.39217	0.4748	0.16879	-0.60718	-0.54642
-0.010272	0.20485	0.16596	-0.95254	0.67724	-0.60284	0.16661	0.35052	-0.13723	-0.87041	0.53534	0.16587	-0.18243	0.21735	-0.036955	-0.16138	-0.20276
-0.82178	0.14193	0.16242	-0.36413	0.17709	0.11569	-0.60301	0.39314	-0.37888	-0.84759	0.36995	0.68657	0.22379	0.18952	-0.64217	0.89397	0.65929
-0.83172	-0.012659	0.12426	0.042973	0.60346	-0.0004913	-0.021338	0.27281	-0.36497	-0.70493	-0.48875	0.44877	0.069061	0.55139	-0.66334	0.43278	0.17756
0.31853	0.31695	0.95714	-0.084019	0.36216	0.50608	0.48374	0.40645	-0.6232	-0.50303	0.64939	0.55371	0.4288	0.67391	-0.0434	0.79398	-0.25179
0.21536	0.3736	0.43538	-0.57374	0.3167	0.16408	0.1272	0.23565	-0.71013	-0.59854	0.12316	0.89007	-0.21234	0.37298	0.32984	0.20385	-0.086739
-0.93896	0.29592	-0.38368	-0.37318	-0.14579	-0.013972	-0.4602	0.27221	0.13569	-0.5324	0.18099	-0.9242	-0.49535	0.86552	0.52891	-0.18448	-0.38672
-0.80909	-0.113	0.14405	0.5712	0.55553	0.76316	-0.37544	0.47606	-0.824	-0.0052943	-0.30073	-0.91484	-0.29706	0.19748	-0.068712	-0.51168	-0.35631
-0.38521	-0.017239	0.83845	-0.96434	-0.18524	-0.16839	-0.089213	0.40859	-0.14186	-0.32766	0.055373	0.55361	-0.331	0.64713	-0.1803	-0.42448	-0.095735
-0.050285	0.0025505	0.36463	-0.31434	0.64411	0.099845	-0.26558	0.25631	0.18064	-0.62882	0.33052	0.35657	-0.069315	0.40674	-0.72539	0.10284	0.41594
0.21761	-0.080729	0.61308	-0.95463	0.96914	-0.69698	0.56788	0.47586	-0.43001	-0.76126	-0.95461	0.40119	-0.28302	0.056236	-0.26319	0.72049	0.84696
-0.54198	-0.073412	0.89327	0.41	-0.099175	-0.22849	-0.25951	0.61902	0.43265	0.022687	0.11219	-0.25485	0.065778	0.03526	-0.37559	0.095012	-0.0047484
-0.23473	0.069069	0.7238	-0.14266	0.11724	-0.14731	-0.40708	0.28522	0.27738	-0.40761	0.47404	0.36209	-0.28782	0.95142	0.13875	0.9117	0.52145
-0.22775	0.12914	0.55662	-0.79725	0.19027	-0.081604	0.71544	0.60364	-0.17364	-0.7419	0.30443	0.88646	0.24105	0.15467	-0.64495	0.63626	0.35984
-0.47166	0.21769	0.13117	-0.48262	0.70394	-0.4917	-0.11292	0.80217	-0.78685	-0.64601	-0.39097	0.84832	0.12767	0.13252	-0.16296	0.46501	-0.24732
-0.38941	0.22809	0.2868	0.83036	0.21373	0.89231	-0.52513	0.33869	-0.22943	-0.38728	0.43915	0.41941	0.22349	-0.35101	-0.91075	0.99863	0.70608
-0.85557	-0.072447	0.4505	0.62481	-0.13295	0.95634	0.99385	0.37198	-0.34451	-0.78177	0.87396	0.25246	-0.372	0.12399	0.076882	0.36065	0.36349
-0.65159	-0.0042456	0.46698	0.99118	0.89749	0.36489	0.79275	0.083266	-0.51676	-0.44143	0.51776	0.26922	0.18948	0.57367	-0.68673	-0.35776	-0.38801
-0.6738	0.16886	-0.00055342	-0.60717	0.49005	0.063214	-0.14409	0.54432	-0.96092	-0.35893	-0.059516	0.63698	0.13844	0.11095	-0.58131	0.53078	0.20073
-0.29628	0.027375	0.45338	-0.099842	0.24968	0.1011	0.78294	0.46421	0.04383	-0.62948	-0.28804	-0.65033	-0.18305	0.46277	0.22373	0.81945	0.46908
-0.42133	0.022525	0.85716	0.20704	0.17542	-0.33888	0.49304	0.63459	-0.19285	-0.93401	0.48732	-0.11093	-0.11307	-0.17969	-0.2167	-0.10496	-0.13589
-0.67653	0.12652	0.40857	-0.2122	-0.20449	0.76483	0.28702	0.1215	-0.6687	-0.20753	0.38796	0.50156	-0.53863	0.83084	0.64321	0.13012	0.095153
-0.036952	0.19714	-0.10772	-0.30207	0.63611	-0.08773	-0.58389	0.5163	0.55781	0.11831	-0.17044	0.046643	0.060536	0.23019	-0.81696	-0.29404	0.01248
-0.9851	-0.017475	0.65384	0.74702	-0.61896	0.78815	0.14172	0.28277	0.681	-0.55057	0.7343	-0.78634	-0.16251	0.78221	-0.39663	-0.084915	0.070018
-0.60028	0.10441	0.23303	0.91504	0.44456	0.81237	0.32273	0.63853	-0.14898	-0.19797	0.56786	-0.8975	0.31278	0.44059	-0.35566	0.82511	0.056324
-0.3982	0.25135	0.39745	0.25925	0.28576	0.8379	0.71355	-0.04878	-0.69079	-0.82875	-0.54871	0.48604	0.045345	0.45271	-0.30525	-0.10435	-0.1164
-0.94612	0.10617	-0.33348	0.63811	0.60732	0.45492	0.047069	0.34906	-0.006161	-0.67928	0.79784	0.79383	-0.18836	0.075098	-0.037357	0.76799	0.65855
-0.68212	-0.038756	0.67154	0.2114	-0.018551	-0.69403	0.26123	0.75987	0.70848	-0.14579	-0.0021075	-0.48873	-0.089722	0.86539	0.015075	0.25157	-0.3362
-0.88468	-0.23104	0.082651	0.73055	0.75457	0.32736	-0.2387	0.54016	-0.035457	-0.031261	0.14823	-0.084783	-0.068001	0.77703	-0.12603	0.35923	0.15187
-0.552	0.15826	0.96333	0.15543	-0.37997	-0.24191	-0.34453	0.26653	0.26848	-0.80493	-0.36858	0.37216	0.086977	-0.39607	-0.92822	-0.89363	-0.38479
0.037271	0.03799	0.94246	-0.16958	0.55401	0.40944	0.58583	0.15326	-0.78015	-0.3377	-0.28308	-0.86241	-0.11257	0.7825	-0.68284	-0.47106	-0.26773
-0.31806	-0.073968	0.61976	0.095785	0.53189	-0.48176	0.29835	0.16773	0.071014	-0.82308	-0.18265	0.44771	-0.4151	0.16228	-0.10777	-0.31696	-0.046569
-0.37761	0.073815	0.64523	0.62231	0.63351	-0.41634	0.1095	0.74863	0.27046	-0.1112	-0.1081	0.31912	0.34751	-0.24017	-0.9544	0.53861	0.34021
-0.39005	-0.21356	0.56434	0.78351	0.40052	0.47448	-0.87793	0.27176	0.29099	-0.24883	0.12569	0.81634	-0.35572	0.24946	-0.040045	0.093979	0.43025
-0.26013	-0.02448	0.68348	0.33285	0.29642	0.27639	-0.36101	0.11308	-0.14876	-0.82596	-0.81955	0.44937	-0.67207	0.12466	0.046376	-0.22005	0.20426
-0.57901	0.12423	0.45843	0.75325	0.41023	0.7545	0.35446	0.35528	-0.99749	-0.54344	-0.31573	-0.77493	-0.38943	-0.20613	-0.15726	0.19764	0.37751
0.37673	0.20097	0.93234	-0.3836	0.2772	-0.12434	0.61398	0.26218	-0.028121	0.27578	-0.70391	-0.78797	-0.34468	0.82707	-0.26378	-0.86424	-0.48881
0.86505	0.45905	0.62575	0.30813	0.64333	0.53699	0.033747	0.60368	0.092814	-0.39204	0.56663	0.51519	0.20412	-0.18775	-0.50957	0.9483	0.71201
-0.75263	-0.037427	-0.049579	-0.65977	0.83936	-0.39664	-0.22881	0.34768	-0.66203	-0.62523	0.052545	0.31491	-0.074485	0.66748	-0.03862	0.61196	0.21764
-0.11527	0.26515	0.68132	0.33755	0.74145	-0.10116	0.11652	0.11154	-0.65466	-0.21036	-0.031827	-0.15123	-0.13972	-0.13659	-0.76507	-0.35648	0.13666
-0.20399	-0.061765	0.98552	-0.32241	0.21993	0.12692	-0.6479	0.05197	-0.35428	-0.73299	-0.5594	0.93266	0.14439	0.93295	-0.4318	0.76077	0.38944
0.022567	-0.022216	0.99448	0.78724	0.86473	-0.73141	0.66658	0.47863	0.10347	-0.73731	-0.46181	0.47892	-0.09568	-0.42853	-0.82812	-0.32082	-0.051958
-0.42914	0.0055154	0.17774	0.87794	0.88462	-0.29033	0.61464	0.28956	0.582	-0.56878	-0.34682	0.99691	-0.30175	-0.015086	-0.2407	-0.020844	0.27159
-0.74982	-0.057624	0.93996	0.89578	-0.3901	0.26929	0.44409	0.43207	0.6723	-0.58804	-0.38963	0.31765	0.13414	0.036038	-0.71589	0.016999	0.076507
0.034869	-0.0095313	0.77943	-0.19181	0.49322	-0.98045	0.40514	0.41267	0.82834	-0.22517	-0.025277	0.89541	-0.025761	0.56261	-0.24442	0.080813	-0.14349
-0.35841	0.021913	0.86113	0.62994	0.46949	-0.59326	0.23168	0.60424	0.24871	-0.53096	0.39822	-0.095606	-0.11443	-0.025647	0.022015	0.16943	0.11574
-0.57812	0.1887	-0.27175	-0.97048	0.81298	-0.29689	-0.51796	0.29296	-0.49828	-0.17287	0.10406	-0.39863	-0.095007	0.47886	-0.52345	-0.53083	-0.25488
-0.56778	0.043756	0.65214	0.52996	0.19581	0.14065	-0.24351	0.65497	-0.064573	-0.22635	0.62473	-0.4625	0.18801	-0.015412	-0.75018	0.052282	-0.16321
0.74058	-0.022883	0.96266	-0.81988	0.94764	-0.50402	0.17972	0.81236	-0.40121	-0.15783	-0.91858	-0.39339	0.1554	0.17335	-0.50067	0.80775	0.15719
-0.22008	-0.034336	0.7491	0.29323	0.55202	0.10753	-0.249	0.046438	-0.16782	-0.35877	-0.47712	-0.12109	-0.35739	0.75085	-0.36351	-0.89459	-0.40012
-0.66512	0.17496	0.68062	-0.15556	0.35336	-0.17559	0.62629	0.46369	-0.57855	-0.68084	-0.45474	-0.78775	0.20612	0.72562	-0.93041	-0.58975	-0.48262
-0.17403	0.040002	0.7538	-0.94694	0.10257	-0.11601	-0.34074	0.26279	-0.43544	-0.78432	-0.7994	-0.10612	0.11123	0.4277	-0.90249	0.17246	0.11679
-0.23239	0.047256	0.87659	-0.7409	0.063186	-0.34376	0.35442	0.043264	-0.74263	-0.12015	0.57535	-0.02684	-0.35443	0.76141	0.66553	0.92585	0.63268
-0.55821	0.10617	0.50861	-0.26314	0.092803	-0.08734	-0.59744	0.15001	-0.3387	0.014506	-0.63597	-0.83543	-0.24438	0.52688	-0.29893	-0.90501	-0.55429
