# Supplementary material for: Distinct cellular states determine calcium signaling response
Source: Mol Syst Biol. 2016 Dec 15;12(12):894. doi: 10.15252/msb.20167137 (PMC5199124; doi:10.15252/msb.20167137)
Supplement: Supplementary file 6 — Source Data for Figure 3 [file MSB-12-894-s005.zip › parameterDistributionGroup/parameterDistribution140.csv]

-0.85915	0.089161	-0.0542	0.71128	0.33604	0.10063	0.62082	0.36495	0.36323	-0.84175	-0.70599	0.29695	-0.24047	-0.57908	-0.75354	0.15351	0.65916
-0.56341	-0.062738	0.51955	-0.8951	0.23731	-0.66063	0.1107	0.49427	-0.50126	0.19485	-0.23517	0.58366	-0.22377	0.33051	-0.12606	-0.015031	0.047213
-0.88602	-0.01484	0.78788	-0.049898	0.062286	-0.47798	-0.31033	0.48331	-0.3248	-0.34816	0.14684	-0.05558	-0.30131	0.53289	0.44811	0.73678	0.46524
-0.53664	-0.18849	-0.15559	0.57515	0.8539	0.64978	-0.23795	0.60386	0.12968	0.18762	-0.79342	0.77655	0.069608	0.94107	0.20945	0.71065	-0.054312
-0.9866	-0.060624	0.52677	-0.25906	-0.089229	-0.10489	0.3466	-0.037078	-0.16747	-0.26518	0.44733	-0.46768	-0.21413	0.31974	-0.73801	0.017973	0.49044
-0.036691	-0.1856	0.97992	-0.78659	0.1088	-0.71084	0.59543	0.094823	0.39636	-0.12343	-0.37178	-0.12719	-0.52577	-0.14708	-0.58931	-0.16345	0.93865
-0.16517	-0.11433	0.70224	0.14489	0.79688	-0.23194	0.85929	0.60109	-0.23252	-0.027746	-0.51708	0.37873	0.18903	-0.15807	-0.74185	0.0028264	-0.10737
-0.80437	-0.028993	0.98577	-0.47419	-0.14484	-0.61358	0.26841	0.80128	-0.82451	0.25759	-0.5682	-0.42869	0.39755	0.53177	-0.39058	0.94144	-0.22053
-0.39605	-0.10274	0.85229	-0.30731	0.41587	-0.64262	0.016633	0.98402	-0.48937	0.010375	0.38818	0.65154	-0.068811	0.43593	0.017063	0.87234	0.17151
-0.31034	0.31411	0.36215	0.24253	0.91716	0.31797	-0.33935	0.74941	-0.67752	0.036104	0.42515	-0.84937	0.57706	0.6912	-0.73466	0.33927	-0.53361
-0.14455	0.23518	0.21049	0.87859	0.92946	0.82193	-0.16595	0.89795	-0.14445	-0.51978	-0.65978	0.13336	0.17524	-0.37681	-0.3367	0.15302	-0.013789
0.24471	-0.085852	0.8617	0.83813	0.81517	-0.1678	-0.089063	0.23552	0.88129	-0.50749	-0.65848	-0.21985	-0.14011	-0.14416	-0.84445	-0.20338	0.35315
-0.55648	-0.098803	0.41448	0.47171	0.8508	-0.65833	0.57982	-0.0056616	-0.19463	0.23063	0.76698	0.01385	-0.19949	0.34767	-0.35701	0.36754	0.49074
0.26632	-0.013721	0.87331	0.25211	0.87639	-0.3033	-0.15001	0.49039	0.25774	-0.70874	-0.16859	0.80642	-0.37799	0.2332	0.32139	0.16317	0.16111
-0.31099	-0.066178	0.35675	0.20499	0.59836	0.46154	0.52962	0.8927	0.21672	-0.90993	0.26213	-0.71966	0.35655	0.023915	-0.99748	0.33184	-0.0046677
-0.34164	-0.0011552	0.23876	0.24749	0.86429	0.606	0.38628	0.11148	-0.35692	0.06851	0.95246	0.26793	-0.077558	0.71676	-0.80482	-0.69645	-0.31857
-0.26802	-0.15844	0.51346	-0.32919	0.30685	-0.4198	-0.85732	0.16833	0.62137	0.04628	0.072532	-0.13141	-0.097244	0.95862	-0.21227	0.082862	-0.099119
-0.62249	0.097966	0.60577	-0.13434	0.19263	-0.56571	0.5355	-0.020319	0.46107	-0.51775	0.60239	-0.059427	-0.015687	0.78419	-0.59394	-0.79487	-0.55844
-0.22644	0.077869	0.81801	0.33255	0.15823	0.50201	-0.25743	0.91543	-0.22607	-0.82793	-0.25266	-0.5305	-0.26808	0.0093204	0.3425	0.56097	0.22995
-0.11703	0.3975	0.23432	0.09348	0.37256	0.76541	-0.77145	0.024614	-0.22501	-0.52883	-0.23389	-0.3437	0.34035	0.43088	-0.85407	-0.15322	-0.44539
-0.93227	0.10361	0.74473	-0.66895	-0.57877	0.00046421	0.59479	0.52687	-0.78226	-0.4188	0.76914	-0.58153	0.16212	0.22747	-0.33311	0.93641	0.14204
-0.69465	-0.025965	0.48885	0.49856	0.51738	-0.23288	-0.79714	-0.16736	0.14442	-0.30232	-0.31028	-0.93241	0.32138	0.57338	-0.64976	-0.031336	-0.36824
-0.51852	0.21721	-0.078544	-0.42512	0.28466	0.028873	-0.55944	0.5882	0.17157	-0.13222	-0.98162	0.31538	0.16682	-0.024712	-0.58681	0.56455	0.57805
0.10165	0.031845	0.71664	0.95073	0.92632	0.15278	0.361	0.7752	0.88028	-0.54494	0.3202	0.2069	0.74958	0.96118	-0.93452	0.23237	-0.7187
-0.7705	-0.087355	0.77869	0.26727	-0.065777	0.082433	-0.4764	0.31759	0.24248	-0.13964	-0.0014615	-0.79469	-0.0068722	0.64717	-0.47235	0.17503	0.15958
-0.048631	0.1803	0.69807	-0.45486	0.24701	0.72496	-0.28962	0.50292	-0.97774	-0.67442	-0.99577	0.17936	0.031252	-0.33445	-0.47225	0.24054	0.34997
-0.56329	-0.062108	0.967	-0.80147	0.02402	-0.65341	-0.48576	0.67916	-0.50857	-0.30384	0.10052	0.28282	0.042098	0.39786	-0.40537	0.6287	0.078252
-0.57976	0.059455	0.099732	0.64282	0.33858	-0.11072	0.60371	-0.10161	0.96614	-0.33059	0.86161	0.67373	-0.74748	0.43034	0.095711	-0.9197	-0.30597
0.013334	0.11054	0.3161	-0.038346	0.49704	0.045686	0.57961	0.6875	0.32377	-0.16483	0.36109	0.99859	-0.11238	0.30867	-0.35443	0.58257	0.3934
-0.51572	-0.023112	0.55623	0.24471	0.75855	-0.5445	-0.26121	0.10367	-0.10608	0.084917	0.92381	0.09743	0.22706	0.84456	-0.58772	0.37596	0.036921
0.44165	0.010239	0.80905	0.29827	0.9865	0.60873	0.81452	0.0013718	-0.21091	-0.40838	0.97261	-0.38861	-0.38201	0.29978	-0.6117	0.19848	0.79035
-0.37774	0.2342	0.38675	0.36841	0.21695	0.28616	-0.26472	0.31059	0.35218	-0.31385	0.072036	-0.2344	0.2202	-0.54141	-0.91292	0.059418	0.29005
-0.2773	0.12458	0.52574	0.49546	0.55047	0.33863	0.32345	0.070089	-0.17696	-0.27744	0.59849	-0.2104	-0.14469	0.33611	-0.1681	0.96441	0.83556
0.091725	-0.18296	0.37335	-0.04449	0.77764	0.76249	0.12327	0.63565	-0.60957	-0.67195	0.55825	0.91541	-0.48006	-0.015361	0.20953	0.33276	0.3229
0.098383	0.0266	0.30375	-0.38899	0.71025	0.6401	-0.26407	0.046144	-0.36209	-0.1034	-0.19587	-0.65748	0.25755	0.77967	-0.79785	0.12049	-0.22604
-0.17376	-0.0095646	0.66898	-0.63958	0.56888	-0.74705	0.13642	0.58511	-0.52306	0.57198	-0.13284	0.83503	0.58153	0.38513	-0.56187	0.89299	-0.054147
-0.7678	-0.16672	0.74943	0.2049	-0.022607	-0.4161	0.99116	0.12536	0.3083	-0.73871	0.30026	-0.049588	-0.58027	-0.43219	-0.52826	-0.15259	0.75622
-0.92604	0.039265	-0.30987	0.43001	0.96764	-0.47326	-0.27955	-0.16636	0.11689	-0.93792	-0.11229	0.37188	0.0059863	0.018706	-0.75332	-0.13699	0.077056
-0.96556	-0.034673	0.69083	0.56658	-0.091335	0.66766	0.47834	-0.056386	-0.36588	0.15843	0.15572	0.38424	0.10932	0.93433	-0.52766	0.1171	-0.10589
-0.54433	-0.043967	0.60579	0.42436	0.034617	0.15012	-0.030134	0.45693	0.49079	-0.53831	0.020092	-0.22985	0.074004	-0.28707	-0.80156	0.065385	0.13598
-0.41203	0.21992	-0.16666	0.72712	0.64366	0.46759	-0.73092	0.17685	0.57035	-0.57641	0.74493	0.1333	-0.064758	-0.52348	-0.9328	-0.09611	0.39902
-0.23217	-0.10885	0.90013	0.23296	0.46647	-0.67354	0.93816	0.37465	0.6504	-0.27176	-0.35468	-0.9456	-0.20323	0.44836	-0.23867	0.80595	0.82182
-0.49203	0.049629	0.27384	0.52072	0.43491	0.21876	0.287	0.28042	0.099781	-0.78585	-0.0353	-0.034124	-0.34548	-0.35988	-0.20361	-0.71295	-0.25599
-0.90081	0.060055	-0.17829	0.76116	0.29411	0.8743	0.81813	-0.01769	0.26907	-0.7722	-0.30639	0.61534	-0.39955	0.50647	-0.029311	0.42518	0.60776
-0.76321	-0.25513	0.39113	0.23548	0.39447	0.35813	-0.75876	0.39096	-0.3043	0.52755	0.16089	0.85479	0.19008	0.81446	-0.61517	0.79105	0.56908
-0.63249	0.040937	0.65293	0.78895	0.19764	0.6416	-0.532	0.57627	-0.21685	0.0060959	0.30633	0.29795	0.38574	0.21467	-0.92861	0.14061	-0.30316
-0.61956	-0.034492	0.38706	0.71724	0.80061	-0.042972	0.5138	0.96594	0.22406	-0.92816	-0.65566	0.26179	-0.093162	0.14686	-0.74696	-0.62237	-0.30649
-0.48045	-0.089964	0.69492	-0.56996	0.16838	-0.067131	-0.89819	0.87752	-0.10976	-0.52145	-0.86276	0.83219	0.24728	0.43449	-0.56565	0.19567	-0.13495
-0.44593	0.2185	-0.35298	-0.78955	0.601	-0.47434	0.2008	-0.18696	0.093248	-0.46659	-0.10168	-0.81705	-0.60584	-0.14257	-0.33284	-0.25413	0.67483
-0.81732	-0.33078	0.59143	0.26457	0.22186	0.27164	0.84428	0.16719	-0.035753	-0.37176	0.40458	0.41293	-0.40367	0.19214	-0.68573	-0.32042	0.51574
0.10969	0.023291	0.90354	-0.23276	0.22275	-0.26941	0.18808	0.40809	0.45136	0.12425	-0.13177	-0.055729	0.36883	0.97611	-0.19171	0.70987	-0.4319
-0.68655	0.33308	0.21548	0.15887	0.3932	0.6973	0.43134	0.23797	-0.92595	-0.25068	0.076959	-0.28825	0.19988	-0.27266	-0.90153	0.13418	0.16796
-0.43633	0.20239	0.057316	-0.43016	0.29649	0.29532	-0.061812	0.18598	-0.57835	-0.71481	-0.51097	0.71513	-0.37914	-0.24147	-0.29972	-0.6461	-0.1773
-0.50862	0.049062	0.55392	-0.26557	0.46484	0.14961	0.18152	0.6257	-0.52802	-0.0121	0.090731	-0.66587	0.067862	0.4364	-0.6405	-0.072652	-0.11112
-0.31149	0.00024612	0.79499	0.24279	0.14278	0.69744	0.66952	0.42769	-0.74301	-0.62063	-0.080727	0.94373	-0.51009	-0.31425	0.014821	0.11295	0.47278
-0.66776	-0.03854	0.53378	0.54049	0.59741	-0.53273	-0.33332	0.544	0.38269	-0.049511	-0.88437	0.87136	0.38283	-0.16272	-0.90908	0.11066	-0.024232
0.33902	0.04633	0.99623	-0.03003	0.62531	0.55731	0.39142	0.64468	-0.49736	-0.6327	0.12143	-0.41302	0.074863	-0.062691	-0.83318	-0.79918	-0.60331
-0.95398	-0.12935	0.7032	-0.15694	0.49382	-0.58544	-0.22301	0.52891	-0.98017	0.074323	0.10861	0.7474	0.20715	0.091887	-0.80611	0.35688	0.19888
0.14329	0.10063	0.74674	-0.85025	0.43005	-0.27715	0.44706	0.87121	-0.34322	-0.61649	0.58383	-0.37567	-0.10277	-0.2688	-0.25446	0.2171	0.30884
-0.63851	0.13389	0.3882	0.94967	0.26768	0.0029545	-0.24659	0.36092	0.25768	-0.12206	-0.1863	-0.60092	-0.13378	-0.069635	-0.6932	-0.27761	-0.14611
-0.10682	0.0736	0.64711	-0.15429	0.98398	-0.27261	-0.30851	0.71766	-0.84147	-0.17938	-0.82624	0.52642	0.43847	0.24698	-0.53862	0.0025716	-0.57238
0.2873	-0.011038	0.80633	-0.55728	0.80828	-0.67243	0.46976	0.55258	0.026085	-0.62602	-0.23324	-0.47788	-0.17255	0.32284	0.3053	0.95929	0.55869
-0.60037	-0.12074	0.49689	0.36367	0.35741	-0.4616	0.069917	0.75358	0.74712	-0.2873	-0.15685	0.76228	-0.11069	0.3063	-0.28762	-0.40576	-0.47791
0.096037	0.09952	0.99468	0.93246	0.81287	0.14518	0.23837	0.5644	0.31203	-0.36279	-0.56349	0.76326	0.31203	0.23398	-0.85675	0.1294	-0.19522
-0.72607	-0.0043054	0.85601	0.54044	0.032013	-0.2537	0.34476	0.67516	0.044261	-0.81895	0.030225	-0.77683	-0.45786	0.2295	0.71806	0.99314	0.59912
-0.5918	0.021821	0.33454	0.0090468	0.84626	-0.24691	-0.30879	-0.31518	-0.71189	-0.088665	-0.6878	0.11283	0.081781	0.79363	-0.44006	0.03197	-0.2155
-0.85327	-0.12763	0.64044	0.70904	0.19265	-0.20283	0.3798	0.59161	0.14415	-0.31397	-0.29636	-0.60089	-0.50034	0.43614	0.76551	0.8065	0.39867
-0.236	-0.038056	0.58938	-0.019681	0.05325	0.34938	-0.5357	0.43226	-0.043867	-0.18621	0.022069	-0.31555	-0.3848	0.36467	0.135	0.55877	0.42459
-0.22051	0.10376	0.37891	0.089757	0.21521	-0.33432	0.58945	0.46664	0.36271	-0.094841	0.52717	0.28609	-0.3852	0.35978	0.49072	0.40817	0.043781
-0.54574	0.079071	0.3647	0.43613	0.33264	0.4699	0.17838	0.36337	-0.3823	-0.34171	0.19491	-0.87793	-0.33277	0.31604	0.37409	0.20927	0.052447
-0.81916	0.17098	-0.26532	0.76043	0.86853	-0.0379	0.7896	0.31789	0.38629	0.040926	0.73935	0.69572	-0.13703	0.84541	-0.019424	0.52955	0.081194
-0.3475	0.096725	0.86148	-0.44438	-0.11559	0.34533	-0.52054	0.52068	-0.46886	-0.63155	-0.5741	-0.27216	-0.18252	-0.38498	-0.42372	-0.0031579	0.55308
0.48271	-0.035508	0.80677	0.048899	0.82456	-0.27626	-0.3323	0.25953	0.2937	-0.20179	-0.35066	-0.97592	-0.43423	0.63213	0.50495	0.14386	-0.073081
-0.86307	0.022641	0.44422	0.3899	-0.25827	0.23012	0.8576	0.69777	0.37068	-0.23927	0.053591	-0.45032	-0.62662	0.80112	0.70582	-0.11763	-0.36378
-0.24781	-0.11005	0.070727	0.23653	0.73287	0.37414	-0.53289	0.5326	0.79732	-0.7202	-0.55217	0.55426	-0.46083	0.45728	-0.51681	-0.85991	-0.15315
-0.99477	-0.159	0.9967	0.063583	-0.16802	-0.25702	-0.066288	0.84482	-0.50312	-0.37895	0.13622	-0.69845	0.10814	0.62275	0.08376	0.75898	-0.17587
-0.80915	0.12125	0.68799	0.18472	-0.21974	-0.35984	-0.15497	0.32022	0.61989	-0.48426	0.49488	-0.86749	-0.0072726	-0.076574	-0.93246	0.33606	0.67085
-0.94105	0.081958	0.39904	0.67573	0.50825	-0.2196	-0.030877	0.2563	0.14174	-0.83275	-0.23323	-0.70731	0.0046976	0.62386	-0.042995	0.33691	-0.019919
-0.98498	-0.23227	0.77726	-0.15336	-0.27495	0.47869	0.49679	0.96793	-0.52005	-0.45	-0.24196	0.013807	0.38273	-0.14324	-0.89004	0.91561	0.61323
-0.6011	-0.0010284	0.78454	-0.52325	-0.22082	-0.22021	0.034918	-0.03323	0.16823	-0.047644	-0.0079786	0.55619	-0.01301	0.90668	-0.34638	0.39051	0.40179
-0.29352	0.0096479	0.86257	0.49925	0.43011	0.67781	0.49419	0.027619	-0.44686	-0.85396	-0.54199	-0.74103	0.19517	0.65973	-0.4872	0.33845	-0.037895
-0.36473	0.012211	0.23437	-0.30565	0.66433	-0.41749	-0.35537	0.42495	-0.23865	-0.087737	0.22157	-0.42223	-0.37607	0.37673	0.3569	-0.39346	-0.50029
-0.41715	-0.027038	0.28217	0.030163	0.47666	-0.66386	0.45601	0.65241	0.95738	0.15288	-0.56688	0.55419	0.42589	-0.0028124	-0.92192	0.088034	-0.2739
-0.73175	0.22384	0.26644	0.82867	-0.063972	0.47568	-0.11673	0.54637	0.59192	-0.84565	-0.54463	-0.18423	-0.1874	0.39649	0.0049791	0.66498	0.31397
-0.97982	0.065486	0.25913	0.49168	0.15663	-0.50256	-0.37735	0.64293	0.5574	-0.58148	0.57054	0.11248	0.36163	-0.025262	-0.52975	0.8777	0.0078459
-0.57416	-0.051074	0.66145	0.95046	0.55933	-0.0046759	0.81331	0.40483	0.073752	-0.43376	-0.12904	-0.39412	-0.25595	0.27276	-0.54213	-0.76803	-0.39066
0.77841	-0.083351	0.99655	-0.28731	0.87954	-0.13204	-0.23473	0.93066	-0.22417	-0.34381	-0.9657	0.46893	-0.49941	-0.99978	-0.69543	-0.25812	0.53446
-0.60156	0.17224	0.17664	-0.97104	0.39732	-0.30092	0.90719	0.13228	-0.7202	-0.61619	-0.61525	0.23046	0.25959	0.60419	-0.39802	0.36194	-0.18992
-0.72959	0.0025443	0.90086	0.72575	0.51859	-0.19049	0.75516	0.90993	-0.35139	-0.12074	-0.19842	0.73897	0.18426	0.82077	-0.56301	-0.047649	-0.42942
0.63716	0.1342	0.64958	0.20394	0.55274	0.2223	0.2622	0.50673	0.47019	-0.25189	-0.067766	-0.4069	-0.6451	0.68144	0.84411	0.37892	0.052577
0.12152	0.16563	0.81209	0.26115	0.5878	-0.18547	-0.40287	0.21823	0.67668	-0.36959	0.31577	-0.48217	0.18411	0.76031	-0.14319	0.21923	-0.26363
-0.51151	0.097667	0.56355	0.048593	0.1914	-0.10141	0.31718	-0.054478	0.23153	-0.36765	0.28792	-0.28195	-0.040124	0.74691	-0.48372	0.68103	0.59459
0.16055	-0.29629	0.81166	-0.25099	0.56735	0.024802	-0.20884	0.80858	-0.17011	-0.28508	-0.52561	-0.4301	-0.45909	0.47318	0.64335	0.53955	0.21351
-0.23052	0.17444	0.52987	0.42317	0.42605	-0.13555	0.13588	-0.29161	0.38857	-0.32198	-0.27766	-0.45888	-0.047459	0.44337	-0.44133	-0.070175	-0.046685
-0.16471	0.19143	0.45589	0.37689	0.31426	0.75787	0.061214	0.66168	0.16295	-0.90648	0.60145	-0.93284	-0.44266	0.015782	-0.25948	-0.42695	0.075851
-0.080719	0.087269	0.46388	0.70391	0.77543	0.57375	-0.083415	-0.33034	0.18711	-0.31627	-0.38176	-0.61124	0.0073664	0.57156	-0.89998	-0.11108	0.24962
0.28863	0.22515	0.80125	-0.078147	0.22873	-0.28687	0.2603	-0.12148	0.48176	-0.58708	-0.15311	0.049161	-0.68636	-0.35959	-0.43249	-0.80794	0.26976
-0.81248	0.11846	-0.017574	0.14178	0.70208	-0.5187	-0.26713	0.060049	-0.02915	-0.30954	-0.23284	0.8134	0.13583	0.35703	-0.72158	0.20733	-0.016039
-0.46307	-0.17462	0.96837	-0.52462	0.31075	-0.38525	-0.1078	0.37179	-0.82607	-0.18111	0.17361	-0.26603	-0.3184	-0.066331	-0.24592	0.55488	0.93118
-0.89859	-0.046283	0.78175	-0.077736	-0.13041	0.07023	0.32837	0.1346	-0.23026	-0.66406	-0.31599	-0.16949	0.59639	0.20465	-0.92491	0.62076	0.090074
0.30652	0.078337	0.69082	0.57567	0.65869	0.095758	-0.31207	0.39316	0.57917	0.37092	-0.12571	0.44952	-0.34081	0.53361	-0.081973	-0.5774	-0.27006
-0.3107	0.029227	-0.064093	0.94134	0.82263	0.59849	0.12222	0.63421	0.60821	-0.68555	-0.32317	0.36609	-0.27887	0.74123	0.20388	0.2278	-0.22246
-0.45106	-0.15069	0.72478	0.2556	0.24351	-0.28754	0.56683	0.47684	0.06085	0.0098919	-0.70307	-0.34761	-0.17797	-0.096182	-0.53624	-0.22533	-0.078526
-0.66612	0.15255	0.016622	0.47104	0.26101	-0.21183	0.22576	0.64276	0.78713	0.23216	-0.35956	-0.74096	-0.16719	0.34141	-0.21849	0.57703	0.40529
-0.44383	0.047827	0.73185	0.70953	0.16238	0.76703	-0.27272	-0.013772	-0.47865	0.098463	-0.23506	-0.60448	-0.17039	0.60407	-0.21202	-0.42292	-0.36119
0.22062	0.32014	0.8754	-0.0096034	0.35516	0.086388	0.5416	-0.20896	-0.26472	-0.77123	0.1027	-0.80044	-0.60216	0.75746	0.51285	-0.43531	-0.34885
-0.42213	0.037993	0.80398	-0.25364	0.15305	-0.72918	0.30618	0.45621	0.2966	-0.0071715	0.024789	-0.36292	-0.14143	0.65459	0.19149	0.64258	0.32238
-0.20189	0.0088713	0.58518	-0.059587	0.98181	0.010752	0.16367	0.26722	-0.7807	-0.52592	-0.14901	0.76876	0.26337	0.88327	-0.2485	0.57114	-0.23848
-0.67962	-0.07392	0.75468	0.38175	-0.44434	0.58463	-0.95385	0.80098	0.43186	-0.30115	0.40218	0.25953	-0.17474	0.79026	-0.013485	0.39957	0.0041623
0.32306	-0.25403	0.92398	0.0049589	0.81486	-0.27541	0.8858	0.4891	0.41655	0.24366	0.069828	-0.010936	-0.0033948	0.50378	-0.59811	0.53896	0.5895
-0.7993	-0.026635	0.90543	0.42894	-0.31342	-0.33951	-0.2251	0.42762	0.50996	-0.20128	0.82462	-0.41086	0.0052428	0.10635	-0.71691	0.63048	0.4571
-0.84973	0.31982	-0.10454	0.45122	0.74107	0.35796	-0.6294	-0.18665	-0.80809	-0.99527	0.36617	0.2258	-0.11247	-0.22546	-0.66791	0.26173	0.63385
-0.87037	-0.017277	0.34246	0.28714	0.64613	0.24478	0.85926	0.5287	-0.75913	-0.56109	-0.66388	-0.63529	0.72568	0.57198	-0.56355	0.54304	-0.63431
-0.019879	0.083718	0.46709	0.75056	0.74603	0.30638	-0.069657	0.89924	0.61702	-0.58045	-0.56292	-0.11581	-0.020834	0.084043	-0.32042	0.098274	-0.073237
-0.33407	0.14985	0.33862	-0.0327	0.35622	-0.16584	0.10213	0.15581	0.38048	-0.73959	-0.43359	-0.12046	-0.18201	-0.26216	-0.77238	-0.5108	-0.03249
-0.61575	-0.02073	0.75471	-0.098645	0.024204	-0.23072	-0.020067	0.55279	0.21605	-0.92255	-0.60624	0.09727	-0.075357	-0.20961	-0.68647	-0.47821	-0.024258
0.22207	-0.13269	0.99989	-0.1909	0.68345	0.63648	0.45301	0.49772	-0.60539	-0.095349	-0.74634	-0.8517	-0.17189	0.64719	-0.2345	0.19434	0.3297
