# Supplementary material for: Distinct cellular states determine calcium signaling response
Source: Mol Syst Biol. 2016 Dec 15;12(12):894. doi: 10.15252/msb.20167137 (PMC5199124; doi:10.15252/msb.20167137)
Supplement: Supplementary file 6 — Source Data for Figure 3 [file MSB-12-894-s005.zip › parameterDistributionGroup/parameterDistribution141.csv]

-0.36064	0.15216	0.028806	-0.94708	0.29152	-0.029216	-0.82844	-0.043297	-0.28543	0.67022	-0.68309	0.28352	-0.32438	-0.68765	-0.4836	0.46051	0.76103
-0.89886	-0.47938	0.75326	0.18698	-0.047712	-0.08058	-0.064816	-0.0072073	0.083738	0.28099	-0.47948	0.88633	-0.64938	0.18603	0.34115	-0.096044	-0.026168
-0.15168	-0.4277	-0.59098	-0.55165	-0.097344	0.95547	0.73206	-0.6792	0.4084	0.82102	-0.43298	0.95729	-0.54106	-0.27416	-0.062677	0.14405	0.44701
0.75393	-0.099186	-0.13295	-0.024686	0.70104	-0.26561	-0.46238	-0.58628	0.33228	0.74663	0.4127	-0.77663	0.090583	-0.45173	-0.056536	0.61278	-0.31647
-0.51084	-0.79084	0.59134	-0.50494	-0.2375	0.56747	0.29661	-0.55894	0.28059	0.64163	-0.047184	-0.65534	-0.13445	0.85863	-0.016181	-0.11879	-0.62364
0.38919	-0.050056	0.46663	-0.30636	-0.4119	0.39283	0.28877	0.89595	0.81871	-0.33628	-0.61825	-0.077344	0.10982	-0.96688	-0.17235	0.0037958	-0.8133
0.30025	-0.62314	0.5071	-0.99365	-0.60727	0.60758	0.15996	-0.27588	0.78181	0.091479	0.95363	-0.41227	-0.65298	0.87341	0.48717	-0.037743	-0.071622
0.3353	0.091064	-0.1763	-0.081975	0.63753	0.81817	0.23523	-0.14957	-0.51807	0.089191	0.023581	0.014234	-0.49282	-0.12704	0.21088	0.3344	0.23368
-0.18918	-0.47865	0.24151	-0.75435	0.92132	0.38756	-0.22391	0.22265	-0.43234	-0.18823	0.083668	0.68804	0.14694	-0.16261	0.26352	0.36394	-0.98467
-0.68904	0.14206	0.22796	-0.01349	0.23363	0.53193	-0.44057	-0.078647	0.91049	0.45994	-0.46369	-0.3052	-0.52545	-0.77894	-0.88627	-0.41201	0.65354
-0.18486	-0.30591	0.9394	-0.14578	-0.027601	0.020182	-0.45633	-0.81187	0.71606	0.11642	-0.34468	0.46492	-0.073799	-0.31799	-0.41881	0.091795	-0.16607
-0.88686	-0.63315	-0.92006	-0.74315	0.84839	0.58576	0.051379	0.13343	0.32958	0.2563	0.85614	0.17087	-0.39623	0.55474	0.63305	-0.036517	-0.68897
0.46938	-0.061504	0.67508	-0.38201	0.086654	-0.13555	-0.58978	-0.30786	0.92804	0.75343	-0.33377	-0.46068	-0.42765	0.99802	-0.30097	-0.58489	-0.27304
-0.36892	-0.34789	-0.19356	-0.60184	0.23651	0.22263	-0.070448	-0.36028	0.51199	0.056792	-0.84177	-0.45826	-0.029781	-0.022185	-0.86582	0.074582	0.17943
0.28411	-0.54786	-0.74486	-0.083041	-0.51128	0.88087	0.27582	-0.83228	-0.15628	0.36056	-0.13168	-0.14175	-0.28514	0.25892	0.23503	-0.35795	-0.81829
0.33283	-0.079628	0.95459	-0.85295	0.82879	0.83183	0.3961	0.28651	-0.4752	-0.10974	-0.53441	0.44366	-0.080038	-0.53896	-0.47253	0.51679	0.33366
0.34285	-0.35237	0.54849	-0.86459	0.44089	0.28877	-0.056863	0.1822	0.58331	-0.60935	0.26378	-0.78037	0.29143	0.27448	-0.8384	-0.43285	-0.95047
-0.0032611	-0.27727	-0.15247	-0.30758	0.054144	0.43885	0.16596	0.31653	0.238	0.88057	0.49893	0.7782	-0.55067	-0.62752	-0.45804	-0.39861	0.29768
0.38322	-0.35833	-0.29657	0.97211	0.87302	-0.40012	-0.41334	0.7763	-0.58428	0.68771	0.3264	-0.38442	-0.73843	-0.51114	0.82076	-0.2539	-0.48036
-0.19333	-0.31254	-0.4229	-0.3973	0.90106	0.71274	-0.80396	0.24662	0.34286	0.20831	-0.16908	-0.23603	-0.65449	0.25314	0.086079	0.52228	0.8273
-0.18511	-0.51019	-0.89023	0.018489	-0.33181	-0.25564	0.24999	0.58927	0.49844	0.77586	-0.30549	-0.59377	0.54685	-0.052268	-0.1131	0.94309	-0.84306
-0.50787	-0.15402	0.18732	0.63366	-0.68008	-0.19682	0.92496	-0.71852	-0.91501	0.93067	-0.77037	-0.41079	0.012458	-0.54272	-0.089845	0.57346	-0.21565
-0.12503	-0.038913	0.41534	-0.42588	-0.068054	-0.75827	-0.99918	0.74877	0.70345	0.49505	0.36075	-0.48229	-0.20066	-0.83991	-0.64771	0.49565	0.67459
-0.90345	-0.018777	-0.5726	0.4587	-0.16056	0.7528	0.70073	-0.83418	-0.87524	0.42406	0.12226	0.67621	-0.28335	0.086107	0.77832	0.53646	-0.48204
0.36603	0.22142	0.61045	-0.010533	0.066732	-0.93699	-0.69774	0.73805	0.17972	0.69792	0.49502	-0.034097	-0.71389	-0.40717	-0.15957	0.10313	0.77098
0.46765	-0.74753	0.46883	0.43916	0.92966	-0.34389	0.73431	-0.81035	0.85286	0.26107	0.25062	0.26239	-0.64281	-0.18609	0.25808	-0.27683	-0.11315
-0.095329	-0.32379	-0.1808	0.22831	0.056536	0.85429	-0.077193	-0.70804	0.78006	-0.54267	-0.074342	-0.21811	-0.79324	0.4442	0.76943	-0.12758	-0.20973
0.30772	-0.36714	-0.67906	-0.018782	-0.078054	-0.31552	0.51415	0.43137	0.33487	0.6067	-0.62177	-0.30627	-0.58657	-0.66687	-0.32398	-0.084568	0.5178
0.88193	-0.84249	0.53376	0.28776	-0.31549	0.39732	0.95481	0.49674	0.44589	0.65797	0.27362	0.44073	-0.45024	0.08861	0.36166	-0.13189	-0.41274
-0.51959	-0.17685	-0.49249	0.63467	0.97274	-0.41853	0.090862	-0.058453	0.57613	0.70531	0.33019	-0.19682	-0.6213	-0.55758	0.080701	0.00057837	0.31181
-0.1924	-0.95444	0.35256	-0.54775	0.97231	-0.37255	-0.023321	0.16434	0.1618	0.80825	0.90574	-0.6924	-0.11345	0.48112	0.10715	-0.074761	-0.74402
0.072639	-0.59696	-0.58646	-0.69292	-0.99796	0.42918	0.50958	0.033018	0.29683	0.3075	-0.60631	0.053284	-0.15137	-0.56531	0.053482	0.3584	-0.20375
-0.68666	-0.74534	0.83935	-0.83762	-0.48415	-0.010209	-0.015006	0.29399	-0.10344	0.91698	-0.69496	-0.152	0.6048	0.69455	-0.25897	0.76084	-0.92617
-0.19359	-0.99205	-0.59777	-0.79092	-0.79656	0.2545	-0.20997	0.34796	-0.075307	0.22189	0.093075	0.8177	-0.32962	-0.026823	0.31427	0.087756	-0.41655
0.45593	-0.31333	0.75913	-0.93474	-0.35493	0.078635	-0.88954	0.39749	0.94303	0.2242	0.17414	-0.19032	-0.65165	0.23495	-0.072988	0.10685	0.61621
-0.084066	-0.47848	-0.078289	-0.3292	-0.53842	0.27438	0.22491	-0.19708	0.10622	0.27742	-0.37234	0.39956	-0.32139	-0.42257	0.23846	0.25838	-0.16524
0.18536	-0.34889	-0.6609	0.61078	0.23768	0.1434	0.35525	0.36849	-0.58952	0.25383	-0.22837	0.50105	-0.20755	-0.98513	0.59566	0.015704	-0.91337
-0.30515	-0.76222	-0.7103	0.53445	0.060997	-0.076305	0.025184	0.49197	-0.5651	0.45248	-0.73018	0.30558	-0.88373	-0.5461	0.99485	-0.37185	-0.52851
0.030112	0.035284	-0.25227	0.23166	0.61724	-0.89184	-0.72917	0.91583	0.92827	0.52919	0.80487	-0.77083	-0.58536	-0.63417	0.29243	0.7475	0.71835
-0.72551	-0.37856	-0.21676	0.1841	0.32895	-0.35896	0.57852	-0.79575	0.029428	0.45119	-0.55961	-0.23084	0.026455	-0.15356	0.26656	0.69303	-0.43994
-0.21842	-0.59148	-0.17285	-0.92491	0.41002	-0.14375	0.73214	0.78679	0.89891	0.39085	0.021458	-0.45674	-0.59816	0.49715	-0.18352	0.25531	0.74616
-0.76054	-0.021444	0.69051	-0.75781	0.86581	-0.029005	0.43399	0.12582	0.25439	0.56338	0.38201	0.051083	0.022022	-0.13467	-0.24984	-0.044664	-0.64401
-0.40164	-0.9204	0.92459	-0.2456	0.99332	-0.91403	-0.85121	-0.14962	0.29539	0.34631	0.10664	0.057054	0.028711	-0.56374	-0.86552	-0.6628	-0.6879
0.78463	-0.87967	-0.11044	0.23179	0.43346	0.70509	-0.089409	-0.95815	-0.25442	0.48466	-0.1252	0.7184	0.24608	-0.1139	-0.21134	0.092563	-0.92747
-0.65747	-0.91591	0.62856	-0.75431	0.68858	-0.10287	-0.034419	-0.24607	0.60752	0.69778	0.41649	-0.093135	-0.8551	0.038087	-0.065801	-0.29081	0.54882
-0.18401	0.18494	-0.65674	0.49297	0.2011	0.88086	-0.48434	-0.0014499	-0.43097	0.77341	-0.88777	0.6598	-0.57576	0.3531	0.69298	0.78204	0.34968
-0.29279	-0.8332	-0.70579	-0.66974	0.34401	0.050775	0.40464	-0.19758	0.62882	0.14719	-0.13166	-0.29652	-0.34554	-0.97633	-0.14477	0.25483	0.24964
-0.57535	-0.46368	-0.48127	0.53539	-0.77278	0.86104	-0.55523	-0.79211	0.061877	0.88759	-0.020512	0.87087	0.73541	0.10825	-0.66593	0.66605	-0.93367
-0.33116	-0.42649	-0.093703	0.29248	0.1796	-0.67252	-0.22942	0.0089741	0.24019	0.80098	0.25709	-0.30267	-0.69187	-0.92611	0.77766	0.33156	0.065983
0.88473	0.14571	-0.22296	-0.50942	0.37054	0.87073	-0.30295	0.07313	-0.028463	-0.072351	0.31381	0.77342	-0.76669	0.25681	0.48374	0.68312	0.79453
-0.20267	0.082353	-0.99289	0.3273	-0.19808	0.87351	0.85809	-0.70676	0.21168	0.62043	-0.3077	-0.61645	-0.33661	0.78531	0.56943	0.29841	-0.43223
0.066517	-0.79565	0.12024	-0.83544	-0.020234	0.19519	0.42218	0.1247	0.47391	0.59026	-0.67212	0.21105	-0.25884	-0.64775	0.13907	0.88631	0.38563
0.6939	0.23554	0.93372	-0.31987	-0.2714	0.48723	-0.71429	-0.47059	-0.4023	0.69433	-0.66478	-0.081684	-0.61915	-0.99077	-0.70033	-0.13224	0.93639
-0.2534	-0.43501	-0.081869	-0.11954	0.59976	-0.50386	-0.60691	-0.5467	-0.23292	0.79468	-0.16496	-0.38394	0.29971	-0.33372	-0.57379	0.46863	-0.38763
-0.27529	-0.87247	0.51374	-0.75649	0.20552	-0.0053252	0.21072	-0.3945	0.45898	-0.023492	-0.35548	-0.12483	0.34224	-0.15813	-0.3798	0.74206	-0.38002
0.16815	-0.53407	0.25004	0.72665	0.90337	0.16744	-0.89702	-0.4837	0.40074	0.60987	0.49098	-0.58241	-0.46102	0.64414	0.66669	-0.32158	-0.84675
0.37353	-0.62428	0.25852	-0.14676	0.35765	0.11341	0.66359	0.65764	0.92005	-0.16252	0.63753	0.76609	-0.23551	-0.65486	0.041611	0.78003	0.37139
-0.29581	0.12091	0.042224	0.17877	-0.72814	0.22442	0.22995	0.19196	0.38264	0.94174	0.88078	0.15506	0.089498	-0.6181	-0.088227	0.10754	-0.74424
-0.83082	-0.32463	0.43665	0.99585	-0.95671	0.71347	0.67319	-0.042502	-0.50324	0.32122	-0.74955	0.57822	-0.62293	-0.98673	0.81634	0.24394	-0.17615
0.52245	-0.15777	-0.33574	0.54208	-0.3401	0.92656	0.41764	-0.68686	0.99515	-0.29651	-0.18847	0.72612	-0.31328	-0.68738	0.19618	0.73625	0.28974
-0.45501	-0.90856	0.94353	-0.62051	-0.048408	0.72595	0.28588	0.37166	0.53652	-0.25165	0.77394	0.42033	-0.7368	0.10196	0.27191	0.4882	0.7583
-0.12414	-0.7673	-0.74478	0.66926	-0.69535	0.1125	-0.84018	0.1202	0.25963	0.83514	-0.48973	0.22465	-0.86636	0.020536	0.090188	-0.22457	0.46622
0.71139	-0.72072	0.99193	0.37829	0.62343	-0.67248	0.21294	-0.51922	0.4326	0.35258	0.13168	0.17622	-0.60011	-0.0084209	0.67733	0.5932	0.23344
-0.99502	-0.082529	0.86362	0.346	0.67256	0.31408	0.20482	0.48285	0.14843	0.19333	-0.11451	-0.04463	-0.45371	0.27649	-0.36189	-0.22903	0.15016
0.19464	0.071106	0.19919	-0.31379	0.67309	0.01075	-0.37628	0.88289	0.25149	0.13743	0.24115	-0.095451	-0.12128	-0.16282	-0.035396	0.73952	0.15725
0.031311	-0.079452	-0.31606	0.62721	0.24674	-0.47231	-0.98784	0.05904	-0.18726	0.73153	0.60155	-0.89936	0.35124	-0.37247	-0.58508	-0.061521	-0.93457
0.17815	-0.20417	-0.40222	-0.72881	0.14252	-0.18	0.80406	-0.23587	-0.19421	0.49462	0.55722	0.61252	-0.2864	-0.50477	0.43044	-0.19763	-0.83446
-0.36904	-0.55162	0.22801	-0.36442	0.49194	0.021089	-0.049837	-0.27912	-0.089141	0.75958	-0.84624	0.17534	-0.6229	0.79085	0.99866	0.35588	-0.25886
0.5381	-0.42122	-0.48086	0.72995	0.41175	0.9588	-0.54499	-0.45294	0.65893	0.97635	0.90164	0.75082	9.8957e-05	-0.87829	-0.59088	0.43388	0.18531
-0.045117	-0.61768	0.37014	-0.56368	-0.82556	0.90365	-0.53711	-0.059735	0.24703	0.58103	0.43181	-0.25442	-0.53959	-0.39483	0.86643	0.33185	-0.30144
-0.65541	0.22644	-0.47539	-0.68002	-0.45351	-0.24346	-0.95546	-0.53973	-0.48446	0.55366	-0.3819	0.74868	-0.096474	-0.78845	0.72537	0.80736	-0.53079
-0.4605	-0.24154	0.23588	-0.10163	0.63177	-0.79056	-0.54752	0.017359	-0.3876	0.67633	-0.6773	0.16394	-0.59222	0.5575	-0.27464	0.32968	0.88307
-0.66556	-0.69583	0.79319	-0.0079787	0.97432	-0.90203	0.7223	0.76156	0.16661	-0.10193	0.78732	0.59381	0.032823	0.89209	0.60938	0.70919	-0.7566
0.095251	-0.071257	0.7465	-0.92801	-0.4012	-0.19847	-0.43952	0.11363	0.238	0.16794	0.33758	0.47573	0.1853	-0.41462	0.23022	0.46386	-0.88067
-0.46414	-0.97743	-0.22475	-0.59568	-0.26553	-0.96986	0.42688	0.040347	0.98114	0.69251	0.26615	0.4683	-0.50639	-0.81899	0.2498	0.20955	0.10775
-0.98161	-0.7987	-0.028276	-0.3979	0.39941	0.27603	0.13174	0.4137	-0.26616	0.61876	0.37647	-0.90548	-0.32096	0.082422	-0.76606	-0.50328	0.050569
-0.16788	0.010197	-0.4098	-0.072884	0.79799	-0.11458	-0.21774	0.88669	-0.42413	0.66972	0.74734	0.15152	-0.8173	0.45108	0.83422	-0.47786	-0.61009
-0.39078	-0.77299	0.95459	0.8366	0.39972	-0.053845	-0.33643	0.48039	0.19663	0.61252	0.7254	0.85898	-0.22587	-0.72029	0.086051	0.36675	-0.089189
0.54494	-0.54103	0.33347	-0.43646	0.13625	-0.67194	-0.072377	0.66279	0.038701	0.62572	-0.096746	0.72129	-0.22978	0.60184	0.84651	0.53504	-0.65829
-0.2592	-0.63685	0.71834	0.27527	-0.81922	0.98857	-0.50367	-0.88939	0.70428	-0.08458	0.050113	0.18672	-0.14225	-0.77256	0.82099	0.9345	-0.40246
0.67987	-0.6662	0.043917	0.42817	0.26823	0.55878	0.59165	-0.60952	-0.50192	0.43112	-0.03148	-0.33327	-0.27894	-0.87147	-0.59489	-0.36103	-0.07245
-0.25955	-0.77674	0.1996	0.28006	-0.87595	0.66109	0.86064	-0.56761	0.7051	0.22732	0.42777	-0.45747	-0.26085	-0.28778	-0.91525	0.37291	0.96155
-0.16217	-0.19655	-0.45185	-0.59074	0.57036	0.1034	-0.066667	-0.22494	0.43	-0.61453	0.26452	0.41837	-0.68991	-0.1917	0.94687	0.89209	0.40827
0.31435	-0.87433	0.48598	-0.50001	0.90613	0.27575	0.48844	0.60246	0.44652	0.032474	0.45377	-0.49362	-0.17096	0.46205	0.023373	0.55281	0.0050901
-0.046106	-0.4939	-0.040245	0.55937	0.88391	-0.33752	-0.83855	-0.24292	-0.64413	0.23372	0.43593	0.18266	-0.49126	-0.22019	0.94861	0.17138	-0.62612
0.57631	-0.86023	0.30786	0.14011	-0.67478	-0.44175	0.082153	-0.60261	0.73165	0.94372	-0.23501	-0.0065132	0.092083	0.57149	0.31801	0.73569	-0.59767
0.645	-0.42721	0.65915	0.62649	0.52138	0.9576	-0.30785	-0.66078	0.90521	0.0010877	-0.14826	-0.84325	-0.45131	-0.096333	0.44408	0.64341	0.23682
0.71658	0.005347	0.32998	0.10159	0.59961	0.25765	-0.40865	-0.18188	-0.73433	0.71699	0.47393	0.41864	-0.30244	0.31825	0.72872	0.99185	0.048054
-0.029163	0.13956	-0.82097	0.57128	0.481	0.31618	0.21731	-0.064018	-0.91662	0.77535	-0.96254	-0.7344	-0.48893	-0.088448	-0.70474	-0.76391	0.063125
-0.50538	0.27111	-0.61324	-0.28598	0.097941	0.39371	-0.54868	-0.22196	-0.38774	0.87891	-0.16302	0.24927	0.18758	-0.1989	0.54946	0.88695	-0.82917
-0.19091	-0.1737	0.68653	0.025212	-0.22896	0.47878	-0.99377	-0.7996	-0.33522	0.30609	-0.57998	0.034566	-0.0061388	0.19653	0.073057	0.4575	-0.43499
-0.41233	-0.15556	-0.21977	-0.52602	-0.17026	0.91136	-0.71725	-0.98453	-0.69522	-0.37591	-0.58269	0.34395	-0.64138	-0.68399	0.50859	0.072232	-0.032392
-0.31362	-0.2751	-0.77277	0.23591	-0.46574	-0.12642	0.94552	0.68558	-0.0899	0.80249	0.064975	0.23886	-0.12932	-0.7362	0.21956	0.90249	0.095575
0.87242	0.26352	0.027798	-0.053869	-0.56092	-0.10827	0.68516	0.74749	0.73207	0.83082	0.1246	0.189	-0.14403	-0.47232	-0.88341	0.14217	0.48759
0.65507	-0.51564	0.11949	-0.73016	-0.74147	-0.64899	0.22614	0.85726	-0.38967	0.72789	0.396	-0.54611	0.38858	0.25514	-0.33283	0.89643	-0.3951
-0.30295	0.076491	-0.74911	0.6165	0.51429	0.72407	0.61038	0.76798	0.44752	0.38576	-0.037488	-0.74349	-0.17705	-0.56017	-0.79044	-0.71881	-0.40333
-0.28665	-0.0033166	-0.20673	-0.85514	0.85086	0.56148	-0.96503	0.88213	0.16181	0.15178	-0.32664	0.52658	-0.096033	0.62821	-0.38513	0.57898	0.30682
-0.97475	0.089306	-0.7711	0.27335	0.58137	0.35612	0.98085	-0.10455	-0.32448	0.28823	0.071785	-0.80748	-0.13048	-0.23872	-0.26703	-0.11561	-0.41584
-0.86632	-0.54711	0.16522	-0.60274	0.95958	-0.43893	-0.42635	-0.1479	-0.050496	0.51801	0.35723	-0.23984	-0.13921	0.69603	-0.6372	-0.66592	-0.58025
0.30497	-0.40889	0.49614	-0.1867	-0.25877	0.80139	0.19061	0.34047	0.399	-0.21448	-0.16861	0.044164	-0.20295	-0.62632	-0.45881	0.16177	0.16594
-0.14425	-0.94581	-0.31768	-0.98289	0.0077423	-0.38136	-0.14463	-0.14534	0.51987	0.583	0.77657	0.25566	-0.42455	-0.97492	0.11703	0.931	0.8104
0.07415	-0.81745	-0.93664	0.014716	-0.50897	-0.93386	-0.73932	-0.32414	0.49344	0.72775	-0.59876	0.70678	-0.40672	0.46654	0.84911	0.55456	-0.31244
0.032481	0.26013	0.22949	-0.92167	-0.92695	0.62545	-0.36099	0.8218	-0.61694	0.38176	0.97616	-0.79957	-0.1734	0.44932	0.24987	0.94086	0.16465
-0.79178	-0.26516	0.22503	0.66993	0.90936	-0.37461	-0.1687	-0.9279	-0.23645	0.43574	0.95688	-0.51279	-0.35099	-0.23109	-0.79606	-0.99799	-0.35618
-0.43747	0.22336	0.13753	0.30853	0.3804	0.34132	0.38923	0.74756	0.84593	-0.5325	0.25258	-0.81531	0.064863	-0.82294	-0.62538	0.2546	-0.11651
0.23208	-0.26079	-0.5964	-0.23722	0.38602	0.43442	-0.11309	0.45244	0.37905	0.91258	0.098681	-0.71616	-0.12999	0.76237	-0.63338	0.19039	0.23548
0.46429	-0.88045	0.14948	-0.11667	-0.62742	-0.05488	0.98634	0.95746	0.55257	0.38402	0.88636	-0.96532	-0.14729	-0.58193	-0.42526	0.63643	0.47618
0.5187	0.096564	-0.32189	-0.74467	-0.6213	0.69788	-0.046828	0.97836	-0.22664	0.60938	-0.23993	0.11454	-0.11596	-0.121	0.12988	-0.21777	-0.91017
0.7385	-0.59753	0.00076387	0.58565	0.40836	0.69137	-0.84947	-0.98221	-0.27323	0.59421	-0.39984	-0.67602	-0.19646	-0.13456	-0.10392	0.87978	0.51399
0.72072	-0.46045	-0.0098874	-0.48965	0.39174	-0.83107	0.37956	-0.40789	-0.0062508	0.72476	0.27984	0.30373	-0.1779	0.0039994	0.023614	0.47754	-0.048743
0.7445	-0.53377	0.3733	-0.57585	0.39195	0.9643	-0.49062	0.40902	0.60444	-0.44214	-0.6622	-0.32233	-0.50847	0.27468	-0.016395	0.14845	0.33117
0.27101	-0.23357	-0.66951	-0.35481	0.1462	-0.33465	-0.58188	-0.66696	0.61107	0.43094	0.47894	-0.49709	-0.16906	-0.30727	0.33806	0.24735	-0.57618
-0.76426	0.13304	-0.93623	-0.68909	-0.54936	0.84536	-0.83909	0.43935	-0.99181	0.6402	-0.85902	0.40796	-0.19103	-0.57161	-0.089288	0.22285	-0.14018
