# Supplementary material for: Distinct cellular states determine calcium signaling response
Source: Mol Syst Biol. 2016 Dec 15;12(12):894. doi: 10.15252/msb.20167137 (PMC5199124; doi:10.15252/msb.20167137)
Supplement: Supplementary file 6 — Source Data for Figure 3 [file MSB-12-894-s005.zip › parameterDistributionGroup/parameterDistribution142.csv]

-0.97316	0.17411	0.62263	0.34114	-0.037457	-0.32298	-0.04198	0.080036	-0.17578	-0.13249	-0.77103	-0.86879	0.44895	0.53069	-0.55085	0.15749	-0.57619
-0.90172	0.070249	0.0052085	-0.30348	0.12928	-0.13911	-0.57987	0.74616	0.056627	-0.2495	-0.12098	-0.10623	0.19704	-0.14909	-0.63402	0.81554	0.3168
-0.21751	0.29506	-0.27555	0.15736	0.82847	0.24863	0.22288	0.21998	-0.25064	-0.45862	0.034511	-0.88725	0.05804	0.39831	0.33411	0.47657	-0.43589
-0.65066	0.046148	0.015651	-0.39563	0.11673	0.25509	-0.22819	0.55299	-0.0011515	-0.94153	0.48604	0.48167	-0.13632	0.51686	0.22627	0.88064	0.36953
-0.64453	0.099291	-0.56547	-0.53282	0.83318	-0.035988	0.25402	0.39238	-0.48062	-0.22512	-0.715	-0.54938	0.20043	0.092214	-0.61335	0.029645	-0.46973
-0.2429	0.19555	0.38946	0.49967	0.55568	0.020789	0.49253	0.064916	0.22187	-0.96713	0.13523	0.87064	-0.33216	-0.68783	-0.65791	-0.022325	0.75237
-0.50905	-0.024969	0.02963	0.31803	0.54951	0.37698	0.78593	0.38462	-0.11453	-0.38025	-0.032376	-0.023324	0.032461	-0.27538	-0.89662	-0.24378	-0.18357
-0.74392	0.21384	0.042983	0.20509	0.83012	-0.26655	-0.89392	0.36464	-0.64349	-0.5838	-0.94489	0.22024	0.26159	0.23626	-0.68162	-0.14839	-0.55144
-0.4446	0.011646	0.35807	0.39114	0.5046	0.044819	-0.31897	0.48204	-0.028578	-0.54554	-0.10931	0.044324	-0.41861	0.0036813	0.14897	0.053988	0.049408
-0.60191	-0.13464	0.65272	0.37534	0.11562	0.25917	-0.09738	0.73712	-0.34798	-0.68855	-0.079509	-0.2755	-0.42314	0.50413	0.65962	0.55117	-0.14492
-0.72104	0.060344	-0.48481	0.72174	0.60126	0.0092611	0.28145	0.45452	0.95633	-0.023849	-0.7672	0.19077	-0.11251	0.17313	-0.26894	0.080832	-0.14328
0.24833	0.059305	0.47725	0.71692	0.74989	0.61988	0.29336	0.79288	0.59582	-0.51814	-0.34968	-0.0015021	0.62307	-0.25426	-0.87726	0.71371	0.035948
0.073115	-0.10474	0.82825	0.6803	0.61039	0.14152	0.045941	0.35826	0.61895	0.15444	0.20985	0.59498	0.41834	0.93989	-0.14229	0.83772	-0.14541
-0.31337	0.27139	-0.0034655	-0.070745	0.60442	0.16576	-0.467	0.22512	-0.041783	-0.9633	0.58284	0.0034212	0.5275	0.21998	-0.76391	0.45779	-0.36799
-0.75565	0.055993	0.032415	-0.12905	0.55597	-0.70802	-0.90333	0.32787	0.27453	-0.47715	-0.71758	-0.87657	-0.35493	0.31031	0.18354	0.18983	0.061547
0.24863	0.15954	0.2527	0.24909	0.65443	0.29932	-0.99906	-0.41576	0.14686	-0.36499	0.046366	-0.36554	-0.21086	0.97583	0.0010898	-0.19615	-0.46613
-0.94185	0.019729	0.98607	0.018074	-0.5819	0.46335	-0.3558	0.069245	-0.51013	-0.62325	0.46927	0.59825	0.0495	0.30463	-0.96809	-0.37657	-0.18631
-0.51015	0.13908	0.19672	-0.12247	0.0059701	0.36209	-0.98731	0.87555	-0.1798	-0.75853	-0.073037	-0.087851	-0.085422	-0.33177	-0.54686	0.043099	-0.07744
-0.45462	0.009308	0.58245	-0.60637	0.366	-0.68596	-0.32213	0.25845	0.052608	-0.3865	-0.70981	-0.046222	0.31525	0.37911	-0.59786	0.85867	0.37031
-0.02731	0.12795	0.46929	0.17643	0.36359	0.46099	-0.66538	0.36543	0.1295	-0.95557	0.87888	0.80774	-0.3508	0.20355	0.072333	-0.93598	-0.62346
-0.49347	0.014898	0.16546	0.69547	0.43827	0.47031	-0.45944	0.74263	0.2301	-0.61668	-0.51766	0.3282	-0.11732	-0.61391	-0.64549	-0.11573	0.10356
-0.3453	0.017344	0.19696	-0.17103	0.23458	-0.58363	0.072321	0.12454	0.70522	-0.14355	0.88656	0.80277	-0.45007	0.99819	0.49151	-0.098518	-0.3894
-0.96831	-0.069809	0.58381	-0.70712	0.17292	-0.53362	0.89473	-0.14317	-0.99101	-0.5299	0.69519	0.1366	0.0042618	0.2758	-0.54676	0.69277	0.46954
-0.40711	0.29851	-0.43363	0.7747	0.7719	0.25695	0.81789	-0.056451	0.92217	-0.34733	-0.16228	-0.40815	-0.079142	0.30555	-0.57013	-0.13902	0.043453
-0.43988	0.020203	0.39463	0.25889	0.63534	0.13712	0.17318	0.47206	-0.59717	-0.16857	0.7241	0.75049	-0.15823	0.26381	-0.10715	-0.57505	-0.62571
-0.20182	-0.097451	0.94846	-0.13699	0.0081877	-0.14465	-0.089083	0.5121	0.47822	-0.5141	0.10099	-0.33561	0.21079	0.6253	-0.36131	0.33619	-0.33138
-0.026407	0.065298	0.76112	0.63204	0.23283	0.59142	-0.82414	-0.16788	0.50377	-0.73051	-0.081668	0.31868	0.25081	0.83525	-0.31605	0.9777	0.12755
0.44925	-0.027218	0.63589	-0.34215	0.92651	-0.11294	0.12563	0.065512	-0.21999	-0.54836	0.13311	0.68676	-0.041191	-0.13161	-0.61318	0.50213	0.60946
-0.56055	0.042022	0.18773	0.69749	0.69345	-0.69344	0.78965	0.26672	0.86703	0.40017	-0.91509	0.14848	0.16454	0.45032	-0.51479	-0.22374	-0.411
-0.50401	-0.044782	0.40188	0.72046	0.66803	0.80962	-0.37776	0.3664	-0.84633	-0.52319	-0.22804	-0.2976	0.37117	0.235	-0.58059	0.24447	-0.67616
-0.29511	-0.13852	0.85066	0.49038	0.45782	-0.54812	0.36732	-0.23248	0.69256	-0.60724	0.61318	0.56487	-0.42047	0.50175	-0.22585	-0.68598	-0.015302
-0.011645	-0.16989	0.64664	0.37071	0.34819	0.957	0.7112	0.59508	-0.078018	-0.32927	0.5105	-0.30639	-0.27347	0.66777	-0.22813	-0.34862	-0.40579
-0.73426	0.014491	0.9079	0.085351	-0.34771	-0.62576	0.9871	0.8179	-0.0879	-0.42549	-0.18404	0.20388	-0.33519	-0.75059	-0.65763	-0.87665	-0.3332
-0.1307	0.14815	0.86814	-0.79442	0.42239	-0.66219	0.46782	-0.23999	-0.35803	-0.38764	0.38851	0.83851	0.25516	0.16152	-0.96445	0.16011	0.26845
0.041197	0.077332	0.91077	-0.3755	0.45843	-0.48523	0.43413	0.92276	-0.37065	-0.87574	0.19958	-0.074493	-0.059991	-0.5959	-0.34	0.25828	0.14302
-0.43349	0.24279	-0.22257	-0.88526	0.33033	0.36753	0.94	0.40085	-0.40403	-0.31064	0.038319	-0.81692	0.44536	0.66806	-0.56835	0.68281	-0.35416
-0.50391	-0.071531	0.70745	-0.74026	0.28445	-0.58496	0.48886	0.024977	-0.20997	-0.68739	0.68905	0.61787	-0.030813	0.4181	-0.7249	-0.066578	0.24092
-0.23539	0.061786	-0.23548	-0.16219	0.95245	0.51113	-0.010038	0.62727	-0.30649	-0.45592	0.15774	-0.57036	0.3388	-0.085884	-0.95981	0.40569	-0.035553
0.82711	0.012839	0.71534	0.21756	0.83131	0.052765	-0.50908	0.66523	0.66215	0.15891	-0.78295	-0.7929	-0.11281	0.21658	-0.30846	0.045027	0.097747
-0.97576	0.041732	-0.32061	0.30866	0.40157	0.07809	-0.70106	0.74945	0.83027	-0.23428	-0.35214	0.31252	0.76185	0.78318	-0.70353	0.4452	-0.6645
-0.9658	-0.28436	0.43621	-0.24145	0.61102	-0.68478	0.33039	0.49144	-0.58693	0.034783	0.28673	0.11402	0.086018	0.85201	-0.28153	0.2941	-0.16875
-0.25318	0.0033542	0.29967	-0.87378	0.41494	-0.63244	-0.33725	0.86891	-0.088234	-0.71384	0.098383	0.53928	-0.040212	-0.029719	-0.3576	-0.29163	-0.53864
0.12553	0.035819	0.74608	-0.040429	0.56442	0.49475	0.68262	0.3075	-0.89834	-0.19913	0.1663	-0.13917	-0.088297	-0.13495	-0.56555	-0.055288	-0.1655
-0.86296	0.12261	-0.354	-0.0057644	0.48885	-0.13193	-0.36563	0.50392	0.14496	-0.28711	-0.22063	-0.16033	-0.40209	0.50152	0.10683	-0.54225	-0.4976
-0.91458	-0.10962	0.22546	-0.27396	0.43465	0.27509	-0.59322	0.41159	-0.88099	-0.75903	-0.3418	0.19254	-0.39469	0.95162	0.32251	-0.29709	-0.46065
-0.98202	0.19408	0.12051	-0.11616	0.58737	-0.62496	-0.22073	0.050847	-0.79146	-0.55412	0.74056	-0.1528	0.27464	0.038628	-0.41906	0.34287	-0.44545
-0.62007	0.13206	0.14317	-0.52464	0.12408	-0.11772	0.9981	0.60922	0.062442	-0.23905	0.16324	-0.24512	0.1388	-0.062495	-0.9626	-0.38642	-0.23701
-0.67807	0.25303	0.13227	-0.659	0.3278	-0.024421	0.098969	0.032252	-0.82134	-0.77686	0.71163	0.92317	0.21288	0.26516	-0.47218	0.37673	-0.15459
-0.85813	0.25254	0.34522	-0.1328	-0.41633	0.26877	-0.23541	-0.41293	-0.091244	-0.50764	0.93996	0.77351	-0.12629	0.57016	-0.82669	-0.41348	-0.080015
-0.99496	-0.016771	0.030381	-0.25803	0.23324	0.029661	-0.0849	0.05537	0.083269	-0.73095	-0.35529	-0.25226	-0.34059	0.54988	-0.72059	-0.60294	-0.076599
-0.43013	0.047974	0.17009	0.21648	0.5035	0.43715	-0.53518	0.92569	0.10706	-0.85288	-0.23934	-0.044991	0.37497	0.03013	-0.74918	-0.018701	-0.48017
-0.70412	0.10951	0.63747	0.81709	-0.2305	0.52743	-0.75842	0.10626	0.4171	-0.27571	-0.51687	0.40125	-0.081284	0.24323	-0.47622	0.54633	0.51092
0.033989	0.039641	0.92581	-0.60139	-0.12017	0.5642	-0.25456	0.011787	-0.19057	-0.79352	0.60142	0.16113	-0.20747	0.75154	-0.48637	-0.84136	-0.40321
-0.054645	0.039346	0.9202	0.71964	0.4252	0.62947	-0.45516	0.13012	-0.5298	0.28341	-0.043848	-0.53354	-0.10514	0.85146	-0.082253	-0.21118	-0.36164
-0.46474	0.11411	0.578	0.37558	0.34555	0.48937	0.48682	0.12077	-0.39176	-0.70824	-0.37322	-0.35723	0.3303	0.47272	-0.7881	0.67782	0.10899
-0.32448	-0.047224	0.21473	-0.064132	0.64642	0.58088	0.10557	0.93079	-0.61376	-0.5439	-0.37839	0.31049	0.065028	0.0083371	-0.4818	0.82326	0.34576
-0.88197	-0.27504	0.92478	0.0085847	-0.28409	0.49189	-0.052957	0.50605	-0.59362	-0.18482	-0.55889	-0.5479	-0.18901	0.64824	0.07177	0.52779	0.22722
-0.9256	0.14221	-0.57138	-0.10488	0.51136	0.37742	-0.17678	-0.14043	-0.18458	-0.33717	-0.27557	0.59537	-0.073022	0.67321	-0.49552	-0.82222	-0.5611
-0.58686	-0.081189	0.5632	-0.50747	-0.36186	-0.33743	-0.36639	0.56723	0.77841	-0.20972	-0.19089	-0.66087	-0.30836	0.5572	-0.26006	0.20836	0.53065
-0.47807	-0.09489	0.99597	0.405	-0.11775	-0.46089	-0.14137	-0.14405	0.77325	-0.077519	-0.51292	0.4945	0.36144	0.5172	-0.85386	0.48926	0.074905
-0.72501	-0.31893	0.3768	0.58708	0.37818	0.22335	0.30228	0.29568	0.35711	-0.62991	-0.38087	-0.19209	-0.45785	0.44331	0.029912	-0.423	-0.21109
-0.61104	0.2307	-0.25304	-0.37609	0.45719	0.58756	-0.76919	0.15523	-0.85968	-0.32517	0.21934	0.22979	0.4106	-0.4533	-0.7635	0.11725	-0.22868
-0.87449	0.094283	0.046467	0.32885	0.24795	-0.26996	0.37475	0.49386	0.20705	-0.87839	-0.5948	0.23827	0.23001	-0.099889	-0.21524	0.8038	-0.19223
-0.77751	0.186	-0.0032071	0.080527	0.30359	0.44048	-0.6999	0.093824	-0.44038	-0.5676	-0.54159	0.11244	0.22872	-0.011842	-0.74137	0.29949	-0.23065
-0.74293	0.23297	0.015797	0.29384	0.78035	-0.039472	0.46806	0.36694	-0.076645	-0.64388	-0.080302	0.13076	0.57526	0.76742	-0.70268	0.028822	-0.71481
-0.54728	0.05546	0.61357	-0.091512	0.189	-0.075779	0.74731	-0.16011	-0.50639	-0.20729	0.0070514	0.27984	0.051448	0.10167	-0.87562	-0.83851	-0.51939
-0.78841	0.10609	-0.30302	-0.32563	0.61458	0.050483	-0.27576	0.3675	0.14982	-0.61915	0.79358	-0.5494	-0.19001	0.77834	-0.47695	-0.60753	-0.37944
-0.53426	0.21414	-0.45063	-0.11248	0.86456	0.53248	0.96091	0.025222	-0.19649	-0.92958	0.4808	0.25617	-0.33173	0.79731	-0.13974	-0.4811	-0.48551
-0.45573	0.33837	-0.1059	0.83878	0.52207	0.67558	0.2394	0.13081	0.17945	-0.24409	-0.13238	0.29232	-0.014871	-0.262	-0.96637	-0.19612	0.23187
-0.14817	-0.040099	0.59198	-0.67613	0.41049	-0.81598	-0.99787	0.60928	0.3261	-0.63198	-0.67424	0.87345	0.29659	0.51048	-0.30377	0.67562	-0.25476
-0.59564	0.25729	-0.24646	0.061105	0.68635	0.25328	0.87328	-0.364	-0.71132	-0.017024	-0.40065	-0.083446	0.68418	0.105	-0.98865	0.27075	-0.47085
-0.5323	-0.16682	-0.069423	0.41367	0.74698	0.24133	0.91423	0.069577	0.44678	-0.742	0.50249	0.66874	-0.80668	0.19251	0.35473	-0.89389	-0.32962
-0.32752	-0.0040116	0.62267	-0.14731	0.6524	-0.15523	0.12865	-0.104	-0.61576	-0.98748	-0.85019	-0.97032	0.030414	0.23814	-0.42041	0.27997	0.21356
-0.36714	-0.28151	0.9992	0.42111	0.24032	-0.25293	0.36726	0.032211	0.61853	-0.82799	-0.28696	0.8163	-0.34601	0.12538	-0.65581	-0.92572	-0.029419
0.0026589	-0.15699	0.31512	0.19224	0.69989	0.63946	-0.58206	0.45205	0.49433	-0.3324	0.77805	0.011457	0.4326	0.71893	-0.79267	0.31243	-0.25788
-0.78194	0.0066749	-0.52589	0.19284	0.65944	0.10101	-0.51655	0.35234	0.41983	-0.86438	0.85945	0.81597	-0.0047964	0.12671	-0.62433	-0.39506	-0.57915
-0.42504	-0.014931	0.20689	-0.29479	0.34503	-0.82343	0.038333	0.24429	0.77282	-0.049596	-0.44962	-0.70537	0.16179	-0.06388	-0.89072	0.90329	0.85977
-0.088282	0.013764	0.50105	0.60469	0.19242	0.8415	0.65018	-0.39447	0.5148	-0.46771	-0.030305	-0.51168	-0.54528	0.68574	-0.39962	-0.20701	0.60331
0.37866	-0.14295	0.96129	-0.41196	0.84486	-0.14248	0.69198	0.10107	0.09995	-0.4357	-0.14109	-0.10795	-0.094153	0.70643	-0.59429	-0.34255	0.020612
-0.33241	0.15424	0.22261	-0.53879	0.57736	-0.62096	-0.69777	0.35489	-0.64176	0.24635	-0.87892	-0.48494	0.45678	-0.53418	-0.99215	0.94497	0.42908
0.14567	0.030589	0.67334	-0.22059	0.65234	0.9078	0.089746	0.45046	-0.97802	-0.90282	-0.53217	0.33862	0.19263	-0.21839	-0.55153	0.38011	0.21002
-0.8652	0.21942	-0.54763	-0.52389	0.80042	-0.22856	0.32783	-0.07251	-0.75273	-0.29696	0.028561	0.2629	0.61461	-0.296	-0.78742	0.46855	-0.3451
-0.87528	0.13861	0.39865	0.59544	0.054526	0.084962	0.085394	0.051671	0.30703	-0.60452	0.086418	0.60685	0.11394	0.52544	-0.65363	-0.37236	-0.39197
-0.20772	-0.015658	0.68949	0.59473	0.63039	-0.71001	-0.77982	0.14068	0.45354	-0.86973	0.40049	-0.16026	-0.074088	0.5922	0.0801	0.40028	-0.25645
0.54651	0.43625	-0.029805	-0.54466	0.86246	0.22994	-0.30477	0.92077	-0.024592	-0.30818	-0.26312	0.86163	0.18805	0.29669	-0.8196	0.14934	-0.24229
-0.38394	-0.025553	0.51401	0.40735	0.32029	0.41438	0.25032	0.067131	0.44775	-0.84955	-0.76187	0.41843	-0.25259	0.9086	-0.21611	-0.6567	-0.34828
-0.42484	0.12249	0.74344	0.19593	0.10052	0.54306	-0.064449	0.12241	-0.83178	-0.41699	0.019588	0.6207	0.071816	-0.067373	-0.27347	0.93416	0.70851
-0.18636	0.13059	0.41849	0.22423	0.4192	0.94668	0.28906	-0.094541	-0.22843	-0.2917	0.85944	-0.11413	-0.10793	0.93793	-0.37963	-0.49785	-0.37492
-0.38505	0.081943	0.075996	-0.40904	0.49851	0.64425	-0.67373	0.66895	-0.69465	-0.35563	-0.11243	-0.26727	0.18951	-0.13125	-0.44644	0.23803	-0.18072
-0.68804	0.097988	-0.77848	0.57691	0.73685	0.28159	-0.64733	0.073703	0.83454	-0.78249	0.56042	-0.4283	-0.29343	0.42575	-0.12195	0.41456	0.3536
-0.54702	0.0097408	0.55439	0.24729	-0.047032	0.80233	0.032175	-0.024427	-0.37653	-0.37073	-0.0087601	-0.85197	-0.42641	0.20813	-0.058332	0.31119	0.59976
-0.86824	0.12004	0.15574	-0.012363	0.13482	0.12396	-0.067771	0.93866	0.2407	-0.79016	-0.37223	-0.7353	0.19179	0.11914	-0.44349	0.46276	-0.020147
-0.73171	-0.25552	0.80562	0.50986	-0.10142	0.28147	0.64333	0.21306	0.022318	-0.76054	-0.17765	0.64591	-0.48035	-0.35116	-0.25538	-0.33501	0.23897
-0.13473	0.17991	0.82229	0.19876	-0.2059	0.34765	-0.57982	0.27167	-0.39433	0.3255	0.46416	-0.15034	0.32915	0.33631	-0.28644	0.75886	-0.02741
-0.76738	0.019661	0.041434	0.27588	0.51425	0.27801	0.092006	0.02355	-0.1782	-0.1932	0.5018	0.41773	0.037527	0.032834	-0.97703	-0.48526	-0.27179
-0.90962	0.077989	0.55673	0.34014	0.070944	-0.62815	-0.42835	-0.31191	0.062755	0.13862	-0.18486	-0.25706	0.22526	0.79867	-0.37644	0.68444	0.083914
-0.79282	0.1233	-0.73349	-0.59119	0.69358	-0.049651	-0.51934	0.22633	-0.42897	-0.22503	-0.59425	0.77269	-0.031566	0.62344	0.25112	0.85009	0.12927
-0.37933	0.058515	-0.49418	0.20022	0.97377	0.74974	0.94001	-0.027155	0.051655	-0.89521	0.30116	0.10753	-0.58383	0.037159	-0.45662	-0.85168	-0.046512
-0.30313	0.17432	0.69929	0.5169	0.0777	-0.11529	-0.026775	-0.22424	0.72958	-0.0083397	-0.23656	0.25907	-0.0076319	0.70142	-0.44978	0.49186	0.61675
-0.7209	0.22918	0.19337	-0.68147	-0.19406	-0.34061	-0.36932	0.19007	0.21173	-0.54723	-0.23634	0.85616	0.22252	0.60995	-0.17278	0.3572	-0.29532
-0.19108	0.11623	0.378	0.97102	0.9549	0.44755	-0.4106	-0.14141	-0.47694	-0.33079	0.58482	0.53933	-0.55575	0.29391	-0.057039	-0.19268	0.2319
-0.78429	0.21116	0.55322	-0.40089	-0.66622	0.19715	0.46387	-0.027887	0.009376	-0.48732	-0.67898	-0.0030989	0.46918	0.49871	-0.81213	-0.17739	-0.60366
-0.41181	0.17194	0.81529	0.50276	-0.25816	0.11323	-0.15956	-0.15087	0.68169	-0.42815	0.097469	0.74894	-0.072907	0.92777	-0.27597	-0.70125	-0.63208
0.32401	0.26955	0.47526	-0.98304	0.4453	0.12448	-0.47867	0.4474	-0.094419	-0.77095	0.54377	-0.91064	0.08206	0.75734	-0.42597	0.51727	0.41532
-0.8328	-0.13273	0.76224	0.65217	0.12127	0.1114	0.097922	0.34783	-0.0018571	-0.90011	-0.65888	0.46858	-0.27632	0.075614	-0.39155	-0.39858	-0.19663
-0.16922	0.18701	0.53951	0.357	0.56899	0.25538	-0.29846	-0.71869	-0.51034	-0.45138	-0.96627	-0.23035	0.00057245	0.82808	-0.7423	-0.47129	-0.2515
-0.39653	0.049352	0.78158	0.80472	0.24467	-0.43594	-0.19712	0.29863	0.2697	-0.57207	-0.24321	-0.73032	-0.04924	0.31789	-0.025807	0.9761	0.30266
-0.48998	0.081858	0.71145	0.75947	0.54083	-0.41913	-0.41852	0.39809	-0.28027	-0.73384	0.31132	0.61761	-0.18265	-0.43546	-0.19734	0.35672	0.44608
-0.32686	0.21902	0.51515	-0.073358	-0.10166	0.52864	0.2633	-0.31026	-0.46223	-0.26487	0.88669	-0.19692	0.26766	0.14649	-0.91251	0.09373	-0.040503
-0.76752	0.0011978	-0.044809	0.059637	0.5281	0.054244	0.7609	0.15429	0.43957	-0.98017	-0.43359	-0.47522	-0.19798	0.15171	-0.68784	-0.85564	-0.16417
