# Supplementary material for: Distinct cellular states determine calcium signaling response
Source: Mol Syst Biol. 2016 Dec 15;12(12):894. doi: 10.15252/msb.20167137 (PMC5199124; doi:10.15252/msb.20167137)
Supplement: Supplementary file 6 — Source Data for Figure 3 [file MSB-12-894-s005.zip › parameterDistributionGroup/parameterDistribution143.csv]

-0.5224	-0.085644	0.28885	-0.13168	0.26937	-0.18712	-0.28055	0.26076	0.37186	-0.33206	-0.63429	0.90911	0.2655	0.25439	-0.48136	0.6371	-0.061914
-0.031801	0.32833	0.93072	0.2123	-0.33037	0.17472	0.45907	0.48394	0.37606	-0.27484	-0.44709	0.080357	0.51985	0.262	-0.7498	0.22635	-0.51695
0.22769	0.24479	0.96681	0.21935	0.085922	0.44463	-0.93967	-0.32124	-0.43067	-0.1884	-0.003806	0.72125	0.31519	0.81566	-0.37322	0.47812	-0.40583
0.40104	-0.058744	0.81858	0.23087	0.7273	0.8025	0.61527	-0.11007	-0.00090615	-0.61352	0.50633	-0.10059	-0.0794	0.2819	-0.9055	0.11885	0.59909
-0.13406	0.14026	0.48763	0.71297	0.58223	0.39087	-0.17368	0.1979	-0.11162	-0.64393	-0.12971	-0.61089	0.28458	0.59762	0.18817	0.98763	-0.4718
-0.40548	0.27889	0.51206	-0.46811	0.18642	-0.53215	0.34068	0.43756	-0.7406	-0.56254	0.51016	0.62837	0.22573	0.37131	0.28583	0.68482	-0.6006
-0.072817	-0.16893	0.54299	-0.34908	0.79567	0.57348	-0.015658	0.64888	-0.82806	-0.5797	-0.71927	-0.021379	-0.19551	0.57336	-0.22022	0.22977	0.00028105
0.079718	0.15253	0.15739	0.056454	0.71845	0.10281	-0.11124	0.96184	0.013101	-0.67317	-0.050536	-0.18171	-0.075105	-0.76601	-0.50692	-0.092944	-0.046727
-0.21247	0.10577	0.79047	0.027127	0.27165	0.28192	-0.78802	0.98396	-0.24278	-0.45986	0.3932	-0.31812	0.31797	0.34277	-0.052542	0.69032	-0.30608
0.53431	0.10443	0.21154	0.076521	0.94093	0.4387	0.028654	0.40172	0.27837	-0.61826	-0.66097	-0.83074	-0.3456	0.55569	0.12958	0.37994	0.21668
-0.31206	0.23391	0.28514	-0.64937	0.35728	-0.27717	-0.13641	-0.23321	-0.2271	-0.77613	-0.0016077	-0.091296	-0.14006	0.53295	-0.39146	-0.3151	-0.20187
-0.5144	-0.043772	0.81726	0.66708	0.23962	0.83214	0.23413	0.12597	-0.50952	0.061909	0.09551	0.10052	0.25252	0.75835	-0.98646	0.11378	-0.17953
-0.21761	-0.12719	0.87921	-0.67306	0.62752	-0.53111	0.98925	0.073468	-0.23195	-0.34654	-0.26282	0.25881	0.6352	0.95656	-0.98133	0.27637	-0.34939
0.31925	-0.15217	0.28487	-0.20654	0.82751	-0.34365	0.29186	0.73018	0.64651	-0.43137	0.21498	0.708	-0.76503	0.21785	0.57253	-0.4799	-0.33968
-0.41613	-0.024558	0.84625	-0.43089	0.19095	-0.59855	0.096393	0.83602	-0.41794	-0.24074	-0.21373	0.20403	0.11477	0.31874	-0.034295	0.84322	-0.079002
0.12184	0.26447	0.65101	0.77703	0.53641	0.99896	-0.084519	0.014499	-0.62152	-0.41068	0.47421	0.08136	-0.57857	0.41164	0.42402	-0.40206	-0.3314
-0.57734	0.2498	0.77453	0.69222	-0.4467	0.05667	-0.77877	0.15075	0.38422	-0.95793	0.18211	-0.6105	0.32104	0.45363	0.22339	0.98798	-0.54315
-0.050791	0.13468	-0.10097	-0.064348	0.86464	-0.35029	-0.14948	-0.21464	0.1929	-0.61548	-0.17988	0.40174	-0.32567	0.094888	-0.37407	-0.13026	0.13407
0.35598	0.027209	0.76865	0.46879	0.45533	0.60021	-0.6922	0.23935	0.54401	-0.81687	0.011304	-0.085485	-0.041197	0.41854	-0.43902	0.1296	0.11189
-0.81538	0.32317	0.052448	0.72963	-0.14626	0.57263	0.98638	0.5252	-0.26052	-0.40641	-0.29381	-0.60235	-0.31754	-0.28167	0.15906	-0.30407	-0.36001
0.31205	0.20845	0.91988	0.03465	0.29528	-0.23173	-0.075899	0.33415	0.4875	0.083018	-0.29518	-0.80232	0.38143	0.62358	-0.24885	0.83204	-0.12693
-0.98221	-0.14112	0.28871	-0.66164	0.46404	-0.7103	-0.80715	0.85024	-0.93346	-0.73247	-0.87893	0.18649	-0.11322	-0.33285	-0.27434	0.72143	0.54469
-0.74098	0.033016	0.40019	-0.069686	0.22928	-0.79603	-0.25101	-0.18946	0.73589	-0.41353	0.2166	-0.28684	-0.091735	0.71912	-0.32009	0.51395	0.47937
-0.78601	-0.3287	-0.17112	-0.20163	0.7955	-0.21805	0.15663	0.56543	0.18732	-0.83311	-0.76807	-0.18801	-0.22781	0.48105	-0.28593	-0.080666	-0.20614
-0.86617	-0.14489	0.63507	0.1605	0.58128	-0.17016	-0.52288	0.17652	-0.68042	-0.35451	-0.63679	0.84258	0.57945	0.49446	-0.88717	0.84755	0.094819
-0.028473	0.10602	0.5894	0.0068826	0.53977	0.4115	-0.01912	0.89492	-0.40012	-0.45092	0.61346	0.46714	0.92758	0.055438	-0.79298	0.86129	-0.69237
-0.87934	0.019721	0.4473	-0.2166	0.13363	-0.58531	0.95837	0.84402	-0.39936	-0.3743	0.25278	0.37641	-0.066189	-0.02584	0.11829	0.27525	-0.15562
-0.54102	0.25213	-0.62545	0.11721	0.63731	0.79863	0.32635	0.32493	-0.33036	-0.35966	-0.88893	-0.13587	0.25111	-0.36438	-0.67457	-0.074336	-0.34429
-0.36829	0.16644	0.03896	0.68992	0.47904	0.68839	0.37204	0.11147	0.13929	-0.17331	0.62044	0.21603	0.0024136	0.56794	-0.20018	0.22428	-0.2048
-0.072001	-0.014526	0.01288	-0.46917	0.81201	0.26044	0.054394	0.39879	-0.19196	-0.47476	-0.9784	-0.26912	-0.13759	-0.20277	-0.90279	-0.86245	-0.31878
-0.27047	0.011442	-0.0081458	0.43737	0.41629	0.82755	0.50771	0.38248	0.0052115	-0.45346	-0.3356	0.34352	-0.47563	-0.68363	-0.39486	-0.34718	0.47153
-0.5046	-0.0012514	0.99443	0.083054	0.066796	-0.47667	-0.32133	-0.29569	-0.11735	-0.73412	-0.24188	-0.51364	-0.45656	-0.15495	-0.9166	-0.085461	0.91142
-0.49742	0.16705	-0.27161	0.36768	0.77009	0.90321	0.74199	0.31241	-0.20312	-0.93689	-0.64107	-0.173	-0.073849	-0.17033	-0.59408	-0.42653	-0.16861
-0.34435	-0.061657	0.19533	-0.77902	0.76716	0.060262	0.63971	0.93441	-0.64026	-0.98764	0.2124	0.08678	0.39736	0.68252	-0.3205	0.23594	-0.74525
-0.59886	-0.161	0.86823	0.67728	-0.13091	0.97283	-0.96793	0.45588	-0.056111	-0.8651	-0.63665	0.59437	-0.059057	0.95224	-0.013369	0.3113	-0.36768
-0.37414	-0.028915	0.20378	0.83589	0.51281	0.15534	-0.33943	0.53915	0.82135	-0.38127	0.012708	0.45794	0.30939	-0.12145	-0.68341	0.12797	-0.44441
0.44406	0.092911	0.37964	0.25615	0.83644	0.6039	0.12966	-0.21874	0.41438	-0.59618	0.27258	0.38294	-0.26872	0.95014	-0.42025	-0.28331	0.12775
-0.18925	-0.03893	0.54731	0.19804	0.55459	0.41171	0.4373	0.97893	0.13173	-0.98753	0.63007	0.39838	0.29555	0.64226	-0.33925	0.46679	-0.39704
-0.66085	0.14377	0.77132	0.86381	-0.44705	0.53449	-0.034558	0.47962	0.26817	-0.081485	0.49703	-0.17171	0.20054	0.020025	-0.44989	0.89026	0.30836
-0.67516	0.0746	-0.31745	-0.92038	0.68371	-0.42962	-0.50191	0.73314	-0.56807	-0.47305	0.15209	-0.62631	-0.029445	0.41036	0.34082	0.88808	-0.045478
-0.6888	-0.29683	0.062847	0.099177	0.49791	0.014019	0.052131	0.28325	0.25605	-0.75941	-0.40961	0.21465	-0.49028	0.13957	-0.11025	-0.11186	0.16329
-0.20741	-0.04182	0.89626	0.48367	-0.027628	0.28593	0.45865	0.51931	0.45907	0.12612	0.92083	0.1375	-0.10475	0.47039	-0.39933	-0.47157	-0.47325
-0.86945	-0.050089	0.76351	0.38276	-0.41008	0.44315	0.53602	0.79436	0.12767	-0.90894	0.28568	0.63785	-0.19334	-0.41317	-0.73069	-0.91748	-0.35547
-0.31206	-0.043997	0.76611	-0.88352	0.36289	-0.076689	0.96617	0.28619	-0.95124	-0.76309	0.80189	-0.19036	-0.022694	0.072899	-0.51459	-0.072855	-0.016606
-0.066284	0.29249	0.27845	0.44187	0.15309	0.664	0.096146	-0.12824	0.28515	0.046953	0.34249	-0.21375	0.12389	0.42583	-0.70316	0.087654	0.078998
-0.50003	0.0029417	0.56784	0.74533	0.07486	0.93524	0.82925	0.43371	0.2203	-0.51542	0.85087	0.061322	0.32414	0.75378	-0.71736	0.27391	-0.50694
0.18315	0.068111	0.786	-0.076463	0.52128	-0.97016	-0.93187	-0.18088	0.44936	0.21978	0.057238	0.65295	0.25915	0.3993	-0.77396	0.039509	-0.3643
-0.65249	0.23555	-0.46984	0.012297	0.57278	0.38151	0.64298	0.38592	-0.0085136	-0.87301	-0.24559	-0.38701	-0.23245	-0.49312	-0.62811	-0.95076	-0.33301
-0.95661	-0.025895	0.15804	0.20145	0.065555	-0.023814	-0.53324	0.86197	0.39268	-0.20997	0.53039	0.00033327	0.41184	0.21694	-0.37046	0.54415	-0.35185
-0.023972	0.096397	-0.019545	0.075573	0.80259	0.13964	-0.11936	0.50161	0.48674	-0.22141	0.19734	0.12983	-0.21297	0.30487	-0.36002	0.1386	0.18558
-0.74691	-0.034385	0.097095	-0.67758	0.44748	-0.90358	-0.62123	0.49826	-0.049165	-0.16669	-0.18901	-0.73307	0.33679	-0.57909	-0.94191	0.83648	0.56038
-0.5678	0.034188	0.029131	-0.47137	0.30974	-0.21922	-0.7325	0.088004	-0.15317	-0.25768	0.16146	0.71584	0.024321	-0.25268	-0.99764	-0.39054	-0.23836
0.0037217	0.2875	0.11036	0.023769	0.7775	0.070549	-0.58289	0.030615	-0.47268	0.024876	0.073902	-0.12901	0.27933	0.40496	-0.41702	-0.0072795	-0.70499
-0.067651	-0.036146	0.38077	-0.20205	0.50845	0.49607	-0.59246	0.50591	-0.36433	-0.53553	-0.36445	0.071321	0.12518	0.32188	-0.12376	0.75114	-0.016837
0.0099888	0.20731	0.74206	0.10975	0.1556	0.19252	-0.26713	0.31627	0.0054511	-0.44872	-0.044178	-0.26729	0.058769	0.74978	0.018794	0.15399	-0.73841
0.7912	0.12032	0.85094	0.87174	0.97159	0.31815	-0.70015	-0.068042	0.51825	0.35131	-0.011367	0.41799	0.44753	0.5679	-0.6913	0.2318	-0.3409
-0.28927	0.0086867	0.78784	0.055551	0.31481	-0.87225	0.70858	-0.48503	0.64634	-0.28264	0.61553	-0.65024	-0.30517	0.37018	-0.67111	-0.34524	0.50097
-0.38752	-0.048234	0.036887	-0.51939	0.65757	-0.35541	0.42798	-0.013242	0.23933	-0.50042	0.41733	0.4225	0.029168	0.094199	-0.93306	-0.26124	-0.056526
-0.27435	0.18546	-0.18796	0.71723	0.87304	0.89889	-0.28695	0.51894	-0.40486	-0.82368	0.16371	-0.59355	0.14057	0.088815	-0.32741	0.091263	-0.63654
0.6998	0.23041	0.72238	-0.51141	0.7456	-0.3914	0.10128	0.07726	0.21051	0.47511	-0.55698	0.32491	0.1847	0.98908	-0.96342	-0.1845	-0.35229
-0.88096	0.15177	0.10377	0.56536	-0.24684	0.95382	-0.22961	0.22879	0.27579	-0.55979	0.36285	-0.42	0.083143	0.11131	-0.90766	-0.088859	0.10958
-0.039595	0.24831	0.46552	0.79578	0.48359	0.75603	-0.79537	0.65518	0.34399	-0.44313	-0.84359	-0.7162	0.5316	0.34132	-0.50117	0.98789	-0.15233
0.016752	0.049612	0.57605	0.1891	0.53452	-0.19818	0.34428	0.61291	0.49923	0.11987	-0.64843	-0.37928	0.28613	-0.073992	-0.67296	-0.067286	-0.28994
0.25849	0.05856	0.82478	0.13888	0.24925	0.44715	-0.11854	0.018747	0.19914	-0.79951	0.64277	-0.12661	-0.18302	0.37156	-0.26933	-0.35731	-0.25134
-0.16865	0.10981	0.52651	0.39546	0.42465	0.76841	0.020112	0.045879	-0.61599	-0.41621	0.34666	-0.085684	-0.26018	-0.047245	-0.46225	-0.087421	0.15448
-0.62792	0.12798	0.011938	0.73041	0.37053	-0.0616	0.95896	-0.28034	0.5527	-0.94468	-0.87104	0.15274	-0.63663	0.093452	0.20761	0.22098	0.68989
-0.28289	0.11473	0.233	-0.38806	0.73955	-0.43881	0.98753	-0.00097617	-0.48916	-0.18133	-0.34213	0.098117	0.22626	0.18221	-0.87498	0.11482	-0.29335
0.0088105	0.052523	0.28199	0.87547	0.74952	0.36698	-0.65689	0.30499	0.68038	-0.6323	-0.088165	0.4888	0.044522	0.32616	-0.2509	0.49151	0.021696
-0.17371	0.1025	0.95228	0.87902	0.44544	0.30656	0.44188	-0.2229	-0.38786	-0.0086171	-0.6246	0.092798	0.8475	0.713	-0.76627	0.68843	-0.61505
0.53347	0.25774	0.71707	-0.30458	0.64613	0.84077	0.0011226	-0.35906	-0.79188	-0.42932	0.092612	-0.26515	-0.2683	0.73214	-0.49168	-0.31244	0.05965
-0.96282	-0.19536	0.27598	0.94169	-0.10963	0.62595	0.84472	0.31897	0.56485	-0.77983	0.13656	-0.73143	-0.49409	-0.50722	-0.70118	0.023786	0.8577
-0.26226	-0.044692	0.20495	0.032097	0.92477	0.094078	-0.029529	0.061168	-0.17075	-0.46007	0.86021	0.45144	0.66701	0.72358	-0.7805	0.77041	-0.52231
-0.57383	-0.035523	-0.18496	0.77516	0.76379	0.55067	-0.11239	0.19259	0.17965	-0.80645	0.92379	0.85137	-0.35867	0.37001	0.15228	0.12816	-0.043016
-0.87255	0.24704	0.3133	-0.15033	-0.4017	-0.10413	-0.45359	0.030034	-0.37953	-0.97572	0.4311	-0.49362	-0.41117	0.7989	0.67362	0.77012	0.049181
-0.53872	-0.10467	0.5668	-0.043976	0.041806	0.35721	-0.08798	0.29485	-0.16036	-0.71508	-0.92964	0.50467	0.12334	0.801	0.25613	0.89795	-0.21673
-0.63783	0.22748	0.29611	0.028865	-0.043503	0.11683	-0.12882	-0.23698	-0.30004	-0.64371	0.43396	-0.45416	-0.16285	0.18304	-0.36003	0.71981	0.56471
-0.93435	0.0080356	0.34708	-0.14068	0.042998	0.13632	0.27539	0.32378	-0.7604	-0.89575	0.48978	-0.5094	-0.32709	0.15279	-0.03262	-0.43644	-0.43496
-0.30919	-0.2347	0.92721	0.23655	0.2792	0.69927	-0.060719	0.34778	-0.4905	-0.29917	0.57501	-0.84278	-0.1897	-0.2041	-0.91219	0.35746	0.97961
0.25894	0.13275	0.60828	0.953	0.79782	-0.31449	0.29725	-0.26336	0.77667	-0.5778	0.96541	-0.057567	0.09634	0.11644	-0.56425	0.50878	0.10964
0.15846	-0.038821	0.15775	0.96494	0.76534	0.97038	0.14729	0.020577	0.69305	-0.32547	-0.6851	-0.088669	-0.67982	-0.1036	-0.39354	-0.50166	0.55322
-0.11193	0.12324	0.25287	-0.075792	0.4881	-0.32618	0.22723	0.22369	0.98758	-0.11753	-0.23625	-0.24579	0.39199	0.78624	-0.64628	0.12312	-0.45205
-0.9278	0.28476	0.23031	0.33217	-0.36814	0.35112	0.57455	0.14404	-0.36267	-0.40876	0.54793	0.43882	-0.17399	0.28408	0.099213	-0.21145	-0.51607
0.29223	0.24595	0.55082	0.87791	0.63425	0.43106	0.086692	0.74557	0.74142	-0.83918	-0.47602	-0.57162	0.083385	0.44338	-0.072456	0.40728	-0.49032
-0.10371	-0.074344	0.64948	0.71933	0.91638	-0.13425	0.42298	0.32765	-0.065447	-0.021537	0.35573	-0.73347	0.37302	0.29957	-0.47281	0.72615	-0.27848
-0.38885	0.26182	0.78937	0.10941	-0.32946	0.3768	-0.12727	0.11518	-0.7077	-0.73029	0.68634	-0.71282	-0.57489	-0.31725	0.12617	-0.47075	-0.065494
0.4587	0.047395	0.66061	-0.36422	0.93221	-0.096475	0.076267	-0.088053	0.02155	-0.63942	-0.7411	-0.37017	0.31375	0.89041	-0.70118	0.0042732	-0.74578
-0.53993	0.045717	0.18664	0.52376	0.69014	-0.45198	-0.14545	0.54742	0.60016	-0.38219	-0.26644	0.52406	0.48229	0.60719	-0.48148	0.41012	-0.80889
0.25429	0.055746	0.60414	0.33705	0.955	-0.73135	0.47485	-0.0039707	0.88299	-0.33454	-0.27718	0.43599	0.36748	0.70291	0.0044911	0.80032	-0.33603
-0.50017	-0.052215	0.25086	0.65075	0.66552	0.18463	0.38213	0.56851	0.40361	-0.27226	0.080536	-0.29559	0.27773	0.39137	-0.38621	0.74721	0.0019935
-0.46947	0.30659	-0.26527	0.12003	0.61338	0.30793	-0.51487	0.28182	-0.23559	-0.31731	0.13819	0.3951	0.16899	0.15699	-0.64581	-0.47999	-0.70639
-0.9368	-0.056661	0.1354	-0.25182	0.32417	-0.046395	0.98446	0.29535	-0.26669	0.19958	-0.81363	0.22684	0.16113	0.67582	-0.48941	0.5453	0.16182
-0.22555	0.18742	0.7014	0.85032	-0.066786	0.91713	0.46828	-0.11788	-0.10136	-0.52298	-0.013519	0.47888	-0.36063	0.17918	-0.1886	0.3809	0.60302
0.21123	-0.0073338	0.32177	0.33382	0.95466	0.079578	0.39659	-0.18159	0.22608	-0.45765	0.6864	0.4723	-0.57594	0.3547	0.00177	-0.066148	0.25258
-0.88941	0.076279	0.26517	0.12592	-0.25541	0.57924	0.22645	0.35961	-0.50846	-0.19622	-0.33081	0.35896	-0.37171	0.05095	0.3601	-0.17881	-0.20621
-0.47799	0.29624	-0.51652	-0.26316	0.71818	0.11469	-0.49231	0.12763	-0.17397	-0.30063	-0.42474	0.62045	0.10251	0.0078039	-0.87352	0.58907	0.55436
0.15954	0.18271	0.49379	0.18414	0.37237	0.018462	0.09658	-0.31589	0.48004	-0.014594	0.51985	0.10397	-0.12145	0.53572	-0.73963	0.23623	0.59345
-0.91814	-0.056345	0.24973	0.67303	0.57918	-0.25977	0.82143	-0.27259	-0.14007	-0.77499	0.88158	0.21624	-0.2697	-0.32562	-0.91199	-0.41693	0.24428
-0.42322	-0.10952	0.43741	-0.40443	0.19459	-0.41169	0.2456	0.28219	0.54521	-0.44777	-0.053162	-0.64879	0.2399	0.75217	-0.28301	0.51452	-0.33972
-0.22934	0.19074	0.075517	-0.38599	0.24657	0.58294	-0.13719	0.11054	-0.04135	-0.47728	-0.2973	-0.34	0.3553	0.39195	-0.8264	0.46418	-0.045969
0.24938	0.2008	0.59686	-0.61114	0.32372	-0.014396	-0.81369	0.70272	0.20142	-0.68816	-0.78931	-0.30225	-0.072399	0.60307	-0.32976	-0.24633	-0.53927
0.05941	0.084548	0.14289	0.42029	0.72496	0.054834	-0.64593	0.77042	0.52364	-0.47399	-0.63595	-0.077492	-0.35159	-0.46244	-0.35236	-0.58499	-0.25698
-0.40948	0.27734	0.49946	0.24051	0.63086	-0.061623	0.68344	0.0031907	-0.78981	-0.57493	-0.71259	-0.15838	0.028373	-0.25248	-0.84998	-0.26724	0.087203
0.24041	0.20718	0.33604	0.16351	0.5836	-0.046703	-0.56462	0.70874	0.7545	-0.56842	0.16065	-0.37575	0.60507	-0.14256	-0.86398	0.83534	-0.23482
-0.51018	0.020319	0.6993	0.26674	-0.0053494	-0.61815	0.5654	0.19487	0.62837	-0.74401	0.28072	-0.302	-0.37998	0.51158	0.60258	-0.078555	-0.46286
0.40121	-0.077059	0.99444	-0.23069	0.40251	-0.12533	0.32001	-0.35803	0.23444	0.097863	-0.8181	0.76229	-0.14253	0.86589	-0.81074	-0.24374	0.13028
-0.50288	0.077548	-0.44361	0.23568	0.61995	0.33991	0.10395	0.15	0.61361	-0.45268	-0.67905	-0.61148	-0.3622	0.59955	0.17879	0.042241	0.07743
-0.091993	0.069035	0.73612	0.77469	0.20958	0.69042	0.84338	0.45038	0.40933	-0.045745	-0.78803	0.12457	0.53197	0.32272	-0.84203	0.25643	-0.56924
0.45848	0.21741	0.56863	0.018261	0.77679	0.17417	-0.27952	-0.21457	-0.025988	-0.97031	-0.45866	0.2871	0.21555	-0.11418	-0.72283	-0.1973	-0.37643
-0.33298	-0.024849	0.78511	0.17117	0.60367	-0.44307	0.32603	0.33136	-0.18257	-0.25173	0.1642	-0.228	0.13025	0.65887	-0.23611	-0.050677	-0.6324
-0.92706	-0.10221	0.20706	0.11173	0.086353	-0.4746	0.13122	0.37182	0.75046	0.096326	-0.21411	0.0072938	-0.10447	0.43835	-0.32377	0.23428	0.18607
0.38855	-0.11342	0.7991	-0.1624	0.85425	-0.35332	0.90432	0.79814	0.13098	-0.2365	-0.51482	-0.94719	-0.010134	-0.014929	-0.43039	-0.13663	-0.28416
-0.4579	-0.10682	0.44628	0.24006	0.14272	0.29104	0.047267	0.076472	0.47078	-0.15132	0.95526	0.27273	-0.11202	0.15682	-0.80219	0.55294	0.89186
-0.078626	-0.059025	0.80009	0.32804	0.38058	-0.34716	0.48249	0.24692	0.48859	0.015879	0.054335	0.35306	0.33038	0.47559	-0.34574	0.41868	-0.39177
0.47067	0.11515	0.31961	0.4181	0.91946	0.15701	0.55676	0.44179	0.10671	-0.63938	0.9615	0.58714	-0.74297	-0.45141	0.68545	-0.010558	0.18536
-0.45413	0.20639	0.15891	0.93676	0.40748	0.067957	-0.21563	-0.059331	0.89563	-0.38515	0.15067	-0.20189	0.29264	0.45538	-0.52877	0.022434	-0.64638
-0.69964	0.11322	0.16555	-0.79659	0.048527	0.14713	-0.94554	0.48307	-0.76269	-0.54212	-0.16412	-0.33127	0.12773	-0.027741	-0.33354	0.5473	0.084971
-0.75652	0.098985	0.53164	0.50019	0.071631	0.17752	-0.0043664	-0.026183	0.039573	-0.51584	-0.57762	-0.30598	-0.47679	0.8182	0.15169	-0.75401	-0.59758
-0.75115	0.070564	0.25905	-0.065972	0.030323	0.034231	0.79609	-0.077336	0.15875	-0.32459	-0.27301	0.66296	0.21289	0.012232	-0.97581	0.32867	0.44569
-0.48982	0.23972	0.47756	0.58583	0.0039062	0.74913	0.59598	0.27399	-0.19517	-0.35455	-0.40457	0.22506	-0.43591	0.42413	0.43404	-0.5693	-0.50139
-0.51065	0.22423	-0.058234	0.84239	0.82655	-0.015601	0.22252	-0.22443	0.3796	0.17262	0.77785	-0.85304	0.23723	0.48282	-0.83067	0.93709	0.63955
-0.67296	0.095693	-0.30482	0.79815	0.12875	0.8759	-0.32163	0.27591	0.51691	0.12091	0.034821	-0.70071	-0.037091	0.37937	-0.51434	0.62785	0.51526
-0.65348	-0.041821	0.83766	0.60702	-0.44595	0.11832	-0.3342	0.64605	0.61839	-0.88101	-0.041778	-0.045606	-0.47217	0.57323	0.86236	0.1883	-0.29929
0.1252	0.065504	0.48228	0.60115	0.42639	0.32567	-0.030629	0.47429	0.67599	-0.42231	0.4536	-0.64551	-0.39651	-0.35312	-0.4771	0.29232	0.78753
0.22911	0.2658	0.25535	-0.41272	0.80473	0.6829	0.29965	0.11854	-0.86605	-0.32859	-0.41992	0.68661	-0.20683	0.32331	-0.29024	-0.34136	-0.17201
-0.46278	0.0035719	0.92741	-0.1743	0.33266	-0.75108	0.52723	0.75223	-0.5359	-0.74662	0.22015	0.33981	-0.095759	-0.63765	-0.45975	0.50988	0.48048
