# Supplementary material for: Distinct cellular states determine calcium signaling response
Source: Mol Syst Biol. 2016 Dec 15;12(12):894. doi: 10.15252/msb.20167137 (PMC5199124; doi:10.15252/msb.20167137)
Supplement: Supplementary file 6 — Source Data for Figure 3 [file MSB-12-894-s005.zip › parameterDistributionGroup/parameterDistribution144.csv]

-0.082265	0.056015	0.9329	-0.62151	0.60525	-0.65221	-0.098567	-0.15652	-0.70428	-0.71442	-0.51368	0.40403	0.28899	0.36837	-0.73705	0.50148	0.18311
-0.57074	0.032247	0.34541	0.3205	0.54546	-0.098331	-0.33657	0.36428	-0.15081	-0.25761	0.12184	0.50113	-0.31689	-0.12925	-0.23233	-0.53071	-0.17737
0.011734	0.11032	0.7511	-0.53291	0.88796	-0.41383	-0.46333	0.43249	-0.61082	-0.52425	0.52549	0.73024	0.60074	0.67974	-0.73058	0.94221	-0.27354
-0.38034	0.22795	0.18365	0.21722	0.18437	0.13438	-0.21387	0.49934	0.25747	-0.34286	-0.10581	-0.78174	-0.38873	0.75612	0.54181	-0.011496	-0.43606
-0.87878	-0.025139	-0.18671	0.072429	0.65448	0.79875	0.55424	0.86894	-0.35477	-0.9097	0.32622	-0.13103	0.45544	0.33153	-0.8784	0.4528	-0.10842
-0.1404	0.22935	-0.19425	0.59416	0.78373	0.083319	-0.55239	0.47231	0.69367	-0.8181	-0.092989	-0.84174	0.10822	-0.23575	-0.98067	-0.33977	-0.29088
-0.42633	0.035138	0.13397	-0.063571	0.60077	0.30763	-0.25912	0.788	-0.19137	-0.97521	-0.028459	0.31464	-0.32578	0.50773	0.048702	-0.36837	-0.44169
-0.99853	-0.13177	-0.37011	0.39558	0.94561	0.16013	0.019296	0.68605	-0.20019	0.0030896	-0.26709	0.68813	0.08383	0.82613	0.015093	0.34093	-0.26499
-0.30827	-0.056946	0.61718	-0.50022	0.51119	-0.63827	-0.72988	0.34131	-0.029191	-0.18815	-0.7899	0.26584	-0.11175	0.47354	-0.37243	-0.083762	-0.16739
0.34634	-0.025333	0.86922	0.60918	0.54088	0.78032	0.55074	0.61487	0.011558	-0.45534	0.26876	0.22435	-0.20864	0.39677	-0.2695	-0.13883	-0.30511
-0.83608	-0.024521	0.87289	0.97526	0.1219	-0.17275	0.16291	0.29329	0.22204	-0.53259	-0.75175	-0.52739	-0.073442	0.49768	-0.62455	-0.021095	-0.071273
-0.50819	-0.069523	0.59256	-0.37373	0.11416	-0.2282	-0.19845	0.18424	0.20244	-0.57672	0.45728	-0.11417	0.045653	0.95519	-0.092851	0.69844	0.18844
0.36854	0.12529	0.92124	0.43972	0.84682	-0.91396	-0.10014	0.052516	0.8011	-0.20823	-0.259	-0.39812	-0.34073	0.44558	-0.07478	-0.31201	-0.091761
-0.3196	0.33947	0.23851	0.53044	0.78847	-0.010439	-0.21022	0.2751	-0.25107	0.16025	-0.47603	-0.91726	0.61254	0.80134	-0.93414	0.16821	-0.72315
-0.26059	0.035458	0.52958	0.80789	0.88382	-0.15723	-0.26507	0.55332	-0.061658	-0.8429	-0.82681	0.31231	-0.081206	0.31965	-0.0097218	0.51517	-0.13937
-0.45158	-0.055187	0.96906	0.62244	-0.11408	0.74367	0.50525	0.60544	-0.36269	-0.53925	0.28065	-0.69519	0.071746	0.4321	0.042333	0.65878	-0.068626
-0.80847	-0.042985	0.19674	0.4629	0.83648	-0.7937	0.57162	-0.10059	0.32247	-0.7598	-0.16213	0.46497	0.038535	0.72141	-0.67087	0.48371	0.24666
-0.29605	0.069067	0.245	0.1387	0.32979	-0.1496	-0.64788	0.21251	0.80017	-0.46302	-0.17208	0.44684	0.21735	0.83505	-0.25239	0.61464	-0.097266
-0.82709	0.12695	0.27945	-0.22278	0.71192	-0.81151	-0.32905	0.2223	-0.46543	-0.54397	0.13989	0.60475	0.4342	0.5763	-0.92344	0.075868	-0.46336
-0.77683	0.21739	-0.45337	0.47825	0.56575	0.98203	-0.8543	0.51484	0.10309	-0.9266	-0.38677	0.39544	0.16845	0.22586	-0.76454	0.020646	0.010461
-0.23269	0.36051	0.23728	-0.4155	0.09013	0.072245	-0.50788	0.23715	-0.17427	-0.13138	0.59326	-0.17701	-0.07987	0.55852	-0.49896	-0.77188	-0.58867
-0.35291	0.1048	0.91482	0.59886	-0.073143	0.40554	-0.47154	0.33986	0.1497	-0.092801	0.57053	0.48999	0.063177	0.51451	-0.75083	-0.24868	-0.4781
-0.78809	0.17214	-0.18015	-0.2704	0.14723	-0.22815	-0.46806	0.091199	0.45232	-0.86096	0.35839	-0.15739	0.32933	0.98901	-0.54134	0.9736	0.035493
-0.39395	0.25588	0.11315	-0.46884	0.21539	0.3637	-0.27547	0.15355	-0.47731	-0.4785	-0.54667	-0.84934	0.10433	0.65055	-0.57809	-0.23574	-0.61209
-0.7133	0.097574	0.65386	-0.46424	0.089048	-0.21282	0.2703	0.064056	-0.84	-0.33209	0.25948	-0.83736	-0.029684	0.44825	-0.4829	0.029432	-0.096348
-0.93288	0.077273	-0.097822	-0.38165	0.29899	0.10719	-0.12806	0.50551	-0.008822	-0.40568	-0.9753	0.11169	0.27687	0.90789	-0.45698	0.094232	-0.49612
0.15051	0.2103	0.6539	-0.054163	0.49816	0.16759	0.02662	0.21544	-0.17247	-0.67161	0.066618	-0.49323	-0.44418	0.68716	0.3863	-0.25961	-0.28837
0.25961	0.23115	0.19431	-0.60164	0.81512	0.53483	0.033672	0.039015	-0.83224	-0.57665	0.36856	-0.93644	0.1873	0.87204	-0.23222	0.43386	-0.29497
-0.60302	0.2041	-0.16004	-0.78852	0.69457	-0.30848	0.65463	0.59326	-0.54642	-0.85489	0.21694	0.17962	-0.29174	0.9568	0.59574	-0.25447	-0.63842
-0.93214	0.19653	-0.42638	0.15963	0.6099	0.3576	0.23006	-0.22202	-0.31501	-0.90366	-0.55228	-0.61514	0.10711	0.81083	-0.57193	0.32247	0.085806
-0.17832	0.062116	0.16311	-0.5743	0.86037	-0.10624	0.61452	0.31372	-0.74821	-0.59084	-0.5232	-0.67776	-0.17241	0.55298	0.28587	0.77791	0.064141
-0.72186	0.33048	0.61912	-0.035865	-0.6063	0.47673	0.63897	0.56056	0.04201	-0.33843	-0.90143	-0.085925	0.34569	0.34932	-0.84344	0.66944	0.14441
-0.4064	-0.010183	0.58508	-0.64014	0.47379	-0.3031	-0.38153	-0.06442	-0.47524	-0.10329	0.11359	-0.011383	0.18273	0.80541	-0.84381	0.55502	0.37323
-0.49189	-0.22785	0.92089	-0.16471	0.28414	0.061698	0.54509	0.26336	-0.54327	-0.53303	-0.87349	-0.24023	0.087555	0.83875	-0.57941	0.11978	-0.14684
-0.39143	0.052055	0.62134	-0.085851	0.35561	-0.40301	0.4291	0.65718	-0.37341	-0.58523	-0.58624	0.5802	-0.0022952	-0.23235	-0.27099	0.81756	0.51718
-0.36483	-0.10402	0.10196	-0.15336	0.36901	0.5583	0.73146	0.51856	0.18486	-0.24343	-0.12215	0.13786	-0.77306	0.93002	0.41474	-0.56199	-0.23883
0.20238	0.15419	0.53531	-0.39983	0.75785	0.44597	0.30279	0.67156	-0.85152	-0.315	0.34678	0.17385	0.20644	0.22814	-0.45908	0.6365	-0.046285
0.30444	0.31281	0.057544	-0.56949	0.86507	0.23877	-0.4545	0.21311	-0.36643	-0.11424	0.44655	0.57064	0.26467	0.26306	-0.87268	-0.027731	-0.26303
-0.73847	-0.17675	0.16188	0.90324	0.84693	0.80518	-0.68827	0.49303	-0.15568	-0.55731	0.067066	0.80973	0.76984	0.66825	-0.86682	0.81139	-0.40583
-0.51038	0.08186	0.6115	0.090783	0.35672	0.32103	0.11268	-0.13898	-0.82038	0.098671	0.1534	0.38591	0.38172	0.90691	-0.97094	-0.052874	-0.59673
-0.13093	0.070136	0.86841	0.040643	-0.030348	0.41652	0.069713	0.31688	0.095768	-0.74856	-0.13582	-0.07225	-0.14521	0.69894	-0.10966	-0.29457	-0.48031
-0.2413	0.039751	0.83288	-0.24687	0.7796	-0.50624	0.15692	0.66944	-0.78501	-0.54781	0.020499	0.1294	0.45318	0.36004	-0.6854	0.86611	-0.11162
0.084098	0.30116	0.71543	-0.17317	0.879	-0.34124	0.32386	0.14718	-0.74256	-0.93898	0.050642	-0.35702	-0.001884	0.11079	-0.82366	-0.99849	-0.66339
-0.061583	-0.17826	0.70727	0.42113	0.72736	-0.029801	-0.25972	0.57926	-0.0061251	-0.57928	-0.28516	0.21562	-0.5677	0.43893	0.68854	0.30471	0.055165
-0.35749	-0.22821	0.66282	0.41636	0.32173	-0.29589	-0.39136	0.48152	0.83301	-0.18842	0.48632	-0.21129	-0.019872	0.86069	0.0017951	0.84021	0.16428
-0.49269	-0.15069	0.93634	0.24237	0.42726	0.35713	0.64924	0.36319	-0.8725	-0.098829	0.41752	0.058414	0.29021	0.59123	-0.87488	0.78133	0.28511
-0.58826	-0.015447	0.98362	-0.59863	-0.20811	0.26985	0.31175	0.57109	-0.82353	-0.79994	-0.002978	0.92651	0.46616	0.56145	-0.76495	0.40302	-0.34821
-0.70785	0.15381	-0.11484	0.31156	0.58889	-0.17779	0.049442	0.10144	0.36292	-0.90746	0.23884	0.77047	0.013227	0.54031	-0.37328	-0.045523	-0.30179
-0.78782	-0.099565	0.21598	0.93601	0.47326	-0.19795	0.19784	0.79843	0.61045	-0.51355	0.58598	-0.071322	-0.30627	0.9423	0.59907	0.13378	-0.51707
-0.20049	-0.088411	0.84077	0.80088	0.47086	-0.06284	-0.29225	0.48581	0.76975	-0.62354	-0.19239	-0.22418	0.26981	0.087871	-0.78149	0.36817	0.19729
-0.7589	-0.47569	0.49955	0.56775	0.45325	0.21317	0.67858	0.90635	0.33875	-0.85441	-0.57993	-0.33219	-0.99336	0.44498	0.47227	-0.98709	-0.32958
0.065778	0.053488	0.10302	-0.91226	0.96989	0.017144	-0.47323	0.1204	-0.95897	-0.73085	-0.45289	0.46815	-0.30579	0.17661	-0.30579	-0.28675	-0.18905
0.031776	-0.042819	0.62389	-0.071047	0.42362	-0.076095	0.023597	0.31793	0.64498	-0.057375	-0.5726	0.7221	-0.034093	0.76488	-0.43545	0.3363	0.23815
0.48741	-0.11414	0.91775	0.40513	0.7255	0.24118	-0.48063	0.76461	0.64989	-0.33831	-0.43272	-0.94782	0.23566	0.83022	-0.16369	0.93582	-0.0031203
-0.52261	0.03409	0.43242	0.65466	0.52248	0.018223	0.50868	0.18994	-0.15224	-0.057222	0.45579	0.47232	0.12974	0.82897	-0.22158	0.33133	-0.50934
-0.59771	0.075929	0.63871	0.59917	-0.17885	0.29288	0.98176	0.85972	0.43091	-0.50772	0.75772	0.077638	-0.11236	0.80521	0.27397	-0.1138	-0.62294
-0.49565	0.16619	0.18167	-0.72678	0.18147	0.64563	0.64168	0.35457	-0.75899	-0.84181	-0.78446	0.35904	-0.40607	0.11026	-0.61306	-0.8594	-0.10089
-0.60668	-0.010214	0.94231	0.43271	-0.067128	0.01047	0.75557	0.58626	-0.15322	-0.57869	-0.81735	-0.96182	-0.20677	-0.27029	-0.15773	0.028087	0.17244
-0.50271	-0.24539	0.06566	0.43944	0.76553	-0.012152	0.058948	0.51573	0.55839	-0.86681	-0.43748	-0.42946	-0.37059	0.52548	0.15343	0.14918	0.010643
-0.58387	0.040057	0.50677	0.27605	0.30178	0.023826	0.22014	0.7123	0.13693	-0.79367	0.3419	0.25355	-0.22001	0.67532	0.027472	-0.00034546	-0.34649
-0.45689	0.1137	0.61305	0.42277	-0.095004	0.71845	-0.34435	0.87284	-0.37807	0.30894	0.24429	0.30897	0.24353	0.011008	-0.5475	0.11679	-0.16567
-0.19728	-0.23604	0.83878	0.7002	0.66576	0.67358	0.97592	0.59582	-0.3002	-0.60869	0.48498	0.91176	-0.35219	0.14235	-0.47346	-0.98088	-0.39119
0.45776	0.021513	0.81957	-0.58815	0.71758	0.25632	0.78253	-0.2558	-0.56116	-0.19305	-0.064541	-0.024048	-0.33558	0.59928	-0.76223	0.12111	0.73103
-0.3261	0.083202	0.81732	0.62878	0.21125	0.63412	0.49987	0.10565	-0.34189	-0.55093	0.40041	-0.079332	-0.21843	0.00054314	-0.7841	-0.77185	-0.17665
-0.81713	-0.11201	0.97883	0.42195	0.40657	-0.27126	0.051567	0.20261	-0.53589	-0.57179	-0.66547	-0.53661	0.42659	0.72088	-0.79304	0.48383	-0.13893
-0.17038	-0.14727	0.2512	0.42663	0.81382	-0.082742	0.82777	0.29186	0.7471	-0.062577	-0.39427	0.11995	-0.16609	0.64226	-0.49315	-0.21481	-0.10676
-0.025011	-0.25677	0.80127	-0.25337	0.60242	0.40253	-0.8416	0.83748	-0.34921	-0.17077	-0.14969	0.016635	0.46355	0.60328	-0.89538	0.75734	0.059465
-0.5564	0.051033	0.28349	-0.31555	0.24416	0.13541	-0.45488	0.38747	-0.39235	-0.00065372	0.27934	0.09395	0.067764	0.41891	-0.45201	0.14033	-0.18078
-0.073253	-0.19097	0.52893	-0.20361	0.69807	0.4149	0.62461	0.24721	-0.5697	-0.73158	-0.29025	-0.62075	-0.36046	0.27822	-0.3216	0.085041	0.25231
-0.048068	0.21156	0.57902	-0.020063	0.45125	-0.029547	-0.21671	-0.076907	-0.24823	-0.45132	-0.3236	-0.75896	-0.10912	-0.10937	-0.99356	-0.013518	0.59813
-0.94207	0.20918	-0.07922	0.81866	0.28732	0.070715	0.47303	0.32373	0.64324	-0.20503	0.5891	0.87691	0.47775	0.98444	-0.19682	0.93315	-0.40912
0.10075	-0.001563	0.92061	0.058167	0.14877	0.62657	-0.23448	0.50872	0.094484	-0.0074326	0.41849	0.64717	0.19154	0.9445	-0.49699	0.75256	0.33555
-0.84538	0.24754	0.65397	0.67524	-0.59667	0.83391	0.52834	0.44298	-0.05548	-0.73516	-0.26863	0.69272	-0.073833	0.29129	-0.26548	0.19619	0.035703
-0.58168	0.19756	0.14531	0.021301	0.86737	-0.35232	-0.94699	0.20839	-0.42986	-0.73714	0.19811	0.14524	0.36081	0.65247	-0.487	0.80632	-0.26929
-0.4806	-0.17535	-0.051491	-0.07483	0.63679	0.23433	0.38163	0.40244	-0.16615	0.21514	-0.61248	0.74958	0.015622	0.0079991	-0.95336	0.57676	0.68622
-0.89451	-0.12473	0.5501	-0.11253	-0.16159	0.19134	0.3046	0.50729	-0.42452	-0.77043	0.30677	-0.032567	-0.26522	0.0034466	-0.36058	-0.0078143	0.052586
0.012372	-0.048766	0.65241	-0.39483	0.95455	0.11562	-0.42602	0.36781	-0.8607	-0.26802	0.96561	0.13222	0.58524	0.50761	-0.93803	0.75879	-0.18333
-0.57177	-0.37589	0.55884	0.74793	0.9094	0.090074	0.13313	0.57387	-0.6387	-0.42477	-0.446	-0.11541	-0.60421	-0.59323	-0.34201	-0.19809	0.60284
-0.92633	0.25043	-0.43338	0.0078358	0.58438	-0.2826	0.22427	0.2739	0.27607	-0.92914	0.78576	0.85822	-0.32574	0.47356	0.11738	-0.18893	-0.17902
-0.7411	0.082762	0.26903	0.054563	0.33774	0.26074	-0.29086	0.26176	-0.26071	-0.29849	0.58195	-0.188	0.37252	0.49914	-0.75821	0.31875	-0.35982
-0.2489	0.033254	0.4101	0.32997	0.67569	-0.13338	0.96534	0.0094705	0.41498	-0.77324	0.34777	-0.14953	0.19879	0.41858	-0.93661	-0.36402	-0.50369
-0.38042	0.44859	0.337	0.45321	0.25796	0.81467	-0.004855	0.2544	-0.70139	-0.62259	0.91668	-0.050474	0.1369	0.49246	-0.20275	0.035763	-0.47592
-0.30332	0.028626	0.91035	-0.52996	-0.085238	0.15188	-0.67344	0.8167	-0.52845	0.40747	-0.91972	0.046217	0.39185	0.69273	-0.58027	0.38381	-0.36491
-0.26855	0.18745	0.4743	0.69652	0.67204	0.81035	0.39228	-0.083018	-0.74712	-0.554	-0.86903	-0.69814	-0.012312	0.63296	-0.55115	-0.70547	-0.59543
-0.56193	-0.15665	0.9357	0.23874	0.21414	-0.060707	0.43247	-0.041311	-0.69423	-0.17699	0.85002	-0.11955	-0.62741	0.88072	0.83018	0.70648	0.42214
0.51856	0.15428	0.18411	-0.032422	0.72714	0.054682	-0.57965	0.20966	0.76918	-0.20542	-0.026331	-0.098386	-0.67893	0.4003	-0.22475	-0.89535	-0.14594
-0.65019	0.11834	0.028197	-0.24559	0.20526	0.19645	-0.18188	0.057046	-0.26273	0.04748	-0.14199	-0.24163	0.012575	0.71668	-0.33119	0.81683	0.50561
-0.35506	0.080295	0.93216	-0.31578	0.32174	0.0062291	-0.52345	0.54809	-0.95581	-0.24158	0.27625	-0.82333	0.545	0.25012	-0.73797	0.56706	-0.44801
-0.59092	-0.031919	0.83974	-0.49098	0.052897	0.0018868	0.30526	0.60486	-0.56538	-0.61031	-0.25453	0.4914	-0.067543	0.97885	0.24845	0.81265	0.10686
-0.53673	-0.028462	0.11765	0.64142	0.74867	-0.78989	-0.09676	0.39324	0.87501	0.21815	-0.35579	-0.80282	-0.12658	0.38098	-0.11817	0.57704	0.36179
-0.15384	0.13287	0.038123	0.45444	0.63879	0.074314	0.025303	-0.099112	0.88312	-0.59979	-0.43939	0.43206	-0.67071	0.44756	-0.06568	-0.11435	0.5694
-0.63008	-0.12423	0.55616	0.025624	0.30516	-0.29278	0.17319	0.18977	0.19315	-0.77292	-0.60476	0.5373	-0.11156	0.13367	-0.98506	0.19563	0.68482
-0.2875	0.093493	0.34624	-0.22473	0.74255	-0.27424	-0.94089	0.50009	-0.5459	-0.60339	0.052014	-0.45164	-0.33928	0.50011	0.43599	0.071707	-0.29777
0.23475	0.037163	0.047767	0.30339	0.88089	0.13884	0.33261	0.64931	0.68816	-0.23597	0.21351	0.47035	-0.49253	-0.30795	-0.39946	-0.78708	-0.076508
-0.89304	-0.05956	-0.26034	-0.021997	0.65541	0.46012	0.46217	0.091879	-0.44117	-0.94335	0.96521	0.24246	-0.46053	0.66162	0.068234	-0.0036361	0.078952
-0.1266	0.14291	0.95458	0.014746	0.10284	-0.28721	0.42721	-0.11938	0.29109	-0.90447	0.75398	-0.096679	-0.04148	0.13321	-0.65386	0.47437	0.7352
-0.67585	0.0070896	0.25851	0.48171	0.541	-0.020792	0.75869	0.12707	-0.10291	-0.54075	-0.7025	0.54421	-0.32573	-0.49394	-0.69841	-0.070817	0.638
-0.8813	-0.053857	0.95809	0.22598	-0.3591	0.64584	0.72095	0.7185	-0.77785	-0.53366	-0.045876	-0.72658	-0.1132	0.48767	-0.35406	-0.3569	-0.51564
-0.54289	0.1128	0.94239	-0.18694	-0.30952	-0.46373	-0.00083172	0.37637	0.068639	-0.65889	-0.93315	-0.98973	-0.25373	0.048205	-0.10986	-0.48853	-0.24957
-0.97167	0.080388	0.45348	0.43746	0.17945	0.1064	0.50869	-0.0058805	-0.29471	-0.20397	-0.94696	-0.531	0.23466	0.62349	-0.81966	-0.34607	-0.34297
0.25595	0.31214	0.73396	-0.35337	0.54531	-0.04528	-0.42457	-0.20678	-0.74589	-0.55136	0.46017	0.78784	-0.87858	0.70053	0.84843	-0.07508	0.016031
-0.74386	0.076351	0.31148	0.50662	0.32176	0.25514	-0.6403	0.50595	-0.61649	-0.62914	0.49866	0.87221	0.14782	-0.25632	-0.46178	0.71005	0.17038
-0.60532	0.086702	-0.15925	-0.56004	0.73443	-0.45108	-0.21322	0.7676	-0.69547	-0.88548	0.56835	0.4759	-0.58359	0.094677	0.71115	0.45644	0.069556
-0.41535	-0.065915	0.98514	0.19292	0.17094	0.16569	-0.040592	0.056973	-0.2912	-0.81533	0.23359	-0.39415	-0.13942	0.18579	-0.9296	-0.44216	0.099704
-0.19091	0.0042448	0.17072	-0.15741	0.88514	-0.29565	0.010787	0.17551	0.19998	-0.31192	-0.26373	0.50749	-0.3121	0.54796	-0.1073	-0.0089139	0.017567
-0.6386	0.22462	-0.040827	-0.061081	0.43755	0.29615	-0.41005	0.83159	-0.27515	-0.92172	-0.36431	-0.8645	0.029913	0.23731	-0.24702	-0.048066	-0.46011
-0.3212	0.088066	0.5937	0.062671	0.24836	-0.32628	-0.9984	0.49143	0.58026	-0.22513	0.42105	0.61682	0.18861	0.20119	-0.72243	0.61248	0.20718
-0.82147	0.11446	-0.32749	0.46941	0.83856	-0.11866	-0.44433	0.29854	0.31658	-0.94328	-0.19012	0.53091	0.12182	0.70796	-0.2671	0.9197	0.15929
-0.1286	-0.046119	0.54532	0.28924	0.57691	0.89963	0.46842	0.038511	-0.86768	-0.018031	0.84411	0.16891	-0.25037	0.68895	0.075057	0.95986	0.67603
-0.36842	0.20212	0.49007	-0.2936	0.30054	-0.62665	0.39013	-0.15009	0.028229	-0.40289	-0.64818	0.37118	-0.0022535	0.2411	-0.79835	0.29943	0.38316
-0.057563	0.027604	0.76047	0.61579	0.025112	0.56904	0.91399	0.324	0.59094	-0.58656	-0.29086	-0.35174	-0.54611	0.15483	-0.052972	-0.97388	-0.36346
-0.9775	0.11472	0.56821	-0.42954	0.21842	-0.44248	-0.25067	-0.11554	-0.93191	-0.37702	0.12472	-0.75051	0.22377	0.90593	-0.39095	0.77182	0.12648
-0.54665	0.11344	-0.045732	0.2811	0.5966	-0.40029	0.37964	0.17971	0.44944	-0.80599	-0.64559	-0.51615	-0.21405	-0.22282	-0.50325	-0.13371	0.21992
-0.80378	0.22046	0.26319	0.55104	-0.10753	0.55323	-0.54027	0.34981	-0.030838	-0.20269	-0.11871	0.21908	0.034205	-0.28984	-0.80533	-0.41854	-0.17311
-0.69362	0.18483	0.54668	0.46695	0.51924	-0.30129	-0.22422	-0.33869	-0.39231	-0.6107	-0.881	0.22967	-0.21756	0.48174	-0.73419	-0.5018	0.087829
-0.51889	-0.11315	0.85661	0.17617	0.28788	0.3968	-0.34044	0.27045	-0.6424	-0.48996	0.20136	-0.92439	-0.018342	0.31029	-0.58071	0.21988	0.24307
