# Supplementary material for: Distinct cellular states determine calcium signaling response
Source: Mol Syst Biol. 2016 Dec 15;12(12):894. doi: 10.15252/msb.20167137 (PMC5199124; doi:10.15252/msb.20167137)
Supplement: Supplementary file 6 — Source Data for Figure 3 [file MSB-12-894-s005.zip › parameterDistributionGroup/parameterDistribution145.csv]

0.81686	0.084047	0.69014	0.498	0.83304	0.32399	0.46485	0.74961	0.21996	-0.7816	-0.52193	0.82532	-0.22152	-0.10078	-0.4555	0.33956	0.40416
-0.35543	-0.045226	0.32764	0.13236	0.65151	-0.16671	0.54985	0.25558	-0.24909	-0.37886	-0.84716	0.34166	-0.23364	0.34422	-0.14774	0.77575	0.79899
-0.15512	-0.39849	0.77869	-0.20604	0.83759	-0.42271	-0.44039	0.77646	-0.22384	-0.55966	-0.05145	-0.049685	-0.09999	0.68794	0.047234	0.3067	0.25472
-0.63838	0.020572	0.88829	0.59765	-0.30155	0.010052	0.58566	0.058639	0.7859	-0.84654	0.18767	-0.38906	-0.37873	0.24881	-0.44376	-0.73904	0.24879
-0.44536	-0.065685	0.57913	-0.1619	-0.11287	-0.50813	0.9731	0.81336	0.53265	-0.1142	-0.34087	-0.36541	-0.080501	0.18851	-0.47956	0.21516	0.22758
-0.46478	-0.33297	0.82873	0.44075	0.52526	-0.17002	0.002483	0.94661	-0.26219	-0.96817	-0.057322	0.6419	-0.20985	0.33576	0.19866	0.29029	0.1403
0.23272	0.10315	0.77109	-0.21211	0.63241	-0.0010303	0.83737	0.3726	-0.49573	0.34793	0.092547	-0.24279	0.11167	0.96517	-0.28717	0.48068	0.14835
0.011848	0.095274	0.79311	-0.47972	0.18463	-0.16072	-0.11064	0.41804	0.052271	-0.69258	0.27379	-0.26926	-0.23268	0.39615	-0.076043	-0.083931	0.27015
-0.84328	-0.046955	0.28053	0.073581	0.3205	0.055368	-0.22781	0.65102	0.12698	-0.49524	-0.33902	0.27192	0.77397	0.91833	-0.78415	0.71919	-0.21911
0.051961	-0.2511	0.87034	0.36008	0.62694	0.4138	0.17266	0.13087	0.11759	-0.79468	-0.76316	0.39492	-0.11261	0.23382	-0.98906	-0.49889	0.69319
-0.36702	-0.15684	0.47264	0.57073	0.77143	0.32171	-0.5939	0.69188	-0.62577	0.44893	0.17645	-0.076883	0.32332	0.13221	-0.83482	0.085748	0.071625
-0.19409	0.14745	0.052117	-0.033894	0.83467	-0.57484	0.7636	0.70055	0.75958	-0.73793	-0.97946	0.30359	0.65326	0.92346	-0.57606	0.80428	-0.038001
-0.58485	-0.36291	0.18488	-0.44307	0.88458	-0.15711	-0.57093	0.082715	-0.84043	-0.18653	0.20814	0.96477	-0.45589	0.73132	-0.22624	0.13856	0.52303
-0.47748	-0.073042	0.41292	0.019005	0.37698	-0.55286	-0.047067	0.038443	0.6869	-0.69605	0.070045	-0.51118	-0.26979	0.45053	-0.48868	-0.235	0.49094
-0.6779	-0.4051	0.83935	-0.95385	0.04024	-0.49413	-0.49835	0.82405	-0.7741	-0.12446	-0.38787	0.85284	-0.069147	-0.43036	-0.57732	-0.2559	0.44252
-0.89191	-0.026603	0.38475	0.55412	-0.46058	0.30725	0.10838	0.6676	0.92583	-0.57157	-0.86532	0.15717	-0.25392	0.23758	-0.16316	-0.66073	-0.038945
-0.98044	-0.23854	0.388	0.94363	-0.057926	0.58165	0.5516	0.66618	0.49347	-0.3659	-0.7514	0.4587	-0.082289	0.63551	0.47233	0.9447	0.74158
-0.45244	-0.058916	0.25541	0.58381	0.79525	0.31323	-0.2162	0.66348	-0.056587	0.14166	-0.16935	0.12696	0.20052	0.62722	-0.50946	-0.27452	-0.20418
-0.48267	-0.20491	0.54423	0.48072	0.6835	0.89765	-0.51186	0.66905	-0.54738	-0.89827	0.19428	-0.402	0.40005	0.68192	-0.84871	0.34948	0.3017
-0.39515	0.020194	0.42727	0.14649	0.59097	0.063614	0.2837	-0.19714	-0.40099	-0.50386	-0.21912	-0.63404	-0.53718	0.41021	0.077132	-0.68724	0.2579
0.1102	-0.041002	0.70191	-0.17024	0.70368	-0.11595	0.32569	-0.059285	-0.20446	-0.66428	-0.92027	0.30769	0.014968	0.78362	-0.60456	0.65355	0.93196
-0.97408	-0.030631	0.27897	0.25257	0.11549	0.020299	-0.027344	0.23473	0.20839	-0.68072	-0.15921	0.78246	-0.1392	0.9101	0.31522	0.59953	0.60649
-0.80524	-0.25455	0.47104	0.28518	0.23221	-0.364	0.50205	0.81743	-0.14302	0.20535	0.34393	0.16228	0.09326	0.16577	-0.40837	0.87856	0.64706
-0.53647	0.018274	0.40825	0.01683	0.22162	-0.59785	0.43092	-0.29468	0.81153	-0.41877	0.30253	-0.66377	-0.75859	0.86731	0.23726	-0.35789	0.60167
-0.65323	0.11865	0.27712	-0.073162	-0.05445	-0.25637	-0.057266	0.81608	0.5432	0.028401	-0.65943	0.33664	0.18217	0.29571	-0.5003	-0.16235	-0.0043177
-0.28121	0.13425	0.5032	0.82357	0.1786	0.92296	0.44905	0.69935	-0.32796	-0.63778	-0.20163	0.5701	0.0576	0.39989	0.17977	0.38133	-0.027332
-0.94865	0.11898	0.13525	-0.87792	0.21752	-0.65823	0.63667	0.10346	-0.79513	-0.23475	-0.68641	-0.56758	-0.30013	0.2849	-0.59787	-0.73045	0.024403
-0.17246	-0.20341	0.95199	0.1764	0.32996	-0.21501	0.51939	0.71306	0.064812	0.062849	-0.67335	-0.042878	-0.084821	-0.17248	-0.99415	-0.29801	0.26683
-0.13086	-0.11003	0.63401	0.091875	0.46195	0.24386	-0.3886	0.5379	0.33288	0.0061955	-0.071208	-0.80817	0.3973	0.72037	-0.78733	0.14777	0.25073
-0.2636	-0.085417	0.68145	0.47938	0.61704	0.19904	-0.74856	0.43108	-0.32067	-0.64915	-0.22722	-0.45583	0.1954	0.36361	-0.90098	0.040166	0.094317
-0.49094	-0.010028	0.29114	-0.10051	0.30004	0.39467	0.45313	0.76292	-0.35097	-0.38619	0.60125	0.83437	-0.15408	0.9822	0.049882	0.49641	-0.081872
0.14208	-0.19471	0.8629	-0.41509	0.76989	-0.16787	-0.58347	0.55751	-0.439	-0.81407	0.32067	0.38409	-0.4459	0.46125	-0.077453	-0.077298	0.17568
-0.22205	0.026568	0.83187	0.97169	0.12694	-0.20095	-0.87652	0.94425	0.86111	-0.68777	0.46279	0.26036	-0.38451	-0.40649	-0.57052	-0.719	-0.12755
-0.094591	-0.12619	0.73457	-0.074922	0.50775	-0.55476	-0.057021	0.54672	0.677	-0.2926	-0.4007	0.19148	0.23884	0.43938	-0.75613	-0.061307	0.26104
0.039477	0.097061	0.50848	-0.82923	0.54565	-0.51243	0.78807	-0.097214	-0.026143	-0.54173	0.87184	-0.50639	-0.51601	0.85414	-0.095956	-0.64394	0.18621
-0.47013	-0.13611	0.94145	0.27398	0.18254	-0.38887	-0.53612	0.77959	0.40695	-0.67005	0.31222	-0.94944	0.035651	0.22638	-0.47979	0.14584	0.45844
-0.83287	-0.053985	0.50728	0.52931	-0.022987	0.68238	-0.60227	0.76522	-0.73474	0.10848	-0.54908	-0.62045	-0.06654	-0.72717	-0.90241	-0.82754	0.019537
-0.56901	0.034319	0.42729	0.48028	0.13537	0.087102	0.0046504	0.24536	0.9674	-0.64497	-0.19566	-0.53071	0.072805	0.83094	-0.94785	-0.52525	0.087465
-0.70895	-0.26038	-0.2845	0.41908	0.81405	0.10362	0.077659	0.54333	0.22632	-0.75838	0.20252	0.03065	-0.33975	-0.10101	-0.076887	0.51035	0.83712
-0.97083	0.069871	-0.023823	0.29774	0.5082	-0.6326	0.61613	0.66062	0.156	0.033326	-0.29512	-0.52559	-0.38519	0.28916	-0.30958	-0.86731	-0.26214
-0.61669	-0.023028	0.68564	0.91457	0.22	0.3653	0.25205	0.21899	-0.46115	-0.79607	-0.9873	0.10434	-0.27655	-0.0096216	-0.2865	0.14694	0.5835
-0.40259	-0.016778	0.44466	0.14421	-0.057857	0.45486	0.45534	0.73736	0.51316	-0.6835	-0.14871	0.16832	-0.25166	0.70263	0.3481	0.08072	0.26894
-0.74149	-0.14626	-0.12743	0.83481	0.76496	0.11159	-0.034229	0.98955	0.51089	-0.34863	-0.46106	-0.48529	0.18137	0.05407	-0.39382	0.32849	0.29079
-0.38794	0.18462	0.059642	0.65076	0.40932	0.60014	-0.030853	0.74403	0.34099	-0.56178	-0.87222	0.8678	0.084388	0.23955	-0.34523	0.49485	0.3385
-0.9463	0.10621	0.044245	0.22634	0.25432	-0.4608	0.25826	0.20355	0.33613	-0.32219	-0.61817	-0.61468	0.17002	0.21588	-0.33538	0.26509	0.5317
0.14179	-0.040109	0.67585	-0.2789	0.54684	0.91623	-0.36526	0.81575	-0.87215	-0.93369	-0.051963	0.45006	-0.21488	0.88405	-0.040668	0.54523	0.14775
-0.72781	0.28473	0.41412	0.88308	0.28411	0.61356	0.024566	0.50539	-0.84284	0.56468	-0.29565	0.53924	0.75741	0.18983	-0.84546	0.16716	-0.16123
-0.92249	-0.034393	0.35952	-0.062691	-0.44561	0.46091	-0.84355	0.87463	0.14246	-0.6783	0.21635	0.26041	-0.17543	-0.16474	-0.23379	-0.46041	0.25678
-0.13355	-0.037386	0.90145	-0.30821	0.44704	-0.74503	-0.39439	0.63081	0.15865	-0.81231	0.03253	0.084843	0.44921	0.67372	-0.53763	0.81538	0.28975
-0.65284	0.19229	0.71399	0.80229	0.54307	0.047862	0.16662	0.85529	-0.69067	-0.94505	-0.039245	0.88945	0.17143	0.38254	-0.4153	-0.015571	-0.17229
-0.18648	0.035855	0.081484	0.2572	0.83914	0.54197	0.28283	0.43213	-0.5179	-0.72743	0.33541	-0.0067661	-0.40036	0.028733	0.37528	0.16493	0.32125
-0.36428	-0.13432	-0.018877	0.89948	0.96302	0.18267	0.85681	0.98563	0.98223	-0.67302	-0.95733	0.22472	0.52092	0.40763	-0.67477	0.44858	0.13522
-0.91461	0.10019	0.23618	-0.62582	-0.26078	-0.49981	0.5946	0.38192	0.62923	-0.10256	-0.48062	0.72655	0.22079	0.52055	-0.83119	-0.156	0.45874
-0.23745	-0.17605	0.51472	-0.64506	0.33687	-0.65141	0.66079	0.060746	0.31915	0.33226	-0.1721	0.035815	-0.1829	0.98628	-0.36599	0.34557	0.83044
-0.56255	-0.13274	0.54009	0.8892	0.89268	0.065045	-0.16937	0.54809	-0.78777	-0.40275	-0.88211	-0.84926	-0.1337	0.061361	0.014395	0.29427	0.31897
-0.46356	0.057927	0.73168	0.16598	0.5085	-0.76972	-0.47219	0.75468	0.020762	-0.10102	-0.82802	0.61887	0.67253	0.42711	-0.65769	0.35638	-0.15521
-0.13999	-0.25182	0.49446	-0.40051	0.8926	-0.065249	0.058319	0.39102	-0.73491	-0.9837	-0.6361	0.14596	-0.71043	-0.13009	-0.12579	-0.19897	0.52214
-0.86589	-0.055422	-0.024341	-0.43259	-0.11494	-0.0495	0.20185	0.57505	0.50567	0.025387	-0.50795	0.47529	-0.32256	0.5739	0.0062669	-0.35553	0.22324
-0.9447	-0.12916	0.34593	-0.71203	0.46836	-0.73714	0.39374	0.80473	-0.58979	-0.58198	-0.68211	-0.065792	-0.16742	0.59487	-0.15056	-0.035138	0.033013
-0.61967	-0.095313	0.99329	0.38282	-0.18324	0.23524	0.6173	0.29656	-0.45202	0.54656	-0.87286	0.1863	-0.090693	0.68647	-0.53035	-0.096059	0.26074
-0.57542	-0.27233	0.48322	-0.39797	0.61376	-0.60167	-0.54096	0.60265	-0.092675	-0.51922	0.24871	-0.53896	0.31905	0.6419	-0.66607	0.8081	0.52815
-0.82065	0.0127	0.76139	-0.05155	-0.49633	0.89661	-0.15483	0.69468	-0.96861	-0.5039	-0.8801	-0.11126	0.027413	-0.48747	-0.9209	-0.96044	-0.1887
-0.79265	0.04684	0.60897	0.13395	0.035414	-0.5227	0.74525	0.048961	0.040544	-0.39464	-0.50754	-0.46055	0.16715	0.33206	-0.84062	-0.40141	0.047285
-0.093535	-0.32531	0.94206	-0.075469	0.3863	0.39134	0.58671	0.41507	-0.13755	-0.69892	0.36542	0.43792	-0.65459	0.31315	0.032486	-0.26866	0.66299
-0.60779	-0.080412	0.1391	0.23475	0.088896	0.43705	0.090381	0.4594	0.3577	-0.3303	-0.24582	-0.39533	-0.25805	0.44429	-0.31453	0.69172	0.95262
0.16089	-0.060289	0.52317	0.3028	0.99428	-0.043483	-0.68463	0.89009	0.26435	-0.1568	-0.16205	-0.2335	0.22221	0.49222	-0.45055	0.23405	0.094948
-0.9406	0.14998	0.91601	0.91149	-0.55194	0.55693	0.4609	0.67071	0.047306	-0.36381	0.62392	0.43236	0.66237	0.70591	-0.34684	0.71463	-0.12132
-0.70815	-0.063703	0.90845	0.17303	0.22925	-0.0016203	0.45835	0.71353	-0.71339	-0.65377	-0.93268	0.19001	-0.17786	0.8225	-0.19599	-0.06756	-0.14524
-0.41979	-0.067028	0.41698	-0.19703	0.14	0.28405	-0.33916	0.63575	-0.028896	0.091487	-0.090151	0.21691	0.25077	0.58227	-0.43182	0.68317	0.55981
-0.96247	0.071073	-0.046562	-0.29189	-0.17901	-0.25273	-0.3276	0.80883	0.57145	-0.4139	0.079957	0.30458	0.096163	0.56647	-0.59766	-0.00058852	-0.021701
-0.94852	-0.02061	0.24295	0.63241	0.21678	-0.19479	0.56883	0.30005	0.75245	-0.36621	0.12866	-0.0015691	-0.23671	0.27114	-0.89518	-0.16574	0.63313
-0.27044	-0.02737	0.4395	-0.022532	0.68086	0.34263	0.12965	0.853	-0.81861	-0.53345	0.73378	-0.36989	0.25767	-0.1154	-0.6839	0.87792	0.69988
-0.79635	-0.15161	0.44152	0.75053	0.73525	0.13235	-0.5034	0.35239	-0.36368	-0.41111	-0.28718	-0.40242	-0.0071062	0.47888	-0.28248	-0.12928	0.36799
-0.29757	0.03748	0.56079	0.16993	0.38588	0.29555	0.56868	-0.05079	-0.28699	-0.98788	0.027193	0.16914	-0.35219	0.45604	-0.029722	-0.069294	0.497
-0.94643	0.039663	0.48541	0.51099	-0.10384	0.54047	0.429	0.12042	-0.90974	0.30835	-0.35818	0.030258	-0.25688	0.18358	-0.62424	-0.86119	-0.098371
-0.6106	-0.12519	0.17617	-0.18153	0.73158	0.31989	-0.32175	0.47579	-0.78293	-0.82797	0.34085	-0.64112	0.28387	0.86692	-0.13297	0.90008	0.51826
-0.34568	0.10319	0.57832	-0.49284	-0.024431	-0.069414	0.28925	0.56044	-0.84642	-0.096074	-0.43986	-0.22267	-0.50478	-0.49195	-0.0076655	-0.1999	0.34062
-0.59279	-0.24166	0.46821	0.11618	0.4694	0.05983	0.60736	0.93524	-0.32403	-0.61539	-0.36155	0.82361	0.16597	-0.45229	-0.88441	0.21216	0.53945
0.13722	-0.093147	0.56955	0.10987	0.95824	-0.40577	0.77327	0.52771	0.2468	-0.027889	-0.65529	0.41452	-0.27049	0.18521	-0.6497	-0.44288	0.11834
-0.38404	0.0061534	0.81061	0.59597	0.81909	-0.08281	0.45534	0.13638	-0.78679	-0.0066743	-0.31251	-0.75715	0.069881	0.11902	-0.9734	0.069273	0.81809
-0.98238	-0.12905	0.64747	0.2113	-0.23035	0.14244	0.36173	0.66944	-0.19893	-0.039126	-0.58898	0.17577	-0.11393	-0.74111	-0.95662	-0.37208	0.67088
-0.7971	0.21747	0.87448	0.39512	-0.39346	-0.78126	-0.2712	0.63941	0.79283	0.19959	0.48791	-0.43555	0.19941	0.61315	-0.48665	0.073668	-0.064161
-0.62954	-0.024079	0.63313	-0.016791	-0.0027685	0.44172	0.89141	0.52651	-0.55015	-0.88642	-0.10453	-0.3574	-0.21794	0.54914	0.070606	-0.088209	-0.042228
-0.96576	-0.14627	0.58991	-0.03831	-0.27369	-0.36415	-0.14447	0.96977	-0.30275	-0.92656	-0.33111	0.91844	-0.55596	-0.83921	-0.201	-0.0059039	0.58547
0.0083219	-0.17422	0.91714	0.27345	0.54823	0.64176	-0.61578	0.97027	-0.39311	-0.54279	-0.84219	-0.81065	0.37149	0.12105	-0.66796	0.26863	0.22174
-0.20512	0.1011	0.68694	-0.24046	0.20897	-0.43496	-0.84683	0.33406	-0.10847	-0.3783	-0.62612	0.68486	-0.18887	-0.54228	-0.69301	-0.14771	0.85044
-0.63251	0.2196	0.098974	0.059025	0.10706	0.40805	-0.48816	0.26865	0.1457	-0.4217	-0.36248	-0.12965	0.053143	0.86047	-0.46916	0.51614	0.7405
-0.87834	0.075892	0.092022	0.072687	0.049567	0.52736	-0.10533	0.97668	0.028438	-0.81964	-0.21369	-0.64355	0.631	0.77609	-0.59571	0.82928	-0.027263
-0.81668	-0.26621	0.62291	0.4067	0.39634	-0.81653	-0.36332	0.11081	0.43264	-0.49418	-0.74739	0.30445	-0.43441	0.43584	0.18369	-0.0075925	0.62908
0.012564	-0.12642	0.56582	-0.47772	0.73633	-0.7743	0.84632	0.81182	0.03746	0.055829	0.47927	0.64055	0.12721	0.044139	-0.60967	0.086422	0.18026
-0.60931	0.14235	0.43807	0.45264	0.14128	0.31441	0.50491	0.077538	0.076195	-0.32826	-0.51134	0.71168	0.0070652	0.44561	-0.57982	-0.5867	0.015062
-0.91441	-0.040869	0.84601	0.42347	-0.10341	0.52357	-0.029264	0.6129	-0.63133	-0.76978	-0.54431	0.019839	-0.071841	0.73548	-0.28774	-0.39973	-0.14065
-0.58659	-0.030483	0.76505	-0.52866	-0.37361	-0.29362	-0.25909	0.70627	0.33946	-0.55116	-0.8453	-0.31578	0.39193	0.84149	-0.76996	0.92308	0.40544
-0.78742	0.045607	0.74055	0.23899	-0.50418	0.194	-0.65842	0.90864	-0.22627	-0.94062	0.36331	0.11428	-0.29668	-0.65965	-0.12924	0.17393	0.67627
-0.18889	0.014271	0.92932	-0.73576	-0.02891	-0.29427	-0.70272	0.79273	-0.31656	-0.37657	-0.37351	0.45229	0.015814	0.37492	-0.87113	-0.22576	-0.11205
-0.28683	0.030687	0.20623	0.78969	0.58089	0.17064	-0.73316	0.39172	0.85735	-0.026383	-0.16034	-0.14303	0.11538	0.78243	-0.25191	0.13887	0.17333
-0.33808	0.12681	0.36268	-0.5958	0.44439	-0.75882	0.3969	0.4842	-0.46976	-0.94896	-0.59845	-0.89536	-0.19874	-0.092593	-0.46448	-0.23921	0.022177
-0.8804	-0.047275	0.31646	0.65785	0.94799	-0.60498	0.69303	0.37723	-0.22314	-0.059544	-0.47294	0.38883	0.37727	0.92881	-0.81894	0.87094	0.47495
-0.026133	-0.12683	0.61269	-0.23863	0.3576	0.7113	0.086339	0.26876	-0.634	-0.8362	-0.82986	0.19797	-0.7925	-0.42069	-0.31871	-0.67441	0.42452
-0.96629	-0.014328	0.37993	-0.0060996	0.22801	-0.66027	0.1531	0.12929	-0.43911	-0.24189	0.30148	-0.38039	-0.13861	0.43171	0.11862	0.64723	0.75478
-0.95813	-0.0041669	0.40012	0.66116	-0.015008	0.24093	0.43982	0.38714	0.13918	0.15465	-0.53964	-0.36622	0.35559	0.62435	-0.59298	-0.018555	-0.17078
-0.49402	0.0023017	0.26945	0.40494	0.58173	0.19199	-0.52154	0.66863	0.02718	-0.15738	0.65016	-0.097057	0.14272	0.21298	-0.14466	0.21403	0.2506
-0.16188	-0.10922	0.72721	0.32062	0.39106	-0.33649	-0.013021	0.82311	0.43667	0.13646	-0.38507	-0.43708	0.18786	0.41112	-0.29726	0.10114	-0.11627
0.094949	-0.077085	0.39471	-0.71695	0.75632	-0.67668	0.75965	0.13569	0.43083	-0.67543	0.53118	0.23124	-0.65225	0.41395	-0.26013	-0.61095	0.28374
-0.018911	0.2692	0.093861	0.19121	0.91517	-0.0023676	-0.025568	0.6581	0.4466	-0.74422	-0.084771	-0.44189	0.7877	0.64583	-0.47949	0.45744	-0.23083
-0.88041	-0.10885	0.29195	0.92001	0.55932	-0.019915	-0.48781	0.56016	-0.010349	0.0012905	-0.25812	-0.71788	0.15525	-0.075531	-0.62118	-0.40098	0.087696
-0.85413	-0.22898	0.32749	0.54911	0.29985	0.0049458	-0.14281	0.70385	-0.14161	-0.41779	-0.3519	-0.31694	-0.56873	-0.04735	0.88719	0.12759	0.16047
-0.37416	-0.054813	0.97832	0.3442	0.92415	-0.96224	-0.49249	0.97092	-0.7775	-0.35564	-0.74071	-0.093466	0.10383	0.39762	0.131	0.8034	0.25158
-0.53291	0.031642	0.83405	0.58804	-0.28299	0.54821	-0.22642	0.84133	0.2491	-0.77399	0.4901	-0.41767	-0.10897	0.8262	0.49992	0.45092	0.056583
-0.91293	0.071234	0.94663	-0.31048	-0.63796	-0.85365	-0.82173	0.87442	0.61856	0.37035	-0.34145	-0.39671	0.54848	0.86381	-0.25976	0.21707	-0.24742
-0.369	-0.20772	0.34577	0.2234	0.56124	0.4449	-0.01721	0.75534	0.045176	0.10374	0.10888	-0.5316	0.095357	0.64577	-0.50032	0.83299	0.75954
-0.58873	-0.21476	0.75985	0.43904	0.34926	-0.22927	-0.49889	0.65209	-0.061614	0.054004	0.48695	0.65877	0.058667	0.045884	-0.48851	0.41419	0.65701
-0.43844	0.17128	0.47756	-0.25264	0.11137	0.15826	0.42308	0.48748	-0.67612	-0.78616	-0.098399	-0.093926	-0.024342	-0.34479	-0.55773	-0.20137	0.18533
-0.69564	-0.18183	0.34037	0.28782	0.72953	-0.07243	0.0034706	0.088459	-0.37856	-0.8579	-0.17405	-0.31498	-0.011025	0.35577	-0.75352	0.34267	0.9832
-0.48108	-0.024921	0.88903	-0.20371	-0.069519	-0.24863	-0.042965	0.55015	-0.072767	-0.76989	-0.0674	0.04734	-0.24091	0.79184	0.11541	-0.10674	-0.16745
