# Supplementary material for: Distinct cellular states determine calcium signaling response
Source: Mol Syst Biol. 2016 Dec 15;12(12):894. doi: 10.15252/msb.20167137 (PMC5199124; doi:10.15252/msb.20167137)
Supplement: Supplementary file 6 — Source Data for Figure 3 [file MSB-12-894-s005.zip › parameterDistributionGroup/parameterDistribution146.csv]

-0.96096	0.027632	0.69602	0.97246	0.22757	-0.41809	0.031576	0.19392	0.20269	-0.18144	-0.68587	-0.10156	-0.10275	0.12736	-0.97084	-0.22956	0.16897
-0.28147	-0.053737	0.79881	0.20082	0.11118	-0.17895	0.62099	-0.041311	0.68932	-0.21227	0.39111	-0.067829	-0.38031	0.47585	-0.39293	-0.26046	0.33296
0.049477	0.19063	0.68188	-0.1204	0.39726	-0.69553	0.56609	0.26484	0.42046	-0.054469	0.001618	-0.35624	0.33362	-0.15542	-0.81384	0.47673	0.047789
-0.61077	0.25486	0.026186	0.66867	0.69055	0.8931	0.53907	0.35808	-0.8697	-0.63282	0.50834	0.46623	-0.47588	-0.53572	-0.30577	-0.95947	-0.24362
-0.46748	0.056163	-0.22444	0.094502	0.79487	0.3798	-0.13365	0.13805	0.4221	-0.83783	0.20362	-0.37368	-0.63219	0.057287	-0.54331	-0.63337	0.40367
-0.78816	-0.092287	0.19238	-0.34821	0.26748	-0.099432	-0.54457	0.75792	-0.041804	-0.2584	-0.92645	-0.23635	-0.24651	0.43576	-0.29583	-0.52247	-0.44327
-0.77829	0.29901	0.32723	0.14393	-0.073946	0.01301	-0.19023	0.32326	-0.10421	0.092448	0.83793	0.82588	-0.034538	0.16387	-0.79002	-0.51901	-0.37539
-0.1427	0.10877	0.079341	0.067171	0.71521	-0.032278	0.38504	0.12452	0.64986	-0.46718	-0.96001	-0.40826	-0.4741	0.26899	-0.1935	0.17426	0.69741
-0.16877	0.025624	0.31343	-0.26259	0.45555	0.019345	0.97166	0.52344	0.64559	-0.87519	0.96714	0.6437	-0.36412	0.89408	-0.39044	0.19307	0.43345
-0.5572	0.058028	0.87117	-0.49346	-0.27002	-0.19609	0.39007	0.22989	-0.0096519	-0.30754	0.22656	0.1756	-0.074619	0.27951	-0.51251	0.76335	0.90588
-0.49849	-0.065783	0.63676	-0.4438	0.39034	-0.031917	0.52687	-0.030508	-0.40686	-0.30659	0.32612	0.0018062	-0.034709	0.9115	-0.70325	-0.29182	0.046625
-0.057704	-0.021557	0.69821	-0.3108	0.60204	-0.27991	0.51138	-0.13731	0.0034221	-0.85634	0.027228	0.44529	-0.62748	-0.21297	-0.56904	-0.42374	0.71528
-0.48267	-0.10748	0.56388	-0.16326	0.44436	-0.057242	-0.39252	0.36086	-0.28486	-0.40115	0.036589	-0.76325	-0.038702	0.37448	-0.15648	0.80114	0.58547
-0.95246	0.0087366	-0.14114	-0.25119	0.59868	-0.02016	0.46643	-0.080786	-0.42849	-0.31022	-0.042297	-0.0075956	-0.21323	0.73511	-0.54649	-0.65257	-0.30543
-0.59139	-0.14448	0.174	-0.71324	0.48451	0.81848	0.81827	0.18057	-0.75841	-0.3281	-0.7188	-0.23729	-0.51539	0.9746	-0.59348	-0.79279	0.064019
-0.34372	-0.19872	0.79408	0.46363	0.79259	-0.52745	0.32901	-0.03853	0.25993	-0.58455	0.15317	0.82837	-0.21779	0.70699	-0.81336	0.21113	0.69396
-0.75618	0.099004	0.72385	0.37559	-0.42088	0.4544	0.87367	0.1083	0.15902	-0.78597	-0.077366	0.3064	-0.24381	0.34632	-0.4823	0.32695	0.50775
-0.42829	0.20678	0.59318	0.39794	0.11215	0.31148	-0.002183	0.16419	0.28888	-0.67291	-0.71186	0.92044	0.37419	0.38712	-0.77661	0.54415	-0.11068
-0.86196	-0.057616	0.81109	0.29474	0.085595	-0.1036	0.81897	0.24388	-0.73925	-0.21956	0.13125	-0.60836	-0.2965	-0.25058	-0.60785	-0.66342	-0.10041
-0.39387	0.21078	0.57142	0.64968	0.95841	-0.20471	0.68814	0.39087	-0.81468	-0.073717	0.21846	-0.55367	0.23224	-0.0555	-0.65065	0.23369	-0.17092
-0.24352	-0.08207	0.32988	0.21408	0.93426	0.68992	0.31285	0.44065	-0.8221	0.36932	0.28048	-0.13703	0.24923	0.66605	-0.5462	0.25498	-0.12581
-0.46255	0.13738	0.76648	-0.24283	-0.18342	-0.04033	0.33172	0.46142	0.22862	-0.68508	0.35394	0.12324	-0.1007	0.9085	0.28693	0.39382	-0.12829
-0.1701	-0.22471	0.15311	0.63396	0.98916	0.18646	0.081422	0.10993	0.60796	-0.095042	0.40199	-0.10451	-0.16988	0.98137	-0.25434	0.76767	0.51568
-0.95501	0.0071541	-0.42852	-0.38389	0.42832	0.4368	0.24209	0.55102	-0.77137	-0.13477	0.50487	0.42806	-0.40567	0.41072	0.40287	-0.069819	-0.3024
-0.61652	0.38906	-0.13973	0.77973	0.51883	0.75881	0.37349	0.58223	-0.4597	-0.83445	0.47196	-0.30298	0.021483	0.46203	0.48371	0.99272	-0.028572
-0.92434	0.13435	0.55689	-0.42254	-0.32098	-0.55887	0.6819	0.58567	-0.33267	0.25805	-0.46203	-0.65243	0.12169	0.54879	0.01841	0.7191	-0.092245
-0.62434	0.031051	0.28294	0.51851	0.47967	0.33894	0.012945	-0.17499	0.21651	-0.79701	-0.62496	0.7998	-0.62988	-0.0071914	-0.83563	-0.74654	0.56747
-0.22578	-0.37783	0.93012	-0.046502	0.96176	-0.41119	0.23808	0.85589	-0.62127	-0.83616	-0.42399	0.32887	-0.32442	0.48661	-0.29441	-0.47427	-0.29905
-0.41559	0.13202	-0.35811	0.054457	0.9132	0.89808	0.37376	0.1612	-0.36714	-0.40893	-0.070265	0.17202	-0.042751	0.48602	-0.62979	0.0031729	0.019087
-0.88081	0.20536	0.72992	-0.2259	-0.17729	-0.056451	0.37572	0.22864	-0.53823	-0.66524	-0.67737	0.43016	0.3389	0.93457	-0.48492	0.30897	-0.44694
-0.687	0.092183	0.89161	0.31779	-0.14337	0.58219	-0.50576	0.5105	-0.57145	-0.46459	-0.94256	0.67634	-0.02166	0.46631	0.10932	0.46135	-0.041639
-0.66924	0.15489	0.60497	0.4266	-0.17666	0.50805	-0.83866	0.38767	-0.47452	-0.29193	-0.40868	0.15031	-0.44416	-0.030776	0.21644	-0.30193	-0.15948
-0.92368	-0.16659	0.15011	0.27821	0.40102	-0.21377	0.061866	0.61317	0.64469	-0.8949	0.65033	0.5196	0.27479	0.20864	-0.8801	0.59164	0.32
0.34881	0.15753	0.91286	-0.8003	0.67062	-0.5519	0.36516	0.047021	-0.61065	0.11224	0.054841	-0.66327	-0.10641	0.034341	-0.66202	0.31488	0.62281
-0.80328	0.19436	0.60385	-0.046569	-0.29961	0.5723	-0.42376	0.062658	-0.27552	-0.56369	0.54429	-0.41747	0.17702	0.81352	-0.38925	0.40426	0.0051124
-0.75514	-0.088272	-0.28511	-0.0025116	0.86035	-0.033162	-0.68823	0.81224	0.064264	-0.12433	0.04464	-0.87691	0.26663	0.30186	-0.54112	0.81695	0.13686
-0.49373	0.1096	0.020993	0.19809	0.34992	0.93626	0.97503	0.45671	-0.44926	-0.098562	0.78448	0.54941	-0.15629	0.35623	0.069394	0.4936	0.2823
-0.4545	0.18328	0.071397	0.17725	0.48781	0.88174	-0.14653	0.53778	-0.60361	-0.80017	-0.25714	-0.074278	-0.069375	-0.1039	-0.7408	-0.40867	-0.28447
-0.2839	-0.12534	0.9147	0.14138	0.51162	0.73053	0.99063	0.80962	-0.90082	0.19568	-0.036755	0.31573	0.24829	0.82836	-0.85045	0.071425	-0.17103
0.13898	0.066016	0.39077	0.17903	0.97761	0.098423	0.035093	0.52086	-0.14479	-0.75896	-0.5733	-0.41211	-0.098595	0.34563	0.24651	0.8925	0.28958
-0.94016	0.27367	0.74892	0.67	-0.031625	-0.44328	0.95734	-0.012947	-0.41999	0.34006	0.36203	0.92359	0.4838	0.095109	-0.95465	0.69244	0.2159
-0.72795	-0.025837	0.59367	0.81579	0.14743	-0.46256	-0.028211	0.41948	0.47197	0.33304	-0.83261	0.49287	-0.012264	0.19137	-0.49396	0.22905	0.15691
-0.21788	0.00047649	0.96611	0.43561	0.36898	-0.021322	0.95963	0.16903	0.19218	-0.48314	0.83985	0.89995	-0.61735	0.25974	-0.14978	-0.36999	0.19987
0.0097592	0.008895	0.45006	0.63641	0.9739	0.41024	0.40298	0.26346	-0.5873	-0.62432	-0.43747	0.63204	-0.66712	-0.54906	-0.048748	-0.20409	0.34077
-0.71896	0.014658	0.35711	0.47838	0.64118	-0.12011	0.80302	0.084245	0.15344	-0.84417	-0.78356	-0.16808	-0.048438	0.21949	-0.77767	-0.27908	0.17702
-0.030285	-0.16032	0.77596	0.47029	0.7023	-0.047985	-0.40479	0.73095	0.64909	-0.11922	-0.88484	-0.57808	-0.0067252	0.84385	-0.43679	0.86843	0.60618
-0.57921	0.23044	0.65596	0.85775	0.18958	0.22076	0.4646	0.26342	-0.34033	-0.66261	-0.81802	0.95524	-0.94395	-0.28914	0.44339	-0.67102	-0.15161
-0.2407	0.066511	0.88853	0.63867	0.089756	-0.21249	0.85347	0.30454	0.88457	-0.71654	0.086702	0.42985	-0.17292	-0.09179	-0.68515	-0.17772	0.17797
-0.58428	0.087001	0.94822	0.89985	0.2548	0.32513	0.34745	0.012852	-0.63673	0.071062	-0.92305	0.37967	-0.16518	0.052196	-0.85869	-0.53512	0.13942
-0.60969	0.10408	-0.072753	-0.073653	0.69811	-0.15534	-0.11788	-0.01236	0.1489	-0.50017	-0.071025	0.21565	-0.018885	0.6695	-0.61117	-0.036063	-0.027363
-0.73661	0.011572	0.16025	-0.22052	0.65257	0.059066	-0.43243	0.5684	-0.43401	-0.47964	0.43474	0.32676	0.096874	0.61701	-0.24008	0.54107	0.047166
0.024949	-0.0011381	0.24289	-0.31292	0.8532	0.12133	0.21582	0.27763	0.079625	0.057155	0.91429	-0.25927	0.39124	0.72476	-0.73255	0.7784	0.10122
0.044133	-0.10775	0.7633	0.1388	0.69326	0.053478	0.62847	0.36024	-0.07688	-0.32347	0.77469	0.58779	-0.40215	0.61409	-0.06239	-0.25513	-0.25734
-0.23964	0.076302	0.40011	0.092141	0.56765	0.55363	0.52322	0.10016	-0.49798	-0.8131	-0.7787	-0.025238	-0.9135	-0.1339	0.36017	-0.26127	0.25862
-0.48101	-0.0044253	0.49905	0.031032	0.73377	-0.39486	0.22762	0.67218	-0.1999	-0.43172	-0.64622	0.13304	0.44596	0.57253	-0.5859	0.90076	-0.18824
-0.17192	0.090147	0.34339	-0.54559	0.56283	-0.0041374	0.0018277	-0.091729	-0.34601	-0.78771	-0.17775	-0.77775	-0.86091	-0.92899	-0.6539	-0.75688	0.76619
-0.60814	-0.11298	0.98176	0.7682	0.11067	-0.09039	0.35552	0.30954	0.54748	-0.62086	0.4193	-0.60706	-0.27113	0.43203	-0.59598	0.11679	0.50661
-0.24478	-0.090937	0.69211	0.24511	0.34948	0.48963	0.47257	0.88596	0.091749	-0.75679	-0.79798	0.12477	-0.10259	0.49442	-0.63049	-0.63801	-0.42212
-0.49484	0.039376	0.42409	0.34882	0.56109	0.56629	-0.15628	-0.061145	-0.55134	-0.17008	-0.88442	-0.38749	-0.083661	0.41903	-0.80674	0.10957	0.27276
-0.51829	-0.12099	0.43624	0.096948	0.65884	0.47512	0.16392	0.0084041	-0.60993	-0.68375	0.32131	0.2557	-0.77885	0.60154	0.4565	-0.41665	-0.0064482
-0.28021	-0.028162	0.78626	-0.71171	0.2247	0.33454	0.87264	-0.0045962	-0.96229	-0.35557	-0.023893	0.23202	-0.13983	0.7647	-0.71984	0.37632	0.50448
0.16698	0.069117	0.93031	0.28301	0.46745	-0.038572	0.8868	0.0013719	0.36228	0.22414	-0.29537	-0.42388	0.075123	0.77866	-0.81522	-0.05442	-0.00037275
-0.40668	0.048053	0.20605	-0.66762	0.1741	0.28414	0.54626	0.73676	-0.083427	-0.24312	-0.46581	0.37395	-0.057306	0.73184	-0.64112	-0.13086	-0.12207
-0.7623	-0.14935	0.60066	-0.15106	0.35439	-0.59308	0.30525	0.24078	0.40559	-0.096129	0.15054	0.29262	0.35939	0.97572	-0.94245	0.96759	0.59811
-0.91291	0.10141	0.43642	0.7914	-0.58995	0.63988	-0.089149	0.30191	0.96955	-0.59953	-0.25993	0.058158	-0.18989	0.77787	-0.11721	0.90472	0.81089
0.094312	-0.097566	0.91722	0.36723	0.55316	-0.52754	-0.12161	0.20311	0.83495	0.37411	-0.9782	0.84926	0.098214	0.62208	-0.79046	0.42342	0.40118
-0.43811	0.22894	0.31632	0.85487	0.75902	-0.046414	0.37764	0.23653	0.14985	-0.59753	0.10957	-0.025605	-0.18583	0.37455	-0.10704	0.094105	-0.080371
-0.98039	0.11962	0.45627	0.41978	-0.22459	0.38927	0.24343	-0.27283	0.087768	-0.44603	-0.12143	-0.15446	-0.46027	0.50349	-0.52803	-0.053489	0.65726
-0.034308	-0.063707	0.048036	0.20226	0.84155	0.24647	-0.39179	0.6035	0.78136	-0.49279	-0.53837	0.10076	-0.38108	-0.17213	-0.7655	-0.34156	0.65355
-0.60345	0.11337	0.28241	-0.23708	-0.045371	-0.072741	-0.19199	0.27193	0.65439	-0.24638	-0.24992	0.068209	0.15071	0.55126	-0.78587	0.40788	0.47764
-0.12341	-0.0035041	0.58916	0.72253	0.63221	0.50733	-0.18123	-0.040855	-0.064736	-0.41475	0.82507	-0.12858	-0.17673	0.094874	-0.93611	-0.68171	-0.23244
-0.23585	0.082974	0.39438	0.98151	0.74209	0.50864	-0.53549	0.39202	-0.37217	-0.39013	-0.49799	-0.7136	-0.097589	0.44236	0.102	0.66416	-0.018526
-0.36535	-0.10089	0.65665	0.86562	0.1413	0.71617	0.79492	0.57026	0.41955	0.041844	-0.29763	-0.47263	-0.10901	0.57403	-0.41247	0.41728	0.27045
-0.80538	0.23738	-0.51761	0.52813	0.38165	0.76447	-0.021637	0.070589	0.52984	-0.49727	-0.27966	-0.86841	0.11436	0.80304	-0.50622	0.2571	-0.058063
-0.60178	-0.17407	-0.16231	0.90168	0.6426	0.80453	0.98167	0.75734	0.96003	-0.2373	0.020074	0.11621	-0.17371	0.42026	-0.94355	-0.59151	-0.046988
-0.99081	-0.0035656	0.19685	-0.59757	-0.0068592	0.41581	0.57457	0.33124	-0.98407	-0.88533	0.3664	0.91725	-0.35142	0.45814	0.18685	-0.029448	-0.15265
-0.57175	-0.1903	0.46688	0.9338	0.65236	0.28356	-0.58635	0.53074	0.4656	-0.72606	-0.80026	-0.0047051	0.34912	0.25636	-0.89511	0.53696	0.19353
0.0091324	0.060247	0.45024	0.64739	0.92332	0.91319	0.20776	0.54485	0.11824	-0.99158	0.57519	-0.75513	0.2128	0.43164	-0.83256	0.54036	0.31285
-0.46744	0.07473	0.33407	0.61796	0.36497	0.257	-0.33481	0.60344	0.31882	-0.40764	-0.91428	-0.33908	-0.57764	0.51487	0.7281	-0.13896	-0.34286
-0.22592	-0.10083	0.82534	-0.0084623	0.75366	0.0032921	0.1017	0.23649	-0.82453	-0.065887	-0.77572	-0.054042	-0.0034836	0.7138	-0.55948	-0.44221	-0.5773
-0.80047	0.042651	0.57156	0.17038	-0.030886	0.78478	0.50851	0.3324	-0.86888	0.25405	-0.39005	0.45815	0.27037	0.83445	-0.53855	0.74945	0.022757
-0.72842	0.049485	0.31014	0.34125	0.32417	0.70876	0.36157	0.10866	-0.55769	-0.2177	0.24178	0.13974	-0.082591	0.15412	-0.6912	0.1778	0.53047
-0.76496	-0.079259	0.50846	0.64547	0.51567	-0.70809	0.18462	-0.013535	0.67523	-0.37603	-0.31594	-0.2583	-0.44774	0.18586	-0.64008	-0.90095	-0.1519
-0.74715	-0.21932	-0.22393	0.60347	0.94743	0.64542	0.68443	0.74053	0.19422	-0.66717	0.48781	-0.14269	-0.23941	0.29126	-0.76983	-0.51032	-0.075483
-0.77525	0.019462	0.24433	0.96031	0.37256	0.54313	0.2665	0.5008	-0.22501	-0.7546	-0.60988	0.78228	-0.10635	-0.42796	-0.61784	0.29199	0.4014
-0.75474	-0.13215	0.65719	-0.76233	-0.02179	-0.051504	-0.45054	0.46548	-0.7374	-0.31519	0.39857	0.26213	-0.40404	0.18368	-0.0074938	-0.46536	-0.13588
-0.34258	-0.0072941	0.10783	0.83784	0.99122	-0.13891	-0.70442	0.57155	0.81047	-0.36865	-0.44896	0.31991	0.10097	0.96614	0.18074	0.67574	-0.16588
-0.95119	0.086918	-0.1425	0.71715	0.28295	0.30042	0.24985	-0.15051	0.58034	-0.96165	0.45267	0.9215	-0.090507	0.98301	-0.068288	0.81342	0.36858
-0.98602	0.15393	0.00080787	0.47047	0.20189	0.22406	-0.64286	0.54356	0.23391	-0.3918	0.56642	0.46689	0.49559	0.073953	-0.9932	0.14649	-0.39751
-0.0061159	0.20442	-0.061975	0.66106	0.9885	0.54663	0.13533	0.14667	0.36439	-0.62075	0.29392	-0.5183	0.092958	-0.057558	-0.78537	0.14693	0.17566
0.086283	0.031332	0.57181	-0.44834	0.79177	-0.07972	0.59064	0.71673	-0.14623	-0.48124	-0.73541	-0.48678	0.018411	-0.38486	-0.99985	-0.53474	-0.076815
-0.4354	-0.018625	0.85289	-0.56253	0.1903	-0.5017	-0.27791	0.59328	-0.37489	-0.66991	0.12111	-0.67007	-0.57762	0.32729	0.38284	-0.55853	-0.40248
-0.56595	0.029908	0.41493	0.14118	0.18406	0.6574	0.34352	-0.1015	-0.23136	-0.48356	0.60635	0.40244	0.047699	0.74156	-0.80385	-0.30439	-0.29903
-0.74932	-0.28366	-0.039634	0.038142	0.51985	0.85477	0.41697	0.52864	-0.55578	-0.65131	-0.61465	0.225	-0.65544	0.236	0.37395	0.53157	0.67804
-0.57548	0.13033	0.67313	0.42453	0.20792	0.12087	0.72215	-0.33647	-0.011237	-0.40845	0.15557	-0.3734	-0.76009	0.88789	0.42007	-0.7376	-0.25725
0.28657	0.38887	0.52036	0.32437	0.56995	-0.23329	0.37955	0.28688	0.5716	-0.15403	0.10734	-0.5673	0.03384	-0.11616	-0.90441	-0.73327	-0.40029
-0.72392	-0.061773	0.86242	0.21006	-0.19531	0.65936	0.091586	0.40881	0.011118	-0.25526	0.77724	-0.096388	0.4373	0.84182	-0.84068	0.41211	-0.057
-0.71133	0.03976	0.36895	0.97873	0.21735	0.91826	-0.054176	0.77357	-0.010083	0.03276	-0.91817	0.71098	0.22406	0.42967	-0.25226	0.87189	0.19381
-0.1605	0.024592	0.63452	0.18961	0.6757	-0.25511	0.50672	0.083511	-0.24046	-0.071245	0.2561	0.53456	-0.31271	0.84237	0.53356	0.76143	0.28477
0.22694	0.15109	0.26966	-0.19619	0.95404	-0.1289	-0.41593	0.72633	-0.20005	0.060049	0.39124	-0.38037	0.12365	-0.023178	-0.55874	0.26844	-0.057333
-0.16059	-0.13972	0.21782	0.59742	0.87224	0.21725	-0.92276	0.4009	0.6985	0.30039	-0.19045	0.20817	-0.0084764	0.584	-0.98468	-0.9096	-0.43949
-0.19465	0.22613	0.32134	0.083786	0.39402	0.8809	0.88698	-0.3309	-0.73351	-0.6797	-0.45741	0.10322	-0.76918	0.22444	0.13419	-0.51202	0.24344
-0.97393	-0.049651	0.47795	-0.46106	-0.11309	0.37385	0.44438	0.3369	-0.8607	-0.50449	-0.53289	-0.60052	-0.3934	0.7205	0.4511	0.57765	0.24443
-0.61429	0.11975	0.82409	-0.20955	-0.070859	0.23575	0.27691	0.75679	-0.75224	-0.65191	-0.52388	-0.34606	0.22732	0.11145	-0.48807	0.60759	0.010151
-0.54233	-0.21317	0.14088	0.20522	0.771	0.062168	-0.024777	0.44627	-0.15813	-0.63733	-0.59561	-0.2293	-0.48441	-0.26058	-0.16535	0.027555	0.371
-0.85402	-0.09074	0.23046	0.51281	0.33162	0.9845	0.36031	0.54132	-0.39094	-0.19007	-0.72576	-0.30033	-0.16709	0.71243	-0.18409	-0.36146	-0.43887
-0.359	0.32697	0.10892	-0.084986	0.31299	0.5293	0.83721	0.29226	-0.52152	-0.95225	0.086633	-0.12631	-0.059047	-0.19378	-0.39843	0.62397	0.49312
-0.57372	-0.087648	0.2925	0.1373	0.2574	0.60399	0.36243	0.37764	-0.31227	-0.52168	-0.69495	-0.1531	-0.48653	0.37914	0.56319	0.29587	0.15535
-0.47589	0.18484	0.60483	0.87369	0.21205	0.47771	0.51519	0.11074	0.44796	-0.37663	-0.45331	-0.37611	-0.16007	0.26703	-0.70169	-0.45861	-0.066781
-0.94851	-0.022443	0.13129	0.5448	0.21334	0.16656	0.1641	0.19513	0.85499	-0.42048	0.15469	0.84028	0.09533	0.70587	-0.8407	0.41308	0.60334
-0.2376	0.078903	0.6711	0.64531	0.082132	0.1539	0.28549	-0.0051049	0.90843	-0.11428	0.49545	0.26885	-0.19855	0.31558	-0.73264	0.28809	0.81716
-0.88037	-0.17664	0.546	0.5191	-0.05604	0.66628	0.68457	0.28861	0.31837	-0.17751	0.60239	0.5304	-0.025256	0.96854	-0.59699	0.29483	0.36457
-0.96492	0.093685	0.52471	0.085207	0.054262	0.2373	0.62838	-0.14794	-0.71679	0.015971	-0.32059	0.53846	-0.59161	0.69994	-0.063747	-0.39793	0.12444
-0.24431	-0.00011191	0.63275	-0.31003	0.26275	0.4573	0.10499	0.48984	-0.70798	-0.76248	-0.48565	0.22609	-0.70523	0.20354	0.48323	-0.61814	-0.41506
-0.37337	0.098864	0.82084	0.14948	0.37093	0.25252	0.67657	0.35934	-0.57802	-0.39011	-0.542	0.29362	-0.080515	0.4354	-0.55947	-0.30004	-0.278
-0.9099	-0.10404	-0.091783	0.00077268	0.32415	0.35752	-0.2474	0.39546	0.31908	-0.98344	0.82473	-0.30368	-0.5957	0.48537	-0.10206	-0.78561	-0.20548
-0.48066	0.11748	0.97938	-0.30722	-0.33929	0.1811	0.7214	0.39008	-0.62408	-0.41823	0.23525	0.56967	-0.072097	0.14303	-0.49641	0.41458	0.29771
