# Supplementary material for: Distinct cellular states determine calcium signaling response
Source: Mol Syst Biol. 2016 Dec 15;12(12):894. doi: 10.15252/msb.20167137 (PMC5199124; doi:10.15252/msb.20167137)
Supplement: Supplementary file 6 — Source Data for Figure 3 [file MSB-12-894-s005.zip › parameterDistributionGroup/parameterDistribution147.csv]

-0.098447	0.0040679	0.57871	0.35737	0.59854	-0.024254	0.29449	0.75929	0.012516	-0.48344	-0.56309	-0.26514	0.26354	0.036121	-0.27693	-0.033647	-0.1108
-0.12749	0.033595	0.51046	-0.14813	0.72001	-0.021617	-0.41365	0.23366	-0.55794	-0.23803	0.85954	-0.27112	0.37255	0.39103	-0.54177	0.79554	0.46185
-0.65562	0.096681	0.55778	-0.18234	0.18426	-0.68616	-0.15719	0.14104	-0.47735	-0.5422	-0.80275	0.24356	-0.20551	0.54861	-0.15649	-0.35649	-0.13247
-0.068805	-0.0784	0.016859	0.64514	0.66555	0.8283	0.015004	0.26506	0.36815	-0.20502	0.19704	0.42233	0.017137	0.53123	-0.47279	0.51912	0.54434
-0.83995	-0.35549	-0.42969	-0.16326	0.77684	0.40763	0.51356	0.51993	-0.34334	0.042689	0.38269	0.1528	-0.057365	0.67958	-0.06035	0.62226	0.38626
0.53391	0.081676	0.80369	-0.02004	0.74384	-0.73633	0.73505	0.47154	0.60595	-0.37516	-0.45299	-0.38859	0.072865	0.38918	0.1539	0.89335	0.5902
-0.60779	-0.054877	0.51987	0.44993	0.020942	0.19777	-0.149	0.33043	0.22939	-0.18081	-0.41758	-0.73537	0.17727	0.88047	-0.79679	0.15882	-0.17057
0.11039	0.086703	0.29809	0.58281	0.58427	0.19002	-0.30398	0.71458	0.58214	-0.28605	-0.11718	-0.69804	0.13407	-0.33701	-0.8992	-0.35714	-0.020348
-0.96536	0.13747	-0.078224	-0.43145	-0.12399	0.023794	0.53555	0.056932	-0.38994	0.17127	-0.79027	0.068742	-0.025137	0.70774	-0.22104	0.042426	0.12711
-0.69455	-0.016	0.61215	0.44176	-0.16411	0.34824	0.031009	0.94434	-0.30966	-0.59015	-0.42959	0.69285	0.17389	0.2499	-0.53463	0.2616	-0.31296
-0.76783	-0.090029	0.15427	0.51246	0.16179	-0.0061487	-0.3352	0.26993	0.6589	-0.30784	0.28713	-0.32337	0.24196	0.55004	-0.38041	0.43304	0.14016
-0.16243	0.047916	0.18571	0.015813	0.66925	-0.084936	0.24955	0.33547	-0.10528	-0.50423	-0.45001	-0.11809	-0.060618	0.25818	-0.22899	0.24457	0.23858
-0.54044	0.15983	-0.041406	0.64746	0.73712	0.77883	0.08226	0.027701	-0.61661	-0.15451	-0.8886	0.097296	0.48859	0.74228	-0.77811	0.66772	0.25446
-0.3042	-0.069693	0.54742	-0.073423	0.042612	0.0085571	0.55924	0.36889	0.6638	-0.7708	0.25777	-0.26781	-0.0079457	0.21333	-0.97955	-0.0097635	0.56575
-0.14386	0.14642	0.4677	-0.14379	0.36883	-0.18041	-0.73517	0.51068	-0.3803	-0.41535	0.50629	-0.10393	0.26359	0.22802	0.26731	0.55845	-0.014242
0.16059	-0.049942	0.77308	-0.020149	0.16545	0.80475	0.76199	0.11546	-0.51021	-0.46208	0.47179	-0.44997	-0.66836	-0.38404	0.10023	-0.48134	0.50108
-0.68557	-0.31604	0.35819	0.49681	0.274	0.31122	-0.10483	0.21834	0.21223	-0.0043931	0.45685	0.12599	-0.10682	0.78162	0.2518	0.71827	0.66404
-0.41962	0.11052	0.66213	0.82205	0.57023	-0.85921	0.22891	0.082004	0.17162	-0.96196	-0.29585	-0.32124	0.14926	0.71729	-0.28025	0.49438	-0.027851
-0.20309	0.13563	-0.032169	0.29394	0.54383	0.68054	0.081584	-0.2806	-0.01648	-0.45745	0.58908	-0.10419	0.32288	0.95886	-0.54928	-0.1599	-0.016344
-0.59456	0.15486	0.47445	-0.17966	-0.36792	0.071554	0.78848	0.18158	0.13675	-0.38381	0.61136	-0.58007	-0.072292	0.38021	-0.37668	0.51321	0.71598
-0.16592	0.31079	-0.20533	0.5369	0.75784	0.50326	0.31054	0.15198	-0.61213	0.34138	-0.13464	-0.36556	0.29342	0.81797	-0.78055	0.21566	-0.11762
-0.27952	0.14154	0.72471	0.017568	-0.57249	-0.10412	-0.35148	0.47554	0.89128	0.46079	-0.62284	-0.84995	0.4138	0.70668	-0.70766	0.26443	0.22546
-0.19434	0.053454	0.072371	-0.17701	0.43662	0.082737	-0.20999	0.98079	0.39753	-0.46704	0.87796	0.88975	-0.035783	0.10931	-0.51125	-0.086712	0.13172
0.10841	0.20366	-0.035066	0.70424	0.99606	0.65136	0.20069	0.31856	-0.031358	-0.12768	0.73463	0.06133	0.22327	0.49715	-0.12963	-0.16217	-0.35685
-0.64734	-0.0065445	0.78452	0.56684	-0.34662	0.2524	-0.3917	0.90783	0.34871	-0.22918	0.34191	0.40108	0.42284	0.35662	-0.34771	0.39459	-0.14248
-0.81803	0.098632	-0.52642	-0.85002	0.45097	-0.25614	-0.68334	0.073661	0.14865	-0.70504	-0.14852	0.54006	0.58962	0.92603	-0.68784	0.36689	0.10549
-0.88872	0.056013	0.33617	0.31637	-0.11893	-0.15298	0.028512	0.36417	-0.45724	-0.19736	0.58244	0.14258	-0.33133	0.12075	0.5805	0.1241	0.13363
-0.58545	-0.04638	0.65051	0.24048	-0.15501	-0.20938	0.92404	-0.013096	0.32368	-0.080288	-0.53966	0.68807	-0.1628	0.94382	-0.34343	-0.43241	-0.19905
-0.65246	0.040107	0.12594	0.51679	0.27483	-0.56142	0.22575	-0.028976	0.67636	-0.56191	-0.62642	0.506	-0.33983	0.27185	0.058274	0.29747	0.7038
-0.77023	0.040805	-0.26778	0.54065	0.57618	-0.011681	0.13163	0.047807	0.28789	-0.0033615	-0.26944	0.34054	-0.18429	-0.21184	-0.38723	-0.074812	0.71745
-0.15022	0.023932	0.9291	0.53701	0.06154	0.096082	-0.065738	0.32746	0.15835	-0.77743	-0.27287	-0.32316	-0.17185	0.36009	-0.22051	0.37923	0.41577
-0.27021	-0.12278	0.14608	-0.25153	0.63786	-0.23408	-0.83065	0.87001	0.089259	-0.93012	-0.022794	0.33112	0.27653	0.13777	-0.0011367	0.94614	0.36477
-0.14571	-0.13145	0.23954	0.48299	0.72801	-0.089918	-0.11922	0.30867	0.33691	-0.13206	-0.82861	0.39317	-0.048842	0.69363	0.22606	0.84401	0.39716
-0.63462	0.008854	0.61589	0.52147	0.32189	-0.15863	0.26307	0.35774	-0.57391	-0.087101	-0.89459	0.30929	0.24166	-0.010489	-0.47929	-0.32332	-0.17384
-0.3393	-0.14401	0.6425	0.28063	0.014221	0.59048	0.26127	0.59406	-0.32326	-0.29919	0.83522	0.19958	-0.18278	0.19206	-0.34203	-0.32487	-0.22084
-0.72791	0.034719	0.64207	-0.087765	0.060612	-0.3955	-0.32876	0.45408	-0.38909	-0.54892	0.67665	0.062135	0.057481	0.70658	-0.4063	-0.47295	-0.36108
-0.6476	0.11247	0.67188	0.07394	-0.63323	-0.18627	0.28479	0.79874	0.55677	-0.8886	0.60978	0.40461	0.22193	0.27266	-0.45257	0.64115	0.24524
0.2439	0.044803	0.79342	0.79098	0.5017	0.95187	0.46195	0.31952	-0.55307	-0.45034	0.020478	0.25017	-0.30307	0.62013	0.35988	0.36101	0.065318
-0.40049	0.095199	0.39294	0.34592	0.36527	0.42821	0.32164	-0.092065	-0.83639	-0.2418	-0.7157	-0.76677	-0.10565	0.79808	0.084781	0.45813	0.33249
0.15316	-0.20222	0.39705	0.081213	0.81112	0.39523	-0.3505	0.88259	-0.070387	-0.071991	0.83212	0.82606	0.25021	0.16392	-0.48212	0.17885	-0.014887
-0.28922	0.13952	0.8042	-0.037341	-0.24213	0.30838	0.96108	0.4593	-0.7022	-0.42143	-0.33429	-0.30619	-0.40608	0.46651	-0.042022	-0.45684	-0.3338
-0.26513	0.077281	-0.085867	0.67315	0.53064	0.45298	-0.64825	0.58514	0.52338	0.47665	-0.27661	0.31259	0.43935	0.45125	-0.66343	0.050201	-0.2069
-0.66207	0.10515	0.49168	0.24722	0.044432	0.5237	0.78868	0.75376	-0.65673	-0.569	-0.91006	-0.34153	0.24423	-0.51035	-0.68171	-0.33689	-0.051783
-0.10737	-0.31085	0.56136	-0.1524	0.86388	-0.08704	0.80096	0.24416	-0.15798	-0.58842	-0.24901	-0.55288	-0.35839	0.84047	-0.2179	0.35676	0.55364
-0.7048	-0.10259	0.56441	0.61774	0.03514	-0.36623	0.10411	0.75851	0.7572	0.48236	-0.65357	0.96599	0.37641	0.8308	-0.51818	0.080853	-0.33032
-0.92244	-0.025574	0.023069	-0.21683	0.41191	-0.24061	0.83423	-0.21213	-0.33677	0.076111	0.51312	-0.24918	-0.094044	0.77085	-0.91766	-0.3416	0.28315
-0.98823	0.18108	0.095185	0.86576	-0.29958	0.71514	0.21946	0.3552	-0.47863	-0.2354	0.52803	-0.58718	-0.038083	0.80774	0.8229	0.97562	0.22355
-0.050345	-0.25693	0.78244	0.77528	0.47217	0.62338	-0.04002	0.64874	0.14013	0.23005	0.33607	0.46933	0.25943	0.5949	-0.3209	0.53892	0.20863
-0.77057	0.078255	0.0099883	-0.53186	0.26025	-0.22079	-0.07491	-0.42728	-0.75597	-0.87297	-0.1482	-0.056007	-0.21227	0.78337	-0.37659	0.3813	0.89638
-0.45448	0.19889	0.28099	0.96444	-0.2457	0.64523	0.38346	0.77228	0.80385	0.43465	0.49495	0.24558	0.38222	0.1934	-0.65952	-0.21108	-0.094015
0.30077	0.027403	0.89858	-0.39419	-0.22987	0.30302	-0.86101	0.77425	-0.055924	-0.32524	0.87406	0.21699	-0.40122	0.58127	0.12983	0.053044	0.016315
-0.10562	0.079384	0.24256	0.80202	0.20461	0.8502	0.74867	0.16378	0.58217	-0.40655	0.001353	0.043353	-0.54238	0.18315	-0.11523	0.05761	0.86782
-0.95119	0.063071	-0.30623	0.57779	0.89979	0.072807	0.83487	-0.54278	-0.74457	-0.244	-0.47638	-0.89141	-0.75666	0.58604	-0.14486	-0.76509	0.41941
0.25301	0.15732	0.89059	0.45742	0.29182	0.85652	0.18665	0.1366	-0.61961	-0.18471	0.37906	-0.128	-0.030204	0.55066	0.1632	-0.22727	-0.23145
0.19378	0.064439	0.52013	-0.35452	0.34668	0.35277	0.40695	0.90848	0.22765	-0.77618	0.6115	-0.12173	0.56119	0.30529	-0.89362	0.24399	0.07451
-0.54949	0.16337	0.13615	-0.42151	-0.019727	0.39013	-0.42067	0.050924	-0.92321	0.042683	0.54777	0.67276	-0.21215	-0.0075628	-0.66639	-0.39384	0.35414
-0.87722	0.26993	-0.11342	0.56829	0.12734	-0.22848	-0.23423	0.022551	0.2787	-0.13313	-0.48203	-0.67138	-0.19131	0.065278	-0.40449	0.043101	0.65185
-0.54108	-0.024457	0.59052	0.89396	0.16227	0.23553	0.48595	0.34888	0.43723	-0.78846	0.50359	0.3826	0.28423	-0.31742	-0.88655	0.40325	0.6479
-0.78451	-0.046667	0.9501	0.32996	-0.12346	-0.58298	0.52408	0.024535	0.38772	-0.67189	0.46376	0.53551	0.39639	0.32933	-0.99041	-0.37268	-0.081852
-0.47567	-0.012357	0.45005	0.39898	0.30529	0.94017	-0.65758	0.55807	-0.72826	-0.87779	0.2916	0.91493	0.5433	0.59574	-0.3753	0.21931	-0.47427
-0.31319	0.069565	0.19452	0.68183	0.65997	0.27654	0.23556	0.2343	-0.094384	-0.48877	0.72863	-0.83242	0.11222	0.61339	-0.097969	0.51354	0.036189
-0.5583	-0.2227	0.59306	0.63315	0.31893	0.42538	0.30764	0.050386	-0.11091	-0.32309	0.10491	-0.1236	0.21817	0.29038	-0.96924	0.22426	0.53801
-0.8485	-0.099756	0.8087	0.49397	-0.46814	-0.51053	0.22268	0.36992	0.52219	-0.84503	0.11626	0.65702	-0.48662	-0.44433	-0.16159	-0.69447	-0.094823
-0.070107	0.24039	0.36059	-0.081622	0.24018	-0.25671	0.3061	-0.044094	-0.11631	-0.0062707	0.40723	0.54291	-0.33446	-0.19186	-0.31884	-0.26307	0.63421
-0.064304	-0.37187	0.46734	0.26079	0.56403	-0.0048161	-0.37679	0.51239	0.84776	0.017726	0.42881	-0.87059	-0.048588	0.80859	-0.3141	0.49192	0.49157
0.73678	0.13403	0.69887	-0.40993	0.69865	-0.42649	-0.091179	0.01361	-0.068277	-0.78017	0.76389	0.84675	-0.44628	-0.2018	-0.41374	-0.9256	0.03536
-0.0089843	-0.021934	0.84542	-0.76906	0.37772	-0.59629	-0.6329	0.35677	-0.45591	-0.90867	0.42652	0.71689	-0.64791	0.85302	0.75443	-0.261	-0.38776
-0.60645	-0.36091	-0.15379	0.00067143	0.99458	0.029039	0.58166	0.1674	-0.19472	-0.39736	0.30339	-0.46471	-0.85175	0.52631	0.4787	0.27183	0.56846
-0.48684	0.083486	0.80259	0.32607	0.03428	0.58057	-0.019637	0.61679	-0.42541	-0.67936	0.1814	0.18269	-0.18764	0.832	-0.27602	-0.92338	-0.37844
-0.74506	0.030163	-0.18541	0.53038	0.34401	0.23487	0.40486	0.38721	0.68797	-0.33805	0.047806	-0.06543	0.068326	0.57741	-0.17581	0.03664	-0.081952
0.13916	0.021714	0.84089	-0.17814	0.32267	-0.59266	0.36143	0.48979	0.16715	-0.45145	-0.23967	-0.39041	0.46712	-0.14749	-0.55698	0.77354	0.22601
-0.53681	0.1839	0.57995	0.38114	-0.13333	-0.11223	0.73304	0.18254	0.27367	-0.2818	0.68227	-0.66692	0.50243	0.91616	-0.20168	0.9549	0.082133
-0.27083	-0.16468	-0.16002	-0.76613	0.66554	0.36478	-0.20808	0.72325	-0.44038	-0.62109	0.6659	-0.83637	-0.54104	0.71184	0.64166	0.069046	0.024272
-0.2507	0.13851	0.29339	-0.42379	-0.4115	0.62684	0.63874	0.77267	-0.27726	0.36383	0.61197	-0.2496	0.34142	0.3119	-0.86101	0.90447	0.88172
0.18968	0.29298	0.61197	0.2017	0.54353	0.18739	0.63574	0.43812	-0.8325	-0.79305	-0.95244	0.098533	0.24853	-0.16878	-0.53341	-0.14993	-0.27603
-0.29794	0.26636	0.40451	0.38958	0.10568	0.21361	0.054063	0.13577	-0.13514	-0.94306	0.28527	-0.93428	0.22317	0.18476	-0.46304	-0.25333	-0.2055
-0.16463	0.016511	0.77273	0.075488	0.49759	-0.23728	-0.004914	-0.2627	-0.56282	-0.86893	-0.20059	-0.81884	-0.43372	0.77546	0.18861	-0.079189	0.30004
-0.48617	-0.29745	0.1996	-0.14368	0.40971	0.81345	-0.1222	0.47026	-0.41732	-0.54798	0.38113	0.888	-0.34484	0.070786	-0.41216	-0.23192	0.56545
-0.9927	-0.15813	0.041897	0.49004	0.12654	0.68174	0.37795	0.2787	-0.48025	0.21155	0.80993	-0.46833	-0.34422	0.63293	0.38606	0.40322	0.39033
0.73349	0.077592	0.94729	-0.53124	0.34008	-0.83066	-0.78183	0.56489	0.29098	-0.8666	0.056492	-0.37055	-0.58195	-0.12523	0.51452	0.086796	0.17123
0.87851	0.077369	0.8675	-0.54972	0.95428	-0.19451	0.35091	0.66486	-0.3421	-0.48671	0.26633	0.84094	0.3018	0.15582	-0.28438	0.56813	0.19358
-0.41315	-0.093005	0.1594	-0.28549	0.049338	0.7087	-0.29538	0.96436	-0.64326	-0.52274	-0.36366	-0.26413	-0.69611	-0.060541	0.31161	-0.097043	0.083665
0.25417	-0.012979	0.74442	-0.22729	0.77671	-0.30532	0.020903	0.51678	-0.27972	-0.74206	-0.7853	-0.84073	0.071606	0.24977	-0.35304	0.089793	-0.16414
0.25296	0.018952	0.94021	0.071472	0.35223	-0.29426	-0.74517	0.31401	0.035141	-0.97747	-0.45403	-0.56507	-0.54277	0.17898	0.24294	-0.27438	-0.018472
-0.75218	0.018264	0.70176	0.5707	-0.0075831	-0.83561	0.22146	-0.07178	0.70839	-0.067885	-0.52562	0.76246	-0.039167	0.26495	-0.91936	-0.56483	0.093758
-0.87217	0.07641	0.66005	-0.028362	-0.16542	-0.33341	0.11405	0.096243	-0.44032	-0.23636	0.8233	0.011107	-0.062167	0.482	-0.24417	-0.82572	-0.39406
-0.15763	-0.026465	0.22863	0.99535	0.70787	0.78041	0.67408	0.78705	0.60008	-0.093797	-0.9373	-0.69397	0.23928	0.51189	-0.24653	-0.3813	-0.27646
0.13083	0.11877	0.53659	0.21758	0.5557	0.32725	-0.62794	0.8139	-0.051786	-0.90391	-0.78059	0.61671	-0.20891	0.13135	-0.049158	-0.67026	-0.39575
-0.54583	-0.031087	0.67872	0.90851	0.59043	-0.72931	-0.080784	-0.031142	0.13707	-0.73375	-0.38253	0.79231	-0.059703	0.2255	-0.46922	0.42136	0.69141
-0.24741	-0.04108	0.95086	-0.11203	-0.12881	0.13018	-0.25179	0.82407	-0.56172	-0.11343	-0.63121	-0.63896	0.37578	-0.0028436	-0.37729	0.59544	0.040318
-0.48679	0.21369	0.70305	0.076519	-0.28441	0.35021	-0.54039	0.11539	-0.63998	-0.28996	-0.53703	0.73636	-0.45509	-0.075784	0.15106	-0.79698	-0.021164
-0.52973	-0.17073	0.72658	0.54666	-0.10476	-0.39652	0.35958	0.11783	0.83929	0.16576	0.23412	-0.41822	-0.10737	0.42551	-0.37599	0.4169	0.71668
-0.83466	0.025408	0.0097225	-0.28249	-0.061323	0.88921	-0.77855	0.5084	-0.69405	-0.51765	0.0030658	0.70896	-0.11926	0.38309	-0.031608	-0.15962	-0.086928
-0.83897	-0.17908	0.52733	0.79378	0.19078	0.63835	-0.81662	0.38339	-0.54715	0.21031	0.64819	0.085782	0.48795	0.61735	-0.41567	0.6778	-0.16237
-0.090632	0.015914	0.059433	0.71469	0.85244	0.411	0.080041	0.1547	0.6946	0.083018	0.66055	-0.24061	0.11014	0.91952	-0.40968	0.22717	0.20564
-0.76433	-0.057341	-0.31593	0.61792	0.78697	-0.057128	0.42429	0.46337	0.64835	-0.44512	-0.77093	-0.96784	-0.18108	0.8127	-0.01069	-0.18808	-0.2642
-0.16661	-0.105	0.50424	0.16514	0.60108	-0.14138	0.83086	0.24728	-0.14547	0.25167	-0.23887	0.0065133	-0.37996	0.47344	0.18751	-0.58612	-0.15149
0.26218	0.31274	0.78348	0.14794	-0.049122	0.19911	0.17467	0.32952	0.046296	-0.97333	-0.61895	-0.44932	0.070305	-0.23351	-0.46319	-0.29505	0.13053
-0.93629	-0.32486	0.30028	-0.16323	0.023321	-0.061292	0.59741	0.065813	-0.059298	-0.15673	-0.2577	0.23939	-0.74528	0.60559	0.19126	-0.61369	-0.13728
-0.8789	-0.23636	0.64875	0.24828	-0.25723	0.27205	-0.076425	0.8701	-0.23348	0.45259	0.47113	0.68044	0.040049	0.14699	-0.17049	-0.31083	-0.08259
0.58319	0.23376	0.049681	0.15767	0.95491	0.16541	0.079221	0.92193	0.56973	-0.48015	0.16235	0.58184	0.34609	0.15224	-0.38632	0.8753	0.43499
0.55295	0.11374	0.65106	-0.42334	0.75054	0.4855	-0.36553	0.64748	-0.95282	-0.59714	-0.21161	0.13659	0.11696	0.55434	0.19531	0.66114	0.10406
0.086042	0.11335	0.86027	0.23086	-0.079024	-0.12666	-0.63292	0.16025	0.73621	-0.25791	-0.51198	0.29042	-0.28536	0.024534	-0.58758	-0.32691	0.53584
-0.38921	-0.071	0.339	-0.97814	0.21845	-0.28788	-0.66183	0.29417	-0.45635	-0.96304	0.53487	0.83345	0.33742	0.12236	-0.78898	0.73046	0.62524
-0.19936	0.15533	0.89716	0.4434	-0.056322	0.74698	-0.37676	0.45282	-0.97842	0.013222	0.12832	0.1865	0.1517	0.42636	-0.2471	0.68639	0.14894
-0.78967	-0.26314	-0.08981	0.66066	0.35867	0.61435	0.1423	0.60043	0.2053	0.14071	0.093328	-0.066886	0.094219	0.20773	-0.38355	0.76934	0.76232
-0.27136	0.075065	0.46201	0.52325	-0.032297	0.85419	-0.78272	0.1931	-0.028505	-0.6499	0.13949	0.80483	0.25467	0.41561	-0.42273	0.062669	-0.0085005
-0.71078	-0.18018	0.94482	-0.7476	-0.32281	-0.251	-0.34253	0.29837	-0.58594	-0.78021	0.19656	-0.11525	0.5864	0.5914	-0.86742	0.83798	-0.04243
-0.47236	0.026904	-0.19634	0.4848	0.69489	-0.16369	-0.14343	0.027902	0.78598	-0.55813	-0.58574	-0.44752	-0.08183	0.60378	-0.34388	-0.38411	-0.058293
