# Supplementary material for: Distinct cellular states determine calcium signaling response
Source: Mol Syst Biol. 2016 Dec 15;12(12):894. doi: 10.15252/msb.20167137 (PMC5199124; doi:10.15252/msb.20167137)
Supplement: Supplementary file 6 — Source Data for Figure 3 [file MSB-12-894-s005.zip › parameterDistributionGroup/parameterDistribution148.csv]

-0.16381	0.16196	-0.05318	0.32053	0.95077	0.42403	0.12254	0.18902	-0.0047552	-0.62289	0.26573	0.23071	-0.27554	0.28717	-0.033481	-0.63998	-0.36343
-0.37382	0.37976	-0.08708	0.16347	0.51391	0.41995	-0.26876	0.022853	0.022041	-0.93578	0.1959	-0.40144	0.25989	0.29954	-0.067097	0.96117	-0.034206
-0.72287	0.020404	-0.68242	0.12037	0.67267	0.11718	-0.86632	0.23973	0.98022	-0.17133	0.182	0.41036	-0.050749	0.79888	-0.33491	0.59381	0.48075
-0.89469	-0.045838	0.69822	-0.78526	-0.064487	-0.8301	0.62504	0.12233	-0.12552	-0.61938	-0.11903	-0.017107	-0.1539	0.93636	0.26425	0.40028	0.078399
-0.87784	-0.27698	0.64022	-0.35147	0.089816	0.089795	0.21925	0.32864	-0.86932	-0.057593	-0.47491	0.32592	-0.31132	0.75628	0.63956	0.06241	-0.33844
-0.3987	0.10191	-0.091747	0.44989	0.67967	0.2537	-0.73572	-0.81392	0.17641	0.16287	-0.84802	0.31099	0.42291	0.83259	-0.82495	0.41525	-0.12888
-0.26592	0.22326	-0.087089	-0.44421	0.76489	-0.02161	0.90437	0.51047	-0.12951	-0.67729	0.19934	-0.33183	0.73888	0.23563	-0.28385	0.68736	-0.6173
-0.75177	-0.024994	0.62098	0.89161	0.48646	-0.47077	-0.50123	-0.44323	0.39952	-0.99709	0.19988	0.85098	0.28789	0.15249	-0.58439	0.30646	-0.00057041
-0.17023	0.051913	0.79892	0.33549	0.78344	-0.12974	0.68639	0.19597	-0.21852	-0.70453	-0.78843	-0.73474	-0.14386	0.1711	-0.8093	-0.86038	-0.30663
-0.69213	-0.038857	-0.10199	0.46151	0.53463	0.39671	-0.77362	0.77409	0.4891	-0.7332	0.38909	0.63388	-0.19539	0.23666	-0.60802	-0.64619	-0.4955
-0.69802	0.18697	0.58519	0.28827	-0.24888	0.4823	-0.65613	0.84754	-0.094781	0.43716	0.15423	-0.26239	0.87349	0.42412	-0.94812	0.67522	-0.52555
0.16713	-0.10279	0.35275	0.47195	0.79006	0.33638	0.75829	0.43835	0.6897	-0.014545	0.70342	0.78147	0.094592	0.073386	-0.67801	0.49247	0.43439
-0.037343	-0.0054603	0.6677	-0.78565	0.38903	-0.022703	-0.34626	0.93503	-0.44016	-0.87896	-0.46516	0.81899	-0.14633	0.17256	0.15485	-0.2486	-0.52318
-0.2872	0.12616	0.46487	-0.47599	0.17841	-0.57662	0.0064826	-0.22623	0.64084	0.042286	-0.81531	-0.4479	-0.37934	0.6411	-0.5917	-0.72929	0.21973
-0.61552	0.31897	-0.015024	0.33766	0.85106	-0.19485	0.41495	-0.092587	-0.90733	-0.53618	0.13859	0.17517	-0.0014383	0.40877	0.33614	0.26109	-0.26548
-0.52489	0.022423	0.57832	0.3035	0.75656	-0.20099	-0.12531	0.24496	-0.57176	-0.31354	-0.18006	0.37106	0.12248	0.38442	-0.29406	0.44341	-0.25922
-0.091681	0.44428	0.11328	-0.10443	0.56164	0.21848	-0.71783	-0.34948	-0.43551	-0.8512	-0.62853	0.96709	0.36929	0.51379	-0.70525	-0.30889	-0.71091
0.18278	0.24742	0.7187	0.12782	0.49423	0.83463	0.83844	0.45939	-0.93492	-0.55824	-0.65956	0.97137	0.10826	-0.16982	-0.025435	0.14445	-0.36748
-0.66021	0.23897	-0.094639	0.44598	0.46026	-0.0021064	-0.53487	0.76243	0.75299	0.10351	-0.86821	0.55665	-0.089268	0.30155	-0.66466	-0.50907	-0.36306
-0.86244	-0.16945	0.75395	-0.42017	-0.13516	-0.87414	0.83666	0.53915	-0.069377	-0.534	0.60589	-0.41266	-0.31681	-0.35668	-0.3883	-0.54315	-0.3302
-0.54547	-0.095718	0.93293	-0.14953	-0.042708	0.036938	0.4771	-0.14569	-0.12206	-0.45495	-0.9208	-0.50847	-0.11	0.078847	-0.62017	-0.17146	0.23384
-0.54538	0.096586	0.24275	0.81837	0.65264	0.09679	0.66758	0.148	0.67637	-0.27672	-0.38743	-0.38189	-0.034711	0.32005	-0.46808	0.4374	0.50045
-0.20697	0.19576	-0.23141	0.40484	0.87193	0.4086	0.050975	0.9587	-0.092746	-0.80599	-0.8694	-0.1821	0.10172	0.040598	-0.020473	0.56496	-0.19356
-0.51597	0.016397	0.81946	0.25393	0.42889	-0.49801	-0.94839	0.41214	0.055126	-0.091484	0.56904	-0.17108	-0.32735	0.04018	-0.54602	-0.66668	-0.21449
-0.54859	0.20091	0.49886	0.53986	0.20539	0.28737	-0.32939	-0.023014	0.15647	-0.36303	0.24372	0.96534	-0.20063	0.78577	0.004751	0.89146	0.60273
-0.21825	-0.058635	0.51297	0.15209	0.45131	-0.043587	0.61541	0.44035	0.54257	-0.27986	0.84731	0.1402	-0.12454	0.80289	0.0048727	0.64701	0.36019
-0.6477	-0.044559	-0.30213	0.30077	0.78595	0.40177	-0.3008	0.2664	-0.28321	0.094931	0.19402	-0.35554	-0.33542	0.75735	0.42057	0.12492	-0.25575
0.33035	0.031614	0.78908	0.52433	0.8324	0.18926	0.45492	0.68229	0.32452	-0.36458	-0.27422	-0.46166	0.24398	0.13116	-0.11058	0.058053	-0.65111
-0.55144	0.1219	0.61233	0.43384	0.11388	0.29662	0.38183	0.14075	-0.15646	-0.24784	0.1031	0.7199	0.41767	-0.28675	-0.70332	0.75507	0.0028662
-0.72617	0.57482	0.98385	0.51946	-0.75711	0.47266	-0.071993	0.91482	0.22328	-0.61066	0.21295	0.42543	0.41409	0.02303	-0.74694	-0.21156	-0.555
-0.30598	0.069143	0.7252	0.62935	0.50161	0.028569	-0.10228	0.90243	-0.35951	-0.40784	0.53231	0.14858	-0.25205	-0.43557	-0.22766	-0.36538	-0.30359
-0.31972	-0.10806	0.24146	0.84497	0.62986	0.82473	0.84125	0.85632	0.52053	-0.60782	0.51705	0.36945	0.50997	0.51551	-0.24281	0.84109	-0.17127
-0.40919	0.11021	0.852	0.30819	0.17569	0.56836	-0.71095	-0.32914	-0.74738	0.1028	-0.80889	-0.20287	0.6949	0.73759	-0.70216	0.83187	-0.68822
0.077223	0.12283	0.54904	-0.22893	0.89658	0.92169	-0.43744	-0.35731	-0.98672	-0.75482	-0.682	0.41565	0.29906	0.83093	-0.83244	-0.64325	-0.59731
-0.81281	-0.16951	0.25407	0.49842	0.13105	0.57876	-0.37418	0.069239	0.3532	-0.068463	0.517	0.75652	0.074543	0.94305	-0.76208	-0.34356	-0.57638
-0.40204	0.013154	0.1082	0.021526	0.51075	-0.13528	-0.43453	0.13318	0.66086	-0.13049	-0.34819	0.58513	0.14369	0.27016	-0.70904	-0.26938	-0.32376
-0.80678	0.095842	-0.31408	0.46757	0.40512	0.90649	-0.1989	0.0075827	0.2455	0.14675	0.10099	0.037796	-0.039832	0.45793	-0.73368	-0.37079	-0.015748
-0.27039	0.19103	0.52228	0.90808	-0.05605	0.7862	0.71807	0.34078	0.092665	-0.67696	0.1792	-0.10515	0.50632	-0.49196	-0.67046	0.54668	-0.41316
-0.4561	-0.072367	0.89451	-0.17221	0.14278	-0.48532	0.51903	0.079888	-0.032928	0.47645	-0.040596	-0.93347	-0.023691	0.44458	-0.74309	-0.22959	0.15498
-0.8041	0.18781	0.21514	0.50301	0.12954	0.23207	0.5276	0.82866	0.4524	-0.44484	-0.28935	0.24098	-0.052003	0.49965	0.066517	-0.0361	-0.42778
-0.29032	-0.16174	0.40218	-0.082178	0.68311	-0.54321	-0.48747	0.63243	0.38959	-0.51561	0.95162	-0.23887	-0.22697	0.26416	0.2695	-0.31842	-0.44289
-0.34871	0.21078	-0.10455	0.1772	0.63642	0.93153	-0.28717	0.54768	-0.50155	-0.16251	0.85114	-0.30635	0.26026	-0.083206	-0.56658	0.6105	-0.0049863
-0.73928	-0.26254	0.51697	-0.56191	0.072122	0.041696	0.1529	0.35119	-0.27	-0.62386	0.22996	-0.15372	-0.2762	0.92536	0.47977	-0.048377	-0.37172
-0.54899	0.033681	0.43567	0.60895	0.44949	-0.078624	-0.34694	0.71739	0.24038	-0.065117	-0.30146	-0.20525	0.057559	-0.014527	-0.35558	-0.26362	-0.57404
-0.31094	0.31054	-0.058353	0.80437	0.44752	0.39447	0.054899	0.049591	0.49072	0.29033	-0.98268	-0.86086	0.75524	0.030645	-0.72539	0.49119	-0.40403
0.10054	0.17616	0.79159	-0.016253	0.39266	-0.21547	0.71737	0.18912	-0.071118	-0.47172	-0.19855	-0.0022872	-0.27096	0.35115	-0.10928	-0.5009	-0.58477
-0.96876	0.052865	0.20837	-0.32556	-0.22731	0.59465	-0.64773	0.61323	-0.60225	-0.081567	0.76464	0.95368	-0.08178	0.66644	0.34982	0.67341	0.014155
-0.55546	-0.11797	0.81988	-0.57533	0.24288	-0.81822	0.82407	-0.11442	-0.35378	-0.11334	-0.089659	-0.0036159	-0.34234	0.66212	-0.14193	0.47958	0.48023
-0.2982	-0.037076	0.61864	-0.4075	0.1113	0.52726	0.53785	0.87835	-0.50524	-0.76159	0.40002	0.012809	-0.36672	0.032639	-0.062013	-0.95304	-0.66002
-0.31721	0.07867	0.37349	-0.26154	0.37795	0.3267	0.67624	0.23834	0.26249	-0.98402	-0.84607	0.17613	-0.53943	0.72504	0.098606	0.13174	0.64619
-0.55483	0.15972	0.22861	-0.87978	0.10643	-0.032034	0.72563	-0.00011267	-0.79088	-0.5143	-0.11899	-0.75178	0.15918	-0.28274	-0.46037	0.014436	-0.094688
0.5268	0.22129	0.54987	-0.61125	0.84762	0.11734	-0.41088	-0.10587	0.01733	-0.024592	0.14394	0.40507	-0.10781	0.84214	-0.97026	-0.38613	-0.020658
-0.1939	0.083635	0.588	-0.89869	0.33043	-0.28152	-0.051253	-0.0040214	-0.27011	0.2183	0.77196	0.058693	0.41434	0.93884	-0.92003	0.13463	-0.31103
0.34756	0.40479	0.59531	-0.62928	0.029814	0.29003	-0.6108	-0.21446	-0.4562	-0.68767	-0.5017	-0.48565	-0.26486	0.98181	-0.29913	-0.74747	-0.6715
-0.39934	-0.079889	0.4001	0.46435	0.69646	0.43979	0.052746	0.57716	-0.31406	-0.77555	0.65332	0.059875	0.81576	-0.012769	-0.24223	0.96106	-0.65822
-0.26519	0.019651	0.61472	-0.29096	0.19195	-0.10991	-0.62446	0.95136	-0.18051	-0.084443	0.90227	0.71768	-0.11176	-0.24389	-0.45752	0.09036	-0.044407
-0.37493	-0.084506	0.51938	-0.39058	0.62098	-0.32958	-0.53769	0.66357	-0.3495	-0.16513	0.24274	0.26136	-0.12917	0.32085	-0.3204	-0.47161	-0.38007
0.06282	0.23428	0.31172	0.82948	0.89986	0.42743	-0.59468	0.63594	0.20102	-0.23709	0.53283	0.20859	0.038664	0.4534	0.31397	0.39257	-0.53197
-0.61456	0.035244	0.03021	-0.14476	0.53585	0.12012	-0.87046	-0.37042	0.29476	-0.70629	0.02652	-0.79642	0.27686	0.9788	-0.5973	0.28581	-0.22393
0.29889	0.18581	0.78688	-0.73878	0.46002	-0.59902	0.18038	0.31265	0.054578	-0.0040779	0.36547	0.3422	0.607	0.26921	-0.93681	-0.050453	-0.72651
-0.11969	0.29073	0.034475	0.93247	0.88078	0.71931	-0.17215	-0.29077	0.22667	-0.30606	-0.91562	-0.80686	-0.010602	0.45703	-0.89526	-0.48033	-0.021289
-0.027429	0.13243	0.28071	0.10764	0.73087	0.1837	0.34527	0.61117	-0.25731	-0.83319	0.50589	-0.10236	-0.043708	-0.054613	-0.15012	0.54906	0.177
-0.27404	-0.013107	0.50317	0.30776	0.93233	-0.060426	0.32957	-0.28621	-0.77411	-0.49212	-0.084078	0.85785	-0.084918	0.43196	-0.76663	-0.65277	-0.45522
0.10163	0.090095	0.92631	0.40875	0.41484	-0.11537	-0.074623	-0.13797	0.86226	-0.56864	-0.85697	0.21822	0.06239	0.58021	-0.32721	-0.43009	-0.55285
-0.62082	-0.26565	0.066504	-0.65101	0.7089	-0.13568	0.10601	0.025157	0.17732	-0.69325	-0.54628	0.022467	-0.15581	0.79322	-0.79382	-0.85752	-0.33285
-0.76878	-0.10025	-0.26452	0.6711	0.98449	0.016349	0.028781	-0.38188	0.42175	-0.74087	0.95416	0.032957	0.05157	0.44477	-0.94186	0.3167	0.64869
0.13834	0.33759	0.15131	0.92522	0.9266	0.9079	-0.13545	0.043053	-0.30309	-0.9445	-0.46346	0.47027	0.67909	-0.33488	-0.65945	0.76584	-0.19029
-0.74382	0.041773	0.54916	0.56369	0.038779	-0.080648	-0.083059	0.91387	0.27294	-0.32477	0.45205	-0.61162	-0.19208	-0.25483	0.19093	-0.033947	-0.095808
0.1319	0.03323	0.37542	-0.74548	0.80997	-0.30466	-0.10154	0.73311	-0.51128	-0.29915	0.14758	0.5176	-0.14469	-0.18256	-0.26131	-0.096689	-0.19371
-0.98278	-0.04522	0.1217	0.97074	-0.11232	0.70916	-0.5283	0.87024	0.78106	-0.92152	0.60274	-0.56461	-0.022104	-0.17763	-0.16212	0.34763	0.1586
-0.45116	0.20085	0.37141	0.41271	-0.047251	0.90298	0.91297	0.73019	-0.52191	-0.26032	-0.45134	-0.24968	-0.391	-0.37191	-0.29347	-0.41827	-0.15087
-0.11935	-0.13645	0.94615	-0.62685	0.0084452	-0.37028	-0.060815	0.66813	0.42785	-0.56446	-0.3673	0.047738	-0.14509	0.79637	0.21761	0.086114	-0.26894
-0.52796	-0.13739	-0.30347	0.88002	0.80355	0.88717	0.69477	-0.010419	0.49329	-0.011122	0.39152	0.40736	-0.35403	0.2634	-0.68294	-0.48411	0.20149
0.56312	0.24158	0.87783	0.013653	0.67295	0.22749	-0.54521	-0.4528	-0.15643	-0.5033	-0.51915	0.17061	-0.50194	0.0068774	-0.57121	-0.55577	0.64259
-0.19814	-0.072251	0.98069	-0.08126	0.33748	0.60564	0.34722	0.071584	-0.76062	-0.87934	-0.2631	0.72326	-0.74192	0.24124	-0.073611	-0.95429	-0.18392
-0.55786	-0.0086068	0.23115	-0.29905	0.14593	0.6307	0.98024	0.54787	-0.39207	0.033977	0.33364	0.47461	-0.34049	0.46005	0.048486	0.76422	0.85875
-0.17252	0.24196	0.66343	-0.17154	0.7822	-0.388	0.31652	-0.12224	-0.65795	-0.54294	-0.09756	-0.5339	-0.053367	-0.083215	-0.73771	-0.49744	-0.31464
-0.40482	0.19703	0.84587	-0.42443	0.34642	-0.16108	0.53202	-0.5161	-0.86212	-0.511	-0.033219	0.89303	-0.10998	0.70515	-0.31405	0.11649	0.2497
-0.63902	0.011082	0.77149	-0.39978	0.17109	-0.55385	-0.29607	0.20577	0.33186	-0.59923	0.4783	0.5747	0.39931	0.95481	-0.628	0.57017	-0.23384
-0.57342	0.22677	-0.13205	-0.31423	0.61895	0.46801	-0.87074	0.24959	-0.4389	-0.27719	0.055046	0.65855	0.36877	0.17266	-0.7964	-0.2408	-0.62944
-0.38192	0.011782	0.73122	0.40623	-0.23945	0.066534	-0.018656	0.31698	0.53633	-0.20004	-0.62575	-0.43046	-0.004668	0.75117	0.30658	0.7258	-0.40291
-0.089137	0.14593	0.98215	0.13579	-0.032377	0.23003	-0.58704	-0.10959	0.20486	-0.4209	0.2348	0.47287	0.21572	0.34993	-0.83814	-0.082904	-0.158
-0.23716	0.066157	0.21825	-0.31207	0.662	0.16343	-0.25248	-0.33126	-0.75671	-0.92992	-0.91079	-0.61414	0.14187	0.26492	-0.33809	-0.0064987	-0.45624
-0.77757	0.02717	0.71918	0.88587	0.68189	0.29895	0.65477	0.32926	-0.50733	0.097109	0.53	0.62775	0.49337	0.89543	-0.82651	-0.19165	-0.43793
-0.65991	0.072651	0.59583	-0.17311	-0.46831	0.45645	-0.92984	0.85712	-0.32676	-0.34841	0.17321	-0.764	-0.073694	-0.43951	-0.25474	0.57532	0.5059
-0.16254	-0.10016	0.81982	-0.13717	0.48866	-0.53909	-0.28843	0.3094	0.1563	-0.83636	0.693	0.91443	-0.14865	0.20079	-0.29013	-0.99863	-0.82976
-0.92455	-0.12332	-0.36004	-0.89258	0.45529	-0.1115	0.064976	0.46119	0.050846	0.059217	0.00026226	-0.59307	0.20844	0.99446	-0.21367	0.31604	-0.22765
0.01048	0.25314	0.43016	0.7306	0.83247	0.84505	-0.080639	-0.15818	-0.7125	-0.17386	-0.42043	-0.005885	-0.19794	0.65077	-0.43329	-0.71238	-0.29341
0.43013	-0.15573	0.98112	-0.084326	0.78837	-0.20819	-0.24227	0.91521	0.14911	-0.94192	0.63692	0.65948	-0.10974	-0.4578	-0.29528	0.45364	0.36181
0.66806	-0.11121	0.31822	0.031211	0.78457	0.63408	-0.85596	0.55397	0.23797	-0.84023	-0.64829	0.66013	-0.81265	0.31108	0.47827	0.70528	0.88404
-0.26522	-0.14659	0.73044	-0.0060592	0.53585	-0.096328	-0.76434	0.27798	-0.7238	-0.076646	0.72997	-0.23677	0.12236	-0.47883	-0.79007	0.12351	0.066176
-0.95496	0.08709	0.43232	0.38807	0.25124	0.44874	-0.96187	0.46418	-0.96413	-0.38885	0.96817	0.35358	0.65726	-0.16229	-0.88999	0.025149	-0.78616
-0.25474	-0.18206	0.59532	0.43917	0.80669	-0.57971	0.75175	0.17772	0.1924	-0.31979	0.084035	-0.61385	0.28126	-0.43602	-0.6319	0.91989	0.4427
-0.64007	-0.048825	0.48783	-0.13887	0.37307	-0.3302	-0.35308	0.61808	0.56684	-0.35538	-0.030914	0.69711	0.36365	0.77778	-0.72301	0.69823	0.50292
-0.56586	-0.10928	0.84385	0.50328	0.35155	0.0050391	-0.18739	0.27834	0.040766	-0.34717	0.72744	0.66956	-0.56295	-0.019555	-0.50799	0.086839	0.8248
-0.92079	-0.36843	0.28697	0.12783	0.4086	0.1092	-0.12366	0.69954	-0.19916	-0.45707	-0.64504	0.93074	-0.22787	-0.21057	-0.47077	-0.72739	-0.14065
-0.02859	0.073548	0.26289	-0.1426	0.96926	0.5112	-0.67823	0.052319	-0.56384	-0.90282	0.056732	-0.98752	0.036191	0.21178	-0.80817	-0.66338	-0.49757
-0.55175	0.02987	-0.19122	-0.78147	0.32005	-0.22046	0.11106	0.46801	0.37217	0.24325	0.24014	0.1623	0.12434	0.75464	-0.54478	0.13719	0.0076075
-0.073556	0.19159	0.059714	0.50204	0.83883	0.27281	-0.51972	0.39315	0.46798	-0.44324	-0.38873	-0.030204	0.19081	0.40363	-0.73959	0.58406	0.12769
-0.64028	-0.057712	0.82757	-0.20026	-0.076242	0.37309	-0.86521	0.33422	-0.4877	-0.55288	0.42996	-0.61976	-0.038358	0.59913	-0.13405	0.37024	-0.016248
-0.63282	0.03545	0.86578	0.49699	-0.34493	0.10385	-0.37335	0.052083	0.49638	0.20678	-0.97649	-0.54737	0.18018	0.60107	-0.57625	0.29391	0.13253
-0.61265	0.069505	0.66232	0.51392	-0.034533	0.17272	0.16144	0.62559	0.27333	-0.71446	0.422	0.34957	0.25481	-0.54389	-0.89289	-0.13187	-0.474
-0.58803	0.32153	0.019658	-0.92811	0.70934	-0.71886	0.76609	-0.61376	-0.82908	-0.43603	0.25389	-0.35032	-0.18804	0.78452	-0.15379	-0.67483	-0.52871
-0.051172	-0.35462	0.75538	0.10659	0.36623	0.57557	-0.1118	0.9026	-0.24641	0.011846	0.70473	-0.22194	-0.068601	-0.051659	-0.7196	0.082574	0.10407
-0.71753	-0.30537	-0.0068913	0.42521	0.5271	0.5336	-0.30752	0.60634	0.39306	0.12123	0.36096	0.95462	0.11622	0.69247	-0.58315	-0.43372	-0.44682
-0.2945	-0.036311	0.1087	-0.0096157	0.82528	0.60002	0.39633	0.39629	-0.32027	-0.60045	0.29863	-0.10191	-0.46647	0.60215	0.84276	0.99423	0.77715
0.073535	0.18287	0.23433	0.010878	0.63962	0.96227	0.19538	-0.24567	-0.46067	-0.49569	0.22861	0.28928	-0.6768	0.7326	0.29413	-0.61396	-0.26848
-0.59111	-0.10646	0.63937	0.77175	0.54686	0.41018	0.44948	0.74067	0.27167	-0.76414	-0.29964	-0.026367	0.33285	0.67749	-0.65191	0.99106	0.5898
-0.94734	0.0098493	-0.17135	0.95974	0.81272	-0.37297	0.15523	-0.19294	0.9498	-0.61068	0.32728	-0.21354	0.092309	-0.01575	-0.79419	0.63513	0.62672
-0.38416	0.020944	0.18425	0.43084	0.10279	0.6492	0.080006	0.66545	0.38016	-0.32462	0.56744	-0.53465	-0.48583	-0.15164	-0.1697	-0.61686	-0.14383
-0.61701	0.0037178	0.50724	0.4334	0.62113	-0.73032	0.64954	0.40309	-0.11999	-0.11978	-0.45504	-0.40433	0.42197	-0.46661	-0.89086	0.30125	-0.19454
-0.085432	0.097284	0.76539	0.72554	0.23878	0.13841	0.094581	0.43429	0.45614	-0.11188	-0.652	0.14609	0.15444	0.27252	-0.17512	-0.17203	-0.67764
-0.79936	-0.25563	0.47906	0.21128	0.4919	0.11651	0.49084	0.50877	-0.50223	-0.32606	-0.15935	-0.36301	-0.14585	0.70288	0.17756	-0.14876	-0.35238
0.29478	0.075204	0.32077	0.58319	0.97806	0.67297	-0.8533	0.66543	-0.061541	-0.4829	0.5954	0.54418	0.11063	-0.15394	-0.44753	0.94952	0.35901
-0.43067	-0.13996	0.15938	0.36257	0.47077	0.13308	-0.070908	0.07186	0.59267	-0.4321	-0.93656	-0.31892	-0.34138	0.4556	0.33461	0.52055	0.55223
