# Supplementary material for: Distinct cellular states determine calcium signaling response
Source: Mol Syst Biol. 2016 Dec 15;12(12):894. doi: 10.15252/msb.20167137 (PMC5199124; doi:10.15252/msb.20167137)
Supplement: Supplementary file 6 — Source Data for Figure 3 [file MSB-12-894-s005.zip › parameterDistributionGroup/parameterDistribution149.csv]

-0.73476	-0.23335	0.46123	-0.19003	0.080529	-0.30562	-0.31053	0.20035	0.44451	-0.14497	-0.93216	-0.23417	-0.20897	0.70766	-0.4303	-0.16804	-0.15822
-0.48759	0.048539	0.63392	0.42318	-0.22706	0.88013	-0.3166	0.32251	-0.059537	-0.73346	-0.085013	-0.2784	-0.70837	0.61933	0.47139	-0.85282	-0.73084
-0.258	0.257	0.18007	-0.72829	0.50736	-0.2433	0.59051	0.34831	-0.908	-0.75805	-0.10005	0.10977	-0.38397	-0.87234	-0.70991	0.2861	0.98881
-0.75475	-0.22461	0.96169	-0.071283	-0.091095	-0.52959	0.28939	0.27807	0.099171	-0.76313	-0.59951	0.67402	0.054976	0.19561	-0.50173	0.45668	0.19354
-0.002181	-0.17602	0.87608	0.51717	0.38422	-0.049725	-0.45926	0.38115	0.78799	0.24882	0.90055	0.70238	0.019066	0.9045	-0.08102	0.37359	0.0077376
-0.67935	-0.1143	0.43238	0.43175	0.057661	0.14426	-0.69535	0.83391	-0.077253	0.39802	0.32742	0.91599	0.42784	-0.088245	-0.86753	0.89843	0.22232
-0.84749	-0.28662	0.15154	0.11105	0.43076	0.73931	0.44159	0.73193	-0.62143	-0.16015	-0.73146	-0.07658	-0.57348	0.80516	0.69836	-0.53928	-0.58108
-0.82846	-0.16611	0.10895	-0.8035	0.80305	-0.268	0.89667	0.038998	-0.91215	-0.64579	0.093495	0.18151	0.37277	0.26851	-0.9053	0.65424	0.37165
-0.52231	0.18724	-0.54481	-0.26361	0.91784	-0.79964	0.30714	0.83157	0.63611	-0.54552	-0.65251	-0.50366	-0.29701	0.16588	0.22849	0.49446	0.1041
-0.059085	0.2487	0.69219	-0.72971	-0.45862	0.15387	0.69078	0.055372	-0.0611	-0.98031	-0.82645	-0.19596	-0.9027	-0.26633	-0.13208	-0.40087	0.60899
-0.23108	0.0099094	0.49239	0.30616	0.92417	0.21339	0.5118	0.10595	-0.58759	-0.2529	-0.18458	-0.32229	0.033683	0.61605	-0.67335	0.020446	-0.092264
-0.35706	0.13357	-0.33201	-0.34525	0.54913	0.31091	0.12297	0.16281	0.027156	-0.44615	-0.58324	-0.76529	-0.16498	0.10963	-0.8287	-0.66713	-0.17594
-0.54398	0.16488	0.34481	-0.32825	0.2611	0.28854	-0.95247	0.34587	-0.80551	-0.19592	0.14075	0.3262	0.032794	-0.49362	-0.8835	0.44226	0.60431
-0.33224	0.044978	0.5534	0.14514	-0.17803	0.49548	-0.81097	0.39795	0.50931	-0.40565	0.12683	0.51887	-0.27047	0.48108	-0.20748	0.68789	0.931
-0.62133	-0.042394	0.94051	0.68875	-0.32271	0.70947	-0.13288	0.74475	0.33873	-0.9133	-0.19456	0.051726	-0.17077	0.23307	-0.36889	-0.45597	-0.22756
-0.72596	0.18664	0.52445	0.75995	-0.0056046	0.864	-0.14658	-0.020726	0.042535	-0.011507	-0.55625	-0.092849	0.092269	0.94245	-0.59184	0.77548	0.57699
-0.40698	0.12415	0.36447	0.09199	0.40443	-0.10162	-0.40892	0.020308	0.010106	-0.36263	0.41581	0.32995	-0.21025	0.099549	-0.68945	0.11902	0.39867
-0.4239	0.084483	-0.047556	-0.45924	0.6219	-0.93715	-0.78617	0.66933	0.48986	-0.69077	-0.2027	-0.84799	0.13268	-0.057217	-0.43223	0.48268	-0.18442
-0.59387	0.089331	-0.012158	-0.40663	0.67921	-0.85759	0.24052	0.53709	0.1486	-0.19431	0.92337	-0.0015437	-0.046115	-0.052851	-0.29417	0.90652	0.62312
-0.3322	0.25058	0.18394	0.24183	0.47079	-0.084777	-0.32342	0.83568	0.182	-0.38098	-0.94955	-0.54898	0.2709	-0.45907	-0.78052	0.85082	0.36127
-0.8668	-0.16268	0.77978	-0.35695	-0.40843	-0.12574	-0.37616	0.014303	0.36322	-0.61146	-0.42658	-0.51681	-0.0474	0.51659	-0.83637	-0.062644	0.25179
-0.61805	0.15796	0.19373	-0.50405	-0.21452	-0.3802	-0.20733	0.34556	0.39961	-0.31846	0.14822	-0.11848	-0.32706	-0.033169	-0.26083	0.26944	0.60493
-0.51275	0.088972	-0.43946	-0.51402	0.86561	-0.68426	0.86439	0.28208	0.65555	-0.80292	0.24673	-0.44622	-0.13442	0.373	-0.50585	0.55678	0.45836
0.029629	0.11711	0.56253	-0.08763	0.60202	0.071468	-0.47795	0.076093	-0.48793	-0.91341	-0.59748	0.60342	-0.51716	-0.22768	-0.062988	-0.084796	0.17799
-0.62738	0.082182	0.29655	0.56893	0.41277	0.01236	0.21242	-0.10352	0.45176	-0.39325	0.10648	0.78315	-0.19126	0.91573	-0.62653	-0.76161	-0.5641
-0.8149	-0.22565	-0.43891	0.23606	0.93442	0.6634	0.33732	0.35444	-0.36835	-0.76638	0.54499	-0.59556	-0.27745	0.18616	-0.07603	0.98591	0.97383
-0.62882	0.18409	-0.41308	0.52947	0.52242	0.77942	-0.47655	0.87243	0.2148	-0.35111	0.055714	0.90889	-0.38009	-0.64356	-0.6849	-0.098559	0.66058
-0.33601	0.12077	0.21799	0.939	0.97059	-0.80326	-0.23626	0.59686	0.5355	-0.90223	0.48353	0.58968	-0.87651	-0.48726	0.94495	0.14436	0.20769
-0.66616	-0.016774	0.13917	0.55978	0.69752	0.23389	0.26801	0.66638	0.000717	-0.33534	-0.98935	-0.11284	-0.76589	0.34059	0.59276	-0.89518	-0.50024
-0.71028	0.1697	0.26753	-0.32434	-0.13124	0.4726	-0.22339	0.48381	-0.40515	-0.8883	0.52385	0.81111	0.16713	0.22038	-0.68811	0.84656	0.46047
-0.78797	0.035466	0.5513	-0.030983	-0.36823	0.22132	-0.28702	0.63099	0.3181	-0.39829	-0.33685	-0.15261	-0.17777	0.23938	-0.71837	-0.47132	-0.12114
-0.95674	0.1284	-0.20431	-0.070545	0.029355	-0.51237	-0.75157	0.61731	0.88607	-0.37812	-0.2753	0.98643	0.24984	0.12138	-0.84082	0.12778	-0.30645
0.25161	0.1254	0.80815	0.30382	0.33445	0.66505	-0.6294	0.81814	0.031414	-0.31269	-0.016979	-0.26504	0.41744	0.48513	-0.37231	0.32322	-0.65898
-0.35909	-0.012825	0.49273	0.69613	0.64074	-0.04487	0.39238	-0.004352	0.2718	-0.027918	0.87354	0.99757	-0.37445	0.7467	0.10089	-0.29603	-0.14083
-0.94682	-0.079481	-0.00060568	-0.54396	0.3256	-0.028276	0.67567	-0.2103	-0.26335	-0.4314	-0.34837	0.60933	-0.34159	0.38916	-0.7467	0.2346	0.87167
-0.12425	-0.018734	0.32971	0.28064	0.75705	0.66578	-0.40077	0.39439	-0.45147	-0.38793	0.89026	0.071512	0.025371	-0.47254	-0.67785	0.54611	0.70337
-0.7096	-0.060767	0.6659	-0.47769	-0.20104	0.0098786	-0.26293	-0.28804	-0.19367	-0.50543	-0.85511	-0.5414	-0.14351	0.85992	-0.41336	-0.25628	-0.27305
-0.85508	0.075913	0.72361	0.50035	-0.36392	0.11567	0.21036	-0.58763	0.4396	-0.19727	0.81323	-0.029203	0.06193	0.97289	-0.93512	0.75559	0.99652
-0.60912	0.054562	0.62371	0.15945	0.12259	-0.18152	0.72118	0.32298	0.00894	-0.24019	0.10352	-0.3388	-0.097676	0.1562	-0.21759	0.45152	0.41304
-0.74061	0.10455	-0.095764	0.12885	0.51532	0.089439	-0.40107	0.043192	0.10008	-0.7242	-0.64089	-0.81808	0.0033769	-0.082193	-0.94713	-0.44989	-0.19698
-0.53135	0.061816	0.40217	0.0035433	-0.0081107	0.26078	0.48698	0.52953	0.37874	-0.82815	0.38622	-0.57824	-0.29641	0.65753	0.16345	0.18597	0.017953
-0.3068	0.21491	0.40689	-0.63517	0.53355	-0.44345	-0.51284	0.18958	-0.1838	-0.84339	-0.29827	0.45226	0.051104	0.28851	-0.61198	0.54989	0.39407
-0.59181	0.11303	0.45331	-0.2038	-0.007848	-0.18749	0.022061	0.81836	0.21302	-0.97705	-0.067288	-0.52156	0.27479	0.6025	0.038851	0.83781	-0.44132
-0.80755	-0.0092665	-0.39776	-0.44399	0.40564	0.15842	-0.38113	-0.29754	0.012905	-0.73008	-0.23971	-0.30233	-0.70522	0.26809	-0.34077	0.10988	0.95052
-0.24274	0.02748	0.23377	-0.76723	0.24126	0.45601	-0.095508	0.77624	-0.7827	-0.43103	-0.5433	-0.44561	-0.32687	-0.073855	-0.11594	-0.089684	0.032237
-0.94678	-0.15576	-0.020394	0.85905	0.69092	0.43261	0.16014	-0.19901	-0.13145	-0.21036	-0.087144	-0.24242	-0.52937	0.52349	-0.25104	-0.13512	0.35177
-0.93673	0.021698	0.33185	0.045564	0.46772	-0.84469	-0.77396	0.83566	0.12816	-0.57168	-0.026698	-0.43254	0.28715	0.62883	-0.10695	0.75778	-0.50489
-0.0099335	0.20729	0.37463	0.59315	0.63502	0.33785	0.91309	0.83371	0.3301	-0.51747	-0.96545	-0.077679	-0.20797	-0.90736	-0.91468	0.12772	0.87025
0.41243	0.084637	0.25013	-0.5855	0.97906	0.33297	-0.64798	0.76847	-0.23175	-0.037681	-0.67511	0.73766	0.46433	0.48742	-0.63105	0.63105	-0.30176
-0.54344	0.13208	0.9428	-0.31023	-0.61779	0.19138	0.8743	-0.095822	-0.037175	-0.51043	-0.91817	0.87709	-0.2909	0.30472	-0.99538	-0.30057	0.39311
-0.11827	0.057769	0.75883	0.044969	0.39318	-0.49635	-0.025229	0.57827	0.34231	-0.21862	-0.12456	0.1694	0.12706	0.14488	-0.56994	-0.12455	-0.49245
-0.54146	0.090977	0.34697	-0.24295	0.0058909	-0.11213	-0.016188	0.75665	0.33776	-0.13404	0.4242	0.51442	0.45208	0.25961	-0.77097	0.8564	-0.12671
-0.76827	0.24177	0.35479	0.071625	-0.45136	0.15489	-0.43714	0.11583	0.089874	-0.22826	-0.78841	0.77628	-0.42238	0.097014	-0.17707	-0.90033	-0.49553
-0.86553	-0.30652	0.34313	0.60067	0.28408	0.75112	-0.52653	0.23622	-0.26143	-0.63222	-0.85886	-0.65245	-0.36717	0.60587	0.17155	0.24892	0.13479
-0.56407	0.03446	0.31088	0.55639	0.39427	-0.63858	-0.64116	0.53914	0.902	-0.30707	-0.15567	0.2447	-0.25279	0.36822	0.32145	0.76044	0.34871
-0.6876	-0.31509	0.14378	-0.40335	0.44232	0.60537	-0.0074057	0.57968	-0.98571	-0.73178	0.50697	0.14773	-0.41709	-0.20452	-0.11096	0.43337	0.63039
-0.70155	-0.088557	0.59004	0.54944	0.20181	-0.57462	-0.70431	0.13746	0.59603	-0.12404	-0.39545	0.03098	-0.28902	0.38733	-0.40039	-0.69855	-0.57531
-0.57246	-0.011128	0.60121	0.90937	0.65724	0.42576	-0.61593	0.37214	-0.88411	-0.87858	-0.35747	-0.18291	0.24255	-0.70367	-0.95481	0.32022	0.051012
-0.73446	-0.040237	0.14792	-0.59341	0.35882	0.44684	-0.69354	0.72919	-0.77938	-0.71304	0.29528	-0.87733	0.22364	0.48786	-0.27099	0.66337	-0.18305
-0.37754	0.1067	0.22147	0.37357	0.7871	0.048609	0.045188	0.087298	0.045757	-0.84586	-0.56484	-0.20059	-0.85465	0.61797	0.28673	-0.92088	-0.4364
-0.75685	-0.10624	0.19945	0.95115	0.066933	0.42106	-0.4643	0.82574	0.98535	-0.29738	-0.91056	-0.12884	0.07302	0.11004	-0.81825	-0.12406	-0.30549
-0.2023	0.23981	0.17525	-0.52725	0.53605	-0.36916	-0.18553	-0.13162	-0.63321	-0.33809	0.29898	-0.043909	0.14884	0.52827	-0.39497	0.59437	-0.081698
-0.28098	-0.23626	0.66126	-0.88866	0.56653	-0.44825	0.33587	0.38875	-0.33642	-0.59809	0.19557	-0.41249	-0.36012	0.76279	-0.052428	0.1394	0.1423
-0.27256	-0.19552	0.3721	-0.11145	0.67706	-0.034924	-0.82788	0.22549	0.18534	-0.46039	-0.07934	0.10884	0.30944	0.64728	-0.70522	0.64037	-0.069408
0.11823	-0.049622	0.56074	0.35378	0.91331	-0.060722	-0.30707	0.88011	0.21576	-0.26688	0.79835	0.61673	0.15216	0.42331	-0.0092696	0.35607	-0.34849
-0.77801	-0.086946	0.039228	-0.34366	0.56641	-0.57889	-0.91227	0.18788	-0.045683	-0.52071	0.77171	0.78585	-0.025338	0.089692	-0.53166	-0.20732	-0.4455
-0.71964	-0.12701	0.93448	0.57997	-0.33002	0.51324	0.40983	0.21139	0.24465	-0.25937	-0.3378	0.42065	-0.25638	0.76783	-0.30545	-0.27537	-0.29473
-0.59012	-0.28873	0.74701	-0.22582	0.22629	-0.0039494	-0.59179	0.55126	-0.42831	0.22923	-0.012994	0.41678	0.088592	0.86465	-0.10143	0.38742	-0.16999
-0.42133	0.14407	0.65701	0.6391	0.28659	-0.099163	-0.51575	-0.017852	-0.032715	-0.18843	-0.5818	0.40837	-0.13249	0.94702	0.14655	0.34413	-0.24262
0.4465	0.10002	0.82995	0.0050836	0.49132	0.64653	0.2919	0.87771	-0.17208	-0.47295	0.92886	0.50087	0.51733	-0.26194	-0.90672	0.91683	0.25766
-0.024704	0.29777	0.78798	0.032676	-0.077702	0.36405	-0.10287	0.35563	0.017692	-0.31168	-0.32186	0.028297	0.23348	-0.17965	-0.86296	0.051036	-0.27161
-0.60867	0.3762	0.44988	0.36163	0.13309	0.45693	0.25	0.18363	-0.4479	-0.57978	-0.90505	-0.79765	0.32225	0.46676	-0.96661	-0.67855	-0.77715
-0.51673	0.13	-0.0020255	0.56782	0.49681	0.23865	0.014147	0.35132	0.88489	-0.77152	0.33574	0.80897	0.077341	0.36139	-0.64348	0.081742	-0.20363
-0.56323	0.099898	0.41145	0.22077	0.5245	-0.86493	-0.65808	0.64678	0.34547	-0.097132	-0.38739	0.78519	0.47672	0.69567	-0.071417	0.74821	-0.69233
-0.33967	0.067446	0.6168	0.25736	0.47056	0.42535	-0.55927	0.22076	-0.53124	-0.46952	-0.26916	0.31712	-0.15751	0.18233	-0.29272	-0.25615	-0.18892
-0.97206	0.13682	0.66608	0.94503	0.086211	0.29285	0.55849	0.50292	-0.54823	-0.12852	-0.1457	-0.90915	0.36377	0.6939	-0.21063	0.54129	-0.46314
-0.51604	-0.1516	0.9779	0.39415	0.16739	-0.47728	0.14775	0.4853	0.41643	-0.91494	0.53705	-0.1045	0.13928	0.4982	-0.18541	0.18271	-0.51481
-0.092996	-0.072614	0.21595	0.47316	0.70303	-0.10467	-0.44638	0.46926	0.68157	0.19112	-0.45451	0.66536	0.15435	0.26138	-0.2928	0.627	0.11668
-0.025842	0.079754	-0.17341	0.94542	0.98107	0.66129	0.032319	0.5619	0.53149	-0.31511	0.08727	0.46849	-0.04899	-0.16494	-0.33329	0.080366	-0.014467
-0.89371	0.059409	0.064841	0.58893	0.44015	0.37812	-0.46097	0.4353	-0.32823	-0.46789	-0.12672	0.048389	0.10248	-0.29942	-0.47663	0.24643	-0.16193
-0.47833	0.28886	0.21353	0.75332	0.56775	-0.30659	0.06689	-0.080089	-0.18699	-0.79751	-0.048432	0.47357	-0.47956	-0.28653	-0.28836	-0.087757	0.39052
-0.68347	-0.11113	0.74269	-0.32068	-0.59202	-0.36571	-0.10357	0.53839	0.65983	-0.45501	-0.91116	0.39908	-0.40417	-0.4456	-0.73472	-0.21592	0.54523
-0.34781	-0.00045885	0.34448	0.80331	0.50151	0.74863	-0.31966	0.31193	-0.21583	-0.046357	0.27267	0.78656	-0.25829	-0.43044	-0.80799	-0.4453	0.23955
-0.79942	-0.079208	0.52348	-0.80619	0.24226	-0.16286	0.64812	0.49916	-0.80416	-0.18223	0.0070897	0.33385	0.12271	0.45336	-0.41944	0.82745	0.4224
-0.51471	0.092825	0.75359	0.9517	-0.090771	0.8355	0.22225	-0.10107	-0.21966	-0.25119	-0.62142	0.93312	-0.47237	0.46121	0.22317	0.00018491	-0.011721
-0.6305	-0.17123	0.7031	0.039754	0.45081	-0.81516	-0.55648	-0.047078	0.32611	-0.25011	-0.50618	-0.61826	0.43891	0.3513	-0.95356	0.67825	0.31894
-0.34502	-0.12368	0.81859	-0.83606	-0.10198	0.026154	-0.24323	0.53711	-0.68755	-0.54069	-0.6247	-0.35966	-0.2919	-0.62583	-0.77711	0.14287	0.77427
-0.11541	0.14854	-0.2452	-0.45141	0.99183	0.64494	0.24145	0.16006	-0.70253	-0.3573	0.45348	0.23862	-0.10804	0.029969	-0.54141	-0.47793	-0.22206
-0.71351	-0.12899	0.89378	0.33129	0.3436	-0.60986	-0.44369	0.57933	0.067124	-0.42463	0.15788	-0.14249	0.16096	0.83936	-0.21412	0.46673	-0.24657
-0.34121	-0.092157	0.97457	0.63795	-0.11852	0.93119	0.20333	0.041813	-0.34177	-0.52195	-0.2421	-0.63572	-0.48288	-0.12392	-0.22667	-0.61333	0.025212
-0.66704	0.077947	0.61055	-0.26716	-0.2378	-0.1177	0.98076	0.557	-0.18273	-0.65269	-0.70665	0.34748	-0.21255	0.47084	0.091153	0.10137	-0.34047
-0.28153	0.011656	0.65615	0.6846	0.98957	-0.72297	0.7366	0.084541	-0.0095365	-0.81926	0.28171	-0.38827	0.12768	0.85921	0.014198	0.97094	0.029584
-0.53231	-0.030331	0.19098	0.36061	0.57897	0.014125	0.88341	0.74716	0.23097	-0.28894	-0.2702	0.38383	-0.36853	-0.014397	-0.4057	-0.64522	-0.32802
-0.049401	0.045243	0.47754	0.35585	0.75432	0.31113	-0.47334	0.11075	0.23432	-0.83994	-0.84712	-0.010176	0.27085	0.45903	-0.91478	-0.094209	-0.36594
-0.66014	-0.10093	0.35555	-0.26446	0.3036	-0.36921	-0.28553	0.17369	0.31806	0.12675	-0.35731	-0.46567	0.30865	0.99801	-0.54303	0.87423	0.27141
-0.48313	0.013154	0.59536	0.70468	0.47897	0.22425	-0.32265	0.0096604	-0.25429	-0.016338	-0.015681	0.36228	-0.079799	0.69532	-0.20239	0.58118	0.13847
-0.53781	-0.19277	0.52628	0.85778	0.75916	-0.49297	0.71348	0.049581	0.32717	-0.67349	0.73945	-0.30403	-0.56843	-0.066667	-0.22052	-0.38287	0.076186
-0.060672	-0.057616	0.657	-0.41687	0.34147	-0.32375	-0.56826	0.7145	0.36053	-0.53882	0.0058266	0.49606	0.56612	0.19409	-0.65677	0.61646	-0.47264
-0.64956	-0.037737	-0.17318	0.54449	0.86106	0.16679	0.77157	0.50731	-0.54524	-0.32318	0.53445	0.68131	-0.30034	-0.54994	-0.45923	0.24178	0.47587
-0.21582	0.15958	0.83628	0.010413	0.047979	0.085068	-0.5456	0.46432	-0.37439	-0.30319	-0.75079	-0.25824	0.016956	0.53636	0.47467	0.82214	-0.13917
0.26953	0.31294	0.29711	0.88651	0.98807	0.80329	0.3512	0.14291	0.044153	-0.16487	0.26544	-0.068621	0.58274	-0.19049	-0.89142	0.78123	0.066734
-0.1345	0.088563	0.72958	-0.038393	0.014898	-0.05025	-0.86716	0.97096	0.41905	-0.6702	-0.27999	-0.063586	-0.12415	0.65289	0.53361	0.56451	-0.19859
-0.24303	0.094846	0.6697	0.59027	0.12636	0.30617	0.44688	0.61464	0.065483	-0.81072	-0.59403	0.26412	0.025914	-0.62016	-0.68893	0.016152	-0.18747
-0.9278	0.005898	0.81218	-0.32778	0.17866	-0.84941	0.24797	-0.063114	-0.62924	-0.34859	0.38072	0.25135	0.10127	0.2297	-0.94244	0.15253	0.17088
-0.65319	0.049489	0.31862	0.060154	0.15002	0.61066	0.64112	-0.15715	-0.3381	-0.36019	-0.14354	0.14113	-0.19672	0.5396	-0.59439	-0.098029	0.045028
-0.10117	-0.017613	0.91421	-0.2381	0.75579	-0.55949	-0.27592	0.60543	-0.50045	0.071294	0.56202	0.7339	0.035708	0.76276	0.10288	0.66711	-0.047101
-0.6187	-0.19826	0.74128	0.741	-0.031204	0.21623	-0.6515	0.57113	-0.032198	-0.11878	0.49983	0.10101	-0.47053	0.14313	0.4139	0.44373	0.21261
-0.34562	-0.060901	0.35404	0.078769	0.47251	0.076835	-0.51372	0.34893	-0.042827	-0.55057	-0.41047	-0.67969	-0.32665	0.37011	0.0080942	0.38373	0.20008
-0.20239	0.11536	0.19764	0.85519	0.95274	-0.34919	-0.088954	0.61348	0.54196	-0.87837	0.080702	-0.29552	0.54744	-0.18137	-0.71827	0.44751	-0.61341
-0.31312	-0.098392	0.59142	-0.61248	0.78299	-0.75764	-0.49239	0.60135	-0.53354	-0.28632	0.55676	0.89444	0.34575	0.60726	-0.1619	0.61697	-0.53749
-0.75513	-0.2585	0.87635	0.32821	-0.095869	0.031545	0.99726	0.090765	0.59297	-0.67779	-0.64716	0.18861	-0.29901	0.95607	-0.53157	-0.31872	0.0029435
-0.020159	-0.065658	0.914	-0.60218	0.44847	-0.77401	0.47736	-0.011842	0.076666	-0.96142	0.22331	0.7435	-0.35735	0.38116	-0.32133	0.49707	0.68417
-0.15873	0.036087	0.56097	-0.081387	0.7704	0.073731	-0.77457	0.86187	-0.96925	-0.45942	0.01623	0.73437	-0.1904	-0.67194	-0.30083	-0.38192	-0.13707
0.13897	0.021322	0.62302	0.15768	0.89434	-0.46019	0.86586	0.2905	0.21473	-0.931	-0.56442	-0.6682	0.097667	0.11833	-0.20086	0.59992	0.072228
-0.406	0.10435	0.658	0.16524	0.54647	-0.78248	-0.67292	0.47459	-0.15714	-0.35007	-0.5484	-0.60184	0.11398	0.76706	0.070049	0.93834	-0.13017
-0.10121	0.094378	0.79194	0.65529	0.33757	0.24921	0.038477	-0.38493	0.49867	-0.82862	-0.43713	-0.45142	-0.81648	0.46047	-0.31325	-0.15869	0.82362
-0.80967	0.10771	0.18848	-0.88358	0.12251	-0.67824	-0.50185	0.75693	0.21628	-0.32734	-0.65747	-0.68843	0.49909	-0.07126	-0.97439	0.32609	-0.186
0.16082	-0.059232	0.71729	-0.022707	0.60247	0.11096	0.67297	0.66433	-0.44716	-0.93256	-0.071411	0.055911	-0.48272	-0.40207	0.21623	0.016085	0.12684
0.77336	0.22249	0.70616	-0.13063	0.6757	0.8083	0.47714	0.2104	-0.25791	-0.35097	-0.32551	0.78356	0.58019	0.61056	-0.73628	0.49184	-0.48658
-0.11428	0.13712	0.94435	0.82227	0.15085	0.27332	0.96828	-0.15204	0.42672	-0.65257	0.0093226	0.61387	-0.38721	0.93533	0.2883	0.83764	0.51863
-0.33385	-0.079837	0.80934	0.61911	0.11237	0.49655	0.39655	0.58611	-0.048169	-0.10654	-0.21066	0.64651	0.071624	0.2962	-0.31764	0.65379	0.086511
0.19039	0.03436	0.85417	0.091714	0.84845	-0.2988	0.30027	0.12401	0.024926	-0.93043	-0.37717	-0.6174	0.028363	-0.17626	-0.68529	0.60317	0.57333
-0.15776	0.19512	0.4393	0.052282	0.65359	-0.3121	-0.25309	-0.14588	-0.26217	-0.091861	0.080763	0.37964	0.36649	0.57201	-0.64612	0.7637	-0.070925
