# Supplementary material for: Distinct cellular states determine calcium signaling response
Source: Mol Syst Biol. 2016 Dec 15;12(12):894. doi: 10.15252/msb.20167137 (PMC5199124; doi:10.15252/msb.20167137)
Supplement: Supplementary file 6 — Source Data for Figure 3 [file MSB-12-894-s005.zip › parameterDistributionGroup/parameterDistribution15.csv]

-0.44917	-0.015994	0.8627	0.0067254	0.36304	-0.30229	-0.0033677	0.60566	-0.32488	-0.2082	0.89863	-0.5444	0.041951	0.42924	-0.22773	0.407	0.25819
-0.14579	0.28343	0.36661	0.5778	0.55571	-0.00084688	-0.65954	0.44158	-0.022596	-0.59864	-0.0057592	0.42394	-0.26146	0.55699	-0.10871	-0.27925	-0.47907
-0.57971	-0.14138	0.51009	0.13705	0.56977	-0.86049	-0.32258	0.65729	0.59984	-0.46993	-0.31207	0.1364	-0.44986	0.83989	-0.23697	-0.84724	-0.43234
-0.84502	0.043649	0.6767	-0.46632	0.018049	-0.81355	-0.37153	0.089512	0.0422	-0.2273	-0.91217	-0.27712	-0.015303	0.34103	-0.90899	-0.25181	0.32321
-0.13246	-0.071921	0.016772	0.45081	0.99654	0.41693	-0.27009	0.902	-0.088754	-0.25164	0.064763	0.52351	-0.48617	0.57261	0.71708	0.16173	-0.27827
-0.66679	0.084034	0.66897	0.36949	0.083952	0.13781	-0.4299	0.83	-0.41387	-0.074117	0.81494	0.57606	0.26709	0.20349	-0.21487	0.27874	-0.11779
0.075913	-0.41032	0.83638	-0.40395	0.91876	0.0049245	0.21364	0.14014	-0.368	-0.52944	-0.55984	0.48024	-0.47279	0.24687	-0.96059	-0.64378	0.69328
-0.16754	-0.035706	0.47155	-0.52179	0.20885	-0.35899	0.22544	-0.098595	0.62105	-0.73308	0.1246	0.32314	-0.54449	0.66092	-0.36838	-0.01643	0.84829
-0.35411	0.21498	0.8018	-0.11606	-0.26018	0.12525	0.77149	0.41603	-0.3294	-0.45043	0.83708	0.20943	-0.20972	0.29725	0.27351	0.65034	0.5597
-0.8097	0.08848	0.45048	0.28316	-0.29311	0.35781	0.19599	0.50792	0.62706	0.52144	-0.42512	0.71649	0.64359	0.81708	-0.91589	0.74513	0.26423
-0.40847	-0.47716	0.64989	0.41824	0.92818	0.024084	-0.080857	0.63183	-0.4791	-0.63605	0.42357	0.02817	-0.75371	0.44491	0.48926	-0.16112	0.062265
-0.79062	0.065069	0.51243	-0.62455	-0.051337	-0.32886	0.74366	-0.11739	-0.30775	-0.26386	-0.62804	-0.291	0.13579	0.84892	-0.39584	0.68181	0.61176
-0.80585	0.15838	0.1337	0.084348	0.22875	-0.37876	-0.12596	0.76378	0.44248	-0.90972	-0.65013	-0.35077	0.1617	-0.13173	-0.88884	0.69251	0.69452
-0.58908	0.016809	0.65981	0.16595	0.31636	-0.83035	-0.050371	-0.34066	0.68139	-0.7455	-0.43468	0.74433	-0.61178	0.18733	-0.66997	-0.57038	0.87711
-0.60617	-0.033143	0.81611	0.10159	0.23762	0.18278	0.65471	0.38511	-0.61869	-0.53446	-0.95279	-0.56084	0.5591	0.42951	-0.68863	0.92322	0.35117
-0.74766	0.073844	0.43591	0.3184	-0.18933	0.89232	0.065934	0.33006	-0.031033	-0.16113	-0.49928	-0.96757	0.22027	0.78814	-0.63393	0.57818	0.33477
-0.64205	0.03292	0.79255	0.10317	-0.47403	-0.087692	-0.79406	0.56835	0.55752	0.087024	0.44202	0.72321	0.40808	0.45879	-0.99657	0.70902	0.1714
0.177	0.012705	0.4857	0.2155	0.45935	0.43187	-0.21247	0.48693	0.58206	-0.72427	-0.87947	-0.10401	-0.26055	0.27411	-0.54204	0.36993	0.99086
-0.46354	0.18036	0.83024	-0.87728	-0.32248	-0.092799	0.78438	-0.094169	-0.60365	-0.54899	-0.078378	-0.065544	-0.2151	0.92386	0.059105	0.26436	0.21924
-0.92322	-0.0073079	0.53785	0.81689	0.36696	0.26023	0.068259	0.05621	0.023401	-0.97215	-0.3377	0.95202	-0.15512	0.97808	-0.57904	-0.72284	-0.2235
-0.36822	0.30385	0.13954	0.74212	0.075321	0.94091	-0.061145	0.65905	0.36704	-0.037835	-0.80957	-0.64563	0.50066	0.49022	-0.46505	0.51757	-0.17799
-0.20619	-0.020874	0.87292	-0.19755	0.2536	0.096926	-0.33157	0.039199	-0.4273	-0.69961	-0.88302	-0.13828	-0.50901	0.0088422	-0.0099504	-0.21395	0.48212
-0.91549	0.082429	0.31044	0.57084	0.11047	0.46616	0.61094	0.19621	-0.088603	-0.32857	0.061872	-0.90041	0.19421	0.32515	-0.4879	0.83923	0.73443
-0.66191	0.31537	0.50258	0.080196	-0.3195	0.36992	-0.5464	0.59851	0.064542	0.14824	-0.69378	-0.38622	-0.15474	0.96863	-0.17915	-0.3548	-0.28395
-0.58737	-0.018031	0.3011	0.21999	0.55695	-0.090499	0.38799	0.59172	-0.22515	-0.24532	-0.73674	-0.66833	0.12345	-0.25479	-0.97431	0.6103	0.7598
-0.50635	-0.01375	0.29455	-0.22382	0.64806	0.16959	0.029578	0.16543	-0.91113	-0.056489	-0.54932	-0.50898	-0.43379	0.92373	0.31265	0.1872	0.11296
-0.62907	0.24422	0.32557	0.093173	-0.32464	0.79514	0.38428	0.82745	-0.36459	-0.54637	-0.86078	-0.56682	-0.18655	0.27981	-0.10282	0.56114	0.39254
-0.52731	0.1201	0.20561	0.46427	0.57876	-0.067433	0.16255	0.16117	0.34412	-0.024718	-0.67197	-0.67816	-0.072254	0.46729	-0.33754	0.057752	0.40669
-0.63598	0.16142	0.3462	0.5644	-0.071121	0.78615	0.15965	0.014134	-0.081697	0.25676	0.77116	-0.81069	0.13701	0.89165	-0.98588	0.59731	0.5445
-0.44387	0.18428	0.76404	0.6459	0.45313	-0.26331	0.81387	-0.037257	-0.045147	-0.44637	-0.33535	-0.68045	0.12284	0.41882	-0.52148	0.54345	0.90617
-0.4134	-0.0074779	0.55974	0.35802	0.078423	0.19641	-0.78449	0.50764	0.11344	0.36483	0.36993	0.46131	0.117	0.11855	-0.80519	0.24147	0.3397
-0.66704	0.094743	0.26873	0.52754	0.29515	-0.0095745	-0.28759	0.78225	0.51148	-0.68609	-0.21927	0.42094	-0.3515	0.52704	0.29982	-0.77934	-0.47975
-0.4039	0.00094901	0.3859	-0.22825	0.40265	-0.51249	-0.20707	0.22284	0.72906	-0.27087	0.8327	0.33763	-0.042943	0.48267	-0.90456	-0.10122	0.58526
0.19334	-0.10132	0.46335	0.023739	0.7206	0.94631	-0.26924	0.87219	-0.43467	-0.6986	-0.29529	0.4496	-0.49868	0.21237	0.50668	0.75247	0.77776
-0.92189	-0.19279	-0.26715	0.99482	0.84202	0.34942	-0.10528	0.50515	0.53378	-0.49888	-0.76632	-0.31942	-0.20881	0.18588	-0.19543	0.15919	0.47901
-0.87669	0.046088	-0.12952	-0.43179	0.48212	0.49316	-0.070427	0.50397	-0.96204	0.60348	0.75961	0.94602	0.23102	0.93306	-0.56818	0.49399	0.24845
-0.76508	0.19253	0.30024	0.47674	-0.46448	0.79036	-0.48625	0.35738	0.1477	-0.40116	0.61061	-0.22063	-0.56193	-0.28255	-0.35504	-0.67694	0.25726
-0.2772	0.25956	0.65211	0.83309	0.12384	0.18826	0.3828	-0.21279	0.51616	-0.60322	-0.79631	-0.27553	-0.43348	0.3096	-0.27376	-0.22346	0.54301
-0.6138	-0.1356	0.25014	-0.44875	0.18024	-0.1532	-0.44555	0.59694	0.17778	-0.27733	-0.90529	0.37324	-0.18829	0.57395	-0.072775	0.71089	0.67155
-0.78389	-0.31774	0.18973	-0.053454	0.33997	0.20076	0.26879	0.19712	0.084427	-0.76641	0.067305	-0.63876	-0.61157	-0.29303	-0.71901	-0.51114	0.85865
-0.80098	-0.045137	0.5876	0.1095	-0.31465	0.71153	-0.16984	0.83219	0.15307	-0.66978	0.36512	-0.89692	0.12984	0.54975	-0.5532	0.31828	0.28604
-0.79117	-0.019129	0.085157	0.48544	0.75157	-0.37172	0.52374	0.36436	0.37124	-0.70411	-0.31904	0.42314	0.079074	0.3073	-0.90997	-0.48778	-0.03678
-0.10397	0.20298	0.5372	0.0077635	0.25551	0.19953	0.029566	-0.21269	0.15171	-0.12241	-0.27232	0.69871	-0.16784	0.88936	-0.52766	-0.51205	0.004498
-0.9353	0.3074	0.73314	0.096544	-0.69827	0.53171	-0.39545	0.7058	-0.67636	-0.86297	0.079172	0.1693	0.22506	0.68863	0.079291	0.58856	-0.38889
-0.020962	-0.043948	0.5161	-0.19619	0.80691	0.10487	-0.24794	-0.4039	-0.40979	-0.38397	-0.29013	0.29305	-0.7616	0.31476	-0.25088	-0.66247	0.58464
0.24855	0.23217	0.76334	0.1751	0.25904	0.15366	-0.20701	0.72472	0.38181	-0.42728	-0.02554	0.58151	-0.25735	-0.49564	-0.59713	-0.26802	0.47139
-0.063811	-0.2079	0.50523	-0.16195	0.5952	0.37657	-0.60439	0.94733	-0.30153	-0.25786	0.27042	0.46371	-0.19667	-0.19941	-0.58478	-0.42842	0.04338
-0.14225	-0.21491	0.9966	0.91667	0.78412	-0.39148	0.19289	0.8717	0.3052	-0.78989	-0.4112	0.89152	-0.2033	-0.10439	-0.090882	-0.50169	-0.064137
-0.51973	0.20781	0.20111	0.31885	0.35926	-0.067087	-0.25028	0.79916	0.093194	-0.33838	0.21006	-0.60853	0.099232	-0.49608	-0.83072	-0.45409	-0.11907
-0.81118	-0.25488	0.54109	0.036963	0.26208	0.13988	0.46917	0.31679	-0.44658	-0.63276	-0.22145	0.20409	-0.50172	0.69466	0.72197	0.037001	0.056002
-0.20183	0.032932	0.33055	-0.019965	0.72275	-0.18995	-0.13057	0.72711	-0.24133	-0.52314	-0.72487	-0.19883	-0.39866	-0.3926	0.28954	0.4903	0.70108
-0.33797	0.096913	0.97637	0.75198	-0.19175	0.125	0.46271	0.74787	0.84489	-0.7119	0.056977	-0.32349	0.15722	0.69891	-0.18059	-0.005972	-0.43649
-0.24416	0.078975	0.46902	0.67276	0.42051	0.17912	0.78758	0.60237	0.88103	-0.4927	0.10485	-0.39732	-0.0088526	0.61529	-0.36823	0.51499	0.46551
-0.27435	0.047277	0.65	-0.26504	0.55559	-0.45953	-0.45999	-0.19026	-0.056446	-0.51764	-0.74502	0.76177	-0.343	0.52094	-0.93384	-0.68488	0.54305
-0.016647	0.13597	0.65476	-0.29626	0.39105	0.22799	0.11284	0.7488	-0.31969	-0.50537	0.54744	-0.161	0.6465	0.064784	-0.58404	0.96682	-0.010438
-0.97873	-0.050006	0.23969	0.20675	-0.054456	0.46384	-0.44353	0.49379	-0.14732	0.20254	-0.029048	-0.40061	-0.17296	0.72628	-0.165	0.25922	0.17039
-0.83997	0.11666	-0.17042	-0.19536	0.16866	0.06799	-0.59421	0.39481	0.089995	-0.84229	0.21759	-0.47722	-0.33961	0.63228	0.41415	-0.35981	-0.28005
-0.74386	0.2232	-0.48827	0.096848	0.51838	-0.03642	0.91144	0.15335	0.48996	0.65943	-0.43971	0.69475	0.88131	0.72452	-0.9678	0.92053	0.12851
-0.85341	-0.072903	0.10476	0.032473	0.025682	0.78549	0.013274	0.43171	-0.4033	-0.34686	-0.34033	-0.16884	-0.25719	0.20082	-0.42531	0.20848	0.38232
-0.92982	0.02924	-0.057922	-0.61889	0.13924	-0.54279	-0.15471	0.34628	0.11559	-0.82279	-0.58881	-0.44673	-0.28679	-0.23399	-0.20092	0.37236	0.89028
0.066848	-0.17022	0.22779	0.6653	0.97488	0.41522	0.36415	0.032479	0.99124	-0.89608	-0.86859	-0.079145	-0.48254	0.72976	-0.65234	-0.25535	0.82596
-0.97422	0.05912	0.76727	0.57671	-0.52218	0.18409	-0.16608	0.45614	-0.1443	-0.19077	0.23288	0.26036	-0.30839	0.19489	0.57142	0.43703	0.30167
-0.18402	0.014434	-0.22678	0.38865	0.82737	0.35033	-0.47387	0.86961	0.60154	-0.57271	-0.1996	-0.38581	-0.50054	0.41767	0.43973	-0.33425	-0.25371
0.060752	0.17187	0.91566	0.27651	0.024262	-0.18478	-0.96704	0.4447	0.8445	-0.20223	-0.68399	-0.51354	-0.15023	0.22593	-0.10054	-0.62647	-0.16328
-0.38783	0.23824	0.23299	0.17633	0.58343	-0.2127	0.2519	0.20918	0.059446	0.2734	-0.58946	0.57937	-0.045283	0.89701	-0.49121	-0.76946	-0.30767
-0.11782	0.2308	-0.088355	-0.16827	0.80478	0.78598	-0.39059	0.17878	-0.62112	-0.37816	-0.22697	-0.10647	-0.18312	0.3852	-0.36522	0.41477	0.64687
-0.22577	0.25371	0.5562	0.22348	0.62445	0.293	-0.031258	0.35982	-0.60228	-0.36794	0.54133	-0.5394	0.42615	0.76341	-0.84343	0.86729	0.26912
-0.7823	0.15278	0.10713	0.92417	0.37749	0.12776	0.25489	0.99693	0.15194	-0.40218	-0.078837	-0.96803	-0.21316	0.02365	0.51589	0.44105	0.13134
-0.34256	0.23802	0.85463	0.64108	0.057432	0.41889	-0.26159	0.46266	0.20163	-0.22918	-0.55262	-0.56282	0.33666	0.47311	-0.9981	0.4386	0.1851
0.41278	-0.088026	0.85984	-0.059666	0.59557	-0.36776	0.21552	0.3114	0.93946	-0.036774	-0.11498	0.39436	-0.21981	0.82758	-0.7738	0.094039	0.45509
-0.69746	-0.01281	0.6851	-0.37912	0.20512	-0.060486	0.70039	0.61043	-0.72599	-0.97136	0.86757	0.1328	-0.18005	0.49637	0.2995	0.35726	0.22292
-0.29514	0.12791	0.34323	0.40269	0.4605	0.021909	-0.05595	0.24835	0.2107	-0.28778	0.60911	-0.3699	-0.70629	0.59323	0.50611	-0.53806	-0.3483
-0.57322	0.12083	0.27907	0.32781	0.29412	0.21647	0.86381	0.13409	0.023061	0.4884	-0.53968	0.69263	0.13078	0.66727	-0.86351	0.32118	0.47028
-0.51253	-0.050959	0.17862	0.0062242	0.42946	0.46643	0.46123	0.55381	-0.16337	0.063964	-0.72707	-0.75547	-0.042447	0.76397	-0.24645	0.41487	0.14626
-0.3223	0.11825	0.47597	0.34938	0.32013	-0.68334	-0.51427	0.30669	0.93849	-0.32776	-0.50139	-0.32375	-0.33702	0.37515	0.43745	-0.10933	-0.084553
-0.99342	0.022183	0.64207	0.80408	-0.083127	-0.084695	0.20812	0.34994	0.26489	-0.20473	0.31179	0.68822	-0.23803	0.18021	0.18069	0.6025	0.77663
-0.44963	-0.11605	0.67391	0.35761	0.082872	0.85851	-0.26686	0.64303	-0.13317	-0.32146	-0.93031	-0.024428	0.3475	0.72387	-0.54831	0.92346	0.40535
-0.35158	-0.17987	0.88131	-0.084691	-0.024817	0.69172	0.82784	0.65796	-0.3829	-0.75452	-0.51816	0.35254	-0.16399	-0.0032575	-0.21885	0.46147	0.91812
-0.6164	-0.045537	-0.01393	0.57186	0.25181	0.34051	0.8723	0.64037	0.41594	-0.11386	0.13942	0.10324	-0.45726	0.15901	0.19046	0.28726	0.31399
-0.59301	-0.2215	0.48348	-0.26339	0.42782	-0.31078	0.0855	0.08958	0.011954	-0.3363	-0.67498	0.92472	-0.22498	0.64176	-0.29982	-0.33208	0.25265
-0.4542	0.097268	0.21336	0.86704	0.91473	-0.072492	-0.80789	0.47673	0.066245	-0.60861	-0.49903	-0.019589	0.034476	0.16703	-0.39959	-0.0209	-0.072215
-0.21526	0.010043	-0.026959	0.25686	0.94126	0.76046	-0.28142	0.97853	-0.0018025	-0.12829	-0.010611	0.25278	0.41165	0.77183	-0.47398	0.59323	-0.19383
-0.87402	-0.2446	0.95095	0.12654	-0.47576	-0.26161	0.17116	0.43104	0.49304	-0.061145	-0.54749	0.10159	-0.48918	0.56389	0.16569	-0.44466	-0.06808
-0.77698	-0.0062241	0.91344	0.234	0.33164	-0.43024	0.92025	0.125	-0.91186	-0.41525	-0.18044	0.56163	0.095124	0.57108	-0.79192	0.91121	0.84264
-0.12804	0.10593	0.88054	0.49233	0.25877	0.49187	0.083096	0.26527	0.16255	0.0097539	0.24179	0.22187	0.060235	0.519	-0.54835	0.13649	0.40336
-0.51346	-0.016344	0.32703	0.50512	0.98758	-0.67888	0.93298	0.092776	0.35983	-0.1742	0.81916	-0.09613	-0.35432	0.40755	-0.68916	-0.59698	0.30173
-0.61055	-0.030007	0.65955	-0.10433	0.44155	-0.60512	-0.35239	0.033012	-0.24899	-0.98578	0.10646	-0.36869	-0.39065	0.72213	0.33286	-0.34608	-0.15424
-0.092127	0.024784	0.79565	0.38153	0.76725	-0.62492	0.15266	0.29252	-0.20573	-0.2348	-0.45793	0.5729	-0.36367	-0.20236	-0.28075	0.11003	0.56374
-0.30098	0.0042543	0.9133	0.18339	0.17999	0.35633	-0.10751	0.50617	-0.46459	0.26256	-0.052486	0.082549	0.43198	0.47804	-0.64517	0.94012	0.41021
-0.83056	-0.13287	0.077998	0.36147	0.63855	0.67768	0.67608	0.60589	-0.57109	-0.19486	0.44374	-0.05168	-0.082773	0.21622	-0.78815	-0.0040591	0.37533
-0.1359	0.12758	0.71052	-0.13148	0.3461	-0.40827	-0.50219	0.44427	0.046742	0.25225	0.516	0.48232	0.29646	0.58745	-0.50723	-0.092366	-0.25066
0.36635	-0.049524	0.77285	-0.16636	0.96272	-0.24418	0.048801	0.89473	-0.35026	-0.33175	-0.78673	0.18258	-0.050861	0.59233	-0.030996	0.5004	-0.14506
0.12969	-0.064679	0.97108	-0.25925	0.085871	0.65731	-0.013566	0.36302	0.099779	-0.70321	-0.47565	0.10728	-0.30602	0.92002	-0.47877	-0.077841	0.49333
-0.23132	0.17555	0.27238	0.38602	0.37701	-0.034125	-0.30338	0.16063	0.76734	-0.97943	0.28118	0.30606	0.14762	0.93691	-0.20659	0.66597	0.29568
-0.87121	0.083755	0.52341	0.73763	-0.0057959	0.42482	0.60662	-0.077758	-0.17327	-0.0561	0.18528	0.73465	-0.10594	0.7688	-0.19343	-0.37891	-0.17698
-0.28177	-0.11289	0.14755	0.15377	0.8082	0.13478	0.24454	0.45701	0.25486	-0.82757	-0.88625	-0.26267	-0.43164	0.061828	0.13284	0.34693	0.77303
-0.48481	0.036738	0.27374	0.063263	0.53889	0.10536	0.58775	0.92036	0.39744	-0.056873	0.16099	0.74605	0.2526	0.55085	-0.84946	0.22628	0.28987
0.097662	0.030291	0.3758	0.8998	0.44738	0.73467	0.8378	0.26747	0.91353	-0.28895	-0.38183	0.83662	-0.34109	0.71636	0.0040885	0.4491	0.80644
-0.24813	-0.11798	0.4633	0.5441	0.84365	0.2376	0.63769	0.63624	0.22957	-0.4754	-0.40603	-0.43076	0.11451	0.75079	-0.79875	0.12832	-0.026026
-0.92791	0.04021	-0.02467	0.17344	0.50286	-0.2717	0.37829	0.79012	-0.30655	-0.15935	0.32269	-0.89718	-0.12933	-0.63155	-0.64171	0.13374	0.5351
-0.43536	-0.0036683	0.30641	-0.55065	0.38867	0.5862	0.98715	-0.36736	-0.96958	-0.96226	-0.035742	0.50583	-0.75712	0.79025	-0.14216	-0.28237	0.66797
0.16891	-0.11781	0.50903	-0.19098	0.79236	-0.47876	0.73513	0.29358	0.6594	0.0041025	-0.072713	0.35244	-0.1653	0.62033	-0.58811	0.079553	0.38104
-0.40591	-0.091815	0.52792	0.30032	0.43753	-0.42703	-0.4527	0.8476	0.76573	-0.044063	0.82605	0.48352	0.31834	-0.27	-0.8086	0.26284	0.47309
-0.29192	0.0037299	0.5816	0.15415	0.30542	0.71492	0.82475	-0.19738	-0.5511	-0.39807	-0.50124	-0.64482	-0.50769	0.75886	-0.32818	0.059943	0.59245
0.058284	-0.052486	0.89848	-0.024454	0.33219	0.92688	0.30163	0.53726	-0.53851	-0.26989	-0.055604	-0.47784	-0.21008	0.56104	-0.51016	-0.57974	-0.2113
-0.41827	-0.070024	0.46	-0.44422	0.53931	0.18072	-0.12153	0.59664	-0.92248	-0.88648	0.17542	0.36767	-0.36403	-0.3334	-0.41957	-0.90174	-0.095154
-0.30668	0.24315	0.68208	0.72132	-0.16054	0.10364	-0.28041	0.46828	0.8565	0.21684	-0.17644	-0.032643	-0.12474	0.84073	0.36298	-0.18477	-0.27287
-0.65787	0.32347	-0.091353	0.17115	0.030071	0.36775	0.42076	0.3083	-0.033982	0.045205	-0.62806	-0.073707	0.21798	0.13592	-0.82564	-0.27792	-0.21489
-0.93838	0.20621	0.39375	0.46172	0.081544	0.7739	0.86384	0.096456	-0.97698	-0.24654	0.39221	0.52525	-0.18593	0.92336	-0.38382	0.80698	0.68004
-0.17804	0.016638	0.78089	0.52243	0.37555	0.52474	0.43727	0.85799	-0.045275	-0.33476	0.76406	-0.67693	0.28703	0.065983	-0.35569	0.91265	0.53155
-0.71355	-0.24334	0.54477	-0.49803	0.18	-0.087426	0.86274	0.59885	0.10163	-0.73583	0.27199	-0.30751	0.18523	0.77679	-0.99288	-0.066177	0.23901
-0.19344	-0.036652	0.5924	0.25534	0.7456	0.56871	0.96469	-0.021065	-0.81442	-0.97453	0.89893	-0.67389	-0.11109	0.87724	-0.10753	0.53932	0.35136
-0.2925	0.036822	0.61046	0.91205	0.72127	0.40781	-0.2617	0.51173	0.041774	-0.43535	-0.83381	0.0015195	-0.0033936	0.14507	-0.58787	-0.42067	0.096534
-0.80776	0.21911	-0.62994	0.36586	0.99258	0.1188	0.014829	-0.02467	0.37166	-0.23062	-0.45675	-0.52116	0.29482	0.82469	-0.76147	0.38475	0.30147
-0.35911	0.047814	-0.20361	0.4343	0.85691	0.20153	-0.16221	0.63357	0.38666	-0.66238	0.14436	0.98274	-0.43758	-0.037994	0.0063486	0.24742	0.40053
-0.92117	0.1962	0.34329	0.4831	-0.12479	0.024836	0.094702	0.61032	0.44162	-0.29498	0.10238	-0.63995	0.26441	-0.11462	-0.69524	0.69593	0.73314
-0.37836	0.031536	0.88595	0.60167	-0.33959	0.80302	-0.83392	0.82344	0.52797	-0.23816	0.6259	0.0029823	-0.37891	0.53391	0.016558	-0.55381	-0.054273
