# Supplementary material for: Distinct cellular states determine calcium signaling response
Source: Mol Syst Biol. 2016 Dec 15;12(12):894. doi: 10.15252/msb.20167137 (PMC5199124; doi:10.15252/msb.20167137)
Supplement: Supplementary file 6 — Source Data for Figure 3 [file MSB-12-894-s005.zip › parameterDistributionGroup/parameterDistribution150.csv]

-0.63809	-0.11546	0.45906	0.0094062	0.61216	0.52212	-0.096183	0.19395	-0.9984	-0.51249	0.91383	0.87066	0.75072	-0.07787	-0.95991	0.36433	-0.068312
-0.0035882	0.12587	0.39562	-0.73761	0.39539	-0.20279	-0.30669	-0.017831	-0.35277	-0.55346	-0.60712	-0.36813	-0.12555	-0.28986	-0.9163	-0.94979	-0.14728
0.027484	0.091186	0.59276	0.14584	0.95319	-0.63149	0.70513	0.14759	-0.64253	-0.7374	-0.69612	0.76376	-0.021299	0.1096	-0.38913	0.84979	0.66167
0.0072702	-0.13288	0.64064	0.47003	0.77204	-0.23298	0.12538	0.17674	0.11731	-0.50395	0.9049	0.052304	-0.24648	0.49965	0.52305	0.60087	0.11919
-0.72317	-0.32567	0.67348	0.69287	0.051864	0.71113	0.20143	0.54687	0.025152	-0.29455	-0.26415	-0.82222	-0.21428	-0.18875	-0.60903	-0.72152	-0.025416
0.65346	0.10376	0.8344	0.21356	0.29721	0.57284	-0.1932	0.034664	0.29935	-0.7251	0.60906	-0.15718	-0.35066	0.66715	-0.28466	-0.13832	0.013915
-0.28911	-0.1882	0.41296	0.2857	0.57003	0.38326	0.82205	0.6534	-0.12507	-0.53326	0.091168	0.29075	-0.36311	0.36458	0.14617	-0.10586	-0.11812
-0.5287	-0.019252	0.53262	0.9336	0.11109	-0.13687	-0.70874	0.6336	0.57218	-0.37536	0.14332	-0.25208	-0.88459	0.11366	0.99832	0.0022682	-0.13978
-0.03622	0.072504	0.7724	0.11639	0.34547	-0.21432	-0.13318	0.28875	0.70188	-0.46613	0.099273	-0.088323	-0.095579	-0.11253	-0.69178	-0.39778	0.49828
-0.44615	-0.42657	0.69259	-0.44365	0.29956	-0.41339	0.43015	0.69045	-0.3772	-0.60727	-0.17473	0.31129	-0.39069	0.33432	0.60216	0.57979	0.28233
-0.4971	0.0024976	0.47802	-0.21602	0.11481	0.13943	0.088682	0.41159	-0.49533	-0.41042	-0.96977	0.9494	-0.17961	0.40333	-0.01773	-0.13261	-0.28187
-0.50954	0.089568	0.62186	0.83664	0.93761	-0.51004	0.439	0.029902	-0.37479	-0.67745	-0.3835	0.20485	-0.16734	-0.45784	-0.91798	-0.20696	0.63522
0.45807	0.16968	0.80271	0.38521	0.44377	-0.16532	0.019698	-0.0098345	0.81158	-0.29714	0.30973	0.42527	0.2895	0.6483	-0.74952	-0.021304	-0.27776
-0.85755	-0.13645	0.18271	0.62014	0.76848	-0.99256	0.78389	0.24544	0.60851	-0.04922	0.94595	0.27103	0.046826	0.5501	-0.48662	0.89677	0.43714
-0.50199	0.044832	0.31187	-0.19915	0.1908	-0.33248	-0.10302	-0.21255	0.131	-0.5113	-0.31529	0.2557	-0.0021593	0.010006	-0.58035	0.57098	0.89775
0.087447	0.11002	0.41377	0.042535	0.59913	-0.86505	-0.19789	0.17653	0.40563	-0.27417	0.33782	0.67445	-0.16315	0.023015	-0.19974	-0.030036	-0.061618
0.43478	0.17916	0.9725	0.36922	0.54422	0.34146	0.25694	-0.04039	0.062315	-0.77578	0.16666	0.0023743	0.043071	-0.24351	-0.97975	-0.42751	0.11421
-0.45877	-0.041006	0.43863	0.94636	0.65811	-0.41933	-0.17628	-0.24771	0.089098	-0.44644	-0.51808	0.28527	-0.78127	0.42837	0.471	0.069536	0.33646
0.4908	0.49141	0.40545	0.25473	0.5118	0.54621	-0.86743	0.31891	-0.28776	-0.73031	0.9716	-0.16006	-0.46679	0.5582	0.035314	-0.58721	-0.52107
0.34835	0.17044	0.76361	0.80926	0.85362	0.55846	0.50623	-0.39929	-0.40423	-0.11028	-0.51691	-0.491	0.39324	0.81036	-0.82682	-0.11708	-0.26368
-0.93791	0.12421	0.77925	0.31909	-0.13866	0.081919	0.070195	0.45573	-0.53979	0.0082631	0.47863	-0.42246	-0.067213	-0.3337	-0.85259	0.081368	0.63387
-0.54063	0.09046	0.082024	0.19097	0.38711	-0.2298	-0.89676	0.845	0.32201	-0.65967	0.03041	-0.38818	0.08291	-0.72788	-0.89177	0.56986	0.63024
-0.86587	-0.15623	0.24848	-0.15152	-0.17402	0.8202	-0.039475	0.94817	-0.22435	-0.30391	0.067631	-0.17249	-0.29805	0.95725	0.23708	0.34252	0.15654
-0.79524	-0.029062	0.48734	0.089461	0.12523	0.099618	0.90587	-0.23456	-0.65316	-0.59288	0.56807	0.24819	-0.50901	0.30449	-0.32168	0.036976	0.48636
-0.61816	-0.0661	-0.27864	0.21717	0.885	-0.41721	0.12372	0.6971	0.35144	-0.69299	0.47798	-0.29578	-0.35709	0.6292	0.77641	0.4029	-0.098401
0.057022	0.074958	0.57525	-0.43756	0.68404	-0.041112	0.60057	-0.1782	-0.71935	-0.40675	0.7065	-0.071373	-0.35302	0.52221	-0.58349	-0.40903	0.15539
0.2987	0.41224	0.63181	0.4124	0.87993	-0.05014	-0.10991	-0.20768	-0.61965	-0.80594	0.82939	-0.29471	0.086063	0.34698	-0.92527	0.12964	0.52722
-0.20213	-0.17371	0.52789	0.27592	0.6981	-0.045396	-0.29137	0.70294	0.3173	-0.75269	-0.72796	-0.15467	-0.86116	-0.67981	0.2993	-0.36409	0.41424
-0.29505	0.25716	0.65165	0.8272	0.52752	0.85433	-0.39581	0.053481	-0.34004	-0.93003	-0.030078	-0.93967	0.29988	0.87425	-0.64861	0.35747	-0.057631
-0.8425	-0.055785	0.68346	-0.51846	-0.24332	-0.25488	0.48224	0.082938	-0.23682	-0.60034	-0.10796	0.54119	0.62012	0.24718	-0.7632	0.96352	0.41774
-0.9267	0.14555	0.28497	0.19863	0.72609	-0.44453	0.42667	-0.19075	-0.82916	-0.54118	0.65705	-0.86061	-0.060053	0.23029	-0.9208	-0.021046	0.64108
0.22591	0.014251	0.86878	-0.35066	0.21164	0.23382	-0.54687	-0.17554	-0.20042	-0.61816	-0.36586	-0.35881	-0.17422	0.071852	-0.74527	-0.80127	-0.1577
0.00039124	0.052496	0.70135	0.17628	0.45051	-0.15401	-0.80359	0.08455	0.64469	-0.67101	0.26948	0.88564	0.2625	0.079154	-0.72696	-0.29421	0.027167
-0.7678	-0.080015	0.59636	0.38943	-0.17231	0.20914	-0.63629	0.3482	0.68697	-0.59813	0.77768	0.28084	0.20934	0.747	-0.97156	-0.20398	-0.1067
-0.25312	-0.3811	0.92724	0.30077	0.78352	-0.19032	0.7449	0.54252	-0.2618	-0.82915	0.56999	-0.69694	-0.57481	0.73452	0.54591	0.19658	0.13652
0.023106	0.21103	-0.18659	0.0964	0.84664	0.37474	-0.40034	0.93002	0.44322	-0.51266	-0.35055	-0.72553	0.39611	0.25848	-0.43876	-0.025712	-0.54732
-0.56069	-0.06043	0.92548	0.71889	0.19029	0.29952	-0.38873	0.29122	-0.60348	-0.33031	-0.27916	0.48256	0.54435	-0.16784	-0.32571	0.93613	0.05442
0.25146	0.30774	0.60612	-0.12149	0.074621	0.74014	-0.3781	-0.035454	-0.61106	-0.68006	-0.16455	0.059439	0.08573	0.034323	-0.8008	-0.268	-0.24696
-0.084514	0.098716	0.44418	0.49947	0.48863	-0.11456	-0.57355	0.34791	0.6586	-0.95878	0.47952	0.19606	0.21731	0.25073	-0.2311	0.65544	-0.15748
-0.45709	-0.24908	0.89076	-0.12272	0.80603	-0.30855	0.24153	0.48062	-0.68746	-0.65846	-0.86022	0.586	0.090682	0.8524	-0.47043	0.56683	0.56551
-0.86593	0.053882	0.31078	-0.080141	-0.14161	-0.56306	0.029952	-0.48843	0.15952	-0.21569	0.28275	0.46767	-0.60427	0.81697	0.33144	0.3667	0.70247
-0.82468	-0.051748	0.35004	-0.31657	-0.26506	0.41104	0.73369	0.12447	-0.43931	-0.48836	0.050232	0.25637	-0.33291	-0.35291	-0.80776	-0.70446	0.33943
-0.68358	-0.2655	0.55783	0.59756	0.24912	0.17325	0.26213	0.74341	0.20497	0.19935	-0.40183	0.50868	-0.16318	0.47496	-0.3805	-0.29996	-0.21196
-0.31873	0.22884	0.27567	-0.055475	0.50265	0.77051	-0.10048	0.23705	-0.92471	-0.69932	-0.56908	-0.17935	-0.050414	0.28842	-0.6327	-0.22398	-0.058321
-0.78656	-0.17471	0.26458	-0.25064	0.55853	-0.86282	0.26017	0.75241	-0.18187	-0.43573	0.59578	0.36912	-0.33767	-0.029814	0.11656	-0.095216	-0.1237
-0.11442	0.072873	0.3459	0.28735	0.76668	-0.0072651	0.092741	-0.44649	-0.34791	-0.38958	0.16537	0.48211	-0.23301	0.11639	-0.58028	-0.21448	0.60641
-0.21077	-0.28649	0.52876	-0.23559	0.93253	-0.47921	-0.78027	0.087189	-0.3696	-0.28075	-0.51632	0.47069	-0.41713	0.11212	-0.2534	-0.78264	-0.23385
-0.051973	-0.13464	0.94396	0.86118	0.76818	-0.10175	0.87697	0.0052587	0.051918	-0.55182	0.57484	0.10734	-0.62081	0.50122	0.096974	-0.11136	0.40205
-0.53684	0.030373	0.51341	0.78981	0.45506	0.21626	-0.27782	0.49531	0.31202	-0.72543	0.076842	-0.070585	0.50667	0.98946	-0.10525	0.9142	-0.10572
-0.52726	-0.67243	0.88558	-0.081139	0.40037	0.40233	0.8073	0.17385	-0.68934	-0.16427	0.15777	-0.45864	-0.77359	0.67543	0.12299	-0.59742	0.14349
-0.87462	-0.15095	0.25137	0.84604	0.28959	-0.022854	0.74054	0.5852	0.26888	-0.12611	-0.3993	-0.82108	-0.14157	0.77263	0.56642	0.24649	-0.38226
-0.69826	0.16925	-0.22926	0.5348	0.97432	-0.66523	0.54396	0.38609	0.37656	-0.4598	-0.38243	-0.50784	0.04182	0.24383	-0.21465	0.094549	-0.045157
-0.35156	0.019063	0.38406	-0.19054	0.37044	-0.13447	0.68623	0.20596	0.14355	-0.75675	0.5169	-0.35477	-0.35998	0.0098322	-0.71525	-0.81288	0.0013252
0.12068	0.25711	0.91058	0.27582	0.43043	0.38353	-0.59247	0.73527	-0.15779	-0.35133	0.39732	0.19017	0.51635	-0.44861	-0.92127	-0.21329	-0.3253
-0.80611	0.088955	-0.056961	-0.051759	0.062696	0.68745	0.17574	0.23063	-0.52785	-0.88937	-0.37448	0.17652	0.094937	0.42886	-0.44406	-0.22559	-0.37182
-0.99869	0.14226	-0.41379	-0.091426	0.27538	0.98663	-0.50054	-0.086731	-0.77206	-0.24349	-0.058956	0.23354	0.35897	0.69066	-0.5854	0.71629	0.51566
-0.86639	0.13673	-0.29066	0.69014	0.98656	0.74766	0.43896	-0.1241	-0.89671	-0.44569	0.67739	0.4698	-0.097686	0.35826	-0.44761	-0.19636	0.44498
-0.77933	0.37428	-0.20422	0.3024	0.11314	0.80423	0.10597	0.87901	-0.30833	-0.22654	0.51461	-0.46122	0.37275	-0.31895	-0.63657	-0.075114	-0.069412
0.66503	0.15541	0.7501	-0.14755	0.40079	-0.087993	-0.1476	-0.052533	0.23615	-0.62474	-0.275	-0.60575	-0.38228	0.65841	0.11823	-0.45756	-0.35853
-0.16345	0.071858	-0.14848	-0.44368	0.75059	0.73071	-0.82868	-0.16816	-0.71204	-0.28949	0.48414	0.63793	0.4332	0.88134	-0.81241	0.55908	0.0039276
0.049468	-0.037113	0.78671	-0.043874	0.54491	0.2867	-0.034041	0.71177	-0.56298	-0.82679	-0.80526	0.17304	-0.20583	-0.52437	-0.45451	-0.064011	0.43598
-0.36773	-0.33346	0.78582	-0.42336	0.83011	-0.8818	0.78244	0.62525	-0.41388	-0.16721	0.57761	0.12683	-0.066742	0.16126	-0.63393	0.28083	0.53323
-0.42535	0.15964	-0.31059	0.031299	0.72087	-0.24996	-0.45461	0.61206	0.33338	-0.30588	-0.65789	-0.36742	0.43411	-0.39493	-0.71838	0.54605	0.0056841
-0.10214	0.16924	0.87998	0.89579	-0.30817	0.70139	-0.53655	-0.067557	0.42488	-0.87171	-0.71553	0.52627	-0.66043	0.21494	0.11643	-0.27856	0.44163
0.014921	0.19599	0.30608	-0.30429	0.52234	-0.014213	-0.64762	-0.22521	-0.084565	-0.81208	0.758	-0.097959	0.58087	0.59108	-0.80445	0.46594	-0.16072
-0.59562	0.23302	-0.12263	0.44249	0.75701	0.96311	-0.62698	-0.39283	-0.89501	-0.32115	-0.3044	0.59426	0.28622	0.14061	-0.9106	0.25056	0.52751
-0.70038	0.0014417	0.94746	0.024962	-0.48902	-0.15465	-0.95061	0.41724	0.20358	0.253	-0.21943	-0.16915	0.047689	0.50275	-0.86492	0.23397	0.21295
0.34717	0.20002	0.66051	0.94596	0.34397	-0.056577	-0.30635	0.58912	0.77308	-0.20878	-0.20227	0.51395	-0.17167	0.87211	0.55935	0.61021	-0.41116
-0.88252	0.15347	-0.29832	0.46542	0.2448	0.7835	-0.3114	0.96031	-0.15072	0.18593	-0.61396	-0.64717	0.35911	0.083488	-0.69459	-0.058466	-0.5424
-0.16973	-0.40726	0.49773	-0.24965	0.93072	-0.5395	-0.85863	0.35555	-0.22045	-0.047794	-0.44271	-0.11905	0.06084	0.40947	-0.44023	0.96346	0.69056
-0.51827	0.00086872	0.49642	0.87286	0.18006	0.25673	0.18364	0.56642	0.25831	0.26806	0.016511	0.44043	0.12517	-0.15586	-0.46572	0.34841	0.41676
-0.95444	0.23781	-0.65322	0.85842	0.63309	0.98056	0.30535	0.29792	-0.6921	-0.46679	-0.16879	-0.076285	0.065584	-0.51983	-0.45925	-0.53132	-0.38207
-0.45276	-0.24715	0.80039	0.62218	0.84146	-0.72129	-0.016278	0.3936	0.13691	-0.24715	-0.81943	-0.37672	-0.16559	0.28349	-0.36331	0.47381	0.68369
-0.12814	-0.052668	0.27536	-0.46249	0.56863	0.25068	-0.56005	0.46292	-0.1473	-0.91082	-0.56188	0.0080501	-0.49333	0.58865	0.030204	-0.82813	-0.28743
-0.77859	-0.14193	-0.39784	0.91909	0.886	0.98012	-0.65779	0.56962	-0.51401	-0.29446	0.26804	-0.41877	-0.28683	-0.35699	-0.17357	0.44275	0.54585
-0.21841	-0.14862	0.60593	-0.4056	0.34953	-0.58789	0.3006	0.95337	0.33124	-0.76567	0.15115	0.32262	-0.039406	0.75177	0.16777	0.83246	0.086268
-0.38813	-0.053338	0.51931	-0.15313	0.32294	-0.28199	-0.52584	0.7438	0.35641	0.17412	0.18612	0.94721	0.32122	0.0096105	-0.87415	-0.20059	-0.10681
-0.21711	0.022234	0.88672	0.69349	0.74373	-0.38938	0.32132	-0.2886	0.22308	-0.30924	-0.83506	0.59967	-0.69899	0.5619	-0.00040323	-0.57372	0.55437
-0.60898	-0.04417	0.63151	0.73049	0.23768	-0.77226	0.19871	-0.093079	0.79712	-0.54895	-0.16294	-0.65742	-0.20573	-0.22923	-0.63767	-0.543	0.23959
-0.25107	-0.32423	0.66844	0.07045	0.29478	0.32267	-0.71016	0.56478	0.00016398	-0.74302	-0.95637	0.35341	-0.32819	0.0054146	0.14364	0.65952	0.80105
0.023433	-0.0060402	0.89663	0.09293	0.49363	-0.35131	0.27711	0.30788	0.35733	-0.98833	-0.82033	0.15798	-0.029695	0.33851	-0.43578	0.039065	-0.11117
-0.51142	0.30766	0.9194	-0.47242	-0.68839	-0.35361	0.57279	0.27236	0.37925	0.085429	-0.1925	0.90277	0.47919	0.25042	-0.97654	0.26933	0.31283
-0.30001	0.14812	0.72424	0.80649	0.47898	-0.16096	-0.15313	0.013805	0.26312	-0.15239	-0.70206	-0.24197	0.14378	0.70287	-0.34013	0.25216	-0.0024546
-0.52333	0.045411	0.29855	0.2809	0.26396	0.72105	0.40432	0.23248	-0.48528	-0.56164	0.10751	-0.18673	0.5281	0.4635	-0.41834	0.64358	-0.4154
-0.48471	-0.45593	0.83698	0.91893	0.83786	-0.64926	0.83624	0.32613	0.027687	-0.71132	0.61344	0.27926	-0.22627	0.19045	-0.38263	0.21233	0.27855
-0.66921	0.20604	0.30679	0.40349	0.26795	0.26394	0.12468	0.34749	0.14637	-0.50845	-0.6134	0.056842	0.72433	0.48285	-0.93274	0.16968	-0.33446
-0.40675	-0.026268	0.9603	-0.4648	-0.10396	0.11631	-0.40848	-0.10686	-0.48248	-0.0042579	0.93482	0.85533	0.30448	0.89046	-0.54705	0.23192	-0.092333
-0.75091	-0.015871	-0.14807	0.29393	0.56328	-0.55255	-0.18667	-0.072587	0.74889	-0.21811	0.57896	0.77984	-0.40476	0.454	-0.17133	0.55678	0.78929
-0.64424	-0.048141	0.5614	0.25174	0.010847	0.015683	0.2434	0.42731	0.77038	-0.49445	-0.3848	0.081196	0.16538	0.87919	-0.65484	-0.21828	-0.29067
-0.15117	-0.21705	0.3036	-0.45912	0.75225	-0.20788	-0.88709	0.87374	0.23983	-0.24256	0.65502	0.81853	0.30515	0.034983	-0.64228	0.90389	0.89868
-0.70131	-0.1773	-0.29723	0.48145	0.89255	0.11423	0.75541	-0.081524	0.064951	-0.35693	0.55474	0.26295	-0.52036	0.35279	0.23148	-0.069311	0.30685
-0.61032	0.0054928	0.88293	-0.56072	-0.30547	-0.66885	0.20815	0.21259	0.192	-0.84424	-0.82704	0.4751	0.017521	0.27265	-0.69481	-0.30046	-0.0017534
-0.36596	-0.0082633	0.62118	0.60803	0.62856	-0.77296	0.44943	0.5182	0.17885	-0.50361	-0.82835	0.023165	-0.20753	-0.5193	-0.32555	-0.18992	-0.0056035
-0.59269	-0.16052	0.46893	0.55556	0.20208	0.039864	0.22914	0.18904	0.84937	-0.73471	0.39915	-0.20249	0.34745	0.44084	-0.55559	0.41567	-0.14436
-0.36946	0.22244	0.5276	0.4624	-0.091249	0.2646	-0.023939	0.49985	0.016214	-0.35626	0.035922	0.59776	0.38309	-0.72119	-0.68917	-0.10955	-0.18152
-0.91204	-0.085665	-0.15833	0.27954	0.35679	0.32224	-0.19757	0.5605	0.22551	0.095904	0.18737	0.548	0.82027	0.48026	-0.81642	0.67344	-0.44243
0.17687	0.34273	0.28155	-0.1636	0.24508	0.49633	0.086518	0.16263	0.038541	-0.54626	-0.98653	-0.63361	0.29218	0.1567	-0.99218	0.72755	0.94307
-0.89095	0.019614	0.96222	0.46591	-0.3745	0.48329	0.94826	-0.17479	-0.83716	-0.49132	-0.092351	-0.087419	-0.50316	-0.14976	0.011134	-0.26979	0.50568
-0.27431	0.2713	0.86845	0.71915	-0.00021305	0.55907	-0.63898	0.10944	0.3302	-0.45251	-0.60405	-0.018894	0.64423	0.029085	-0.76345	0.56672	0.13696
-0.11378	0.38865	0.098806	-0.80908	0.24873	-0.17317	0.5404	-0.094612	0.053636	-0.23879	0.51828	0.50304	0.71358	0.82459	-0.85034	0.77722	-0.30321
-0.13404	-0.020541	0.84451	-0.13977	0.24949	0.0011541	-0.23942	0.93438	-0.5112	-0.45167	-0.51373	0.79246	-0.19859	0.92094	0.45853	0.67557	-0.15958
0.088889	0.069053	0.62966	0.45923	0.74743	0.0062483	-0.40668	0.26617	-0.24439	-0.78096	-0.62319	0.65472	0.362	0.74352	0.095412	0.70238	-0.48355
0.057321	0.21611	0.048525	-0.92434	0.82746	-0.49067	-0.98581	-0.30895	-0.78998	-0.96673	-0.24495	0.45953	0.19184	0.044597	-0.80436	0.10015	0.23577
-0.50449	0.0014485	-0.23594	0.31102	0.88039	0.30245	0.19717	0.19129	-0.64012	-0.69378	0.22421	-0.79823	-0.47342	0.27378	0.13505	-0.53517	-0.42907
-0.11614	-0.43992	0.85004	0.38663	0.96142	-0.86498	0.33123	0.46133	0.51658	-0.63706	0.60749	0.75799	-0.70723	0.53235	0.4094	0.76776	0.90717
-0.90525	0.06736	0.72045	-0.29662	-0.33452	-0.31921	0.55948	0.53808	-0.36924	-0.48776	-0.36417	0.92451	0.67216	-0.04742	-0.98067	0.34781	-0.59659
-0.65766	0.12046	0.12033	0.012071	-0.19809	-0.061248	0.44542	0.68769	0.44367	0.17869	-0.9513	0.42748	0.074226	0.10425	-0.47019	-0.094767	-0.11651
-0.60449	0.18133	0.37997	0.68404	0.14413	0.26163	0.8759	-0.083004	0.79456	0.082457	0.35225	0.54523	0.74727	0.78803	-0.88661	0.55543	-0.22019
-0.70734	0.19301	0.36673	0.44087	-0.34042	0.13492	-0.067519	0.85905	0.014532	0.073284	-0.64872	0.050554	-0.61026	-0.18924	0.53378	-0.23632	-0.01998
