# Supplementary material for: Distinct cellular states determine calcium signaling response
Source: Mol Syst Biol. 2016 Dec 15;12(12):894. doi: 10.15252/msb.20167137 (PMC5199124; doi:10.15252/msb.20167137)
Supplement: Supplementary file 6 — Source Data for Figure 3 [file MSB-12-894-s005.zip › parameterDistributionGroup/parameterDistribution151.csv]

-0.80538	-0.23519	0.64478	-0.51403	0.41782	-0.26025	-0.99811	0.87875	-0.83304	-0.24677	-0.74037	0.32444	-0.010044	0.0959	-0.61204	0.2754	0.71836
-0.83516	-0.18484	0.70832	0.95155	0.41553	0.80594	-0.93322	0.52027	-0.84794	0.34095	-0.48932	-0.37261	0.29829	0.36428	-0.80157	0.06805	0.14691
-0.88227	0.33756	0.41687	0.79085	-0.61376	0.59605	-0.95604	0.069528	-0.074376	0.12338	-0.32658	-0.25477	-0.10689	0.36924	-0.41789	0.26633	0.53299
-0.37042	0.064238	0.72135	0.76968	0.83678	-0.2635	-0.69074	0.22646	-0.08613	-0.54726	-0.25587	0.4743	0.52871	0.42781	-0.60393	0.66074	0.20649
-0.28893	-0.26944	0.55164	-0.11719	0.7199	-0.086724	0.86912	0.27084	-0.024513	0.014683	0.33151	-0.97218	-0.42828	0.76035	-0.057247	0.47206	0.91405
-0.79257	-0.19956	0.58685	0.21114	0.53641	-0.42381	0.76778	0.40035	-0.10844	-0.81384	-0.83903	0.12066	0.48478	0.47525	-0.85844	0.78285	0.28748
-0.30352	-0.016446	0.42464	-0.59787	0.75988	-0.25145	0.3072	-0.01494	-0.68089	-0.10709	0.36754	-0.49357	-0.22534	0.91695	-0.18916	0.27201	0.57201
-0.47028	-0.23993	0.28153	0.49685	0.87392	0.10187	-0.69751	0.73304	0.19104	-0.30493	-0.6662	0.35814	0.43868	0.20024	-0.50514	0.24721	0.00057178
-0.18932	-0.021037	0.68108	0.50821	0.7031	-0.58229	0.52539	-0.033636	0.46983	0.012611	0.84561	0.22064	0.36747	0.69344	-0.53821	0.31988	0.24684
-0.63926	0.01397	0.22724	-0.0963	0.42844	-0.095444	0.75664	0.62502	-0.41717	-0.4446	0.80815	0.86975	-0.119	-0.46692	-0.28276	-0.45097	0.10944
-0.38671	0.067627	0.8008	-0.16689	0.096615	0.39266	0.26569	0.85938	-0.70558	-0.61423	0.34283	0.75333	-0.031059	0.43802	0.25256	0.34556	0.044599
-0.36869	0.079307	0.527	-0.036219	0.26187	-0.2639	-0.3212	0.22924	0.22256	-0.027474	0.80516	-0.90128	-0.020026	0.99952	0.16796	0.27098	0.026516
-0.29805	-0.0071489	0.65309	0.69966	0.85221	-0.32254	-0.16332	0.35283	-0.2135	-0.080917	0.13162	0.31637	0.21619	0.46121	0.10291	0.67927	0.23841
-0.54808	0.24807	0.5137	-0.086998	-0.20553	0.057834	-0.63715	0.8087	0.44507	-0.75221	0.8527	-0.083701	-0.1136	0.21826	-0.34102	-0.15243	0.14456
-0.95985	-0.029329	0.65251	-0.26736	-0.22401	-0.50441	0.94533	-0.13704	-0.13129	-0.67306	-0.11795	-0.92114	-0.17616	0.56403	-0.44258	0.36755	0.78993
-0.32684	0.03398	0.25792	0.88129	0.65654	0.17241	-0.35437	0.3452	0.8304	-0.87011	-0.97603	-0.13192	0.16916	0.43352	-0.59418	-0.13457	-0.051183
-0.030519	-0.003543	0.92945	0.056786	0.5931	0.067923	0.72321	0.49681	-0.93099	-0.29701	-0.043593	-0.19771	0.079678	-0.10928	-0.41301	0.31062	0.19497
-0.89472	0.049547	0.60914	0.56567	0.32137	-0.093596	0.094889	0.43521	-0.38071	-0.55478	-0.76807	0.5561	0.2597	-0.60444	-0.7855	-0.12154	0.37948
-0.69266	-0.099343	0.013059	0.02041	0.98008	-0.39312	0.062119	0.65784	-0.20287	0.38384	-0.1918	0.21161	0.38946	0.57268	-0.86637	0.14754	-0.041581
-0.34684	0.14765	0.71432	0.32766	0.83613	-0.23243	-0.1004	0.16258	-0.5204	-0.7619	-0.4854	0.6153	0.10445	0.50561	-0.70134	0.29363	0.33468
-0.44859	-0.033598	0.36504	-0.41625	0.39063	0.19909	0.57775	0.9136	-0.16322	-0.74295	-0.64243	0.68027	0.063572	0.69614	0.12531	0.98767	0.50907
-0.22671	-0.17005	0.91231	0.35677	0.11041	0.71086	0.27309	0.63637	-0.25127	-0.48616	-0.99242	0.61784	0.021643	0.10178	-0.085511	0.54991	0.6468
-0.8866	0.11063	-0.081329	0.51985	0.13344	-0.14834	0.10803	0.092297	0.863	-0.88254	0.13818	0.88684	-0.17513	0.46428	-0.60301	0.33397	0.60861
-0.469	-0.19465	0.58677	0.014908	0.46108	-0.1823	-0.9265	0.83059	0.22264	-0.82714	0.32288	0.95032	0.71512	-0.026357	-0.78723	0.45889	-0.046353
-0.057026	0.067465	0.22131	0.0858	0.70288	0.60882	0.16452	0.3753	0.33873	-0.35895	-0.59272	-0.15829	0.74615	0.75609	-0.6145	0.99883	0.24492
-0.13574	-0.028673	0.12097	-0.013716	0.75102	0.32797	-0.63781	0.83435	0.28576	-0.095499	0.51006	0.10917	0.34836	0.7308	-0.026006	0.33693	-0.07218
-0.12275	-0.011241	0.6483	0.97865	0.57905	0.34139	0.36308	0.3085	0.50702	-0.22077	0.05297	0.10892	0.43299	0.60991	-0.88682	-0.19345	-0.3865
-0.293	0.11555	0.038219	0.14645	0.49543	-0.1238	0.48655	0.71665	0.36194	-0.61612	0.85979	0.95947	-0.080651	-0.42721	-0.72303	-0.34389	0.07582
0.064405	-0.0627	0.70717	0.65817	0.87645	0.85118	-0.65264	0.96869	-0.67869	-0.47562	-0.66224	0.010077	0.15958	-0.22931	-0.77632	-0.39195	-0.17926
-0.39451	-0.17892	0.81675	0.72308	0.41817	0.62693	0.93085	0.32383	-0.31431	-0.70888	-0.46139	-0.54543	0.018124	0.64731	-0.7154	0.25724	0.30611
-0.87182	0.07962	0.68559	0.57284	0.0076556	-0.32181	-0.85376	0.18412	0.25089	0.25016	0.014029	0.74194	0.65505	0.80862	-0.71195	0.52359	-0.35253
-0.5982	-0.0047907	0.71314	0.85201	0.09531	-0.30744	-0.69138	0.81622	0.8187	0.14024	0.88567	0.94712	0.69762	0.2027	-0.82655	0.26926	-0.33429
-0.88839	0.02713	0.2808	-0.03965	0.19001	0.42368	-0.21593	0.21327	-0.83645	-0.27015	0.34854	0.47869	-0.018099	0.4098	-0.20939	0.11344	0.28146
-0.28931	-0.0033682	0.5516	-0.00178	0.76158	0.20237	0.11102	0.55724	-0.70049	-0.30039	-0.104	0.2285	0.034814	0.27311	-0.72287	-0.26013	-0.068092
-0.29883	0.24196	0.50651	0.90899	0.86434	-0.042855	0.3861	0.14929	0.37378	-0.31884	0.66449	-0.10143	0.71709	0.81439	-0.77707	0.36287	-0.22912
-0.45438	0.056394	0.44077	0.39731	0.59716	-0.23783	0.16966	-0.05995	0.27603	-0.30942	0.65878	-0.24029	0.53752	0.94464	-0.84042	0.73584	0.26243
-0.81898	0.18216	0.0094199	0.91693	0.15609	0.28921	0.87441	0.62858	0.62329	-0.11235	0.91259	0.59411	0.46326	0.38784	-0.80829	-0.28726	-0.49994
-0.59073	0.048927	0.24315	-0.55344	0.72809	-0.60777	-0.65118	0.205	-0.78822	-0.10687	0.12608	0.69877	-0.19222	0.74211	0.12264	-0.38085	-0.34254
0.39082	-0.1461	0.77506	-0.53806	0.79643	0.53828	0.28312	0.3239	-0.69362	0.064481	-0.94872	0.66804	-0.14165	0.38348	-0.006836	-0.1117	0.36599
-0.53093	-0.02142	0.7426	-0.42269	-0.1982	0.31739	0.31081	0.81987	0.016137	-0.6647	-0.5299	-0.081931	0.50758	0.12096	-0.9586	0.98101	0.80082
-0.87131	0.12637	0.79719	0.22434	-0.80569	0.92766	0.59835	0.9241	0.13654	-0.64676	0.5847	-0.25321	-0.21013	0.72854	-0.58611	0.010294	0.13615
-0.73124	0.1791	0.30575	-0.014983	-0.23951	0.41544	0.097188	0.34775	0.063354	-0.26356	-0.041438	-0.55913	0.44736	0.24031	-0.75061	0.30317	0.21719
-0.14623	0.042934	0.98272	0.54342	-0.40894	0.9818	-0.27314	0.73644	0.29386	-0.047482	0.84479	-0.69347	0.16283	0.20774	-0.72272	0.41213	0.63662
-0.42477	0.051456	0.14552	0.054469	0.62837	0.074138	0.29349	0.010502	0.35827	-0.96309	-0.033226	-0.10096	-0.19249	0.94827	-0.41677	-0.62671	0.042952
-0.33092	0.091069	0.076777	0.35779	0.68255	-0.083256	-0.040333	0.25292	0.51223	0.087849	-0.046838	0.62119	0.32099	0.4117	-0.92577	-0.82054	-0.45328
-0.68463	0.1629	0.46829	0.28794	0.21567	-0.73622	0.35796	0.36109	0.78881	-0.49657	0.82645	0.833	0.28291	0.47561	-0.81576	0.30201	-0.095716
-0.89436	-0.025046	0.21149	-0.29535	-0.38352	-0.15022	0.073971	0.37695	0.8738	0.29478	0.65191	0.26182	0.35454	0.94703	-0.91461	0.52599	0.61346
-0.51329	-0.089079	0.83642	0.51855	0.18227	-0.37066	0.6033	0.56424	0.47381	-0.4323	0.67997	-0.19112	0.18207	0.49136	-0.3947	0.17888	-0.24961
-0.86306	-0.19858	0.84537	0.1517	0.26542	-0.53735	-0.18766	0.91718	-0.50213	-0.47746	-0.42128	0.16017	-0.026026	0.0033456	0.3514	0.56835	0.52923
-0.3735	-0.36198	0.71604	0.2839	0.081416	0.33231	0.76284	0.091231	0.24548	0.36824	-0.72235	-0.7544	-0.22547	0.85932	-0.5318	0.20946	0.63433
-0.64241	-0.072934	0.46183	0.8047	0.42361	0.67694	0.46569	0.1264	-0.46139	-0.40052	-0.43016	-0.29956	0.037645	0.016722	-0.37576	0.67701	0.87295
-0.71174	0.094756	0.55102	-0.063639	0.075493	-0.40233	0.5663	0.72848	0.41222	-0.51425	0.58167	0.26368	0.23396	0.658	-0.27226	0.76765	0.25319
0.25151	0.27134	0.86279	0.80205	-0.36659	0.81505	-0.25765	0.65099	0.92499	-0.078952	-0.017113	-0.15192	-0.016643	0.35374	-0.48458	-0.56659	0.0013135
-0.51757	-0.056836	0.15794	0.56229	0.92243	-0.22001	0.042161	-0.041278	0.66879	-0.062984	0.72464	0.015446	0.49115	0.84925	-0.91582	0.026101	0.010649
-0.26524	-0.028457	0.53598	0.54283	0.85109	0.036109	0.37017	0.83132	0.30662	-0.67362	0.34495	-0.21177	0.46941	0.923	-0.51292	-0.15259	-0.44347
-0.28875	-0.0056377	0.60355	0.25476	0.70824	-0.5339	-0.19345	-0.11687	0.069231	-0.4038	-0.81694	-0.76242	-0.40804	0.28216	0.15291	-0.052216	0.62578
-0.2045	0.19795	-0.19847	0.082253	0.90763	0.87538	0.089281	-0.023639	-0.65804	-0.18599	-0.75742	0.97295	-0.36088	0.18115	-0.22332	-0.89459	-0.03334
-0.43514	-0.063788	0.40097	0.88406	0.43382	0.47662	0.95999	-0.32598	0.17267	-0.24937	-0.70144	0.057233	-0.52118	0.96825	-0.36547	0.057623	0.58864
-0.80641	0.13858	0.78817	0.67692	-0.34058	0.72108	0.72263	0.52756	-0.18849	0.014177	0.67476	-0.69801	0.29314	0.37451	-0.73194	0.65777	0.42744
-0.49231	0.21349	0.31037	0.48277	0.26645	0.5749	0.71012	0.38674	-0.65164	0.2844	0.21311	0.38567	-0.32234	0.74982	0.065527	-0.62164	-0.4767
-0.40773	-0.014896	0.45501	-0.24051	0.24838	0.31884	0.21593	0.62879	0.35871	-0.88738	0.37829	0.26686	0.23122	0.7911	-0.63006	0.32667	0.44538
-0.86034	0.13193	0.16471	0.16587	-0.1164	0.8179	0.52536	0.20968	-0.14619	-0.035307	-0.21402	0.1634	-0.14749	0.99512	0.26375	-0.52372	-0.36667
-0.30307	0.20003	0.62384	-0.34369	0.21103	-0.43563	-0.084117	0.34136	-0.32639	-0.39582	0.14511	-0.15681	-0.44389	0.62357	0.33369	0.2415	0.067512
0.046893	0.058813	0.52427	0.68139	0.57387	0.24895	0.10995	0.92749	0.40801	-0.32144	0.25671	0.67078	0.16121	-0.1387	-0.4057	0.36443	0.18306
-0.39196	0.091876	0.48269	-0.5772	0.60686	-0.35616	-0.32284	0.36164	-0.9344	-0.65607	-0.18479	0.031883	0.074331	-0.24201	-0.27961	0.46027	0.77587
-0.55759	0.060327	0.57713	0.24868	0.26143	0.96573	0.34488	0.54402	-0.95298	-0.59146	0.30106	-0.43498	0.15548	0.092587	-0.46052	0.022518	0.23092
-0.68952	-0.07379	0.24643	0.79324	0.61785	-0.37898	-0.2036	-0.030401	0.88197	-0.14515	0.29169	0.12576	0.43931	0.64265	-0.73037	0.67649	0.72666
0.17006	0.09577	0.69339	0.10531	0.78784	-0.58884	-0.13772	-0.12221	0.81337	-0.48778	-0.71803	0.21976	-0.44746	0.32921	-0.51484	-0.19458	0.99817
-0.015616	-0.12661	0.89901	0.39912	0.18417	0.40662	0.23667	0.63385	0.1831	0.14061	0.89459	-0.00070431	0.32685	0.46404	-0.56521	0.97458	0.39818
-0.96522	0.12039	-0.0042656	-0.017641	0.29925	0.22859	-0.46126	0.84027	-0.37254	-0.50605	-0.9047	-0.92726	0.16398	0.4997	-0.078493	-0.35612	-0.42787
-0.23397	-0.17151	0.73478	-0.34843	0.4654	0.27666	-0.25765	0.30882	-0.20653	-0.52409	0.59072	0.28484	0.17255	0.77656	-0.41421	0.11531	0.35703
-0.93792	-0.13008	0.41158	0.0058662	-0.30797	0.61517	-0.3962	0.73867	0.10808	0.2957	0.71982	0.39425	0.12838	0.27318	-0.62005	0.33519	0.87921
-0.96672	0.34371	-0.24968	0.21499	0.083531	-0.16777	0.22039	0.51121	0.06695	-0.17572	-0.085353	-0.22832	-0.16214	-0.22594	0.27701	0.3219	0.49074
-0.49989	0.084139	0.98188	0.63026	0.56662	-0.1126	-0.39352	0.086592	-0.50475	-0.73554	0.42337	0.86453	0.43986	0.65726	-0.75365	0.055833	-0.24255
-0.50624	-0.045097	0.41898	-0.18915	0.79317	0.21785	0.36882	0.45369	-0.73093	-0.23804	-0.65232	-0.81065	0.31117	0.7747	-0.4795	0.00661	-0.001888
-0.046466	0.057541	0.73003	-0.094549	0.29129	0.33859	-0.006857	0.15314	-0.34647	-0.12365	-0.075352	-0.32675	0.24272	0.63428	-0.66347	0.74503	0.45983
0.1566	-0.12117	0.5906	-0.9041	0.79648	0.22042	-0.82296	0.94561	-0.61146	-0.39285	-0.93681	0.59014	0.56991	0.58903	-0.38463	0.77392	-0.050501
-0.41338	0.023731	0.69637	0.31331	0.52852	-0.58731	0.35226	0.99558	-0.48242	-0.93237	0.8365	0.40354	-0.011494	-0.95929	-0.38194	-0.15423	0.22186
-0.90828	-0.14543	0.3387	0.47046	0.017337	0.031584	0.67686	-0.097194	0.58726	0.32323	-0.72347	0.25289	-0.41861	0.29235	-0.50932	-0.74194	0.57362
0.043009	0.23008	0.68527	0.047685	0.44328	0.72571	0.0043511	0.9687	-0.90474	-0.22338	0.58231	-0.4325	0.75141	-0.21787	-0.8639	0.40504	-0.27184
0.25821	0.19955	0.7446	0.89296	0.81248	-0.82833	-0.70996	0.27982	0.85206	0.23946	0.79612	0.55143	0.044909	0.33009	-0.14887	0.39832	0.21857
-0.29499	-0.071619	0.89923	0.73931	0.50246	-0.57355	0.12858	0.31906	0.62767	-0.77498	0.38392	-0.91052	-0.28822	0.59324	-0.21913	0.5587	0.63298
-0.74367	-0.027203	0.29805	0.58938	0.21781	0.30905	0.13016	0.68872	0.16296	-0.1124	-0.989	-0.49585	0.10351	-0.67193	-0.90787	-0.23971	0.40543
-0.1982	-0.12748	0.84988	0.79842	0.51166	-0.03281	-0.47465	0.70233	0.67002	-0.40806	-0.6642	0.15034	0.24746	-0.046657	-0.68069	0.20772	0.29619
-0.88403	0.18294	0.32775	0.47062	0.070609	-0.44927	0.52232	0.23251	0.015896	0.18388	0.42623	-0.51715	-0.10642	0.17707	-0.028903	-0.033999	0.062737
-0.9243	0.21324	0.46788	0.11082	0.12463	0.15811	0.57395	0.21612	-0.74644	-0.84664	-0.086292	-0.081446	0.026468	0.45219	-0.20697	0.96575	0.77617
-0.66633	-0.13642	0.78849	0.33188	0.26848	-0.40693	0.019868	0.54728	0.24583	-0.37731	-0.45834	0.0791	0.032543	0.59384	-0.61164	0.54773	0.49537
-0.66506	-0.046167	0.66832	0.17832	0.39756	-0.88891	0.94805	0.66731	0.25089	-0.29168	-0.010716	-0.072666	0.11707	0.74212	0.46535	0.99152	0.21304
-0.15526	0.12534	0.37473	-0.17952	0.30948	0.89552	0.1838	0.28066	-0.23286	-0.10776	-0.14287	-0.26236	0.54015	0.56511	-0.74674	0.094721	-0.030431
-0.41534	-0.1788	0.70019	-0.32845	0.35257	-0.73216	0.14853	0.22278	0.28884	-0.83016	-0.79417	-0.49614	-0.15909	0.20949	-0.21538	0.45485	0.80984
-0.59382	-0.5	0.87156	-0.28059	0.2977	0.48328	-0.0091962	0.7069	-0.92867	-0.12732	-0.96646	0.81354	-0.53908	0.6528	0.18006	-0.30617	0.2099
-0.54496	0.017889	0.2338	0.74008	0.85796	0.096498	-0.26429	0.28792	0.19669	-0.17619	-0.57339	-0.63528	0.28842	0.57668	-0.38593	-0.444	-0.34903
-0.80166	-0.095815	0.46391	-0.2781	-0.057766	-0.91438	-0.023975	0.72746	0.83016	0.018248	-0.48375	0.90477	0.3608	0.17226	-0.58778	0.0044495	-0.12758
-0.64525	0.0074443	0.32112	0.43236	0.52977	-0.46369	0.47859	0.44211	0.13737	0.056626	-0.69681	0.66023	-0.18116	0.16046	0.16408	0.056767	0.28588
0.33637	0.17176	0.95688	0.054027	0.5006	0.82779	-0.36552	-0.16308	-0.56265	-0.61973	-0.74355	0.35028	-0.16862	0.41952	-0.37355	-0.69372	0.10281
-0.65985	-0.086341	0.57801	0.036525	-0.062248	0.77586	0.30704	0.62216	-0.52503	0.28637	-0.33158	0.65101	0.2919	0.71425	-0.68839	-0.022627	-0.15554
-0.93696	-0.12691	0.66315	0.70538	-0.11148	0.2066	0.26485	0.018963	0.47787	-0.17149	0.73471	0.61666	-0.3021	0.93222	-0.097879	-0.37635	0.21384
-0.011372	0.092376	0.78766	0.97575	0.61684	0.41793	-0.20374	0.56121	-0.11298	-0.99548	0.5023	0.23944	0.22008	-0.0049405	-0.21864	0.86261	0.54626
-0.65212	0.016271	0.47137	0.63868	0.23608	0.42094	0.79998	0.30873	-0.12594	0.031302	-0.48361	-0.82806	0.20329	0.78639	-0.86387	-0.11863	-0.42012
-0.68363	-0.1325	0.97104	0.66535	0.59318	-0.22708	-0.048274	0.13148	-0.37289	-0.58819	0.66115	-0.66865	0.34703	0.93799	-0.82372	0.78949	0.48433
-0.22799	0.18777	0.60882	0.5907	0.11829	-0.14822	-0.36279	0.50336	0.50181	0.20169	-0.2435	0.30086	0.40501	0.00022986	-0.8022	-0.34588	-0.32108
-0.27243	-0.13282	0.90716	-0.012083	0.63856	0.34814	-0.82847	0.94247	-0.57346	-0.80563	-0.25214	0.18964	0.46287	0.93382	-0.50308	0.86541	0.38977
-0.69282	0.11865	0.65171	0.2566	-0.065533	0.1916	0.77052	0.69374	-0.30746	-0.98823	0.55703	-0.60175	0.14388	0.14225	-0.28634	0.68682	0.26569
-0.97468	-0.14569	0.78152	0.4475	-0.25829	0.69199	-0.22514	0.54975	-0.36134	-0.19336	-0.39296	-0.05576	0.10783	0.75547	0.10315	0.56507	0.17812
-0.052952	0.18874	0.67859	-0.20076	0.10811	0.17146	0.10454	0.56775	0.20658	-0.79643	-0.32695	0.59002	0.037719	-0.033887	-0.94965	0.18728	0.65877
-0.16485	0.37652	0.089879	-0.54605	0.61265	0.37828	-0.84748	0.80816	-0.48093	-0.30897	0.29834	0.056148	0.54345	0.25355	-0.66402	0.41523	0.046187
-0.178	-0.078689	0.80015	-0.27544	0.53475	-0.82639	-0.21769	0.71706	0.40907	-0.1496	-0.085926	-0.86172	0.14893	0.59254	-0.43961	-0.26824	-0.30774
-0.60647	0.1815	-0.3569	0.43986	0.97133	0.84043	-0.44213	0.00055863	-0.79305	0.23567	-0.56281	-0.41428	0.03269	0.88872	0.074912	0.59213	0.39813
-0.57832	-0.17128	0.68532	0.31045	0.13336	0.15915	0.76037	-0.053212	-0.1969	0.22574	-0.55904	-0.7546	-0.30493	0.38299	-0.28003	0.04867	0.72514
-0.44917	0.062764	0.60267	-0.054221	-0.039472	-0.18349	0.70253	0.71195	0.94199	-0.34063	-0.92942	-0.060042	0.34704	0.31625	-0.94077	0.050011	0.4229
