# Supplementary material for: Distinct cellular states determine calcium signaling response
Source: Mol Syst Biol. 2016 Dec 15;12(12):894. doi: 10.15252/msb.20167137 (PMC5199124; doi:10.15252/msb.20167137)
Supplement: Supplementary file 6 — Source Data for Figure 3 [file MSB-12-894-s005.zip › parameterDistributionGroup/parameterDistribution152.csv]

0.08132	0.19771	0.45943	-0.087921	0.82056	0.26961	-0.38252	0.37199	-0.73225	0.12568	-0.53005	-0.79422	0.46168	0.84469	-0.19243	0.67938	-0.53376
-0.41598	-0.19971	0.92243	0.45253	-0.24747	0.47096	0.24076	0.35972	0.85967	-0.29527	-0.35259	0.35315	-0.17616	0.50396	-0.8408	0.2324	0.8126
-0.026798	0.050077	0.50181	0.43691	0.66643	0.0026083	0.54343	0.98344	0.35117	-0.94347	0.24688	0.88995	0.0076396	-0.11104	-0.018995	0.26722	-0.17001
-0.77321	-0.068421	-0.10604	0.068789	0.69623	-0.11862	0.79621	0.94537	0.096199	-0.31047	0.14363	0.15293	-0.35231	0.4998	-0.17161	-0.81989	-0.66017
-0.35399	0.055645	0.45981	0.60168	0.24593	0.26277	0.88769	0.22774	0.51432	-0.60045	0.26449	0.55668	0.16919	0.68187	-0.31957	0.14859	-0.42282
-0.51549	-0.056958	0.5402	-0.44277	0.61731	-0.98491	-0.72567	0.90248	-0.1955	-0.68685	-0.89434	-0.067078	-0.26783	0.266	0.074291	0.072069	-0.16781
0.04889	0.1059	0.39464	3.321e-05	0.45092	0.53312	-0.62252	-0.041966	0.19786	0.19598	-0.78856	-0.93084	0.18721	0.93869	-0.80141	-0.39161	-0.33313
-0.16392	0.044525	0.87311	0.9393	0.7944	-0.77663	0.085153	-0.1638	0.56933	-0.97213	0.16008	0.66446	-0.59611	0.7067	0.58414	-0.052747	-0.022851
-0.86247	-0.12158	0.37786	0.72207	-0.28579	0.68216	0.64868	0.23082	0.79465	-0.093847	-0.052387	0.058174	-0.41823	-0.070517	-0.91417	-0.57875	0.60229
-0.32574	0.2872	0.088971	0.54338	0.42863	0.28894	0.51364	0.1503	0.066021	-0.8288	-0.018916	-0.28283	-0.42031	-0.26744	0.13533	0.48015	0.7451
-0.13547	-0.010453	0.9616	0.75201	0.17678	-0.13252	0.78787	0.069781	0.89283	-0.29443	-0.98045	0.028457	-0.1616	0.68629	-0.55463	-0.61418	-0.3816
-0.98693	0.26355	-0.63028	-0.30524	0.38847	0.56619	0.20112	0.16109	-0.66688	-0.47675	0.23839	0.84505	-0.31976	-0.20962	-0.39559	-0.046666	0.42521
0.40146	0.21873	0.74148	0.040882	0.78975	-0.09176	-0.62372	0.41022	-0.20725	-0.3871	0.36528	-0.54108	0.55742	0.22166	-0.89124	0.18222	-0.62454
-0.019615	-0.091411	0.21953	-0.32231	0.93894	0.74658	-0.55125	0.076623	-0.42064	-0.60965	-0.65586	-0.27714	-0.074099	0.57273	-0.74908	0.030519	0.40157
-0.08201	-0.016947	0.85914	0.72482	0.22554	0.76703	0.79703	0.46766	-0.42171	0.109	-0.74344	0.24763	-0.10385	-0.37425	-0.65237	-0.031962	0.26469
-0.68474	-0.04555	0.45768	0.4496	0.3719	0.63883	0.38739	-0.27625	-0.41852	-0.73263	0.49484	0.74028	0.35525	0.66267	-0.75991	0.39059	-0.15305
-0.31057	-0.019571	0.92974	0.10965	0.22262	-0.18152	0.72102	-0.30203	0.11825	-0.16943	0.30488	-0.086094	-0.089504	0.72092	-0.48634	-0.22185	0.15095
-0.53803	-0.074285	0.6444	-0.84504	0.21906	-0.14235	0.35776	0.2521	-0.90475	-0.63784	0.46453	0.47028	0.29724	0.18962	-0.52645	0.80803	0.1402
-0.54774	0.21377	0.40134	0.077243	-0.11332	0.64974	0.21988	0.18872	-0.66359	-0.015652	-0.094622	0.43636	0.1805	0.67735	-0.21609	0.24906	-0.38551
-0.41623	0.057001	0.9018	-0.23905	-0.12658	-0.49553	-0.99295	0.88951	0.38762	-0.18162	-0.0068275	0.34511	0.66083	0.33972	-0.42779	0.98076	-0.36186
-0.30552	-0.035781	0.29921	-0.56967	0.88999	-0.38714	0.99852	0.44898	-0.80406	-0.74419	0.2519	0.75507	-0.20597	-0.24368	-0.40963	0.089001	0.1362
-0.78244	-0.33399	0.67489	-0.98009	-0.16093	-0.26405	-0.1972	0.46369	-0.22651	-0.045295	-0.0062744	0.54546	-0.1368	0.75341	-0.59747	-0.0079184	0.069558
0.028048	0.074306	0.91397	-0.69192	-0.028928	0.41434	-0.099662	-0.10154	-0.44891	-0.44745	-0.50117	0.023621	0.24695	0.97235	-0.81749	0.69296	0.18652
-0.69182	0.084539	0.57887	0.03911	-0.44537	0.19005	0.5139	0.71762	0.57766	0.055947	0.57213	0.59026	0.55245	0.48223	-0.93471	0.53363	-0.36234
-0.63236	0.12668	0.29207	0.66105	0.14966	0.067115	0.37783	0.076254	0.2999	-0.46205	0.0903	0.050929	0.39809	-0.38785	-0.80381	0.74107	0.21131
-0.18126	0.088186	0.34876	-0.58497	0.28732	0.19491	0.56114	0.063539	-0.19506	-0.1306	-0.63624	-0.085729	0.31678	0.17768	-0.84655	0.48219	0.20685
-0.5427	-0.0035157	0.57049	0.082086	0.33265	-0.01649	0.20787	0.76781	-0.2701	-0.72237	0.22281	-0.44049	0.051798	0.70172	-0.037462	0.33729	-0.42237
0.30792	0.15931	0.31405	-0.58474	0.89403	0.41777	-0.10455	0.12336	-0.40569	-0.77891	-0.78268	0.17715	-0.0016997	0.64158	-0.45013	-0.35727	-0.37071
-0.44436	0.05633	0.39497	0.43045	0.3537	-0.41383	-0.34447	0.78985	0.66115	-0.35707	0.14061	-0.28953	-0.2716	-0.14532	-0.18699	-0.18395	-0.10657
-0.32771	0.12273	0.1984	0.74866	0.66845	-0.3988	-0.105	0.11039	0.68815	0.25229	-0.90477	0.64432	0.099645	0.79986	-0.23588	0.22703	-0.42882
-0.29726	0.076505	0.81155	-0.22497	0.064512	0.10803	-0.14041	0.30375	-0.18594	-0.36557	-0.64766	-0.30108	-0.13084	0.46878	-0.31912	-0.59563	-0.43469
-0.68701	0.081535	0.0078618	-0.50586	0.32527	-0.30191	0.41844	0.22017	0.51114	-0.21896	-0.63688	-0.78897	0.53354	0.66271	-0.96814	0.73456	0.011689
-0.55427	0.0844	0.25233	0.33951	0.8567	-0.13119	0.17785	0.27099	-0.90822	-0.52767	-0.8884	-0.053507	-0.086292	0.51028	-0.039127	0.17313	-0.37132
0.26898	-0.14845	0.66812	-0.95717	0.6802	0.61417	0.071876	-0.021829	-0.65377	-0.49897	-0.83182	-0.45967	-0.46785	0.44951	-0.76433	-0.61755	0.70338
-0.1271	-0.21595	0.59819	-0.41245	0.5111	0.58527	0.75653	0.6193	-0.54501	-0.87773	-0.18917	0.14122	-0.44722	0.2733	-0.21709	-0.48099	-0.089394
-0.76879	0.15214	-0.76143	-0.1498	0.80348	0.37111	0.44502	0.24482	0.15755	-0.030583	-0.1328	0.15628	0.15567	0.5595	-0.42151	0.86425	0.77603
-0.60708	0.018492	0.46008	-0.64411	-0.010344	0.27519	-0.23512	0.52689	-0.43825	-0.50787	-0.34379	-0.74127	-0.07874	0.52546	-0.67253	-0.47811	-0.3782
-0.67639	0.43	-0.76069	0.89867	0.8751	0.42742	0.098006	0.14161	0.067992	-0.348	-0.028146	-0.44603	0.21656	0.66161	-0.18683	-0.0014645	-0.74721
-0.53568	0.024052	-0.54725	-0.98835	0.78053	0.3791	0.65556	-0.10793	-0.4333	-0.668	-0.62186	-0.19458	-0.86659	0.56376	-0.067643	-0.28559	0.67275
-0.6966	-0.079124	0.60144	-0.39856	0.53961	0.13687	0.20674	0.35744	-0.99377	-0.52501	-0.80248	0.82874	0.17351	0.59112	-0.67413	0.089644	-0.05324
-0.94327	-0.061758	0.34254	-0.84854	0.066018	-0.60553	0.57663	0.65008	-0.31356	-0.71657	-0.26771	0.62961	0.12616	0.10049	-0.14048	0.52249	0.033638
-0.46728	0.21598	0.34177	0.4995	0.27623	-0.23767	0.4908	0.16692	0.5036	-0.55462	0.97817	0.76308	-0.12319	0.084998	-0.22638	0.24063	0.31938
0.37627	0.32397	0.79336	0.38761	0.83425	-0.35026	-0.40689	-0.11606	-0.20228	-0.32229	0.059016	-0.10162	0.27463	-0.17963	-0.91311	0.19797	0.041811
-0.3318	-0.097502	0.64813	0.63174	0.86527	0.40433	0.21349	0.56206	-0.30938	-0.71593	0.9027	-0.45668	0.51078	0.94235	-0.46699	0.5322	-0.5904
-0.5249	0.091399	0.92087	0.25338	-0.18057	-0.089093	-0.59512	0.66082	0.00087009	-0.3374	-0.39445	0.2739	0.84145	-0.20197	-0.67964	0.93454	-0.38866
-0.45616	0.053272	0.60136	0.88513	0.69242	0.31496	0.43234	0.61664	0.19159	-0.26669	0.8221	-0.54102	0.7602	0.82373	-0.6545	0.91509	-0.37213
-0.10976	0.042072	0.87284	-0.42383	-0.06379	0.045122	0.62616	0.66851	-0.17303	-0.4256	-0.7324	-0.39968	-0.19782	-0.61695	-0.79615	-0.053239	0.47108
-0.53798	-0.15719	-0.17111	-0.22507	0.9257	-0.37777	0.62469	0.61838	0.30014	-0.20199	-0.10254	0.34296	0.010013	0.02005	-0.80457	0.066243	0.11182
0.096872	0.20097	0.3619	-0.45757	0.74466	0.018375	0.14518	0.02841	-0.026127	0.024312	-0.26116	-0.70793	0.088652	0.62507	-0.7551	-0.3153	-0.066507
-0.87827	0.075044	0.37768	0.97837	0.42656	0.3943	-0.36519	0.7752	-0.32997	-0.31714	0.32393	-0.77713	0.40663	0.12686	-0.14742	0.61256	-0.42869
0.32271	0.27338	0.14878	-0.44141	0.89959	0.44285	0.49052	0.66403	-0.39694	-0.18454	-0.53725	-0.47696	0.52428	0.98256	0.10893	0.63726	-0.67349
-0.50106	0.10049	0.88402	-0.66283	-0.23371	-0.5418	-0.79278	0.4712	-0.53151	-0.21527	0.56083	-0.0041081	-0.42497	0.67783	0.71063	0.20942	-0.33812
-0.024367	0.11411	0.50477	-0.11137	0.46518	-0.50881	-0.073243	0.16911	0.58832	0.04422	0.06068	-0.028085	-0.17708	0.11168	-0.39017	-0.6094	-0.087018
-0.96595	-0.11636	0.77398	-0.63893	0.17559	-0.50994	-0.19306	0.19628	-0.75269	-0.67631	-0.14833	0.88391	0.1744	0.39395	-0.86725	-0.14984	-0.10787
-0.41793	-0.054028	0.56903	0.099135	0.39979	0.016563	0.26984	0.51358	-0.26635	-0.30414	-0.53333	-0.026102	0.30982	-0.43811	-0.75069	0.29876	0.046053
0.50243	0.24218	0.86674	0.76052	0.80206	0.024366	0.52731	0.19559	-0.0592	-0.78827	-0.77967	-0.27191	-0.0051626	-0.40786	-0.62903	-0.10487	-0.067491
-0.93083	0.026795	0.22534	0.69256	-0.27997	0.41745	-0.051229	0.59358	0.7232	0.52268	0.13186	0.8543	0.16451	0.81787	-0.66691	-0.08338	-0.32254
-0.90032	0.064984	-0.0067555	-0.85022	0.13335	-0.10211	0.92095	-0.080909	-0.41906	-0.43919	-0.31214	-0.55706	0.13224	0.28751	-0.7883	0.54906	0.66052
-0.67852	-0.10029	-0.015126	-0.42983	0.60366	0.42054	0.60861	0.30803	-0.59344	-0.82241	-0.69127	-0.37197	0.018809	0.73251	-0.12968	0.11189	-0.24539
-0.80432	0.17414	-0.13443	-0.16685	0.36016	-0.26191	-0.37259	-0.21029	0.34839	-0.47445	-0.050651	0.27858	0.041426	0.82508	-0.89532	-0.51455	-0.453
0.31352	0.28972	0.13557	-0.068051	0.55848	-0.22283	-0.60309	0.2044	0.92649	-0.23013	-0.62184	-0.72496	0.045354	0.60451	-0.6271	0.50489	0.31735
0.15336	0.10837	0.86099	0.98698	0.26039	0.92349	-0.56931	-0.054137	0.27136	-0.06975	-0.091055	0.52106	0.32506	0.066066	-0.92382	0.68887	0.56007
-0.6005	-0.10922	0.13257	0.53512	0.76335	0.42024	-0.68726	-0.21568	-0.24682	0.31248	-0.36311	-0.25722	0.060289	0.99971	-0.58627	0.81119	0.65252
-0.027925	0.25314	0.10224	-0.16138	0.49838	0.32823	0.49695	0.71668	-0.088395	-0.57338	-0.11018	0.087527	0.078455	0.48434	-0.12114	0.094868	-0.4007
-0.91953	-0.052855	0.048365	0.96232	0.65233	0.27517	0.87356	0.45671	0.22419	-0.85895	-0.051708	-0.76604	-0.23779	0.33847	-0.17552	0.7048	0.57314
-0.73923	-0.19985	0.7529	0.919	-0.062839	0.58497	-0.64044	0.64719	0.12686	-0.10016	-0.31371	-0.0056356	-0.0016388	0.18559	-0.39456	0.3829	0.12272
-0.033084	0.0091877	0.34612	0.4493	0.44427	0.62185	0.3918	0.13322	0.29613	0.15659	-0.69169	-0.18805	-0.15139	0.51572	-0.47465	0.55253	0.63857
-0.32574	0.15375	-0.096776	-0.31736	0.41949	-0.31479	0.72432	0.49035	0.85843	-0.062984	-0.43479	0.17826	0.065175	0.81855	-0.38159	0.163	-0.040269
-0.55874	0.10488	-0.57267	0.043667	0.82428	0.75498	-0.25809	-0.18672	-0.056265	-0.49959	-0.61508	-0.70953	-0.11491	0.68686	-0.48326	0.5044	0.75646
-0.56576	-0.0038664	-0.06613	-0.19067	0.73153	0.17047	-0.046583	0.38761	0.05887	-0.76279	0.71742	-0.34366	0.077149	0.31439	-0.69615	0.087546	0.092644
-0.40653	0.051612	0.61515	0.68939	0.43024	0.8169	-0.17649	0.78856	-0.75542	-0.86146	0.14465	-0.49917	0.46854	-0.27915	-0.49205	0.45889	-0.32813
-0.49218	0.00053123	0.42334	0.19395	0.45512	-0.69286	0.041066	0.17796	0.78323	-0.74693	0.12328	-0.21109	0.075632	0.075766	-0.97518	0.63689	0.72419
-0.95379	-0.12105	0.1712	-0.27694	0.2696	-0.3804	-0.053564	0.54581	-0.51361	-0.37864	-0.93857	0.26773	-0.51723	0.072719	0.4128	-0.075926	-0.17254
-0.996	0.12985	0.70774	-0.61265	0.017588	-0.89603	0.46958	0.17745	-0.74957	-0.7581	0.7077	-0.47094	-0.020078	0.26369	-0.11856	-0.22835	-0.38602
-0.42209	-0.084337	0.27955	-0.64623	0.54586	-0.27992	-0.23162	0.43226	0.06584	-0.18453	0.0038368	0.93443	0.3488	0.46175	-0.75622	0.25164	-0.19438
-0.89612	-0.13906	-0.061565	0.42612	0.57974	0.59615	0.018012	0.39948	-0.30014	-0.10303	0.49663	0.48211	0.30449	-0.22867	-0.93755	0.74657	0.58519
-0.70098	0.19671	0.78024	0.97201	0.0024208	-0.076807	-0.87221	0.88937	0.2859	-0.80326	0.88745	0.54676	0.25464	0.13617	-0.17053	0.35601	-0.41758
-0.64599	0.056601	0.47847	-0.24913	0.18101	-0.64089	0.29496	0.31708	0.58207	-0.22182	0.61005	0.62301	-0.043485	0.42796	-0.51882	-0.82445	-0.43745
-0.93596	-0.084629	0.53437	-0.82528	0.10887	-0.3049	0.015934	0.41026	-0.73527	-0.47869	0.37297	-0.16679	0.33357	0.46068	-0.29386	0.37684	-0.21544
0.58746	0.10841	0.6734	-0.14853	0.71845	0.099877	-0.66411	0.055941	0.28069	-0.57681	-0.62243	0.69995	-0.21408	0.70051	-0.39018	-0.62255	-0.48005
-0.54501	0.2686	-0.12449	0.42444	0.2642	0.51945	0.018043	0.92704	0.9555	-0.69746	0.32444	-0.33026	0.25476	0.67889	-0.52833	0.098832	-0.18365
0.09183	0.10353	0.61914	-0.022496	0.87896	-0.48017	0.32269	0.39445	-0.12756	-0.69554	0.33963	0.22198	0.19052	0.20974	-0.38208	0.75232	0.099997
-0.045449	0.37337	0.14102	-0.14512	0.13844	0.44664	-0.29203	0.43943	-0.28872	-0.33828	-0.35418	-0.47521	-0.28876	-0.3423	-0.36624	0.14738	0.53072
-0.1159	0.073517	0.35229	0.76333	0.66842	0.30565	0.024179	0.58638	0.78739	-0.75569	0.11312	-0.86593	-0.13071	-0.43346	-0.73479	0.012557	0.58335
-0.74407	0.15003	-0.3375	0.15213	0.17257	0.20269	-0.46474	0.039571	0.4176	-0.096318	-0.47119	-0.33919	-0.18847	-0.16153	-0.73387	-0.068721	0.56356
-0.76333	0.11781	-0.22558	0.41837	0.66966	0.71163	0.86269	0.47187	-0.35947	-0.91424	0.16045	-0.20656	0.020795	0.95587	0.68479	0.61313	-0.35171
-0.56898	0.13254	0.67511	0.73364	0.33406	-0.54169	-0.17896	0.19711	0.38462	-0.032625	-0.24747	-0.95899	0.41267	0.53155	-0.69802	0.065397	-0.58022
-0.6713	0.12472	0.30038	-0.5196	0.36229	-0.19071	-0.494	0.36514	-0.23584	-0.60162	-0.11398	0.24436	0.04844	0.93474	-0.11692	-0.043357	-0.40849
-0.30273	0.11283	0.6013	0.089772	0.1598	-0.3178	0.63827	-0.55283	0.25627	-0.58204	-0.36456	0.07965	-0.4763	0.99066	0.055364	-0.17468	0.069067
-0.6706	-0.061044	0.20022	0.70675	0.52365	0.21224	0.11227	0.28149	0.062956	-0.05799	-0.54797	0.51331	-0.31504	0.30973	-0.17643	0.3	0.25206
-0.50716	-0.071391	0.14213	0.29675	0.70019	-0.10353	0.68682	0.43436	0.21907	-0.47788	-0.69171	0.41655	-0.14463	-0.27557	-0.82279	-0.083438	0.18489
-0.51	-0.097885	0.25695	-0.50546	0.26592	0.34345	0.69536	0.4257	-0.38189	-0.75795	0.68266	-0.18368	-0.53141	-0.45909	-0.6326	-0.24132	0.6849
-0.89509	0.023238	0.63784	0.97446	0.12903	0.4161	0.35631	0.57818	-0.35554	-0.16464	-0.46468	0.10603	0.57006	-0.022094	-0.45508	0.45476	-0.54491
-0.29278	0.0024911	0.67266	0.30296	0.46822	-0.56681	0.5972	0.25189	0.44724	-0.48909	0.7263	0.41214	-0.17165	0.069043	-0.12139	-0.12939	0.031122
-0.87585	0.16799	-0.33197	-0.53804	0.4268	-0.034388	0.45922	0.22821	-0.17561	-0.45597	0.81548	0.8659	-0.029367	0.69117	-0.28807	-0.073538	-0.21476
-0.59966	0.022194	0.66288	-0.10191	-0.21275	0.35325	-0.18609	0.52293	0.17277	-0.68306	0.27954	0.68678	-0.34528	0.44002	-0.061504	-0.80305	-0.34614
-0.44349	-0.078379	0.84997	-0.11962	0.57801	-0.21097	-0.083293	0.16931	-0.76612	-0.47659	0.1255	-0.12336	-0.11836	-0.16602	-0.7556	-0.68486	-0.09294
-0.080115	0.1616	0.38583	0.29504	0.39874	0.37595	-0.056598	0.56495	0.67044	-0.6359	0.73142	-0.57443	0.11065	0.93139	-0.22734	-0.15058	-0.58273
0.91916	0.23682	0.71821	0.26945	0.86648	0.35982	-0.86895	0.41397	0.098595	-0.69377	0.020332	0.0098384	0.055127	0.8868	0.26306	0.74646	-0.33789
-0.086347	0.091469	0.14255	0.34645	0.90249	-0.29583	0.63469	0.47871	0.63921	-0.64632	0.44871	0.2877	-0.18511	-0.51272	-0.353	-0.36176	0.064186
-0.1452	0.076971	0.44154	0.79755	0.84689	-0.378	0.91095	0.10107	0.33188	-0.30532	-0.73219	0.68869	-0.25699	0.58665	0.17988	-0.086903	-0.32891
-0.572	-0.087113	0.73641	0.28222	-0.061771	0.26136	0.58307	0.61282	-0.36377	-0.14204	0.81817	-0.39931	-0.25408	-0.10462	-0.29361	0.26066	0.22545
-0.78992	-0.061944	-0.021891	-0.041215	0.56957	0.19777	-0.54158	0.69692	-0.33278	-0.34263	0.13819	0.46844	0.23405	-0.28705	-0.69309	0.34666	0.20599
-0.019665	0.086807	0.61876	-0.3587	0.30477	0.26769	0.95844	-0.14999	-0.54041	-0.02172	0.62696	-0.33177	-0.006942	0.81003	-0.2274	0.68582	0.27582
-0.66944	0.10862	0.089925	-0.69602	0.2442	0.019564	-0.13981	0.92681	0.012156	-0.40733	-0.20606	0.51847	0.25158	0.56149	-0.53534	-0.23575	-0.51179
-0.47968	0.10976	0.6926	0.27419	0.37359	-0.4674	0.84566	0.30437	0.017706	-0.25977	-0.0016452	0.32159	0.33446	0.61126	-0.2055	0.27588	-0.64762
-0.20968	0.32338	0.037393	0.42653	0.90475	-0.097447	0.30186	-0.21892	0.40637	-0.48236	0.22951	-0.49405	0.44611	0.45647	-0.98262	-0.079795	-0.29064
-0.5775	0.21263	0.74882	0.41634	-0.22912	0.24804	-0.45365	0.65746	-0.33482	-0.33958	-0.11651	-0.22447	0.52049	-0.39969	-0.62066	0.771	-0.2243
-0.73878	0.025301	0.5066	0.14414	0.51714	-0.65332	0.88524	-0.18826	-0.14845	-0.47819	0.3288	-0.30703	-0.38417	0.22186	-0.66182	-0.23202	0.34817
-0.46081	0.20955	0.043247	0.02691	0.60586	0.53745	0.40269	0.41782	-0.68761	-0.5718	-0.30139	0.85985	-0.072327	0.24402	0.13604	0.91894	0.51669
-0.52551	-0.094371	0.19829	-0.10228	0.53903	0.70381	-0.61686	0.70691	-0.87483	-0.24085	0.70844	0.71391	0.21034	-0.69952	-0.90924	-0.11751	0.053548
0.049116	0.18169	-0.082593	-0.34459	0.8832	-0.48035	0.74694	-0.14056	0.78282	-0.29172	0.17745	0.21286	0.081848	0.85725	-0.47945	0.046498	-0.0031566
-0.16945	0.16424	0.026718	0.26173	0.72058	0.084164	-0.52486	0.39524	0.54465	-0.52956	0.51577	-0.32057	0.38225	-0.25985	-0.72893	0.25259	-0.17694
-0.32549	0.12843	0.41785	-0.17963	0.49069	-0.40906	0.38836	0.40915	-0.11576	-0.81279	0.31651	0.76161	0.054063	-0.28083	-0.86165	-0.82156	-0.61252
-0.34601	0.072131	0.62082	0.41154	0.74293	-0.075366	-0.55848	0.43852	-0.43125	-0.89432	0.10375	-0.72431	0.66679	-0.016455	-0.42092	0.87306	-0.29422
-0.76407	0.053452	0.26413	0.10325	0.24841	0.96366	-0.68223	0.34695	-0.89256	-0.84503	0.32569	0.2372	0.40407	0.80173	-0.063761	0.3478	-0.69108
-0.11841	0.04098	0.89318	-0.15259	0.21961	0.28426	-0.037778	0.10725	-0.50329	-0.92778	-0.19583	0.04867	-0.40866	0.43401	0.33662	-0.083382	-0.064872
-0.48666	-0.027651	-0.16245	-0.30222	0.55499	0.049623	0.57486	0.17233	0.21107	-0.49124	-0.14695	0.68902	-0.44076	0.73722	0.41101	0.34748	0.18298
-0.38968	0.13998	0.41302	0.92514	0.26904	0.84167	0.6172	0.23483	0.10625	-0.41672	0.052132	0.42486	-0.18953	0.26623	0.083335	0.76934	0.56743
-0.56214	-0.2216	0.21278	-0.23945	0.45314	0.76485	0.83828	0.96483	-0.62332	-0.098915	-0.10727	0.62005	0.12508	-0.39893	-0.89807	-0.053914	0.33459
-0.51299	-0.12653	0.48226	-0.57162	0.68839	-0.72087	0.32007	0.64721	-0.2059	-0.50799	0.31521	0.88471	0.35986	0.62853	-0.26576	0.56296	-0.38232
-0.85686	0.054921	0.96769	0.88213	-0.66273	0.48334	0.30862	0.70153	0.37458	-0.57597	0.1048	0.11625	-0.064823	-0.34409	-0.34066	-0.68979	-0.4443
-0.23801	-0.010898	0.23196	-0.39889	0.74595	0.14479	-0.16213	-0.26868	-0.76573	-0.70211	0.010687	-0.24789	-0.63911	0.81977	0.69075	0.55974	0.55513
-0.59186	0.035627	0.17468	0.22989	0.65412	0.017883	0.71714	0.18789	0.38759	-0.74766	0.71706	-0.11281	0.32309	0.4847	-0.82249	0.44073	0.1344
-0.28846	0.099338	0.61106	-0.18451	-0.13685	0.34328	0.94289	0.44387	0.3354	-0.68795	-0.43839	-0.3076	-0.50187	-0.23067	-0.96239	-0.57596	0.53304
0.052199	0.050318	0.67047	0.58796	0.68092	0.33742	0.021966	0.26781	0.36913	-0.36838	-0.86601	-0.17754	0.46075	0.21867	-0.73333	0.324	-0.19301
-0.44223	0.12629	-0.10975	0.75515	0.80118	-0.29899	0.63455	0.1348	0.93405	-0.25862	-0.66604	0.39353	0.41311	-0.19261	-0.96992	0.4068	0.016849
-0.66654	0.057498	0.7853	0.92313	0.069181	-0.32785	-0.45451	0.41052	0.51242	-0.39056	0.053852	-0.1165	-0.046627	0.93767	0.66473	0.40824	-0.55486
