# Supplementary material for: Distinct cellular states determine calcium signaling response
Source: Mol Syst Biol. 2016 Dec 15;12(12):894. doi: 10.15252/msb.20167137 (PMC5199124; doi:10.15252/msb.20167137)
Supplement: Supplementary file 6 — Source Data for Figure 3 [file MSB-12-894-s005.zip › parameterDistributionGroup/parameterDistribution153.csv]

-0.29336	-0.12257	0.68296	-0.78262	0.18504	-0.36394	0.95043	0.524	0.13924	-0.46866	-0.4282	-0.042994	0.090721	0.80947	-0.35845	0.46137	0.0024545
-0.21985	0.14572	0.71743	0.89615	0.085013	0.16873	0.92082	0.13377	0.31726	-0.37111	0.20934	0.70742	-0.16123	-0.19926	-0.51168	-0.39363	0.097499
-0.22567	0.3091	0.24153	0.13681	0.58128	-0.45537	0.23521	0.1512	0.37644	-0.61195	0.33071	0.0451	0.85185	0.43764	-0.92407	0.38177	-0.5724
-0.61398	0.1365	0.42499	0.93154	0.61662	0.32906	-0.66136	0.47669	-0.51396	-0.013728	-0.18003	0.86361	0.35227	0.20968	-0.69335	0.26062	-0.15854
-0.98984	0.16737	0.6968	0.52332	-0.34764	-0.18233	0.48615	0.17906	-0.04032	0.11399	-0.19253	0.42578	0.43858	0.47237	-0.50542	0.7564	-0.33305
-0.70251	-0.09058	0.8139	0.59967	-0.19545	0.67165	0.73338	0.7878	0.099187	-0.329	-0.77331	-0.77166	0.051848	0.69234	-0.33772	0.58575	0.043375
-0.15009	0.25806	-0.17663	-0.43168	0.60305	-0.16462	0.11003	0.17283	0.19736	-0.55014	-0.56234	0.33812	-0.19695	0.12838	-0.40382	0.29197	0.60641
-0.89425	0.16153	-0.042317	-0.13791	0.26322	0.024345	-0.78799	-0.051719	-0.26945	-0.41951	-0.55073	-0.25879	0.23156	0.54329	-0.79402	-0.1397	-0.17602
-0.57615	-0.1335	0.78178	-0.01337	0.35071	-0.71361	-0.18806	0.43488	0.068405	-0.89158	-0.57541	0.10979	0.12886	0.49306	-0.27315	0.67365	0.087852
-0.43973	-0.16936	0.48508	0.48751	0.27702	0.84779	0.6184	0.10596	-0.26512	-0.63909	-0.79112	-0.9136	-0.79786	-0.32015	-0.25003	-0.33818	0.65134
-0.90903	-0.11006	0.022284	-0.093599	0.60273	-0.11124	-0.39488	0.59429	-0.2519	-0.58897	0.65583	-0.53183	0.032677	0.076199	-0.60459	-0.11021	0.074202
-0.57885	0.0099307	0.22877	0.54351	0.57343	0.047317	0.87286	-0.019862	-0.10463	-0.40203	0.17384	0.26917	0.45322	-0.03885	-0.85821	0.46396	-0.054558
-0.16271	0.14832	0.29882	0.56461	0.30733	0.55859	0.46722	0.39785	0.63637	-0.77566	-0.34986	0.63587	0.19035	0.83707	-0.36881	0.82799	0.3298
-0.3037	-0.12922	0.60552	-0.18395	0.47714	-0.46884	0.8097	0.028187	0.18686	0.10134	0.79894	0.65033	0.22808	0.51615	-0.81041	0.33716	0.28088
-0.28211	-0.10935	0.47887	-0.61971	0.63165	0.08902	0.1981	0.98583	-0.81492	0.040066	-0.22042	-0.49794	0.57749	0.20893	-0.69354	0.68124	-0.3014
-0.38032	0.15984	0.46973	0.24024	-0.0090786	0.24826	-0.17614	0.40235	0.42308	-0.83634	-0.89854	0.43132	-0.63479	-0.17735	0.11512	-0.012026	0.59702
-0.6608	0.20184	-0.43856	0.13776	0.6659	-0.17587	-0.62696	0.07865	0.31872	-0.69422	-0.2836	0.09085	-0.11574	0.21163	-0.88692	-0.63668	-0.23596
-0.36502	0.036645	0.89547	-0.020692	-0.20866	0.57784	-0.25763	-0.18813	-0.25179	-0.26665	-0.5199	0.041037	0.013506	0.50305	-0.58091	0.0859	0.30077
0.14811	0.30097	0.4799	-0.11004	0.48718	-0.80606	-0.38712	0.33499	0.67301	-0.56517	-0.72297	-0.21027	0.42467	0.58027	-0.025222	0.62002	-0.60729
-0.19826	-0.096353	0.42289	-0.90503	0.51113	-0.26137	0.45823	0.84713	-0.79199	-0.53937	-0.29416	-0.21941	-0.326	-0.3131	-0.17315	0.34132	0.38705
-0.37	0.023023	0.41845	0.31756	0.53568	-0.64872	0.5252	0.65754	0.35425	-0.11078	0.94372	0.739	-0.21092	0.3163	0.24519	0.85946	0.29298
-0.43983	-0.016285	0.43109	0.62858	0.69076	0.090999	0.87584	0.12719	-0.16181	-0.80464	0.24455	0.00020711	-0.2544	0.46542	-0.035527	0.22294	0.049114
-0.70932	-0.0090851	0.12018	-0.37518	0.35581	0.26293	0.61471	0.804	-0.43162	-0.062321	0.52017	-0.35364	-0.12993	0.22267	-0.66266	-0.67368	-0.30622
-0.27968	0.12444	0.58962	-0.16149	0.54108	0.16108	-0.70566	0.24871	-0.84143	-0.080966	-0.82798	-0.23046	0.60567	0.88632	-0.06552	0.6019	-0.67607
-0.91968	0.026479	0.84121	0.42287	-0.12446	-0.36349	-0.56641	-0.012988	0.57701	-0.83501	0.26581	0.59146	0.58565	0.70477	-0.84525	0.12054	-0.53932
0.014268	-0.1506	0.62286	0.51712	0.5285	0.0038258	-0.43909	0.63663	0.74689	-0.442	-0.99629	0.097707	-0.32357	0.89855	0.34688	0.6394	0.095821
-0.24865	0.032955	0.51952	-0.014449	0.49376	-0.5858	-0.70545	-0.091786	0.912	-0.61483	-0.45289	-0.15911	0.21747	0.62409	-0.67151	0.75298	0.53336
-0.75255	0.13679	0.47164	0.16598	0.10146	-0.81568	0.67944	-0.036558	0.82678	0.0095227	-0.1182	0.37032	-0.46234	0.61629	0.061759	-0.80308	-0.17925
-0.8207	0.12015	0.27609	0.5106	0.84771	-0.61954	0.63639	0.71974	-0.4386	-0.80516	0.83371	-0.57	-0.076686	0.79246	0.2083	0.1419	-0.40008
0.34499	-0.045609	0.23368	-0.51426	0.9356	0.34979	0.31729	0.46492	-0.62359	0.25501	0.10825	0.2434	0.093509	-0.049142	-0.57818	-0.027952	0.080355
-0.93768	-0.18555	0.5248	-0.22728	-0.18114	0.22392	0.79816	0.65939	-0.60361	-0.72041	-0.58822	-0.0003397	0.073978	-0.13968	-0.67831	0.53288	0.2193
-0.78552	-0.0043335	-0.13224	-0.44759	0.032916	0.059501	-0.5297	0.63458	0.016658	-0.85542	0.98227	-0.25007	-0.91487	-0.60715	0.41121	-0.26573	0.34783
-0.89517	0.00070952	0.13078	0.038733	-0.13099	0.65135	-0.2153	0.19704	-0.12097	0.057381	0.74634	0.3964	0.44006	0.57115	-0.96234	0.79609	0.093433
-0.024696	0.14941	0.4021	-0.14624	0.6783	-0.23689	0.47293	0.37302	-0.31388	-0.51494	0.73791	-0.15304	0.49402	-0.46822	-0.61988	0.94753	0.45909
-0.23091	0.079875	0.77713	0.78779	0.57133	-0.35978	0.23205	-0.22539	0.16056	0.050923	0.52812	-0.15208	0.27828	0.424	-0.7965	-0.39157	-0.43227
-0.54489	-0.072647	-0.12445	-0.54527	0.68343	0.014904	-0.18122	0.63215	0.32502	-0.67025	0.22027	0.41555	0.68408	0.89029	-0.62025	0.88564	-0.12319
-0.70876	0.3038	0.046509	-0.18561	-0.19902	0.3877	0.34721	0.85094	-0.18634	-0.64431	-0.36865	-0.35202	-0.56024	0.42373	0.64152	-0.050519	-0.22745
-0.29633	0.089843	0.70511	0.30811	0.19772	-0.0045259	0.34882	0.75166	0.21146	-0.98926	0.68923	0.48376	-0.14217	0.010819	-0.27009	-0.85597	-0.65115
-0.94358	0.063205	0.37993	0.016457	-0.12043	0.21123	0.49473	0.24013	-0.10333	0.089241	0.86131	0.92776	0.38187	0.80919	-0.90239	-0.35483	-0.73624
-0.88078	-0.082361	0.44814	0.87317	0.85919	-0.7411	0.065025	0.66893	-0.42731	-0.41373	0.79933	-0.12763	0.010476	-0.32934	-0.30975	0.69812	0.54861
-0.25089	-0.27169	0.24801	-0.12642	0.69822	0.23744	0.96007	0.68207	0.32352	-0.2324	0.21072	0.61269	0.053223	0.89085	-0.70803	-0.016524	-0.11212
-0.17361	-0.17457	0.21495	0.14072	0.8831	0.068815	0.49099	0.41461	0.54659	-0.42088	-0.792	0.35684	-0.28256	0.46245	-0.64586	-0.0045505	0.3982
-0.56712	-0.047392	0.2777	-0.46534	0.216	-0.20806	0.11961	0.63735	0.013747	-0.38696	-0.68702	-0.48733	-0.23465	0.36255	-0.30968	-0.01759	-0.11428
-0.54531	-0.23045	0.81928	-0.97728	0.40631	-0.86114	-0.69731	0.99076	-0.99291	-0.58795	-0.87659	-0.077736	-0.058199	-0.29129	-0.44226	-0.21199	-0.19482
-0.48282	-0.37704	0.37939	-0.21299	0.39471	0.19477	0.52696	0.42957	-0.09019	-0.87919	0.006623	-0.38321	-0.42082	-0.33322	-0.67808	-0.51675	0.40173
-0.76134	-0.046865	0.46641	0.39902	0.336	-0.14926	0.18648	0.29584	-0.20705	-0.73489	-0.011472	-0.18291	-0.19304	-0.32281	-0.051386	0.42988	0.64006
-0.78072	0.25747	0.71891	-0.30638	-0.4353	-0.53241	0.090383	-0.061677	0.021084	-0.86787	-0.83975	-0.13729	-0.48563	-0.3682	-0.50729	-0.69193	0.39245
-0.25783	0.028506	0.17559	0.33576	0.19112	0.84446	-0.54368	0.75208	-0.087395	0.35929	-0.89447	-0.35847	0.43679	0.56342	-0.37611	0.97537	-0.087251
-0.67397	-0.13296	0.35494	-0.39966	0.29247	0.1591	0.61554	0.53441	-0.57351	-0.54859	-0.64551	0.13102	-0.2534	-0.15081	-0.40475	0.13525	0.44346
-0.72604	-0.0083356	-0.047082	0.18591	0.76674	-0.068531	0.40559	0.53855	-0.29453	-0.70181	-0.84893	0.47422	0.3088	0.26838	-0.77771	0.31898	-0.23447
-0.87395	-0.10657	0.36131	0.80803	0.67267	-0.6317	0.44612	0.57313	0.40105	-0.99919	-0.11659	0.25055	-0.71141	0.71524	0.93854	-0.21979	-0.45625
-0.97894	0.044491	0.25382	0.043801	-0.078638	0.098602	-0.29586	-0.047988	-0.48752	-0.3082	-0.43585	-0.19768	-0.11026	-0.26715	-0.91115	-0.56976	-0.050918
-0.41359	-0.035833	0.39493	-0.98633	0.35034	-0.1383	0.28978	0.27107	-0.54608	-0.7324	-0.079703	-0.48499	-0.08423	0.21114	-0.76082	-0.15294	0.21834
-0.23001	0.10891	0.33871	-0.43851	0.35127	-0.46027	0.4671	0.42789	-0.3966	-0.71087	-0.38898	-0.25653	-0.58905	-0.99101	-0.44875	-0.01163	0.70778
-0.65061	0.12758	0.57884	0.19328	-0.16924	-0.54463	-0.036483	0.29078	0.3801	-0.63949	-0.34067	0.61152	-0.20031	0.12664	-0.24528	0.37002	0.26292
-0.41775	-0.31648	0.53467	0.42412	0.3683	0.75044	-0.73024	0.40246	-0.04117	-0.55674	-0.44465	-0.40414	0.1689	0.26919	-0.81741	0.60531	0.3967
0.11946	-0.31169	0.46029	0.20012	0.98962	0.4337	-0.89954	0.79891	0.3408	-0.19738	-0.087781	0.099242	0.39111	0.50234	-0.80097	0.4988	0.35056
-0.38137	0.031537	0.65072	0.76836	0.47666	-0.48746	0.12623	0.64491	0.44914	-0.47126	-0.56897	0.76669	-0.27534	0.18868	0.77016	0.34412	-0.067815
-0.82192	-0.065005	0.80694	0.62405	-0.42268	0.59115	0.73891	0.36436	0.45365	-0.149	-0.55975	0.43871	0.53612	0.066684	-0.99038	0.63474	0.41235
-0.60412	0.10995	0.70787	-0.16678	-0.33553	0.55174	-0.4329	0.91802	-0.1411	0.0016849	-0.41818	0.74998	0.24368	-0.10441	-0.73144	-0.53982	-0.24983
-0.89768	-0.01317	0.16402	-0.41606	-0.084467	0.5263	0.73993	0.24261	-0.29468	-0.31377	-0.61054	-0.32078	-0.088596	0.55785	-0.45751	0.038968	0.12045
0.4635	0.14197	0.63919	0.099597	0.6322	0.097702	-0.002697	0.93952	0.48259	-0.33402	0.43336	-0.28084	0.38272	0.30084	-0.32931	-0.065966	-0.54446
-0.041668	0.1533	0.082402	-0.23313	0.47464	0.27486	0.66365	0.24809	-0.22588	-0.72574	-0.57586	-0.03289	-0.41505	-0.55048	-0.22329	-0.46423	0.19071
-0.20921	0.21062	0.56499	-0.1572	-0.011677	-0.55692	-0.26002	0.30504	0.39647	-0.22192	-0.70508	0.86767	-0.48161	0.44101	0.5492	-0.16136	-0.1221
-0.88093	0.1275	0.077859	-0.95071	-0.15743	-0.028691	0.14057	0.20269	-0.47021	-0.19169	-0.21173	-0.5571	-0.083979	0.36392	-0.41693	0.058527	0.28387
-0.97102	-0.021145	0.85368	-0.70138	-0.63769	-0.12992	-0.22664	0.45208	-0.024971	-0.75997	0.39374	0.34144	-0.1226	0.21278	-0.47578	-0.25632	0.21195
0.022962	0.04894	0.291	0.7029	0.96317	0.15194	-0.66704	0.13539	0.42575	-0.78688	0.00069621	-0.12815	-0.36436	0.72639	0.54407	0.6058	0.32684
-0.42352	0.036376	0.10125	-0.38361	0.85607	-0.96864	-0.81009	0.54204	0.4926	-0.35604	-0.81826	0.057336	0.3713	0.66178	-0.12221	0.22325	-0.5639
-0.83358	0.037422	0.4198	-0.35888	-0.031015	-0.10846	0.72987	0.60477	-0.79923	-0.3596	0.67335	-0.21021	0.091114	-0.39655	-0.6336	0.95084	0.68565
-0.37298	0.065438	-0.017377	0.24787	0.93643	-0.33757	0.18503	0.27809	-0.31148	-0.49787	-0.69951	-0.6241	-0.87858	-0.27634	0.70099	-0.24342	0.0028984
0.35505	0.090866	0.71558	0.5493	0.44666	0.81055	-0.31224	0.2739	0.28769	-0.88771	0.079682	0.048674	-0.39231	0.3384	0.15447	0.59366	0.75709
0.58491	0.26016	0.46851	0.9764	0.98485	0.47867	-0.69007	0.61198	0.74811	-0.69458	0.53679	-0.444	0.15411	0.33729	-0.32683	-0.3132	-0.48664
-0.71383	-0.18866	0.36507	-0.77673	0.58114	-0.45442	0.71193	0.039796	-0.6399	-0.70892	-0.4847	0.68235	0.10964	0.52273	-0.72726	-0.066448	0.1366
0.054469	0.09661	0.70826	-0.47276	0.18919	-0.66574	0.24533	0.59914	0.42137	-0.83595	-0.4256	0.71616	0.25064	0.3149	-0.44974	0.21474	-0.43211
-0.62484	0.16422	0.13418	-0.69215	0.17996	0.70735	0.3955	-0.025345	-0.88873	-0.12069	-0.060907	-0.26507	-0.60415	0.37926	0.0008131	-0.02823	0.7276
-0.60645	-0.031455	0.79921	-0.5939	-0.48271	0.85571	0.57258	0.86908	-0.74584	-0.56614	-0.1257	0.34816	0.22561	0.16772	-0.84866	0.086925	-0.22076
-0.42581	-0.11315	0.83666	0.29339	0.23707	0.69912	0.31444	0.34955	-0.65986	-0.10971	0.13569	-0.11352	0.49635	-0.048578	-0.53959	0.85864	0.31755
-0.30764	0.013069	0.75346	-0.62433	0.013659	0.19037	0.43275	0.60126	-0.29325	-0.83216	0.44631	-0.59541	0.32564	0.018368	-0.8114	0.39831	0.048221
-0.23128	0.14499	0.46016	0.2969	0.69601	-0.40624	-0.029792	0.11565	0.62623	-0.93774	0.86785	0.49969	0.096934	0.19662	-0.70268	-0.3204	0.058411
-0.96681	-0.043425	0.52613	0.65016	-0.090257	-0.50476	0.2348	-0.016156	0.59253	-0.93565	0.70308	0.97753	-0.045002	0.55362	0.066024	0.95896	0.45977
-0.14999	0.19469	0.58292	0.54134	-0.0073768	0.036632	-0.25581	0.1872	0.63941	-0.35251	0.16664	0.16593	-0.30955	0.64674	0.28349	0.56888	0.37083
-0.52825	-0.039121	0.55471	0.75631	0.75372	0.37556	0.27456	-0.11333	-0.40993	-0.87643	0.78946	-0.088717	-0.33956	0.49666	-0.20621	0.20083	0.91413
-0.81262	0.25176	0.22689	0.39106	-0.029279	0.82171	0.79226	0.74456	-0.48176	-0.72084	0.15707	-0.62621	0.23265	-0.34868	-0.58497	-0.026025	-0.24774
-0.52663	0.034316	0.62415	0.43292	-0.16795	-0.15013	0.43952	0.7759	0.73017	-0.16692	-0.83255	0.40437	0.24222	0.52038	0.38693	0.78499	-0.26824
0.052302	-0.049594	0.55837	0.69915	0.62952	0.12563	0.46826	0.066014	0.5922	-0.89357	0.69991	-0.2439	-0.33301	0.96127	0.80478	0.94954	0.32135
-0.90939	0.079488	0.11865	-0.49544	-0.24522	0.14756	-0.34254	0.87663	0.39695	-0.28745	-0.2249	-0.372	0.11918	0.99229	-0.52782	0.14069	0.0036463
0.080615	0.10297	0.92354	0.19299	0.022135	0.48427	-0.8614	0.58704	0.55419	-0.87408	-0.077958	0.1658	0.1986	0.39576	-0.80234	0.83791	0.61477
-0.4641	0.085619	0.3387	0.65175	0.25584	0.28454	0.11709	0.21833	0.40057	-0.377	-0.81358	0.47241	0.15685	-0.17266	-0.34039	0.38447	0.28145
-0.79944	0.043403	0.49774	-0.30477	-0.093844	0.012185	-0.10901	-0.38838	-0.2357	-0.1752	0.2116	0.87132	0.15976	0.89271	-0.70341	-0.053002	0.064291
-0.20814	0.12714	0.21743	0.053517	0.45113	0.05935	0.63003	0.090781	0.43464	-0.43246	-0.55628	0.5202	0.17629	0.27573	-0.51789	-0.26202	-0.099327
-0.9526	-0.018292	0.59914	0.033773	-0.037301	-0.045748	0.84483	-0.076222	-0.41159	-0.31047	-0.71305	0.26262	0.46129	0.46132	-0.91904	0.51705	-0.18557
-0.051984	-0.09713	0.9166	0.34031	0.19979	0.52565	-0.1597	0.56445	0.32616	-0.28389	-0.40816	-0.16866	0.33144	0.36764	-0.65743	0.34133	0.036059
-0.89485	0.25886	0.21448	0.59427	-0.24493	-0.39152	-0.53861	-0.23163	0.90659	-0.79582	-0.67867	-0.031079	-0.31471	-0.3153	-0.52061	-0.24455	0.55589
0.70725	0.19749	0.56576	-0.015288	0.66542	0.055005	-0.59913	0.19204	0.63511	-0.61668	0.63785	0.13432	-0.84816	0.41714	0.98381	-0.3794	-0.17376
-0.31167	0.09326	0.69967	0.12353	0.22196	-0.22764	0.055866	0.40662	0.69322	-0.30681	0.11495	-0.020651	0.19058	0.2736	-0.63458	0.38426	0.49494
-0.1697	-0.12901	0.91918	0.0027644	0.39228	-0.31769	-0.82892	0.62464	0.2191	-0.83114	-0.25774	0.79071	-0.43998	0.90799	0.63852	0.093074	-0.27563
-0.63345	0.015516	0.78719	0.59073	-0.54371	0.15579	0.53669	0.91535	0.87556	-0.77225	0.0064536	-0.79633	0.56412	-0.06013	-0.56362	0.72813	-0.1766
-0.036492	0.026228	0.62453	-0.22162	0.19614	0.08624	0.69609	-0.2036	0.30481	-0.77546	-0.55165	0.78022	-0.12387	0.84496	-0.56314	-0.025191	0.042903
-0.039265	0.10142	0.9269	-0.20089	0.1806	0.82969	0.52035	0.55871	-0.53322	-0.32301	-0.36448	-0.2239	-0.074971	0.24717	-0.63145	-0.24712	0.18694
-0.3189	-0.10303	0.43963	0.045633	0.43256	-0.5844	-0.18372	0.10715	0.91572	-0.88257	-0.58751	-0.43466	0.28174	0.97924	-0.16234	0.99945	0.084732
-0.4646	0.057742	0.81074	0.37273	-0.039571	0.9487	0.51352	0.35253	-0.29412	-0.64991	-0.84521	0.79231	0.48268	0.18703	-0.94898	0.59755	-0.024186
0.29598	0.11114	0.36386	-0.70168	0.92773	-0.3556	-0.40726	0.50186	0.059375	-0.78358	-0.24603	-0.57002	-0.12422	0.85764	0.15909	0.56909	-0.029329
-0.098693	0.15021	0.27663	-0.18431	0.76612	-0.28471	0.45984	0.18657	-0.46638	-0.9582	0.20461	-0.0015051	0.023789	-0.29516	-0.68832	-0.26278	0.022159
-0.79609	-0.098018	0.38128	0.46258	0.13907	0.6103	0.055047	0.70272	-0.47811	0.039745	0.35795	-0.0028279	-0.34217	0.1629	0.64155	0.49118	0.38408
-0.60551	0.085708	0.074938	0.63286	0.33059	0.17708	-0.82362	-0.025161	0.51782	-0.1657	0.3075	0.02819	-0.37811	0.89677	0.3596	-0.40973	-0.26921
-0.85641	0.090622	0.41608	0.76914	-0.037553	0.49851	0.44632	-0.3064	-0.17204	-0.37815	-0.67097	0.77255	-0.81588	0.44214	0.32415	-0.514	0.13076
-0.52258	-0.15476	0.82186	-0.52834	0.13471	-0.83437	-0.41247	0.61897	-0.44126	0.032733	-0.097448	0.86805	-0.33032	0.040911	0.45918	-0.37499	-0.26633
-0.58262	-0.024145	0.64707	0.56267	0.16874	-0.20876	-0.30616	0.9505	0.25507	0.1123	-0.76824	0.21946	0.5583	-0.22356	-0.66476	0.79693	0.15464
-0.47394	0.081235	0.93918	0.25218	0.0028247	0.20339	-0.56747	0.37986	-0.14986	-0.73348	-0.28543	-0.29003	-0.3133	-0.13984	-0.44242	-0.90943	-0.28613
-0.66123	-0.052489	0.92601	-0.73069	-0.31525	-0.77168	0.13373	0.32952	0.33088	-0.13858	0.47121	-0.26595	0.20132	0.53573	-0.78616	0.086635	-0.10229
