# Supplementary material for: Distinct cellular states determine calcium signaling response
Source: Mol Syst Biol. 2016 Dec 15;12(12):894. doi: 10.15252/msb.20167137 (PMC5199124; doi:10.15252/msb.20167137)
Supplement: Supplementary file 6 — Source Data for Figure 3 [file MSB-12-894-s005.zip › parameterDistributionGroup/parameterDistribution154.csv]

-0.1419	-0.042853	0.94112	0.50747	-0.028208	0.63515	0.44946	0.070201	0.22678	-0.082178	-0.84094	0.42645	0.019433	0.091518	-0.80515	-0.089236	-0.034108
-0.67231	0.010177	0.24142	0.28368	0.43637	0.35045	-0.52567	-0.13417	-0.46999	-0.51702	-0.095236	0.20291	-0.0049813	-0.063078	-0.77788	-0.1079	-0.091958
0.15153	0.073948	0.76185	-0.79798	0.32273	0.3454	0.48976	0.26877	-0.5193	-0.81095	0.55161	0.57333	-0.47634	-0.35032	-0.74039	-0.11748	0.74717
-0.85985	0.060472	0.83987	0.74776	-0.19259	0.33837	0.057955	-0.11201	0.33659	-0.63272	0.0069359	0.28871	0.16753	0.43571	-0.76688	-0.13255	-0.024044
-0.77179	0.077755	0.94584	0.40773	-0.26312	0.23103	0.65622	0.54394	-0.46238	0.069057	0.31752	0.50255	-0.018019	0.019938	-0.45891	0.12936	0.073069
-0.91384	0.087425	0.14563	0.45922	0.025903	0.58716	0.33118	0.44612	-0.22087	-0.16875	-0.79291	0.28642	-0.59755	-0.56638	-0.098217	-0.93374	-0.2312
-0.42845	0.03861	0.7051	0.29068	0.33815	-0.11643	0.21965	0.050913	0.037049	-0.58223	-0.23323	0.12396	-0.35067	0.14192	-0.25539	-0.86499	-0.53985
-0.62625	0.086231	0.5841	0.93257	-0.09441	0.35779	-0.64133	0.31491	0.27674	-0.25167	0.91329	0.42027	-0.50508	-0.24997	-0.058374	-0.86761	-0.42014
-0.14727	0.2216	0.73877	-0.016873	0.18264	0.70418	-0.71014	-0.039162	-0.89287	-0.33261	0.46915	-0.38794	-0.25699	0.50272	0.15392	0.58754	0.36153
-0.53618	0.11161	0.48206	0.3429	0.33397	-0.60176	-0.60714	0.65052	-0.0070159	-0.5764	0.20211	-0.45871	-0.44493	-0.74735	-0.468	-0.98168	-0.44755
-0.88215	-0.10208	-0.012251	0.61423	0.49188	0.29211	0.17463	-0.10724	0.1566	-0.48379	-0.31027	0.7151	-0.51188	0.6244	0.072284	-0.26088	-0.18033
-0.21965	-0.074583	0.69025	0.48899	0.48321	0.95986	-0.89642	0.39865	-0.54412	-0.34621	-0.3328	-0.0070578	-0.31299	0.24052	-0.14401	-0.50846	-0.47372
-0.18859	0.20965	0.081815	-0.098265	0.64653	0.56406	0.00436	0.14334	-0.49128	-0.67997	-0.23703	-0.89244	-0.28173	0.27133	0.14015	0.69039	0.42425
-0.696	0.033768	0.47919	-0.27883	0.16526	-0.41227	-0.70268	0.37343	0.057416	-0.93475	0.19434	-0.60323	0.065842	0.092475	-0.79171	0.074463	-0.065387
-0.030522	-0.028366	0.8713	0.76414	0.32362	0.28084	0.75219	0.31794	0.90482	0.077818	-0.8683	0.31456	-0.067353	0.58883	-0.65842	0.58372	0.73684
-0.23456	0.27835	0.79376	0.73486	-0.15486	-0.030532	0.14929	0.25336	0.96716	-0.51824	0.50836	-0.20098	-0.17275	0.33298	0.045433	0.28176	0.13883
-0.52568	0.27627	0.79814	0.72049	-0.85032	0.19606	0.36449	0.68368	0.93278	-0.49287	0.2662	0.1799	-0.59831	0.26891	0.59678	-0.28438	-0.32133
-0.80352	0.16442	0.77698	0.11897	-0.27188	0.12568	0.58106	0.98819	-0.17205	-0.34792	-0.1431	-0.60606	0.20416	-0.66043	-0.82341	-0.069509	-0.16337
-0.37742	0.16367	0.77524	0.73327	0.80659	-0.0035817	-0.49823	-0.065738	-0.30593	-0.50866	0.18251	-0.24973	0.63833	0.83209	-0.65613	0.66283	-0.54413
-0.30951	-0.22409	0.83875	0.44043	0.47894	0.54697	0.65656	-0.17285	-0.47947	-0.013235	0.95108	-0.11041	-0.21188	0.42202	-0.8435	0.14983	0.66187
-0.39406	-0.065849	0.17673	0.040049	0.93023	0.34588	0.061139	0.62966	-0.31339	-0.093397	0.3385	-0.87103	0.074911	0.49341	-0.46161	0.08663	-0.1194
-0.742	-0.10359	-0.36109	0.36044	0.86335	0.79098	0.78908	0.69344	-0.52061	0.29145	-0.18927	-0.39699	-0.15944	0.65655	-0.15544	-0.42355	-0.50007
-0.24579	0.020575	0.89173	0.10207	0.50119	-0.31838	-0.88923	0.213	-0.30335	-0.24861	0.22036	-0.32141	0.084847	0.89231	-0.23666	-0.15114	-0.76966
-0.88432	-0.063271	0.044601	0.34309	0.55783	0.56293	-0.45874	0.0517	-0.74044	0.01352	0.35663	-0.10042	-0.30992	0.2106	-0.51328	-0.83987	-0.31661
-0.5624	-0.077641	0.32477	-0.27216	0.79958	-0.72834	0.36352	0.42039	0.05945	-0.058554	0.13235	-0.092059	0.35388	0.99977	-0.29067	0.68884	-0.32298
-0.23896	0.056831	0.63592	-0.35458	0.2425	-0.79505	0.010938	0.68911	0.29672	-0.1505	-0.10086	0.9013	-0.016203	-0.0033725	-0.32564	-0.046947	-0.29773
0.0070632	0.18717	0.29459	0.25349	0.97435	-0.15349	0.3711	0.28875	0.47483	-0.59823	0.44055	-0.49783	0.21801	-0.2271	-0.97091	-0.35709	-0.41722
-0.63798	-0.12273	0.61046	0.72017	0.5521	-0.58791	0.081196	-0.0031484	0.70182	-0.32661	0.66019	-0.60218	-0.17136	0.63864	-0.72334	-0.13592	0.1597
-0.28746	0.31886	0.22324	0.29097	0.40614	0.49512	-0.048044	0.6008	0.22561	-0.52324	-0.0065797	-0.43626	0.50406	0.26421	-0.37232	0.50811	-0.47758
-0.44516	-0.059981	0.44832	-0.13933	0.50336	-0.018212	0.21965	-0.14478	-0.27756	-0.29119	0.46576	0.60041	0.029823	0.4814	-0.4821	-0.052537	-0.35785
-0.39925	0.21831	0.17623	0.024872	0.60322	0.97722	0.87354	-0.13182	-0.91026	-0.085681	0.26256	0.79332	-0.42134	0.66931	-0.096412	-0.68164	-0.25973
-0.092542	-0.00053555	0.11043	0.099523	0.81753	-0.52131	0.44899	0.79435	0.86782	-0.80286	-0.67226	0.31907	-0.18513	-0.14204	-0.43011	0.34609	0.34009
-0.61143	0.080457	0.45337	0.4714	0.14753	0.15494	0.67535	0.032405	0.69667	-0.5836	0.19493	0.042273	-0.044199	0.85026	-0.43148	0.3117	0.11482
-0.46534	0.15747	-0.42805	-0.24133	0.96124	-0.24828	0.82771	-0.23012	0.028703	-0.76774	0.49607	0.63557	-0.56995	0.053468	-0.31757	-0.83093	-0.046593
-0.16594	-0.14181	0.96371	-0.056074	0.57098	-0.54057	0.61584	0.98822	0.16024	-0.35563	-0.51894	0.40407	0.40705	0.10981	-0.99902	0.4389	-0.12195
-0.35746	-0.12492	0.44664	0.094235	0.82187	0.27353	0.40265	0.24916	-0.67191	-0.037382	0.69608	0.41323	-0.15019	0.25176	-0.61956	-0.38101	-0.10196
-0.56271	-0.014185	0.49423	-0.057516	0.36399	0.51272	-0.46143	0.63235	-0.88293	0.60673	0.74635	0.93553	0.21352	0.83391	-0.61584	0.36908	-0.16483
-0.33549	0.00048498	0.82189	-0.15116	0.41251	0.44394	-0.20089	0.28901	-0.53418	-0.53608	-0.53945	0.26274	-0.28812	0.57736	-0.46061	0.096972	0.39792
-0.76779	-0.29898	0.29475	0.21666	0.65265	0.38336	-0.26538	0.25614	-0.2088	-0.39931	-0.98461	-0.26629	-0.19102	0.63686	-0.49275	0.73459	0.97885
-0.22875	-0.056267	0.60254	0.23447	0.52951	-0.67772	0.47504	0.19586	0.67542	-0.6232	0.5913	0.95148	-0.22884	-0.3867	-0.64917	0.054168	0.4966
0.56857	0.18227	0.8874	-0.27561	0.47592	0.38679	-0.86433	0.70052	0.061457	-0.23758	-0.26286	0.21517	0.1877	0.2247	-0.4168	0.54323	0.058201
-0.78546	0.18291	0.078831	0.84685	0.6332	-0.3983	0.079146	0.88852	0.45579	-0.09339	-0.093453	0.60157	0.0059307	0.33614	-0.0050664	0.23027	-0.48681
-0.86524	0.14265	0.5827	0.88193	-0.028247	0.1521	-0.076656	0.31595	0.14611	-0.95411	-0.56648	-0.16823	-0.30432	-0.60803	-0.53265	-0.2472	0.30417
-0.11536	0.058011	0.40785	-0.64938	0.97048	-0.97355	-0.24475	0.74182	-0.17457	-0.33792	-0.61783	0.21945	0.19841	-0.45946	-0.74886	0.9759	0.49465
-0.38532	-0.25121	0.19933	0.3236	0.84533	-0.46571	-0.066177	0.58641	0.68286	-0.78166	-0.70462	-0.041584	-0.67159	-0.054668	0.24142	-0.19189	0.10941
-0.64084	0.21432	0.014184	0.15043	0.5206	0.4874	-0.8826	0.62257	-0.36435	-0.26643	-0.8518	0.79644	0.25801	-0.21762	-0.75071	0.73261	0.38277
-0.98846	-0.11398	0.4275	0.31578	0.29042	-0.074949	0.42985	0.21276	-0.39077	0.098478	-0.80067	-0.41495	-0.27025	0.1574	-0.59078	-0.79753	-0.34891
-0.15475	-0.013335	0.52878	0.28672	0.68752	-0.48704	-0.2379	0.68481	0.20859	-0.28403	0.08659	-0.11586	-0.23952	-0.51856	-0.50204	-0.70386	-0.34381
-0.55208	0.060681	0.25532	0.097927	0.47455	0.021353	0.74924	-0.068916	-0.21257	0.17263	-0.50425	-0.10799	0.083302	0.7234	-0.23054	0.19397	-0.37972
-0.16213	0.033927	0.68975	-0.29117	0.098984	-0.16692	0.69958	0.63598	-0.051421	-0.76041	-0.093356	-0.62039	-0.29735	-0.38142	-0.33668	0.14381	0.22861
-0.77985	-0.00056393	0.40799	0.38177	0.21053	0.80288	-0.25301	0.84726	-0.70993	-0.41054	-0.54033	0.022799	-0.47413	-0.10498	0.13147	-0.087985	-0.056666
-0.2844	0.25091	0.09122	0.37298	0.51304	0.035576	0.92978	0.56988	0.2852	-0.25103	-0.2107	0.7074	-0.65161	0.81092	0.86175	-0.43352	-0.76899
-0.242	-0.13898	0.96784	0.2918	0.48743	0.032484	-0.075279	0.011154	0.11987	-0.10679	0.37265	0.44874	-0.04122	0.79955	-0.88065	0.16198	0.6562
-0.73705	0.11904	0.54718	0.19396	0.25257	0.4957	-0.94996	0.2616	-0.74065	-0.79578	-0.79514	-0.071332	-0.15041	-0.23374	-0.64139	-0.47987	-0.072215
-0.029629	0.33647	0.48454	0.36885	0.42373	0.74711	-0.76649	0.38974	-0.55509	-0.80679	-0.64068	0.41521	-0.045699	0.37045	-0.0069756	-0.091818	-0.54499
-0.053934	-0.047317	0.54835	0.50149	0.91943	-0.30004	0.16442	0.6199	0.44446	-0.17985	-0.81453	0.51073	0.10004	0.68528	0.3023	0.52519	-0.39065
-0.24642	-0.25061	0.9172	0.57578	0.53108	-0.32061	0.25293	0.41262	0.22272	0.33775	0.48408	0.030229	-0.2384	0.98689	0.11613	-0.12691	-0.33057
-0.10354	0.20228	0.034843	-0.44387	0.77915	-0.56526	0.84423	0.41234	0.41986	-0.54637	-0.019883	-0.57079	0.015715	0.82066	0.082086	0.20494	-0.50645
-0.43174	-0.020396	0.54176	0.17805	0.35512	0.33177	-0.12213	0.17587	-0.51517	0.24096	-0.74398	0.50537	-0.23753	0.40537	-0.20237	-0.21157	-0.18716
-0.7617	-0.16165	0.40779	-0.22171	0.49282	-0.17468	-0.73247	-0.016496	-0.24999	-0.40322	0.34693	0.30778	-0.15315	0.28644	-0.729	-0.6483	-0.17817
-0.67885	0.027703	0.13592	0.52851	0.49898	0.62254	0.80636	0.76935	-0.22323	-0.50132	-0.43855	-0.49615	0.15665	-0.53646	-0.77219	0.21074	0.16621
-0.92503	0.11323	0.22529	0.65683	0.35691	0.23928	0.68639	0.32342	0.13768	-0.65651	0.3797	-0.52448	-0.26789	0.49108	-0.16353	-0.55705	-0.47248
-0.29683	-0.011755	0.63633	-0.2673	0.69948	-0.74421	0.18032	-0.51861	-0.40425	-0.1837	0.54527	-0.13906	-0.58186	0.34973	-0.44445	-0.67638	0.13045
-0.18688	0.1774	0.49479	-0.48677	0.45502	-0.10578	0.69052	-0.23376	-0.5045	-0.44002	0.54327	0.34613	0.037629	0.33218	-0.69845	0.080848	0.13789
-0.58034	0.085622	-0.23988	0.43268	0.74935	0.29815	0.1561	0.3391	0.052239	0.097596	-0.10326	-0.29255	-0.27032	-0.23103	-0.51742	0.3238	0.81888
-0.94371	-0.063543	0.65692	-0.74749	-0.38798	0.013575	-0.33066	0.63414	-0.62112	-0.4924	-0.41379	-0.33024	-0.65822	-0.45988	-0.27061	-0.74359	-0.06338
-0.50485	-0.20168	-0.24426	-0.088712	0.84296	0.42017	0.75741	0.48743	0.24883	-0.3995	0.83988	0.56243	-0.44471	-0.005724	-0.59836	-0.086308	0.88666
-0.22273	0.22997	0.3731	0.69084	0.80093	-0.4039	-0.84795	-0.54764	0.25127	-0.49778	0.077055	-0.0025706	0.28554	0.5785	-0.27915	0.65062	-0.26817
-0.60016	0.15536	0.34576	-0.35235	-0.024369	-0.25207	0.72963	-0.29778	0.02795	-0.34026	0.8315	0.66115	-0.41832	0.035072	-0.60704	0.16718	0.88207
-0.20951	0.070651	-0.10096	-0.40177	0.75761	0.5753	-0.49402	0.62397	-0.45747	-0.45512	-0.84037	0.91152	-0.13256	0.5168	0.039226	0.82103	0.37443
0.044567	-0.087417	0.3529	-0.29024	0.7712	0.25665	0.32777	0.29454	0.060722	-0.58413	-0.57501	-0.30909	-0.025613	0.50666	-0.36513	0.63472	0.4911
0.3508	0.062081	0.66071	0.24583	0.59828	-0.43582	0.73544	-0.024877	0.93167	0.21368	-0.032763	-0.36932	-0.083479	0.29546	-0.63846	0.29558	0.53179
0.58793	0.19265	0.93188	0.31747	0.56567	0.076788	0.4308	0.64954	0.77206	-0.29161	0.13139	-0.47405	0.042451	0.67483	-0.12241	0.104	-0.41045
-0.20717	0.038033	0.56832	0.68915	0.20203	0.78415	0.5345	0.60053	-0.04583	-0.35236	0.22961	0.62483	-0.30325	0.073497	0.19646	-0.055187	-0.17421
-0.032121	0.098755	0.38909	0.029858	0.52744	-0.15447	-0.24113	0.28008	0.7499	-0.51649	-0.78997	0.72621	-0.15264	0.22693	-0.40667	0.31665	0.25938
-0.57873	0.064971	-0.20964	-0.37027	0.78335	-0.33165	-0.96024	0.36112	0.018882	0.042031	0.14636	-0.54749	0.33658	0.028899	-0.63286	0.87461	0.24936
-0.48345	-0.12294	0.50516	0.30198	0.7113	0.50871	-0.83016	-0.18682	-0.63016	-0.60754	-0.030612	0.42763	0.1518	0.28317	-0.84247	0.68364	0.5719
-0.090375	-0.1603	-0.039985	-0.30242	0.94888	-0.16514	0.39851	0.90394	0.18515	0.22871	-0.0061689	-0.28749	0.045031	0.50037	-0.13666	0.57286	0.036367
-0.20183	0.080768	0.5132	0.84585	0.54892	-0.19097	0.59889	0.54138	0.69006	-0.18935	0.26954	-0.23237	-0.0496	-0.3372	-0.27747	0.3179	0.32139
-0.49202	-0.031942	0.5717	0.072676	0.29178	-0.56822	-0.31168	0.87905	0.22474	-0.34358	-0.46893	0.21224	0.14816	-0.17917	-0.16573	0.81298	0.057587
-0.085731	0.13205	0.62493	0.025632	0.263	0.39536	0.38509	-0.017337	0.28136	-0.7877	0.79945	-0.31154	-0.70483	0.69746	0.57373	-0.29426	-0.027455
-0.56524	-0.1427	0.58352	-0.075043	0.38725	-0.094245	0.86576	0.4172	0.042706	-0.57882	-0.61308	0.6804	-0.17154	0.54322	-0.37196	-0.39755	-0.40587
-0.91439	-0.1398	0.042471	-0.50267	0.51483	0.29464	0.12106	0.39105	-0.92609	-0.64928	-0.35099	0.097772	-0.3847	-0.44158	-0.65486	-0.60273	0.15812
-0.92686	-0.30867	0.50702	0.227	0.32592	0.50474	-0.17988	0.031425	-0.686	-0.39916	0.056719	0.669	-0.3179	0.18617	-0.62369	-0.25601	0.44312
-0.33349	0.052586	0.44216	-0.6024	0.12465	-0.14318	-0.43114	0.52035	0.12116	-0.38214	-0.62972	-0.28148	-0.046424	0.84474	0.2983	0.92685	0.14411
0.27483	0.11109	0.7759	-0.2489	0.59087	0.34471	0.21218	-0.36527	-0.55813	-0.59619	0.5411	-0.89191	-0.034672	0.32718	-0.81043	0.72974	0.84172
-0.30819	-0.069467	0.37097	0.70921	0.99804	0.58115	0.26044	0.44407	-0.071608	-0.63269	-0.14757	-0.44518	0.38319	0.14372	-0.77106	0.54219	0.052156
0.08047	0.16408	0.61062	-0.1794	0.76872	0.0021484	0.93987	-0.56696	-0.8646	-0.30285	-0.48986	-0.24586	-0.74873	0.50095	0.15792	0.085747	0.79464
0.29465	0.12396	0.49277	-0.061199	0.82328	0.98577	-0.093451	0.06481	-0.61996	-0.51983	0.82827	0.86008	0.74805	0.21649	-0.99107	0.80832	-0.31056
-0.47202	-0.057701	0.67556	-0.23008	0.58906	-0.17727	0.78805	0.57981	-0.62716	-0.34076	-0.81222	-0.25674	0.18775	0.89298	-0.21633	0.35844	-0.5748
-0.81289	0.16319	0.36978	0.46229	-0.14298	0.55567	0.2112	0.28565	-0.53293	-0.38898	-0.97034	-0.0088118	-0.44694	-0.59143	-0.37015	0.26126	0.72726
-0.3986	-0.014872	0.42736	-0.7609	0.37338	-0.28054	-0.014439	0.29552	-0.33155	-0.30593	-0.7493	0.20417	-0.043818	0.12471	-0.31592	0.63419	0.34119
0.078357	0.17401	0.58209	0.8518	0.7325	0.47569	-0.092884	0.75702	0.082882	0.12374	0.044184	-0.69229	0.66292	-0.097407	-0.76025	0.77058	-0.41552
-0.94614	-0.0064242	-0.14315	-0.042024	0.36021	-0.016945	-0.29363	0.025428	0.15269	-0.93865	-0.62749	-0.48005	-0.86081	0.67798	0.83531	-0.50063	-0.45835
-0.92002	0.095024	-0.046371	0.17929	0.16088	0.69398	0.60965	0.61962	-0.43718	-0.94753	-0.50996	0.068541	-0.29331	-0.47262	-0.25175	-0.2219	-0.07111
-0.28049	-0.098567	0.49283	0.57359	0.42822	0.26032	0.81057	0.25338	0.055343	-0.76746	-0.12313	0.90823	-0.75623	0.05312	0.56892	0.40859	0.41509
-0.13367	-0.32187	0.61917	0.62299	0.86046	0.50125	-0.37459	0.1087	-0.36475	-0.78377	-0.59062	-0.29065	-0.76358	0.090979	0.51348	0.58057	0.80682
0.12329	0.26256	0.018726	-0.30491	0.97581	-0.30603	-0.060079	-0.051734	-0.066022	-0.95845	0.082219	0.61273	-0.42214	0.18485	0.00030349	0.37513	0.57419
-0.12164	-0.10076	0.94787	0.65347	0.34693	0.23961	0.90311	0.48388	0.085694	0.3794	-0.15742	-0.14404	0.13407	0.31273	-0.82451	0.31704	0.052674
-0.22426	0.015414	0.62334	0.51665	0.24315	0.9416	-0.56321	0.61222	-0.59358	-0.95129	-0.013172	0.45453	-0.46008	-0.4152	-0.087695	-0.50035	-0.2955
-0.65199	0.059628	0.46207	-0.23574	-0.026842	0.30429	-0.087611	0.23293	-0.73466	-0.59435	-0.27055	-0.11669	-0.33869	0.43907	0.20876	0.048691	-0.28467
-0.078374	-0.1055	0.70793	0.45735	0.87678	0.55093	-0.84515	0.17996	-0.99099	-0.14838	-0.15377	0.47239	-0.29828	-0.15391	-0.16112	0.036675	0.29133
-0.4064	0.14621	-0.2866	-0.18431	0.67757	0.29482	-0.12994	0.72599	-0.58794	-0.1511	-0.60937	-0.33501	-0.20807	0.29239	0.41992	0.71427	0.050692
0.0074371	0.088263	0.78015	0.32624	0.74145	-0.97961	0.10533	-0.19923	0.8864	-0.50373	0.4797	0.33331	0.288	0.084924	-0.9779	0.70431	0.51548
-0.73013	-0.015314	0.22499	0.38329	0.57423	-0.30959	0.06108	0.026001	0.58174	-0.72181	0.52465	-0.29675	0.11402	0.15595	-0.65923	0.90567	0.72176
-0.46985	-0.057813	-0.13067	0.53667	0.96109	-0.072904	0.67524	0.78939	0.75018	-0.13907	0.98187	0.10443	0.0057786	0.7914	0.2656	0.88268	-0.0066955
-0.69913	0.036443	0.52383	-0.42438	0.1631	-0.20068	0.21825	0.33572	-0.33284	-0.81316	0.38929	0.25992	0.29754	0.1313	-0.37958	0.51345	-0.25534
-0.60718	0.060835	0.70542	0.48759	0.25534	-0.67884	0.27314	0.64556	-0.039352	0.31535	-0.25222	0.40839	0.13228	0.0092905	-0.47736	0.7342	0.24982
-0.70887	-0.059043	0.47911	0.8123	0.5217	0.59474	-0.78743	0.66762	-0.21134	-0.75004	-0.63618	-0.098842	0.078443	0.5668	-0.14113	0.71999	0.11882
0.076771	0.055322	0.95911	0.3406	0.51191	0.29731	0.46351	-0.068995	-0.14221	-0.93973	0.12389	-0.087654	0.19549	0.47718	-0.22742	0.70701	0.040166
0.20641	0.23536	0.24819	-0.1221	0.74963	-0.21773	0.2616	-0.076715	0.18159	-0.25355	0.55232	0.24845	-0.53525	-0.32296	-0.39676	0.1215	0.94404
-0.77655	0.12399	0.12075	0.25139	0.2375	-0.08088	-0.035105	0.2205	0.20744	-0.57454	-0.77398	0.36439	-0.16179	-0.26367	-0.30557	0.34871	0.46937
-0.42625	0.16179	-0.52611	0.10617	0.80835	0.26874	-0.22655	0.038234	0.47709	-0.80671	0.74641	0.41941	-0.374	0.63909	0.079879	-0.467	-0.47934
-0.79154	0.19684	0.66452	0.84316	-0.15862	0.5279	0.67258	-0.20927	-0.30735	-0.63744	0.18311	0.50377	-0.72189	-0.17711	0.2313	-0.16792	0.50063
0.1525	0.15513	0.82693	-0.61293	0.69872	-0.32115	0.54921	-0.074957	-0.091879	-0.31436	0.07639	-0.89424	0.44028	0.94307	-0.65743	0.48797	-0.17849
-0.20664	0.084623	0.8423	-0.43465	-0.032406	-0.018144	0.22682	-0.31018	-0.21684	-0.36896	-0.19212	-0.42952	-0.19753	0.86947	-0.1471	0.59577	0.45535
0.10801	0.11238	0.53108	-0.18906	0.46448	0.28232	0.75647	0.44322	0.088001	-0.14098	-0.71075	-0.71324	0.13246	0.22429	-0.78317	-0.24341	-0.36589
-0.35461	-0.18666	0.69973	0.19584	0.26344	0.81458	0.45322	0.89981	-0.068065	-0.61733	-0.89959	-0.0084797	0.26022	0.68045	-0.78881	0.35749	-0.15033
-0.5966	-0.002182	0.47592	0.39356	0.29266	0.29803	0.13513	0.69371	-0.18186	-0.19855	-0.86118	-0.39889	0.12711	-0.46179	-0.83683	0.27703	0.36624
-0.79177	0.15441	0.0096812	0.30213	0.022344	0.89194	0.20166	0.83151	0.011063	-0.7666	0.1034	0.5783	-0.16546	0.34163	-0.23926	-0.15912	-0.26647
-0.99845	-0.1711	0.56459	0.60114	0.16148	0.22293	0.61511	0.29881	-0.29087	-0.56926	0.13616	0.76144	-0.41459	0.68834	0.59196	-0.082129	-0.41206
-0.061405	0.00024204	0.32548	-0.37536	0.58722	-0.18659	-0.12318	0.42248	0.54251	-0.51482	0.49346	0.56489	0.23317	0.77237	-0.25959	0.98322	0.02787
-0.78965	-0.037795	0.68994	0.32783	0.16045	-0.024674	0.10107	-0.1164	0.029385	-0.8404	-0.49427	0.78205	-0.13614	0.67575	-0.76581	-0.82681	-0.61684
-0.40216	-0.24239	0.38469	-0.20539	0.44751	0.12064	0.64802	0.21549	0.18786	-0.86833	-0.68362	0.099083	-0.49521	0.10611	-0.42801	-0.31747	0.28708
-0.70834	0.06296	-0.22824	0.6003	0.84046	0.066013	-0.30326	0.92662	0.17401	-0.61633	0.24711	-0.28121	-0.13343	-0.39207	-0.22973	-0.43007	-0.45379
-0.29625	-0.18679	0.43981	-0.61202	0.54658	-0.55639	0.12658	0.42626	0.11095	-0.35475	-0.4354	-0.50079	-0.052667	-0.11052	-0.66428	0.50146	0.55372
-0.41324	-0.13222	0.417	-0.30909	0.76777	-0.3665	0.13116	0.36466	-0.28355	-0.32471	-0.09474	0.37184	-0.037995	0.40595	-0.090845	0.38953	-0.071298
-0.96659	-0.31987	0.81316	0.23937	0.12227	0.0056798	0.77307	0.035504	-0.23225	-0.4143	0.57412	0.39887	0.021144	0.69254	-0.82974	0.27133	0.28293
-0.32162	-0.076857	0.79086	-0.38248	0.35019	-0.25734	0.20178	-0.18619	-0.16682	-0.41172	0.048214	0.72255	-0.25199	0.61622	-0.57686	-0.5536	-0.12327
