# Supplementary material for: Distinct cellular states determine calcium signaling response
Source: Mol Syst Biol. 2016 Dec 15;12(12):894. doi: 10.15252/msb.20167137 (PMC5199124; doi:10.15252/msb.20167137)
Supplement: Supplementary file 6 — Source Data for Figure 3 [file MSB-12-894-s005.zip › parameterDistributionGroup/parameterDistribution155.csv]

-0.79084	0.27646	-0.11461	-0.30875	0.19027	0.61966	-0.24363	0.38045	-0.72574	-0.1123	0.34507	-0.64657	-0.11411	0.76311	0.1416	0.072508	-0.61821
-0.36076	0.1414	0.70132	0.092587	0.19266	0.5833	-0.82509	-0.52889	-0.23342	-0.78045	0.27793	0.18437	-0.0036343	0.63954	-0.4401	-0.33309	-0.64396
0.44179	0.16644	0.52192	-0.2828	0.88233	-0.23332	0.22302	0.043265	0.35082	-0.67927	-0.65983	0.87686	-0.40458	-0.06314	-0.44354	-0.83742	-0.45525
-0.59973	0.06042	0.86935	-0.68716	0.1624	-0.44025	0.58913	0.65429	-0.7879	0.2336	0.078118	0.035711	0.62014	0.88592	-0.54798	0.43596	-0.95399
-0.19084	0.218	0.48665	0.0041256	0.25177	0.41266	-0.66123	0.49506	-0.16988	-0.60885	0.57343	-0.42352	-0.0025618	-0.1863	-0.30516	0.65427	0.16767
-0.18493	0.16799	0.9036	-0.43676	0.56003	-0.32711	0.37336	0.53254	-0.90416	-0.3044	-0.0054876	-0.1721	0.0468	-0.19946	-0.61938	-0.54751	-0.73076
-0.71422	0.041192	0.55633	0.90748	0.13516	0.99243	-0.046048	0.073483	-0.35739	-0.56743	-0.24233	0.66156	0.51465	-0.33838	-0.65034	0.56204	-0.5732
-0.33993	0.032355	0.45007	-0.45109	0.76019	0.31235	0.33824	0.67585	-0.85983	-0.56592	0.3208	0.11012	0.018351	0.33604	-0.40399	-0.15408	-0.5347
-0.053039	0.18443	0.27993	-0.59795	0.89789	-0.099339	0.52818	-0.18709	-0.66446	-0.0081743	-0.21009	-0.68401	0.44939	0.5953	-0.54678	0.42569	-0.63325
-0.31802	-0.14213	0.42736	-0.28806	0.91336	0.69307	0.14004	0.68196	-0.86536	-0.23683	-0.035302	-0.093353	-0.1901	0.9998	-0.28124	0.2346	0.028421
-0.067159	0.29501	0.058625	0.089614	0.70506	0.088208	0.49977	0.13854	0.053705	-0.59452	-0.57925	-0.20159	0.050698	-0.57323	-0.48852	-0.0080596	-0.45469
0.21652	0.27381	0.30328	-0.56245	0.91774	-0.17199	0.52214	0.14665	0.068188	-0.44302	0.25921	-0.25678	0.06574	0.37151	-0.70367	0.50883	0.23597
-0.071119	0.036051	0.14252	-0.31768	0.72042	0.4365	-0.67572	0.22168	0.049239	-0.12522	-0.52832	0.54873	0.36527	0.46812	-0.84724	0.27042	-0.41306
-0.10802	0.15132	0.63054	0.24302	0.37798	0.68028	0.35118	-0.031719	0.069958	-0.56399	-0.1277	-0.46009	0.35891	0.64673	-0.71184	0.9317	0.13579
-0.33306	0.1108	-0.10158	-0.53385	0.99382	-0.1159	0.38013	0.58173	-0.59442	-0.15825	-0.87334	0.14936	0.52095	-0.41717	-0.68465	0.59992	-0.42133
-0.50023	0.074807	0.43088	0.7132	0.10585	0.24929	0.57658	-0.141	0.72168	-0.25412	0.65064	0.13715	-0.42383	0.096499	-0.27112	0.11461	0.38517
-0.29007	0.27746	0.1152	-0.067466	0.50278	0.82251	0.77687	0.074677	-0.36359	-0.64104	0.70341	-0.51813	0.10462	0.1632	-0.74437	-0.074439	-0.2866
-0.83086	-0.29356	0.66708	0.078715	0.36331	-0.10406	0.145	0.86812	-0.60167	-0.77463	-0.41852	0.05099	-0.71781	-0.11171	0.15266	-0.95248	-0.5345
-0.47232	-0.069574	-0.042376	0.092246	0.97785	0.54543	0.86523	0.74549	-0.069126	-0.948	-0.09203	0.25801	0.10527	0.22296	-0.63212	-0.028417	-0.39154
-0.23831	0.14668	0.36762	-0.26752	0.6363	-0.14018	-0.76634	-0.53707	-0.1495	-0.91928	0.3865	0.49524	0.055333	-0.093132	-0.66059	0.17348	-0.050671
-0.94844	-0.12181	0.48535	-0.035934	0.22247	-0.24783	0.45296	0.14412	-0.10912	-0.2766	-0.96245	0.02167	0.24701	0.66588	-0.28769	0.48146	-0.49224
-0.46288	0.25191	-0.55892	0.16817	0.89302	-0.12145	-0.30128	0.23649	0.90296	-0.71491	-0.27068	-0.21514	0.25686	0.12492	-0.74735	-0.12146	-0.66079
-0.019795	-0.049824	0.9448	-0.30809	0.29628	0.29545	0.17864	-0.20246	-0.041799	-0.27124	0.026132	0.88856	0.23454	0.63415	-0.94518	0.020301	-0.32393
-0.3165	-0.096552	0.55208	0.19487	0.61569	0.27804	0.31779	0.87413	-0.24844	0.00041103	-0.13118	-0.35002	0.09199	0.2442	-0.41112	0.75105	0.14462
-0.57268	0.072861	0.30682	-0.91239	0.36406	-0.45634	0.51389	-0.027492	-0.64234	0.2003	-0.82158	0.48608	0.37715	0.77312	-0.40384	0.31129	-0.77281
-0.28887	-0.15762	0.82877	0.010281	0.7493	-0.23703	-0.40559	0.37555	-0.47204	-0.26111	0.014473	-0.36772	-0.25528	0.89684	0.22512	-0.025444	-0.5842
-0.14569	0.11746	0.45223	0.30867	0.92852	0.82266	-0.74683	0.90068	-0.97264	-0.38595	0.29814	0.62393	-0.097713	0.47389	-0.021232	-0.45645	-0.97532
0.28941	0.19147	0.43804	0.35763	0.65179	0.30634	0.31005	0.23499	0.43887	-0.48069	-0.18124	-0.89159	-0.084882	-0.37539	-0.49338	0.21958	0.011858
-0.19099	0.14952	-0.06756	-0.48256	0.75242	0.33631	0.20956	0.44617	-0.12731	-0.94965	-0.51053	0.15443	-0.25512	-0.39362	-0.89662	-0.095878	0.48408
0.18182	0.10455	0.66963	0.56948	0.78323	0.72101	-0.64162	0.11913	-0.05844	-0.069333	0.10103	0.25762	0.39252	0.38671	-0.47022	0.938	-0.14269
-0.59263	0.14793	0.39205	0.67322	0.48752	0.081526	-0.40479	0.38513	-0.21173	-0.2549	-0.39713	0.90126	0.2793	-0.082248	-0.21711	0.84161	-0.23607
0.26686	0.15056	0.62407	0.51035	0.8226	-0.2624	-0.71039	0.14036	0.54662	-0.2716	-0.27192	0.68018	0.075992	-0.076631	-0.28546	0.28176	-0.27038
0.26242	0.092938	0.41752	0.16355	0.5078	0.15164	0.18991	0.49628	0.82098	-0.03339	-0.89351	0.39501	-0.18914	0.86591	-0.15828	-0.051269	-0.31486
0.55223	0.096743	0.61722	-0.95166	0.65569	0.035296	-0.31214	0.66428	0.22249	-0.23502	-0.66172	0.33842	0.29468	0.86823	-0.76614	0.62964	-0.047266
-0.19747	0.24338	0.69107	0.35753	0.35603	0.48918	-0.51094	0.78023	-0.38678	-0.67653	0.10893	-0.50307	-0.34499	-0.68189	-0.3969	-0.05668	0.20976
-0.89468	-0.0085281	0.63527	0.23441	-0.065698	0.71446	0.62539	0.42765	-0.44898	-0.20853	0.21038	-0.36888	0.38139	0.72139	-0.17142	0.9673	-0.47664
-0.21312	0.12881	0.73851	0.10982	0.47019	-0.35669	0.90806	0.18192	0.31359	-0.079049	-0.39513	0.12546	0.47543	0.018238	-0.83075	-0.019675	-0.83096
-0.3473	0.14603	0.49824	0.12226	0.34009	-0.073193	-0.44793	0.53828	0.23731	0.57034	-0.094104	0.99007	0.6259	0.6942	-0.84714	0.28378	-0.76166
-0.26499	-0.015041	0.40738	0.061261	0.50493	-0.018325	0.54307	0.9423	0.40365	-0.90069	-0.18041	0.68426	0.54568	-0.51812	-0.92607	0.19726	-0.74552
-0.37096	0.20749	0.50934	0.70425	0.5592	0.59463	0.34239	0.35262	-0.053655	-0.77122	0.85938	-0.096886	0.60844	-0.44804	-0.77947	0.82541	-0.29936
0.095896	0.12606	0.67345	-0.77406	0.88688	-0.29215	-0.32008	0.58784	-0.90701	-0.56897	0.72886	-0.75291	0.14951	0.13865	-0.21664	0.6746	-0.24721
-0.4896	-0.12688	0.72114	-0.17934	0.28958	-0.077153	-0.62424	0.43381	-0.14942	-0.12	-0.18017	-0.09122	0.22208	0.89031	0.042931	0.59007	-0.66586
-0.71152	0.17158	-0.11509	0.3141	0.82902	-0.21817	-0.017652	0.76711	0.45709	-0.9188	0.74706	0.49294	0.12212	0.55706	-0.36127	-0.0076878	-0.7015
-0.32274	-0.07839	0.56828	0.96488	0.35549	0.74988	-0.22025	0.61332	0.67422	-0.48523	-0.40357	-0.3578	-0.22035	0.89389	-0.069749	-0.58608	-0.87301
0.14797	0.11701	0.8937	-0.29415	0.27986	-0.24909	0.58849	0.59306	0.64869	-0.22299	0.72653	0.95834	-0.060036	0.69961	-0.27449	0.74196	0.33573
-0.40159	0.052234	0.55011	-0.17357	0.10145	0.015484	-0.057206	-0.064707	0.20406	-0.77143	0.10596	-0.31457	-0.23445	-0.12813	-0.48279	0.169	0.35563
-0.72995	-0.082604	-0.074731	-0.68918	0.67453	0.30289	-0.50298	0.71008	-0.2513	-0.32577	0.0076589	-0.70797	0.47358	0.84348	-0.84962	0.89946	-0.069109
0.49877	0.094509	0.94512	-0.52015	0.86922	-0.12382	0.087899	0.65601	-0.10662	-0.13442	-0.25615	0.11389	0.29586	0.087176	-0.84629	0.99701	0.49695
0.098228	0.20374	0.35802	0.30275	0.86326	-0.028634	-0.075103	0.60154	0.80306	-0.60156	0.8827	0.39618	0.23708	0.29762	-0.31993	0.38477	-0.58682
0.030044	0.17757	0.32238	-0.10422	0.64366	0.72749	0.66083	0.61789	-0.56776	-0.60125	0.28019	-0.19186	-0.087224	-0.46835	-0.5701	-0.52415	-0.55738
-0.56273	0.16317	-0.10329	0.21064	0.55136	0.53511	0.29475	-0.052405	0.258	-0.99633	-0.034092	0.38265	0.098334	0.71493	-0.42125	-0.30943	-0.86778
-0.35651	-0.0924	0.78438	-0.057692	0.66081	0.032627	0.96321	0.31221	-0.78729	-0.68452	0.28819	0.3085	-0.44018	0.023536	-0.27972	-0.78764	-0.39431
0.2076	0.076727	0.52556	0.096936	0.70642	0.46936	0.51916	0.30982	0.18957	-0.25504	-0.2119	0.04218	-0.24238	0.4976	-0.35699	0.30285	0.31049
-0.048254	0.18622	0.45487	-0.33337	0.42041	-0.20176	0.86411	0.80548	0.7176	-0.99546	0.95283	0.53989	-0.3204	0.23366	-0.32967	0.23111	0.42349
-0.63823	0.058711	0.38077	0.26735	0.19791	0.6635	-0.86865	0.091073	-0.046553	-0.88887	-0.93035	-0.86342	0.53397	0.49726	-0.34653	0.66395	-0.74793
-0.60406	-0.24137	0.21493	0.058914	0.59085	-0.20483	0.60598	0.6546	0.45444	-0.58705	-0.27136	0.58478	-0.55551	0.12005	-0.014768	-0.28317	0.00076599
-0.41166	0.3482	0.27987	0.35265	0.54146	0.20551	-0.047436	0.094797	-0.43312	-0.78163	-0.61221	-0.28715	0.1857	-0.89197	-0.76196	-0.328	-0.60337
-0.40843	-0.125	0.26986	0.58824	0.6704	-0.056373	0.14705	0.53786	0.92151	-0.70878	0.56174	0.7721	-0.23328	0.14713	-0.51746	0.78647	0.90237
-0.18711	0.11868	0.7928	0.9856	0.36204	0.67866	-0.68695	0.47831	0.076321	-0.11796	-0.91414	-0.060687	0.22066	-0.022602	-0.41596	0.017278	-0.7781
-0.28082	-0.019804	0.66733	0.36279	0.62427	-0.078892	-0.95828	0.6253	0.02373	-0.75551	0.60131	0.53751	0.26506	-0.3118	-0.45175	0.3157	-0.56942
0.079404	-0.10304	0.94482	0.68341	0.86006	-0.26542	0.78795	0.42873	0.087091	-0.78257	0.31184	0.093538	-0.77415	-0.22293	0.50423	-0.45465	-0.24174
-0.62645	0.34656	0.4495	0.5124	0.12747	0.76414	-0.40516	-0.51478	-0.61362	-0.25838	0.01777	-0.559	0.07805	0.76586	-0.056876	0.022458	-0.85895
-0.83683	0.14081	0.28874	0.67591	0.35973	-0.35593	0.13757	0.2008	0.49753	-0.47632	0.35391	0.1654	0.35946	-0.094326	-0.46149	0.055415	-0.94801
-0.30758	0.20178	0.038858	-0.25514	0.74103	0.37228	0.58416	0.042434	0.20724	-0.53326	-0.095124	0.53775	0.45663	0.88644	-0.80447	0.49866	-0.31615
-0.66883	0.07947	-0.067492	0.28244	0.72464	0.7279	-0.23924	0.032387	-0.71692	-0.20394	-0.74378	-0.81736	0.02636	0.30444	-0.57859	-0.53732	-0.82358
-0.50764	0.057162	0.80568	-0.06364	0.17101	0.5259	0.12227	-0.047359	-0.41134	-0.38582	-0.25249	0.75766	0.26084	0.91519	-0.91596	-0.53001	-0.94023
-0.059387	-0.014753	0.66487	0.37195	0.91239	-0.3098	-0.34316	-0.20441	0.17447	-0.33633	0.63974	-0.078103	-0.029895	0.27662	-0.28772	0.78754	0.30167
-0.59089	0.012401	0.99485	0.67533	0.26205	0.39121	-0.45718	-0.28637	-0.58697	-0.34805	-0.32452	0.57615	-0.037013	0.1141	-0.61891	-0.20894	-0.32906
-0.51944	0.048442	0.53416	-0.52458	0.64129	-0.6395	-0.15305	-0.091444	-0.50055	-0.79835	-0.049375	-0.088347	0.40486	0.32932	-0.7117	-0.099929	-0.92256
-0.53778	0.11406	0.64684	0.40196	0.39129	-0.5995	-0.22165	-0.65395	0.56787	-0.37527	0.74045	0.39908	-0.015316	0.38836	-0.93023	-0.29924	-0.18221
-0.39078	0.17122	0.53485	-0.66207	0.68258	-0.72546	0.070201	-0.36232	-0.62547	-0.53327	-0.041801	-0.71819	0.017422	0.068118	-0.63743	-0.13466	-0.38679
-0.54125	0.18262	0.49291	0.38819	0.38837	0.52781	0.60786	0.51011	-0.4314	-0.54867	0.32592	-0.77722	0.081293	-0.29951	-0.71446	-0.3285	-0.59841
-0.60074	0.15581	0.35294	0.54125	-0.14208	0.8971	0.1948	0.97174	0.34226	-0.43681	-0.79877	-0.071494	-0.35736	-0.015368	-0.28248	-0.58248	-0.36837
-0.95505	-0.065381	0.71387	0.46315	-0.37922	-0.59943	0.13704	0.33221	0.96396	-0.59398	-0.40578	0.36405	-0.74801	-0.37798	0.21591	-0.29726	0.1347
0.34464	0.16868	0.80613	-0.18494	0.57168	0.25694	-0.0028372	-0.060841	0.04774	-0.51603	0.070555	-0.44875	0.39168	0.15907	-0.9782	0.13663	-0.5084
-0.35513	0.090931	0.18733	0.23011	0.84973	0.13789	-0.78769	-0.16299	0.18484	-0.53315	-0.6612	0.29311	0.33231	0.87213	-0.14869	0.83067	-0.51007
-0.89753	0.18134	0.049047	-0.82105	0.059257	-0.26588	0.70082	0.75024	-0.016324	-0.40116	-0.29518	0.31971	0.10498	0.21396	-0.37544	0.68579	0.097015
-0.96748	0.11136	0.51608	0.4836	-0.37453	0.26798	-0.58227	-0.046118	0.53392	-0.74031	-0.65721	-0.1354	-0.47794	0.4217	0.16268	-0.032509	-0.084747
-0.19613	0.33828	0.22911	0.89633	0.38212	0.89025	-0.70595	-0.29939	0.59743	-0.97043	-0.56609	-0.1796	-0.096079	0.52333	-0.12123	0.36342	-0.13911
-0.92456	-0.050018	0.68103	-0.73558	-0.27185	-0.032745	0.25476	-0.11165	-0.68119	-0.40156	-0.7427	-0.1678	0.03288	0.64642	0.088884	0.90597	-0.092083
-0.76124	-0.015546	0.7751	0.42607	0.48516	0.14103	-0.2577	-0.49088	-0.71228	-0.19648	-0.14367	-0.81611	0.17275	0.94698	-0.57227	0.87425	0.32659
-0.32452	0.030865	0.63466	0.63451	0.69117	-0.56233	0.057635	0.29554	0.84248	-0.85551	-0.54189	-0.5783	-0.29026	0.20616	-0.0077257	0.65715	0.48759
-0.85023	0.034747	0.17126	0.60995	0.2757	-0.010984	-0.12793	0.16064	0.78002	-0.74617	0.66352	-0.12966	0.086869	0.36106	-0.12115	0.63312	-0.14627
-0.78504	0.15383	0.48957	-0.043758	0.19575	0.43292	-0.11887	0.14977	-0.7832	-0.35684	-0.16555	-0.093811	0.74101	0.36732	-0.97901	0.3533	-0.92697
0.020206	0.0085235	0.33058	0.31457	0.60833	0.61996	0.72289	0.55393	0.32371	-0.36176	-0.50374	-0.48046	-0.42001	0.97038	0.45842	-0.098324	-0.54946
-0.70724	0.20987	0.45052	0.41168	-0.025069	0.59713	0.019912	0.36963	0.2467	-0.364	0.022237	-0.82832	0.5203	0.64167	-0.73429	0.18849	-0.82376
-0.59147	0.024377	0.2915	-0.028367	0.54141	0.097096	0.3087	0.98603	-0.32524	-0.99226	-0.36875	0.2603	-0.1407	-0.83299	-0.84176	-0.85328	-0.52981
-0.18458	0.22382	0.52457	0.073601	0.3866	0.97874	0.019774	-0.27724	-0.25816	-0.71785	0.78282	0.039808	0.086376	0.2542	-0.93835	-0.080675	-0.12224
-0.15671	0.019379	0.66111	-0.24163	0.54306	0.75524	-0.36062	-0.16724	-0.74155	-0.023876	-0.0021747	-0.41489	0.036804	0.81429	-0.86094	0.14269	0.15143
-0.50143	-0.013058	-0.10041	-0.01253	0.97589	0.37983	-0.1141	0.89925	-0.14649	-0.71069	0.57343	0.45261	0.0066668	0.088001	-0.63077	0.097935	-0.04517
-0.17182	0.2182	0.0695	0.78346	0.87443	0.34354	0.25839	0.73676	0.49202	-0.073617	-0.35944	0.25711	0.028888	-0.28961	-0.6431	0.13899	0.024772
0.0012573	0.22017	0.17217	-0.78561	0.80915	-0.15451	-0.32775	0.28612	-0.32539	-0.19588	-0.84626	-0.31181	0.11056	0.52257	-0.55213	-0.50835	-0.92682
-0.42242	0.072247	-0.26771	0.80764	0.92203	0.92815	0.62167	-0.18911	0.13115	-0.29597	-0.11038	-0.38973	-0.097639	0.89505	0.092127	0.61882	-0.14593
-0.82952	0.059807	0.64787	-0.084433	0.059619	0.26747	0.12134	-0.44876	-0.7941	-0.73082	-0.31167	0.63246	0.16268	0.20903	-0.50249	0.24458	-0.35424
-0.87438	0.059846	-0.10919	-0.69686	0.71249	-0.11183	-0.71983	0.28316	-0.51913	-0.75329	-0.80004	-0.39999	-0.0071899	0.30915	-0.67059	0.28931	0.18034
-0.57818	0.29403	0.36522	-0.65876	0.1994	0.2424	-0.035487	0.26806	-0.76706	-0.35345	0.030224	-0.22959	-0.16267	0.85187	0.38384	0.21273	-0.52544
-0.93265	0.028823	-0.037484	-0.23827	0.44364	-0.90887	0.023607	0.38296	0.83859	0.094168	-0.58395	0.02201	0.064867	0.66398	-0.55904	-0.37085	-0.66424
0.05102	0.29254	0.93699	-0.70095	0.24667	0.55913	0.94064	0.61937	-0.8428	-0.9761	0.86595	-0.33519	0.12749	0.0022691	-0.52457	0.22124	-0.31459
-0.054656	0.14155	0.70836	0.50435	0.24963	0.72701	0.048863	0.15576	-0.18745	-0.61177	-0.11875	-0.69089	-0.43551	0.23144	0.30739	-0.43661	-0.72573
-0.71907	0.071698	0.63501	-0.65648	-0.17298	0.316	-0.21767	-0.059522	-0.64726	-0.70118	-0.017647	0.41036	-0.23181	0.91687	-0.030246	0.70969	0.32027
0.19354	-0.18708	0.76241	0.09616	0.98435	0.19094	0.10915	0.41795	-0.028169	-0.66871	0.12584	0.86863	-0.33696	0.33067	-0.13817	0.88497	0.82534
-0.9127	0.18725	0.3448	0.59162	0.17499	0.36367	0.13903	-0.13515	0.18667	-0.65277	0.48667	-0.41106	-0.19825	0.46538	-0.25814	0.16029	-0.046743
-0.81829	-0.11695	0.57479	0.85182	0.064743	0.65071	0.67808	0.098902	0.15263	0.18658	-0.87569	-0.55233	-0.1901	0.46292	-0.56463	-0.21602	-0.063452
-0.38996	0.15662	-0.10305	-0.37947	0.7305	-0.21314	-0.021102	-0.17771	0.54587	-0.48496	-0.34236	-0.94965	-0.069408	0.61435	-0.44182	0.18001	-0.088038
-0.67782	-0.095761	0.58719	0.3855	0.23	0.36375	0.94185	0.9476	-0.081915	-0.12431	0.46138	0.061731	-0.17228	0.38653	-0.1697	-0.19268	-0.47106
0.076919	0.15024	0.69739	0.37585	0.45624	0.06028	-0.62633	0.017685	0.84406	-0.95847	0.12665	0.35134	0.4035	0.48975	-0.55029	0.68482	-0.33916
-0.18063	-0.062404	0.91555	0.71555	0.28317	0.70667	-0.45488	0.92352	-0.27079	-0.47343	-0.22663	-0.40976	-0.40566	-0.29684	-0.043111	-0.22245	-0.2358
-0.6973	0.06886	0.52257	-0.42415	0.33098	-0.54922	0.63024	0.023413	-0.31047	-0.64227	-0.17443	0.24708	0.066004	0.53333	0.11391	0.41821	-0.64431
0.017692	0.13338	0.63647	0.92502	0.9423	0.53725	0.73858	0.091495	-0.02108	-0.84936	-0.029487	-0.52445	-0.30831	0.89682	0.33181	-0.22238	-0.76067
-0.22846	0.24909	0.20598	-0.54334	0.98683	-0.11457	0.83523	-0.02492	-0.40572	-0.75105	0.69077	0.25463	-0.16944	0.39397	-0.87765	-0.98863	-0.58734
-0.8683	0.19944	0.44169	-0.39663	0.28881	-0.42602	-0.92159	-0.74565	-0.35162	-0.73801	0.021721	-0.55447	0.6108	0.59154	-0.81716	0.24914	-0.87258
-0.29884	-0.16528	0.86801	0.1969	0.35903	-0.23104	0.51568	0.34252	0.26631	-0.81422	-0.27327	-0.067719	-0.40001	-0.57997	-0.5728	0.13151	0.63274
-0.083299	0.16441	0.7295	0.086989	0.31352	0.018958	0.48179	-0.4608	0.40319	-0.35801	0.61798	0.72045	0.57167	0.53986	-0.85489	0.90291	-0.13329
0.16571	-0.17804	0.52585	0.037928	0.95656	0.67441	0.48613	0.54947	-0.19191	-0.76217	-0.47495	0.43891	-0.37524	-0.22988	-0.73999	-0.73568	-0.052842
0.14874	0.32105	0.38544	0.74524	0.83873	0.41141	-0.36607	0.36461	0.53741	-0.863	0.41061	-0.37137	0.20258	0.097088	-0.34556	0.28755	-0.46501
-0.86972	0.15844	0.11475	0.15606	0.34391	-0.15192	0.075092	0.47676	0.31931	-0.67455	-0.014789	-0.85215	0.13109	0.62922	-0.19217	0.067865	-0.78448
-0.47206	-0.18588	0.72986	-0.6062	0.23768	-0.60041	-0.60308	-0.10384	0.092723	-0.2946	-0.52823	0.67021	-0.22834	0.78591	-0.25425	-0.12455	-0.27724
