# Supplementary material for: Distinct cellular states determine calcium signaling response
Source: Mol Syst Biol. 2016 Dec 15;12(12):894. doi: 10.15252/msb.20167137 (PMC5199124; doi:10.15252/msb.20167137)
Supplement: Supplementary file 6 — Source Data for Figure 3 [file MSB-12-894-s005.zip › parameterDistributionGroup/parameterDistribution156.csv]

-0.22446	0.22549	-0.32412	-0.71628	0.86544	0.062041	-0.087885	0.36065	0.19612	-0.24504	-0.17474	0.19785	-0.033202	0.97015	-0.32039	-0.041496	0.49277
-0.84326	-0.41787	0.34965	0.2968	0.55102	-0.11298	0.71846	0.089926	0.17245	-0.36545	0.28446	0.090739	-0.88132	-0.28457	-0.24346	-0.54304	0.92648
-0.60756	-0.073951	-0.052475	-0.22282	0.6133	0.12465	0.84486	0.57265	-0.21513	-0.76292	-0.98019	-0.37806	0.098448	-0.027651	-0.85627	0.071412	0.21494
-0.23971	0.1199	0.12989	0.65826	0.62223	0.50386	-0.39163	0.6602	0.31256	6.5019e-05	0.40378	-0.67732	0.43765	0.90376	-0.43881	0.43877	-0.33082
-0.76595	0.031111	0.6675	0.65346	0.41644	-0.28692	0.19974	0.18209	-0.064957	0.117	-0.58238	-0.65992	0.70213	0.52667	-0.49668	0.76031	0.0018609
-0.52965	0.071042	0.51527	0.36815	0.45335	-0.43582	0.065585	0.22334	0.36034	-0.42957	0.28123	0.43805	-0.058065	0.53216	-0.20247	-0.44453	-0.11396
-0.90377	-0.097723	0.72959	0.37521	-0.33583	0.82922	0.32309	0.18267	-0.28573	-0.91817	-0.36772	-0.47116	-0.39158	-0.15804	-0.72392	-0.26689	0.83212
0.28483	0.16757	0.58714	-0.79765	0.57874	-0.36645	0.16137	-0.035851	0.023297	-0.71139	-0.3992	0.33436	0.13154	0.52487	-0.51189	-0.44632	0.029046
-0.14426	0.35783	-0.018639	-0.60875	0.35128	0.23244	-0.32947	0.6301	-0.22281	-0.35351	0.10272	0.4135	0.28031	-0.15652	-0.89482	-0.26662	0.24677
-0.95939	-0.14459	0.075058	0.19371	0.71805	0.25401	0.23996	0.71883	-0.94975	-0.083833	-0.8858	0.49133	0.27566	0.33164	0.014757	0.419	-0.074682
-0.80228	-0.33494	0.48861	0.68973	0.37773	-0.5785	-0.6803	0.49431	0.7686	-0.083737	-0.28678	-0.04691	0.004758	0.049447	-0.74933	0.63109	0.95898
-0.10801	-0.10098	0.57497	-0.22888	0.32493	0.47253	-0.63441	0.61153	-0.24569	-0.28739	0.68165	0.55905	-0.36425	0.3961	0.32866	0.11872	0.27196
-0.33252	-0.18728	0.39943	0.39091	0.38811	0.59295	0.39498	-0.066812	0.6021	-0.43103	-0.31248	0.066675	-0.9091	0.71995	0.42266	-0.62878	0.23617
-0.31363	0.051203	0.57667	0.93717	0.35978	0.57979	0.67672	0.49858	0.41476	-0.5038	-0.94224	-0.52263	-0.54252	0.29945	0.04616	-0.41443	0.059568
-0.53312	-0.020728	-0.10984	-0.68486	0.85865	-0.29755	-0.49632	0.52919	-0.28463	-0.92766	-0.31686	-0.59506	0.11705	0.61056	-0.46089	0.38853	0.056967
-0.77545	0.15142	0.026663	0.62398	0.14299	0.61101	-0.26906	0.98357	0.23274	-0.11122	-0.55667	-0.80535	0.72024	0.4214	-0.26638	0.82866	-0.23603
-0.60818	0.047195	0.46546	0.47763	0.074048	0.27677	-0.35485	0.32034	0.34576	-0.17924	-0.22478	0.81095	-0.10721	0.89519	0.55386	0.049704	-0.084308
0.073213	-0.058608	0.73852	0.31647	0.73382	-0.32774	0.33709	0.46038	0.65669	-0.7515	-0.8933	0.70254	-0.082465	0.47333	-0.55281	0.35526	0.62755
-0.50156	-0.22309	0.79481	0.42551	0.23695	0.58712	-0.033239	0.3362	0.13602	-0.64303	0.36053	-0.48863	-0.40793	0.62599	-0.33548	-0.50548	0.42912
-0.51646	-0.16684	0.35152	-0.15851	0.45032	0.39569	-0.18977	0.32566	-0.50012	-0.65428	-0.81781	-0.68119	-0.52378	0.091265	-0.14434	0.37009	0.9413
-0.49965	-0.11864	0.84038	0.61883	0.29491	0.2518	-0.26705	0.35185	-0.54863	-0.76068	0.70055	0.71531	-0.55871	-0.75508	0.16852	-0.083361	0.75372
-0.54962	-0.1491	0.4277	-0.29755	0.051082	-0.06037	0.07992	0.46384	0.44436	-0.56368	0.051995	-0.077182	-0.17656	0.1663	-0.48606	-0.54099	0.21872
-0.57086	0.30577	-0.30617	-0.73881	0.74488	-0.46831	0.50732	0.19031	-0.67016	-0.50384	0.082688	0.74135	0.039032	-0.27912	-0.61786	0.451	0.84084
-0.33453	0.088186	0.50943	0.2581	0.52074	0.37353	-0.75577	0.11969	-0.54871	-0.47101	0.023775	-0.28194	0.064447	0.34572	-0.23136	0.7211	0.85233
-0.78658	0.067226	-0.080823	-0.075092	0.67619	0.12664	0.33596	0.34262	-0.4632	-0.58169	0.34978	0.05371	0.20745	0.062116	-0.64091	-0.071331	-0.022771
-0.72907	0.10625	0.19571	-0.0024403	0.24535	0.27954	0.98519	0.86363	-0.10447	-0.020126	-0.88579	0.10554	0.46662	0.8682	0.14727	0.34891	-0.33762
-0.7983	0.01923	-0.16037	0.27429	0.31057	0.20859	-0.67417	-0.034862	0.7068	-0.55835	-0.64934	-0.6529	-0.68231	0.96625	0.44606	0.12629	0.553
0.21925	0.05484	0.5969	0.94046	0.87301	0.50346	-0.49134	0.80219	0.35649	-0.41001	-0.14682	0.78532	-0.071654	-0.14181	0.053463	-0.030414	0.12653
-0.090157	0.12645	0.61642	-0.23002	0.39398	0.012493	0.047608	0.7431	-0.25377	-0.92125	0.73498	-0.27388	0.13887	-0.13117	-0.73611	0.20852	0.095435
0.0045227	-0.1027	0.47051	0.6098	0.57938	0.57917	0.54487	0.55436	0.3132	-0.18885	-0.26919	0.63249	-0.35341	0.71195	0.43311	0.80456	0.55744
-0.87797	0.15245	0.016159	0.96072	0.4451	0.47046	0.93351	0.41231	0.1375	-0.45823	-0.27889	0.41149	-0.016078	0.42106	-0.24733	-0.40609	-0.22649
-0.91121	0.12444	0.68625	0.39901	-0.52699	-0.039278	-0.34711	0.1811	0.94355	-0.65326	0.094859	-0.1362	0.15361	0.42692	-0.7166	-0.683	0.039377
-0.70025	0.028116	0.853	0.1308	-0.52487	-0.27721	-0.18917	0.47208	0.74002	0.20896	-0.21179	0.045919	0.0040843	0.064701	-0.75168	0.47678	0.88791
0.078925	0.18614	0.746	-0.42555	0.60408	-0.0079052	0.22469	0.87528	-0.34025	-0.87402	0.1507	-0.25202	0.35197	0.70475	-0.69869	-0.056277	-0.30928
0.36842	0.073637	0.70529	-0.23021	0.72969	0.48169	-0.23099	0.62156	-0.28486	-0.79154	-0.11621	-0.3435	-0.15146	0.72033	-0.68073	-0.66311	-0.41355
-0.93195	-0.34965	0.47791	-0.84777	0.036308	-0.11138	0.61834	0.30017	-0.56646	-0.20651	0.96028	0.8389	-0.53157	0.31179	-0.46713	-0.28801	0.54655
-0.59166	-0.01581	0.58088	0.079344	0.704	-0.096516	-0.27075	0.083484	-0.49355	-0.7067	0.15336	-0.6164	0.015377	0.60732	-0.53659	-0.79109	-0.14363
0.30021	0.36058	0.29853	-0.5456	0.79917	0.03928	0.42141	0.47739	-0.27623	-0.65402	0.40418	0.13445	-0.14751	0.24345	-0.1128	-0.35199	-0.057196
-0.69801	0.1188	-0.36858	-0.21397	0.41102	0.2079	0.93353	0.62162	0.21162	-0.6436	-0.95993	0.81691	0.095211	-0.17738	-0.95617	0.3091	0.7932
-0.065383	0.33073	0.44692	0.22754	-0.15874	0.41646	0.91726	0.79932	0.73991	-0.7905	-0.32356	-0.51745	0.043911	0.9007	-0.55038	0.18071	0.062294
-0.70332	0.15381	0.47852	0.84274	-0.2912	0.51418	0.35349	-0.095224	0.50206	-0.87183	-0.28518	0.84472	-0.59243	0.16684	-0.46845	-0.022965	0.94903
0.064091	0.0046489	0.81379	-0.074167	0.49488	-0.37769	-0.49492	0.39683	0.81636	-0.4814	0.27692	-0.62515	-0.080664	0.95474	-0.086551	-0.2012	0.011436
-0.4621	0.25358	0.70308	0.66205	0.23067	-0.3058	0.87112	0.0026413	-0.040407	-0.38447	-0.039857	0.75814	-0.033574	0.58191	-0.55463	-0.030975	0.065261
-0.82143	0.11776	-0.19493	0.017888	0.54655	-0.4435	-0.12065	-0.021698	0.37736	-0.98191	0.43253	0.54832	0.26008	0.95377	-0.393	0.36714	0.071617
-0.99603	-0.09539	-0.0024877	0.82602	0.22498	0.50132	0.68769	0.22038	0.34345	-0.053584	-0.97188	0.67731	-0.19059	0.63415	0.11834	-0.48387	-0.18492
-0.9812	0.022613	0.59503	0.47388	-0.17754	-0.21046	-0.5995	0.35888	0.76542	0.39159	-0.36654	-0.066653	0.24385	0.86206	-0.67294	-0.55324	-0.11906
0.14057	0.22069	0.51086	-0.53581	0.60485	0.22741	0.88558	0.65015	-0.65017	-0.83096	-0.50338	0.80756	0.52849	0.28871	-0.38019	-0.0016212	-0.34925
-0.99905	0.17477	-0.43256	0.2914	0.24074	0.76465	0.61867	0.7084	0.1217	-0.90769	0.53301	0.069354	0.3516	0.54893	-0.89225	0.00060075	-0.17587
-0.21894	0.12174	0.58194	0.70888	0.85263	-0.27989	0.92195	-0.43153	-0.080116	-0.26521	0.87485	0.17236	-0.5336	-0.03346	-0.93792	-0.72144	0.79806
-0.78433	-0.12538	0.68619	0.45805	-0.12243	0.70116	0.63635	0.014505	-0.26698	-0.67471	-0.55881	-0.47251	-0.52073	0.42143	-0.082927	0.038524	0.71968
-0.87161	0.15742	-0.28051	0.052407	0.38526	0.12833	-0.090443	0.39851	-0.28906	-0.70196	0.4976	0.89893	-0.13717	-0.16102	-0.51893	0.2752	0.60392
-0.89208	-0.062982	0.23868	-0.8112	0.34917	-0.18489	-0.079154	0.15261	-0.65647	-0.60999	-0.058106	0.34192	-0.16639	0.1244	-0.61913	-0.8248	0.26679
0.47535	0.15271	0.5385	0.81574	0.75644	0.16691	-0.12548	0.26633	0.89346	-0.099827	0.002906	-0.44473	0.46975	0.14641	-0.62705	0.65016	0.40031
-0.38954	-0.012876	0.95566	0.46713	-0.16468	0.44489	-0.69714	0.56312	0.3225	-0.54242	0.23454	0.57151	-0.08706	-0.28493	-0.44489	0.14856	0.854
0.23653	0.060063	0.68645	0.45134	0.79748	0.9987	-0.0040122	0.34256	-0.61248	-0.30293	0.33334	0.2409	-0.19103	0.14263	-0.29218	-0.67057	-0.074614
-0.57924	0.073169	0.87614	0.32925	0.22701	0.059048	-0.38763	0.00064724	-0.69651	-0.95557	-0.05142	0.19148	0.044831	0.36397	-0.69941	0.12697	0.50112
-0.30729	0.15102	-0.0030717	0.3888	0.94962	-0.0050202	-0.49271	0.49151	0.1785	-0.48766	-0.3293	0.20405	-0.1895	-0.40185	-0.078659	0.36965	0.8527
-0.81739	-0.038814	0.22411	-0.1718	-0.1424	0.93431	0.33918	0.51706	-0.18814	-0.60512	-0.8726	0.089014	-0.29474	0.10101	-0.55623	-0.019437	0.94197
-0.26218	0.32199	0.72759	-0.024632	-0.17581	0.058583	0.85672	-0.20773	0.20611	-0.81496	-0.16184	-0.42666	-0.65656	0.58339	0.57992	0.0080764	0.52137
-0.77779	-0.17161	0.34446	0.34065	0.32691	-0.122	0.27858	0.76017	-0.11532	-0.84262	0.17766	-0.19542	-0.24304	-0.28111	-0.26043	0.50938	0.65596
0.29699	-0.035976	0.80971	-0.74023	0.58879	0.59269	0.76824	0.81968	-0.60699	-0.53461	-0.21946	-0.64455	-0.086383	0.67042	-0.22021	-0.39811	-0.063602
-0.030841	-0.37421	0.9936	0.33787	0.47247	0.49775	0.90204	0.88741	-0.21697	-0.65141	-0.57548	0.30666	-0.47858	0.50278	0.23149	0.25097	0.17412
-0.27577	-0.012706	0.26465	-0.36843	0.40801	0.92627	0.091594	0.28968	-0.68473	-0.44733	-0.13339	-0.95735	-0.13861	0.62414	-0.62432	-0.57929	-0.10177
0.3884	0.39876	0.25961	0.61047	0.78875	0.57001	-0.43287	0.52191	-0.25188	-0.95059	-0.60536	-0.74755	0.49417	0.10133	-0.39167	0.91149	0.22438
-0.41607	-0.18318	0.99143	-0.73831	0.0066501	0.0087283	-0.04904	0.9437	-0.36462	-0.09343	-0.58391	0.43489	0.40352	0.5334	-0.59992	-0.0084287	0.017039
0.32643	0.099815	0.64376	-0.048723	0.55655	-0.19073	0.2037	0.13188	0.43743	0.010113	-0.25745	0.48998	-0.53075	0.071408	-0.31889	-0.61682	0.36639
-0.26698	-0.084406	0.70324	0.40458	0.27595	0.37635	0.0062633	0.69779	0.21333	-0.30012	-0.48865	0.092389	0.16538	0.81903	-0.32782	0.6189	0.065387
-0.91207	0.068055	0.70732	-0.48964	-0.11382	-0.10128	-0.46279	0.14913	-0.67688	-0.83606	-0.14881	0.036686	0.03527	0.69472	-0.83101	-0.218	0.13274
-0.62302	0.010748	0.71917	-0.33741	-0.42289	0.34544	0.13112	0.67876	-0.075973	-0.29995	-0.73031	0.36386	-0.068854	-0.56259	-0.87864	-0.32549	0.72465
-0.3657	-0.043668	0.6491	-0.191	0.069352	-0.49858	0.57322	0.23436	0.38462	-0.20717	0.57537	0.6576	-0.3963	-0.45785	-0.75484	-0.24657	0.83233
-0.53821	-0.002817	0.42168	-0.49761	0.9085	-0.66642	-0.76611	0.63193	-0.50218	-0.29997	-0.20177	0.058351	0.47402	0.37292	-0.98196	-0.21152	-0.19804
-0.75237	0.12335	0.70018	-0.35416	-0.2664	0.0031103	-0.15618	0.2429	-0.5337	-0.16635	0.010215	0.015537	-0.31402	0.28639	0.20143	-0.20132	0.12509
-0.041857	0.12572	0.84506	-0.22702	0.43462	-0.75733	-0.57921	-0.1729	0.32223	0.02924	-0.6248	-0.18334	0.38245	0.96218	-0.84512	0.24393	0.080121
-0.72864	-0.23532	0.058294	0.27254	0.82834	-0.32898	0.78253	0.23878	-0.020469	0.65816	0.43369	0.34074	-0.059658	0.74633	-0.67233	0.37892	0.68831
-0.80597	0.014138	0.045329	0.15644	0.52931	0.29885	-0.90471	0.73875	0.13399	-0.25389	-0.5267	0.079888	0.40462	0.35527	-0.98494	-0.48794	-0.33067
0.24778	0.24233	0.099257	0.63798	0.94148	0.1179	0.65564	-0.30238	0.82794	0.45115	-0.49916	-0.58311	-0.55366	0.20975	-0.47679	-0.69657	0.81943
-0.342	0.17941	0.56571	0.7297	0.70814	-0.45898	0.075837	0.3558	0.28318	-0.41191	0.48248	0.22936	0.11925	0.82465	0.21185	0.32059	-0.18187
-0.3613	0.0087838	0.50132	-0.96746	0.40369	-0.29852	0.77294	0.58311	-0.5006	-0.25177	-0.16097	-0.46794	-0.014365	0.40664	-0.76388	-0.69959	-0.28496
-0.077897	0.18481	0.76068	-0.52043	0.13458	-0.77764	0.09716	0.44803	0.49728	-0.84206	0.91777	0.35765	-0.01098	0.50886	0.37137	0.20051	0.1049
-0.80238	-0.081937	0.52826	-0.18545	0.55328	-0.48903	-0.25907	0.78462	-0.4965	-0.59655	-0.18563	0.67258	0.091885	0.42479	-0.81965	-0.13035	-0.083176
-0.85473	-0.12569	0.12161	-0.68879	0.2665	-0.64965	-0.48194	0.59562	0.55915	-0.53635	-0.48472	0.7058	0.38251	0.92173	-0.8195	0.14665	-0.048701
-0.24315	0.16076	0.55971	-0.49828	0.14946	-0.65547	-0.57139	0.8327	0.15824	-0.67828	0.59432	-0.28904	-0.18808	0.71824	0.22285	0.18292	-0.31951
-0.70845	0.090839	0.10599	0.15386	0.23398	0.93159	0.18788	0.54095	-0.53084	-0.68284	-0.86373	-0.19698	0.16101	0.52976	-0.23555	0.47595	0.20592
-0.54777	-0.019528	0.49684	0.66945	0.77878	-0.10676	0.28369	0.62212	0.013474	0.28388	0.56961	-0.079282	0.7079	0.40209	-0.64127	0.99604	0.52034
-0.077546	0.26202	0.62251	0.40723	0.035938	0.51152	0.44281	0.2383	-0.074324	0.18182	0.36719	0.15287	-0.010629	0.42739	-0.32586	-0.079185	0.081472
-0.46969	-0.0399	0.39376	0.30044	0.21842	0.47971	0.15803	0.56375	0.021834	0.47084	-0.24569	-0.93771	0.29258	0.60416	-0.39232	0.040871	-0.13169
-0.12413	0.29891	0.36175	0.025722	0.38641	0.51613	-0.11907	0.10806	-0.55811	0.29068	0.24017	0.077298	-0.0061996	0.24054	-0.96184	-0.66734	-0.058365
-0.99478	0.19245	0.052442	0.53912	-0.27037	0.022128	-0.66629	0.55953	0.8219	-0.20804	-0.2273	-0.55233	0.18334	0.7442	-0.20071	0.084003	-0.37747
-0.22188	0.27326	0.22459	0.54567	0.35195	0.91303	-0.11532	0.40103	-0.14952	0.6269	-0.39451	0.49413	0.059362	0.17096	-0.63678	-0.4308	0.24156
-0.49116	0.07399	0.15085	0.39581	0.79315	-0.16467	0.4216	0.73089	0.295	-0.14177	-0.50668	-0.42278	0.37966	-0.33193	-0.98232	0.21686	0.45733
-0.49263	0.023292	0.0027757	-0.16659	0.65271	0.45588	-0.1875	0.55333	-0.18603	-0.20179	-0.21168	-0.25731	0.72695	0.99623	-0.8555	0.27735	-0.39349
-0.57501	0.031182	0.51481	0.8359	0.19856	-0.29024	0.34435	0.14046	0.85274	-0.81679	-0.70627	-0.30787	-0.64142	-0.3199	0.14811	0.13015	0.90849
0.31857	0.15749	0.65713	-0.11086	0.63421	0.43029	0.58596	0.12749	-0.88403	-0.57245	-0.11236	0.53176	-0.57188	0.071385	0.12427	-0.47317	-0.010693
-0.5725	0.017284	0.69515	0.022623	0.48381	-0.4329	0.92499	0.61403	-0.27803	-0.21457	-0.13253	-0.1725	0.4249	-0.21277	-0.72743	0.9555	0.8355
-0.50781	0.20678	0.42712	0.6231	0.22591	0.36826	-0.97232	0.42266	-0.041684	-0.37485	-0.35837	0.17461	0.30672	0.39794	-0.23893	0.73462	0.037708
-0.84152	-0.20054	0.53743	0.37376	0.72937	-0.38515	-0.1796	0.48414	-0.32187	-0.039361	-0.32739	-0.59605	-0.14213	0.23013	-0.36694	-0.70383	0.1049
-0.7475	-0.14195	0.76226	-0.28874	-0.15679	0.62827	0.99508	0.83105	-0.95066	-0.54284	0.27925	0.63593	0.13886	0.68733	-0.15687	0.77467	0.14861
-0.40998	0.12246	-0.041949	-0.4339	0.67931	-0.33927	0.10642	0.43689	0.35062	-0.26399	0.32351	-0.33789	0.3666	0.82603	-0.73838	0.25364	-0.13878
-0.61115	-0.053705	0.27479	0.17839	0.92319	0.19479	-0.42043	0.49061	-0.65026	-0.76855	-0.41022	-0.69558	0.21681	0.43739	-0.35833	-0.16545	0.029047
-0.3286	-0.28078	0.56378	-0.090309	0.72533	-0.15608	0.16869	0.30471	0.27924	-0.18082	0.043865	-0.20395	-0.5618	0.16014	-0.67931	-0.6235	0.97225
-0.1959	0.2353	-0.013208	0.70882	0.59014	0.43685	-0.022528	-0.12832	0.32197	-0.54107	-0.27859	-0.11476	-0.51332	0.18242	0.13855	-0.79876	0.0045436
0.064415	0.15897	0.80707	0.15552	0.48163	0.73988	0.29999	0.40945	-0.66215	-0.3658	0.20553	-0.80896	-0.2228	0.75879	0.42746	-0.27395	-0.10805
-0.91004	0.17786	0.58084	0.66929	-0.045555	0.033421	0.16366	0.049541	-0.13942	-0.13546	-0.5537	-0.58179	-0.19924	0.018936	-0.42048	-0.83081	0.094395
-0.13974	0.11387	0.79292	-0.13035	0.22161	0.38382	-0.13831	0.28426	-0.90456	0.41144	-0.52642	-0.052939	0.087777	0.23785	-0.80275	-0.2306	0.047504
-0.73463	0.15799	0.13987	0.094902	0.39371	0.43671	-0.39295	0.81468	-0.048152	-0.39582	-0.73909	-0.88156	0.55754	0.53884	-0.86137	-0.26038	-0.46963
-0.67807	-0.10525	0.53197	0.31869	0.12683	-0.042774	0.033298	0.38592	-0.2025	-0.20583	-0.27929	0.20129	-0.45559	-0.48111	0.074031	-0.10941	0.48642
-0.086224	-0.23389	0.61317	0.052968	0.97199	-0.31111	0.69756	0.90181	0.012858	-0.30147	-0.69013	0.35347	0.56653	-0.030975	-0.93913	0.60532	0.297
-0.40301	-0.11532	0.79218	0.14875	-0.10044	0.29757	-0.57925	0.55816	0.23555	0.17159	0.79095	0.66922	-0.17852	0.67141	-0.24486	0.0039297	0.15832
-0.56611	0.015453	0.72667	-0.13849	-0.14955	0.29906	0.66744	0.38156	-0.30716	0.45523	0.50076	-0.25243	0.028021	0.74988	-0.17098	-0.30104	-0.11556
0.43061	0.026041	0.70226	-0.59647	0.95032	0.087136	0.74781	0.81177	-0.25469	-0.41716	-0.25786	0.078145	0.41417	0.88536	-0.36039	0.12966	-0.28687
-0.78011	-0.041772	0.17037	-0.16383	0.59004	-0.63059	0.48994	0.46729	0.089416	-0.80714	0.20103	-0.041376	-0.16335	-0.34396	-0.60188	-0.71291	0.11329
-0.407	0.15311	0.55227	0.037759	0.44692	0.58071	0.071709	0.42147	-0.87485	-0.42327	0.39055	0.30202	0.097001	-0.0050711	-0.50627	-0.35857	0.086259
-0.53727	0.10132	-0.10727	-0.13136	0.97073	-0.13918	0.35522	-0.065464	-0.45426	-0.39493	0.77151	-0.95173	-0.56165	0.50658	0.43929	-0.44895	-0.0029705
0.32549	0.28826	0.37809	0.84864	0.77502	0.53834	-0.44163	0.51631	0.50644	0.11366	-0.43705	0.26301	0.72196	-0.073953	-0.57111	0.73665	0.18641
