# Supplementary material for: Distinct cellular states determine calcium signaling response
Source: Mol Syst Biol. 2016 Dec 15;12(12):894. doi: 10.15252/msb.20167137 (PMC5199124; doi:10.15252/msb.20167137)
Supplement: Supplementary file 6 — Source Data for Figure 3 [file MSB-12-894-s005.zip › parameterDistributionGroup/parameterDistribution157.csv]

-0.30872	0.10356	0.16944	0.36878	0.4784	0.48545	0.40643	0.72099	0.23647	-0.86868	0.36394	0.1446	0.23408	0.10183	-0.67283	0.70392	0.47676
-0.67798	0.27175	0.37161	-0.55923	-0.20207	0.14521	0.28511	0.37123	-0.88447	-0.9168	-0.16081	-0.39514	-0.023414	0.49394	-0.32879	0.32708	-0.15625
-0.15181	-0.14318	0.73511	-0.0074157	0.54556	-0.6274	-0.64357	0.67109	0.47693	-0.25934	0.072564	0.21926	-0.099421	0.66768	0.047714	0.21038	-0.12346
-0.92348	-0.40514	0.33185	0.12427	0.61667	-0.27757	0.28689	0.54415	-0.29376	-0.16639	0.21844	-0.17106	-0.40267	0.30768	-0.2309	0.20915	0.56718
-0.85523	-0.036134	-0.55524	0.95441	0.85887	0.73875	-0.45696	0.17394	0.73219	-0.57316	-0.46998	0.83925	-0.53412	0.42789	-0.053219	-0.11563	0.70142
-0.93381	-0.18251	0.90539	0.27926	-0.29512	0.43891	0.65982	-0.061017	-0.55424	0.31874	0.18071	0.25609	-0.77341	0.04254	-0.21159	-0.30571	0.91875
-0.65053	-0.19801	0.73853	0.54515	0.15091	0.98233	-0.90215	0.60011	-0.44225	-0.85981	-0.20055	-0.66387	-0.34408	0.64669	0.16058	-0.37977	-0.19098
-0.45805	0.14792	0.36507	-0.24817	-0.095554	-0.15416	0.34912	0.68376	0.59541	0.15637	-0.32385	-0.079935	0.23384	0.74511	-0.43951	0.19101	-0.09028
-0.078577	-0.012957	-0.043268	-0.82027	0.70035	-0.41528	0.66145	-0.041113	0.68003	-0.19497	0.31043	0.4347	-0.83166	0.89241	-0.18589	-0.5197	0.61793
-0.010553	0.0083217	0.87127	0.44092	0.68729	-0.33424	-0.44361	0.44322	-0.055304	-0.095331	0.012697	0.33394	-0.0056561	-0.049714	-0.82466	-0.59991	-0.13808
-0.25871	0.26192	0.85261	0.89621	0.013166	0.026546	-0.67774	0.86218	0.83375	-0.33307	0.76442	0.33935	0.12497	0.16747	-0.37014	-0.3651	-0.34294
0.19372	0.035429	0.30998	0.21171	0.94023	0.16736	-0.62788	0.16627	0.62597	-0.90808	-0.15542	0.33717	0.091935	0.67972	-0.46469	0.63743	0.75644
0.083999	0.079288	0.76911	-0.12242	0.25502	-0.3236	0.40501	0.38241	0.30741	-0.088363	0.60367	0.60737	-0.12554	-0.30039	-0.9157	0.092018	0.78902
-0.42541	0.26733	0.88048	0.21701	-0.13913	-0.28416	0.60956	0.088648	-0.20187	-0.26019	0.24104	0.28031	0.29024	0.5785	-0.48997	0.78639	0.34686
-0.70449	-0.072701	0.36982	-0.34083	0.47405	-0.14767	0.37671	0.46315	-0.40053	-0.28898	-0.92664	0.3001	-0.44984	0.47625	-0.1989	-0.30755	0.03315
-0.24914	-0.01982	0.37921	-0.82184	0.26799	-0.28559	-0.2711	0.44367	0.18145	0.035438	0.015381	0.66305	-0.18387	0.61748	-0.32112	0.48102	0.75126
-0.0013984	-0.057941	0.39803	0.43838	0.76217	0.1719	0.21071	0.40899	0.56562	0.031341	0.20679	-0.15509	0.19408	0.14238	-0.93574	0.29952	0.44365
0.16354	0.085661	0.62151	-0.7473	0.61122	-0.38976	0.33743	0.07459	-0.30693	-0.75927	0.095611	-0.062415	-0.67204	0.43836	0.042821	-0.73525	-0.18809
-0.46085	0.21117	0.81295	0.29807	-0.074476	-0.41634	-0.81055	0.69751	0.45589	-0.94311	0.39253	0.60642	0.17922	0.2495	-0.28123	0.2015	-0.23442
-0.80187	0.075782	0.94121	-0.11775	-0.57663	0.0094157	0.8349	-0.014473	-0.69749	0.17489	0.41744	0.11749	-0.49573	-0.45102	-0.79372	-0.2535	0.93058
-0.23806	0.16881	0.44249	-0.038301	0.61501	0.27141	-0.542	0.8114	-0.57349	-0.28032	0.21401	-0.76884	0.51637	-0.44266	-0.80793	0.93628	0.52957
-0.57518	-0.2199	0.22911	-0.29158	0.57084	0.3784	0.78057	0.04955	-0.45208	-0.45861	0.95978	0.0071151	-0.53287	0.78872	-0.12277	-0.296	0.26782
-0.30527	-0.29315	0.99138	0.3471	0.2685	0.27221	0.52125	0.27183	-0.083101	-0.683	0.083002	-0.34551	-0.71286	0.4632	0.27675	0.22664	0.71302
-0.3655	0.085397	0.48622	0.90909	0.89751	0.41661	0.60006	0.82439	-0.38936	-0.2016	0.8029	0.054731	0.45644	0.087227	-0.60501	0.4565	0.053908
-0.20444	-0.090507	0.77121	0.23968	0.52119	-0.079332	-0.21389	0.32273	-0.015051	-0.68071	-0.69612	0.32158	-0.074924	0.78965	0.0063095	0.90499	0.5043
-0.79608	0.13349	0.01592	0.2425	0.46468	0.071079	0.52157	0.53043	-0.15475	-0.42205	0.1507	-0.72071	0.26684	-0.28191	-0.75927	0.61036	0.50527
-0.31632	-0.016493	0.75286	0.15229	0.41636	-0.39574	-0.17722	0.38543	0.15307	0.44306	-0.22687	0.47966	0.03335	0.85386	-0.10438	0.18793	0.03627
-0.12389	0.10548	0.18793	0.60749	0.61582	-0.013299	-0.81808	0.76858	0.92537	-0.78307	0.33036	-0.92592	-0.11799	-0.29809	-0.9294	0.23869	0.68041
-0.10574	-0.017056	0.56784	-0.061108	0.99454	-0.1215	-0.74614	-0.21468	-0.43426	-0.95148	-0.91107	0.90059	-0.58359	0.58008	-0.32513	-0.44318	0.55501
-0.085334	-0.2088	0.69375	-0.054581	0.90604	-0.65607	-0.4756	0.36551	-0.013735	-0.37727	-0.12692	-0.3407	-0.1143	0.70471	0.033519	0.90244	0.69899
-0.53071	0.07691	0.3324	-0.68454	0.3666	-0.074667	0.38639	0.4983	-0.44543	-0.16002	0.27657	-0.86372	-0.07378	0.49536	-0.22956	-0.19137	-0.076456
-0.1124	0.035584	0.27388	-0.1609	0.94792	-0.66384	0.2422	0.13343	0.57212	-0.74831	-0.24676	-0.20437	-0.31602	0.52096	-0.31702	-0.01645	0.49964
0.15548	-0.063828	0.84982	-0.31	0.63458	-0.5456	0.28615	0.30882	0.50629	-0.0032085	-0.53262	-0.0513	-0.60608	0.57842	-0.23462	-0.95566	-0.041851
-0.65165	-0.37765	0.64184	0.23683	0.10892	0.67035	-0.065007	0.3078	0.12192	-0.6048	-0.1068	0.28476	-0.67188	0.17545	-0.98224	-0.70147	0.83826
-0.41287	-0.29227	0.32807	0.14618	0.83025	0.37671	0.060829	0.10666	-0.41386	-0.47992	0.98126	0.015064	-0.59796	0.4421	0.070152	-0.079758	0.50083
-0.45222	0.12136	0.24234	-0.0058553	0.38865	-0.67318	0.88638	0.83975	0.76872	-0.005446	0.30964	0.089166	0.17159	0.014651	-0.88966	0.97378	0.91253
-0.24304	-0.30662	0.41112	0.13629	0.84444	0.019286	0.45877	0.068787	0.22702	-0.45701	0.70788	0.2698	-0.66746	0.64797	-0.13833	-0.25026	0.44871
-0.70184	0.17733	0.45031	0.20297	0.17927	-0.43444	-0.26703	0.2092	0.39257	0.053536	-0.37543	0.16907	-0.33525	0.35424	-0.5561	-0.67665	0.031908
-0.14376	0.060826	0.35808	0.52353	0.94154	0.58348	0.30793	0.96604	0.21855	-0.98857	0.63477	-0.36671	0.26798	0.58226	-0.65411	0.37553	0.25904
-0.8827	0.15496	0.17262	-0.16235	0.074852	0.1162	-0.6631	0.1905	-0.69358	0.23293	0.091931	-0.095913	-0.07841	0.74188	-0.02722	0.63072	0.33118
-0.39182	0.066898	0.38964	0.18462	0.29965	0.47407	0.90961	0.26833	0.047656	-0.72393	0.22108	-0.74955	-0.54912	-0.12675	-0.67363	-0.64738	0.27678
-0.5044	0.10261	0.91964	-0.72073	-0.44423	0.34354	0.46008	0.77763	-0.79223	-0.45287	0.16931	-0.60113	0.19751	-0.018074	-0.5013	0.91624	0.81003
-0.83569	0.13655	0.72338	0.25563	-0.52401	0.70032	0.57633	0.7758	-0.036543	-0.07208	0.8324	0.12334	0.70552	0.72193	-0.7023	0.99581	-0.066476
-0.81399	0.1495	0.10288	-0.59696	0.22348	-0.57357	-0.18661	0.54166	0.25958	-0.10229	0.70933	0.89965	0.0056058	0.81822	-0.22677	-0.5081	-0.31812
-0.60289	-0.074393	-0.086276	0.054373	0.7767	0.20083	-0.28007	0.080819	0.021154	-0.09279	0.1943	-0.068441	-0.1221	0.98721	0.042935	0.51942	0.61534
-0.58186	-0.2684	0.47269	0.09072	0.34478	0.34083	0.94488	0.50396	0.31244	-0.91871	0.33638	-0.30081	-0.53707	0.54492	-0.25165	0.031737	0.8702
0.37518	0.10575	0.45978	0.68697	0.85011	0.19553	0.44118	0.89057	0.4435	-0.2676	-0.29873	0.89022	-0.32199	-0.19376	0.16926	0.43728	0.46841
-0.24721	-0.012138	0.74801	-0.41466	-0.11432	0.51907	-0.32831	0.92099	-0.11394	0.18645	-0.29374	0.053172	0.016791	0.6894	-0.63329	0.76981	0.8802
-0.95657	0.077039	0.40002	0.55544	0.22975	-0.73008	-0.78433	0.97392	0.74392	0.092747	-0.29741	-0.57878	0.19758	0.21374	-0.42895	-0.017795	0.017893
-0.7494	-0.026027	0.27468	0.68026	0.19779	0.43744	0.50786	0.60635	0.96339	-0.69627	-0.88868	-0.90497	-0.32201	0.80453	-0.74181	-0.29277	0.32394
-0.85007	0.122	0.26652	0.81701	0.072552	0.40671	0.85179	0.62127	-0.15632	0.10974	-0.00063311	-0.96884	0.22379	0.052279	-0.65506	0.87916	0.50712
-0.79329	0.092429	0.23542	0.68101	0.50036	-0.30985	0.57892	0.18088	0.22066	0.084661	-0.41534	0.25964	0.24511	0.31965	-0.78859	0.44974	0.3278
0.2055	-0.17728	0.51661	-0.091452	0.94626	-0.3156	0.58782	0.60904	0.68874	-0.33123	0.87413	0.15914	-0.1884	0.58682	-0.67803	0.21672	0.45033
-0.67815	-0.13838	0.31691	0.77533	0.72487	-0.35708	0.28733	0.056175	0.015315	-0.11068	0.32136	-0.21827	-0.8926	0.088922	0.29665	0.0078676	0.56949
-0.79821	0.099233	0.81077	0.27127	-0.53583	0.24563	-0.95094	0.82549	0.53899	-0.70163	-0.2439	-0.23872	-0.16411	0.55224	-0.22457	-0.64578	-0.20061
-0.1141	-0.045973	0.74223	0.24173	0.49208	-0.22189	0.034719	0.48347	0.40077	-0.030532	0.55814	-0.016875	0.14585	0.34703	-0.88663	0.13137	0.29751
-0.42731	0.034831	0.86762	-0.35474	-0.13289	0.024016	0.76702	0.38423	-0.16579	-0.7401	-0.41127	-0.32716	-0.20838	0.41107	0.034098	-0.41081	-0.031884
-0.56259	-0.1024	0.18148	0.24505	0.965	-0.34055	-0.31081	0.62039	-0.0014949	-0.026724	-0.047685	0.87221	0.27153	0.57683	-0.41825	0.90303	0.43152
-0.2593	0.027505	0.22522	0.64617	0.60268	0.74527	-0.5419	0.15816	-0.094101	0.38138	-0.23635	0.2366	0.078364	0.98111	-0.74584	0.49354	0.37253
0.44362	-0.010168	0.79239	-0.45001	0.62792	-0.48929	-0.26044	0.44282	0.80842	-0.25122	-0.032092	0.14259	-0.013831	0.17084	-0.97663	-0.25144	0.49565
-0.78812	0.0037751	0.47135	0.14832	0.045148	0.21797	0.62368	0.1219	0.09452	-0.45515	-0.64744	-0.24211	0.38263	0.84478	-0.95036	0.76912	0.6049
-0.78639	-0.24963	0.1967	0.64791	0.22789	0.71656	-0.72275	0.62505	0.90361	-0.47615	-0.08549	-0.37935	-0.20604	0.9975	-0.92915	-0.80618	0.01384
-0.46906	0.20213	-0.49747	0.12492	0.59184	-0.018592	0.48924	0.51216	0.45	0.10017	0.41547	0.43028	-0.1757	0.57286	-0.22735	0.32153	0.19473
-0.97178	-0.096788	0.39204	0.21286	-0.13084	0.47228	0.31328	0.61217	-0.14813	0.16186	0.28146	0.25678	-0.098935	0.27815	-0.22423	0.27322	0.39956
-0.10171	0.15457	0.49015	-0.022736	0.45009	0.49753	0.30392	0.67214	-0.29612	0.017255	0.047543	-0.54167	0.23042	0.64879	-0.49913	0.99607	0.59655
-0.59714	-0.05909	0.22683	-0.30172	0.53721	-0.60795	0.6314	0.35245	0.46831	0.092099	-0.21408	0.45309	-0.26236	0.0065771	-0.96979	-0.87212	0.26828
-0.92865	0.017009	0.089767	0.10193	-0.084754	0.1336	0.15344	0.68295	0.47411	-0.85427	-0.29007	0.021389	-0.090396	0.54485	0.17153	0.19943	0.055948
-0.63939	-0.17734	0.26102	0.4046	0.90398	-0.43086	-0.32461	0.19329	0.17987	0.13265	-0.64165	0.0019312	-0.28885	0.44452	-0.7019	-0.81461	-0.030059
-0.62836	0.083781	0.20937	-0.67921	0.26633	0.20341	-0.81636	0.48706	-0.77823	-0.12276	-0.34055	0.95222	0.31411	0.21027	-0.52227	0.17862	-0.034711
-0.15774	0.017724	0.83709	0.66753	0.35539	0.027216	0.62619	0.75476	0.22303	0.55807	-0.77537	0.12289	0.16017	0.42396	-0.80747	0.081604	0.094775
-0.30363	0.25897	0.58355	0.34853	0.43848	-0.070077	-0.4799	0.38653	0.29052	-0.54563	0.63142	0.93138	0.052948	0.37622	-0.45893	-0.18197	-0.0041553
-0.61673	-0.10474	0.63251	0.85996	0.47347	-0.52794	0.83914	0.51956	0.55252	0.10645	-0.4976	0.36458	0.047785	-0.089287	-0.95883	-0.81683	-0.18676
-0.4537	0.19493	0.99101	0.24256	-0.36025	0.97272	0.49837	0.037083	-0.70497	0.30543	-0.39326	0.34944	0.19895	0.7218	-0.47319	0.51659	0.62677
-0.25957	0.12891	0.4555	0.51602	0.76513	-0.2222	-0.43764	0.51086	0.13442	0.39708	-0.49711	0.65885	0.0042545	0.6888	-0.43964	-0.46684	-0.25834
-0.19404	0.25918	0.44375	0.76402	0.32307	0.27268	0.92597	0.64859	0.28302	-0.40892	-0.59696	0.49719	0.35546	-0.16023	-0.62253	0.57069	0.1059
-0.93912	0.095067	0.54442	0.24583	-0.075627	0.31928	0.37802	0.29382	-0.25788	-0.41362	-0.032139	-0.57886	0.24671	0.88833	-0.91877	0.19554	-0.2309
-0.13464	0.091572	0.76847	0.39085	0.034527	0.31398	0.80578	0.20085	0.58479	-0.08756	0.47309	-0.98578	-0.22756	0.46541	-0.053794	0.1587	0.66892
-0.87781	0.1571	-0.51642	-0.57046	0.38854	0.22815	0.62987	0.67769	0.10755	0.0027878	0.018813	0.99959	0.29118	0.75863	-0.95614	0.44483	0.41786
-0.69467	0.14241	0.44179	0.75434	-0.0025697	0.3211	0.58716	0.18477	0.83619	0.10891	-0.59547	0.1193	-0.21421	0.78087	-0.13707	0.034308	0.54814
0.1357	0.047348	0.83987	0.96074	0.73024	0.87783	-0.33999	0.72394	-0.69962	0.66535	-0.31593	0.83654	0.24186	0.46726	-0.73191	-0.014255	-0.16931
-0.25029	-0.035066	0.2499	0.9995	0.78948	-0.058465	0.18828	0.84272	0.79367	-0.26991	0.18187	0.55918	-0.064917	0.4868	0.055523	0.23894	-0.16937
-0.95127	-0.011567	0.026659	0.46526	0.45452	0.30892	0.97475	0.35594	-0.39552	-0.58692	-0.47961	-0.78654	0.020575	0.59663	0.092178	0.88702	0.36293
-0.84512	0.070587	0.063051	0.27503	0.44641	-0.46008	0.70422	0.15625	0.24	-0.0051884	-0.3224	0.0063124	-0.32608	0.3945	-0.46156	0.076376	0.30687
-0.71018	-0.23383	0.71663	-0.51981	0.00016762	-0.38541	0.56157	0.8787	-0.049399	-0.58488	-0.95189	-0.31133	-0.33602	-0.22828	-0.25128	-0.4174	0.23049
0.4306	0.15287	0.85453	0.10887	0.84803	-0.25841	0.72973	-0.1578	-0.077653	-0.34995	-0.63705	0.52959	-0.26769	0.42271	-0.23034	0.38702	0.98664
-0.42181	0.091406	0.96471	0.14701	0.1352	0.0068118	0.89971	0.099113	-0.57341	-0.87199	-0.84412	0.49335	-0.39338	-0.41838	-0.4736	0.054473	0.89397
-0.64794	0.026959	0.98854	-0.1289	-0.072447	0.30745	0.79159	0.36852	-0.87298	-0.59289	-0.23514	-0.11329	-0.36949	-0.049035	-0.35695	-0.82627	0.065652
-0.37005	-0.073014	0.44047	-0.78297	0.66836	-0.54289	-0.90071	0.55293	-0.40234	-0.30219	-0.61949	-0.33745	0.067781	0.41019	-0.68415	0.0098118	0.05941
-0.43491	-0.10204	0.71617	-0.12522	0.289	0.15569	-0.21035	0.6096	-0.32271	0.32738	-0.7344	-0.3362	0.32175	0.46462	-0.46664	0.95729	0.73973
-0.96268	0.013504	0.16957	0.16387	0.090552	-0.27031	-0.071099	0.70168	0.66236	-0.76169	0.46561	-0.62847	0.11517	0.54715	-0.12316	0.79491	0.56355
-0.16368	0.20331	0.86399	0.47828	-0.20726	0.29662	0.84379	0.48188	0.30508	-0.97415	-0.89092	-0.11402	-0.42934	-0.38118	-0.31282	-0.50221	0.20693
0.21094	0.15806	0.84526	0.24413	0.87738	0.39235	0.52943	0.28566	-0.32592	-0.19089	0.12017	0.11401	0.10905	0.7124	-0.90455	0.2189	0.56346
-0.57321	-0.056403	0.36917	-0.29136	0.26933	-0.45941	-0.14551	0.18093	0.47536	-0.2753	0.20892	0.18903	-0.31911	0.39857	-0.36061	-0.30909	0.33295
-0.65753	-0.11716	0.5839	0.74672	0.22204	0.50486	0.24428	0.49061	0.02186	-0.21229	0.61174	0.2011	0.099704	0.27177	-0.68444	0.1036	0.2503
-0.40229	0.081533	-0.37204	-0.60178	0.90599	-0.16349	-0.86516	0.42955	-0.1872	-0.37647	0.23444	-0.09337	-0.17312	0.065302	-0.3555	-0.10344	0.20886
-0.11115	0.10158	0.57623	-0.45158	0.30342	0.080203	-0.033714	0.89703	-0.18829	0.16193	0.59802	-0.24251	0.49702	0.62988	-0.53704	0.67657	-0.039759
-0.81064	0.091934	0.60846	0.48735	0.045716	0.017535	0.24423	0.41752	-0.072071	-0.39574	0.86967	0.24847	0.17404	0.59462	-0.599	0.36979	0.072865
0.10397	-0.20754	0.85455	0.13776	0.92186	-0.55122	-0.97659	0.73501	0.02607	0.34557	-0.20828	-0.12762	0.22439	0.31086	-0.67629	0.37101	0.26115
-0.78923	0.047997	0.24261	-0.28211	0.55978	0.091911	0.22077	0.72425	-0.72346	-0.89392	-0.32686	0.18125	0.34485	0.19689	-0.68684	0.89262	0.62926
-0.98464	0.095034	-0.054187	0.42769	0.22888	-0.55706	0.57358	0.94176	0.84658	-0.84111	0.92048	0.70042	-0.033582	0.52549	-0.20524	0.3469	-0.17466
-0.94441	-0.1124	0.13103	-0.1777	-0.058399	0.19105	0.47327	0.49129	0.11825	-0.86648	0.73181	-0.84754	-0.20027	0.78717	0.032989	0.93719	0.65374
0.081133	0.11382	0.29756	-0.016296	0.63141	0.84791	-0.82063	0.47438	-0.8577	-0.2081	0.14774	-0.85859	-0.74856	0.39306	0.57058	-0.15008	-0.1171
-0.15866	-0.15821	0.71198	-0.84828	0.23873	0.26945	0.52128	0.9108	-0.49996	-0.33636	-0.43911	-0.13006	0.054148	0.53049	-0.25846	0.56688	0.57144
-0.78056	0.11379	0.38891	-0.056286	-0.0344	0.25863	0.389	0.52991	-0.4703	0.12624	-0.041208	-0.75192	0.3009	0.68667	-0.27575	0.49606	-0.055129
-0.57359	-0.0054638	0.30288	0.98852	0.79753	-0.22098	0.20331	-0.24198	0.49256	-0.092033	0.35126	-0.61293	-0.25815	0.54304	-0.81637	-0.99181	-0.072625
-0.13005	0.13593	0.25313	0.22664	0.67204	-0.64875	-0.94306	0.54888	0.83954	-0.90409	-0.12787	0.029505	-0.031578	0.42069	-0.23744	0.090971	-0.10543
-0.25294	0.22016	0.24616	-0.019402	0.45037	-0.183	0.099762	0.37317	0.78867	-0.73796	-0.62385	0.20291	-0.14627	0.45331	-0.64504	-0.25801	0.32843
-0.98219	-0.073177	0.46609	0.12338	0.21962	-0.036087	0.19404	0.5375	-0.020353	-0.71855	0.28562	-0.29841	0.17633	0.65982	-0.86356	0.61699	0.54304
