# Supplementary material for: Distinct cellular states determine calcium signaling response
Source: Mol Syst Biol. 2016 Dec 15;12(12):894. doi: 10.15252/msb.20167137 (PMC5199124; doi:10.15252/msb.20167137)
Supplement: Supplementary file 6 — Source Data for Figure 3 [file MSB-12-894-s005.zip › parameterDistributionGroup/parameterDistribution158.csv]

-0.78241	-0.13986	0.32038	0.55021	0.75833	-0.14279	0.65739	0.034619	-0.72225	-0.5987	0.30033	-0.49115	-0.544	0.071636	-0.38732	-0.24668	0.7513
-0.37799	-0.026992	-0.061336	0.40961	0.512	0.80516	-0.21289	0.47514	0.18819	-0.85057	-0.61886	0.52518	0.15625	0.34784	-0.72376	-0.093489	0.48019
0.18894	0.24735	0.03679	0.98732	0.64768	0.86395	-0.40922	0.36346	0.80397	-0.41231	0.089893	-0.13613	-0.018552	0.476	-0.39838	-0.79515	0.11371
-0.11136	0.3479	0.53742	-0.32632	0.13616	-0.46569	-0.80494	0.097623	-0.14602	-0.94983	0.38086	0.71089	0.21011	0.56599	-0.78525	0.35437	0.67454
-0.16161	0.14467	0.30654	0.16502	0.039022	0.36074	-0.39067	0.14598	0.50766	-0.054046	0.40925	-0.36003	-0.2578	0.53278	-0.4347	-0.79444	0.28684
0.18426	-0.021236	0.98803	0.28534	-0.032255	0.54593	0.48171	0.77241	0.60089	-0.292	0.97305	0.23819	-0.1432	0.29359	-0.35457	-0.38477	0.3754
-0.91877	0.051929	-0.4137	0.86927	0.74935	0.17027	0.54837	0.73185	0.037808	0.33415	-0.8028	-0.25154	0.33077	0.852	-0.11133	0.44165	-0.11776
-0.72225	-0.012216	0.097133	0.19573	-0.09929	0.74661	-0.10969	0.46275	0.16367	-0.85327	-0.052853	-0.43579	-0.55677	0.12884	0.13698	-0.27143	0.59928
-0.37561	0.095979	0.17029	0.015877	0.58353	-0.67224	-0.52497	0.51911	-0.013774	0.25696	-0.3089	-0.22376	0.18223	0.80797	0.37107	0.62022	0.10391
-0.44724	0.14315	0.78231	0.37239	-0.29774	-0.2064	-0.22581	0.57234	0.55238	-0.34797	0.29558	0.37296	0.20007	0.62658	-0.48356	-0.1973	0.00085948
-0.4597	-0.12578	0.874	-0.10146	-0.55683	0.23918	-0.079883	0.56813	0.57395	-0.59186	-0.003015	-0.8982	-0.36806	0.24386	-0.042877	-0.26255	0.65026
-0.53434	0.17251	-0.12403	0.13212	0.45709	-0.36439	-0.46678	0.90996	0.60349	-0.98489	0.55686	0.026622	0.71804	-0.38444	-0.93595	0.38771	0.23356
-0.98451	-0.096806	0.089811	0.31596	0.20939	-0.67369	0.72934	0.80202	0.77576	-0.16172	-0.30372	0.069984	0.13852	0.79939	-0.015894	0.068108	-0.1194
-0.49511	0.048344	0.55208	-0.24871	-0.43258	0.3644	0.24162	0.51926	0.17358	-0.5558	-0.031172	-0.62568	-0.30341	0.42959	0.21765	-0.54853	0.12187
-0.53561	0.25355	0.55724	0.20715	-0.18462	-0.096692	0.30206	0.15517	0.066091	-0.39219	-0.067749	0.55194	-0.17976	0.25092	-0.11523	-0.79072	0.071932
0.02739	0.10578	-0.18805	0.30197	0.99079	0.21713	-0.0086051	0.32391	0.05016	0.29416	0.0017424	-0.36842	-0.15459	0.7482	-0.68307	-0.15474	0.11634
-0.81223	-0.13425	0.3807	0.59841	-0.11176	0.79335	-0.24813	0.60745	0.18497	-0.68258	-0.53946	0.037605	-0.20665	0.97984	-0.15055	0.1201	0.11414
-0.9083	-0.037913	0.0045997	0.38135	0.3236	-0.23733	-0.40105	0.15667	0.51064	-0.24596	-0.70132	0.015933	-0.17323	0.82463	0.10251	-0.36809	0.077691
0.052364	0.057254	0.66026	0.80196	0.6654	-0.52534	0.23753	0.45952	0.37133	-0.011732	0.74561	0.070551	-0.013127	0.36484	-0.49315	0.19949	0.24074
-0.76645	-0.095219	0.30185	-0.67436	-0.09512	0.030057	-0.38604	0.68404	-0.36257	-0.34406	-0.50737	0.17347	-0.18034	0.39596	-0.55141	-0.50901	-0.063467
-0.69113	-0.056719	0.3589	0.61668	-0.087691	0.28824	-0.77751	0.39209	0.71495	-0.29942	0.16003	0.099914	0.36381	0.51457	-0.69742	0.45567	0.51871
-0.15842	0.20157	0.14008	0.23312	0.058309	0.39133	-0.40465	0.68755	0.56848	-0.88191	-0.77346	0.47963	0.18907	0.66638	-0.38951	0.98331	0.87489
-0.71631	0.23001	-0.17887	0.50756	0.32935	0.425	-0.56282	0.71777	-0.24731	0.20509	0.57268	-0.46685	0.39397	0.95173	0.071942	0.82481	0.0081097
0.27628	-0.17283	0.69195	0.5636	0.86177	0.0075836	0.30234	0.24762	0.2165	-0.6301	0.0078393	-0.66802	-0.27072	0.38555	-0.17264	0.51871	0.78985
-0.27561	-0.025861	0.0032171	-0.080496	0.86819	-0.4793	-0.61114	0.66778	0.34691	-0.34105	-0.81909	0.66812	0.096878	0.42099	-0.09658	0.026726	0.10334
-0.27365	0.07863	0.61582	0.058791	-0.17915	0.58009	0.66423	0.17501	0.0060494	-0.60943	-0.2064	-0.54531	-0.39693	0.83584	-0.39935	-0.24308	0.41088
-0.17626	0.024628	-0.047825	0.060543	0.88115	-0.66553	-0.7925	0.74786	0.41263	-0.64254	0.89556	0.82084	0.041072	-0.032127	-0.26094	0.48886	0.51891
-0.83903	0.20417	-0.32316	0.39306	0.31502	-0.044347	0.53985	0.10788	-0.1408	-0.53466	0.48764	-0.48387	-0.55879	0.5404	0.33386	-0.21839	0.13495
-0.60565	-0.21041	0.52733	-0.61592	0.33085	-0.87475	0.016725	0.9257	-0.28339	-0.13594	0.30171	0.67121	-0.086226	0.16791	-0.0088222	0.080873	0.2061
0.13539	-0.021697	0.68872	-0.0055827	0.21139	0.074064	-0.19466	0.57191	0.15257	-0.26328	0.80062	0.12155	-0.10969	0.2585	0.41016	0.89884	0.97767
-0.14549	-0.0032641	0.62608	0.98795	0.70018	0.31253	-0.77403	0.18301	-0.16173	0.65881	-0.64647	-0.04818	0.047853	0.8903	-0.5491	-0.88124	-0.11869
0.30197	0.089167	0.77783	-0.050432	0.13376	0.89534	0.21517	0.1514	-0.49839	-0.2405	0.012769	-0.27988	-0.44466	0.38332	-0.12329	-0.62644	0.26569
-0.22205	-0.015017	0.87135	0.5646	0.21144	0.032439	0.82478	0.062459	-0.21121	-0.042188	0.96479	0.090161	-0.26998	0.88871	-0.18017	0.71187	0.90129
0.12618	0.12916	0.94176	0.61746	0.41221	0.14153	0.32094	0.40649	-0.38224	-0.35379	-0.82226	0.45496	-0.30244	0.81853	0.51267	-0.20113	-0.1685
-0.15016	0.17615	-0.22218	0.78636	0.93464	-0.14412	-0.78103	0.57588	0.67365	-0.060948	-0.56236	0.8543	0.19843	0.9543	0.56587	0.77541	0.20537
-0.2523	0.22495	-0.071104	0.97075	0.64788	-0.41289	0.088558	-0.068617	0.85365	-0.89498	0.49208	0.60718	-0.78506	0.39872	0.070458	-0.42804	0.31525
-0.43475	-0.22156	0.49758	0.212	0.68768	-0.14828	0.23418	0.61176	-0.14056	-0.97735	-0.040702	-0.089477	-0.56845	0.27253	0.22415	-0.54651	-0.0072939
0.10611	-0.091312	0.4521	-0.5126	0.65826	-0.28414	0.18678	0.22755	0.36957	-0.35069	0.75735	0.38464	0.022658	0.99277	-0.86438	-0.63658	0.013901
-0.026992	0.088095	-0.083133	0.40627	0.53032	0.87132	0.25745	0.41128	0.15942	0.029577	0.0099537	-0.32757	-0.58342	0.96181	0.71224	0.9534	0.97135
-0.59378	0.22965	0.13632	0.3768	-0.042584	-0.53948	0.0073379	0.73113	0.54021	-0.80884	-0.23475	0.55592	-0.30878	0.15698	0.50055	0.68914	0.53332
-0.71058	-0.0054575	0.63605	-0.025129	-0.75435	0.99362	0.83369	0.63974	-0.36632	-0.3368	-0.018453	0.094914	-0.34863	0.1598	-0.22267	-0.46237	0.21582
-0.10713	-0.070586	0.54505	-0.0062428	0.80374	-0.20122	-0.42425	0.55677	-0.18447	-0.43955	-0.96799	-0.89183	0.27751	0.93483	0.11801	0.426	0.12559
-0.724	-0.11355	0.2758	-0.13066	0.21074	-0.0031266	0.89855	0.3717	-0.2237	-0.046429	-0.12544	-0.93244	-0.1001	0.61858	-0.22957	-0.11733	0.12172
0.44166	0.3352	0.42185	0.92997	0.58802	0.18861	0.024866	0.15915	0.80531	-0.79731	0.51852	0.058808	-0.2446	0.2614	-0.95001	-0.70587	0.16052
-0.72106	0.099996	-0.85989	0.64911	0.89262	0.13985	-0.37617	-0.055907	0.65839	-0.49665	0.0019303	0.7723	-0.12047	0.77686	-0.3856	-0.12037	0.40189
0.25344	0.089423	0.45251	-0.16241	0.28663	-0.087577	0.30685	0.44671	0.55849	-0.69232	0.68239	0.14792	-0.64518	-0.10584	0.45347	0.35304	0.99434
-0.04295	0.057791	0.5073	0.69678	0.28273	0.12339	0.55158	-0.13739	0.80917	-0.70532	0.63061	0.92644	-0.37946	0.65463	-0.39853	-0.078923	0.78101
0.33917	-0.20046	0.48436	-0.25287	0.88792	-0.27637	0.53222	0.57506	0.55139	-0.81444	-0.84019	-0.14633	0.20945	0.46662	-0.74286	0.49734	0.78821
-0.060468	0.010622	0.41345	0.79776	0.89875	0.18809	0.95794	0.31746	-0.067003	-0.96433	0.17356	-0.61509	-0.059026	0.027095	-0.19588	0.20588	0.68981
-0.92306	-0.064518	-0.0046968	-0.43941	0.37749	-0.36183	-0.37289	0.48734	-0.53557	-0.61397	-0.2325	-0.17467	-0.4356	0.89617	0.54409	0.4882	0.1941
0.079111	0.0065021	0.82374	0.83034	0.31182	0.26156	-0.26136	0.39538	0.41317	-0.21983	-0.77473	-0.54718	0.14672	-0.37864	-0.996	-0.73874	0.19513
-0.32297	-0.017635	0.98269	0.83293	-0.19962	0.67611	0.40863	0.67231	0.41819	-0.46873	0.029291	-0.013881	0.010294	0.23852	-0.70461	-0.91554	-0.1253
-0.57295	0.096706	-0.11078	-0.72285	0.53602	0.25042	-0.24168	0.12967	-0.97295	-0.47884	-0.016614	0.13391	0.28667	0.66325	-0.54788	0.023077	0.24241
-0.81009	0.000229	0.16035	0.10862	0.21156	0.42705	0.6698	0.68784	-0.5459	-0.45119	0.46944	-0.014255	0.037003	-0.29602	-0.61293	-0.86698	-0.070457
-0.91964	-0.086911	0.42209	0.3059	-0.28288	0.50506	0.64084	0.53469	-0.3715	-0.082323	-0.76946	0.21351	-0.38283	0.42407	0.73166	0.45561	0.45812
-0.10069	-0.087639	0.17164	-0.55439	0.69427	-0.47067	0.95024	0.13013	0.46958	-0.85853	-0.82369	-0.49038	-0.17201	0.7822	-0.8371	-0.36027	0.38226
0.42946	0.092061	0.74574	0.74772	0.42911	0.22921	0.31845	0.44971	0.8669	-0.52342	-0.11178	0.09756	0.19775	0.65161	-0.15487	0.79268	0.5776
-0.25626	-0.020232	-0.11707	0.23676	0.91688	0.62484	0.92955	0.60142	-0.47511	-0.30938	-0.050412	-0.011832	0.10245	0.63562	-0.16261	0.25828	0.053073
-0.23988	-0.39008	0.65058	-0.15774	0.58866	0.13337	-0.58803	0.66581	-0.7767	-0.37526	-0.24723	0.62161	-0.54679	0.861	0.76311	0.59274	0.12919
0.50407	0.14771	0.93249	0.14406	0.32718	0.20262	-0.91186	0.47811	0.44028	0.033485	0.41108	-0.51757	-0.09065	0.24907	-0.63728	-0.96589	-0.0052092
-0.17184	-0.052566	0.19221	-0.22129	0.74467	0.066233	-0.62882	0.84442	-0.5252	-0.31991	0.60707	-0.64118	-0.13368	0.17567	0.48398	0.95671	0.79086
-0.074639	0.22335	0.72704	-0.08857	-0.1471	0.15783	-0.019026	0.41755	-0.060011	-0.13613	0.038998	0.384	-0.26558	0.48234	-0.12999	-0.42944	-0.013316
-0.92635	-0.13821	0.026106	0.53346	0.58273	0.18354	-0.84153	0.45809	-0.36474	-0.33464	-0.76836	0.57466	0.077164	0.096412	-0.62274	0.00010543	0.45689
-0.53114	0.045946	0.21501	-0.26573	0.15331	-0.91531	0.10204	0.47745	0.37252	0.4009	-0.15346	-0.16749	-0.16159	0.23432	-0.21912	-0.078344	0.30356
-0.93773	-0.29753	0.41276	0.36046	0.36022	-0.34658	0.022091	0.7417	-0.18483	-0.14407	-0.27129	0.56761	-0.099852	-0.26946	-0.14738	-0.2645	0.32048
-0.82294	-0.24187	-0.28309	0.49283	0.82218	-0.44548	-0.61135	0.85478	0.68352	-0.70336	0.36714	0.41168	-0.26057	0.40531	0.34241	0.8744	0.68014
-0.64267	-0.039153	-0.044766	-0.48776	0.7197	-0.76553	0.75366	0.11031	0.11269	-0.11859	0.47299	-0.39533	0.15382	0.43313	-0.90191	-0.21417	0.59612
-0.43193	0.0015583	0.55103	0.62448	0.17647	0.40232	0.27249	-0.016046	0.058546	-0.45499	0.05242	0.55103	-0.19662	0.36139	-0.49136	-0.25929	0.64632
-0.46219	0.07585	0.51862	0.61601	0.4729	-0.18886	0.097867	0.31697	-0.034355	-0.57123	-0.79119	-0.13406	0.020431	0.93836	-0.20222	-0.080306	-0.017017
-0.19034	-0.12501	0.46723	0.060471	0.72967	-0.19231	0.21356	0.34615	-0.047162	0.077183	-0.043522	0.7068	0.20703	0.76934	-0.56424	0.093375	0.2645
0.33191	0.12401	0.93559	0.7027	0.34902	0.91877	-0.45431	0.88411	-0.78877	-0.43601	-0.38732	0.88932	-0.29749	-0.10619	0.69549	-0.045556	0.082355
0.029995	-0.13504	0.82347	0.22786	0.85189	-0.72889	-0.37288	0.15403	0.27192	-0.90658	0.42303	0.45414	-0.43527	0.99569	0.68062	0.22133	0.30401
-0.29333	0.066138	0.4625	0.25669	0.10273	0.34385	-0.14724	0.22451	-0.3381	-0.11026	-0.2122	-0.59994	-0.22487	-0.00103	-0.37203	-0.12533	0.60467
-0.37616	-0.1537	0.19491	-0.071591	0.54215	0.91155	0.53184	0.35849	-0.69674	-0.33252	-0.81827	0.24606	-0.53384	0.25922	-0.11718	-0.75114	0.21652
-0.64158	-0.078277	0.36729	-0.60546	0.61396	-0.97715	-0.60364	-0.02781	-0.46308	-0.81984	-0.56207	0.37293	-0.4331	0.6751	-0.33631	0.1575	0.81882
-0.74433	0.067177	0.76545	-0.90367	-0.46929	-0.48815	-0.80025	0.94517	-0.75799	-0.19037	-0.19691	-0.93979	-0.16521	-0.58205	-0.82229	-0.59976	0.1444
-0.55485	0.14498	-0.2928	0.80106	0.69461	-0.033968	0.40021	-0.1296	0.28867	-0.33528	0.22217	-0.3379	-0.68509	0.38028	-0.036879	-0.65156	0.28601
-0.48943	0.040336	0.3866	0.014276	0.027383	-0.28428	0.096336	0.26207	0.091912	0.60513	-0.76301	0.17513	-0.084831	0.56089	-0.083607	-0.34481	0.14538
0.19972	0.067137	0.68872	-0.099247	0.23497	-0.59741	-0.1787	0.7395	0.83156	-0.96077	-0.32269	-0.81012	-0.4586	0.034966	-0.32943	-0.49428	0.01852
-0.91601	0.38938	-0.35814	0.73846	-0.11814	0.26874	0.4945	0.43215	0.63156	0.36973	-0.52961	-0.22051	0.4103	0.96988	-0.30592	-0.19101	-0.1348
-0.63883	-0.065193	0.83994	0.34653	0.48253	-0.6168	-0.87928	0.66424	-0.57914	-0.73999	-0.42864	-0.29863	0.32496	0.7522	0.13699	0.90352	0.36017
-0.54644	0.1197	0.059972	0.68173	0.32289	0.77151	0.054371	0.80701	0.11449	-0.87504	-0.1885	0.17554	0.22866	0.4194	-0.1601	-0.25382	-0.066107
-0.62362	-0.12589	-0.0070751	0.43862	0.7641	0.27123	-0.94388	0.51479	-0.30277	0.21468	-0.93768	0.34777	0.25419	0.48752	-0.074368	0.73943	0.65643
0.28678	-0.44453	0.71908	0.36228	0.93596	0.59636	0.21207	0.50287	-0.17356	0.44476	-0.88763	0.89644	0.0067579	0.8236	-0.28969	-0.010417	0.25909
-0.90447	-0.1971	-0.16605	-0.25752	0.40041	0.057214	-0.091306	0.62467	0.079093	0.38796	-0.4555	0.77663	0.052878	0.86765	-0.17443	-0.11602	0.2127
-0.77116	0.10104	0.15443	0.37761	0.28739	-0.65323	0.030249	0.32944	0.25014	0.46266	-0.030839	-0.0055201	-0.26453	0.97216	0.35668	-0.49417	-0.14025
-0.44751	0.12383	0.61762	0.58045	-0.16045	0.077198	0.044596	0.5264	0.60372	-0.86469	-0.39163	0.41495	0.064716	0.50638	-0.21508	0.099057	0.18496
-0.49671	-0.20941	0.42822	-0.50437	0.64467	-0.44436	0.51694	0.64385	-0.45284	-0.47711	-0.060802	-0.6335	0.042341	0.99582	-0.27797	0.47761	0.22294
-0.33686	-0.047256	0.41288	0.66796	0.50625	0.076085	0.28656	0.54199	0.28272	-0.55305	-0.2488	0.78517	-0.35903	0.3522	0.73276	0.94906	0.90485
-0.59043	-0.082321	0.12202	0.40989	0.11948	0.66068	-0.17281	0.59275	0.21112	-0.77513	-0.23453	0.57956	-0.18031	0.38873	-0.24242	0.16422	0.48397
-0.40155	0.0091735	-0.085384	-0.028273	0.95355	-0.25277	0.1662	0.23486	-0.33875	-0.68138	-0.26541	0.060633	0.14903	0.2507	-0.73474	0.52475	0.79201
-0.96107	-0.46721	0.089229	-0.28593	0.24464	0.48746	-0.10527	0.44259	-0.39684	-0.14769	-0.93445	-0.10574	-0.31341	0.68389	-0.30798	-0.1786	0.43624
-0.9785	0.19874	-0.3767	0.44599	0.91903	-0.5858	-0.48722	0.75379	-0.56017	-0.36929	0.58402	0.26393	0.51874	0.36124	-0.80576	0.39065	0.0091245
-0.63578	0.12764	-0.24208	0.44782	0.43427	0.42484	-0.40343	0.5472	0.028394	0.39009	-0.34719	0.16496	0.14	0.69674	-0.026877	0.73557	0.50189
-0.38461	-0.04333	0.38738	0.27537	0.37105	-0.32478	-0.67191	0.46772	0.62944	-0.36014	-0.59834	0.34081	-0.29468	0.31303	0.27502	0.013327	0.3995
-0.28074	0.25306	0.7539	0.77154	-0.096163	0.59743	0.13208	0.26611	-0.22803	0.25887	0.12985	0.87119	0.058589	0.31287	-0.28821	-0.23566	0.34416
-0.011464	-0.062917	0.8144	0.0033722	0.045885	0.86182	0.0014816	0.19361	-0.35872	-0.28519	-0.48055	0.84301	-0.72283	0.4312	-0.038146	-0.74856	0.17211
0.012821	0.31886	0.67642	0.95245	0.059075	0.057834	0.28125	0.43504	0.68705	-0.017694	0.26264	0.92721	0.16795	0.3091	-0.70842	-0.49028	-0.048928
0.016879	-0.24809	0.82114	-0.7595	0.56635	-0.60119	-0.14216	0.4919	-0.32173	-0.20182	0.47621	0.17078	-0.6386	0.093825	-0.232	-0.81435	-0.0021613
-0.42326	0.0017558	0.29981	0.57888	0.36754	-0.28614	-0.58452	0.52388	0.34054	-0.57257	0.75956	0.030899	-0.39879	0.32956	0.48982	0.543	0.50447
-0.16449	0.15983	0.08204	-0.29181	0.97258	-0.26876	-0.38087	0.1688	-0.96367	-0.52128	-0.80754	0.25218	-0.082051	0.72489	-0.34369	0.013525	0.26375
-0.64124	-0.016433	0.26577	0.63853	0.46119	0.69624	-0.027552	0.20115	-0.72815	-0.66312	0.64452	-0.055099	-0.02574	0.56607	-0.16857	0.076277	0.2358
-0.60921	-0.05567	0.36133	0.59576	0.12313	0.40602	0.9676	0.30507	0.41877	-0.10778	-0.92234	-0.16088	-0.040285	0.55667	-0.42154	-0.18314	0.39364
-0.45077	0.030943	0.22496	0.3174	0.16982	0.4507	-0.4622	0.32501	-0.24643	-0.13912	-0.42329	0.65553	-0.07603	-0.32416	-0.94677	-0.38837	0.51965
-0.37618	0.22348	0.14096	0.41709	0.29925	0.78445	-0.22437	0.45884	-0.47856	-0.68628	0.7925	-0.3025	-0.036939	0.074927	-0.3591	-0.50719	0.091848
0.10872	-0.039497	0.38323	-0.70949	0.81599	-0.57126	-0.61928	0.86559	-0.2509	-0.21787	0.27031	0.9784	0.15476	0.071975	-0.11672	0.62208	0.50599
0.57253	0.11076	0.86011	0.43728	0.73346	-0.61204	0.26006	0.070791	0.6255	-0.23928	0.48875	-0.30217	-0.49453	-0.37771	-0.91579	-0.56718	0.70419
0.0055782	-0.14593	0.75894	-0.83132	0.40634	-0.19293	0.44442	0.68667	-0.52743	-0.55262	-0.51445	-0.49662	-0.38203	0.84765	0.15984	0.078053	0.0084161
-0.081255	0.23092	0.78542	0.11842	0.11504	0.73196	0.14	0.25406	-0.96584	-0.45473	-0.94436	0.70196	0.12972	0.52095	-0.2671	-0.64779	-0.10618
-0.55314	0.020165	0.11586	0.93486	0.81366	-0.8513	0.41991	0.032519	0.59846	-0.61067	0.60457	-0.032817	-0.19998	0.5142	-0.49458	0.11329	0.56532
-0.21128	0.058521	0.79797	-0.42929	0.024962	-0.30531	-0.33353	0.53401	-0.54151	-0.81062	0.10663	-0.86609	-0.22552	-0.51948	-0.25998	0.33294	0.98512
-0.72869	-0.052359	-0.1925	0.57608	0.76891	0.54934	0.039519	0.43135	-0.52741	-0.73333	-0.7006	0.77663	-0.52582	0.71682	0.7321	0.64118	0.43057
