# Supplementary material for: Distinct cellular states determine calcium signaling response
Source: Mol Syst Biol. 2016 Dec 15;12(12):894. doi: 10.15252/msb.20167137 (PMC5199124; doi:10.15252/msb.20167137)
Supplement: Supplementary file 6 — Source Data for Figure 3 [file MSB-12-894-s005.zip › parameterDistributionGroup/parameterDistribution159.csv]

0.95185	0.35426	0.88627	-0.061443	0.75038	0.58847	-0.58963	-0.07762	-0.47975	-0.57279	0.65914	0.19604	0.35583	-0.16951	-0.58766	0.30605	0.6086
-0.72985	-0.16556	-0.12206	-0.52565	0.35616	-0.33381	0.28866	0.97467	0.25453	-0.036698	-0.07137	-0.96766	-0.13987	0.20708	0.39358	0.73151	0.71596
-0.1084	0.098148	0.47004	-0.67918	0.59599	-0.38993	-0.15574	-0.044381	-0.33247	-0.19208	-0.38578	0.83699	0.22636	0.31042	-0.56064	-0.39949	0.11539
0.039345	-0.023927	0.46024	-0.31724	0.67857	0.52494	-0.48389	0.72506	-0.68065	-0.359	0.30842	-0.65594	0.051326	-0.17322	-0.10839	-0.66616	-0.25658
-0.038566	-0.094838	0.28866	-0.91819	0.73845	0.040047	-0.29624	0.19345	-0.70845	-0.057424	0.47775	-0.34745	0.18845	-0.3742	-0.95455	-0.017415	0.67777
-0.64201	0.27148	0.2251	-0.60011	0.087591	0.046634	-0.25642	0.61204	-0.51131	-0.87286	0.10139	0.69839	0.78306	-0.16153	-0.64419	0.54057	-0.19553
-0.55729	-0.20702	0.75039	0.48524	0.3693	0.42807	-0.28054	0.20035	-0.66652	-0.53658	-0.29755	0.83618	-0.21086	-0.23821	-0.01292	0.043046	0.63076
0.3943	0.3641	0.43452	-0.11608	0.47817	0.69346	0.75295	0.43151	-0.95294	-0.61813	-0.8001	-0.37063	0.37661	-0.46217	-0.20226	0.20519	0.033483
-0.16342	0.1304	0.47802	0.40464	0.12433	0.59218	0.95718	0.85507	0.12467	-0.58299	-0.75223	-0.61375	0.29183	-0.024807	0.10059	0.3874	0.031765
-0.083234	0.04382	0.78954	0.57357	0.78537	-0.23417	-0.027652	0.10722	-0.28983	0.43089	0.0066923	0.53977	0.89909	0.29304	-0.8941	0.0057498	-0.51665
-0.38836	0.06134	0.68167	0.27783	0.28051	0.076326	-0.19021	0.021064	-0.68904	-0.31244	0.17852	0.16103	0.039828	-0.41826	-0.55117	-0.73067	-0.032133
-0.6984	0.016506	0.48725	0.15488	0.027393	0.78707	-0.27799	0.24441	-0.59898	-0.47591	0.11288	0.3643	-0.033791	0.17353	-0.12116	-0.3732	-0.059887
-0.73428	-0.11351	0.54841	0.033662	0.042993	0.35386	0.35723	0.40355	-0.1129	-0.51556	0.52729	0.18577	0.71376	0.18158	-0.8365	-0.10014	-0.32388
-0.27403	-0.032169	0.10095	-0.30395	0.53962	0.077016	0.54289	0.33221	0.27528	-0.41533	-0.95177	0.5787	0.17169	0.048157	-0.54204	-0.57556	-0.049502
-0.58655	-0.016662	0.1053	0.67877	0.66859	-0.30353	0.70466	0.83642	0.13978	-0.76262	-0.62504	0.3539	-0.090896	-0.2262	0.73008	0.44836	0.21984
-0.2353	0.068102	0.46831	-0.86636	0.36581	0.020822	0.1842	0.63189	-0.2734	-0.75874	-0.45142	-0.16573	0.85018	0.18576	-0.95812	-0.26383	-0.52831
0.11859	-0.0075615	0.47128	-0.51989	0.62904	0.80494	-0.63872	0.20269	-0.89784	-0.33688	0.27219	-0.42834	0.59073	-0.094989	-0.69932	0.60634	0.45976
-0.51593	0.023263	0.40913	0.030044	0.18924	-0.064873	-0.49325	0.4722	-0.13875	-0.41542	-0.76867	0.012021	0.0094544	0.013421	0.2488	-0.077607	-0.12215
0.11983	0.24154	0.25707	-0.94133	0.58758	0.32103	0.007694	0.68893	-0.69062	-0.26914	-0.5745	-0.81904	0.78501	0.36771	-0.1809	0.53305	-0.29057
0.40529	0.14709	0.39191	0.3225	0.91772	0.42498	-0.98151	0.59749	0.12855	-0.60608	-0.69838	-0.96395	0.011273	-0.11206	0.029198	-0.4964	-0.13063
-0.19534	0.21859	0.39084	0.23638	-0.25839	0.57574	0.71719	0.52441	0.65242	-0.5111	-0.35111	-0.65883	0.4269	0.72645	-0.22621	0.32369	-0.08343
-0.34378	0.020612	0.41878	-0.20236	0.13053	0.40861	0.67067	0.44376	-0.42385	0.29683	0.78319	0.66347	0.12873	0.66296	0.36351	0.78885	0.43084
0.00011593	0.16035	0.77628	-0.084303	0.2758	0.023372	-0.39598	-0.19944	-0.2911	-0.40248	0.38515	0.50767	0.56566	0.52586	-0.44833	0.32588	-0.047413
-0.19002	-0.064979	0.76998	0.16715	-0.039688	0.87273	0.54413	0.53858	-0.43497	0.37868	0.8911	-0.025804	0.063157	0.1681	-0.19111	0.09907	0.28195
-0.75489	0.10457	0.49209	0.36678	-0.0038178	-0.37981	0.2815	0.81667	-0.51323	-0.5361	0.24635	-0.9244	-0.411	-0.42882	0.85193	0.33667	0.32652
-0.8393	-0.18882	0.64848	0.019416	-0.089495	0.16432	0.055381	0.27536	-0.22006	0.16014	0.38022	0.43482	0.33224	-0.11841	-0.81295	-0.084937	0.37645
-0.58816	-0.11052	0.94787	0.71382	0.076598	0.38038	0.39868	-0.13257	-0.46084	-0.085059	-0.62966	0.21929	0.058519	0.56921	-0.19718	0.60958	0.76578
0.054494	-0.019461	0.50016	-0.25277	0.92832	0.18182	-0.14533	0.18065	-0.54924	-0.11444	-0.047065	-0.4381	0.228	-0.16368	-0.6081	-0.61979	-0.035213
-0.12116	-0.20074	0.6239	0.33383	0.6984	-0.34462	0.24297	0.22801	0.50482	-0.1137	0.42346	0.40186	-0.059056	-0.0053437	-0.30169	-0.59023	0.10413
0.49855	0.16142	0.64582	0.34884	0.91788	0.92501	0.23835	0.41303	-0.92528	0.38941	-0.30847	-0.28899	0.58161	0.82001	-0.016853	0.26908	-0.45889
-0.072933	0.058221	0.82415	0.26169	0.058601	0.74151	-0.12338	0.15376	-0.53506	-0.81364	-0.82102	-0.73351	-0.028915	-0.049271	0.094559	0.5578	0.74723
-0.94951	-0.022639	0.63817	0.64988	0.34081	0.15628	0.52613	0.10389	-0.86246	-0.85419	-0.92432	-0.21431	-0.16798	0.56802	0.28746	-0.32077	-0.13116
-0.28386	0.25459	0.96212	0.46471	-0.43023	0.48525	-0.37059	0.1044	-0.19655	-0.16818	0.90949	0.58461	0.92507	-0.073544	-0.72953	0.53766	-0.21417
0.016138	-0.051706	0.95829	0.63123	0.47415	0.11902	0.52339	0.77258	0.50697	-0.16887	0.1544	-0.78163	-0.11659	0.15178	0.013771	-0.91617	-0.28574
0.66624	0.29822	0.56872	0.20957	0.44901	0.26881	-0.1638	0.076767	0.4702	0.30479	0.68559	0.47599	0.73705	0.62485	-0.61291	0.37766	-0.2771
-0.19654	0.13295	0.17549	0.063513	0.49899	-0.011328	-0.35369	-0.11548	0.86815	-0.64447	0.4801	-0.48589	0.78617	0.78643	-0.76092	0.28884	-0.15919
0.13152	0.12375	0.6936	-0.94825	0.41776	0.48867	0.19515	0.24427	-0.96567	-0.0095243	0.62517	0.91167	0.2682	0.4743	-0.5959	-0.21372	0.076512
-0.89349	0.079939	0.39496	-0.12755	0.068993	-0.5601	-0.65059	0.40625	-0.39483	-0.32703	-0.1431	-0.48604	0.35375	0.18092	0.23406	0.76024	0.04472
0.33075	0.35756	0.90694	-0.089998	0.73408	-0.37662	-0.74113	0.026106	-0.72353	-0.95022	-0.54178	0.20233	0.32871	0.11706	-0.16131	-0.26906	-0.3302
0.029886	0.21386	-0.16101	-0.29862	0.89431	0.073291	-0.03969	0.16731	-0.075717	-0.34988	-0.41887	-0.22426	0.41728	0.54275	-0.21657	0.66584	0.26372
-0.86293	-0.19303	0.94735	-0.25948	-0.82556	0.20108	-0.063154	0.90027	-0.077635	-0.34855	0.30159	0.095015	-0.20863	0.29844	0.82607	0.94828	0.65346
-0.95391	-0.058324	0.66547	-0.046244	-0.11363	-0.033282	0.1045	0.11993	-0.78664	-0.20604	-0.71446	-0.32123	0.38507	-0.11568	-0.42592	0.90381	0.85474
-0.62341	-0.011643	0.30046	0.58838	0.64313	0.19118	0.95601	0.4739	-0.55613	-0.19212	0.73321	0.94987	0.35193	0.060199	-0.085725	-0.10897	-0.39646
-0.19252	0.092616	0.4405	0.67464	0.51234	0.63424	-0.26285	0.24837	-0.06302	-0.46966	0.96869	0.33534	0.40513	0.72363	0.0014221	0.86905	0.018688
-0.95761	0.049426	-0.50335	0.17852	0.5429	-0.58617	-0.57972	0.85578	0.64367	-0.08951	0.043108	0.4091	0.10852	0.8654	0.96452	0.70602	-0.25549
0.1981	0.15642	0.69327	0.30744	0.77296	-0.38051	0.1236	0.14179	0.17447	0.21108	-0.30884	0.93908	0.39234	0.90513	0.1811	0.357	-0.2373
0.26577	0.20651	0.007412	0.41976	0.71343	0.15658	-0.35433	0.18168	0.88267	-0.42759	-0.55936	0.42891	0.26498	0.37697	-0.1372	0.79757	0.68921
-0.1825	0.061019	0.96538	-0.52903	-0.15305	0.47053	0.25211	0.091767	-0.45553	-0.65094	0.1656	0.04248	0.49756	0.43107	-0.85471	0.71092	0.80096
-0.60781	0.022604	0.16113	0.61319	0.39323	0.54568	0.37087	0.21101	-0.15863	-0.11932	0.53202	0.11221	0.31294	0.8214	0.422	0.89105	-0.0098889
-0.25042	0.043416	0.48291	-0.29219	0.53182	0.35821	-0.4353	0.29875	-0.37108	-0.16443	0.18468	-0.054717	0.42861	0.53855	-0.5789	-0.23073	-0.1735
0.20093	-0.10308	0.73438	0.48113	0.57073	0.38965	-0.31959	0.65392	0.57445	-0.27506	-0.28366	-0.31515	-0.012776	-0.14651	-0.53844	-0.66758	0.054503
-0.77412	-0.093595	0.40482	-0.36663	0.16779	0.036401	-0.18604	0.697	-0.53708	-0.022218	-0.61389	-0.6895	0.10231	0.54262	0.17617	-0.39181	-0.4427
-0.050889	-0.23383	0.92044	0.82446	0.87697	-0.27574	0.90128	0.50021	0.44425	0.073477	-0.77581	-0.55501	0.57247	0.44614	-0.35141	0.18535	-0.17221
-0.25788	0.11921	0.28694	-0.29839	0.66987	-0.29433	0.55	0.13234	-0.20761	-0.55558	-0.98878	-0.5325	0.17725	0.01055	-0.52106	-0.12167	0.28884
-0.047132	-0.048464	0.21968	-0.80571	0.97569	-0.13339	-0.25519	0.14856	-0.69827	-0.82927	-0.91824	-0.25508	0.069662	0.44516	0.2232	-0.39191	-0.30344
0.033979	0.1219	0.73846	0.66624	0.16329	0.67777	-0.013514	-0.11469	0.50746	0.22654	0.96892	0.23731	0.39502	0.5236	-0.92763	0.20057	0.70372
-0.93973	-0.016247	-0.088799	0.45284	0.78171	-0.17065	0.54389	-0.021335	-0.082633	-0.46121	0.29561	0.423	-0.11909	0.60338	-0.04723	-0.43349	0.069781
-0.1143	0.061481	0.31088	-0.35256	0.59328	-0.11732	0.14643	0.5796	0.28106	-0.076306	-0.38137	0.10381	0.16654	0.67916	0.25197	0.20144	0.039642
-0.78374	0.047157	0.85994	-0.89151	-0.66614	-0.25963	0.33179	0.29143	-0.23253	-0.59742	-0.083991	0.71796	0.45296	0.24368	-0.51344	-0.056467	-0.21545
0.35987	-0.3738	0.89729	-0.11487	0.86473	0.087008	-0.033379	0.65116	-0.0037594	-0.20399	-0.6719	-0.092885	-0.23534	0.61435	0.40786	-0.19136	0.0056993
-0.63828	-0.12048	0.36692	0.06589	0.56167	0.40747	0.0863	-0.15774	-0.8178	-0.56032	0.53539	0.10721	-0.083513	0.93258	-0.08378	-0.14108	0.16486
-0.75712	-0.15508	-0.058537	-0.17888	0.3842	-0.46778	-0.10031	0.60206	0.76661	0.21803	0.28295	0.73067	0.59504	0.17309	-0.4445	0.97101	0.50941
-0.71898	-0.40507	0.24592	-0.99008	0.43185	-0.088984	0.15813	0.71294	-0.32786	-0.73771	-0.65467	-0.41191	0.27852	0.78466	-0.22856	0.97067	0.79772
-0.6615	-0.21647	0.49313	-0.52567	0.35069	-0.44719	-0.66733	0.57905	0.11234	-0.68436	0.25326	0.70068	0.63839	0.88711	-0.15806	0.87504	0.066208
-0.32746	0.12063	0.40849	0.17235	0.32319	-0.61819	-0.093412	-0.19723	0.61776	-0.68304	0.9568	0.84928	-0.06086	0.12724	-0.21872	0.13874	0.82809
-0.8386	-0.11587	0.55223	-0.38027	0.024823	-0.45349	0.15088	-0.096431	0.082327	0.0044373	0.63238	0.39189	0.27129	0.5704	-0.53344	0.66233	0.91124
-0.22999	-0.16306	0.472	-0.24743	0.50014	-0.57526	0.65175	0.38985	0.584	0.0020267	-0.61973	-0.82791	0.37213	0.79723	0.01936	0.88704	0.24606
-0.468	-0.0074763	0.14478	0.11698	0.45607	-0.2627	0.81707	0.54682	0.70413	-0.15998	0.075887	0.084905	0.31649	0.37881	-0.0014201	0.71962	0.35304
0.33308	0.059298	0.35227	-0.28214	0.67674	0.85155	-0.48365	0.72891	0.0094239	-0.25049	-0.70189	0.067601	0.96657	0.82993	-0.85581	0.7747	-0.10961
-0.327	-0.06181	0.96029	-0.18642	0.10038	0.15327	0.8501	-0.075335	-0.38371	-0.54056	-0.51229	-0.012711	0.0021859	0.7706	-0.14203	-0.48848	-0.040595
-0.65718	-0.23333	0.52574	0.009595	0.19421	-0.13633	0.2526	0.49823	0.32898	-0.1011	0.62096	-0.047651	0.39474	0.16753	-0.50979	0.59944	0.53906
-0.46603	-0.33077	0.85819	-0.032446	0.26294	0.073697	0.42551	0.21455	-0.073583	-0.97626	0.85082	0.7879	0.4084	0.16668	-0.82114	0.56419	0.75973
-0.62701	-0.19674	0.31463	0.40659	0.72062	0.25791	0.89659	0.58918	-0.33727	0.24293	0.39887	-0.19339	0.34693	0.32987	-0.35795	-0.45901	-0.37312
0.033067	0.10152	0.78577	-0.30022	0.0053463	0.14325	-0.19856	0.60698	-0.086511	-0.21272	0.29809	0.0039386	0.55454	-0.43782	-0.86382	-0.21406	-0.21015
0.059549	0.11965	0.74421	0.40227	0.84428	-0.38431	0.17413	0.56403	-0.060521	0.16007	-0.03926	-0.2141	0.47195	-0.088018	-0.30058	0.094965	-0.13467
-0.49407	0.12359	0.19937	-0.23852	0.034303	-0.40221	-0.4399	0.57533	0.61021	-0.4076	-0.46775	0.32076	0.73808	0.12089	-0.52462	0.65014	-0.19442
-0.1202	0.22134	0.37995	0.77487	0.63265	0.40317	-0.042281	-0.094613	0.19592	0.21708	-0.45627	-0.60866	0.54527	0.94767	-0.27983	0.85931	0.19307
-0.70015	-0.11909	0.21101	0.30362	0.16535	0.2802	0.56895	0.62918	0.095677	-0.49396	-0.60921	0.30409	-0.17899	0.30234	0.49905	0.05989	-0.059143
-0.68387	-0.054528	0.19773	-0.63324	0.46743	0.12274	-0.074473	0.52426	-0.82671	-0.070626	0.45964	0.70977	0.12293	0.19203	-0.26838	-0.32185	-0.049128
-0.39925	-0.21716	0.93164	-0.17059	-0.020882	-0.2675	0.22334	0.8118	0.55024	-0.4382	-0.54103	0.62665	0.084363	0.4262	-0.42007	-0.31579	-0.011866
-0.37888	0.1228	0.37729	0.48303	0.41336	0.24825	0.33838	0.88068	-0.12425	-0.99114	0.007533	-0.0275	0.039536	-0.18306	0.15253	-0.12052	-0.22286
-0.94402	-0.17262	0.22003	0.43109	0.22809	0.2087	0.5746	0.16235	0.25345	0.44326	-0.063137	-0.27084	0.69727	0.54035	-0.93477	0.45563	0.24743
-0.61927	-0.00038785	0.48109	0.85172	-0.18536	0.90151	0.34081	0.20036	0.5583	-0.50272	0.53058	0.62536	0.516	0.75873	-0.23715	0.75352	0.12349
-0.57822	-0.17302	0.19496	-0.19791	0.78068	-0.38035	0.31656	0.24448	-0.090099	0.049365	-0.42286	-0.33982	0.52735	0.25151	-0.68799	0.85117	0.71718
-0.81213	0.12637	0.24496	0.18796	0.1905	0.52834	0.20564	0.60351	-0.8031	-0.88544	-0.73585	0.56074	0.37048	-0.13676	-0.48238	-0.33036	-0.3039
-0.31993	0.074513	0.93894	0.33612	0.23769	0.13047	0.099943	-0.084162	-0.50809	-0.27351	-0.27658	-0.80586	0.79977	0.9519	-0.5042	0.40901	-0.44765
-0.42125	0.039167	0.52724	-0.029417	0.31885	0.40981	0.34976	-0.13048	-0.54819	0.049175	-0.92882	-0.31926	0.78355	0.64914	-0.5993	0.82192	0.025505
-0.35599	0.27008	0.4906	0.71039	0.12586	0.061392	-0.55009	0.19402	0.078621	-0.35416	0.5234	-0.17935	0.53161	-0.2802	-0.54173	0.64337	0.2647
-0.17467	0.16692	0.87971	0.78476	0.076827	0.39281	0.26484	0.18914	-0.4464	0.097559	0.48655	0.65701	-0.3216	-0.49143	0.27625	0.0034258	0.62856
-0.48415	0.053884	-0.22903	0.35179	0.79414	-0.58114	0.037614	0.54792	0.9347	-0.57313	-0.28259	0.13065	0.060632	-0.067829	0.25207	0.50745	0.33769
0.16349	0.11755	0.39982	0.15625	0.89448	0.032906	0.56289	0.050384	0.19852	0.15354	0.64952	-0.48143	0.78688	0.24172	-0.75158	0.99411	0.56606
-0.13057	-0.2114	0.51315	0.66921	0.96798	0.826	-0.72887	0.82946	-0.33368	-0.60015	-0.0086493	0.4846	0.78129	0.71431	-0.21087	0.89038	-0.33208
-0.25947	-0.01464	0.12696	0.25068	0.83946	-0.085236	0.21055	0.30855	-0.044489	0.3587	-0.9105	-0.35654	0.47875	0.032587	-0.26588	0.87659	0.4543
-0.95412	-0.089399	0.041259	0.088693	0.37803	-0.11352	-0.22279	0.16942	0.25608	0.1121	0.25507	0.1633	0.062873	0.061789	-0.715	-0.76801	0.062219
-0.76203	-0.19583	0.43204	-0.69452	-0.049094	0.23796	-0.15531	0.50836	-0.43243	-0.47526	-0.50138	0.11217	0.4664	0.41978	-0.24338	0.44718	-0.045475
-0.40016	0.05183	0.85778	-0.19371	0.20108	-0.4926	-0.84851	0.16069	-0.061479	-0.31896	0.64305	0.39204	0.26392	0.5625	-0.056847	-0.038458	-0.18378
-0.12557	-0.16608	0.60286	-0.4848	0.50201	-0.086069	0.042823	0.93676	-0.28327	-0.56994	-0.61082	-0.58354	0.38644	0.41614	0.36568	0.85231	-0.026949
-0.95163	0.061697	0.39819	-0.25493	-0.29851	0.44456	0.8172	-0.03174	-0.60027	0.34354	-0.42343	-0.048826	0.56468	0.42838	-0.91019	0.52852	0.33755
-0.30696	-0.087144	0.77209	-0.43481	0.54596	-0.17326	-0.60376	0.24959	-0.49922	-0.77738	-0.6022	0.57177	0.45913	0.93663	-0.081266	0.45508	-0.089227
-0.70871	0.32479	-0.33882	-0.014315	0.49058	0.25659	0.087162	0.26875	-0.64565	-0.35898	-0.22655	0.26108	0.9094	-0.17712	-0.16522	0.81986	-0.3452
-0.79976	-0.12637	0.71627	0.13952	-0.093897	-0.48835	0.093711	0.26464	0.52871	0.31756	0.10343	0.074538	0.24903	0.60771	-0.45282	0.32793	0.38652
0.080942	-0.012271	0.46857	0.54989	0.70762	0.91598	-0.23951	0.49443	-0.35734	-0.49681	0.17569	0.88293	0.23865	0.59192	0.47788	0.93433	0.14903
-0.59265	-0.060072	-0.071761	-0.34064	0.76354	0.034811	-0.1726	0.34766	-0.23219	-0.09019	-0.10391	-0.70866	0.37605	0.4756	-0.54388	-0.15445	-0.24478
-0.70221	0.2259	-0.07443	0.58812	0.35043	0.11999	0.21353	0.3003	0.18962	-0.74582	-0.30949	0.46457	0.34526	-0.17953	-0.73453	-0.38362	-0.1979
-0.82005	-0.0088171	0.64209	0.55045	-0.18199	-0.2323	0.34536	0.25477	0.60587	-0.41325	-0.92049	0.43507	0.55614	0.48818	-0.36608	0.48385	-0.19455
-0.35625	-0.16143	0.8995	0.036244	0.66696	-0.99075	-0.33645	-0.0043287	-0.028413	-0.27072	-0.297	-0.41814	0.12435	-0.27493	-0.76884	-0.084021	0.74131
-0.60927	-0.043895	0.99398	-0.78755	-0.58923	0.35458	-0.62318	0.90912	-0.41305	-0.32811	-0.8642	0.13427	0.76702	0.28928	-0.69194	0.14413	-0.30319
-0.60323	0.11929	0.59452	0.4914	-0.37677	0.1977	-0.62919	0.62754	0.70942	-0.17624	-0.33798	0.99414	0.29777	0.36122	-0.2539	0.040622	-0.26006
-0.27725	-0.036464	0.4036	-0.085667	0.77903	-0.47237	-0.12562	-0.42138	0.047878	-0.85652	-0.26608	0.20904	-0.16372	0.61818	-0.38653	-0.076079	0.80933
-0.9155	0.14886	-0.11372	0.53403	0.66808	0.22355	0.16691	-0.035747	-0.8027	-0.68871	-0.50952	0.41015	0.30933	-0.28851	-0.8113	-0.85695	-0.32897
-0.35599	-0.10125	0.85245	0.31284	0.24763	0.27317	0.53068	0.16114	-0.28983	-0.82946	-0.54388	-0.37455	-0.06808	-0.13815	-0.29994	-0.27434	0.36846
-0.96352	-0.18306	0.73641	0.1965	-0.1158	0.32789	0.35629	0.23091	-0.36459	-0.6273	-0.99319	-0.64975	0.50524	0.038096	-0.99043	0.71012	0.78291
0.21447	-0.05382	0.76609	-0.3305	0.77858	-0.56659	-0.19095	-0.20739	0.14934	-0.85594	-0.36323	0.14193	0.22968	0.46856	-0.68596	0.064946	0.42285
