# Supplementary material for: Distinct cellular states determine calcium signaling response
Source: Mol Syst Biol. 2016 Dec 15;12(12):894. doi: 10.15252/msb.20167137 (PMC5199124; doi:10.15252/msb.20167137)
Supplement: Supplementary file 6 — Source Data for Figure 3 [file MSB-12-894-s005.zip › parameterDistributionGroup/parameterDistribution16.csv]

-0.13525	-0.047206	0.8321	0.94636	-0.80116	0.043931	0.69185	-0.88333	-0.029009	0.6703	-0.55194	-0.81364	0.044595	-0.98411	-0.46626	-0.2903	-0.73636
-0.2055	-0.8581	-0.21518	-0.5281	0.19758	0.31803	-0.3585	-0.11529	-0.87123	0.8456	0.36473	0.57726	0.46634	-0.34671	-0.84708	0.011788	-0.72946
0.27366	-0.15298	-0.48404	-0.94614	-0.53338	0.3908	0.035051	-0.49253	-0.22217	0.46073	0.071239	-0.53239	-0.13567	-0.63131	0.11139	0.41228	-0.13212
0.61246	0.074766	-0.1569	-0.36727	-0.52165	0.88729	-0.75134	0.039568	0.55758	-0.5623	-0.098785	-0.24672	-0.037934	-0.58416	0.32214	0.59021	-0.32196
0.05364	0.13195	-0.91241	-0.98922	0.31017	-0.89156	0.16376	-0.74916	-0.73896	0.80322	0.44374	-0.71638	-0.70531	0.063028	-0.74373	-0.74302	0.55849
0.91266	-0.74894	0.49923	-0.69976	-0.28516	-0.47053	-0.71333	-0.16475	-0.15868	0.63458	-0.3951	0.57946	0.061703	-0.63091	0.048245	-0.06645	-0.88166
-0.79808	-0.21391	-0.36575	-0.046334	0.12059	-0.37721	-0.75807	0.51622	0.52025	0.44943	-0.21401	-0.60363	-0.86952	-0.57535	0.45162	-0.24041	0.13207
-0.065466	-0.0077712	-0.84992	-0.62466	0.3744	0.90603	0.15428	-0.17154	-0.083039	0.0031949	-0.35668	-0.94756	-0.69942	-0.92773	-0.19548	-0.11331	0.6752
0.45437	-0.65295	-0.13042	0.24719	0.72886	-0.64328	0.388	0.15594	0.54535	0.8668	-0.39232	-0.11381	-0.66751	0.075233	0.039733	-0.58463	-0.083349
-0.54345	0.32981	-0.46159	0.70863	-0.32741	0.48688	0.31679	0.58582	0.99176	0.25847	0.0012223	0.33072	-0.032469	-0.3552	0.0146	0.41392	-0.3142
-0.22443	-0.38675	0.39966	0.13262	0.57856	0.41486	-0.29273	-0.59673	-0.33049	0.67162	-0.015204	-0.21922	-0.7717	0.42391	0.35359	-0.32795	-0.071119
0.18671	-0.39427	0.83752	-0.57885	0.36205	-0.35321	0.048222	0.004927	0.53072	0.87674	0.55699	0.18988	-0.77129	0.52536	0.57202	0.11895	0.20865
-0.076352	-0.46942	0.30629	0.22021	-0.20915	0.46113	-0.64193	-0.64658	0.4906	0.68259	0.47734	-0.63813	-0.65344	0.11442	0.41779	-0.48637	-0.43064
-0.33645	0.0031213	-0.77248	-0.57854	0.43935	-0.1439	-0.99617	0.078863	-0.60135	0.70959	0.98227	0.18198	-0.54076	0.8582	0.013429	0.30578	0.57302
0.21023	-0.34942	0.56158	-0.42223	0.25421	-0.32828	-0.32225	-0.25875	0.14659	0.77841	0.95071	-0.77494	-0.10968	-0.16032	0.85855	0.48753	-0.94198
-0.79302	-0.39719	0.24724	0.56867	0.98565	0.34951	0.34103	0.54888	0.48864	-0.39711	0.95175	0.67236	-0.52991	-0.28188	-0.58257	-0.98917	-0.063315
0.20526	-0.34629	-0.037103	0.13975	0.59417	-0.46792	0.063578	0.61799	0.16449	0.4893	0.20345	0.53294	-0.85036	-0.63364	0.55762	0.77402	0.95615
-0.11506	-0.3365	-0.36872	-0.835	0.89114	0.015257	-0.64808	-0.58697	0.38064	0.45444	0.37019	-0.517	-0.36709	0.89115	-0.8026	-0.22968	0.60157
-0.37573	-0.093069	-0.34147	0.67475	0.94243	0.33739	0.55321	-0.44264	-0.12272	0.31104	0.095582	-0.47264	-0.65374	-0.98336	0.039886	-0.92377	-0.47021
0.060339	-0.39008	-0.63561	-0.65087	-0.79331	-0.43913	-0.47635	-0.52957	0.65867	0.49392	0.34308	0.1672	-0.10264	0.29742	0.059228	0.66128	0.068717
-0.49231	-0.21017	0.22868	-0.26997	0.46844	-0.68388	0.19318	-0.80332	-0.32551	-0.17519	0.50556	-0.534	-0.41264	-0.35844	0.92624	0.26743	-0.68608
0.34127	0.031753	0.269	-0.11306	0.43934	0.050074	-0.61639	-0.18321	0.09627	0.48285	-0.41536	-0.34831	-0.37345	-0.15591	0.55698	-0.15408	-0.73993
0.12697	-0.041881	0.060792	0.50827	-0.26364	0.13575	-0.1341	0.75881	0.57033	0.74241	-0.59646	-0.68806	0.6645	-0.75637	-0.77935	0.25837	-0.91159
0.59326	-0.069826	-0.24756	0.22441	0.14976	-0.61494	0.41341	-0.066802	0.37105	0.14092	0.33763	-0.77405	-0.44589	-0.50669	-0.073006	0.13411	0.23653
-0.35258	-0.092317	-0.025336	0.030321	-0.20488	0.44049	0.39701	0.22312	0.37047	0.8966	-0.13287	-0.93441	-0.7054	-0.46926	0.90273	0.51228	0.20833
-0.51719	-0.89021	0.27893	-0.014632	-0.8621	0.5188	-0.6064	-0.80256	-0.622	0.55125	0.84966	-0.62414	-0.45709	-0.064863	0.43097	0.19685	-0.16009
0.13741	-0.31953	0.46511	0.016064	-0.94706	0.099095	0.13246	-0.69404	0.34876	0.19653	0.69977	0.47018	-0.2532	-0.20009	-0.26232	-0.40376	-0.39965
0.30806	-0.99744	-0.16909	-0.91925	-0.27973	-0.38512	-0.65855	-0.21531	-0.22343	0.1094	0.198	-0.39247	0.19954	-0.2515	0.57559	0.99973	-0.71321
0.78756	-0.33317	0.027375	-0.46511	0.16834	0.91902	0.003444	-0.57593	0.31781	-0.19131	0.072992	-0.21634	0.12537	0.5214	-0.63494	0.21528	-0.21116
0.07205	0.074674	-0.88072	-0.1912	0.77345	0.24438	-0.94838	0.37774	-0.21473	0.08231	0.25207	-0.93713	-0.81493	-0.42199	0.015025	-0.91938	-0.21389
-0.38344	0.10651	0.73241	-0.25718	-0.88741	0.063416	-0.4109	-0.28105	0.34221	-0.35542	0.71264	0.45319	-0.18409	-0.18481	0.71224	0.50522	-0.53627
-0.1175	-0.22717	0.7768	-0.22297	-0.19812	0.71887	0.27656	-0.52393	0.39072	0.44026	-0.12361	-0.78564	-0.47398	0.28864	0.44238	0.69534	0.4526
-0.34072	-0.46862	0.77662	-0.16422	-0.15531	0.61287	0.94442	0.82648	-0.75743	0.66105	-0.87734	0.79518	-0.45991	0.028598	0.10959	-0.23224	-0.12695
-0.5011	-0.29649	0.20575	-0.31193	0.063502	-0.76393	-0.67944	0.4455	0.59764	0.18242	0.16226	0.90839	-0.44719	-0.93852	0.81378	-0.10928	-0.69113
-0.94063	-0.46826	0.075867	-0.38027	-0.018472	0.5754	-0.20764	-0.86873	0.56609	-0.11708	-0.29765	-0.24247	0.1052	0.018568	0.149	0.45506	-0.64047
-0.13069	-0.30077	0.49405	-0.59655	0.78406	-0.053977	0.63951	0.61598	-0.96416	0.67887	-0.030424	0.3838	-0.2805	0.72087	-0.044437	0.73372	0.55922
-0.050542	-0.39639	0.4687	-0.90287	0.7351	0.024563	-0.83448	-0.073342	0.8547	-0.1572	0.90067	-0.29395	-0.5224	-0.65956	0.84471	-0.11791	-0.6252
-0.77658	0.042529	-0.59571	-0.3043	0.25605	-0.40111	0.48998	0.66577	0.87008	-0.035295	0.36426	0.18052	-0.27566	-0.47501	0.40421	0.12243	-0.54901
-0.4798	-0.91532	0.5638	-0.33208	0.94144	0.45855	0.62236	-0.3638	-0.1499	0.26262	0.4219	-0.75547	-0.79371	0.35098	-0.025508	-0.68404	0.13012
0.17121	-0.72635	-0.41097	0.078248	0.64126	0.38601	-0.2913	-0.27779	-0.78129	0.10732	0.71609	0.29222	-0.44001	0.17532	0.79535	0.84563	0.040527
-0.18246	-0.1685	0.74656	0.34052	-0.10928	-0.19838	-0.31471	-0.87233	0.66201	0.47493	-0.36832	-0.31061	-0.42102	0.18165	-0.30817	-0.38519	0.017347
-0.97792	-0.40382	-0.034121	-0.33567	0.40872	0.79794	-0.55667	0.95332	-0.018251	0.73761	-0.031286	-0.43356	0.12526	0.98981	0.11143	0.48333	-0.52331
0.38117	0.22235	-0.69679	0.3086	-0.27485	0.19666	-0.0071214	-0.74415	0.35509	0.56383	-0.91687	0.64909	0.11106	-0.73872	-0.77551	-0.39405	-0.52093
0.098818	0.12435	-0.95746	-0.73087	-0.87989	0.95517	-0.63049	-0.44273	-0.7473	0.31551	0.069584	-0.46099	-0.62822	0.21376	0.021974	0.26159	0.69972
0.25472	-0.068204	0.14712	-0.99981	-0.78638	0.15583	-0.087022	-0.54064	0.6218	0.37115	0.31484	0.89783	-0.38577	-0.98107	0.26881	0.68526	0.4522
-0.021256	-0.12701	-0.27407	-0.42259	-0.78022	0.27892	0.38519	-0.85366	0.17653	0.3139	0.0067881	-0.044374	0.28579	-0.18373	-0.28968	0.066908	-0.92763
-0.22321	-0.084926	0.47445	-0.761	0.52876	0.70016	0.0065034	-0.77897	0.16534	0.15557	-0.3733	0.29739	-0.95893	0.52856	0.062676	-0.33269	0.5614
-0.14435	-0.37129	0.40373	-0.63662	0.74022	-0.74796	0.16754	0.54959	-0.014361	0.99102	-0.18856	-0.067364	-0.69629	0.93944	0.39841	0.68168	0.83311
0.044232	-0.23959	-0.79878	-0.38027	0.41798	-0.7733	-0.29646	-0.30643	-0.55864	0.96362	-0.70049	-0.43046	-0.85895	0.57806	-0.63088	-0.46426	0.95727
-0.55541	-0.14848	0.77053	0.12772	-0.1654	0.21098	0.040235	-0.73258	0.55992	-0.073043	0.21195	-0.96389	0.53529	-0.89814	-0.79918	0.048013	-0.98848
-0.012444	0.16592	0.27435	-0.11641	-0.61354	0.88794	0.47526	0.0081767	0.5061	0.57432	0.029054	0.56481	-0.47628	0.17334	-0.22363	-0.81694	-0.33897
0.74895	0.15983	-0.035715	0.64381	-0.61963	0.38809	-0.35272	-0.035548	-0.50051	0.78203	0.15194	-0.083269	-0.46463	-0.67197	0.17621	-0.18176	-0.21196
-0.81768	-0.43098	-0.58607	0.486	-0.19286	0.037846	-0.080524	0.68249	0.15905	0.72465	-0.12995	0.54623	-0.80504	-0.28161	-0.097669	-0.75155	0.14207
0.81721	-0.29398	0.48736	-0.33498	0.71932	0.73638	0.20672	0.36474	-0.1692	0.53192	0.097578	0.29049	-0.77477	-0.9343	0.74136	-0.88726	-0.9259
-0.81035	-0.68944	-0.14344	-0.28051	0.79189	-0.3088	0.76967	0.85222	-0.24413	0.29606	0.26788	0.20975	-0.29537	0.068241	-0.13814	0.82336	0.71433
-0.45892	-0.29492	0.14679	-0.46793	-0.825	-0.13302	-0.32194	-0.63597	-0.78301	0.70938	-0.015333	0.23251	-0.36018	-0.40313	-0.54449	0.29645	0.73997
0.19666	0.044037	-0.32011	-0.93901	-0.50119	0.32457	-0.96839	-0.10664	0.2816	-0.33309	-0.51276	0.34758	0.081076	-0.17704	-0.033276	0.16385	-0.68551
0.37405	0.074483	-0.12618	-0.088314	0.9463	0.6028	-0.33258	0.2187	-0.35858	0.30678	0.50264	-0.076588	0.11651	-0.049615	-0.35152	0.91266	0.28059
-0.20432	-0.43402	0.8925	0.1634	-0.23322	0.080288	0.47154	-0.10497	-0.12718	0.40351	0.7263	-0.68822	-0.28031	0.24119	0.36687	0.54634	-0.00098687
-0.61918	0.18631	-0.00012145	-0.4798	-0.063715	-0.56122	0.3897	-0.61987	-0.96352	0.42864	0.21083	-0.10553	0.10912	0.70099	0.46544	0.47891	-0.83747
-0.403	-0.91339	0.22343	0.31745	-0.8241	0.14585	-0.1067	-0.3865	0.85851	0.083541	-0.46863	-0.11162	-0.3798	-0.51914	0.29284	-0.34329	-0.56485
0.35647	-0.10274	0.65778	-0.71526	-0.73679	-0.91624	0.45268	0.85172	0.25454	0.29231	0.46162	-0.41095	-0.61767	0.33438	0.78279	-0.45097	-0.74391
-0.95921	-0.12755	-0.63934	0.51268	-0.19781	-0.27775	-0.29957	0.46373	0.021149	0.89299	0.77182	-0.30205	-0.54698	0.26285	0.046422	-0.43677	-0.11194
0.084187	-0.38004	0.45653	-0.52192	0.037315	0.32419	0.74749	0.71085	-0.75523	0.67958	-0.435	0.66342	0.062336	-0.15002	-0.92722	0.58744	0.64329
-0.38088	-0.099196	0.42933	-0.92174	0.26746	0.57851	0.061462	0.40664	0.030821	-0.13033	-0.21733	0.27489	0.041131	0.13663	-0.34845	0.1186	-0.28367
-0.3033	-0.18903	-0.086796	-0.67673	0.77602	0.45727	-0.57608	0.21829	-0.13087	0.75443	0.19597	-0.41564	0.27954	0.39007	-0.051713	0.15419	-0.93671
-0.43779	-0.69704	0.25924	-0.86465	-0.10413	0.60978	-0.20706	0.90622	-0.019073	-0.061494	-0.79342	0.8141	-0.02667	0.82392	0.58029	0.6363	-0.64087
-0.61335	-0.070983	-0.19251	-0.51696	-0.10074	0.14647	0.79769	-0.6131	0.40753	0.75599	-0.58233	-0.69206	-0.0064429	0.96307	-0.003255	0.28379	-0.51348
-0.22467	-0.96175	0.46644	-0.47331	-0.15639	0.065581	0.84074	-0.54947	-0.27747	0.92213	-0.19361	0.3917	-0.094794	0.27721	-0.040916	0.34761	-0.20784
-0.61785	-0.56966	-0.14663	0.74869	0.8022	0.082491	-0.59731	-0.29243	-0.77741	0.18205	-0.79507	0.30499	-0.18531	-0.545	-0.060533	0.34302	0.0050089
-0.0086154	0.022657	-0.57005	-0.97947	0.20896	0.84387	0.37252	-0.40644	0.81098	0.24376	-0.39464	-0.94791	-0.41198	-0.1985	0.32223	0.021371	-0.28521
-0.95332	-0.71013	0.19955	0.1905	-0.42329	-0.42222	-0.77367	0.77036	0.43275	0.90314	-0.039972	0.80389	-0.16293	0.059098	-0.7206	-0.28047	-0.009771
-0.79186	-0.40076	0.41621	0.75854	0.46041	-0.091343	-0.63591	-0.70741	0.68868	0.49725	-0.52056	-0.66383	-0.31578	-0.32234	-0.12401	0.85556	0.80566
0.17454	-0.83184	0.27908	-0.87592	0.2929	0.1335	-0.70311	-0.040634	-0.59817	0.66832	-0.59564	-0.94475	0.090155	-0.17291	-0.31759	0.72757	0.16221
-0.89035	-0.7296	0.090807	-0.60001	0.22123	0.50623	-0.074836	0.58733	0.20216	0.64991	-0.5054	0.36826	0.1936	0.088393	-0.57571	0.12371	-0.38468
0.36466	-0.31416	0.71581	-0.54535	-0.62431	0.43435	-0.38462	0.48464	0.7024	0.55304	-0.88808	-0.66756	-0.11662	-0.64951	-0.9438	-0.76604	-0.26265
-0.89958	-0.35298	-0.53934	-0.2371	-0.21988	0.66903	0.40279	0.56491	0.53437	0.050811	-0.37583	-0.44088	-0.74849	-0.035131	0.15733	0.2475	0.68321
0.98249	-0.75149	0.67209	0.51388	0.24487	-0.31754	-0.88587	0.42492	-0.39673	0.36508	-0.56387	0.084231	-0.37563	-0.7162	-0.13546	-0.55317	-0.41316
-0.24811	-0.09259	-0.016561	-0.49598	0.71718	-0.10269	0.9829	0.21616	0.38187	0.66374	0.16223	0.4725	-0.31243	0.96276	0.90843	0.61286	-0.43282
0.36855	-0.67404	0.1779	0.5116	0.67294	0.41186	-0.48086	0.2686	-0.25188	0.8464	-0.081751	0.061574	-0.091638	-0.26124	-0.57594	0.092408	0.029018
-0.59736	-0.65514	8.8854e-05	-0.37726	0.44567	0.69864	-0.060778	-0.819	-0.65491	-0.76826	-0.6292	-0.26411	-0.35863	-0.12019	0.48498	0.32126	-0.32209
0.43503	-0.41781	-0.013811	-0.69904	0.65275	0.58545	-0.23733	-0.10767	-0.56773	0.58472	-0.8675	0.23523	-0.27443	0.51285	0.13422	0.60101	0.21879
-0.16072	-0.70556	-0.43722	0.40418	-0.23968	0.25358	-0.093683	-0.88537	0.36693	0.14515	-0.5834	-0.43588	0.35004	-0.49627	-0.031156	0.87435	-0.47521
-0.55277	-0.56565	-0.55264	-0.40494	0.44698	0.49405	0.51079	0.39818	-0.63171	0.51829	0.48448	-0.93859	0.27171	-0.074737	0.51902	0.98789	-0.70994
-0.77102	0.023766	-0.77027	-0.80539	-0.58721	-0.26478	0.7622	-0.16106	0.6867	0.71061	0.20596	-0.29418	-0.37153	-0.20305	-0.069834	0.75148	0.74155
-0.56707	-0.82561	0.30767	0.15413	0.88385	0.1932	0.020828	0.4819	0.47504	-0.069452	0.019433	-0.96152	-0.66318	0.38805	0.32096	0.27867	0.43736
-0.054929	-0.24369	-0.27253	-0.83933	0.11145	0.28984	0.84008	0.74307	0.70992	-0.00085855	0.30961	0.57676	0.16854	0.75262	-0.16905	0.91887	-0.033841
-0.3825	-0.45936	0.7728	0.90236	0.090239	-0.24866	-0.4804	-0.30637	0.37801	0.76753	-0.94377	-0.11782	-0.95711	-0.10102	0.55975	-0.30715	0.062825
-0.92923	-0.045418	-0.38828	-0.085478	-0.25595	-0.48866	0.51169	-0.23328	0.11115	0.87295	0.74794	-0.7896	-0.11368	-0.43628	-0.049176	-0.23746	-0.63867
-0.47412	0.13099	0.52292	-0.86366	0.84166	0.19357	0.25784	0.17249	0.38358	-0.33709	-0.12684	0.047576	-0.17215	-0.74404	-0.034508	-0.40544	-0.75316
-0.43225	-0.60709	-0.65673	-0.05473	0.91172	-0.51855	-0.056096	-0.82117	0.21703	0.22227	-0.83169	-0.98681	-0.80696	-0.615	0.1103	-0.63304	-0.0063474
0.12864	0.34598	0.40995	0.41786	0.84326	0.57485	0.45096	0.50108	0.64228	0.54485	0.18572	0.71514	0.39056	-0.54322	-0.9804	0.13121	-0.42546
-0.26922	-0.17111	-0.45636	0.66359	-0.27568	-0.83183	-0.45561	-0.37329	0.8567	0.20155	-0.059142	0.46789	-0.4156	-0.33661	0.7604	0.5119	-0.18497
-0.66069	-0.08466	0.43181	-0.13378	0.52555	0.65227	0.083736	-0.37637	0.24156	-0.022155	0.13205	0.99076	-0.23957	0.2012	-0.14945	-0.30922	-0.50691
0.15693	-0.22303	0.62529	0.52343	0.56959	0.16783	0.96225	0.72011	0.066192	0.79399	-0.75855	0.26952	0.46325	-0.41274	-0.13746	0.61982	-0.78604
-0.41128	-0.97413	0.22197	-0.71517	-0.94722	0.84997	-0.76664	-0.95305	0.070152	-0.11434	0.36837	0.93538	-0.45994	-0.21355	0.71391	-0.32388	-0.77938
0.45919	0.072081	-0.28327	-0.095838	-0.39841	-0.31206	0.25339	-0.54396	-0.17586	0.36977	0.40705	-0.016503	-0.39981	0.45167	0.76399	0.62977	-0.20615
-0.42214	-0.017537	0.95193	-0.81011	-0.88105	-0.83231	0.43785	0.11822	-0.043399	0.70974	0.2846	-0.36428	0.26323	0.20695	0.054052	0.44832	-0.89186
0.76227	-0.55239	0.81518	-0.44277	-0.84257	0.93266	0.25464	0.55803	0.48241	0.46841	-0.2439	-0.26074	-0.31705	0.40903	0.67171	0.5187	-0.26781
-0.19792	-0.32418	0.62334	-0.76362	0.09364	-0.28204	0.4058	0.70749	0.18989	0.58393	0.27847	-0.8171	-0.33116	0.53743	0.46632	-0.28067	-0.74303
0.64619	-0.73149	0.37649	-0.83917	0.31119	-0.90106	-0.097478	0.7044	0.88863	0.0028353	0.82127	-0.17661	-0.11979	-0.28022	0.92396	0.56169	-0.91934
-0.9878	-0.54826	0.26746	-0.26705	0.30036	0.15426	0.4694	0.97498	-0.12383	0.37739	-0.3412	0.16918	-0.33722	-0.54926	0.47006	0.1107	-0.42987
0.18797	-0.9469	0.23657	0.22096	-0.1236	0.85417	-0.29729	-0.14764	0.34122	-0.2648	0.074899	0.99205	-0.66681	-0.47162	-0.08658	-0.21061	0.38901
-0.16099	0.016157	0.53216	-0.067041	0.85415	0.49698	0.79393	0.26868	0.56312	-0.21319	0.24085	-0.13576	-0.52015	-0.26165	-0.31254	0.089706	0.54077
-0.13606	0.16186	-0.34981	0.20689	0.25346	0.079164	0.40907	-0.33465	-0.18928	0.6399	-0.55024	0.48848	-0.44797	0.17359	0.34643	-0.40056	-0.58197
0.24475	-0.052279	0.47593	-0.0013498	0.15975	0.63672	-0.5209	0.74002	-0.27397	0.80847	0.018202	-0.71514	-0.20204	-0.41733	0.33749	0.12956	-0.46933
0.34426	-0.00016018	-0.47473	-0.087716	0.6597	0.3591	0.031965	0.40467	0.64607	0.4556	-0.749	0.72575	-0.97802	0.39094	0.74872	-0.20956	0.028995
0.090189	-0.61143	0.48725	-0.32237	0.82907	0.18209	-0.33666	0.14535	0.85217	0.8565	-0.78662	-0.8361	-0.49733	-0.26853	0.1429	-0.66941	-0.64738
-0.60301	-0.094562	0.38431	-0.063602	0.6534	-0.37211	0.53554	0.1981	-0.58858	0.86537	-0.18357	0.30223	-0.28412	0.13289	-0.45604	-0.76921	-0.52525
-0.56199	-0.11587	0.42589	0.46382	-0.4205	0.61461	0.084181	0.9113	0.27106	0.018543	-0.32487	-0.42259	-0.40726	-0.17343	0.2524	-0.46202	-0.69136
-0.80458	-0.56587	-0.29895	-0.17741	0.85409	-0.58351	0.51199	-0.037023	0.50681	0.67467	-0.84097	0.85143	-0.51121	0.33064	0.15847	-0.051556	-0.00024564
-0.33553	0.25738	-0.47118	0.87787	-0.76894	0.42856	-0.067448	0.67656	0.67111	0.43968	0.10905	-0.082171	-0.20749	0.2733	-0.25339	0.8934	0.74932
