# Supplementary material for: Distinct cellular states determine calcium signaling response
Source: Mol Syst Biol. 2016 Dec 15;12(12):894. doi: 10.15252/msb.20167137 (PMC5199124; doi:10.15252/msb.20167137)
Supplement: Supplementary file 6 — Source Data for Figure 3 [file MSB-12-894-s005.zip › parameterDistributionGroup/parameterDistribution160.csv]

0.075357	-0.75401	0.41059	-0.07405	-0.57705	-0.27769	-0.4372	-0.27862	-0.83137	0.89555	0.75552	-0.55311	0.18249	-0.71782	-0.96068	0.14099	-0.092805
0.70716	-0.94255	0.8964	-0.60816	0.090539	0.6841	-0.56826	0.21858	-0.54132	0.61468	-0.84156	-0.76927	-0.23139	0.24276	0.14841	-0.25463	-0.69999
-0.83267	-0.97018	-0.79445	-0.58331	0.8258	0.42553	-0.078611	-0.23773	0.66196	0.69436	0.63355	0.34264	-0.53363	-0.44486	-0.32225	0.14984	0.68973
-0.017713	-0.021304	0.59592	-0.18666	0.3317	-0.43374	0.49482	0.90611	0.84087	0.45534	-0.13307	0.57374	-0.70255	0.22674	0.7566	-0.20637	-0.35059
0.152	-0.93418	-0.33693	-0.042296	-0.95941	0.53158	-0.17241	-0.65092	0.6775	0.44297	0.27683	0.74161	-0.20463	-0.62765	-0.52235	0.53443	0.62456
-0.2933	-0.38486	0.30555	-0.6802	0.82651	-0.18157	-0.54009	0.21784	-0.29304	0.83401	0.57653	-0.26679	-0.010934	-0.59851	-0.81351	0.25662	0.21651
-0.98309	-0.80462	0.85959	-0.30042	0.70364	0.051902	0.23438	-0.0080326	-0.3446	0.22469	-0.49153	0.78628	-0.00091183	-0.34507	0.20506	0.69197	-0.33296
-0.11869	-0.88542	-0.035929	0.001933	-0.94562	-0.60198	-0.36639	-0.82515	0.053577	0.19258	0.6451	0.92113	-0.43249	-0.58471	0.95456	0.58457	-0.24866
-0.2467	-0.64739	0.78595	0.03419	0.56394	0.06879	-0.80684	0.016065	-0.5235	0.66863	0.14833	0.22099	0.14171	-0.71843	-0.9729	0.30735	0.20364
-0.354	-0.57018	0.47827	-0.52145	-0.48981	-0.6012	0.51072	0.68121	0.4977	0.89022	0.4179	-0.36685	-0.25973	-0.39357	-0.11835	-0.50567	-0.56911
-0.39167	-0.36765	0.071864	-0.092643	-0.68166	-0.16154	-0.18208	-0.17655	0.59242	0.82502	0.021674	0.20742	-0.12036	0.49586	0.010308	0.60866	0.052728
-0.087144	0.06511	0.54794	-0.28377	0.13517	-0.19775	0.052174	-0.080131	-0.77729	0.64711	-0.65303	0.39915	-0.57002	-0.58904	-0.40309	-0.31394	0.4108
-0.98532	-0.67009	-0.32907	-0.3905	-0.85057	0.65859	-0.3274	-0.55518	0.63695	0.40922	-0.5564	0.41547	-0.4408	0.74228	0.21647	-0.96114	-0.96963
-0.13133	-0.85884	0.24106	0.22179	-0.96827	-0.463	0.10325	0.3598	0.27006	0.47546	0.73733	0.79365	-0.29971	-0.66789	0.10416	0.14973	-0.1078
0.2347	-0.57485	0.76125	-0.26592	0.35234	0.095288	-0.91351	0.0094374	0.84882	-0.46593	0.9823	0.72219	-0.3553	-0.50623	0.60934	0.89492	0.2142
0.39229	0.009545	0.73184	-0.19308	-0.63352	-0.09867	0.70516	-0.53368	0.066636	0.7158	0.031203	0.25575	0.20234	-0.13094	0.24124	0.59404	-0.76607
0.52132	-0.12576	-0.23888	-0.88234	0.41379	0.040151	-0.65422	-0.32237	0.958	0.30648	0.057842	0.42974	-0.30987	0.69119	0.62469	0.43253	-0.38207
0.57561	-0.77239	-0.36614	0.98768	-0.5128	0.32955	-0.56635	-0.2981	-0.87632	0.53026	0.2467	-0.15301	-0.14753	-0.6979	0.92376	0.48204	-0.8338
-0.42597	-0.49378	0.79331	0.02597	0.35492	0.44458	0.20656	-0.27205	-0.35175	-0.11688	0.40006	-0.60412	-0.34604	-0.47828	0.048214	-0.19588	-0.35323
0.039745	-0.85962	-0.56171	-0.9043	0.18767	-0.15036	0.41288	-0.17398	0.52272	0.29972	0.34089	-0.22749	-0.22154	-0.41052	0.011131	-0.10609	-0.50128
-0.23792	-0.36906	0.22099	-0.96412	0.84443	-0.020965	0.032967	0.94608	0.057834	0.61667	0.29268	0.86092	-0.41868	-0.64302	-0.37631	0.14756	0.59313
-0.38457	-0.80107	-0.46123	0.15684	-0.46984	0.498	-0.34195	0.12333	0.56098	0.33803	0.37523	0.56652	-0.38408	-0.14038	0.33453	0.55477	0.25854
-0.46189	-0.78213	0.56837	-0.00037588	0.48067	0.85389	0.29298	-0.90777	-0.011875	-0.84753	-0.79096	-0.60134	-0.30995	-0.39237	0.40833	-0.36017	-0.94789
-0.62631	-0.36155	0.54715	0.54207	0.039242	0.26979	0.50614	0.95408	0.025818	0.89972	-0.88984	0.62217	0.062699	-0.60403	-0.073025	-0.056066	-0.91652
0.069888	-0.48585	-0.070495	-0.32409	0.65521	0.63516	-0.087586	0.92197	0.55087	0.59398	-0.83419	-0.2975	-0.42316	0.60601	-0.41748	0.38357	0.8159
0.44627	-0.31344	0.94497	-0.3832	-0.69622	-0.15202	0.023316	-0.45547	0.5709	0.36406	-0.78957	-0.58979	-0.59297	0.25997	0.22836	0.54719	0.68539
-0.71385	-0.48214	-0.36384	0.18503	0.90474	0.47289	0.40375	-0.65275	0.75648	0.30303	-0.42703	0.98661	0.24759	-0.72978	-0.67907	0.8554	0.3121
0.77546	-0.67007	0.15662	-0.033546	-0.22741	0.46908	0.38554	-0.28685	0.88323	-0.14385	0.31119	0.8293	-0.19952	-0.81042	-0.048066	0.21393	-0.059126
-0.96951	-0.24507	0.90708	0.37661	0.57357	0.2336	-0.78984	-0.5716	-0.20225	0.431	-0.41873	0.53778	0.006927	0.59781	-0.076835	0.83722	0.10207
-0.096353	-0.29851	0.70871	-0.767	0.58243	-0.18541	0.49672	0.2724	0.72184	0.40963	0.39627	0.0073914	-0.051737	-0.91057	-0.56612	-0.54007	-0.61561
0.6762	-0.29404	0.33501	-0.74164	-0.41489	-0.77694	-0.37665	-0.71959	-0.5675	0.56436	0.48328	-0.83833	0.27708	-0.22536	-0.37607	0.20363	-0.7177
-0.9193	-0.89835	0.30016	-0.83254	0.51669	0.022073	0.19666	-0.97982	0.9176	-0.42405	-0.9985	-0.60661	0.01009	-0.081761	-0.41447	-0.33047	-0.76499
-0.47797	-0.21231	0.03475	-0.26459	0.21295	0.29769	-0.11179	0.14866	-0.81716	0.69459	0.14356	0.5063	-0.37427	-0.10622	-0.70061	0.21104	0.77829
0.61638	-0.053514	-0.31671	-0.019016	0.12667	-0.95602	0.068983	0.052038	0.082302	0.38403	0.92636	0.023645	-0.5037	-0.57699	0.48245	-0.057923	-0.30429
-0.1264	-0.29505	-0.11902	-0.63311	-0.70642	-0.1607	0.11637	-0.96755	0.24271	-0.13779	0.72104	-0.22347	-0.38273	-0.63924	0.75783	0.06662	-0.66102
-0.72849	-0.090224	0.68807	-0.099893	-0.24751	0.64237	0.25473	0.2527	0.52366	0.72446	0.91265	-0.5943	-0.38109	-0.70827	-0.24098	-0.63279	-0.37257
-0.21589	-0.29435	0.57183	-0.91057	0.50131	0.87079	-0.2857	-0.68371	-0.63181	0.26896	0.7124	-0.65326	-0.46452	-0.15103	0.16817	-0.66334	-0.64054
-0.1565	-0.18872	0.77445	-0.53308	0.42733	-0.73028	0.38075	0.62269	0.58594	0.65286	-0.12782	0.50601	-0.71511	0.5459	0.65547	-0.6275	-0.68794
-0.39131	-0.38433	-0.39267	0.2035	0.74317	-0.63393	-0.11282	0.25048	0.43529	0.61454	-0.33756	0.4422	-0.054436	-0.49868	0.050831	0.057055	-0.5917
0.068508	-0.84984	0.54008	-0.36847	0.56747	0.094166	0.1829	0.84123	-0.042152	0.87911	-0.75613	0.12983	-0.13743	-0.85644	0.71485	0.16679	-0.94367
-0.20256	-0.46807	-0.15578	0.84132	0.63553	-0.35497	-0.33662	0.044857	0.085735	0.59483	0.19978	0.36055	-0.55378	0.14799	0.010272	0.0014446	0.29092
0.30646	0.18143	0.85548	-0.45821	-0.090588	-0.678	0.58184	-0.20714	0.60359	0.32332	0.73739	-0.18674	-0.61501	-0.35141	-0.44486	-0.22812	0.53346
-0.90039	-0.54752	-0.85695	0.59808	0.73053	-0.85908	0.39342	-0.62348	-0.73389	0.73384	0.76712	-0.74022	-0.24367	-0.18299	0.21645	-0.28687	-0.76829
0.30824	-0.058301	0.061981	0.27645	-0.53942	0.98575	0.33851	0.59902	-0.091141	0.47081	0.41809	0.15836	-0.048724	-0.31223	0.14517	0.29941	-0.49524
0.45939	-0.52243	0.91162	0.79812	0.37874	-0.42086	0.06915	-0.49629	0.92836	0.5708	0.11765	0.28693	-0.46914	-0.31223	0.79499	0.15902	-0.48221
-0.60901	-0.89956	0.60095	-0.23112	0.35503	0.7976	-0.33033	-0.9035	-0.051705	-0.14696	-0.4372	-0.14967	-0.18294	-0.72569	-0.055899	-0.43708	-0.79097
-0.74651	-0.18099	-0.38067	-0.40821	-0.47706	0.46962	0.20676	0.63687	0.64689	0.049686	0.2422	0.12649	-0.42568	-0.44063	-0.20333	0.29312	0.59246
-0.11883	0.15505	0.43304	0.35351	-0.9264	0.7758	-0.08436	-0.0094021	0.07151	0.6926	-0.404	0.4105	-0.57753	-0.052219	0.6364	0.31452	0.06082
0.86901	-0.38082	0.42787	-0.35683	0.44642	-0.19429	-0.71962	0.70647	-0.33112	0.77509	-0.34692	0.87826	-0.16293	0.080988	-0.058543	0.26363	-0.16539
-0.0054558	-0.66516	0.1829	-0.9883	-0.10925	-0.010673	0.32755	-0.95235	-0.57352	0.26836	0.78764	-0.40092	-0.57835	0.0077576	-0.11938	0.53221	0.90972
0.23451	-0.30009	0.65825	-0.26937	-0.98276	0.64665	-0.45636	-0.38981	0.48395	-0.52315	-0.75043	-0.1555	-0.0072312	0.15084	0.032406	0.66173	-0.12479
-0.35126	-0.68793	0.02975	-0.47504	-0.67114	-0.27488	-0.44487	-0.27445	-0.30318	0.7606	-0.43206	0.89461	-0.49606	-0.69385	0.27962	-0.21487	-0.34329
-0.44643	-0.95666	-0.23992	0.48519	0.093262	-0.20579	-0.62733	-0.77886	0.63292	0.37092	0.96203	0.10119	0.16186	-0.67641	0.2614	0.50156	-0.76223
0.67813	-0.1549	0.53726	-0.79574	-0.20207	0.12537	-0.32781	-0.22006	0.88719	0.98424	-0.76306	-0.17943	-0.13498	0.41208	0.32186	0.070239	-0.70626
0.029603	0.23294	-0.39575	0.44779	-0.96007	0.088918	0.3143	0.054084	0.68504	0.93915	-0.62698	0.74797	-0.1942	0.13187	0.87216	0.81011	-0.38688
0.26302	-0.402	-0.23017	0.11661	-0.28109	0.95919	-0.48916	0.53806	0.15416	0.61997	0.42518	-0.33739	-0.17398	0.69146	0.98203	0.33074	-0.94772
-0.32577	-0.2721	0.14199	0.17636	-0.61643	0.29165	0.81929	-0.060709	0.60044	0.4751	-0.10596	-0.82154	-0.3139	0.35096	0.080427	-0.48886	-0.64696
-0.99347	-0.34372	0.67726	-0.28325	0.22372	-0.76004	0.73238	-0.097998	-0.67768	-0.14809	0.68283	-0.45629	-0.061108	-0.93286	0.33345	0.67657	-0.38509
0.25219	0.35692	-0.33343	-0.12215	0.033526	0.32766	0.63742	-0.21883	0.56839	0.37202	0.78954	0.75599	-0.62891	-0.76156	0.93214	0.24434	-0.23357
0.096473	-0.72948	0.67212	-0.32964	0.45185	0.54753	0.012167	0.21361	-0.57267	0.54171	-0.35112	0.73278	-0.65952	-0.11549	-0.42111	-0.61184	0.32832
-0.17092	-0.90953	-0.61681	-0.27196	0.52688	0.46564	-0.17321	0.95817	0.026577	0.92075	-0.052346	0.80411	-0.65298	-0.46895	-0.3049	-0.32004	0.4485
0.30703	-0.010044	0.19327	0.83731	0.43329	0.36124	-0.23254	0.24924	0.023178	0.23967	0.26925	-0.17197	-0.82036	0.05746	0.33912	-0.62139	-0.23582
-0.38901	-0.067718	0.23412	0.86561	0.54361	0.02464	0.095142	0.4427	0.78663	0.77251	-0.45919	0.13574	-0.14501	0.06687	0.77121	0.36313	-0.83938
0.89576	-0.1159	0.55621	-0.31613	0.98283	-0.67574	-0.19571	0.41937	-0.45622	0.71868	-0.1506	0.74532	0.21478	-0.66317	-0.48084	0.79622	0.11283
-0.58467	-0.91942	-0.99289	0.83251	0.68385	0.55916	0.26364	-0.84968	-0.86176	0.41689	-0.049175	0.035283	0.10634	-0.12206	0.49058	0.50625	-0.89201
0.88214	0.25736	0.096802	-0.74305	0.70872	0.0092601	0.68265	0.48059	0.54658	0.32413	0.17863	-0.5079	-0.14479	0.11147	-0.29539	-0.096371	-0.23256
0.53604	0.59095	0.73654	0.83694	0.095099	0.90756	0.29824	0.79605	0.61171	0.42196	0.48011	-0.55363	-0.12965	-0.14906	-0.338	-0.27323	-0.49685
-0.43162	-0.097382	-0.80099	-0.088031	0.53998	-0.31925	-0.99967	-0.031068	0.29986	0.52019	0.55563	0.053761	-0.322	-0.070647	0.0054423	-0.73434	-0.84919
0.6766	0.20603	0.35614	-0.34526	-0.65874	0.47478	0.195	0.93513	0.28209	0.59482	-0.35162	0.39758	-0.51732	0.44731	-0.26641	-0.27159	0.18507
0.066342	0.23345	0.1818	-0.72632	-0.99783	0.76524	-0.070165	-0.11832	0.37716	0.26361	0.15851	-0.50257	-0.32284	-0.71485	-0.42523	0.00022608	0.28126
-0.71744	0.17681	-0.019157	-0.44157	0.41744	0.31249	0.18522	0.30321	0.56056	0.40515	0.026029	0.96719	-0.62395	-0.48707	-0.73061	-0.58799	0.56405
-0.79233	0.28516	-0.78541	-0.45602	0.98627	0.21131	-0.66746	-0.50188	0.86453	-0.13556	0.54221	0.70945	-0.35354	0.7749	0.82049	-0.057495	-0.88079
0.0075666	-0.80119	0.36716	-0.50116	0.47716	0.11173	0.69044	-0.37093	0.30929	-0.33686	-0.98195	0.65818	0.4858	-0.91874	-0.49534	0.4988	-0.67764
0.54384	-0.016528	-0.42906	-0.51545	-0.2407	-0.74412	-0.8695	-0.92695	0.39343	0.736	0.099136	0.83527	0.056849	-0.035411	-0.3557	0.92912	0.41304
0.20532	-0.98278	0.44677	-0.13319	0.32742	0.8093	0.38975	-0.34351	0.21497	-0.13369	0.71322	0.13549	-0.61653	0.20142	0.43977	0.38041	0.28919
-0.93531	-0.70634	-0.14316	-0.16015	-0.22127	0.56842	0.32954	0.051411	-0.25266	0.90202	-0.48687	-0.52764	-0.3142	0.0011375	0.12485	0.60722	0.34605
-0.16401	-0.7053	0.83763	-0.36833	0.83658	0.4809	0.030487	0.68943	0.4666	-0.29832	0.62864	-0.20782	-0.63602	-0.82847	0.16309	-0.58183	-0.29803
-0.84418	-0.072187	-0.24564	-0.21241	-0.37363	0.66986	0.37535	0.81014	0.26356	0.279	-0.5148	-0.2447	-0.16459	-0.41142	0.60929	0.9228	-0.11163
0.0068323	-0.54068	-0.99095	0.31484	0.83707	-0.76439	-0.69598	0.79378	0.4584	0.91892	0.30418	-0.62981	-0.30807	0.82738	0.77417	0.097714	-0.82612
0.2454	-0.36891	-0.73817	-0.68171	-0.67534	-0.014286	0.38877	-0.90442	0.72276	-0.26872	-0.86222	-0.6706	0.071899	0.69232	0.47668	0.90681	-0.44488
0.61507	0.43697	-0.17477	-0.69031	-0.73526	0.80845	0.61454	0.26948	-0.2397	0.0016108	-0.62224	-0.31987	-0.046281	0.37937	0.55808	0.74503	-0.55837
-0.02591	-0.14719	0.48325	-0.30104	-0.60491	-0.20828	0.67019	0.52983	0.54147	0.80595	-0.81012	-0.65384	-0.64507	-0.34782	-0.11685	-0.875	-0.28469
0.6135	-0.40572	0.57522	0.83998	-0.71685	-0.17716	-0.020417	-0.93123	0.51719	0.39924	0.0071972	-0.21913	-0.59026	-0.0035116	0.27141	0.072747	0.14905
-0.14398	-0.014594	0.054162	-0.32218	0.71108	0.68663	0.32467	-0.46542	0.91613	-0.081074	-0.80084	-0.34863	0.0097595	-0.90916	-0.13273	0.46657	-0.15041
0.72923	-0.38059	0.77361	0.030538	-0.58698	0.61306	-0.23811	-0.71689	-0.58026	0.95048	0.33662	-0.73987	-0.31843	-0.39484	-0.76515	-0.1892	0.3891
0.82611	-0.22599	0.11496	0.0063898	-0.20808	-0.72557	-0.4982	0.24337	0.83365	0.64598	-0.33925	-0.032921	0.34503	-0.44064	-0.85263	0.37904	-0.21792
-0.85269	-0.021492	-0.69983	-0.67758	-0.49916	0.51314	0.10363	0.29896	-0.049386	0.099607	-0.40711	-0.15819	-0.11108	0.83229	0.77098	0.3943	-0.88955
-0.8935	-0.014278	-0.35155	-0.20286	0.62815	0.018955	0.30424	0.18523	0.45171	0.054989	0.66317	0.547	-0.58683	-0.49783	0.16143	0.74566	0.89372
-0.65207	-0.24235	0.12326	0.011311	0.08386	0.75933	-0.82609	-0.073751	0.64313	0.69835	0.38027	0.94933	-0.083225	-0.76916	-0.94926	0.25511	0.53257
-0.63495	-0.25319	-0.46401	0.30381	0.10001	0.69627	0.44538	0.51699	0.60959	0.49082	0.6545	-0.31032	-0.20622	-0.93278	0.49748	-0.18356	-0.91386
-0.2019	-0.66757	0.67614	0.30192	-0.17477	0.2448	-0.065152	0.73057	0.13127	0.17235	0.076189	-0.19816	0.029665	-0.42247	0.19703	0.43714	-0.61791
-0.05688	-0.43009	0.52854	-0.92292	-0.63737	0.19583	0.44774	0.028702	0.25986	0.18976	-0.41938	-0.31857	0.17714	-0.87756	-0.023044	0.30002	-0.79694
0.043372	0.15853	0.93544	0.19243	0.89035	0.45925	-0.38956	-0.18578	0.97671	-0.17893	0.61835	-0.40196	-0.13034	-0.061721	0.35813	0.7263	-0.1572
-0.46594	-0.83179	0.072392	0.68957	0.71101	0.075982	-0.23227	0.79309	0.70142	0.24666	0.14075	-0.42066	-0.21305	-0.20277	0.19531	-0.32258	-0.82749
0.57169	-0.41216	0.5824	-0.0067495	0.47211	0.84987	-0.0039219	-0.68078	-0.97369	0.29061	0.63549	0.80636	0.2898	-0.68791	0.12267	0.40196	-0.99361
0.47914	0.21982	0.0068691	0.69861	0.0231	-0.98236	0.87869	0.059697	0.44934	0.94088	0.67771	0.37563	-0.10041	-0.11015	-0.26913	-0.71885	-0.97143
-0.98416	-0.07985	-0.40568	0.53743	0.91266	0.9961	-0.53214	-0.81269	0.98044	0.21222	-0.38397	0.02203	-0.96322	0.15524	0.35522	-0.073704	0.51208
-0.050074	-0.96292	-0.40487	0.17755	0.16986	0.19557	-0.77835	0.098012	0.15814	0.61157	0.14264	0.14811	-0.090649	-0.75996	0.1102	0.048891	-0.6982
0.72697	0.1152	0.92082	-0.6756	-0.35903	0.16586	-0.87666	0.72583	0.99735	0.24761	-0.31548	-0.50746	0.082319	0.22834	0.093067	0.34752	-0.68667
-0.37313	-0.48901	-0.029432	0.095588	0.11489	-0.10021	-0.11813	-0.32125	-0.79631	0.17718	-0.72031	0.23682	-0.14693	-0.3125	0.57185	0.010525	-0.95758
-0.73493	-0.44197	0.77096	-0.51428	0.96318	-0.51758	0.55169	-0.27319	0.14303	-0.47674	-0.30972	0.21387	-0.65131	-0.57917	-0.10357	-0.32716	0.24059
-0.42256	-0.2887	-0.10571	-0.84347	0.72826	-0.18513	0.14993	0.067117	0.44258	-0.51719	0.98631	0.20613	-0.54333	0.071427	0.028216	0.4802	0.73915
-0.31603	0.22672	-0.60313	0.20506	-0.22248	0.38748	-0.86647	0.083586	-0.39502	0.14495	0.60075	0.73805	-0.50428	-0.92627	0.028129	-0.17987	-0.034084
0.52088	-0.62044	0.71692	0.62113	-0.33404	0.41109	-0.5585	-0.87425	0.22693	-0.017173	-0.31055	0.33949	-0.78876	-0.34481	0.13038	0.0087277	0.50327
-0.631	-0.84949	0.25689	-0.3277	0.28426	-0.086422	0.38731	0.22814	0.65613	0.5926	-0.15806	0.83981	-0.3075	-0.51668	-0.5575	-0.66585	-0.20477
0.22536	-0.55884	-0.85994	0.60106	-0.54145	-0.2247	-0.87028	-0.98331	0.53474	0.94052	-0.079198	-0.20161	0.066032	0.36214	0.67722	0.49035	-0.99644
-0.73745	-0.4417	-0.30584	-0.26142	-0.62773	-0.51893	-0.96206	-0.97814	0.68543	0.41851	-0.39515	-0.54233	-0.05924	0.23207	0.048084	0.1504	-0.55679
-0.33601	-0.072531	-0.45684	-0.97269	0.12893	0.79371	-0.18798	-0.6437	-0.33638	-0.54429	-0.96374	0.67685	-0.14381	-0.81839	0.37192	0.87976	0.037124
0.29118	-0.74584	0.049398	-0.2985	-0.50719	0.5016	0.24485	-0.24408	-0.11349	-0.52095	0.062715	0.19281	-0.45241	-0.59358	0.52583	-0.37647	-0.78967
0.50701	0.081681	0.18802	-0.12776	-0.55654	0.11112	0.071936	-0.47865	0.23184	0.43143	-0.56525	-0.42168	0.31838	-0.23234	0.17601	0.98572	-0.60982
-0.70888	-0.79956	-0.16463	0.45033	0.042512	0.12559	-0.51094	-0.66309	0.8082	0.78572	-0.62262	-0.47158	-0.26331	-0.054129	-0.31068	-0.49567	-0.38982
-0.96475	-0.73503	0.11209	-0.25182	0.18728	-0.04397	-0.16601	-0.18149	-0.39056	0.7369	0.85057	0.31863	-0.38592	0.24147	0.087319	-0.38271	-0.50724
0.15259	-0.13959	0.29299	0.053782	0.796	0.23119	-0.041944	0.62316	0.86783	0.27057	0.85179	-0.88436	-0.24729	-0.26791	0.70108	0.9257	-0.046076
-0.75925	-0.43501	-0.54995	-0.838	-0.55235	0.42257	-0.024069	0.11969	-0.44346	0.46788	-0.10276	0.56502	-0.38785	-0.74635	0.21995	-0.1539	-0.42211
-0.92041	-0.94024	-0.41433	0.28825	-0.26337	0.053355	0.011212	0.78234	0.19103	0.61453	-0.13791	0.37252	-0.77308	-0.38071	0.15942	-0.14706	0.33412
0.6552	-0.94917	0.80311	0.64855	0.35798	0.63919	-0.37123	-0.42635	0.062439	0.42171	-0.3615	0.95625	0.090639	-0.11154	0.11894	0.2509	-0.78204
0.15184	-0.28809	0.8968	0.35204	0.06085	-0.51587	-0.4281	0.90513	-0.42472	0.98294	0.0018646	-0.59609	-0.77483	-0.29733	0.4819	0.33814	0.53557
-0.62516	-0.35532	-0.91617	-0.40754	0.10658	-0.17451	-0.6654	-0.20574	0.97825	0.3065	-0.57029	0.45309	-0.42268	-0.41443	-0.062597	0.23887	0.29136
