# Supplementary material for: Distinct cellular states determine calcium signaling response
Source: Mol Syst Biol. 2016 Dec 15;12(12):894. doi: 10.15252/msb.20167137 (PMC5199124; doi:10.15252/msb.20167137)
Supplement: Supplementary file 6 — Source Data for Figure 3 [file MSB-12-894-s005.zip › parameterDistributionGroup/parameterDistribution161.csv]

-0.46065	0.1652	-0.05481	0.95847	0.821	0.50471	0.58645	-0.012452	0.37755	-0.54484	0.54981	-0.40463	0.11797	0.58887	-0.56079	0.43256	0.060711
-0.91523	0.07922	-0.23017	0.94997	0.43716	0.97204	0.60809	0.41204	-0.26446	-0.33039	-0.15809	0.75777	-0.22149	-0.25764	-0.50211	0.24486	0.37233
-0.2739	0.10752	0.089094	-0.29692	0.74278	0.58423	-0.18287	0.91009	-0.64344	-0.85773	0.83684	0.87178	0.36699	-0.31174	-0.90173	0.70293	0.21017
-0.19811	-0.058975	0.12058	-0.94976	0.65486	-0.81652	0.68279	0.49466	0.44786	-0.39082	-0.2897	0.3504	-0.16137	0.42712	-0.49674	0.26678	0.31832
-0.96906	0.052469	-0.24865	0.64747	0.54201	-0.30349	-0.59985	0.20701	0.74333	-0.52632	-0.41408	-0.052566	-0.30578	0.22027	-0.40693	-0.92829	-0.49486
0.35154	0.17993	0.55759	-0.61107	0.50354	-0.080035	0.81473	0.042997	-0.17239	-0.12611	-0.29726	-0.69203	-0.3959	0.30334	-0.31549	0.15758	0.43591
-0.24748	0.14149	0.67055	-0.087728	0.08954	0.44812	-0.31932	0.63504	-0.23809	-0.33503	-0.30999	-0.47913	0.038288	0.079296	-0.46118	0.27205	0.11778
-0.049149	0.27966	0.58053	0.46309	0.62023	0.36153	0.61135	-0.25757	-0.10255	-0.43524	0.53496	-0.62086	0.33191	0.68118	-0.91374	-0.12206	-0.48856
-0.40128	0.39999	-0.19417	0.58755	0.53225	0.85122	0.13009	0.23378	-0.52884	-0.54667	0.53364	0.33479	-0.20554	-0.13953	-0.27952	-0.25231	-0.14589
0.49669	0.25677	0.42144	-0.055348	0.65923	0.88337	0.23239	-0.089477	-0.22153	-0.55687	-0.28891	-0.24674	0.068003	0.60957	-0.90909	0.11179	0.11671
-0.28072	0.0025075	0.053179	0.42872	0.85077	0.3009	0.38408	-0.054818	0.46941	-0.75836	-0.31326	-0.27171	0.082723	0.74471	-0.65808	0.29358	-0.066385
-0.83084	-0.32838	0.73897	-0.36013	-0.059693	-0.34919	-0.014517	0.54545	-0.18134	0.21373	-0.75647	-0.94619	0.0050048	0.87272	-0.30072	0.42289	0.068446
-0.12647	0.14649	0.72702	0.018224	0.22177	0.51519	0.2916	-0.027842	-0.64055	-0.43263	0.80217	0.35197	-0.50819	0.24252	0.08713	-0.028569	0.33995
0.28176	0.18633	0.90505	0.10415	0.63169	-0.36445	0.83365	0.29686	0.073103	-0.38938	0.17343	0.55513	0.13298	0.58036	-0.27756	0.094017	-0.61003
-0.98362	0.08203	0.29624	-0.58753	-0.29983	-0.40281	0.96971	0.30953	0.32045	-0.55242	-0.28714	0.38987	0.55622	0.87256	-0.81912	0.41122	-0.51239
-0.11249	0.0885	0.61341	0.43323	0.48987	-0.20091	0.95126	0.38493	0.39936	-0.64207	0.16262	-0.09168	-0.31812	0.15254	-0.18676	0.32035	0.29905
-0.57469	-0.0075993	0.95142	0.10325	-0.47962	0.69496	0.48775	0.56273	-0.44791	-0.50495	-0.15682	-0.53227	0.10106	0.088256	-0.68257	-0.094675	-0.41279
-0.74638	0.022597	0.48885	0.93849	0.46024	0.62432	-0.49523	0.28073	-0.098947	-0.40345	-0.53181	0.37675	0.1614	0.90744	-0.64812	0.036703	-0.37017
-0.062874	0.12957	0.84668	0.017178	0.54894	-0.85112	0.79199	-0.009608	0.27248	-0.92924	0.72513	0.48075	-0.19977	0.78795	-0.15999	0.13775	0.036586
-0.43371	0.17969	-0.023252	0.24139	0.6024	0.68665	-0.30834	0.58538	-0.61975	-0.73003	-0.40444	0.0046352	0.0027959	-0.17281	-0.48942	-0.49725	-0.51715
-0.65421	-0.036379	0.72097	-0.34352	0.039577	-0.19278	0.95695	0.52029	-0.48735	-0.060257	-0.34292	-0.2046	-0.13727	0.83257	0.23543	0.97273	0.31931
-0.23991	0.17378	0.6357	-0.3657	0.25948	0.030134	-0.22287	0.20511	-0.34282	-0.32565	-0.34198	-0.70402	-0.039911	0.47072	-0.60106	-0.72116	-0.49788
0.1807	-0.12342	0.80966	-0.23318	0.96361	-0.65983	0.51197	0.41436	-0.055867	-0.82096	-0.14015	0.076852	-0.57305	0.24579	0.22284	-0.25933	-0.10129
-0.59789	-0.084489	0.63183	-0.20143	0.088559	0.27003	0.94408	0.49609	-0.65883	0.30259	0.31835	-0.83678	0.36142	0.59833	-0.58729	0.85927	0.021909
-0.6222	-0.00715	0.57402	0.81583	0.24238	0.27302	0.43845	0.67558	-0.075258	-0.35974	0.066207	-0.8205	-0.31479	-0.55698	-0.34595	-0.42454	0.036687
-0.17486	0.206	0.98353	0.91535	0.10659	0.36748	0.78282	-6.0449e-06	0.30936	-0.47269	0.6642	0.20153	-0.23795	0.71631	-0.27378	0.16237	0.18916
-0.1066	-0.13798	0.5525	-0.062905	0.55173	0.79822	-0.097219	0.65737	-0.35191	-0.79624	0.25953	-0.27212	0.2782	0.44199	-0.63323	0.60792	0.037041
-0.77994	0.039905	0.73989	0.43862	-0.31899	-0.31768	-0.52026	0.90441	0.47964	-0.35253	0.18389	-0.59172	0.067075	0.0072901	-0.43271	-0.065067	-0.34915
-0.099643	-0.064938	0.89496	0.16798	0.53211	0.30105	0.82221	-0.28064	-0.7491	-0.3088	0.48897	0.11541	-0.62847	0.38224	-0.2948	-0.064921	0.62783
-0.76817	0.088889	0.50903	0.24344	0.2195	-0.53223	0.38847	0.35985	0.35826	-0.85373	-0.68898	-0.8921	0.014006	0.40316	-0.55124	-0.24946	-0.56237
-0.26027	-0.0051363	0.87553	0.082292	-0.25957	-0.17282	0.044451	0.20857	0.89939	-0.69902	-0.62395	0.56592	-0.55694	0.55665	0.11817	-0.55913	-0.22535
-0.34421	-0.081514	0.60297	-0.2687	0.24046	0.48517	-0.4725	0.89669	-0.55598	-0.11248	0.012257	-0.93033	0.12982	0.43403	-0.40564	0.91725	0.34553
-0.6294	0.2215	0.50298	0.74696	0.13196	0.43286	0.83766	0.36827	-0.11118	-0.33413	-0.046187	0.49848	-0.102	0.49573	-0.22867	-0.54899	-0.47759
-0.93039	0.085577	0.47626	0.002627	0.36349	-0.026842	0.17509	0.47201	-0.8805	-0.51349	0.20616	0.33177	0.35892	-0.14616	-0.99799	-0.14046	-0.37664
-0.32162	0.0026743	0.41129	0.40558	0.28345	0.72373	0.038386	0.47545	0.32996	-0.21436	-0.24031	-0.56056	0.20614	0.97786	-0.47206	0.6634	0.11382
-0.56164	-0.10928	0.66653	0.4584	0.60295	0.2927	-0.26434	0.38993	-0.92599	0.31192	-0.73494	0.41617	0.36142	0.67754	-0.32168	0.85738	-0.024748
-0.81593	-0.12307	0.29739	-0.56046	0.19293	-0.57296	-0.073989	0.44108	-0.026719	-0.047249	-0.15485	-0.21612	0.040048	0.31367	-0.51458	0.59637	0.21841
0.21944	-0.056046	0.5546	-0.15321	0.46199	-0.11782	0.050772	0.21313	0.37356	-0.57828	0.20818	-0.36161	-0.79631	0.012258	0.3029	0.25801	0.59202
-0.24341	-0.1638	0.72188	0.55285	0.15673	0.20592	0.052843	0.80908	0.82527	-0.35269	0.39701	-0.90886	-0.062951	-0.033179	-0.69514	0.37101	0.54797
0.18302	0.079781	0.82726	0.46585	0.4086	0.049199	0.33259	-0.17117	0.70265	-0.80161	0.21815	-0.57665	-0.56523	0.055576	-0.35374	-0.67618	0.27258
-0.32768	-0.11699	0.056925	-0.098387	0.72904	0.45214	0.45982	0.50627	-0.22913	-0.16333	0.246	-0.040671	-0.29425	-0.060683	-0.29887	-0.063455	0.34869
0.038038	0.093611	0.31553	-0.30496	0.38921	0.26137	-0.88762	0.36966	-0.15646	-0.16635	-0.53612	0.81199	-0.20239	0.51017	-0.06835	0.56819	0.20296
0.2236	0.11834	0.66424	-0.18346	0.84913	-0.9143	-0.61148	0.7292	-0.0074766	0.40894	-0.83612	0.73125	0.2878	0.60045	-0.39866	0.49785	-0.37942
-0.95855	-0.072299	-0.11472	0.74605	0.39253	0.2873	-0.0087541	0.46036	0.87232	-0.60624	-0.92371	-0.9336	0.22128	0.60341	-0.96915	-0.32414	-0.41901
-0.24695	0.055708	0.73579	0.46066	0.31712	0.005785	0.82284	0.17321	0.48018	-0.74939	0.53491	-0.45079	-0.24057	0.12892	-0.34348	0.12331	0.43899
-0.79989	0.0080412	0.70408	-0.32365	-0.37932	-0.60607	0.1474	-0.21306	0.60687	-0.63111	-0.11973	0.0070359	-0.17376	0.74417	-0.97334	-0.86148	-0.26575
-0.022109	0.30005	0.32323	0.82041	0.27113	0.78377	0.50059	0.23734	0.32829	-0.23359	0.28617	0.62466	-0.0097097	0.034512	-0.64284	0.43832	0.3864
-0.98243	0.2507	-0.41449	0.10446	0.097462	-0.080787	0.3142	0.27667	0.42254	-0.63984	-0.65389	-0.5296	0.17773	0.28197	-0.52789	0.33709	-0.2268
-0.3654	0.092782	0.5302	-0.84533	0.33199	-0.0077373	-0.27216	0.18113	-0.84052	0.091058	0.51325	-0.25236	0.13094	0.68409	-0.30547	0.72681	0.38765
-0.4611	-0.13361	0.5076	0.48051	0.91977	-0.46827	0.19646	0.62675	-0.093125	0.34491	0.43588	0.7422	0.14065	0.80139	-0.13816	0.52969	-0.035066
-0.012752	-0.15504	0.90005	0.27726	0.40753	0.73791	0.42856	0.15042	0.053529	-0.053738	0.010666	-0.28465	-0.28134	0.77306	-0.73817	-0.55355	0.22569
-0.43674	0.16244	-0.23366	-0.12957	0.84368	-0.16895	-0.16206	0.26948	-0.27038	-0.93229	0.76882	0.94952	-0.3579	-0.71469	-0.79512	-0.73693	0.042533
-0.53135	0.023641	0.21831	0.8419	0.81044	-0.001533	-0.042198	-0.092913	0.031862	0.023116	-0.42024	-0.62633	-0.41911	0.10001	-0.6394	-0.50068	0.25389
-0.4023	0.13667	0.15632	0.35061	0.7024	0.45361	-0.097144	0.32131	-0.58122	-0.52234	-0.43213	-0.63998	0.072938	0.33519	-0.36632	0.40063	-0.21323
-0.69958	0.0017178	0.78576	0.28342	0.22087	-0.3032	0.88388	0.95405	-0.35518	-0.66452	0.23059	-0.15222	0.24932	0.32699	-0.30947	0.84819	-0.018
-0.98323	-0.09888	-0.43767	0.68796	0.9168	0.85107	0.47299	0.2193	-0.48308	-0.94648	0.042441	0.48932	-0.37673	0.52421	0.014139	-0.42457	-0.41473
-0.72242	-0.12332	0.86756	0.78256	-0.13789	0.7513	0.78349	0.33781	0.2806	-0.70589	-0.7932	-0.73254	0.23027	0.90188	-0.45968	0.65576	0.19971
0.15345	0.36018	0.22831	0.15436	0.70604	0.80178	0.19241	0.27238	-0.88205	-0.31741	0.43133	-0.35274	0.15687	0.1525	-0.83768	0.10622	-0.19155
-0.86731	-0.055412	0.084081	-0.08697	0.37672	-0.056822	0.21122	0.51943	-0.37511	0.19963	-0.88305	0.032171	0.26408	0.62664	-0.28138	0.45668	-0.40512
-0.9275	-0.081074	0.48454	0.36436	0.14873	0.11701	-0.36089	0.92494	0.11093	-0.28463	0.26071	0.34381	0.56774	0.38955	-0.76258	0.86497	-0.15682
-0.75508	0.084361	0.064077	-0.17756	0.39498	-0.49068	-0.68296	0.16149	0.24007	-0.10074	0.10333	0.80469	-0.091138	0.4365	-0.78753	-0.98341	-0.49854
-0.71469	-0.012753	0.046252	0.42037	0.40845	0.19026	0.71925	0.77274	0.45767	-0.66105	-0.83345	0.39898	-0.023558	-0.017827	-0.41698	0.82384	0.60647
-0.85973	0.24316	-0.57984	-0.67243	0.27721	-0.071082	-0.28949	0.17149	-0.0030977	-0.93522	-0.16974	-0.17595	0.38216	0.59048	-0.89545	0.47151	-0.23951
-0.026841	0.37966	0.32635	-0.38341	0.30946	0.17461	-0.38684	0.59226	-0.38052	-0.89477	-0.72647	-0.1986	0.21576	-0.41025	-0.91551	0.28534	0.26091
-0.7289	-0.00061269	0.58902	0.37605	-0.286	0.72416	0.25852	0.4176	0.41	-0.12631	-0.76529	-0.7371	0.06993	0.9156	-0.71767	0.52938	0.44546
-0.53609	-0.095694	0.36558	0.20247	0.43839	-0.1096	0.51371	0.93738	0.1495	-0.65657	-0.29055	-0.65076	0.033273	-0.039731	-0.46922	0.89758	0.49779
-0.88235	0.10074	-0.22451	0.53701	0.87717	-0.7946	0.076703	0.1682	0.65698	-0.426	0.79907	0.97925	0.084267	0.52633	-0.96724	-0.63333	-0.57133
-0.2749	-0.1219	0.28436	-0.17305	0.83115	0.14843	-0.8374	0.51609	-0.26866	-0.49982	-0.55001	-0.54322	0.044179	0.44404	-0.43477	0.41212	0.15306
-0.59705	-0.10524	0.053808	0.82734	0.73692	0.53378	0.90083	0.48913	-0.068769	-0.67037	-0.91909	-0.62278	-0.6239	-0.084265	0.34993	-0.47792	-0.15932
-0.88131	-0.071909	0.26931	0.25381	0.84892	-0.48478	0.0011857	0.1467	-0.56383	-0.99432	0.26821	0.84867	-0.029768	-0.26635	-0.98414	0.011464	0.37591
-0.014384	0.025669	0.5596	0.39119	0.81057	0.091035	-0.095148	0.12052	-0.062917	-0.71337	0.43727	0.75451	-0.39868	0.42004	-0.048048	-0.76514	-0.4102
-0.052492	0.090506	0.62855	0.52326	0.49057	-0.23089	0.69493	0.29796	0.72482	-0.046806	-0.56726	0.0091041	0.013735	0.00062448	-0.70347	-0.40567	-0.28768
-0.1165	0.11071	0.4289	-0.29419	0.19539	0.37464	-0.42402	0.68649	0.12473	-0.61164	0.94953	0.96006	0.15816	0.13153	-0.87262	0.46288	0.40613
-0.58166	0.28406	-0.40952	-0.00041912	0.57009	0.009649	-0.36993	0.54677	0.20572	-0.53952	0.52966	-0.85755	-0.070243	-0.0049887	-0.46262	-0.059646	-0.12492
-0.83457	0.041156	0.72475	0.63009	-0.0057306	-0.37311	0.28315	0.62712	0.45748	-0.31518	0.5591	-0.048397	0.3454	-0.046487	-0.78028	0.38633	0.043338
-0.92886	0.10637	0.90241	0.9624	-0.40019	-0.87752	0.13052	-0.076109	0.91762	-0.95749	0.78987	0.2432	-0.42814	-0.16073	-0.39098	-0.12797	0.38953
-0.2938	0.26593	-0.029048	-0.25178	0.85497	-0.39922	-0.52006	0.46019	-0.21349	-0.38583	0.91587	-0.73427	0.35781	0.70192	-0.34899	0.58733	-0.43335
-0.33541	0.026858	0.074611	0.1999	0.88609	0.081794	0.12058	0.46815	0.21228	-0.72244	0.39607	0.045954	0.30579	-0.027588	-0.64669	0.94743	0.46006
-0.63514	-0.065558	0.51368	-0.58576	0.50577	-0.44046	-0.30579	0.14505	-0.46721	-0.8302	-0.30576	-0.11003	-0.076692	0.65489	-0.33932	-0.18375	-0.16655
-0.67028	0.16594	0.88642	0.30635	-0.63718	0.43832	0.059299	0.30279	-0.051616	-0.61624	0.78627	0.88418	-0.40959	-0.44353	-0.60446	-0.058906	0.59454
-0.43519	0.059357	0.72676	-0.47003	-0.17245	-0.32004	0.66027	0.57769	-0.20712	-0.31911	0.90114	0.56201	-0.39768	-0.18873	-0.12351	-0.16214	0.067353
-0.68716	0.072073	0.37025	-0.34359	-0.029277	-0.22069	0.18446	0.42814	0.1444	-0.48161	0.60634	0.52668	-0.041012	0.41116	-0.47202	0.52789	0.37099
-0.056761	0.22611	0.84412	0.15163	0.010899	0.10227	-0.1748	0.28057	0.094007	-0.6677	0.27278	-0.52274	-0.3231	0.86281	0.89356	0.43434	-0.25481
-0.69045	-0.0037211	0.76935	0.81219	0.74984	-0.53525	0.95967	-0.013562	-0.69025	-0.59807	-0.61879	0.57343	-0.33705	-0.3845	-0.77991	-0.64013	0.083695
-0.81138	0.019073	0.74503	-0.45689	-0.65564	0.20382	0.6485	-0.16212	-0.074733	-0.72108	0.37458	0.78281	-0.69548	0.66058	-0.0039848	0.19161	0.85577
-0.81089	-0.13648	0.17181	0.21407	0.62027	0.11662	0.50906	-0.1464	-0.3281	0.0055226	0.58689	0.4725	-0.20432	0.87103	-0.92677	0.04744	0.50136
-0.4344	0.040416	0.77925	0.52927	0.31076	0.086034	0.47218	0.26649	0.23349	-0.31761	0.055798	0.65057	0.14366	0.60634	-0.65739	0.30576	0.18159
-0.22596	0.09063	0.37868	0.62256	0.62007	0.15965	0.38741	0.91655	-0.051562	-0.5306	0.20233	-0.63381	-0.17678	0.21516	0.095076	0.1744	-0.30992
-0.72682	0.40661	-0.59684	0.37424	0.28173	0.76211	-0.89019	0.62665	-0.21194	-0.19662	0.94484	0.33788	0.47266	0.13854	-0.89346	0.28443	-0.53723
-0.32433	0.16643	0.83341	0.30052	0.329	0.33708	-0.11815	0.75953	-0.74152	-0.18989	0.98459	-0.08063	0.64363	-0.29588	-0.84302	0.80017	-0.015929
-0.45192	0.12977	0.50665	-0.1437	0.76924	-0.49867	0.10583	0.40497	-0.72118	-0.18273	-0.75431	0.35365	0.31061	0.48769	-0.6553	0.30521	-0.22203
-0.94996	0.13616	-0.41862	0.49042	0.76993	0.78735	0.69893	-0.49412	-0.64502	-0.35677	-0.32786	-0.37621	0.079181	0.97329	-0.78378	-0.1129	-0.092159
-0.83929	0.046883	-0.46902	-0.26239	0.82544	0.23005	-0.13895	0.28772	-0.46051	-0.2817	0.64195	-0.12661	0.37514	0.5913	-0.64049	0.58014	-0.21501
-0.54571	-0.046644	0.79705	0.84573	0.13027	-0.069825	0.58121	-0.31291	0.60048	-0.22164	0.66041	-0.054379	-0.67175	0.11387	-0.59985	-0.76427	0.31614
-0.38638	0.090123	0.27961	0.86803	0.61565	0.95741	0.60091	0.16145	-0.39035	0.28835	-0.58138	0.027481	0.35407	0.97657	-0.46945	0.50488	-0.1894
-0.81002	-0.028326	0.4126	0.15742	0.025653	0.37978	0.27703	0.09975	-0.098558	-0.28936	0.14625	-0.52942	-0.49586	0.72687	0.25287	-0.6234	-0.384
-0.33366	-0.014754	0.82815	0.039285	0.13696	-0.74171	0.33293	0.19802	0.74015	-0.75934	-0.45877	-0.064663	-0.66279	0.18452	0.25969	0.21977	0.50204
-0.84437	-0.17229	0.66949	-0.66607	-0.24381	0.50114	0.074185	0.33258	-0.72174	-0.13828	-0.98966	-0.39978	-0.037426	0.94688	-0.35253	0.56423	0.24203
-0.83999	0.079387	0.9302	0.62943	-0.070724	0.35061	0.019693	0.29218	-0.546	-0.031048	0.13922	-0.38078	0.015974	0.1786	-0.83917	-0.089985	-0.087652
-0.15078	0.072409	0.27654	0.96097	0.44701	0.72962	0.4214	0.68833	0.59101	-0.84998	-0.95855	-0.1444	-0.055618	0.3518	0.0091475	0.79399	0.22466
-0.033565	0.37508	0.8257	0.24221	-0.44171	0.91896	0.056613	0.66742	0.014163	-0.098851	-0.15309	-0.057076	0.13182	0.018054	-0.96379	-0.014336	0.075076
-0.62222	-0.11732	0.051741	-0.38676	0.81008	-0.18351	0.89116	0.65047	-0.74219	-0.53852	-0.27367	-0.24593	-0.44557	0.38973	0.19511	-0.15481	-0.28544
-0.72843	-0.043867	0.44381	0.10303	0.56573	-0.49351	0.82523	0.18632	0.10339	-0.99718	-0.65344	0.83172	-0.2985	0.27195	-0.50948	-0.13685	0.3442
-0.74568	-0.16521	0.37257	-0.19367	0.19951	-0.14082	-0.47872	0.65552	0.15303	-0.74494	0.11784	0.42016	0.18236	0.1595	-0.85466	-0.045205	-0.35261
-0.71564	0.11332	-0.14918	-0.040851	0.48341	-0.75608	0.44188	0.96962	0.48981	-0.25846	-0.89552	0.28592	-0.20896	0.07258	-0.1934	-0.48625	-0.49935
-0.62938	0.079963	-0.25745	0.094649	0.8452	-0.48651	0.10477	0.06402	0.24975	-0.64631	-0.16242	-0.017573	-0.28998	0.22513	-0.48687	-0.92225	-0.51649
-0.73648	0.0073683	0.3382	0.99362	0.28616	-0.235	0.40277	0.68724	0.51862	-0.052713	0.66531	-0.06777	0.01855	-0.56455	-0.89122	0.026169	0.23113
-0.14352	-0.012393	0.49808	0.019125	0.57048	0.44958	-0.5709	0.37106	-0.31647	-0.22252	0.0069062	0.32489	-0.28394	0.83307	0.040211	-0.45965	-0.44628
-0.48492	0.039659	0.89842	-0.049349	-0.31696	0.089542	0.90974	0.01607	0.3385	-0.79966	0.28063	0.47146	-0.23039	0.61658	-0.30333	-0.63028	-0.2672
-0.11208	0.0646	0.88136	-0.53322	0.36733	-0.4398	-0.11204	-0.26317	-0.53485	0.11552	0.044153	0.87629	-0.63048	0.63656	-0.38158	-0.86516	-0.019521
-0.86715	0.31903	-0.34822	-0.11753	-0.079547	-0.066895	0.24666	0.34946	0.19228	-0.35709	0.066811	-0.29616	-0.47108	0.45101	0.17986	-0.1748	-0.26805
-0.38769	0.24917	-0.1497	0.43991	0.65851	0.42666	-0.83202	0.44841	0.031928	-0.32854	0.69942	-0.19803	0.49935	0.69697	-0.61432	0.57042	-0.61825
0.027505	0.29199	0.90112	-0.28291	-0.029395	-0.33869	-0.093368	0.52635	0.080894	-0.74708	0.053275	-0.22542	-0.32063	-0.038769	0.032666	0.047056	0.10005
-0.54076	0.13004	0.12248	-0.37481	0.5875	-0.35957	0.13307	0.31647	-0.19831	-0.73195	0.26577	0.3487	-0.05319	0.67493	-0.43253	-0.44147	-0.52124
-0.57746	0.16293	0.13217	-0.6428	0.1848	-0.12385	-0.36193	0.61815	-0.19474	-0.25397	0.68981	0.038839	0.62204	0.35535	-0.90415	0.79817	-0.28521
