# Supplementary material for: Distinct cellular states determine calcium signaling response
Source: Mol Syst Biol. 2016 Dec 15;12(12):894. doi: 10.15252/msb.20167137 (PMC5199124; doi:10.15252/msb.20167137)
Supplement: Supplementary file 6 — Source Data for Figure 3 [file MSB-12-894-s005.zip › parameterDistributionGroup/parameterDistribution162.csv]

0.24164	0.20769	0.5159	0.62999	0.38862	0.34623	-0.90718	0.13828	0.21943	-0.97518	-0.73961	-0.89762	0.42808	-0.73465	-0.55638	0.96441	-0.07328
-0.21117	-0.027681	0.60499	0.25559	0.25348	0.96523	-0.038192	0.46693	-0.62506	-0.57283	-0.15386	0.20902	-0.15963	0.60582	0.48708	0.1643	-0.78343
-0.76586	0.069275	0.28007	0.43717	0.2596	0.30225	0.13811	0.47727	-0.50122	0.17285	0.022442	-0.20097	-0.19578	0.54214	0.064349	-0.1607	-0.63468
0.21247	0.13642	0.27161	-0.016395	0.80883	-0.44006	0.69769	0.34112	0.61498	-0.028975	0.45181	0.99811	0.62639	0.34152	-0.29932	0.92321	-0.80532
-0.95917	-0.12366	0.59522	-0.29829	-0.32491	-0.048028	-0.57525	-0.15414	-0.33324	-0.73654	-0.070404	0.99378	0.29317	-0.077291	-0.19959	0.88443	-0.24505
-0.45187	-0.029524	0.62016	0.004891	0.014007	-0.19416	-0.10231	0.42355	0.10956	-0.76241	-0.20133	0.37889	0.22002	-0.021942	0.13277	0.4659	-0.8171
-0.41434	0.056116	0.55403	0.1975	0.37754	-0.27228	-0.2286	0.58722	-0.16911	0.00044049	0.094563	-0.14866	-0.20861	0.32443	0.46904	0.60412	-0.073905
-0.562	0.067721	-0.054845	0.076411	0.55822	-0.17217	-0.98706	0.49669	0.20678	-0.13912	0.25511	-0.26054	0.0083495	-0.18722	-0.23698	0.8298	0.31364
-0.18008	0.05916	0.42168	0.31166	0.63209	0.75529	-0.11876	0.67411	-0.22352	-0.57636	-0.66129	-0.30857	-0.092552	0.30469	-0.090468	0.94348	0.4543
-0.84281	0.16498	-0.062299	-0.14783	0.12266	-0.28568	0.33152	-0.19981	0.16394	-0.91859	-0.12665	0.50648	0.35304	0.54655	-0.0065205	0.8908	-0.5085
-0.070709	0.053418	0.43518	0.31422	0.98692	-0.67263	0.43162	-0.18018	0.19081	0.074086	0.083784	0.37923	-0.35553	0.69789	-0.041719	-0.13631	-0.15862
-0.39273	-0.060744	0.071939	0.14814	0.90357	0.37916	0.2211	-0.26612	-0.17588	-0.63902	0.31193	-0.80936	-0.15317	0.96718	0.033705	0.2102	-0.21654
-0.45876	-0.028078	0.73244	0.88836	0.78307	-0.87715	-0.15014	-0.09733	0.4748	-0.6101	0.15222	0.1266	0.030205	-0.42907	-0.69477	0.99361	0.87231
-0.75715	0.18745	0.38095	0.31377	0.39228	0.33619	0.88866	-0.27344	-0.7494	-0.75085	0.34679	0.16089	0.10745	0.36992	-0.13125	0.48123	-0.32125
-0.30577	-0.16664	0.72275	0.26402	0.35321	0.076731	-0.22558	0.15094	0.20396	-0.70679	-0.82193	-0.89428	0.24179	0.72649	0.3367	0.93542	-0.50897
-0.86757	-0.053878	-0.074666	-0.22714	0.98172	-0.42948	0.28232	-0.40695	-0.10175	-0.8795	-0.56492	0.15754	0.18098	0.96911	-0.85709	-0.25136	-0.59784
-0.097232	-0.033007	0.66135	0.84471	0.44113	0.75834	-0.36572	0.32453	0.58029	-0.76392	-0.46083	0.34812	-0.0099343	0.72708	-0.043125	0.78575	0.17704
0.39698	0.18397	0.4623	0.45421	0.80651	-0.30287	-0.22252	0.49776	0.82913	-0.25942	0.28126	0.33389	-0.010816	-0.071034	-0.11082	-0.18247	-0.73019
0.35926	0.037079	0.95489	0.63424	0.56113	0.23114	0.92393	-0.51234	0.44028	-0.89642	0.051525	0.24314	0.0071012	0.83344	-0.0028767	0.16372	-0.45909
0.34125	0.29576	0.12644	-0.63388	0.43035	-0.1869	-0.24567	0.019732	0.19974	-0.2048	-0.087099	0.55055	0.1159	0.37112	-0.32143	0.12103	-0.44899
-0.46148	0.032923	0.22175	-0.091206	0.21252	0.35292	-0.28701	0.14357	0.28708	-0.32044	0.18998	0.88226	0.17937	0.15486	-0.75718	0.51726	0.06574
-0.85912	-0.0027489	0.59842	-0.011648	0.24923	-0.11261	0.87677	-0.69894	-0.90131	0.023844	0.51389	-0.51371	0.73488	0.65279	-0.89836	0.7885	-0.49032
0.076358	0.044045	0.49356	-0.41936	0.42567	0.46414	0.70329	0.45373	-0.48039	-0.13518	-0.40705	-0.13568	0.015523	0.37447	-0.28686	-0.23028	-0.72509
-0.47803	0.12366	0.061191	0.10343	0.6042	0.45338	-0.43064	0.11931	-0.53172	-0.45882	0.20631	0.61521	0.035601	-0.10072	-0.027883	0.80448	0.0035737
-0.39852	0.063925	-0.10913	0.28411	0.5161	0.88538	-0.87301	0.060585	-0.46885	-0.75667	0.52988	-0.94218	0.083065	-0.33597	-0.30076	0.69912	0.075053
-0.14206	0.061145	0.11901	-0.13841	0.9642	0.18377	-0.55571	-0.10052	-0.30793	-0.59235	0.87582	0.32621	0.20258	-0.29039	-0.62422	0.7927	0.31639
-0.43619	-0.057476	0.7401	-0.068407	0.076279	0.21998	0.32728	0.2232	-0.43557	-0.54615	0.79403	0.22825	-0.43062	0.56354	0.8023	0.037633	-0.6484
0.098785	-0.12505	0.68942	-0.40268	0.89645	0.25977	-0.63885	-0.31302	-0.76865	-0.7361	0.15656	0.016039	0.092492	0.43855	-0.52228	0.0018619	-0.43309
-0.86415	0.018094	0.5246	-0.68467	0.41002	-0.53553	-0.60283	0.37729	-0.99736	-0.58811	-0.36343	0.897	0.30605	-0.23379	-0.79932	0.62214	0.054557
-0.21249	0.0040251	0.37968	0.42342	0.75986	0.2036	0.49079	0.41421	-0.18975	-0.55037	0.14156	-0.37732	-0.35623	-0.41772	-0.068749	0.60943	0.74433
-0.50811	0.079071	0.48641	0.42928	0.67934	-0.35645	0.041313	-0.62705	-0.13231	-0.87499	0.45387	-0.46459	-0.14807	-0.40516	-0.96126	-0.43151	0.12842
-0.34191	-0.016062	0.71307	0.2068	0.65425	-0.1393	0.31175	-0.0031471	-0.59108	-0.90725	-0.12655	-0.78788	-0.34216	-0.56958	-0.51972	-0.12967	0.39842
0.06222	0.32083	0.63977	-0.41404	-0.19075	0.62495	-0.85144	0.67111	-0.020677	0.013168	-0.76204	0.49716	0.25862	0.68508	-0.74701	-0.36201	-0.74333
-0.71824	0.124	0.05389	0.60272	0.51581	0.84705	0.46389	-0.27534	-0.75611	-0.027165	0.81975	-0.71076	-0.59592	0.9794	0.71006	-0.19103	-0.40476
-0.83864	0.0072239	0.78497	0.36369	-0.50325	0.2837	0.48612	-0.13295	-0.14843	-0.54778	-0.87926	-0.65097	-0.15774	0.46896	0.093604	-0.043818	-0.63951
-0.47668	-0.071277	0.089294	-0.035322	0.44223	0.62882	-0.41792	0.040934	-0.047187	-0.2666	-0.85713	-0.068876	0.5064	0.10051	-0.94136	0.37915	-0.36549
-0.07741	0.051092	0.35112	-0.10629	0.71536	0.63779	-0.48082	0.93009	-0.7774	-0.19049	-0.13969	0.5591	0.64298	-0.14332	-0.74978	0.24099	-0.93433
-0.61824	-0.1534	0.68321	-0.93564	0.15209	0.093983	0.47032	0.30456	-0.75612	-0.6222	0.49059	-0.13063	0.048579	-0.09224	-0.88308	-0.22536	-0.16705
0.50023	-0.17413	0.80098	-0.11519	0.67165	0.71166	-0.28888	0.48979	-0.26808	-0.58427	-0.52396	-0.56711	-0.59128	0.4173	0.43099	-0.57927	-0.61337
-0.25113	0.31709	-0.19269	0.043623	0.3091	0.40619	-0.14815	0.22793	0.30468	-0.57651	0.90474	-0.63626	0.19329	0.6438	0.15011	0.96459	-0.23603
-0.66117	0.076384	0.76214	0.97573	-0.31655	-0.023126	0.48711	-0.4077	0.9864	-0.23097	-0.3966	0.76827	-0.21519	0.70951	0.077313	0.47948	-0.037267
0.059616	-0.14948	0.43147	-0.29141	0.77188	-0.55127	0.3268	0.17513	0.28953	-0.053963	-0.15112	0.17415	-0.094253	0.92746	0.61959	0.64074	-0.47372
-0.49222	0.20347	-0.043389	0.60546	0.63404	0.314	0.49649	0.29813	0.4349	-0.29043	-0.012522	-0.71218	0.043625	0.0016498	-0.48936	0.86002	0.39986
-0.61965	-0.040231	0.36323	0.13896	0.27757	-0.3718	0.1379	-0.84797	0.38543	-0.6495	-0.10534	-0.28871	0.26147	0.52769	-0.72918	0.6828	0.045435
-0.56864	0.12874	0.3931	0.40306	0.29515	0.048519	0.20213	-0.17603	-0.55465	-0.6248	0.51685	0.85682	-0.063687	-0.42443	-0.18236	-0.0055178	-0.45267
-0.68137	-0.086209	0.67189	0.6192	0.25982	-0.34635	-0.23211	-0.28077	0.35272	-0.31252	0.5191	0.13435	0.13676	-0.14609	-0.99611	-0.23947	-0.13763
-0.48758	-0.08686	0.35465	-0.052313	0.3563	-0.074448	0.26879	0.18417	-0.12387	-0.57519	-0.013005	0.15914	0.085476	-0.2005	-0.60735	-0.21747	-0.61886
-0.39073	-0.078894	0.73108	-0.1852	0.17136	0.81628	0.54669	0.36807	-0.88319	-0.40711	0.3213	-0.015196	0.37213	0.47796	-0.37993	0.36366	-0.76527
-0.59044	0.25345	0.40492	0.77536	0.10912	-0.24474	-0.44618	-0.1235	0.66707	-0.20567	-0.16113	0.93074	-0.0034966	0.051975	-0.19081	0.26303	-0.28186
-0.75692	-0.04687	0.66589	-0.075904	-0.10687	0.24653	0.16606	0.97484	-0.81507	-0.89323	-0.14275	-0.17044	0.3289	-0.94883	-0.60122	0.12198	-0.60901
0.15598	0.26544	0.094841	-0.2218	0.67606	0.42071	0.83177	-0.3464	-0.090979	0.060947	-0.80215	-0.64715	0.36556	0.60032	-0.76269	-0.23005	-0.8479
-0.57728	-0.25214	0.36834	-0.38977	0.0058387	-0.20935	-0.98795	0.76336	0.72159	-0.34822	-0.72812	-0.53015	0.23725	0.25062	-0.7811	0.40995	-0.13113
-0.45242	0.085939	0.16148	0.058066	0.40103	-0.30022	-0.22116	0.67178	0.44927	-0.85569	-0.23462	0.11308	-0.56203	0.71402	0.44082	-0.86824	-0.98829
-0.97409	-0.079974	0.077719	-0.042769	0.61426	-0.16702	0.57025	-0.16201	-0.078561	-0.2579	0.073351	0.37757	0.29259	0.44935	-0.9203	0.77968	0.34972
-0.81364	-0.12804	0.31837	0.12018	0.29092	-0.1839	0.49609	0.034236	-0.2985	-0.47946	0.49274	-0.66403	-0.41783	0.25306	0.28721	0.87626	0.62112
-0.081372	0.012341	0.55253	-0.52518	0.34747	-0.54744	-0.057511	0.10472	0.33751	-0.93372	-0.14704	-0.029569	-0.4649	0.18369	0.12822	-0.48017	-0.46087
-0.66708	0.052079	0.076565	-0.15754	0.028769	0.58529	-0.74477	-0.25448	-0.14586	-0.32663	0.31447	-0.33341	-0.15676	0.467	-0.33275	-0.48455	-0.54018
-0.65982	0.07176	0.46091	0.47578	0.57657	-0.89499	-0.66561	0.54456	-0.51269	-0.79563	-0.6971	0.29506	-0.27089	0.1082	0.63469	0.68533	-0.23352
-0.080328	0.17571	0.5382	-0.96123	-0.03835	-0.94329	-0.39988	-0.13168	0.42364	-0.9259	0.60557	-0.2952	-0.42508	0.16262	0.20962	0.31013	0.10497
-0.31293	-0.054693	0.99933	0.66647	0.14244	-0.46993	-0.28079	0.26102	0.14184	-0.39705	-0.052709	-0.5058	0.06801	-0.53955	-0.25104	0.33169	-0.26633
-0.021028	0.10162	0.87349	0.66584	0.47698	0.050128	0.79672	-0.13278	0.097633	-0.091628	0.45042	0.70348	-0.47223	-0.0076718	-0.14359	-0.75069	-0.28741
0.91608	0.20322	0.82899	-0.36676	0.80183	0.72425	-0.14136	0.055512	-0.48172	-0.81419	0.29512	-0.78343	-0.1129	0.90179	-0.13532	-0.0082471	-0.4833
0.12361	-0.15328	0.44847	0.43751	0.93994	0.16756	0.43385	-2.6862e-05	0.49749	-0.35075	0.18969	0.34275	-0.51818	-0.68401	-0.89345	-0.56776	0.74609
0.15559	0.28017	0.13268	-0.084772	0.89294	0.3497	-0.57932	-0.7631	-0.60039	-0.74366	0.41106	0.51519	0.20263	0.94769	-0.19031	0.048966	-0.95074
0.27583	-0.16948	0.64021	-0.048256	0.69421	-0.22452	-0.70562	0.63373	0.24372	-0.28486	-0.71741	-0.35705	0.20566	-0.061545	-0.10168	0.53864	-0.52293
-0.865	0.060151	0.016361	-0.17258	0.32338	-0.87796	-0.86999	-0.21681	0.54146	-0.52135	-0.20706	-0.091228	-0.10897	-0.46263	-0.91652	0.16567	0.49921
-0.94102	0.15581	-0.373	0.74244	0.24394	-0.2762	0.72187	0.50046	0.85839	-0.32483	-0.36741	-0.1952	-0.68096	-0.9571	-0.11173	-0.71683	0.0169
-0.62908	-0.049527	0.26683	0.62499	0.64869	0.34638	0.42304	0.2501	-0.47357	-0.34538	-0.25304	-0.077003	-0.53056	-0.20723	-0.082479	-0.60386	-0.26255
-0.86214	-0.14134	0.16732	0.76667	-0.15992	0.35515	0.79418	0.83048	0.90617	-0.57952	-0.2045	-0.030736	-0.32734	-0.028997	-0.20126	-0.59881	-0.55943
-0.50374	0.27835	0.40106	0.93178	0.43021	0.85034	0.4405	0.17795	-0.30852	-0.30808	-0.30571	-0.40075	0.71184	0.087577	-0.7061	0.25527	-0.99532
-0.33258	-0.4744	0.44588	-0.62999	0.85514	-0.41484	0.9157	-0.064686	-0.56839	-0.021774	-0.73464	0.27895	-0.070672	0.99611	0.1214	0.38322	-0.42269
-0.31525	-0.10188	0.25607	-0.36956	0.5892	-0.6615	0.19069	0.083435	0.4541	-0.61157	0.50797	0.83598	-0.66342	0.20834	0.60894	0.00045069	-0.019714
0.4063	0.32343	0.25948	-0.75065	0.56261	0.20952	0.10605	-0.092625	-0.6478	-0.62082	-0.19297	0.18113	-0.36026	-0.67654	-0.51559	-0.51602	-0.012885
0.27877	0.0087332	0.89313	0.47933	0.70872	0.72642	0.3044	0.098261	-0.73213	-0.062657	-0.41161	0.15553	0.63522	0.13468	-0.49746	0.89844	-0.60888
0.37922	0.17706	0.47162	0.080666	0.32075	0.55905	-0.22764	-0.44143	0.26839	-0.9131	0.52764	-0.68358	-0.33412	0.59035	-0.14862	-0.084027	-0.044895
-0.64352	0.018068	0.060267	-0.70029	0.34808	-0.52012	-0.21968	0.31861	-0.351	-0.14129	0.35069	0.66028	-0.032668	0.1031	-0.056098	0.90938	0.25169
-0.64756	-0.10472	0.41381	0.94783	0.31288	0.41634	0.10346	0.55953	0.53772	-0.62443	0.70086	-0.011842	0.44919	0.40263	-0.2735	0.37281	-0.83238
-0.58637	-0.062729	0.37345	-0.062807	0.027657	-0.055665	-0.18516	0.60868	0.59995	-0.83132	-0.049467	-0.69282	-0.43735	-0.44106	-0.52334	-0.8032	-0.18057
-0.12879	0.14126	0.41404	-0.64355	0.91628	-0.55771	0.72362	-0.36123	-0.52012	-0.85688	0.67814	0.18362	-0.0011841	-0.28439	-0.98933	-0.71568	-0.37245
-0.61561	0.41847	-0.43526	-0.37999	0.49087	0.13821	-0.46393	0.55474	-0.78994	-0.73884	-0.7773	-0.77076	-0.0075247	0.11519	-0.12214	0.2905	-0.40836
-0.59889	-0.27342	0.50585	0.46291	0.87543	-0.79004	0.8131	0.43543	-0.11019	0.062123	0.86145	-0.18259	-0.1192	0.50144	0.11137	0.97996	0.31893
0.15114	0.041412	0.58509	-0.56284	0.86978	-0.17006	-0.64056	0.32297	-0.36668	-0.93177	0.35496	-0.60616	0.15223	-0.58625	-0.84219	-0.0004527	-0.14976
-0.62557	-0.059845	0.36171	-0.60487	0.49101	-0.93939	-0.69499	0.16026	-0.91829	-0.19224	-0.49272	-0.43957	-0.33817	-0.29634	-0.00058412	0.59759	0.47591
-0.24737	0.20384	0.17054	0.63277	0.98298	-0.67204	-0.42039	0.26956	0.01417	-0.67804	0.16332	-0.32953	0.23141	-0.57354	-0.54417	-0.099713	-0.81921
0.31727	-0.074543	0.66699	-0.24753	0.67002	0.048102	-0.67056	0.23198	-0.0794	0.28828	0.18745	-0.42564	0.66369	0.66576	-0.62372	0.64893	-0.80009
-0.439	0.026368	0.71552	0.15795	0.44083	0.54676	-0.19938	-0.020375	-0.82607	-0.99051	-0.86437	0.52441	0.34269	0.53083	-0.38894	0.55799	-0.52637
-0.16949	0.17014	0.83052	0.94061	0.27608	0.43995	-0.012209	-0.40234	-0.33686	-0.50247	0.39152	-0.55296	-0.17949	-0.33661	-0.41749	-0.20014	-0.21546
0.26647	0.16202	0.82573	0.52977	0.64936	0.5103	0.75921	0.073761	-0.47007	-0.77247	-0.042202	-0.25873	0.18882	-0.35844	-0.34429	0.65982	-0.047753
0.075943	-0.14236	0.80391	-0.11237	0.97578	-0.89821	0.29249	0.94803	0.096809	0.11655	-0.19757	-0.32952	-0.015015	0.22053	-0.49886	-0.30443	-0.4892
-0.050952	0.12613	0.71682	-0.050298	-0.033947	0.82592	0.047293	0.14461	-0.30703	-0.91864	0.74023	-0.075256	-0.27801	0.10696	-0.24006	-0.62308	-0.49589
-0.6839	-0.02764	0.86793	0.39353	0.2862	-0.29267	0.033328	0.18592	-0.749	-0.88657	-0.47909	-0.43361	-0.58021	0.30643	0.49871	-0.2585	-0.4672
-0.68724	0.066323	0.80715	-0.06894	-0.63064	-0.64517	0.78784	0.43732	0.60456	-0.27055	0.13649	0.86584	-0.055297	-0.50601	-0.59788	0.8718	0.79539
-0.80574	0.27924	-0.20852	0.97715	0.43338	0.71781	-0.9661	-0.28605	-0.5166	-0.23928	-0.71053	0.028741	-0.06968	0.7131	0.31471	0.24523	-0.61428
-0.4629	-0.098356	0.28624	-0.67353	0.21841	-0.60521	-0.67353	0.88308	0.42496	-0.85697	0.13373	-0.1943	0.14452	0.21672	0.14432	0.60378	-0.54402
0.145	-0.18109	0.7581	-0.054599	0.97287	-0.19499	0.34042	0.95263	-0.1453	-0.60504	0.46533	0.11433	-0.17236	-0.23701	-0.28054	0.13281	0.17459
-0.53419	0.25872	0.085107	-0.72965	-0.077521	0.9588	-0.13535	-0.33427	-0.75777	-0.5519	0.62981	0.24446	0.71832	0.77389	-0.7284	0.38154	-0.94878
-0.15502	0.15121	0.3717	-0.15652	0.16942	0.032775	-0.5738	-0.070769	0.26534	-0.87272	-0.49416	-0.20179	0.1025	0.88808	0.31026	0.69297	-0.53559
0.040741	-0.11773	0.81875	-0.26591	0.54556	-0.38887	0.78451	-0.27674	0.32129	-0.58317	-0.028565	-0.33414	-0.16916	0.68724	-0.24223	-0.23418	-0.38462
0.0051601	-0.090076	0.85014	0.36336	0.64464	0.69455	0.46219	0.48837	-0.93713	-0.43258	0.12729	0.39858	-0.23163	0.10339	0.15051	0.83804	0.30611
0.049397	0.38668	0.079463	-0.080793	0.395	0.93141	0.3245	-0.68465	-0.93207	-0.44462	-0.59983	-0.76945	-0.24641	0.23939	-0.70477	-0.80515	-0.40052
0.32481	0.24501	0.027818	-0.63592	0.87934	0.51704	0.54621	-0.31212	-0.18348	-0.078398	-0.029544	-0.20769	-0.027867	0.6426	-0.88936	-0.14244	0.09615
-0.74335	-0.20416	0.22948	-0.01207	0.69324	0.38832	0.31529	0.19089	-0.53308	-0.79904	-0.51573	0.97844	0.3996	-0.088515	-0.87538	0.30367	-0.14821
-0.755	-0.18388	-0.50869	0.26128	0.75712	0.73634	0.21764	0.25681	-0.020505	0.18224	-0.44985	0.48462	-0.24644	0.11133	-0.69445	-0.91126	-0.39364
-0.1552	-0.0015975	0.63137	-0.9449	0.044035	0.098805	-0.6667	0.56206	-0.1553	-0.56006	-0.49212	0.16835	-0.37701	0.44318	-0.10366	-0.81246	-0.51651
-0.48317	0.22958	-0.52497	-0.12525	0.94383	-0.03376	-0.72607	0.61373	0.28569	-0.93075	-0.80843	0.016278	0.44438	-0.63414	-0.85573	0.23664	-0.4771
-0.56046	-0.046847	0.11002	0.20271	0.2788	-0.016778	-0.058286	0.081846	0.545	-0.38021	0.21852	-0.51484	-0.20955	0.082829	-0.23152	0.20389	0.16826
-0.17144	-0.0069501	0.78956	0.036883	0.70756	-0.36069	-0.15445	-0.14631	-0.91864	-0.20959	0.27249	0.42408	-0.22692	-0.038522	-0.0066012	0.8171	0.61762
0.26026	0.075204	0.31426	-0.29194	0.94007	0.57608	0.73634	-0.40184	-0.69104	-0.94724	-0.50653	-0.099957	-0.27424	0.084377	-0.61074	-0.1661	0.2374
-0.93101	-0.27953	0.82185	-0.53839	0.22505	-0.63665	-0.93707	0.96815	-0.99967	-0.26109	-0.28451	-0.029411	0.13574	0.93494	0.40789	0.74518	-0.69261
0.22052	0.30177	0.044343	0.13725	0.81992	0.56385	0.11161	-0.26994	0.13934	-0.77441	-0.62706	0.36485	-0.25339	-0.35452	-0.75906	-0.13873	0.41655
0.48797	-0.12735	0.91947	-0.42894	0.80304	-0.18988	-0.77339	0.95521	0.10768	-0.23534	-0.29259	0.95633	0.039983	-0.026801	-0.76385	-0.62636	-0.70639
-0.95806	-0.18962	0.023673	-0.41026	0.30654	-0.11206	0.01823	0.62763	-0.12316	-0.41134	-0.69159	0.86917	0.12426	-0.44488	-0.73192	0.90198	0.60169
-0.11936	0.12704	-0.10232	-0.22309	0.75505	0.75929	0.63761	0.80616	-0.81497	-0.62964	-0.51235	0.37019	-0.57867	-0.21541	0.32085	-0.57707	-0.4698
-0.86008	-0.20934	0.77488	0.54445	0.36135	-0.72779	0.055699	0.091589	-0.21268	0.07018	0.31508	0.89114	0.31841	-0.37321	-0.75536	0.90333	0.38252
-0.56668	-0.12111	0.79999	-0.086807	0.57556	-0.28706	0.26769	0.039941	-0.73269	-0.95095	-0.47606	0.41954	0.17846	-0.14321	-0.73259	0.15838	-0.020584
