# Supplementary material for: Distinct cellular states determine calcium signaling response
Source: Mol Syst Biol. 2016 Dec 15;12(12):894. doi: 10.15252/msb.20167137 (PMC5199124; doi:10.15252/msb.20167137)
Supplement: Supplementary file 6 — Source Data for Figure 3 [file MSB-12-894-s005.zip › parameterDistributionGroup/parameterDistribution163.csv]

-0.0049391	-0.32868	-0.18076	0.73857	-0.30413	-0.61253	-0.033435	0.42879	-0.65457	0.56506	0.90782	0.33102	-0.4562	-0.53523	0.78048	0.15506	-0.57484
-0.017696	-0.89238	-0.19789	0.24335	0.22586	-0.349	-0.35881	0.45899	-0.83936	0.51301	0.1294	0.048272	-0.60795	0.54464	0.77748	-0.12721	-0.54408
-0.52468	0.20233	-0.68539	-0.57339	0.0097718	0.62904	-0.28446	-0.57808	0.9534	0.79389	-0.97113	0.74404	-0.4209	-0.22834	-0.73416	-0.66584	0.14506
0.5568	-0.4081	-0.3714	-0.26117	-0.55671	-0.52867	-0.66237	0.371	0.26888	0.55784	-0.41435	-0.0067618	-0.69162	0.73204	0.75812	-0.25066	-0.46028
-0.6291	-0.87205	0.3929	-0.62331	-0.2936	0.52521	0.37635	-0.90522	-0.13199	-0.32848	-0.61986	0.97287	-0.27571	-0.65759	0.43784	0.7806	0.066836
0.049484	-0.58437	-0.021782	0.46478	-0.7234	-0.78249	-0.92746	0.13198	0.52512	0.7635	0.91604	0.71553	0.10233	-0.23983	-0.49501	0.89538	0.35616
-0.17844	-0.57767	-0.50218	-0.51278	0.40448	-0.081841	-0.25417	-0.54694	0.40424	0.034321	0.33608	-0.28942	0.21154	0.12246	-0.2798	0.58937	-0.37501
-0.61291	-0.091514	0.61463	0.45578	0.57104	-0.004948	0.2142	-0.20698	0.92464	0.23668	-0.14469	-0.47334	-0.85191	-0.77695	0.0016964	0.10913	0.87063
-0.47316	0.10822	0.99793	-0.52505	-0.28005	0.40187	-0.093817	-0.68359	0.15274	0.30599	0.31345	-0.2182	-0.057577	-0.55127	0.19605	0.78701	-0.017903
0.045585	0.22339	-0.13896	0.06191	0.6731	0.11671	0.24434	0.3715	-0.086054	0.83603	0.34113	0.54764	0.29377	-0.8017	-0.75361	0.36492	-0.23659
-0.014059	-0.53803	-0.81359	0.42896	-0.39968	-0.9376	-0.9042	0.57105	-0.56882	0.70222	0.61004	0.40708	-0.42292	-0.1121	0.84545	0.84923	0.039315
0.15112	-0.87944	0.32545	0.036026	-0.16419	-0.36673	-0.65746	-0.21226	-0.022975	0.34144	0.99365	-0.46482	0.34092	-0.95384	-0.93498	-0.37769	-0.89759
0.22417	0.14766	0.78352	0.54415	0.8514	-0.49227	-0.31004	-0.61729	-0.32233	0.9179	-0.70942	-0.41305	-0.95445	-0.10431	-0.42403	-0.45814	0.89951
-0.9764	0.03702	-0.056286	-0.81707	0.52009	0.52959	0.761	-0.54051	0.2952	-0.14241	0.59361	-0.42157	-0.61249	0.5521	-0.26823	-0.53428	0.17468
0.84449	-0.67742	0.4016	-0.02211	0.70662	0.25456	-0.36837	-0.32369	0.9685	0.3469	-0.95651	-0.61273	-0.29263	0.27527	0.1416	-0.22776	-0.57935
-0.157	-0.72325	0.58594	-0.51917	-0.12165	0.29779	0.36128	-0.48752	0.037023	0.20326	0.35542	0.92652	-0.10058	-0.64879	0.2191	0.10024	-0.69567
0.20811	0.015915	-0.57169	0.082377	0.029283	0.90833	-0.25421	-0.96854	-0.38012	0.34915	0.64929	-0.45517	-0.075937	-0.11866	-0.011503	0.37575	-0.25976
0.067858	-0.22556	-0.34374	-0.23684	0.064896	0.79519	0.17533	-0.15003	0.24212	-0.14799	-0.17425	-0.56296	-0.071105	-0.0041273	0.044457	-0.21465	-0.80034
-0.64587	0.037628	-0.50974	0.80404	-0.64913	-0.97213	-0.34124	0.096882	0.5237	-0.27075	-0.25914	0.91588	-0.35432	-0.85972	0.5641	-0.087246	-0.76295
0.086962	-0.79096	-0.27882	-0.12826	-0.43241	-0.49014	0.65716	-0.18416	-0.83099	0.94325	-0.35025	0.56219	-0.032461	0.6504	0.6339	0.88942	-0.4148
-0.17125	-0.34703	-0.31661	-0.090803	0.77284	0.94423	-0.87219	-0.23747	0.51611	0.65847	-0.33565	0.4952	-0.066214	0.69047	-0.2799	-0.41185	-0.69771
0.37285	-0.075613	-0.13137	-0.46797	0.82023	0.22432	0.13621	-0.7804	-0.46303	-0.011628	0.056539	0.74876	-0.4075	0.47145	0.60825	0.20363	-0.36976
-0.6483	-0.70274	-0.046549	0.77163	-0.19354	0.1046	-0.64731	0.0019355	0.92685	0.96328	-0.52957	0.50074	-0.74497	0.61173	0.30032	0.10698	0.4147
0.29307	0.18434	0.872	-0.26456	-0.52114	0.58655	0.67858	-0.35802	-0.21751	0.76833	-0.38806	-0.0062854	-0.35759	0.2702	-0.47889	-0.59405	-0.21712
-0.4675	-0.2716	0.76716	0.37052	0.3239	-0.22972	0.70677	-0.66424	0.43797	0.4825	-0.49114	-0.07796	-0.51318	-0.06385	-0.51707	-0.58073	0.12084
-0.62292	-0.46868	-0.43647	-0.49145	0.012468	0.026086	-0.90272	-0.53991	0.35464	0.62358	-0.35757	-0.80164	-0.75778	0.32988	0.016569	-0.80137	-0.21627
0.9252	-0.45375	0.36333	-0.21312	0.47968	0.73794	-0.37843	-0.49398	0.20683	0.73759	-0.57985	0.61056	0.55009	0.39483	-0.66678	0.95454	-0.33074
0.41068	-0.94037	-0.19229	-0.0009786	0.66354	-0.046126	-0.52863	-0.45403	0.56305	0.071679	-0.061947	0.58662	-0.28428	-0.25573	0.41303	-0.17639	-0.73336
0.074937	-0.12169	0.50239	-0.30185	-0.042082	0.81329	-0.18586	0.21215	0.4169	-0.34494	-0.49316	-0.58024	-0.69407	0.61407	0.96703	0.69611	0.27433
0.71117	-0.07204	0.51992	0.39415	0.24219	0.77337	-0.58814	-0.042248	-0.37873	0.10733	-0.09466	-0.48863	-0.17497	-0.78141	0.87682	0.47687	-0.80789
0.094045	0.11655	0.059104	0.23284	-0.34767	-0.7684	-0.4576	-0.71595	0.44876	0.14251	-0.69866	0.096768	-0.78011	-0.34692	0.81324	0.51098	0.37239
-0.12304	-0.31302	0.92463	0.069327	-0.94445	0.029704	-0.91654	0.29473	0.16256	0.2436	0.010808	0.15663	-0.63235	-0.28216	0.63864	0.15786	-0.079288
-0.85293	-0.081912	-0.72172	-0.31183	-0.33261	0.48298	-0.40883	-0.93065	0.15448	0.94911	-0.18838	0.53605	-0.40324	0.3028	-0.80599	-0.60579	0.22846
0.60365	-0.33866	-0.32998	-0.17955	0.21017	0.080909	0.52725	-0.79108	-0.011061	0.73002	-0.86149	-0.79462	-0.33101	0.30383	-0.11973	0.3784	0.32456
-0.52261	-0.95763	-0.21527	0.13736	-0.20909	0.72592	0.29779	-0.068795	-0.52057	0.6307	-0.95658	0.71552	-0.17164	-0.39166	0.96998	0.75672	-0.66322
0.11307	-0.40308	0.61687	-0.095672	0.18224	-0.57408	-0.47858	-0.30119	0.72022	-0.44303	0.94225	0.63467	0.020127	-0.67415	0.27265	0.386	-0.72541
0.47002	-0.33373	0.16201	-0.056023	-0.10614	0.36045	0.65902	0.18442	0.24544	0.89763	0.16563	0.030052	-5.1719e-06	0.072751	-0.087377	0.60498	-0.032479
0.20688	-0.9621	-0.46886	-0.014133	-0.17888	0.93268	0.66664	-0.82288	-0.12685	0.31007	-0.4582	0.20576	-0.20058	-0.8113	0.1767	0.58386	-0.011139
-0.50713	-0.80912	-0.32017	-0.8963	-0.62886	-0.49666	0.51336	0.054647	0.49165	0.19665	0.16628	-0.019749	-0.71614	0.021997	0.98413	0.27451	-0.15127
-0.18123	0.20589	0.91807	-0.27858	-0.67302	0.14786	0.12501	0.49133	0.11112	0.25671	-0.27538	-0.70307	-0.75717	0.66319	0.47568	0.41831	0.57495
-0.5264	-0.5271	0.21732	-0.62218	0.62881	-0.60745	0.20576	-0.81028	0.63583	0.44145	-0.015847	0.033908	-0.59604	0.044046	-0.39222	-0.43038	0.3582
-0.027961	-0.18673	-0.12237	0.10548	-0.55724	-0.062965	0.18773	-0.68369	0.61628	0.45754	0.076667	0.056659	-0.40722	0.54288	0.083952	0.65472	0.56163
-0.89001	-0.62501	-0.21072	0.7059	0.17796	0.72787	0.93305	0.35622	-0.56547	0.52834	-0.030758	-0.060685	-0.76429	-0.83414	0.40751	0.44667	0.69615
-0.071897	0.043852	0.028043	-0.49684	0.62926	0.061878	0.97826	-0.178	0.2129	0.50076	0.36594	0.33565	0.16388	0.65162	-0.28735	0.84365	0.065522
-0.63812	-0.030991	0.69866	-0.062207	0.28027	-0.18759	0.98061	-0.63694	-0.054435	0.20612	-0.5916	0.32243	0.034976	0.55493	-0.89379	0.0079231	-0.025866
0.32016	-0.41313	-0.38271	-0.15554	-0.10739	0.87062	-0.2476	0.61303	-0.13428	0.69076	0.86661	0.37958	0.12533	-0.09301	-0.79451	-0.7316	-0.89804
0.63894	-0.15481	0.89304	-0.4977	0.11292	0.14536	-0.029672	-0.097074	-0.48479	0.64549	-0.0065094	-0.12568	-0.57881	-0.17933	-0.1874	-0.91617	-0.36219
-0.34352	-0.11784	-0.11875	0.13282	-0.10899	-0.87659	0.20276	-0.20565	0.32299	0.69034	0.3245	-0.50027	-0.33032	-0.31924	-0.57267	0.57659	0.94901
-0.27322	-0.61102	0.14688	-0.42003	-0.10665	0.85448	0.44318	0.031699	0.69362	0.79478	-0.90366	-0.56752	0.21302	0.89967	0.23997	0.91706	-0.48394
-0.12407	-0.63383	0.32478	-0.59959	0.28604	0.1212	0.021581	0.20053	0.6634	0.22813	0.019793	0.70068	-0.57953	0.065839	-0.49421	-0.4972	0.33698
-0.13893	-0.14487	0.56214	-0.58414	-0.11052	0.4302	0.19499	-0.098976	0.95916	0.35857	0.099543	-0.028531	-0.42411	0.63897	-0.84119	-0.042532	0.84372
-0.19526	-0.76104	0.88443	0.28942	0.63889	0.18092	0.45538	-0.50918	0.65267	0.10513	-0.21225	-0.95503	-0.33523	-0.35921	-0.39548	0.014943	0.248
-0.20624	-0.911	0.47569	-0.98731	0.23775	0.029178	-0.011574	0.35476	-0.6994	0.23513	0.35012	0.70215	-0.50168	0.41094	0.54037	0.87016	0.46452
-0.71184	-0.24456	-0.59918	0.96792	-0.13511	-0.59815	0.16664	-0.8477	-0.43206	0.5537	-0.055631	0.071448	-0.78056	-0.96414	0.78526	0.8738	0.73442
-0.81578	-0.23359	-0.63145	0.96342	-0.98889	0.74352	-0.53026	0.19874	-0.072241	0.51339	0.93425	0.56439	-0.036538	-0.64004	0.16533	0.85649	-0.076298
0.75755	-0.78359	0.97361	-0.56864	0.4143	0.25711	0.70885	-0.18959	0.63695	0.83265	-0.19988	0.70117	-0.44658	-0.58592	-0.57896	-0.87312	-0.17801
-0.23728	-0.086735	-0.33541	0.098668	0.4633	0.98931	-0.10072	0.52223	0.23909	0.51329	0.28594	0.533	0.40873	0.047139	0.21794	0.87653	-0.82667
-0.56293	-0.19238	-0.90794	-0.085172	0.25255	0.65575	-0.32732	-0.89579	0.099267	0.033092	0.70689	0.097178	-0.6227	0.47906	0.73316	0.23776	-0.04712
0.83504	-0.54952	0.85904	0.028493	0.72669	0.22864	0.97083	0.071736	-0.38675	-0.22501	0.035782	-0.20922	-0.76857	-0.15622	0.99693	0.29312	-0.093345
0.28974	-0.40856	0.91403	-0.17594	-0.55944	0.72365	0.048736	-0.464	0.39614	0.20729	0.83169	0.3621	-0.043443	0.20646	-0.61021	-0.56247	-0.66351
0.19289	-0.67455	-0.029056	-0.27347	0.11978	0.73068	0.47133	0.031336	0.086125	-0.12592	0.10911	-0.012631	-0.73088	-0.53629	0.21435	-0.87359	-0.42765
-0.77789	0.069584	0.14335	-0.085986	0.7466	0.62581	0.14983	0.8366	0.66598	-0.81418	-0.16038	-0.22323	0.7588	0.21167	-0.92301	0.76808	-0.58795
0.62263	-0.81571	-0.31856	-0.98304	-0.25323	0.71305	-0.12361	-0.76147	0.49161	0.51892	-0.042967	-0.39891	0.39435	-0.36478	-0.8458	-0.0086799	-0.70889
-0.67983	-0.84033	-0.42092	-0.68407	-0.83987	0.31087	0.83355	0.17426	0.37524	0.53071	0.6807	-0.14294	-0.35647	0.073271	0.25365	-0.37345	-0.68696
-0.69115	-0.3588	-0.13242	0.6301	-0.27451	-0.45565	0.25064	-0.78753	0.40338	0.25813	-0.39731	0.81726	0.066674	-0.41071	0.14266	0.51284	-0.48931
0.061865	-0.56324	-0.38568	-0.81899	0.87232	0.22113	-0.88598	-0.7159	-0.24555	0.24728	0.59313	-0.60708	-0.080501	-0.3735	-0.26269	0.54369	0.1762
-0.48125	-0.097926	-0.092626	-0.95076	-0.0036054	0.9941	-0.56957	-0.39315	-0.3751	0.65045	-0.51033	0.48205	0.057684	0.297	0.00021495	0.65272	-0.22378
0.13698	-0.48607	0.40657	0.86692	0.0042524	0.075346	-0.63743	-0.58905	0.12309	0.42967	-0.067868	0.91398	-0.55195	0.18626	-0.099284	-0.41796	-0.066576
-0.81249	-0.15816	0.085873	-0.86034	-0.45664	0.37663	0.17555	0.0081604	-0.15194	-0.57995	-0.45745	0.16881	-0.71182	-0.10215	0.56196	0.56469	0.58404
-0.93427	-0.21018	-0.19108	-0.72665	-0.3251	-0.45319	-0.53043	-0.22272	0.55283	0.63781	0.086346	0.34774	-0.12937	-0.90517	-0.84261	-0.41204	-0.091357
0.42721	0.1659	0.51539	-0.71731	-0.22382	-0.80978	-0.089057	0.26077	-0.034952	-0.05965	-0.20104	-0.09765	-0.58586	-0.27085	0.29824	0.35544	0.34091
0.2133	0.41306	-0.30323	-0.88517	0.77958	0.61079	0.22139	0.91861	0.45908	-0.15356	-0.26781	-0.10452	-0.65012	0.57133	0.26341	0.19933	0.44869
-0.94905	-0.17385	0.80186	0.52368	-0.28772	0.90898	0.55872	-0.033982	0.37148	-0.54912	0.66006	0.03807	0.22491	0.43614	-0.10798	0.19001	-0.94657
0.73023	0.16678	0.5452	-0.90682	0.75796	-0.20843	0.2449	-0.048041	0.92244	0.62316	0.78341	-0.53069	-0.7257	0.29109	-0.069089	-0.21471	0.47391
0.073471	-0.28677	-0.41815	-0.69893	-0.67302	0.66898	-0.26078	-0.021593	-0.1901	0.45868	0.62882	-0.11903	0.14749	-0.37819	-0.56752	0.61378	0.16558
-0.23108	0.1007	-0.68781	-0.55953	0.59014	-0.4997	-0.11743	0.56606	-0.82093	0.71677	-0.69623	-0.35048	-0.19021	-0.59088	-0.075903	-0.021743	-0.41086
-0.76399	-0.43215	-0.33237	0.12189	0.46439	0.51477	0.22707	-0.72012	-0.70041	0.048612	-0.42193	0.19777	-0.39908	0.30104	0.35171	-0.2202	-0.63199
-0.76883	-0.093052	-0.17142	0.55194	0.93773	-0.18869	0.7615	0.9199	-0.27072	0.10574	-0.7031	0.7894	-0.81924	-0.93849	0.42341	0.097547	0.40139
0.11188	0.35239	-0.80884	-0.80607	0.32228	0.4846	-0.98802	0.40296	-0.69027	0.54367	-0.1519	-0.46367	-0.55333	0.52577	-0.10861	0.30093	0.67741
-0.67854	-0.54134	0.31107	-0.31681	0.16171	0.57209	0.59485	-0.68437	-0.069649	0.22248	0.21973	-0.62077	0.19558	-0.33652	-0.23539	0.25084	-0.71248
0.1747	-0.74549	0.2826	-0.71525	0.72652	-0.23239	-0.33648	0.17259	-0.38744	0.42288	-0.53048	0.19928	0.066567	-0.38521	-0.70194	0.037969	-0.2173
-0.36491	-0.2939	-0.015603	0.036253	0.97997	0.45336	0.78437	0.88498	0.75817	-0.42919	0.59661	-0.36343	-0.32804	0.52814	-0.35441	0.5224	0.67183
-0.62998	-0.43438	0.1774	0.56505	-0.14901	0.2887	0.32557	-0.93139	-0.13593	0.74329	-0.04155	0.5415	-0.33889	-0.46859	0.6061	-0.091748	-0.75267
-0.86136	-0.41338	-0.32212	0.43961	0.066352	0.2825	-0.65075	-0.04069	0.56449	-0.10881	0.34061	0.17464	-0.63125	-0.55479	0.18382	0.14558	0.36533
0.087714	-0.74618	-0.083818	-0.08163	-0.27656	-0.32907	-0.72448	-0.72749	0.025649	0.52063	-0.75224	0.4405	-0.15357	-0.91115	0.92258	0.44294	-0.90727
-0.97053	-0.34304	0.74034	-0.30994	0.58195	0.17739	-0.72602	0.26595	-0.4697	0.9889	-0.9158	0.52886	-0.24799	0.00045824	-0.76982	0.13319	0.66393
-0.41678	-0.41668	0.2768	-0.74814	-0.20358	0.78847	0.45025	0.62944	-0.61504	0.31042	-0.24166	0.092248	-0.93309	-0.45422	0.25424	0.1101	0.78325
-0.038976	0.25334	0.91642	-0.39389	0.12164	-0.6414	0.76788	0.17202	0.90063	-0.0090453	-0.84488	-0.42077	-0.7793	-0.85806	-0.06542	-0.38139	0.35842
0.13154	-0.69982	-0.66166	-0.84985	-0.29387	-0.13558	-0.72914	-0.39423	-0.028065	0.8145	-0.61462	-0.38844	-0.15291	-0.3493	-0.0062546	-0.21657	-0.66697
-0.066074	-0.7149	-0.64657	-0.89547	-0.10725	0.95829	0.32022	-0.56107	0.4249	-0.58517	0.42268	-0.38565	-0.65556	-0.49653	0.018866	-0.29516	0.16944
-0.15446	-0.20397	-0.29932	-0.70979	0.27825	-0.36653	0.63851	0.11033	0.42211	0.93716	0.60943	0.065045	-0.12676	-0.15622	-0.17514	-0.13054	-0.49972
-0.45146	0.14899	0.3487	0.27227	0.037931	-0.52455	0.98162	-0.30867	0.6937	0.20821	-0.21596	0.74991	0.11063	-0.32643	-0.33945	0.14692	-0.49733
-0.60414	-0.21976	-0.47906	0.84478	0.59581	0.082195	0.11296	-0.88216	0.46784	-0.10236	-0.92016	-0.13749	-0.55721	-0.79783	0.69403	0.06348	-0.38828
-0.86762	-0.13036	-0.35531	0.12976	0.68048	0.9826	0.69936	0.3259	-0.16842	0.46469	-0.38777	-0.073666	-0.50636	-0.33792	-0.10058	0.32037	0.53971
-0.68393	-0.51275	0.63743	-0.42788	0.28211	-0.043323	-0.76188	0.22206	0.14762	0.54298	-0.89887	0.69571	-0.11036	0.70566	-0.52644	0.45155	0.38623
-0.4343	-0.44833	0.036301	-0.40342	0.16774	0.78425	0.16337	0.85047	0.38141	0.39315	0.26553	0.90925	-0.94166	0.88048	0.66188	-0.38826	-0.096073
-0.11086	-0.26987	0.44519	-0.87468	0.3354	0.71468	-0.75216	0.071828	-0.38424	-0.64639	-0.34805	-0.14515	-0.63181	-0.8472	-0.31023	-0.30294	0.3855
0.056595	-0.46993	-0.3467	-0.50988	-0.55021	0.9569	-0.73373	-0.36203	0.27717	0.54323	-0.53637	0.95848	0.034201	-0.35653	0.36575	0.42933	-0.72674
0.3275	-0.51656	0.62573	0.85958	0.0098128	-0.83833	0.56048	0.087205	-0.28637	0.87123	-0.061149	0.82427	0.038888	-0.10582	-0.57265	-0.14217	-0.39382
-0.23296	-0.38694	-0.54891	0.90992	0.6711	-0.57397	0.45921	0.34971	-0.66935	0.48193	-0.90045	-0.059725	-0.75904	-0.38951	0.62116	0.19374	0.2215
-0.48366	-0.56916	0.26996	0.72847	-0.49253	0.035367	-0.95189	0.095629	0.53456	0.57083	-0.45593	-0.66035	0.19685	0.52252	0.44068	0.53972	-0.98399
-0.29988	0.19265	-0.99732	-0.11241	0.17415	0.42839	-0.25622	0.90685	0.56317	0.19846	-0.40118	0.21003	-0.29473	-0.29378	-0.19393	-0.22038	-0.20702
0.14098	-0.74342	0.77683	-0.34493	-0.21868	-0.37537	-0.55328	0.77781	0.3726	0.6613	0.45759	-0.00033346	-0.76798	0.8318	0.8238	-0.4792	-0.63415
0.023682	-0.76517	0.89555	0.39974	-0.80762	0.70613	0.20831	-0.87838	0.86766	-0.12358	-0.024978	0.25217	-0.60933	0.36015	0.48959	-0.79803	-0.90571
-0.54662	-0.64348	0.62533	0.52351	-0.10185	0.11284	-0.20565	-0.83978	-0.098077	0.41616	0.27763	0.23285	-0.13235	0.11444	-0.34847	0.76553	0.54532
0.22647	0.0055344	-0.81496	-0.061673	0.66959	-0.34055	0.12562	-0.70749	0.78803	0.1539	0.16919	-0.0075782	-0.24658	-0.90494	-0.55654	0.055891	0.32014
-0.30037	-0.50624	0.24374	-0.94528	0.6284	0.84467	-0.65144	-0.63503	0.21196	0.1034	0.36334	-0.16578	-0.20931	0.20762	-0.42196	-0.56621	-0.55682
-0.62231	-0.3746	-0.75956	-0.017176	0.066788	0.63973	0.2211	0.42187	-0.94721	0.41083	-0.57473	0.04205	-0.54201	-0.62908	0.46176	0.65656	0.48334
-0.28447	-0.65543	0.30751	-0.23872	-0.48448	-0.029217	-0.2532	0.62068	-0.50446	0.94558	-0.20851	-0.20672	-0.72595	0.041482	0.32041	-0.45327	-0.16918
-0.7952	-0.087352	0.18216	-0.43824	0.78387	-0.013959	-0.2094	-0.46844	0.37429	-0.5686	-0.82585	0.67984	-0.59892	-0.57855	0.13939	0.62151	0.88674
-0.74482	-0.60264	-0.60323	-0.67194	-0.32233	0.13763	0.42702	0.48819	-0.72154	0.59758	-0.41728	0.58984	-0.29531	-0.2027	-0.25505	0.91192	0.92469
0.22873	-0.48006	0.70212	-0.88411	0.60837	-0.96384	-0.5311	0.027335	-0.21048	0.90845	0.24951	-0.44077	-0.47329	-0.887	0.11867	0.76152	0.7376
0.17591	0.14084	0.51837	-0.38741	0.59018	-0.058631	-0.58052	-0.74692	0.91177	-0.19087	0.067476	0.21837	-0.8303	-0.40595	0.47143	0.4431	0.7426
-0.057618	-0.24518	0.51709	0.81658	-0.70185	0.61568	-0.61006	0.6769	0.95878	0.72246	0.37	0.097862	-0.15759	0.24669	-0.25	0.42272	0.1433
0.12006	0.30601	0.42576	-0.17429	0.70624	0.91525	-0.8944	0.50794	-0.44715	0.51242	-0.45473	0.24247	-0.026387	0.51558	-0.019151	0.40146	-0.36768
-0.60536	-0.55037	0.68765	-0.86326	0.13853	0.54084	0.94175	-0.041295	0.25303	-0.51045	0.24597	-0.25858	-0.22616	0.80904	-0.22948	-0.43985	-0.5472
-0.087352	-0.099286	-0.28667	-0.87375	0.80454	0.002356	-0.65275	0.83734	-0.018632	0.27633	-0.11711	-0.53631	-0.034242	-0.42331	0.086144	0.36354	-0.45295
-0.99066	-0.20072	0.38415	-0.046421	0.23425	-0.41974	-0.29563	-0.75395	-0.073259	0.98935	-0.46717	-0.72736	0.31061	0.7935	-0.55264	0.2331	-0.52544
-0.4069	-0.30887	0.6393	-0.26959	0.38559	-0.42566	-0.37593	-0.084498	0.067856	0.51749	0.27209	-0.87778	-0.39512	-0.3204	-0.3829	0.14412	0.4673
