# Supplementary material for: Distinct cellular states determine calcium signaling response
Source: Mol Syst Biol. 2016 Dec 15;12(12):894. doi: 10.15252/msb.20167137 (PMC5199124; doi:10.15252/msb.20167137)
Supplement: Supplementary file 6 — Source Data for Figure 3 [file MSB-12-894-s005.zip › parameterDistributionGroup/parameterDistribution164.csv]

-0.86602	0.0468	0.54083	0.10364	-0.066993	0.22946	0.18758	0.046357	-0.46038	-0.76641	-0.42668	0.3403	-0.2905	0.38779	-0.49279	-0.22571	0.16157
-0.31028	-0.27888	0.54748	-0.31073	0.82782	-0.52767	0.19539	0.25931	-0.26915	-0.68425	-0.56084	-0.19114	-0.10112	0.30937	-0.60021	0.50224	0.78325
-0.74125	0.3255	0.54874	0.60091	-0.41239	0.5235	-0.60528	0.28095	-0.17168	-0.62885	-0.30618	-0.85338	-0.11391	-0.022575	-0.57177	0.58192	0.78549
-0.75531	-0.070086	0.25833	-0.56558	0.22517	0.3624	0.75601	-0.2969	-0.96058	-0.67863	-0.26017	-0.98187	-0.3999	0.2073	-0.6443	-0.95296	0.094175
-0.16371	0.16695	0.67391	0.4398	0.03541	0.3433	0.1245	0.53058	0.71535	-0.72057	-0.20265	0.041689	0.12376	0.27603	-0.69278	-0.34684	-0.059228
-0.2512	0.22667	0.54789	-0.16672	-0.22353	0.18723	0.52083	0.3012	0.35147	-0.8727	0.57405	0.21856	0.11858	0.88705	-0.18493	0.56538	0.12915
-0.46938	-0.0017073	0.65116	0.21437	-0.26429	-0.21755	0.86945	0.20187	0.91602	-0.15841	-0.25133	0.68944	-0.34145	0.84736	-0.0033128	-0.49151	-0.36152
-0.55828	0.018714	0.76527	0.3333	0.24394	0.17592	-0.13979	0.79501	-0.42173	-0.0027846	-0.90022	-0.43713	0.54608	0.028624	-0.94842	-0.11618	-0.33631
-0.4455	-0.092385	0.27017	0.94971	0.62783	0.31995	0.053575	-0.39557	0.4854	-0.64164	-0.62882	-0.48916	-0.38948	0.70654	-0.66031	-0.3038	0.68042
0.0037522	0.023644	0.76806	-0.16742	0.31799	-0.043089	-0.76798	0.52921	0.051956	-0.53389	0.31664	-0.20313	-0.358	0.23686	-0.052758	-0.19994	0.052891
-0.2126	0.19709	0.1631	0.28926	0.51144	0.15154	0.43091	0.029297	-0.0042849	0.46636	0.51831	-0.43056	0.19037	0.73955	-0.42528	0.67394	0.4058
-0.73549	0.13749	0.73221	-0.23634	-0.24085	0.2106	0.67472	0.19637	-0.96207	0.24604	-0.40871	0.2718	-0.13143	0.034209	-0.48376	-0.44439	0.15002
-0.55066	0.15124	0.43236	0.086063	0.30959	0.28689	-0.96886	0.28294	-0.85215	-0.60956	-0.44399	0.82456	0.52348	0.24337	-0.68932	0.41277	-0.2544
-0.090847	-0.17224	0.72503	0.28838	0.72962	0.66087	-0.28201	0.40479	-0.10353	-0.20913	0.15192	-0.71289	0.30158	0.70832	-0.95031	0.20751	0.52584
0.26155	0.17976	0.50404	0.95858	0.56106	0.58141	0.39258	0.52571	0.35636	-0.53073	-0.77369	-0.98723	-0.3697	-0.18113	0.036077	-0.30575	-0.021952
-0.43715	0.030383	0.95274	0.35181	-0.14577	-0.58333	-0.59419	0.51951	0.65231	-0.58771	0.72379	0.51454	-0.19248	0.69598	0.44443	0.25932	-0.21425
-0.70769	-0.0014649	0.34372	-0.52752	0.10761	-0.55846	0.50557	0.74705	0.089782	-0.48921	0.34576	0.39729	0.23842	0.27085	-0.058515	0.67267	0.11406
-0.51218	-0.14996	0.65697	-0.033544	0.083907	-0.72098	0.73038	0.33779	0.94015	-0.75194	-0.60193	-0.23196	-0.33307	0.91715	0.18622	-0.006375	0.052261
-0.64192	0.14456	0.45035	0.095148	-0.21972	0.73949	0.66706	-0.078536	-0.50705	-0.64645	0.31597	0.50207	0.16212	0.70479	-0.5586	0.55087	0.18231
-0.82588	-0.09592	0.48775	0.84366	0.36366	0.69974	0.15183	0.24983	-0.55808	0.18248	-0.2714	0.3281	0.42613	0.50994	-0.89232	-0.055025	-0.34192
-0.69153	-0.18869	0.32607	-0.028509	0.32081	-0.036657	0.31218	0.31235	0.21794	-0.066669	-0.22633	-0.44209	0.12264	0.53071	-0.81604	-0.11262	0.11409
0.084136	0.04031	0.49255	-0.44746	0.43033	-0.034887	0.93738	-0.1839	0.016974	-0.40792	0.48858	-0.13484	-0.49602	0.47483	-0.2271	-0.27077	0.38676
-0.18665	-0.0040626	0.78334	0.90234	0.69619	-0.11172	0.037733	0.066285	0.27282	-0.84848	-0.5965	-0.85902	0.096628	0.5439	-0.63196	-0.10623	-0.076905
-0.31158	0.17586	0.089784	0.12917	0.63363	0.8793	-0.39466	0.04037	-0.54196	-0.40641	0.62949	0.37376	-0.026734	0.22135	-0.51279	0.049689	0.46587
-0.50405	0.22022	0.64003	0.12794	-0.033321	0.035124	0.02762	-0.049858	-0.61048	-0.94492	0.2336	0.44736	-0.75996	0.40444	0.50744	-0.018336	0.21033
-0.81068	-0.056643	0.36585	-0.42418	0.20859	0.26757	0.57012	0.22474	-0.94062	0.19941	-0.56576	0.32257	0.095726	0.24315	-0.57577	0.012705	0.35454
-0.69397	0.11149	0.061685	0.10818	0.37043	-0.080025	0.25688	-0.22337	-0.15378	-0.044169	0.8285	0.48219	-0.31917	0.42759	-0.54125	0.15892	0.68005
-0.4725	0.020924	0.10539	0.16196	0.46961	0.029364	0.81343	0.35795	0.62522	-0.63726	0.37133	-0.2608	-0.047119	0.39389	-0.84766	0.46823	0.54136
-0.04255	0.028697	0.83293	0.83905	0.3449	-0.16402	-0.12697	0.28857	0.43359	0.37276	0.11367	-0.081945	-0.5635	0.080765	-0.2256	-0.49436	0.11897
-0.76115	0.093676	0.11355	0.37162	0.18386	-0.067941	-0.48901	0.95983	0.24418	-0.00036091	-0.69606	0.66956	-0.32392	-0.68495	-0.42952	-0.90164	-0.091628
-0.43655	0.097834	0.38728	-0.41559	0.40658	0.81606	-0.32443	0.48932	-0.79989	-0.60788	-0.50768	0.21487	0.52244	0.5795	-0.98066	0.50319	0.0034431
-0.83317	-0.12875	0.00021915	0.1371	0.72046	-0.59423	0.43135	0.39016	0.61996	-0.46216	-0.28643	0.85906	0.49018	0.65378	-0.83195	0.89001	0.3438
-0.1699	0.053264	0.74569	0.1556	0.35811	0.2641	0.40937	0.25852	-0.42618	-0.41951	0.28663	-0.85772	0.36928	0.58078	-0.30437	0.83241	0.043483
-0.34336	0.24833	-0.0021209	0.8426	0.50079	0.30322	-0.57922	0.95728	0.15703	-0.18331	-0.31952	-0.43839	0.18183	0.22753	-0.12822	0.46154	-0.24674
-0.55558	-0.039315	-0.0052789	0.16979	0.66767	0.16313	0.2022	0.3027	-0.30143	0.0080622	0.11012	0.66238	-0.029748	0.33402	0.098692	0.70328	0.49373
0.059358	0.24344	0.41048	-0.070166	0.26594	0.69432	0.046894	-0.29886	-0.47834	-0.26511	-0.39817	0.64506	0.061394	0.54268	-0.79777	-0.025772	0.36303
-0.10179	-0.053126	0.44332	0.086121	0.61709	-0.69812	0.18578	-0.35787	0.81663	-0.74205	-0.039186	0.4915	-0.5391	0.83213	-0.1238	0.27248	0.73574
-0.45849	-0.096964	0.66701	-0.31407	0.30175	-0.18597	0.36859	0.25216	-0.36775	-0.88715	-0.034732	0.72848	-0.24241	-0.24546	-0.49923	-0.48135	0.13934
-0.69132	0.12503	0.26428	0.79579	0.7089	-0.20614	0.59318	0.22738	0.16196	-0.86	-0.030725	-0.22475	0.25427	0.59318	-0.24499	0.63589	0.0036272
-0.72465	0.038152	0.57138	0.56001	-0.17022	0.44917	0.95637	0.23198	-0.025329	0.24854	0.4973	0.54903	0.14906	0.21431	-0.72483	0.71563	0.84175
0.20735	0.069457	0.84459	8.919e-05	0.7824	0.31802	-0.47929	0.21945	-0.7481	-0.025945	-0.034749	-0.18471	0.054895	0.84607	-0.40034	0.30453	-0.020815
-0.62174	0.06186	0.63253	-0.22297	-0.58074	0.7298	0.37078	0.40487	0.04538	-0.86575	-0.31768	0.75287	-0.82609	0.6057	0.30022	-0.48175	0.0931
0.36186	0.21443	0.63121	-0.17978	0.47826	-0.7571	0.72555	0.51886	0.60267	-0.8942	0.13825	-0.082461	-0.37029	0.25109	0.43933	-0.0078485	-0.037967
-0.048307	0.011555	0.83628	-0.81784	0.39524	-0.56116	-0.43349	0.12651	-0.49603	-0.84257	-0.69787	0.8966	-0.94125	0.46052	0.51237	-0.67546	-0.2768
0.35101	0.12317	0.96571	0.49729	0.77037	-0.29779	0.2061	0.51707	-0.18017	-0.038351	-0.066891	0.89069	-0.51959	0.14122	0.47352	-0.76046	-0.45656
-0.98759	0.016353	0.12876	-0.16306	0.19904	-0.52714	0.73734	0.21024	-0.12605	-0.25735	0.40244	0.57153	-0.098954	-0.013609	-0.43685	0.19106	0.38626
-0.84757	-0.00083661	0.26562	0.88351	0.74423	-0.7803	-0.49176	0.268	-0.0361	-0.13506	0.55096	0.46225	-0.31299	-0.07721	-0.14595	-0.47346	-0.0595
-0.68285	-0.23893	0.65961	0.83924	0.53402	-0.57034	-0.011394	0.75983	0.19225	-0.080299	0.93731	0.70406	-0.89791	-0.019941	0.36744	-0.98304	-0.37403
-0.3417	-0.078262	0.88584	0.22108	0.067114	0.24246	0.2699	0.38761	0.3729	-0.89621	0.18902	0.91295	-0.53062	0.86858	0.49027	-0.33791	0.014461
-0.030598	0.06439	0.55878	0.47872	0.45939	-0.061237	0.47466	0.68598	0.82664	-0.39176	-0.0047408	-0.079431	-0.012329	0.15016	-0.52799	0.86981	0.97701
0.42901	0.22332	0.82557	0.73566	0.80599	0.036229	-0.7541	0.27202	-0.22075	-0.975	-0.72115	-0.055464	-0.42655	-0.89241	-0.55591	-0.47958	0.50463
-0.63331	-0.26467	0.42395	-0.43589	0.51452	-0.24757	-0.060296	0.10029	-0.3326	0.23178	-0.23248	-0.22759	0.51514	0.93839	-0.97069	0.82917	0.20916
-0.94117	-0.085281	0.56822	0.30634	0.26956	0.27405	-0.52036	0.10875	-0.68153	-0.74828	-0.76268	0.10594	0.25183	0.30436	-0.72378	0.28664	0.28258
-0.65659	-0.16336	0.36833	0.21093	0.5331	-0.23111	-0.096236	0.11043	0.068049	0.27826	-0.94477	0.05224	0.19299	0.60214	-0.55822	-0.025367	0.072768
-0.30943	-0.0040621	0.73294	0.056633	0.080677	0.87943	-0.16323	0.15693	-0.47888	-0.45116	-0.36018	-0.9898	0.24236	0.64898	-0.68248	0.21243	0.27452
-0.53376	0.12247	0.20971	0.45597	0.264	-0.039161	-0.94795	0.43821	0.93772	-0.64366	0.54795	-0.5195	0.23141	0.80436	-0.52411	0.81292	0.32054
-0.2151	0.36577	0.33885	0.64074	0.3192	0.44732	0.29577	0.53017	-0.031192	-0.6983	0.47831	0.92069	-0.451	0.09289	-0.47929	-0.93484	-0.3786
0.13761	0.073488	0.83426	-0.12345	0.19246	0.42076	-0.41361	0.46611	0.075167	0.037675	-0.045186	-0.67977	0.54779	0.46599	-0.9904	0.25672	-0.0079882
-0.81663	-0.1197	0.55412	-0.19158	-0.17859	0.81311	0.32128	0.053651	-0.56918	-0.28805	0.057518	-0.75746	-0.081781	0.94612	-0.27287	0.21982	0.48868
-0.54395	-0.10002	0.024568	0.1527	0.64439	-0.26789	-0.045034	0.19019	0.30748	-0.062925	-0.36917	0.5462	-0.17265	0.55965	-0.48726	0.30085	0.354
-0.5519	0.031601	0.7383	-0.48335	-0.26032	0.45466	0.29909	0.03319	-0.96894	-0.089122	0.79909	-0.71172	-0.83129	0.57104	0.62952	0.35938	0.43868
-0.1837	-0.049703	0.92748	-0.34303	0.14778	-0.2618	-0.066114	-9.5731e-05	-0.29553	-0.83314	0.90264	-0.3932	-0.45782	-0.093884	-0.53099	0.06684	0.7046
-0.89278	-0.18293	0.17021	0.91029	0.49636	0.26493	0.26157	0.44129	0.54604	-0.72021	0.85077	0.45775	0.17374	0.93219	0.015751	0.70867	0.26688
-0.24051	0.21176	0.076118	0.37392	0.64162	-0.10102	-0.28469	0.48837	0.34423	-0.14754	0.00522	0.86735	0.46569	0.34045	-0.07256	0.82627	-0.057298
-0.56961	0.089273	0.56666	0.12432	-0.038113	-0.18664	0.30752	0.70121	0.46683	-0.87028	-0.47385	-0.26983	0.19808	0.54667	-0.63083	0.2694	-0.21576
-0.27835	0.16844	0.61395	-0.061808	-0.16507	0.5966	0.4268	0.60163	-0.219	-0.468	0.11384	-0.096091	-0.25585	0.72877	0.5402	0.9028	0.42392
-0.26534	0.038691	0.81455	0.60008	0.58886	-0.53763	0.85089	0.41314	0.60239	-0.92525	0.60208	-0.035765	0.35369	0.52129	-0.667	0.7437	0.23715
0.068176	0.051349	0.49595	0.39582	0.41281	0.70136	0.21324	0.35471	0.20177	-0.23871	0.14758	0.69968	-0.55221	0.84822	0.34553	-0.048667	-0.080576
-0.48215	0.098998	0.21386	-0.15949	0.36332	-0.14516	-0.29968	0.75025	0.48417	-0.74542	-0.78015	0.25104	0.2676	0.49997	-0.52458	0.27089	-0.022623
-0.6194	-0.25727	0.83047	0.89984	0.64773	-0.86803	0.4263	-0.21922	0.48016	-0.23048	0.083023	0.11386	-0.30464	0.60431	-0.78646	-0.30442	0.50848
0.68439	0.05693	0.92236	-0.92609	0.55728	0.63918	0.13911	0.56759	-0.83054	-0.24266	0.54249	-0.53244	0.027607	0.56756	-0.26923	0.1916	0.11091
-0.23373	0.18372	0.50559	0.36997	0.31381	0.075821	-0.6899	0.35316	-0.010505	-0.47757	0.0066867	0.23531	0.14535	0.055258	-0.31459	0.28973	0.16358
-0.38016	0.1803	0.76842	-0.94712	0.010054	-0.2189	0.97873	0.17493	-0.72149	-0.27824	-0.70813	-0.77257	0.27303	0.96198	-0.33627	0.63796	0.20802
0.37371	-0.098262	0.77007	-0.31887	0.83541	0.10261	-0.65264	0.49792	-0.19398	-0.76535	0.97704	0.2696	0.23245	0.28982	-0.69338	0.47573	0.24255
-0.83826	-0.032666	0.72035	-0.2243	-0.36627	-0.48173	0.14988	-0.052456	0.017728	-0.66622	-0.22592	-0.67031	-0.74498	0.31132	0.42368	0.5648	0.80386
-0.71583	-0.24022	0.083998	-0.33293	0.3389	0.9987	-0.09696	0.69948	-0.76532	-0.2361	0.7452	0.34624	0.11669	0.85663	-0.65865	0.62434	0.33708
-0.70828	0.11757	-0.33215	-0.98129	-0.13583	0.46705	-0.62731	0.77797	-0.31489	0.0079518	-0.81835	-0.60309	-0.55141	-0.24506	-0.59737	-0.89992	0.53565
0.29995	0.019112	0.85275	0.70628	0.52824	0.47703	0.97813	0.78168	0.18387	-0.049432	0.17513	0.49428	-0.14473	0.21397	-0.033858	0.30004	0.22329
-0.49229	-0.23565	0.25336	0.42388	0.59638	-0.3813	-0.34138	0.59751	0.87256	0.25875	-0.38645	0.068652	-0.033939	0.90647	0.028814	0.65769	0.379
-0.42526	0.16034	0.54959	0.94592	0.071513	0.71206	0.15442	0.64804	0.57348	-0.4738	-0.30052	-0.78782	0.10647	0.24282	-0.70845	0.31086	0.23298
-0.61073	0.040452	0.90071	-0.858	-0.47601	-0.51875	0.50329	0.30135	-0.17419	-0.74204	0.10516	-0.55351	-0.25969	0.23824	-0.2719	-0.49413	-0.062544
-0.27477	-0.19681	0.70647	-0.26155	0.2401	0.59861	0.18072	0.20273	-0.73083	-0.48641	0.23893	-0.67778	-0.37345	0.31006	-0.17185	0.2184	0.50177
-0.12183	-0.12348	0.75029	-0.078458	0.66556	0.70921	-0.19833	0.85318	-0.9979	-0.63527	-0.021049	0.3931	0.32609	-0.10826	-0.87751	-0.01895	-0.015276
-0.98294	0.0026394	0.81376	-0.2532	-0.42803	0.25854	0.26851	-0.020764	-0.98786	-0.98252	0.36434	0.51515	-0.42173	0.30136	-0.26006	-0.46193	-0.065695
0.51751	-0.33876	0.85146	0.42832	0.94739	0.9344	0.443	0.22726	-0.2834	0.10827	0.14697	-0.31612	-0.55451	0.64815	-0.090816	-0.85357	-0.3128
-0.026637	-0.040137	0.64437	-0.65953	0.55529	-0.10117	-0.95464	0.79311	-0.98602	-0.52195	-0.11293	-0.4026	-0.81088	-0.11904	0.56625	-0.26604	-0.10084
0.21401	0.18642	0.94265	0.21139	0.25481	0.41724	0.84594	-0.047572	-0.38995	0.14613	0.308	0.077964	-0.41704	0.23448	-0.54049	-0.74574	0.11918
-0.13649	0.098405	0.23424	-0.30397	0.43708	-0.33221	-0.1317	0.14551	0.44938	-0.63251	0.90512	-0.61404	-0.23847	0.9389	-0.19938	0.91307	0.76954
-0.22799	0.13756	0.80066	0.8345	0.43607	-0.14408	-0.36455	0.48388	0.31559	-0.46353	0.72177	-0.033194	0.069867	0.49981	0.071068	-0.017009	-0.21526
-0.51107	0.012643	0.57402	-0.73524	0.10396	-0.53499	0.68073	0.39782	-0.16857	-0.64506	-0.37013	-0.16297	-0.15934	0.90363	0.10932	0.31691	-0.052867
0.15019	-0.15617	0.95126	-0.5329	0.59691	-0.74769	0.75558	-0.19819	0.047448	0.097383	0.53484	0.37517	-0.38359	0.98132	-0.0082023	0.12755	0.63556
-0.93518	0.099504	-0.052664	-0.039756	0.31757	-0.55679	-0.54425	-0.058588	-0.1962	-0.46316	-0.54099	0.37587	-0.38965	0.66927	-0.079717	0.24078	0.24798
0.3259	-0.13824	0.86716	-0.057898	0.86291	-0.11223	0.78016	0.32244	-0.23564	-0.38261	-0.37883	-0.30323	0.17322	0.063152	-0.9798	-0.030122	-0.00010541
-0.46303	0.18177	0.37262	-0.12566	-0.45061	0.40158	0.5276	0.32247	-0.14368	-0.387	-0.20868	-0.23912	-0.59042	-0.099844	0.078398	0.21311	0.66768
0.18422	0.25091	0.23377	0.044985	0.52855	0.07806	-0.43001	0.75034	-0.34199	-0.55711	-0.13582	-0.24124	-0.63455	-0.098741	0.47948	0.0036352	0.0020932
-0.18112	0.12155	0.65958	0.9467	0.76509	-0.19189	0.41067	0.52375	0.40594	-0.86539	0.13998	0.81572	0.18678	0.98086	0.051781	0.38867	-0.30322
-0.39939	-0.036717	0.90066	0.69439	-0.29476	0.38789	-0.27304	0.20599	0.12817	-0.31218	0.21736	-0.46911	-0.44332	-0.011193	-0.35757	0.13992	0.53503
0.20306	-0.034634	0.54022	0.20279	0.53454	-0.60032	0.051766	0.17746	0.93262	-0.49319	0.13856	0.12773	-0.60002	0.56853	0.49705	0.65175	0.57126
-0.32211	0.32757	-0.25146	-0.27335	0.8826	0.65898	-0.42506	0.61593	-0.82485	-0.74616	0.47082	0.21307	-0.076602	0.96314	-0.69915	-0.51045	-0.36385
-0.93988	0.007592	-0.18881	0.90193	0.13301	0.39344	0.6614	0.41004	0.37851	-0.67994	0.11359	0.9648	-0.69206	-0.16675	0.35664	0.46319	0.6967
-0.25046	0.20582	0.75688	0.25433	-0.16776	0.033454	0.77934	0.44209	0.65416	-0.9779	0.017979	0.29535	0.088681	0.52085	-0.46287	-0.19304	-0.12791
-0.70415	-0.14325	-0.066087	0.11941	0.14327	0.69587	-0.837	0.83298	-0.23797	-0.049436	-0.21056	0.42786	-0.49093	0.32759	0.35207	-0.3231	-0.25249
-0.22939	0.016353	0.41145	-0.47074	0.45262	0.45984	-0.75852	0.88721	-0.59031	-0.61344	0.53199	-0.04376	0.24912	0.52285	-0.72758	0.44965	-0.17111
0.049258	0.074087	0.84007	0.87278	0.83663	-0.062663	0.64638	0.61558	0.482	-0.85494	-0.81625	-0.674	0.47842	0.51646	-0.66013	0.38543	-0.096599
-0.7629	0.15369	0.63639	0.37313	-0.47959	-0.00064169	-0.51121	0.55544	0.062298	-0.66157	0.12863	0.048804	-0.51831	0.064026	0.80998	0.19262	0.13212
-0.87321	-0.013816	0.22706	-0.32346	0.76253	-0.80066	-0.53607	0.085799	-0.64236	0.14188	0.17164	-0.37748	0.21077	0.76068	-0.49603	0.093753	-0.098248
-0.87391	-0.3531	0.92901	-0.47118	-0.58261	0.109	0.24849	0.20575	-0.15694	-0.60747	0.060892	0.52662	-0.98899	0.59784	0.91637	0.5022	0.68874
-0.019692	-0.0017174	0.69048	-0.43472	0.35259	-0.26021	-0.22352	0.29204	0.42648	-0.60641	0.64991	0.070258	0.32416	0.82975	-0.89431	-0.0099584	-0.0089721
0.6091	0.14399	0.29413	-0.50588	0.97695	0.23755	0.52168	0.63823	-0.15368	-0.70933	-0.81106	0.40645	0.48289	-0.071775	-0.99833	0.43559	0.19027
-0.50302	0.18414	0.38414	-0.45403	0.20148	-0.31681	-0.60055	0.5268	-0.23547	0.016946	-0.38227	0.45414	0.11029	0.55168	-0.058471	0.097276	-0.16393
-0.89517	0.023784	0.20316	-0.69514	-0.20011	0.36501	-0.2423	0.33038	-0.16795	-0.81171	0.38464	-0.53571	0.54511	0.86111	-0.59864	0.75876	0.11242
0.43466	0.061709	0.44962	0.19908	0.86972	0.26219	0.2768	0.52625	0.011033	0.46982	0.20946	0.34724	-0.18024	-0.026345	-0.86717	-0.46307	0.16226
