# Supplementary material for: Distinct cellular states determine calcium signaling response
Source: Mol Syst Biol. 2016 Dec 15;12(12):894. doi: 10.15252/msb.20167137 (PMC5199124; doi:10.15252/msb.20167137)
Supplement: Supplementary file 6 — Source Data for Figure 3 [file MSB-12-894-s005.zip › parameterDistributionGroup/parameterDistribution165.csv]

-0.96145	-0.070994	0.37516	0.072393	-0.12223	0.12429	-0.057114	0.60281	-0.0069403	-0.50053	-0.71547	-0.13684	-0.39283	-0.76555	-0.88517	0.12231	0.96405
-0.18007	-0.096535	0.80457	-0.64343	0.15272	0.10102	0.31557	0.80021	-0.43306	-0.41726	-0.82136	-0.61577	-0.15448	-0.42489	-0.81667	-0.047208	0.40832
-0.65092	0.29625	-0.56104	-0.029321	0.99064	0.97422	-0.44067	0.7847	-0.58688	-0.96537	0.35967	0.90063	0.19216	0.67538	-0.023961	-0.14385	-0.68693
-0.86438	0.058557	0.49699	0.53427	0.21806	-0.61518	0.14836	0.53661	0.23529	0.074779	0.70615	-0.07306	0.51934	0.41422	-0.17088	0.76076	-0.49752
0.30246	0.14524	0.20095	-0.37889	0.92331	0.37035	0.057417	-0.082239	-0.15624	-0.43319	0.54803	-0.062426	0.29941	0.76667	-0.97732	-0.29	-0.63877
-0.78968	-0.14358	0.3763	0.87005	0.92649	-0.24514	0.7823	-0.21307	-0.038023	-0.17623	0.46598	-0.41852	-0.72851	0.9857	0.3497	-0.20957	0.11014
-0.49868	-0.014739	0.34938	-0.47704	0.14318	-0.12515	-0.48433	0.44774	-0.56063	0.12077	-0.48597	-0.093295	-0.13556	0.46999	0.037555	0.43358	-0.13952
-0.15131	0.15738	0.80599	0.31066	0.15776	0.63092	-0.22417	0.21581	-0.20088	-0.3858	0.83121	-0.66848	0.15153	-0.12807	-0.71721	0.32651	0.057964
-0.66565	0.28383	-0.072936	0.14798	0.89509	0.30634	0.66753	-0.051776	-0.76178	-0.48124	0.09761	-0.35919	0.21737	0.52731	-0.31582	0.30733	-0.17062
-0.13679	0.082691	0.62087	0.9098	0.50915	0.19523	0.94892	-0.3543	0.64657	-0.63738	-0.66856	-0.70077	0.12755	0.43493	-0.8957	-0.06667	-0.13606
-0.40097	0.28166	0.011402	0.47286	0.96575	-0.062364	-0.28275	0.07437	0.46342	-0.96444	-0.64293	0.35162	0.22598	0.55966	-0.58568	-0.32293	-0.629
-0.1298	0.2633	0.57553	0.64747	0.42555	0.26932	0.89803	-0.30492	0.18943	-0.38997	0.69361	-0.5987	0.73068	0.62987	-0.4531	0.86229	-0.43923
-0.32727	0.19817	0.79923	0.89166	0.21247	0.45638	0.42662	0.14169	0.0016566	-0.3826	0.53472	0.036497	0.11988	0.67534	-0.0064071	0.056529	-0.39308
-0.06736	-0.21917	0.58183	0.14006	0.66732	8.9951e-05	-0.16956	0.25584	0.13103	-0.39467	0.0085416	0.17756	-0.53136	0.26983	0.23366	0.020425	0.11016
-0.45424	0.0067768	0.59485	0.48687	0.44032	0.046212	0.21261	0.29132	0.20109	-0.061211	-0.2705	0.25379	0.36655	0.83119	-0.3241	0.58438	-0.42052
-0.35805	-0.20118	0.84638	0.31234	0.60961	-0.42922	0.35737	-0.14608	0.18099	-0.21394	-0.21106	-0.27088	0.599	0.55208	-0.92361	0.83285	0.072252
0.098574	0.06481	0.66701	-0.25739	0.93401	-0.34282	-0.25907	0.34167	-0.2115	-0.30669	-0.23305	-0.26676	0.63196	0.9297	-0.60983	0.67167	-0.57759
-0.39713	0.00093486	0.40852	0.64333	0.83873	-0.52045	0.44461	-0.15427	0.42813	-0.69492	-0.49462	0.40811	-0.4366	-0.050471	-0.18344	-0.423	0.039034
-0.84015	-0.085956	0.20807	0.6328	0.93043	-0.73522	0.43993	0.95613	0.86914	-0.96201	-0.32912	-0.19292	0.11446	0.96457	-0.097396	0.76482	0.37218
-0.43089	0.060865	0.79109	0.16901	0.32477	-0.14409	0.45803	0.54737	0.27833	-0.22962	-0.085284	-0.62525	-0.17859	0.74161	-0.49157	-0.376	-0.39174
-0.42982	0.078046	0.56872	0.0043282	0.55227	-0.73567	-0.18955	0.0074065	0.025813	-0.43602	0.35317	-0.66245	-0.49336	0.35265	0.55256	0.8918	0.99524
-0.58972	-0.28555	0.64075	0.31034	0.82079	-0.66178	0.59698	0.59439	0.10244	-0.78082	-0.70743	0.24144	-0.38788	0.67436	0.36887	-0.027483	-0.017969
0.33228	0.040824	0.91249	-0.3548	0.73718	-0.99748	0.60121	0.91916	0.78398	-0.39074	-0.62211	-0.30242	-0.1034	0.63714	-0.5053	-0.67703	-0.7291
-0.55911	0.031543	0.60356	-0.88883	-0.10039	-0.59547	0.843	0.031215	0.00097777	-0.33107	-0.4182	-0.37325	-0.11183	0.96604	-0.34817	-0.31596	-0.43339
-0.43581	-0.36951	0.60587	-0.034124	0.88483	-0.25745	0.66613	0.13473	-0.44006	-0.32824	-0.46041	-0.37402	-0.309	0.67165	-0.42037	0.57075	0.9069
0.19708	0.071182	0.90428	-0.039598	0.52116	-0.05573	0.86713	0.78824	-0.20078	-0.090665	-0.79349	-0.09271	0.045338	-0.81335	-0.75233	0.26469	0.74308
-0.78385	-0.065933	0.23788	0.39454	0.51203	0.2961	0.57988	0.55717	-0.18496	-0.60319	0.85704	0.050125	-0.33443	-0.19075	-0.39286	-0.31794	0.24773
0.5141	0.014269	0.97294	0.042541	0.54203	-0.30799	0.68743	0.39065	0.70601	-0.27727	0.082538	0.098982	-0.5372	0.099904	-0.23563	-0.15982	0.29348
-0.68325	0.11031	0.27458	0.25103	0.64065	-0.31165	0.22184	0.29828	-0.19523	-0.027089	0.14963	-0.075194	0.11777	0.22777	-0.9164	0.067075	0.081382
-0.18319	0.096847	0.767	-0.11405	0.19707	0.82815	0.23253	0.21614	-0.74587	-0.40248	0.018244	-0.81973	0.51578	0.42188	-0.79494	0.50401	-0.29339
-0.99698	0.079343	0.1716	0.95014	0.66224	0.015119	-0.53276	0.56398	-0.58741	-0.23713	0.04567	0.80795	-0.75796	-0.2408	0.20472	-0.68467	-0.2786
-0.446	-0.22376	0.77582	-0.027984	0.27715	-0.86373	-0.53485	0.70245	0.5103	-0.32903	-0.053353	0.7315	-0.28322	0.048199	-0.27361	-0.37179	-0.29207
-0.60132	0.14124	0.47611	0.5849	0.22254	-0.7043	0.3475	0.23309	0.89783	-0.13293	-0.43225	-0.13547	0.067527	0.92334	0.15608	0.17013	-0.41815
-0.70263	0.015614	0.84717	-0.027178	-0.13771	-0.49767	-0.44244	0.87054	0.03506	-0.72998	-0.19711	0.36757	0.33807	-0.1864	-0.42911	0.45642	-0.54345
-0.35962	0.13007	0.70228	0.8931	0.23739	0.41943	-0.48587	0.94921	0.23904	-0.085981	0.23553	-0.92385	0.349	0.75379	0.12027	0.84685	-0.2774
-0.29231	0.068099	0.75195	0.2285	0.094205	0.51034	0.22659	0.52043	-0.17924	-0.22309	-0.69652	0.39013	-0.088379	0.48383	-0.028734	0.98292	0.59449
0.24675	0.19401	0.51146	-0.13576	0.71036	-0.020153	0.39276	0.45046	0.089316	0.2691	0.214	-0.57145	-0.00074659	0.70772	-0.39236	-0.25669	-0.46782
0.47964	0.15927	0.89217	0.17895	0.77664	0.46978	-0.55291	0.10914	-0.052648	-0.61712	0.5299	0.17397	0.28897	0.59806	-0.41728	0.14681	-0.3673
-0.96706	-0.22128	-0.062073	0.50434	0.55098	-0.10543	-0.70122	0.5747	0.76534	-0.48772	-0.56083	-0.2041	0.16179	0.31064	-0.48685	0.93795	0.56692
-0.83288	0.15991	0.29793	0.9272	0.35242	0.4862	-0.34868	0.58498	-0.74524	0.31596	-0.83338	-0.58238	-0.018223	0.1898	0.11703	0.23823	-0.0095319
-0.57355	-0.075301	0.26179	0.69252	0.77495	0.21581	-0.8768	0.69629	0.017138	-0.58245	0.39959	0.23787	-0.20835	-0.13058	-0.024022	-0.23696	-0.014342
-0.4218	-0.12088	0.62013	0.22277	0.87075	0.66444	-0.82361	0.1476	-0.86725	-0.19117	0.94345	-0.4111	0.29512	0.96653	-0.59163	0.53189	0.23241
-0.85916	-0.15139	0.25921	0.62386	0.0647	0.4803	-0.51894	0.40244	0.16276	-0.04332	-0.2952	0.85304	0.032517	0.12985	-0.52091	0.51355	0.28349
-0.27027	-0.34964	0.85236	-0.92578	0.62097	-0.57519	0.6873	0.12036	-0.36718	-0.54093	-0.40147	-0.64988	-0.64451	0.96683	-0.18967	-0.84539	-0.12858
-0.55793	0.011029	-0.10211	0.2392	0.67265	0.33829	0.20633	0.57589	0.18621	-0.89588	0.5366	-0.18198	-0.011442	0.01837	-0.28564	-0.1235	-0.34984
-0.61243	0.31271	0.54208	0.23477	0.0082256	0.04918	0.2628	0.30943	0.67866	-0.015897	-0.36912	-0.2644	0.27552	0.76595	-0.79141	0.0073769	-0.20165
-0.5771	0.06786	-0.14657	0.18738	0.99547	0.3732	0.75245	-0.11043	-0.65569	-0.23077	0.54129	-0.63474	0.25558	-0.25566	-0.91511	0.42235	0.54175
-0.5702	0.26721	0.12729	0.25732	0.78109	0.35275	-0.37156	-0.36274	-0.60071	-0.82151	0.058199	0.15625	-0.34221	0.81109	-0.34278	-0.42129	-0.2505
0.20694	-0.12923	0.58317	0.04561	0.98241	-0.10425	0.017334	-0.043186	0.23723	-0.48254	-0.1679	0.77233	0.051387	0.90081	-0.32905	-0.021235	-0.56667
-0.65251	0.059979	0.56726	-0.3795	0.099087	-0.72841	-0.022275	-0.15059	0.036857	-0.42139	0.19779	-0.54756	0.0040513	0.6403	-0.15531	-0.018585	-0.3793
-0.81145	0.37564	-0.059637	-0.40399	-0.071726	0.46238	0.057314	-0.34636	-0.48716	-0.52055	-0.22178	0.79689	0.61943	0.77833	-0.60425	0.69243	-0.32612
-0.9035	0.18887	0.040094	0.61483	0.3246	0.23165	-0.26912	0.19067	0.63259	-0.087649	-0.26517	-0.057829	0.060258	0.78009	-0.73051	-0.77293	-0.50774
-0.45392	0.15254	-0.060255	-0.10745	0.92602	0.13986	0.47327	0.031682	-0.18208	-0.2096	-0.052821	-0.68405	-0.017058	0.99715	0.10279	0.20994	-0.16093
-0.26596	0.19062	0.47757	0.95873	0.52842	0.42988	-0.011605	0.16495	0.38931	-0.72833	0.10077	0.92247	0.30912	0.12125	-0.38961	0.31173	-0.20549
-0.83915	-0.081699	0.29362	-0.26228	0.27276	0.351	0.26918	0.041273	-0.46503	-0.49505	0.53453	-0.28119	-0.34609	0.58948	-0.054838	0.56028	0.94205
-0.86642	0.048073	0.6183	0.64639	-0.14679	0.37992	0.65376	0.52931	0.27946	-0.4939	0.085026	0.39793	-0.42962	-0.03228	-0.24542	-0.89179	-0.44904
-0.45092	0.1869	0.51692	0.65864	0.22285	-0.3026	0.72979	0.051902	0.066786	0.11441	0.17391	0.94444	-0.24159	-0.30502	-0.47829	-0.88262	-0.33928
-0.81389	-0.066645	0.91968	-0.24931	-0.19592	-0.2251	-0.25234	0.55224	-0.056389	-0.81438	-0.42289	-0.5705	0.54099	0.028817	-0.66713	0.67088	-0.20282
-0.33174	0.14856	0.4266	-0.31037	0.60659	-0.32254	-0.66859	0.3848	-0.38896	-0.45881	-0.20322	-0.88854	0.22258	-0.77495	-0.78149	0.67352	0.66589
0.56208	-0.054022	0.86605	0.62675	0.942	0.28013	0.64251	0.16634	0.64687	-0.39847	-0.042485	-0.18336	-0.5696	0.19246	0.041803	-0.43193	0.2778
-0.33812	0.23867	0.21066	0.38161	0.93125	0.6612	-0.29558	-0.091752	-0.74741	-0.9596	0.65884	0.41759	0.67303	0.51486	-0.56738	0.86449	-0.44047
-0.85502	0.05172	0.56993	-0.61822	-0.24384	-0.7587	0.69955	-0.078864	0.15021	-0.58031	-0.25992	0.060983	0.087001	0.57762	-0.23624	0.5881	0.051344
-0.37053	-0.17384	0.37393	0.074016	0.22194	-0.15077	-0.16834	0.21746	0.70132	-0.46609	0.23252	-0.12218	-0.50447	-0.21612	-0.32184	0.21113	0.89098
-0.57123	0.20931	0.88448	0.44139	-0.10128	0.30762	-0.52084	0.44855	-0.16876	-0.56318	-0.38335	0.24255	0.44078	0.50509	-0.61317	-0.062223	-0.59321
-0.85091	0.2036	0.58667	-0.62274	-0.67977	0.035695	-0.085347	0.28362	-0.27966	-0.71447	-0.50626	-0.74083	-0.31925	0.38482	0.14405	0.078941	-0.13736
-0.75045	-0.22678	-0.052681	0.50807	0.95947	0.91823	0.26638	0.73179	-0.99155	-0.35286	0.55057	-0.24629	0.17659	0.31287	-0.43482	0.37146	-0.31787
-0.69631	-0.01067	0.97751	0.15535	-0.029084	0.14399	-0.37019	-0.035983	-0.63664	-0.51271	-0.44401	-0.27745	0.58292	-0.23078	-0.98132	0.64239	0.15148
-0.25246	-0.0064414	0.083572	-0.4238	0.88704	-0.22125	-0.74591	-0.10341	0.39755	-0.16857	-0.75812	-0.087891	0.36909	0.88616	-0.84406	0.6891	0.34749
-0.21548	0.028659	0.9268	-0.62436	0.16787	-0.51907	0.093772	0.48928	-0.071685	-0.60166	-0.65878	-0.31494	0.056002	0.043831	-0.28438	0.43135	0.205
-0.27984	0.051102	0.43997	0.62978	0.85849	0.096463	0.3338	0.19981	-0.15777	-0.052902	0.66663	-0.26834	0.15058	0.63443	-0.18607	0.80791	0.072914
-0.52417	-0.21895	0.019767	-0.23693	0.72395	0.58848	0.6516	0.1968	-0.23201	-0.64425	-0.17915	-0.33382	-0.33298	0.14249	-0.71629	-0.13568	0.63388
-0.8925	0.027751	0.52114	0.65053	0.56374	0.15227	0.53329	0.13982	-0.91747	-0.85933	0.62037	-0.1342	0.46431	0.36242	-0.29741	0.85995	-0.15694
-0.71878	0.11499	0.18088	0.50354	0.33143	-0.57029	0.25933	0.24549	0.78374	0.094997	0.10569	-0.55832	-0.080973	0.46433	-0.25985	-0.65078	-0.6329
-0.81882	-0.0086869	0.94505	0.18742	-0.01116	0.12874	0.31956	-0.076379	-0.15428	-0.37459	0.66179	0.40384	0.5629	0.83669	-0.65071	0.92332	0.13562
-0.85855	-0.08196	0.020028	0.2823	0.68441	0.90103	0.72188	0.1428	-0.33015	-0.33156	-0.97699	0.0608	-0.31043	0.90606	-0.46349	0.048642	0.6484
-0.068123	0.17031	0.82715	-0.47243	0.53932	0.17058	-0.31845	0.83011	-0.87323	-0.80361	0.91966	-0.099142	-0.062055	0.25012	0.28575	0.02429	-0.38136
-0.81244	-0.11861	0.19635	0.093547	0.3909	0.70586	-0.50181	0.62301	-0.47285	-0.77446	-0.1593	-0.56704	0.54885	0.045992	-0.73321	0.62305	-0.17903
-0.15023	-0.026417	0.53528	-0.21373	0.14805	0.81804	-0.89137	0.67992	-0.11011	-0.44884	0.037374	0.11138	-0.58182	0.55028	0.1768	0.21357	0.57205
-0.50363	-0.25947	0.11762	0.31807	0.56264	0.88446	-0.33512	0.19856	-0.016939	-0.59571	0.78429	-0.62312	-0.26073	0.61435	-0.21621	0.058615	0.085473
-0.1881	0.13683	0.15326	0.033867	0.58349	0.69393	0.11489	-0.082154	-0.28415	-0.81264	0.13034	-0.75368	-0.13601	0.73263	-0.21268	-0.66811	-0.65213
-0.206	-0.12932	0.26296	-0.23199	0.86064	-0.074229	-0.060504	0.40349	0.2421	-0.089022	-0.56502	-0.044455	0.37848	0.34467	-0.81121	0.99533	0.59641
-0.80132	-0.20718	0.23378	0.27113	0.59189	-0.052087	-0.12239	0.5752	0.2018	-0.70223	0.51082	0.11574	-0.29571	-0.055557	-0.70314	-0.88196	-0.26333
-0.85771	0.14376	0.28785	-0.58955	0.13424	-0.4757	0.012279	-0.34943	-0.35745	-0.235	-0.12147	-0.23787	0.39316	0.86215	-0.46076	0.34523	-0.2863
-0.71126	0.15765	0.22578	0.19965	0.22819	-0.17241	-0.11504	-0.142	0.41361	-0.51923	-0.22948	-0.50863	0.12094	-0.010992	-0.74201	-0.64788	-0.43504
-0.99175	-0.029467	0.13154	-0.50749	0.056993	0.31311	-0.78378	0.045635	-0.26764	-0.72454	-0.19512	0.28996	0.10041	0.95316	-0.56396	-0.29633	-0.73377
-0.78947	0.14422	0.87022	-0.088309	-0.59549	-0.13521	0.37686	0.83284	0.40948	-0.83774	-0.4146	0.3229	0.60168	0.40578	-0.50245	0.7049	-0.66645
-0.89681	-0.11399	-0.02827	-0.098134	0.73787	-0.11149	0.44851	0.79916	-0.24961	0.016367	-0.25476	0.26563	0.15284	0.066502	-0.43364	0.79276	0.5654
-0.18202	0.35854	-0.46275	-0.068913	0.69524	0.4524	-0.1517	-0.17328	0.3689	-0.9526	0.89465	0.39274	-0.1758	0.64976	-0.29941	-0.18025	0.068324
-0.46708	0.24401	-0.24643	-0.038364	0.57079	-0.33769	-0.13412	-0.14293	0.43623	-0.24908	0.15669	-0.90184	-0.1692	0.32756	0.031207	0.97811	0.77366
-0.96864	0.03924	0.69379	0.62164	0.06824	-0.20352	-0.56137	0.81924	-0.081432	-0.023735	0.28434	-0.051526	-0.092515	0.34517	0.35784	0.40687	0.028189
-0.68502	-0.08205	0.18325	0.67901	0.57233	0.061762	0.58462	-0.41054	0.47754	-0.40146	-0.43102	-0.43689	-0.30426	0.49174	-0.38664	-0.018916	0.628
-0.32414	-0.19023	0.84769	-0.74851	0.024059	-0.14823	0.21363	0.37312	-0.065272	-0.55044	-0.98739	0.38374	-0.23631	0.11037	-0.30113	0.27314	0.73176
-0.55812	0.05783	0.015757	-0.20285	0.27447	-0.15241	-0.14535	0.58852	0.31796	-0.45422	-0.70394	-0.24178	-0.85097	-0.21755	0.47861	-0.4372	-0.0055993
-0.27381	0.16934	0.064133	-0.46815	0.63082	0.56539	0.079131	0.45217	-0.60744	-0.94419	-0.32398	0.59989	0.2893	-0.49459	-0.99466	0.011004	0.19089
-0.70691	-0.23481	0.93176	-0.03208	-0.050527	-0.32386	0.79247	0.42494	0.20749	-0.48134	-0.3378	-0.22338	-0.377	0.91396	0.13887	0.79558	0.66686
-0.21101	0.074526	0.79148	0.48218	0.28349	0.01054	0.9345	0.96711	0.044503	-0.66439	0.95974	-0.085378	-0.4982	-0.064352	0.70264	-0.24472	-0.26588
-0.1065	-0.20954	0.70595	-0.54829	0.71177	-0.018229	0.62157	0.24654	-0.33221	-0.4556	-0.13795	0.094409	0.07202	0.37105	-0.87581	-0.19164	0.16326
-0.50912	-0.066644	0.41567	0.77699	0.74491	0.54811	0.32153	0.32286	-0.46788	-0.59099	-0.54772	0.20873	0.16387	-0.70592	-0.84503	0.56828	0.55932
-0.47065	-0.10515	0.3825	0.63516	0.34244	-0.18733	-0.27788	0.42059	0.86054	-0.39873	-0.38479	-0.93426	-0.17626	0.86977	0.34892	0.23303	-0.40313
-0.49665	0.03152	0.44789	0.36393	0.58863	-0.21576	-0.30723	-0.10991	0.41646	-0.25287	-0.43815	-0.46703	-0.25943	0.72253	-0.69834	-0.81903	-0.35445
-0.50122	0.18452	0.0084544	0.25643	0.18794	0.8602	-0.057321	0.25848	0.10477	-0.9835	-0.43765	0.63292	0.20944	0.63444	-0.035743	0.42002	-0.33588
0.013187	0.28974	0.10553	-0.65197	0.67743	0.46273	0.6453	0.312	-0.31473	-0.80488	0.6639	-0.40128	-0.26382	0.65977	-0.3188	-0.11407	-0.045848
-0.68637	0.056762	0.49588	-0.32303	-0.36814	0.28564	-0.71647	-0.058372	0.13237	-0.91612	-0.65824	-0.064452	-0.032877	0.53926	-0.82869	-0.24205	-0.089492
-0.24893	-0.1056	0.1286	-0.31009	0.91773	0.10778	-0.7187	0.3794	-0.22909	0.0088783	-0.47567	-0.38938	0.19619	0.070302	-0.7387	0.65831	0.48819
0.28403	0.20287	0.50809	-0.76193	0.92033	-0.58539	0.18001	0.35946	-0.076847	-0.6425	0.51994	0.25752	0.053168	0.92096	0.1093	0.080514	-0.57552
-0.70268	0.035086	0.54024	-0.31096	-0.12534	0.10401	0.5093	0.22793	-0.078264	-0.52682	-0.76229	0.86764	0.011242	0.21414	-0.9453	-0.52459	-0.20532
-0.82017	0.16535	0.28094	0.67789	-0.2526	0.24898	-0.0058379	0.17069	0.45683	-0.67489	-0.28642	-0.49406	0.06012	-0.70518	-0.85036	-0.3091	-0.045399
-0.94974	-0.31121	0.86706	0.37667	-0.032039	0.25434	0.57452	0.79149	-0.48896	-0.1421	-0.041278	-0.080749	-0.27753	0.47464	-0.12664	0.20544	0.1138
-0.70401	-0.23866	0.85179	0.24666	0.10097	-0.81115	-0.22329	0.71787	0.66023	-0.42696	0.26964	-0.56542	-0.31697	0.99951	0.69589	0.17588	-0.41247
-0.66854	0.13125	-0.4239	0.42413	0.7002	0.8621	0.66641	0.24328	-0.55334	-0.63286	-0.19052	0.54999	-0.40319	-0.30231	-0.10817	-0.63178	-0.24628
-0.76614	0.098743	0.98399	0.9722	-0.00022499	0.17598	0.76081	0.91484	-0.34744	-0.44499	-0.47784	0.51605	0.62247	-0.51596	-0.95537	-0.014715	-0.67097
