# Supplementary material for: Distinct cellular states determine calcium signaling response
Source: Mol Syst Biol. 2016 Dec 15;12(12):894. doi: 10.15252/msb.20167137 (PMC5199124; doi:10.15252/msb.20167137)
Supplement: Supplementary file 6 — Source Data for Figure 3 [file MSB-12-894-s005.zip › parameterDistributionGroup/parameterDistribution166.csv]

-0.85425	-0.13119	0.055138	0.22672	0.27781	0.065819	0.059448	0.73123	-0.20178	-0.56432	0.2527	-0.060272	-0.59872	-0.53284	0.42128	0.18692	0.59928
-0.18794	-0.22272	0.2415	0.61926	0.97777	0.22498	-0.42491	0.80295	0.094456	-0.77015	-0.025903	0.8258	-0.063646	-0.077853	-0.64949	0.65641	0.73323
-0.39965	0.091412	0.19766	-0.31698	0.2905	0.6801	0.53237	-0.02592	-0.77795	-0.1581	-0.085552	0.36663	0.038195	0.40166	-0.6694	-0.60957	-0.018038
-0.87354	0.13121	0.3431	-0.50419	-0.30343	-0.015344	0.31664	0.22992	-0.47562	-0.6572	-0.52685	0.82664	0.32458	0.38488	-0.55418	0.7521	0.32564
-0.68627	-0.094591	0.71172	0.60779	0.28225	-0.8916	0.44228	0.066534	0.77436	-0.36695	0.13789	-0.045766	-0.48593	0.46627	0.0094217	-0.45611	0.15898
-0.44386	-0.019098	0.17205	0.13028	0.51553	0.15046	0.090593	0.55935	-0.1709	0.027834	-0.24526	-0.20213	-0.24905	-0.10921	-0.022973	-0.34653	0.056106
-0.2918	0.092391	0.99999	0.031428	0.17112	-0.086765	0.54659	-0.086396	-0.63195	-0.45309	0.98104	0.014492	-0.097889	0.59982	-0.47661	-0.85201	-0.20748
-0.98875	0.067223	-0.90294	-0.075078	0.83396	0.61513	0.80753	0.46732	-0.63295	-0.85106	0.97534	-0.2332	-0.25201	-0.52679	-0.95393	-0.065303	0.79913
-0.057001	0.065331	0.93071	-0.037922	0.31657	-0.33989	-0.64281	0.73401	-0.52782	-0.81994	-0.56481	0.50558	-0.17399	0.20702	-0.017143	0.21293	0.02848
-0.36272	0.062192	0.19683	0.99896	0.52275	0.30076	0.1872	0.13176	0.096492	-0.26788	-0.30708	0.37973	-0.10514	0.76917	-0.18512	0.98728	0.73401
0.014598	-0.077852	0.71704	-0.18041	0.26677	0.41867	-0.44005	0.6704	0.0075078	-0.50746	-0.35504	0.84119	0.22437	0.14645	-0.43925	0.1932	0.40526
-0.86079	-0.11724	0.54753	0.28333	0.16847	-0.0038897	0.63976	0.62715	-0.31338	-0.99661	-0.017165	-0.22947	0.21529	0.10996	-0.42011	-0.31657	-0.20288
0.16702	0.19436	0.46216	0.51164	0.75326	-0.39207	-0.13487	0.10373	0.15258	-0.46496	-0.21564	0.3302	-0.5902	0.22176	0.59962	-0.38927	-0.14613
0.23844	0.091185	0.6354	0.016465	0.53754	-0.53481	0.28474	0.16959	0.28968	0.081244	0.20616	-0.39834	-0.11233	0.035676	-0.3941	-0.55308	0.026351
-0.77082	-0.0055985	-0.39048	0.87782	0.33835	0.84697	0.018205	0.46583	0.66134	-0.038654	0.077175	0.072518	0.10575	0.78447	-0.25568	0.20873	0.18674
-0.20171	0.12063	0.42374	0.32245	0.68222	0.31749	-0.3648	0.758	-0.10398	-0.70073	0.62727	-0.71465	-0.15194	0.30428	-0.47214	-0.77801	-0.1921
0.091795	0.17	0.39116	0.41381	0.60039	-0.61013	-0.86987	0.017543	0.80953	-0.11726	-0.87672	-0.10095	0.081913	0.95633	-0.33605	0.86259	0.59509
-0.2173	0.34417	0.3072	0.15896	0.2529	0.40567	0.01277	0.61537	-0.51192	-0.92555	-0.49332	0.92015	0.80733	0.89985	-0.55592	0.98769	-0.46875
-0.51429	0.003882	0.83176	0.58058	0.059335	-0.0030157	-0.83045	0.19562	0.44932	-0.97835	-0.6562	-0.77291	-0.050156	0.65119	-0.2439	0.11372	0.34765
-0.55609	-0.00058702	0.62278	0.58963	0.52004	-0.38914	-0.70974	0.25717	0.15631	-0.78606	0.099937	-0.42925	0.20835	0.13303	-0.50057	0.42921	0.55355
-0.76822	0.22392	-0.60907	0.31997	0.06642	0.39182	-0.92545	0.51367	0.19835	-0.78224	0.44591	0.33705	-0.48645	-0.79108	-0.72521	-0.89522	0.087831
-0.5006	-0.14583	0.13525	0.36262	0.47843	-0.079461	0.38277	0.98604	0.35064	0.46293	-0.95067	-0.10612	-0.1642	0.95042	0.62139	-0.03753	-0.25126
-0.69004	-0.21156	0.032413	-0.45794	0.39107	-0.60732	0.15791	0.56697	0.39053	0.015385	0.83558	0.92793	-0.21142	0.97085	-0.24562	0.12358	-0.073182
-0.42328	0.015928	0.74404	0.84236	0.50912	0.34555	-0.0504	0.18833	-0.89194	-0.45745	-0.68583	-0.388	-0.26114	0.3563	0.16861	-0.28601	-0.14805
-0.33979	-0.072743	0.87438	0.15637	0.18774	-0.51348	0.29535	0.41066	0.2392	-0.36916	-0.7128	0.036294	0.04068	0.53227	0.071104	-0.21374	-0.19981
-0.35186	-0.14101	0.4524	-0.021491	0.48661	-0.12702	0.81405	0.46118	-0.52649	0.35005	0.54487	0.77614	-0.6165	0.090617	0.47311	-0.48938	-0.016821
-0.78631	0.0626	0.39549	0.12349	-0.21156	-0.17736	-0.88977	0.70671	0.096207	-0.2034	-0.25233	0.47292	-0.28882	0.41016	0.041617	0.0033036	-0.24832
0.89352	0.13642	0.58416	0.0055189	0.79337	0.37296	0.97005	0.51078	0.06899	-0.075872	-0.67821	0.10975	-0.32876	-0.086567	-0.45946	-0.0011678	0.52652
-0.35302	-0.15222	0.59684	0.85774	0.79756	-0.00098192	0.25262	0.20951	0.31184	-0.20599	0.72793	0.36432	0.040217	0.98599	-0.59231	-0.68651	-0.15916
-0.52424	0.091454	-0.0085576	0.3473	0.79719	-0.27084	-0.7526	0.71489	-0.087078	-0.42994	-0.47036	0.40691	0.17417	0.23245	-0.040233	0.59697	0.24389
-0.30758	0.1227	-0.13893	0.70468	0.80855	0.10928	-0.95013	0.6931	0.60171	-0.87433	-0.16521	-0.75875	-0.39279	0.4946	0.16086	-0.86626	-0.45036
-0.024446	0.11807	0.65261	0.092819	0.38925	0.036896	-0.38778	0.71872	0.14169	0.49512	0.99492	0.6539	0.012267	0.7352	-0.46902	-0.93086	-0.43612
-0.17989	0.16884	0.8224	0.075556	-0.0091606	-0.32226	-0.35506	0.46258	-0.24123	-0.45047	-0.20881	-0.85501	0.12366	-0.43717	-0.57323	-0.12053	0.28292
-0.40001	-5.5021e-06	0.22637	-0.62242	-0.03355	0.091864	0.28693	0.50564	-0.18467	0.42003	0.83504	0.86068	0.14069	0.61766	-0.77686	0.37469	0.43546
-0.35347	0.20394	0.31453	0.79839	0.69527	-0.07313	-0.92578	0.57875	0.25671	-0.84111	0.064308	0.6369	0.66016	0.64987	-0.41071	0.70972	-0.30417
0.10397	-0.14822	0.56519	-0.95115	0.61561	-0.18273	-0.27714	0.238	-0.59643	-0.058411	0.39384	0.35181	-0.16046	0.41527	-0.47972	-0.26787	0.23859
-0.7886	0.12738	0.051211	0.64784	0.50704	-0.39784	0.5181	0.28495	0.43003	-0.83298	-0.74127	0.6359	-0.055881	0.64705	-0.30643	0.8617	0.41111
0.01566	0.29737	0.81085	0.088102	-0.043333	0.014305	-0.87629	0.84368	-0.46341	0.44126	-0.22207	0.72989	0.84251	-0.24842	-0.81163	0.39938	-0.30084
-0.087819	-0.015011	0.67348	0.3749	0.90644	0.098349	0.35622	-0.011528	-0.67181	-0.24565	-0.94503	0.285	0.080528	0.45378	-0.6754	-0.030752	0.39775
-0.16714	0.10394	0.59796	-0.11596	0.31354	-0.23651	-0.87772	0.59662	-0.19835	-0.13781	0.037086	-0.15839	-0.18807	0.48204	0.10771	0.85494	0.55817
-0.43795	0.068865	0.99426	0.40322	0.1275	-0.051106	-0.20194	0.058079	-0.28495	-0.05603	0.16417	0.80829	0.051949	0.96598	-0.27075	0.31284	0.26903
-0.65243	0.19936	0.44737	-0.095406	0.029255	0.58192	0.50882	0.45848	-0.58137	-0.96255	-0.67412	-0.515	0.19083	0.10086	-0.72035	0.63519	0.98707
-0.68848	0.047745	-0.32551	-0.14941	0.68288	-0.57202	-0.31774	0.85431	0.31085	-0.4092	-0.91576	0.77096	-0.14419	0.55284	0.57286	0.26149	-0.03376
-0.21971	0.25033	0.29718	0.89012	0.52571	0.49196	-0.89478	0.51777	-0.057817	-0.47373	0.7408	0.43913	0.096934	0.875	-0.023628	0.40483	-0.24643
0.0047092	-0.22244	0.56651	-0.050024	0.55986	0.25716	0.29724	0.71131	-0.0029335	-0.20875	-0.75714	-0.81892	0.094971	0.19839	-0.61082	0.65229	0.63336
-0.30976	0.018285	0.56383	0.60692	0.52862	-0.018626	0.8903	-0.20048	0.1933	-0.47634	0.063767	-0.52595	-0.063126	0.99517	-0.52023	0.66676	0.84021
-0.10919	0.24729	-0.13802	0.44279	0.52864	0.057654	-0.74625	-0.030181	0.68388	-0.1347	-0.83399	0.60595	-0.41767	0.57384	0.20328	0.07277	0.51735
-0.96198	0.036029	0.35141	-0.50666	-0.23353	-0.38907	0.98598	0.31796	-0.14072	-0.12328	0.71049	0.71997	0.082261	-0.46331	-0.82278	0.095043	0.79808
-0.6079	-0.24354	0.27019	0.49299	0.72422	-0.27971	0.22106	0.40562	0.40918	-0.015079	0.3098	0.8753	-0.30101	0.44809	-0.36086	-0.15517	0.40519
-0.97974	0.10621	-0.062506	0.28107	-0.024319	0.56812	-0.048088	0.23919	-0.47616	0.232	-0.72558	0.016113	-0.47603	0.83881	0.80739	-0.1504	-0.19389
-0.43419	0.15652	0.39563	-0.48934	-0.064139	-0.57412	-0.60478	0.4746	0.61922	0.27649	0.38458	-0.16709	0.29128	0.55313	-0.61549	-0.069999	0.0048192
-0.2753	-0.015038	0.69749	0.041773	0.7165	-0.26214	-0.21603	0.7976	-0.60042	-0.85365	0.58559	-0.47353	0.089104	-0.16649	-0.30804	-0.29413	0.053056
-0.70489	-0.15547	0.85557	-0.99881	-0.31173	-0.70717	-0.58864	0.75239	-0.30244	-0.51959	0.35486	0.18056	0.068746	-0.41529	-0.99191	0.072688	0.39745
-0.70119	0.064518	0.30912	0.19294	-0.039363	-0.044607	0.53438	0.69441	0.4849	-0.38591	0.27568	-0.0020766	0.16411	0.54464	-0.092696	0.011732	-0.10548
-0.88996	0.19363	0.45788	0.29594	0.10344	-0.25666	-0.48037	0.79276	-0.60205	-0.57285	0.27738	0.11385	-0.21889	0.038671	0.34094	-0.11119	-0.1242
-0.16923	-0.003148	0.90069	0.23323	0.32687	-0.99793	0.57552	0.42846	0.99431	-0.43241	0.70845	-0.35373	-0.52398	0.99231	0.43875	-0.18775	-0.12671
0.18828	-0.13342	0.32994	0.71431	0.97955	0.22919	-0.16408	0.12752	0.37161	-0.57957	-0.71057	0.61397	-0.43109	0.067506	-0.4333	0.30362	0.88897
-0.68169	-0.0013784	0.56698	0.18987	0.48344	-0.10508	0.39775	-0.031064	-0.88912	0.090698	0.14463	0.13452	0.2173	0.60884	-0.74557	-0.17662	0.10113
-0.81198	0.14434	0.23399	0.5609	-0.19711	0.62492	0.79612	0.81017	0.032746	-0.99315	0.78995	-0.10918	-0.55907	-0.82821	0.3067	-0.088356	0.62605
-0.99637	0.27135	-0.32291	-0.42019	-0.29449	0.038439	0.24907	0.12366	-0.56742	0.53903	0.44178	0.70917	0.33027	0.83211	-0.53672	0.45765	0.14239
-0.81777	-0.077068	0.23534	0.054315	0.87602	-0.33308	-0.02912	0.063694	-0.72551	-0.38497	-0.51317	-0.57881	0.063324	0.44223	-0.72446	-0.6363	0.061828
-0.51948	0.10339	0.46454	0.10771	0.34557	-0.81604	0.77315	0.3265	0.60429	-0.64305	-0.78276	-0.95033	0.04016	0.1993	-0.69242	-0.27593	0.051509
-0.063067	0.095089	0.12339	0.69895	0.74576	0.3345	-0.61066	0.81779	0.31092	-0.20897	-0.16563	0.29974	0.59946	0.73988	-0.47073	0.9392	-0.30908
-0.32046	-0.042028	0.90535	0.066544	-0.16865	0.15007	0.5524	0.37749	0.12739	-0.62145	0.19141	0.12444	0.13039	0.20929	-0.68985	0.44133	0.36094
-0.42676	0.46262	-0.77637	-0.80837	0.42346	0.67861	-0.33209	0.94145	-0.68429	-0.57421	0.74457	-0.44088	0.44125	0.60305	-0.0027408	0.60672	-0.013341
-0.15141	0.041637	0.88527	0.87136	0.70292	-0.30954	0.81764	0.085651	0.20955	-0.62257	0.56091	-0.68715	-0.33769	-0.16926	-0.72437	-0.94639	0.21122
-0.12479	0.0078743	0.6138	0.047891	0.31868	0.15273	-0.018506	0.19403	0.21905	-0.49569	0.15929	-0.47005	0.37685	0.88658	-0.56353	0.55136	0.22472
-0.75884	-0.1521	0.41558	0.92529	0.53061	-0.23117	0.92157	0.23023	0.2826	0.29575	0.62152	-0.17586	-0.095614	0.47572	-0.52771	-0.41028	0.07661
-0.15523	0.21081	0.58273	0.31589	0.16393	0.7509	-0.50286	0.15207	-0.28613	-0.11508	0.19069	-0.49603	0.071225	0.69836	-0.56842	-0.67564	-0.10832
-0.20959	0.0074851	0.013732	0.11028	0.46896	0.43734	-0.0060074	0.36179	-0.032543	-0.69635	0.018121	-0.6867	-0.51491	0.22537	-0.0061187	0.056116	0.25963
-0.31803	-0.17237	0.3957	-0.10955	0.62609	-0.036823	0.9477	0.38508	-0.65415	-0.054391	0.10125	0.2561	-0.67321	-0.15419	0.57618	-0.15484	0.177
-0.33021	-0.1414	-0.32999	-0.10649	0.56893	0.80806	0.72964	0.57709	0.19464	0.066859	0.43195	0.11281	-0.69465	0.64134	0.41864	-0.061837	0.57436
0.42924	0.18726	0.33542	0.24866	0.94943	0.66173	0.92351	0.3896	-0.76928	-0.712	-0.5296	0.18518	-0.36385	0.059751	-0.2693	-0.28932	0.078364
-0.25216	0.11495	0.4929	0.42167	0.21313	0.42148	-0.5451	0.0543	0.14821	-0.18009	-0.075901	0.46785	-0.34801	0.82356	-0.48201	-0.60754	-0.13253
-0.21926	0.066818	0.69033	0.57498	0.34145	0.32834	0.58698	-0.48077	-0.44005	0.16402	0.58714	0.11587	-0.99427	0.34527	0.36848	-0.53815	0.38705
-0.50245	0.032198	0.49123	0.035236	0.39607	-0.31234	0.12915	0.76514	-0.45525	-0.88951	-0.7432	-0.15502	-0.325	-0.77574	-0.23158	-0.5985	0.10266
-0.89484	-0.25065	0.71779	0.26237	0.58154	-0.54448	0.48421	0.42536	-0.74849	-0.27352	0.93487	0.73483	-0.17414	0.84858	-0.14163	-0.18968	-0.065443
-0.76128	0.16729	0.17212	-0.75587	-0.43814	0.85797	0.85282	0.59445	-0.60577	0.0046442	0.048351	-0.97212	0.071852	0.72094	-0.81938	0.56186	0.92664
-0.49448	0.021078	0.70123	-0.036069	-0.01131	0.32748	0.18635	0.1678	-0.78521	-0.53361	-0.76853	-0.41307	-0.56584	0.15315	-0.49052	-0.57962	0.14421
-0.39239	-0.021999	0.23652	0.089732	0.20519	0.42404	0.17432	0.25353	-0.43216	-0.038181	0.55938	0.47161	-0.3575	-0.027397	-0.27529	0.0054096	0.46941
-0.80638	0.14176	0.070076	-0.61602	0.37263	-0.4236	0.011143	-0.042068	-0.67608	-0.85687	0.13674	0.74263	0.76721	0.78023	-0.81544	0.81561	0.003975
-0.99169	0.11608	-0.31318	0.60981	0.37919	-0.34764	-0.15933	0.30738	0.81926	-0.11473	0.41699	-0.08329	0.10317	0.38123	-0.19886	-0.26126	-0.035532
-0.14428	0.15119	0.34676	0.60505	0.70764	-0.42198	0.59893	0.40315	0.18231	-0.66123	0.43158	-0.15563	0.16106	0.62691	0.025845	0.9368	0.0066802
-0.66633	0.041983	0.027112	-0.59357	0.64998	-0.47898	0.095811	0.40727	-0.88286	-0.91459	-0.20857	-0.10662	0.33009	0.25552	-0.62823	0.27908	-0.12039
-0.46939	0.20064	0.57923	0.84471	0.095601	0.73402	-0.65234	0.25253	-0.46195	-0.28359	0.49164	-0.82671	0.47198	0.69633	-0.53386	0.1602	-0.36968
-0.1103	0.14404	0.88054	0.65404	0.53856	-0.26739	-0.11825	-0.0072928	-0.3712	0.074631	0.58976	-0.12196	-0.33888	0.21135	-0.26473	-0.39487	0.20576
-0.9746	-0.33705	0.85716	-0.26946	-0.14177	-0.63917	0.44873	0.94902	-0.55057	-0.27551	-0.86303	-0.1708	-0.0054242	0.65262	-0.065417	0.84706	0.075788
0.2203	0.10011	0.70839	-0.1177	0.80487	-0.92628	0.42027	0.39562	0.089342	-0.36927	0.68548	0.16879	-0.10701	-0.20044	-0.18331	0.048294	0.31112
-0.74594	0.19394	-0.17095	0.26351	0.17573	0.29432	0.54568	0.22171	-0.15662	-0.79355	-0.0038246	-0.53632	0.18504	0.53461	-0.6658	0.73379	0.37178
-0.13874	-0.21136	0.74622	-0.44132	0.39762	-0.15652	-0.40027	0.47248	0.34785	-0.472	-0.20707	0.31289	0.076995	0.46769	-0.90646	-0.11452	0.59357
-0.60576	-0.045148	-0.089223	0.52904	0.57201	0.066268	-0.12707	-0.0048769	0.32468	-0.41913	-0.5407	-0.016904	-0.30179	0.58037	-0.25058	0.49053	0.90844
-0.63063	-0.095031	0.6942	0.46641	-0.40419	0.95528	-0.43244	0.74236	0.023386	-0.75838	-0.23607	0.5532	-0.74438	0.16531	0.74284	-0.28712	0.018196
-0.81686	-0.068561	0.014725	0.14379	0.54204	-0.64741	0.96252	-0.022864	0.52791	-0.26323	0.78086	0.22765	-0.31681	0.54121	-0.66281	0.39053	0.93768
0.59278	0.37926	0.89042	0.57994	0.52964	0.80163	-0.52764	0.25293	-0.77985	-0.30575	0.66819	-0.2232	0.32486	-0.43369	-0.90387	0.28171	0.39409
-0.3179	-0.016858	0.21847	0.58895	0.47783	0.22894	0.094127	0.16367	0.84706	-0.60877	-0.3056	0.070515	0.34039	0.9089	-0.63712	0.50888	0.49499
-0.65408	0.2853	-0.20339	-0.28775	0.4937	0.63351	-0.62022	0.098486	-0.69759	-0.96457	-0.2667	-0.68333	0.36684	0.95757	-0.8113	0.53512	0.55546
-0.08471	0.14855	0.2761	-0.33007	0.086489	-0.31284	0.095828	0.93731	0.72373	0.14622	-0.34976	0.33998	0.74948	0.13072	-0.97176	0.69675	0.088103
-0.055558	0.20762	0.90931	0.64936	0.1984	0.42746	0.0068064	0.13492	-0.10114	0.083514	-0.24836	-0.60908	-0.85143	0.59651	0.55846	-0.86941	-0.16299
-0.71664	0.18731	0.44669	0.85989	-0.40614	0.087228	0.40337	0.49009	0.6784	-0.21047	0.15928	-0.3659	-0.34222	0.81172	0.75902	0.25713	-0.13678
-0.82901	0.056057	0.021859	0.81976	0.16763	0.65473	-0.24094	0.83969	0.23742	-0.35216	-0.17729	0.15067	-0.02217	0.3332	-0.50924	-0.3695	-0.30462
0.036564	0.0095927	0.66271	-0.018485	0.42587	0.20605	0.15309	0.052432	0.058842	-0.10653	-0.26089	-0.12285	-0.47715	0.36799	-0.18578	-0.52275	0.3776
0.067421	0.016874	0.84639	-0.28474	0.57157	0.022878	-0.38505	0.00211	-0.79034	0.1196	-0.4473	-0.77617	0.039508	0.60401	-0.8978	0.23904	0.57022
-0.59643	0.034469	0.52223	0.66686	0.34799	-0.0068597	0.55832	0.24311	0.41655	-0.088023	0.4575	-0.12669	0.14546	0.98472	-0.67795	0.75416	0.60788
-0.79379	0.27801	-0.051729	-0.11629	-0.29128	0.8913	-0.022715	0.26325	-0.99105	0.3753	0.059295	-0.073819	-0.26693	-0.30445	-0.37687	-0.47031	0.47977
-0.96663	0.050949	-0.17517	0.27935	0.62999	-0.51711	0.33231	0.14491	0.09282	-0.28711	0.81001	-0.15724	0.22317	0.18925	-0.64589	0.64845	0.77699
-0.58701	-0.062591	0.86346	0.80438	0.15675	-0.027192	0.19848	0.14428	0.054901	-0.65628	0.84539	-0.44928	-0.43545	0.1282	-0.48235	-0.12392	0.60899
-0.32344	0.12742	0.67871	0.46378	0.029859	-0.12857	0.60248	0.45396	0.70875	-0.38453	-0.54879	-0.94837	-0.086046	-0.28545	-0.77788	-0.41359	0.3007
-0.31756	-0.036644	0.63729	0.16219	0.17494	-0.13782	0.32154	0.35624	0.30327	0.19716	-0.70613	0.64152	-0.60343	0.76958	0.10131	-0.24084	-0.031316
0.049471	0.20634	0.29655	0.74124	0.38381	0.44828	0.54646	-0.031087	0.33369	-0.25088	-0.31341	0.21912	0.029886	0.32551	-0.52808	0.60774	0.92799
-0.78642	-0.030927	-0.2817	0.097998	0.75788	-0.63961	0.14409	0.20261	0.51141	-0.54707	-0.92838	0.099327	0.33252	0.60578	-0.24362	0.6463	0.30005
-0.79847	0.056342	-0.25625	0.7305	0.51266	0.48871	0.021355	0.15643	0.1504	-0.87766	-0.010562	-0.4499	0.2848	0.46062	-0.64667	0.29241	0.079967
-0.87783	0.055975	-0.052022	0.43213	0.26628	0.4124	-0.14447	0.31345	0.035409	-0.17404	0.095705	0.17446	0.082808	0.26077	-0.68549	0.092329	0.40849
-0.85641	0.093568	0.75392	0.011983	-0.48011	-0.80027	-0.081444	0.46081	0.57396	-0.051707	0.08693	0.588	0.37101	0.83634	0.012929	0.82944	0.038635
