# Supplementary material for: Distinct cellular states determine calcium signaling response
Source: Mol Syst Biol. 2016 Dec 15;12(12):894. doi: 10.15252/msb.20167137 (PMC5199124; doi:10.15252/msb.20167137)
Supplement: Supplementary file 6 — Source Data for Figure 3 [file MSB-12-894-s005.zip › parameterDistributionGroup/parameterDistribution167.csv]

-0.32165	0.016594	0.23997	-0.14038	0.85823	-0.7495	0.23584	0.67509	0.27435	-0.87483	0.97024	0.29888	-0.22635	0.10378	0.26629	0.79888	0.59859
-0.51416	0.21699	0.67292	0.3551	-0.033086	-0.1127	-0.44047	-0.26902	0.34614	0.06093	0.075908	0.46754	-0.19674	0.8371	-0.50587	-0.21397	0.18289
-0.61817	0.1078	0.67741	0.44756	0.080672	0.13453	-0.47006	0.56732	0.14289	-0.045248	0.21458	0.48948	0.3661	0.48425	-0.74572	0.53014	-0.068499
-0.82747	-0.044016	0.17493	-0.23412	0.6159	-0.62623	0.16542	0.5534	-0.4658	0.0031643	0.54525	0.67933	-0.23527	0.29753	-0.083495	0.14469	6.3457e-05
-0.57592	0.18062	0.46268	0.37418	-0.12503	0.46562	0.16682	0.68809	0.32374	-0.88183	0.40701	-0.61444	-0.3049	-0.4844	-0.91026	-0.10006	0.53547
-0.68239	0.11629	0.46538	0.3851	-0.21275	0.84348	0.93097	0.82386	-0.094518	-0.1562	-0.74729	0.1146	0.11428	0.12893	-0.46749	0.59224	0.14661
-0.59208	-0.031028	0.58261	0.42756	0.33881	0.39429	0.27566	0.71942	-0.78259	-0.24479	0.057865	-0.21106	-0.67888	0.29918	0.61735	-0.77924	-0.65225
-0.96318	-0.022596	0.49473	0.25932	0.52032	-0.88465	0.95857	-0.19132	0.035327	-0.86486	-0.74336	0.95394	-0.2733	0.66895	-0.36584	0.11379	0.55433
-0.81376	-0.038627	0.41851	0.67382	0.54261	-0.98234	-0.25772	0.70268	0.66346	-0.8571	0.022991	-0.43038	-0.42951	0.27272	0.33512	0.22869	0.0082342
-0.41438	0.016344	0.61355	0.91571	0.25552	0.78988	-0.35507	0.70678	-0.14726	-0.39308	-0.64001	0.1183	-0.20509	-0.19011	0.16081	0.10006	0.065436
0.14814	0.14058	0.57935	0.12993	0.83004	-0.35562	0.67185	0.3262	0.51421	-0.90812	-0.044726	-0.51686	0.050597	-0.15604	-0.86005	0.61963	0.78262
-0.26955	0.15018	-0.23543	0.46215	0.80299	0.6827	0.11316	0.81012	0.11573	-0.8486	-0.65613	-0.24195	0.033307	-0.26944	-0.48825	-0.28373	-0.26848
-0.0562	0.16524	0.66534	-0.36696	0.052725	-0.43212	-0.77298	0.48768	-0.018091	0.21895	0.099269	0.19157	0.083683	-0.53553	-0.97626	0.7129	0.93729
-0.52378	0.12528	0.2437	0.013387	0.3513	-0.31157	0.94545	-0.12221	0.93084	-0.55433	0.86397	0.79529	0.1916	0.94547	-0.67754	-0.33557	-0.31496
-0.48024	0.1892	0.085989	0.91294	0.44305	0.85758	0.0098663	0.36846	-0.064437	-0.54006	-0.038818	-0.73507	-0.12394	0.44014	0.3078	0.57643	0.1649
-0.70253	0.13065	0.39888	-0.034903	0.0030863	0.17431	0.37846	0.50404	0.10541	-0.58242	0.33252	0.59699	0.61199	0.13171	-0.82141	0.2885	-0.40054
-0.82798	0.068225	-0.32681	0.086034	0.71249	0.12709	-0.75582	0.97078	0.029934	-0.93531	0.54213	0.3378	-0.097294	0.11049	-0.56119	0.055547	-0.038249
0.082929	0.47626	-0.21023	0.40835	0.99496	0.78061	-0.076191	0.58866	-0.58331	-0.26414	0.097556	-0.54057	0.36944	-0.34817	-0.88481	0.74183	0.35964
-0.91246	0.065994	0.59685	0.45097	-0.02998	-0.22149	0.40684	0.5912	-0.030406	0.22685	0.086605	0.65174	0.48358	-0.26153	-0.613	0.57204	0.040645
-0.5798	0.10389	0.41619	0.113	0.14431	-0.026628	0.60757	0.25842	0.036045	-0.71199	-0.98646	0.065484	-0.59063	0.38417	0.048794	-0.8754	-0.5101
-0.79408	0.063574	0.18256	0.8495	0.83501	-0.39674	0.8011	0.13271	0.32351	-0.8254	-0.73618	0.54074	-0.0074306	0.40782	-0.90107	-0.40555	-0.082472
0.16797	0.18465	0.89158	-0.27493	0.12172	0.42303	0.44163	0.46753	-0.13527	0.023898	-0.38674	0.50297	-0.24365	0.14861	-0.98053	-0.99423	-0.24017
-0.1683	-0.11935	0.35073	-0.90251	0.80792	-0.25817	0.53485	0.48892	-0.58096	-0.013751	-0.4391	-0.15142	0.23188	0.886	-0.2881	0.61803	-0.11587
-0.75555	-0.072007	0.3963	0.52687	0.27092	0.28132	0.37598	0.13549	0.063526	-0.39896	-0.76211	-0.065821	0.081852	0.79295	-0.33648	0.51061	-0.13639
-0.96133	-0.11754	0.34664	-0.72293	0.12567	0.011455	-0.47911	0.077974	-0.83884	-0.25361	-0.48027	0.87959	-0.1286	0.98305	-0.037568	0.017326	-0.27807
-0.53392	-0.0002072	0.58877	0.32714	0.23444	0.44989	0.40839	0.26831	-0.54623	0.20578	0.61695	-0.61721	-0.17993	0.81575	-0.21575	0.35232	0.095528
0.5536	-0.010534	0.90508	-0.10521	0.76065	-0.26242	0.5347	0.68306	0.70025	-0.20797	0.84894	-0.47816	0.2994	0.52784	-0.49248	0.88639	0.24481
-0.75014	0.31867	-0.3964	0.34784	0.2406	0.14258	-0.74257	0.57864	0.63046	-0.667	0.16881	-0.86097	-0.33467	-0.14896	-0.49688	-0.9924	-0.37819
-0.85312	0.14089	0.80209	0.99285	-0.61159	0.82114	-0.2238	0.9908	0.13236	-0.10748	-0.32874	-0.82763	0.46986	0.81125	0.10284	0.94069	-0.54748
0.1637	-0.0066102	0.76334	0.10188	0.83403	-0.034963	0.24491	0.62414	-0.20754	-0.2019	-0.16556	-0.085428	-0.20997	0.3216	-0.27098	-0.0014236	-0.12374
-0.63345	0.12573	0.31247	0.31439	0.39745	0.098888	0.37932	0.030046	-0.30946	0.41257	0.052905	0.25188	0.53545	0.48906	-0.74622	0.66071	0.12851
-0.893	-0.045842	-0.0065274	-0.3021	0.089474	0.87048	-0.80298	0.65392	-0.6941	-0.12367	0.24228	0.30719	-0.5865	0.77942	0.42022	-0.25217	-0.34644
-0.59247	-0.017551	0.40508	0.70841	0.61699	-0.33381	0.22806	0.563	0.3431	-0.58956	0.030341	-0.83708	-0.088539	0.40389	0.12028	0.78855	0.35279
-0.36274	0.11341	0.098349	-0.64502	0.61979	0.046987	0.4885	0.48294	-0.70311	-0.81519	0.083096	0.93819	-0.21484	-0.52985	-0.46277	-0.97661	-0.41444
-0.624	0.034677	0.4912	0.19743	0.011698	0.5203	0.457	0.10177	0.005881	-0.46954	0.61788	-0.016043	-0.68745	0.61662	0.30004	-0.5247	-0.059718
-0.15322	0.16927	0.37983	0.81022	0.58099	0.37421	-0.97278	0.96914	-0.14004	-0.052193	0.08036	0.86688	0.1455	-0.25084	-0.21252	0.58383	0.1745
-0.30111	-0.045685	0.89245	0.97435	0.52925	-0.32343	0.58278	0.13853	0.54176	-0.38711	0.61104	-0.57671	-0.53998	0.67076	0.53809	-0.4733	-0.40753
0.079446	0.20104	0.75307	-0.35397	0.24327	-0.7541	0.18149	0.01824	0.85229	-0.36544	0.8983	0.35618	0.31311	0.54885	-0.77277	-0.008004	-0.21983
0.079746	0.29427	0.98319	-0.78243	-0.055903	-0.060219	-0.26632	0.051288	-0.39517	-0.56174	0.36976	0.17486	0.10037	0.84086	-0.75139	-0.54703	-0.72869
-0.90359	-0.13403	0.67549	0.38492	-0.11651	0.8829	0.11167	0.44894	-0.31343	-0.60318	0.9285	0.24187	-0.30404	0.86555	-0.063163	0.24368	0.32588
0.068304	-0.0064458	0.87128	-0.63165	0.34176	-0.75761	-0.38395	0.79139	0.0047574	-0.15608	-0.28976	0.73302	-0.0018887	-0.7188	-0.79704	0.10234	0.45778
-0.67565	0.12821	0.037435	0.63335	0.50127	0.31924	-0.0038558	-0.081084	0.13982	-0.32345	0.1702	0.54858	0.067068	0.76619	-0.62166	0.67262	0.39568
-0.43857	0.039571	0.76213	0.784	0.46402	-0.79648	0.28727	0.4431	0.87088	-0.07829	-0.050567	-0.66252	0.35382	0.19482	-0.39852	0.92056	0.38758
-0.39072	0.086757	0.3624	0.24697	0.11174	0.18711	0.28304	0.63082	0.31959	-0.44441	0.2396	0.30141	-0.15481	-0.023477	0.026544	-0.14738	-0.11331
-0.97766	-0.042326	0.45599	-0.65689	0.035815	-0.55712	0.47442	0.32759	-0.14906	-0.7276	0.22279	0.37019	-0.029418	0.60516	-0.47326	0.052841	0.1328
0.024624	0.28213	0.46635	0.89506	0.61962	0.92652	-0.23682	0.60599	-0.68394	-0.42175	0.99659	0.04278	0.23158	-0.93704	-0.6087	0.75662	0.7344
-0.52031	-0.032336	0.47873	0.17253	0.62925	-0.20368	-0.62777	0.22872	-0.11576	-0.57184	0.14544	-0.10759	0.35876	0.56691	-0.15032	0.7362	-0.13126
-0.9312	0.13491	0.44402	0.77535	0.062665	-0.56093	-0.14503	0.59776	0.41262	-0.68247	-0.83211	0.3771	0.3618	0.037907	-0.51826	0.75538	-0.17165
0.50513	0.13378	0.62361	-0.079705	0.65222	-0.7147	0.94895	0.45812	0.93621	-0.40003	0.89279	0.79791	-0.29056	-0.46517	-0.84049	-0.080505	0.47126
-0.81655	0.11521	0.3339	0.26004	-0.045048	0.61303	-0.27672	0.54348	-0.38768	-0.62093	-0.13078	-0.57817	0.51169	-0.16476	-0.69147	0.50177	-0.42172
0.62394	0.25854	0.95735	-0.056951	0.53716	0.5421	-0.42838	-0.048669	-0.56775	-0.11313	0.2975	-0.53897	0.24735	0.5557	-0.30713	0.75942	0.30195
-0.31326	0.0012721	0.82801	-0.13893	-0.073565	-0.54128	0.80098	0.38726	0.69076	0.090997	-0.13129	0.59104	-0.32314	0.17999	-0.4438	-0.57557	-0.074756
-0.695	-0.055688	0.71339	-0.89735	-0.27371	0.31527	-0.31748	0.8463	-0.9757	-0.10729	0.10091	-0.013619	0.2003	-0.25071	-0.77749	0.25588	0.32239
-0.16233	-0.28052	0.53957	0.18078	0.87241	0.42496	0.079732	0.43546	-0.45414	0.19467	-0.42123	0.57849	-0.18326	0.48106	-0.66731	-0.49038	-0.18185
-0.21583	0.023102	0.2321	0.35599	0.79587	-0.24153	0.18848	0.49628	-0.16433	-0.16777	0.21218	0.18944	-0.33315	-0.179	0.1461	0.50585	0.53575
-0.74564	0.004593	0.48713	0.051315	0.21434	-0.80881	-0.10017	0.67826	0.35572	-0.41686	0.24884	-0.98065	0.094342	0.6239	0.30948	0.79002	-0.15492
-0.22233	0.098903	0.19748	0.99876	0.42137	0.94159	-0.30193	0.16211	0.4739	-0.2134	0.060151	-0.73029	0.080735	-0.23692	-0.9761	-0.34867	0.14301
-0.58081	-0.091285	-0.033816	0.55371	0.3872	0.79667	0.13256	0.34919	0.71437	-0.8555	-0.57088	-0.40987	-0.37112	0.86411	0.034508	-0.21328	0.033577
-0.035922	0.11386	0.51275	0.77681	0.37336	0.29344	0.76555	0.48991	0.63619	-0.68705	0.035837	-0.62492	-0.027031	0.39203	-0.15071	0.17196	-0.27036
-0.13903	0.23165	0.43814	-0.0051746	0.63347	0.31931	-0.0284	-0.062307	-0.25951	-0.68235	0.74689	-0.13391	0.52899	0.99451	-0.22237	0.84001	-0.26899
-0.64558	0.0070585	-0.052514	0.20954	0.43615	-0.11175	-0.38336	0.37093	0.91394	-0.57688	0.688	-0.88539	0.0018565	0.24043	-0.52718	0.73492	0.80377
-0.14133	0.0194	0.7887	-0.6659	0.32967	-0.67732	-0.17843	0.24139	-0.0010504	-0.70421	-0.60578	-0.18372	-0.20647	0.57172	-0.37302	-0.50088	-0.4471
-0.83636	0.10994	0.26152	-0.84461	-0.0016943	-0.68092	-0.1883	0.39482	0.091897	-0.41137	-0.27872	-0.1272	0.0043553	0.92872	-0.041787	0.4637	-0.19496
-0.95492	-0.15078	-0.0013825	0.43167	0.50367	-0.46376	0.15333	0.19122	0.86608	-0.47746	0.62444	-0.23086	-0.48247	0.84461	0.07509	-0.59669	-0.44989
-0.39353	0.20292	0.15904	-0.12421	0.52437	-0.074102	-0.4927	0.11305	-0.52306	-0.32428	-0.72962	0.1252	-0.0079045	-0.59681	-0.86469	-0.049091	0.49563
-0.75963	-0.18171	0.3262	-0.52121	0.0054855	-0.30608	-0.55405	0.46829	0.38793	-0.68151	-0.021006	-0.56596	-0.36113	0.5936	0.16207	-0.10468	-0.0096593
0.68676	0.18227	0.89377	0.93665	0.78762	-0.2069	0.22767	0.80769	0.90292	-0.090488	-0.92128	-0.76282	0.2849	-0.089584	-0.53427	0.66316	-0.14573
-0.50009	-0.0099426	0.439	-0.44442	0.27775	-0.076198	-0.68317	0.80064	0.2082	-0.3576	-0.14865	0.53794	0.51617	0.40663	-0.93509	0.28932	-0.0899
-0.2377	-0.13002	0.68329	-0.69178	0.21805	0.26156	0.21589	0.45588	-0.30035	-0.27038	0.0011505	-0.59994	-0.19182	0.86169	-0.13634	0.41337	0.35849
-0.69165	0.07059	-0.16237	0.35247	0.48341	0.53439	0.044456	0.79413	0.15846	-0.17837	-0.49486	-0.74224	0.1398	0.82292	0.171	0.57315	-0.19688
0.14029	0.21598	0.67736	0.66397	0.5205	-0.59054	-0.74445	0.18073	0.92183	-0.61374	0.19381	0.72121	-0.54162	-0.0025595	0.5356	0.78175	0.90718
-0.0017835	0.086579	0.73694	0.7254	0.27857	0.90383	-0.60319	0.63117	0.14224	-0.07766	0.64192	0.32481	0.47385	0.2795	-0.85957	0.24746	-0.35992
-0.59688	0.16894	0.20888	-0.33485	0.68313	-0.29185	0.11139	0.081101	-0.76624	-0.76119	0.42263	0.38892	-0.35752	0.30505	0.17235	0.54555	0.50298
-0.23435	0.091738	0.48535	-0.57335	0.43451	-0.54332	-0.98911	0.6036	-0.56023	-0.03859	-0.81664	0.86517	-0.31709	0.44962	0.39968	0.75825	0.22873
-0.8627	0.019833	0.011971	0.38904	0.44328	0.058076	0.51646	0.1001	-0.14983	0.058879	-0.80101	-0.64075	0.037469	0.3608	-0.14594	0.60096	0.36976
-0.58988	0.06178	0.29988	0.57369	0.65981	-0.015851	0.11079	0.033805	-0.17669	-0.27716	-0.27386	-0.1293	0.61789	0.46034	-0.66204	0.63929	-0.33551
-0.91133	-0.31245	0.52797	0.26882	0.16314	-0.31409	-0.072103	0.58981	0.23641	-0.76379	-0.46521	0.27465	-0.49849	0.076004	-0.25554	-0.69618	-0.33048
-0.67453	-0.010426	0.50337	-0.15186	0.14627	0.10323	-0.097828	0.60271	-0.2202	-0.39517	0.50137	-0.14008	-0.27852	0.40258	0.29216	0.34819	0.19897
-0.82181	0.15269	0.36467	0.32127	0.13521	-0.16559	0.84807	0.39118	0.35752	-0.1794	-0.98394	-0.28975	-0.098065	0.43643	-0.072777	0.1955	0.11211
-0.71746	0.055766	0.37162	0.92073	0.52571	0.82126	-0.20018	0.12456	-0.59856	-0.14139	0.78049	-0.15909	0.10414	0.37308	-0.58767	0.24116	0.15894
0.24213	0.13651	0.62843	-0.73399	0.41428	0.10946	0.482	-0.032347	-0.11132	-0.025024	0.49292	0.36858	-0.48125	0.60955	-0.17198	-0.26286	0.59383
0.53462	-0.022481	0.89305	-0.4101	0.79551	-0.29859	-0.27624	0.59456	-0.24588	-0.30957	-0.12805	0.42073	-0.12088	-0.21027	-0.31548	0.066058	0.080971
-0.59808	0.24281	0.83128	-0.53952	-0.643	0.29374	-0.77191	0.17629	-0.57465	-0.18766	-0.185	-0.64482	0.54295	0.35332	-0.83272	0.45269	-0.50271
-0.65476	-0.01928	-0.57242	0.43182	0.99326	0.4113	0.19128	0.67981	0.279	-0.52198	-0.55017	-0.036871	-0.17362	0.44074	0.44327	0.72457	0.22731
-0.86379	-0.22569	0.77679	0.20609	-0.15364	0.022538	0.22521	0.60327	0.46202	0.0051977	-0.88585	-0.80952	-0.089366	0.56922	-0.81818	-0.88745	-0.32881
-0.6179	0.02137	0.68483	-0.72045	0.062646	-0.011433	-0.83334	0.44829	-0.85458	0.486	0.14671	0.90361	0.36964	0.5598	-0.90945	0.15875	-0.15095
0.38264	0.20682	0.90405	-0.63423	0.56831	0.1991	0.54747	0.45885	-0.27902	-0.56238	0.90731	-0.26953	0.092457	0.72396	-0.14685	0.1854	-0.071705
-0.23692	0.13236	0.21367	-0.52866	0.41554	0.10382	-0.37674	0.92194	0.23623	-0.9319	-0.53918	-0.26571	-0.10914	0.755	-0.79367	-0.30507	-0.156
0.018818	0.078891	0.69362	0.51502	0.64242	0.075165	0.21733	0.0041602	0.14978	0.088849	0.21981	-0.34369	-0.10823	0.60206	-0.38674	0.0035614	-0.01002
-0.44085	-0.094595	0.18667	0.11857	0.63432	0.27296	0.012082	0.18402	-0.021305	-0.73084	0.35913	-0.11504	-0.47896	0.43946	0.33065	0.33508	0.45202
-0.71587	0.089808	0.73091	0.95477	0.029389	-0.13488	0.18944	0.90807	-0.038534	-0.2758	-0.6391	0.98626	-0.028739	-0.69274	-0.44768	0.0072741	0.18247
0.33865	0.27317	0.8003	0.127	0.33415	0.21266	0.43083	0.13981	0.48832	-0.96681	0.33023	-0.041823	-0.63326	0.13282	-0.05002	8.4711e-05	0.61564
-0.82131	0.014226	0.80261	0.067723	-0.49374	-0.054891	0.5527	0.5878	0.5465	-0.47421	-0.65217	-0.34376	-0.095398	0.22121	-0.38889	-0.017246	0.18993
-0.091015	0.11721	0.89074	0.53462	0.43601	-0.25124	0.02567	0.22676	0.31654	-0.093768	-0.19974	-0.64993	0.093854	0.34974	-0.8344	-0.37519	-0.21584
0.0079725	0.12973	0.99322	0.88856	0.61316	-0.1673	0.50377	0.94863	-0.076141	0.29133	-0.59078	0.65219	0.61883	-0.58331	-0.94518	0.68437	0.1911
-0.68705	-0.32005	0.80635	-0.14812	0.16837	-0.070264	0.066103	0.80577	-0.38965	-0.59484	-0.44275	-0.16669	0.069229	0.40366	-0.5444	0.62182	0.25707
-0.71093	-0.19717	0.1454	0.91193	0.77957	-0.50769	-0.43715	0.54485	0.81162	-0.20596	-0.58234	-0.6892	-0.14889	0.4851	-0.0076371	0.15517	-0.22761
-0.53612	-0.079472	0.11026	0.35186	0.37743	0.18544	-0.2531	0.30503	0.37759	-0.17332	0.96673	0.10512	-0.18105	0.83558	0.15764	0.76589	0.23757
-0.55592	0.1267	0.051598	0.68066	0.79963	-0.62817	0.59984	0.38313	0.8425	-0.41912	-0.64612	-0.98462	-0.56591	0.61206	0.4406	-0.92823	-0.63867
-0.43577	0.078501	0.40481	-0.39856	0.17117	0.90736	0.67543	0.81015	-0.79325	-0.30568	-0.057937	0.47586	0.37584	0.5236	-0.92238	0.35992	-0.1418
-0.19215	-0.018708	0.67395	0.094947	0.34451	-0.37488	-0.41772	0.93164	0.61791	-0.54145	0.46702	0.59833	-0.19371	-0.35032	-0.37469	-0.089538	0.35214
-0.42487	0.045313	0.26805	0.89773	0.65162	-0.032576	-0.72793	0.33191	0.39776	0.2307	-0.71371	-0.76167	0.27728	0.058784	-0.64497	0.17595	-0.045605
-0.88934	0.13189	0.32681	0.49894	-0.1232	0.6781	-0.059296	0.35467	-0.33953	-0.95421	-0.83041	0.16936	-0.041637	-0.50895	-0.46694	0.70227	0.80434
-0.20255	0.00026325	0.53655	0.15959	0.57684	-0.15327	-0.66982	0.38307	0.15178	-0.47362	0.71585	-0.10901	0.11631	0.35583	-0.64068	-0.24109	-0.43501
0.28294	0.22048	0.71209	0.54794	0.67514	0.88031	0.79497	0.59864	-0.6589	-0.52086	0.69874	0.51383	0.38904	-0.19559	-0.44467	0.47346	-0.14205
0.2207	0.012029	0.58353	0.38668	0.90943	-0.21143	0.58767	0.4479	0.73441	-0.52786	-0.31834	-0.40994	-0.027815	0.50344	-0.46157	0.051192	-0.026868
-0.55431	0.0063457	0.65752	-0.0044409	0.28247	-0.55625	-0.26011	0.63633	0.19259	-0.32034	0.5722	0.25399	0.30132	0.10826	-0.66734	-0.12796	-0.45962
-0.036014	-0.038851	0.95295	-0.69784	0.41596	-0.26839	-0.95501	0.61395	-0.69163	-0.403	-0.66662	0.40985	0.18081	0.856	0.43052	0.85635	-0.2573
-0.15027	-0.20354	0.76698	-0.90188	0.12771	-0.29582	-0.2599	0.18571	0.088237	-0.42122	0.22255	0.53624	-0.25636	0.78011	-0.3265	0.37748	0.48183
0.12772	0.061947	0.5597	0.51351	0.66251	-0.16334	0.070945	0.4346	0.7594	-0.023801	-0.17646	-0.82345	0.19509	0.20363	-0.68791	0.26504	-0.21203
-0.58599	-0.0050318	0.29732	-0.51432	0.22664	-0.49478	-0.11515	0.32917	0.14328	0.27308	0.42773	0.68541	-0.071807	0.99028	-0.098157	0.097144	-0.15169
-0.45015	0.10176	0.84097	-0.0092501	0.0080036	-0.038962	-0.01669	0.93977	-0.48022	-0.52839	-0.69467	0.30751	0.36766	-0.33346	-0.22979	0.99266	0.27706
0.16753	0.29901	0.54131	-0.37351	0.64847	-0.27335	-0.18111	0.17466	-0.75824	-0.50691	-0.37824	0.03213	0.21549	-0.04559	-0.69841	0.54808	-0.028819
-0.42112	-0.12072	0.14278	-0.022497	0.95732	-0.44247	0.45607	0.072132	0.23264	-0.1722	-0.31496	-0.75761	-0.40655	0.54626	-0.17688	-0.20967	0.20871
-0.40106	0.059652	0.62387	-0.62497	-0.053538	-0.50903	0.16072	-0.28611	0.18798	-0.11902	-0.60383	-0.28909	-0.057456	0.51038	-0.82004	0.015324	0.43487
-0.053565	0.073124	0.5066	0.47262	0.57009	-0.034205	0.32908	0.64346	0.30159	0.038327	-0.23174	-0.15408	-0.19767	0.14043	0.14731	0.41807	0.25484
-0.060197	-0.17868	0.74715	-0.069335	0.63329	-0.28584	-0.010469	0.15411	-0.12016	-0.030889	0.9098	0.52149	-0.2811	0.14654	-0.47047	0.28549	0.55724
-0.71837	0.040672	-0.055347	0.053458	0.45043	0.074327	0.031922	0.33365	0.20738	-0.39757	-0.43408	-0.28723	-0.37899	0.1975	0.055887	-0.40401	-0.0475
-0.079685	0.15106	0.37187	-0.013405	0.50216	-0.2776	-0.18205	0.42731	0.33603	0.25605	-0.58583	0.10414	0.095167	0.12501	-0.59103	0.38556	0.2394
