# Supplementary material for: Distinct cellular states determine calcium signaling response
Source: Mol Syst Biol. 2016 Dec 15;12(12):894. doi: 10.15252/msb.20167137 (PMC5199124; doi:10.15252/msb.20167137)
Supplement: Supplementary file 6 — Source Data for Figure 3 [file MSB-12-894-s005.zip › parameterDistributionGroup/parameterDistribution168.csv]

-0.71004	0.062899	-0.12874	-0.53788	0.12347	-0.40949	0.42056	-0.38818	0.053835	-0.60366	0.2625	0.032651	-0.3601	-0.64556	-0.074663	-0.19643	-0.18325
-0.8263	-0.021384	0.45144	-0.71512	-0.045187	-0.82431	-0.3257	0.45064	0.71142	-0.63188	0.90192	-0.091236	-0.40893	-0.12028	-0.14607	-0.46449	-0.3611
-0.97666	-0.13709	0.24999	-0.86253	-0.46078	-0.19637	0.045706	-0.51307	0.039142	-0.4363	-0.54892	-0.56975	-0.091339	0.16428	-0.28974	0.17121	-0.083446
0.41586	0.15679	0.59417	-0.62945	0.44841	-0.08222	0.79542	-0.56936	-0.29714	-0.39876	0.32984	-0.56188	0.23459	0.06524	-0.20903	0.51772	-0.38186
-0.94028	-0.13227	0.2535	-0.20361	0.168	-0.065812	-0.69957	-0.56941	-0.84133	-0.14588	-0.036473	0.24248	0.0083703	-0.33303	-0.41202	-0.31107	-0.69786
-0.88976	-0.11	0.16345	0.25733	0.67396	-0.3632	0.58817	-0.43384	-0.094921	-0.45726	-0.02735	-0.30294	0.34963	0.57397	0.4209	0.85858	-0.99307
-0.93511	-0.071251	0.69644	-0.63837	-0.43007	-0.96273	0.4366	-0.40532	0.33078	-0.25929	0.20101	0.11269	-0.24741	0.22918	-0.21303	0.32557	0.31681
-0.52371	-0.039635	-0.41581	0.30211	0.80883	-0.39026	0.11435	-0.51103	0.9275	0.088119	0.1245	-0.17482	-0.52276	0.13658	-0.47275	-0.58506	0.12016
-0.3786	-0.12359	0.54649	0.80337	0.15712	0.65309	0.5367	0.32785	-0.091595	0.030773	-0.55059	-0.2088	0.23507	-0.65912	-0.85476	-0.39515	-0.74831
0.31718	0.091986	0.80404	0.16364	0.46222	0.44076	-0.82082	-0.74133	0.0067172	-0.41316	0.071117	-0.67516	-0.10729	-0.60367	-0.66709	-0.28208	-0.26329
-0.32159	-0.048031	0.2486	-0.72452	0.28579	-0.61002	0.46493	0.53889	0.28436	-0.38008	0.12637	0.43339	-0.67493	-0.79974	-0.063722	-0.070081	0.51412
-0.78022	0.0065899	0.68825	0.14962	0.40413	-0.35195	0.43516	-0.78875	-0.86388	-0.64539	-0.03303	0.23641	-0.4227	0.28642	0.51739	0.59512	0.19911
-0.3891	0.26214	-0.13883	0.3201	0.20434	0.33327	-0.42034	-0.9998	0.18552	-0.31687	0.22585	0.53325	-0.52403	-0.11002	-0.23632	-0.3139	0.18864
-0.64352	0.039579	0.45922	-0.16178	-0.36143	-0.17025	-0.10773	-0.96529	0.12646	-0.25149	-0.10404	-0.18183	-0.76603	0.061238	-0.50794	-0.26196	0.84944
0.36198	0.21404	0.67682	-0.70859	0.36538	-0.049289	-0.70872	-0.42305	-0.28952	0.25951	-0.30377	0.82039	0.67947	0.10066	-0.71505	0.59712	-0.76132
-0.64353	-0.055247	0.89367	0.072181	-0.74989	0.32224	-0.56709	-0.7027	0.26412	-0.39264	-0.44561	0.22849	-0.20025	0.33519	0.012002	-0.014074	-0.37502
-0.15929	0.2547	0.48129	-0.51983	-0.050792	0.55831	-0.44179	-0.23829	-0.94082	-0.55186	0.62851	0.41531	-0.23672	0.047762	0.78494	0.34956	-0.71286
-0.916	-0.061911	0.13664	-0.40471	-0.48854	-0.055265	0.30999	0.84131	0.5598	-0.26771	-0.59518	-0.64853	-0.34946	-0.78182	-0.97221	-0.90969	0.013628
-0.26731	-0.38738	0.98334	-0.81594	0.23192	0.00029262	-0.72342	-0.21413	-0.45936	-0.75475	-0.64644	0.98368	-0.17377	0.81369	0.33559	-0.024845	-0.67802
-0.25527	0.045311	0.51654	0.24106	-0.28622	0.63314	-0.56551	-0.44642	-0.16238	-0.15107	-0.034848	0.32768	0.088917	-0.085768	-0.23475	0.22246	-0.50623
-0.79798	0.11563	-0.45434	0.38499	0.57851	0.63756	-0.28908	-0.62755	-0.20156	-0.1745	-0.5667	0.2937	-0.27618	0.60729	0.29817	0.51709	0.041009
-0.78815	-0.11091	0.18185	-0.11649	0.63598	-0.52412	0.17052	0.14079	0.25571	-0.89637	-0.94849	-0.46194	0.43166	0.73047	0.1908	0.82385	-0.85495
-0.87266	0.21714	-0.20396	0.52192	0.61158	0.10231	0.24347	0.4257	-0.18844	-0.092147	0.60194	0.54535	-0.073671	-0.80505	-0.57165	-0.29759	-0.26045
0.31139	-0.46871	0.81285	0.86123	0.76856	0.24415	-0.087601	-0.40964	0.91832	-0.050157	0.406	-0.32652	-0.017683	0.46355	-0.036024	0.39296	-0.35181
-0.43927	-0.02344	0.39199	0.14319	0.37529	0.99324	-0.5336	-0.65131	-0.77603	-0.66761	-0.75039	-0.080936	0.21128	-0.090184	-0.61514	-0.57807	-0.95953
-0.83402	0.086093	0.51382	0.81783	-0.35129	-0.22221	0.80396	-0.85485	0.52905	-0.26495	-0.049855	0.89746	-0.39335	0.52079	0.14101	0.27175	0.11659
-0.41023	-0.082849	0.26441	0.31299	0.68383	-0.48845	0.41235	-0.54552	0.47655	-0.36868	-0.48054	-0.39233	-0.20904	-0.35007	-0.2108	-0.23493	-0.3167
0.45753	-0.12206	0.77636	-0.22723	0.78163	0.17808	0.018371	0.18549	-0.06933	-0.60958	-0.52448	-0.082708	0.28803	-0.90344	-0.24249	0.99961	-0.11116
-0.37332	0.1273	0.28843	0.42039	0.99574	0.57118	-0.28028	0.93449	-0.53157	-0.28446	0.086619	-0.73335	0.66775	-0.67051	-0.82868	0.36714	-0.76888
-0.16	-0.1756	0.34333	-0.86339	0.32176	-0.55423	0.42995	-0.10682	0.37704	-0.4624	-0.20882	0.82284	-0.19309	0.07996	-0.36481	0.6408	0.55621
-0.20206	0.088936	-0.32364	0.32192	0.81199	0.53117	0.41309	-0.34689	0.42666	-0.1466	-0.48642	-0.34326	-0.12611	0.64555	0.14391	0.75616	0.096565
-0.69407	0.12721	-0.05921	-0.98195	0.53357	-0.071247	0.38025	0.6237	-0.096429	-0.51085	0.44009	-0.41403	-0.43199	-0.021672	-0.50322	-0.9065	-0.30778
-0.45761	-0.30278	0.788	0.07976	0.11538	0.27878	-0.37702	0.63408	-0.35243	-0.22796	-0.7648	0.4763	-0.045859	-0.51496	-0.022424	0.45083	-0.21749
0.14317	-0.20217	0.98583	-0.043439	0.6476	0.0906	-0.19286	0.68424	0.33098	-0.59482	0.41826	0.11526	-0.41764	0.28125	-0.22998	-0.020475	0.31083
-0.33228	-0.17438	0.66535	-0.63177	0.13094	-0.14182	0.052684	-0.13215	0.38018	-0.34525	-0.63615	0.52419	-0.44243	0.62363	-0.39556	0.20835	0.73107
-0.45562	-0.1298	-0.22398	-0.93808	0.69534	-0.41396	-0.48289	-0.19034	-0.24138	0.32354	0.11713	0.88596	-0.023101	0.98276	0.05657	0.81429	0.06637
-0.066577	0.037637	-0.029637	0.030314	0.83785	0.021912	0.26993	-0.68639	-0.20036	-0.048993	-0.40657	-0.72388	-0.24051	0.87066	0.56927	0.59608	-0.21385
-0.90141	0.018492	0.41191	0.51859	0.13489	-0.40861	0.82102	0.32573	0.29667	0.69655	-0.42458	-0.5207	0.15434	0.96744	-0.47363	-0.33829	-0.79674
-0.042731	-0.28787	0.69414	-0.1909	0.85806	-0.53086	0.36155	0.50836	-0.13796	-0.39365	-0.15713	0.32767	-0.42203	0.23795	0.52008	0.85182	0.3476
-0.24698	0.064836	0.41062	0.24107	0.066271	0.10813	0.38127	-0.24362	-0.083918	-0.40378	-0.92517	-0.56641	-0.58261	-0.17116	0.30315	-0.69657	-0.66637
-0.41505	0.059228	-0.54908	0.31389	0.98974	0.85765	-0.64633	0.13792	0.15467	-0.69703	-0.51784	-0.36239	-0.59114	-0.1899	0.12506	-0.8798	-0.52598
-0.64675	-0.42765	0.8842	0.41131	0.71595	-0.86967	0.84367	-0.46683	-0.015677	-0.55202	0.36481	-0.56249	-0.27417	-0.29172	-0.80948	-0.040069	0.50009
-0.309	0.13064	0.44179	-0.18008	0.1652	-0.50639	0.61298	-0.47208	0.19572	0.080546	-0.058427	-0.50522	0.54812	-0.49047	-0.87464	0.2569	-0.75705
-0.56286	-0.4718	0.11301	0.95258	0.98663	0.2947	0.3612	-0.2034	0.22685	-0.30402	-0.50852	0.35058	-0.60775	0.78523	0.56077	0.8525	0.65005
0.30522	0.34821	0.055052	0.57309	0.41701	0.87708	-0.069245	-0.54275	-0.33421	-0.47942	0.62255	0.33183	-0.69651	-0.0025189	0.21698	-0.44814	-0.13853
-0.71496	-0.0072274	0.39936	0.98371	-0.1593	0.91579	-0.82125	0.59801	0.41553	-0.32326	-0.9169	0.69347	-0.3297	-0.62254	-0.19869	-0.036562	0.1774
-0.03061	0.28043	0.50431	0.27437	0.017107	0.13935	0.1601	0.92267	0.69754	-0.51656	-0.092789	0.89165	-0.28512	-0.31841	-0.11298	0.03576	-0.042635
-0.28503	-0.075022	0.52383	-0.34124	0.23503	-0.96864	-0.40714	-0.28865	0.38651	0.15374	0.13806	-0.23018	-0.1476	-0.29074	-0.57209	0.93495	0.98402
-0.10816	-0.046379	0.36921	-0.021586	0.80144	-0.48465	-0.23587	0.012453	-0.2265	-0.66636	-0.21042	-0.75448	-0.72165	-0.4289	0.67371	-0.21429	-0.26063
-0.41791	-0.10814	0.9163	-0.27759	-0.2488	0.25284	0.20061	-0.047015	0.34012	-0.66575	-0.88011	-0.36962	-0.8313	0.63048	0.37335	0.20182	0.66049
0.14398	0.2794	0.75112	0.061295	0.36372	0.16286	-0.65838	0.18659	0.51591	-0.46517	-0.02717	0.27893	-0.14555	-0.21777	-0.31374	-0.6948	-0.85509
-0.43494	-0.0062824	-0.2248	-0.26471	0.5697	-0.10458	-0.84601	-0.52838	0.46033	-0.59131	0.59104	0.11851	0.315	0.60304	0.053891	0.47458	-0.99955
-0.44724	0.33521	0.059713	-0.68975	0.63302	-0.049888	0.43368	-0.9258	-0.77795	-0.28734	0.8337	0.34667	0.16569	0.87315	0.050949	0.17	-0.90152
-0.44078	0.12054	0.8019	0.75503	0.28971	0.076264	0.39195	-0.20876	0.62676	-0.48695	0.87648	-0.38045	-0.028453	-0.24399	-0.98261	0.06897	0.28763
-0.90309	0.04157	0.88292	0.85471	-0.07437	0.58453	-0.62455	0.36746	-0.31223	-0.6446	-0.31301	0.054865	0.13937	-0.2832	0.071718	0.38003	-0.71504
-0.46582	0.06029	0.1652	-0.27472	0.14241	-0.239	-0.37995	0.78077	0.36565	-0.37707	-0.50866	0.71819	0.071233	-0.43131	-0.39381	0.41351	-0.14914
-0.8319	0.13253	-0.46448	-0.33229	0.58898	-0.42385	-0.31551	-0.06292	0.66007	-0.83624	0.79049	-0.80972	0.035646	-0.24897	0.060342	0.75919	-0.11227
-0.096189	0.15081	0.65966	-0.16349	0.4088	0.52533	-0.37699	0.12706	-0.49156	-0.76262	0.28023	-0.32459	-0.137	-0.52169	-0.34632	-0.40718	-0.4202
-0.88519	-0.15104	0.083875	0.57055	0.66784	0.32604	0.070479	-0.19626	0.61899	-0.74589	-0.057098	-0.57568	0.1771	0.70156	-0.65588	0.84946	0.36512
-0.8219	-0.072925	0.35788	0.4624	0.47112	-0.69518	0.41505	0.53176	0.62793	-0.17328	-0.54029	-0.47742	-0.24963	-0.89687	-0.74604	-0.40198	0.14854
-0.86883	-0.21061	0.084489	-0.0080681	0.29358	0.77453	0.10752	-0.60838	-0.37663	-0.69778	0.93635	0.338	0.020405	0.8212	0.1152	0.5608	-0.29459
-0.10955	0.27609	0.79212	0.01534	0.054437	-0.055903	-0.97509	-0.77628	-0.30723	-0.1066	-0.28454	-0.30203	-0.070568	-0.63777	-0.94544	-0.39532	-0.11699
0.22976	0.10418	0.83814	-0.34905	0.7023	0.48771	0.3048	0.55433	-0.52543	-0.78152	-0.087053	0.21009	-0.19455	-0.13211	-0.27595	-0.4266	-0.48538
0.19506	-0.013621	0.66324	-0.58735	0.71627	0.37023	-0.62158	-0.58421	-0.53535	-0.56868	0.8584	-0.36735	0.28749	0.502	-0.076862	0.66	-0.56077
-0.26885	0.063283	-0.49944	-0.92538	0.95628	0.27638	-0.43535	-0.81841	-0.71015	-0.97202	0.8715	-0.22441	-0.30023	-0.51058	-0.52769	-0.51474	-0.20129
-0.61583	-0.2332	-0.44089	-0.32746	0.89119	0.76596	0.28164	0.78396	-0.63817	-0.4218	0.97706	-0.78739	0.17585	-0.33561	-0.32702	0.59646	-0.24685
-0.53741	-0.25749	0.45738	-0.7672	0.39497	-0.28349	0.111	-0.77025	-0.29588	-0.79363	0.26027	0.016908	-0.45511	0.47936	0.048324	0.12982	0.26462
-0.83165	-0.23726	-0.33324	-0.13299	0.88591	-0.13364	-0.43494	-0.63784	-0.0022823	-0.78999	-0.63844	-0.012762	-0.6088	0.88463	0.99086	0.49961	-0.10617
0.94561	0.14355	0.90278	0.6831	0.8304	0.64335	-0.97815	-0.041874	0.3731	-0.60415	0.953	-0.64714	-0.087631	-0.2088	0.020186	0.089128	-0.49131
0.16712	-0.3257	0.79207	0.021067	0.54713	0.93165	-0.21634	-0.41523	-0.39071	-0.61147	-0.061822	0.77621	0.56796	0.013968	-0.35906	0.56098	-0.97562
-0.014796	0.10512	0.062144	-0.99894	0.68553	0.18729	-0.25864	-0.14248	-0.82845	-0.77196	0.71363	0.39267	-0.16425	-0.1462	-0.11016	-0.50786	-0.73722
-0.13209	-0.1328	0.4445	0.65414	0.59553	0.38133	0.87159	0.38013	0.79327	0.15915	0.89122	0.24414	0.7416	0.75321	-0.4117	0.89262	-0.84794
-0.9245	-0.24668	0.7572	0.6988	-0.41095	0.1868	0.3149	-0.78003	0.83803	-0.68662	-0.78349	-0.47355	-0.25761	0.55874	0.21446	0.63911	0.17326
-0.67134	0.095872	-0.47307	-0.11153	0.75348	0.071155	0.25969	-0.28173	0.16352	-0.49014	-0.66577	-0.63277	0.097533	0.41008	0.46028	0.51328	-0.77906
0.23665	0.09896	0.76417	0.030618	-0.071446	0.64893	0.025794	0.55639	0.18602	-0.57503	-0.21133	0.079157	-0.62398	-0.0421	0.42045	-0.35087	-0.38198
-0.84376	-0.069369	-0.19705	-0.17429	0.41911	0.49444	0.63482	-0.27828	0.010421	-0.38168	0.94533	-0.086154	-0.034395	-0.23571	-0.59837	0.32293	0.22079
-0.039739	0.11702	0.33882	-0.04836	0.76139	-0.12356	-0.76047	-0.3826	0.56804	-0.4877	-0.20293	0.01304	-0.36817	0.033092	-0.28405	-0.78979	-0.50915
-0.45532	-0.0029582	0.37906	-0.54833	0.19863	0.42388	-0.91554	0.045558	-0.48167	-0.51256	-0.089368	-0.74311	-0.052778	0.51243	0.58301	0.87566	-0.40956
-0.64278	0.092597	0.97172	-0.28514	-0.49771	0.64454	-0.41529	-0.78862	-0.43381	-0.99607	0.82816	-0.73922	0.12906	0.92099	0.39482	0.52426	-0.75077
-0.90523	-0.20069	0.029834	0.33138	0.1847	0.35043	0.10382	-0.47055	0.62123	-0.72956	0.74619	-0.4699	-0.875	-0.35032	-0.23781	-0.1157	0.99106
0.56557	0.33776	0.62276	0.81159	0.28861	0.67343	-0.50628	0.92516	0.59371	-0.72717	0.41378	0.53188	-0.24909	-0.43544	-0.15811	-0.82287	-0.86501
-0.57567	-0.28555	0.47967	-0.25248	0.13848	-0.093243	0.34609	0.32725	0.74916	-0.83916	0.95044	-0.56511	0.20581	0.75456	-0.25091	0.819	-0.059114
0.57958	0.12295	0.40261	-0.51398	0.7442	0.76469	-0.50535	0.89333	-0.62608	0.42421	0.4157	-0.29613	0.091135	0.73935	-0.49222	-0.50196	-0.83698
-0.73267	-0.11979	0.17407	-0.36758	0.22437	0.26576	0.73574	-0.034363	-0.33343	-0.75427	0.85537	-0.90922	0.24452	-0.71484	-0.26818	0.72867	-0.2372
0.70172	0.42902	-0.10617	-0.73216	0.99248	0.44912	-0.90296	-0.42482	-0.59365	-0.70834	0.15516	-0.61071	-0.36153	-0.75308	-0.99447	-0.78469	0.14051
-0.5837	-0.33786	0.4829	0.58526	0.057904	0.52363	-0.93185	0.73014	0.56851	-0.98952	0.3539	0.12916	-0.19583	0.18106	0.36792	-0.23339	-0.95359
-0.92155	-0.33756	-0.024649	-0.39685	0.79484	-0.99147	-0.91805	0.31112	0.071107	-0.45446	0.64017	-0.24077	-0.71909	-0.81211	-0.21766	-0.34567	0.51217
0.40295	-0.055007	0.43429	-0.30774	0.95425	0.18471	0.068752	0.45896	0.87858	-0.68791	-0.58458	-0.38129	-0.18774	0.38882	-0.99212	-0.73088	-0.12944
-0.30401	-0.046348	-0.047298	-0.46891	0.56456	-0.13546	-0.8588	0.25591	-0.12082	-0.3121	-0.20637	-0.5248	-0.51417	-0.95306	-0.57344	-0.71355	-0.0075205
-0.95412	-0.0047471	-0.063459	0.16655	0.39436	0.63494	-0.31843	0.21432	0.52075	-0.99247	0.14087	-0.14587	0.066006	0.50218	-0.44135	0.5913	0.19471
-0.53903	0.085343	0.23865	-0.68842	0.28353	0.31847	-0.36466	-0.22627	-0.608	-0.5446	-0.47522	-0.42389	0.033959	-0.29039	-0.2801	-0.40933	-0.89668
-0.99382	-0.043051	-0.76928	0.085103	0.83811	0.6974	-0.20078	-0.56201	-0.52708	-0.29122	0.39518	0.28911	-0.24687	0.051716	-0.25411	0.0081585	-0.076991
-0.82952	-0.16928	0.14583	-0.55814	0.27844	-0.5166	-0.46189	-0.46673	0.22646	-0.54322	-0.25322	-0.49065	-0.47548	0.77565	0.54329	0.3619	-0.033956
0.097646	0.036385	0.18669	-0.85887	0.92245	0.46399	0.7512	-0.5111	-0.78745	-0.4735	-0.41081	0.32964	0.022623	0.096712	-0.2652	0.65591	0.23163
-0.299	-0.31251	0.41091	-0.55048	0.64905	-0.11508	-0.42493	-0.25338	-0.55871	-0.82311	0.37775	-0.16322	-0.39787	-0.13183	0.45644	0.18837	-0.31099
-0.083313	0.2755	0.77509	0.65565	0.16411	0.5205	0.60513	-0.66974	0.031314	-0.65387	0.7835	-0.51138	-0.44107	-0.43674	-0.065527	-0.40827	-0.26868
0.74611	0.29448	0.34498	-0.3366	0.78827	0.82314	-0.21642	-0.73882	-0.066405	-0.83784	0.79164	-0.57543	-0.50903	0.41461	-0.73951	0.027465	0.89997
-0.77781	-0.084587	-0.13773	0.1849	0.18469	0.60701	-0.067547	0.70461	0.45174	-0.12916	0.24175	-0.18432	-0.093692	0.18277	-0.38228	0.26615	0.087613
-0.19151	0.047827	-0.11043	0.39683	0.80304	0.049819	0.16028	-0.60103	0.63113	-0.73739	-0.58739	-0.44347	-0.057406	-0.20918	-0.23605	0.77885	0.32848
-0.83573	0.18665	-0.029844	0.42411	-0.0063232	0.61698	-0.49563	-0.12289	0.69043	-0.69277	-0.24629	-0.74996	-0.075688	-0.12891	-0.80475	-0.26911	-0.084265
-0.10789	0.14327	0.76399	0.2518	-0.092177	0.23758	-0.041623	0.080974	0.078821	0.11053	0.0027023	0.26106	0.30795	-0.93253	-0.94358	0.59181	0.092674
0.19497	-0.072475	0.86825	-0.21507	0.67934	-0.16021	-0.55505	-0.67696	0.44123	-0.22492	-0.10833	-0.097315	0.44729	0.59544	-0.63853	0.60085	-0.34897
-0.42267	-0.27036	0.8608	0.042517	0.10028	0.65182	-0.90879	-0.32757	-0.44396	-0.045928	-0.31756	0.14288	0.48307	0.25965	-0.78549	0.53182	-0.45517
-0.33719	0.37641	0.40044	-0.27015	0.031618	0.61429	0.035486	-0.20143	-0.24558	-0.60135	0.95822	-0.59335	0.40169	0.11152	-0.44111	0.69611	-0.30009
-0.065858	-0.36653	0.37673	-0.8829	0.9463	0.4524	-0.59274	0.50292	-0.72736	-0.99482	0.82268	0.67568	0.026318	-0.094013	-0.33653	0.47245	-0.029386
-0.60229	0.13577	0.44291	-0.27998	-0.28271	0.34247	0.41726	-0.52917	-0.45462	-0.73382	-0.85688	0.56387	-0.28816	-0.070022	-0.2449	0.053423	0.05388
0.42438	0.28187	0.65535	0.16745	0.42575	0.24731	0.19931	-0.7027	0.091141	0.037244	-0.84663	-0.0066386	-0.11021	0.31222	-0.17254	0.58373	0.21816
-0.3259	-0.032061	-0.09686	-0.56601	0.5669	0.32494	0.29107	0.98612	0.47478	-0.5995	-0.3672	0.078807	0.40311	0.4157	-0.57262	0.56541	-0.49029
-0.4635	0.36238	-0.012423	0.16859	0.12981	0.62307	0.013141	0.64114	0.31506	-0.86918	-0.51604	-0.47448	0.070012	-0.045992	-0.47561	-0.26116	-0.6086
-0.75398	0.072011	0.54166	-0.98358	-0.091145	0.30946	-0.98841	-0.50719	-0.92536	-0.91342	-0.19628	0.87015	0.35036	-0.0038627	-0.30342	0.29217	-0.73997
0.76397	0.29228	0.55851	0.94714	0.87366	0.095814	0.18678	-0.52302	0.97801	-0.069463	-0.30928	0.30733	0.37114	-0.42784	-0.81815	0.30619	-0.44254
-0.72963	0.066286	-0.30502	0.37445	0.62371	0.034616	-0.11186	-0.13622	-0.17689	-0.21329	0.28245	0.25406	0.49338	-0.72872	-0.56718	0.23979	-0.89478
