# Supplementary material for: Distinct cellular states determine calcium signaling response
Source: Mol Syst Biol. 2016 Dec 15;12(12):894. doi: 10.15252/msb.20167137 (PMC5199124; doi:10.15252/msb.20167137)
Supplement: Supplementary file 6 — Source Data for Figure 3 [file MSB-12-894-s005.zip › parameterDistributionGroup/parameterDistribution169.csv]

-0.81497	-0.041948	0.24691	-0.67068	-0.00024545	0.16396	-0.68415	0.24428	-0.92515	0.063804	0.68636	-0.074469	0.56381	0.65557	0.28122	0.85889	-0.73987
-0.3069	0.030488	0.52728	-0.89344	-0.072847	0.2755	0.59932	-0.30905	-0.64195	0.10639	-0.29283	-0.52222	-0.35273	0.66488	-0.00051432	0.13419	0.67772
0.088378	-0.16839	0.59978	0.29606	0.87319	0.41008	0.24967	0.20141	-0.52662	-0.04267	0.99615	0.70609	0.33844	-0.056858	0.012151	0.82264	-0.018862
0.31556	0.087329	0.53966	-0.05784	0.45563	0.56121	0.68799	0.064108	0.11412	-0.23098	-0.53838	0.56432	0.28974	0.061028	-0.56302	0.60419	0.45459
-0.54623	-0.054883	0.56903	-0.95859	-0.32437	0.34123	0.051856	-0.23756	-0.60435	-0.28333	-0.35735	-0.70696	0.27248	0.11874	-0.68399	0.4896	0.44177
-0.47268	-0.062249	0.37113	-0.043265	0.35272	0.14161	-0.24794	0.53982	-0.59655	-0.23106	-0.66249	-0.088307	-0.53903	-0.23077	0.55734	-0.94387	-0.64751
0.25767	0.081075	0.49815	0.044629	0.63783	-0.79841	-0.15154	0.57745	0.54261	0.35389	0.18818	0.70017	0.28779	0.27819	0.062275	0.27357	-0.55555
-0.97303	0.12051	-0.43256	0.389	0.73949	-0.059015	-0.84572	-0.0056325	-0.29774	-0.76856	-0.59709	0.41386	0.0059118	-0.13587	0.36379	0.47396	-0.014874
-0.29005	0.093065	0.32153	0.92273	0.90752	0.82507	0.45274	-0.18516	-0.78072	-0.14713	0.001412	-0.050648	0.8888	-0.4485	-0.72917	0.63768	-0.39464
0.22364	0.15369	0.52981	-0.087651	0.41494	-0.25619	-0.40034	0.5926	0.69288	-0.326	-0.60718	-0.63754	0.22398	0.60182	0.17226	-0.097422	-0.80863
-0.16999	0.30613	0.49968	-0.52498	-0.081302	-0.77645	0.20719	-0.091251	-0.14294	0.033234	-0.36919	0.46398	-0.32149	0.17626	0.36244	-0.06368	0.01995
-0.82704	-0.042303	0.07718	0.76771	0.65432	-0.74448	0.79509	-0.092171	0.88779	-0.38402	-0.8625	-0.21528	0.37706	0.57875	-0.13255	-0.13293	-0.82204
0.65804	0.0071633	0.67016	0.22557	0.89035	-0.25971	0.018989	0.46054	0.52552	-0.26496	0.10287	-0.17131	0.12891	-0.18772	0.14807	0.36275	-0.22928
-0.77742	0.024915	0.29365	0.33698	0.13754	0.68958	-0.6477	0.59926	-0.59104	-0.015094	-0.097368	0.75535	0.50847	0.19548	-0.30469	0.047578	-0.85372
0.12589	0.31348	-0.23775	-0.28527	0.86859	0.22331	0.57966	-0.30137	-0.16374	-0.69756	-0.39875	-0.77494	0.035333	-0.30933	-0.67409	0.47163	0.8559
-0.28887	0.11885	0.6322	0.23579	0.19393	0.2257	-0.16551	0.90158	-0.33865	-0.96397	-0.79146	-0.073608	0.49513	-0.61758	-0.1265	0.56006	-0.52863
-0.48412	0.050882	0.23962	0.73871	0.77191	0.33083	-0.74296	0.073954	-0.76846	-0.87256	-0.44013	-0.65003	0.013584	-0.73784	-0.041882	-0.001456	-0.076703
-0.40642	-0.047533	0.38904	0.24306	0.059327	0.98019	0.5469	0.13635	0.18086	-0.72343	0.2631	0.45293	-0.16617	0.39086	-0.24919	-0.48804	-0.10103
-0.019048	0.053355	0.36842	0.8888	0.65536	-0.035599	0.26167	0.21122	0.71363	-0.063072	-0.13241	0.083054	0.13019	0.17671	-0.01146	-0.016557	-0.46835
-0.18204	0.18599	0.27409	0.34799	0.42376	-0.76765	-0.14778	0.0089546	0.96657	-0.8117	0.45243	0.61569	-0.34447	-0.76732	-0.1933	-0.61963	0.074026
-0.74004	-0.12708	0.53775	-0.36916	-0.15365	-0.49491	-0.72588	0.33	0.57268	-0.41824	-0.5857	-0.17642	0.39561	0.32276	-0.11693	0.34821	-0.45996
-0.14784	-0.17938	0.1959	-0.46705	0.59387	-0.24633	-0.48493	0.59712	0.37229	-0.082439	-0.27136	0.2792	0.011844	-0.2601	-0.46616	-0.064334	0.23756
-0.45262	-0.026185	-0.32735	-0.10479	0.6989	0.20704	0.29375	-0.023291	0.20908	-0.6173	-0.42209	-0.12234	-0.13682	-0.21025	-0.35947	0.10174	0.56686
-0.49284	0.2177	0.40128	0.52595	-0.0856	0.67277	0.1137	0.27207	0.29694	-0.55891	0.34872	0.29256	0.50464	-0.26864	-0.71471	-0.40337	-0.68083
-0.48779	0.23776	-0.63699	-0.21936	0.56869	0.68706	0.33367	-0.20048	-0.74777	0.19719	-0.2061	-0.94664	-0.29193	0.38607	0.097313	0.10514	0.42312
-0.61534	0.11336	0.97562	0.14265	-0.70393	0.36917	0.68467	-0.15721	0.16548	-0.32633	-0.51581	0.90897	0.35788	0.38611	-0.13125	0.7234	0.025914
0.14599	0.27041	0.48016	0.7081	0.31068	0.84587	0.2576	-0.096773	0.083943	-0.3852	0.43048	-0.41937	0.17753	-0.77183	-0.68126	0.12973	0.34107
-0.98183	-0.079949	0.48808	0.029192	0.084556	0.24776	-0.88526	0.26525	-0.81027	-0.94648	-0.21978	0.12241	0.44908	-0.11223	0.099359	0.58634	-0.4888
-0.46261	0.066422	0.26159	0.25848	0.28064	0.73472	-0.36566	-0.18077	-0.46325	-0.48592	-0.23098	0.85109	0.70888	0.6385	-0.18857	0.50569	-0.86926
-0.71263	0.014046	-0.24247	0.27683	0.70177	0.23181	0.97127	0.132	0.065932	-0.76	0.51391	0.66551	0.48132	-0.47861	-0.66578	-0.37158	-0.72089
0.042372	0.12482	0.22747	0.55553	0.89054	0.41279	-0.17301	0.30548	-0.27981	0.010586	-0.26657	0.20264	0.38384	0.33228	0.085629	-0.011345	-0.89139
-0.68062	0.05912	0.52263	0.63695	0.18605	0.10251	0.77288	-0.24348	-0.41841	0.31882	0.33536	-0.020882	0.59684	-0.065651	-0.93893	0.6761	0.15995
-0.075196	-0.032644	0.74884	-0.11427	0.40561	0.096296	0.63183	0.10725	-0.32742	-0.012307	-0.2785	0.20774	0.066585	0.23407	-0.024237	0.19917	-0.11421
-0.559	-0.20004	-0.033927	0.6195	0.8873	0.37674	0.65225	-0.30306	0.16474	-0.031239	-0.26289	0.22912	0.52192	0.22433	-0.74103	0.81026	0.34778
-0.48831	0.10746	0.26167	-0.40192	0.41638	-0.22351	0.22864	0.33938	0.20734	-0.83161	0.1448	0.04329	0.66864	0.40938	-0.76469	-0.34042	-0.91423
-0.31365	0.26236	0.3587	-0.44283	-0.11741	0.38498	-0.44305	-0.0096456	-0.46898	-0.050966	-0.18476	-0.1637	0.19758	0.82421	0.28859	0.077969	-0.60624
-0.2072	0.068337	0.075677	0.63861	0.64912	0.22558	0.72117	0.041008	0.53033	0.060096	0.45853	0.4232	0.27524	0.12453	-0.38785	-0.33067	-0.59819
0.31089	0.127	0.36425	-0.013283	0.46109	0.31589	-0.39387	0.21649	-0.0013777	0.13021	0.52906	0.49952	0.17059	-0.0012802	-0.2824	0.41929	0.15092
-0.53241	-0.14676	0.57781	-0.066391	-0.1778	0.81366	0.15219	-0.3656	-0.080261	-0.03767	0.40762	-0.23761	-0.012818	0.87921	-0.50194	0.28639	0.60242
-0.81951	-0.040729	0.53014	-0.47436	-0.44138	-0.18182	0.77874	0.55345	0.3037	-0.36152	-0.89402	0.26174	0.13397	-0.024605	-0.32429	-0.15396	-0.26351
-0.53309	0.061041	0.27602	-0.2962	0.49426	-0.62568	-0.34599	-0.11548	-0.038448	-0.90227	-0.12907	0.28323	0.23516	0.5577	0.15327	-0.001993	-0.72553
-0.38901	0.13638	0.70497	0.32403	-0.40287	0.97804	0.090583	0.064998	-0.46288	-0.5637	-0.98189	0.20369	0.036901	-0.39246	-0.31641	0.16745	0.22783
-0.5561	-0.025267	0.97525	0.14866	-0.47293	0.019466	0.38945	-0.61432	0.64175	-0.292	-0.13309	0.36105	0.31573	0.71819	-0.85524	0.83423	0.9391
-0.92688	0.15408	-0.67085	-0.90801	0.59428	-0.19782	-0.30082	0.67587	-0.28932	-0.53133	-0.92597	0.36696	0.4004	0.51018	0.1744	0.33114	-0.69769
-0.69753	0.049239	0.46804	0.74005	-0.1827	0.49658	0.10164	-0.39303	0.43624	-0.35384	-0.49916	0.78408	0.010276	0.16955	-0.47495	0.65273	0.94607
-0.4719	0.10721	0.57927	0.37407	-0.1069	-0.41237	-0.41564	0.27266	0.56037	-0.58702	-0.90362	0.82244	-0.18582	-0.80792	-0.060686	0.092569	0.31323
-0.65083	0.047478	0.51529	-0.32874	0.10968	-0.0050666	0.93253	-0.27803	-0.59354	-0.60302	0.79958	0.88107	0.74059	0.078817	-0.61108	0.23053	-0.66104
0.77195	0.26503	0.59613	0.21686	0.69986	0.25847	0.064286	-0.21358	-0.076682	-0.23821	-0.65051	0.48748	-0.15759	0.18111	0.074866	0.99129	0.89266
0.55569	-0.11768	0.91396	-0.32277	0.93484	0.075797	-0.035908	-0.17712	-0.6897	-0.020007	0.10529	-0.30782	0.1909	-0.48762	-0.73205	0.22008	0.45646
-0.71233	0.033864	0.15527	-0.17795	0.2183	0.0010382	-0.19926	0.47179	-0.41932	-0.19866	-0.81274	-0.5108	0.35746	0.036351	-0.0083199	0.16837	-0.67581
-0.29515	0.089815	-0.39968	-0.20888	0.84949	0.23217	0.20257	-0.068404	-0.34131	-0.48725	-0.54179	-0.51451	-0.094221	0.12488	0.16102	0.76067	0.4622
-0.8608	0.028946	0.067096	0.94797	-0.037948	0.5372	-0.32516	-0.17328	0.73068	-0.42557	-0.2271	0.24531	0.83944	0.19701	-0.44374	0.55638	-0.76304
-0.19562	0.014909	0.14093	-0.19106	0.64312	0.33328	0.52418	0.043883	-0.64822	-0.37592	0.24667	0.33653	-0.24176	-0.21244	0.075313	-0.79525	-0.54561
0.37574	0.036928	0.41562	0.76109	0.80902	-0.05903	-0.77508	0.25398	0.67593	0.18348	-0.012421	-0.36235	0.085249	-0.43293	-0.36511	0.00096489	0.077144
-0.6611	-0.15156	0.51998	0.82376	0.48667	-0.21826	0.90592	-0.44163	0.48303	-0.92836	-0.98132	0.88195	0.27747	0.1504	-0.61821	-0.18154	-0.24147
-0.71988	0.008727	-0.39309	0.88761	0.58904	0.18945	0.29831	-0.01601	0.69724	-0.47425	0.2359	0.29106	-0.31451	-0.32913	-0.11199	0.18747	0.55169
0.44108	0.15706	0.27343	-0.24961	0.88295	0.30809	0.80827	0.068565	-0.51571	0.36191	0.76346	0.56453	0.25743	0.83085	0.22464	0.17735	-0.61568
0.4645	0.13929	0.14686	0.39154	0.87465	0.15826	0.36445	-0.12088	0.96028	-0.9769	-0.32412	-0.34252	-0.23432	0.95575	0.69757	0.57319	0.10175
-0.80071	-0.054945	0.025619	0.95139	0.73599	0.68951	0.70008	-0.025012	-0.064845	-0.4042	-0.014754	0.69113	0.46387	0.425	-0.60462	-0.4729	-0.84636
0.0071172	0.20942	0.14411	0.37828	0.74825	0.62056	-0.34898	0.028589	-0.88892	0.086035	-0.86922	0.062806	-0.077254	0.38553	0.38047	0.57608	0.020955
-0.40426	0.044897	0.043607	-0.8515	0.20509	-0.10239	0.36132	-0.26978	0.061443	-0.315	-0.51724	0.74727	-0.073042	0.31534	-0.47807	0.51113	0.89235
-0.84455	0.096721	-0.58175	-0.58147	0.74372	0.38051	-0.06875	-0.55432	-0.82776	-0.6642	-0.50426	-0.73944	0.1856	0.41617	-0.43802	-0.29565	-0.35385
0.27002	0.02113	0.12046	0.23545	0.95356	0.15927	0.92797	-0.031363	0.51033	-0.61895	0.77694	0.24625	0.4533	-0.22859	-0.45581	0.39786	-0.196
0.12431	0.28645	0.077204	-0.34445	0.55479	0.69346	0.75437	0.73743	-0.76092	0.080839	-0.13441	0.83768	0.49976	-0.57224	-0.686	0.10029	-0.39996
-0.094394	0.15559	-0.02719	0.58129	0.832	-0.783	-0.40822	0.40979	0.94574	-0.50184	-0.41889	-0.50282	-0.17064	-0.33441	0.4025	0.3563	0.14071
-0.73894	-0.070893	0.38543	0.378	0.35963	0.25486	-0.38285	-0.061001	-0.82619	0.053658	0.43788	0.71857	0.042857	0.03046	0.11091	0.82191	0.49508
0.12621	-0.099623	0.17213	0.47321	0.96786	0.46805	0.06492	0.60454	0.63963	-0.75241	0.39261	0.067994	0.77128	0.30585	-0.19684	0.8977	-0.60102
-0.44555	0.18366	-0.41652	-0.96576	0.50574	-0.32542	-0.55941	-0.35613	-0.20066	-0.40662	-0.27869	0.94702	0.29284	-0.071717	-0.61203	-0.51219	-0.54341
-0.12181	-0.026219	0.83622	0.57908	0.0071129	-0.022166	-0.64	-0.11472	0.75908	-0.43864	-0.47014	0.88567	-0.046617	0.78001	0.58148	0.15092	-0.57007
-0.39134	-0.0079567	0.68372	0.1925	0.0024492	0.45263	0.028618	0.38757	-0.042583	-0.62379	-0.15474	-0.89042	0.50688	-0.10792	-0.1838	0.12213	-0.73769
0.24645	0.17553	0.34101	0.8202	0.90002	0.67077	-0.58365	-0.45924	-0.092199	-0.92139	-0.22317	0.66314	0.44551	-0.22384	-0.62074	-0.32478	-0.63504
0.072499	0.26191	0.22314	-0.01616	0.43085	0.54549	-0.68767	-0.41484	-0.7387	-0.1964	0.20192	0.71056	0.32026	0.54072	0.0041975	0.25058	-0.53624
-0.75024	0.061454	0.43905	0.85594	-0.10161	0.60523	0.64485	0.51381	0.38142	-0.87385	-0.58752	-0.083795	0.12374	0.11025	-0.11701	-0.47626	-0.80223
-0.12034	0.14631	-0.22301	-0.31368	0.6039	-0.51767	0.15791	0.58713	0.58203	-0.59338	0.048813	0.54329	0.52619	-0.80966	-0.53605	0.59353	-0.13169
-0.53375	0.074235	-0.60575	-0.18401	0.82122	0.48047	-0.11792	0.92016	-0.36023	-0.86809	0.44072	0.36614	0.15707	-0.57235	-0.15251	0.51055	0.11321
0.58298	0.045734	0.95705	0.69526	0.66852	0.13604	0.2252	-0.1728	0.62664	-0.40971	-0.28531	0.28221	-0.12481	0.36412	0.39376	0.59188	0.32152
0.046593	-0.096836	0.52282	-0.62951	0.37576	0.054082	0.27889	0.15955	0.056558	-0.56132	0.65054	0.011545	0.21653	0.31898	-0.12767	0.37262	-0.13728
-0.86249	-0.07049	0.4454	0.54741	-0.14505	0.56229	-0.094526	-0.19849	0.024923	0.20107	0.39609	0.3563	0.70378	0.55795	-0.41982	0.75735	-0.38596
-0.5062	0.14981	-0.1359	0.40998	0.47918	0.6365	0.64071	0.16696	-0.1594	-0.90161	-0.98734	0.073405	-0.019224	-0.029322	0.091895	0.27346	-0.05622
-0.32654	0.027586	0.86326	0.96257	-0.10384	0.96986	-0.041032	0.27731	-0.45715	0.12304	0.25059	0.73627	0.16736	-0.69586	-0.57577	0.07351	0.17585
-0.1942	0.20984	0.16899	0.22175	0.15643	0.75134	0.77966	0.4983	-0.0066709	-0.026998	-0.54332	-0.57023	0.1429	-0.32381	-0.32268	0.048518	0.0014169
-0.71708	0.2308	0.34017	0.86327	-0.58977	0.80221	0.1477	0.12963	0.17543	-0.284	-0.36786	-0.22443	0.25432	0.047481	0.073084	0.68242	-0.21988
-0.39842	0.085264	0.51742	-0.62279	-0.30042	0.12996	0.51822	0.055325	-0.31769	-0.78368	0.14598	0.81927	0.28673	-0.43181	-0.27158	0.84453	0.34292
0.18645	0.16969	0.2919	-0.25912	0.50393	0.16193	0.84436	0.36707	0.020335	-0.12959	0.13738	0.68503	0.30077	-0.34751	-0.31331	0.12175	-0.2385
-0.34647	0.20204	-0.00032535	-0.18976	0.57765	0.049619	0.55688	0.224	-0.48682	0.066886	-0.19338	-0.014642	0.19161	0.77365	0.64708	0.35476	-0.74081
-0.23439	-0.013661	0.67529	0.28212	0.12312	0.53811	-0.14508	-0.068977	-0.3617	0.055939	-0.76519	0.90399	0.20498	0.1885	-0.40151	-0.3203	-0.5954
-0.43547	0.017526	0.34446	0.37745	-0.003639	0.26416	-0.44577	0.84591	0.19051	-0.28509	0.55258	0.31592	-0.16282	-0.16593	0.45878	0.78105	0.36359
-0.41559	0.009951	0.8109	-0.41412	-0.12494	0.023621	-0.086746	-0.00041995	-0.48476	-0.22368	0.62711	0.62327	0.29767	-0.98504	-0.91781	-0.20977	-0.021359
0.02059	0.15898	0.27691	0.11228	0.69121	-0.43137	0.17799	0.10991	0.13016	-0.41774	-0.79302	-0.013746	0.1345	0.46594	0.51815	0.18448	-0.75607
0.8266	0.35339	0.030543	0.17696	0.89831	0.18973	0.53943	-0.00079219	0.54075	-0.65428	0.26896	0.0094394	0.38563	0.12759	-0.12371	0.84668	-0.0795
0.27078	0.25894	0.053378	0.20629	0.76803	0.022141	-0.24194	0.30778	0.68833	-0.6949	-0.69556	-0.22261	0.82354	0.01917	-0.90599	-0.16059	-0.86884
-0.80957	0.024791	-0.15328	0.066887	0.13468	0.81613	-0.2709	0.31226	-0.22223	-0.61198	-0.64779	-0.00070377	-0.0763	-0.3112	-0.071316	0.37652	0.53935
0.13399	0.3066	0.26759	0.77902	0.8188	0.2395	0.73595	0.31086	0.18645	-0.33184	-0.14013	0.44184	0.98239	-0.4704	-0.58157	0.51027	-0.833
-0.39346	0.044537	0.91052	0.46622	-0.2909	0.94493	-0.72095	0.2865	-0.43155	-0.52785	0.48918	0.34881	0.68869	-0.14499	-0.20718	0.42987	-0.8267
0.034502	-0.12802	-0.075185	0.89001	0.92257	0.42555	0.064928	0.34501	0.94107	-0.98448	0.041854	0.08849	-0.46304	0.009488	0.72575	0.53357	0.49651
-0.83193	-0.19724	0.64403	0.99379	0.50279	0.48519	-0.22468	0.127	-0.52861	-0.71335	-0.23876	-0.45266	0.42751	0.52872	-0.024056	0.3461	-0.59338
0.81047	0.10193	0.84762	0.48435	0.57562	0.4235	0.01258	0.63495	0.53388	-0.11257	0.3489	0.37672	-0.14101	0.13483	0.49998	0.38638	0.097868
-0.071176	0.32751	0.50571	-0.62589	-0.32166	0.53098	-0.13722	0.017592	-0.77891	-0.028624	0.2169	-0.37196	0.5043	-0.53201	-0.83349	0.19696	-0.17328
-0.090112	0.2846	0.11671	-0.1321	0.30556	0.61887	0.090866	-0.48811	-0.28272	-0.15087	-0.20872	0.10252	0.81791	0.93993	-0.47482	0.47826	-0.75762
-0.56342	0.25225	-0.33927	0.21095	0.32725	0.93466	-0.27436	0.84622	0.14093	-0.78988	-0.59171	-0.64138	0.88972	0.57109	-0.4131	0.51524	-0.85036
-0.48747	0.13039	-0.032397	-0.30545	0.33956	0.30112	-0.080175	-0.35219	-0.21263	-0.78031	-0.20996	-0.82562	0.28994	0.11848	-0.28123	0.20536	-0.24427
-0.68636	0.097524	0.62817	0.43016	0.35693	0.12193	-0.04769	0.33348	-0.95326	-0.94189	-0.22688	-0.11048	0.38761	-0.34572	-0.34168	-0.30844	-0.74052
-0.59823	0.13592	0.095696	-0.043543	0.45238	-0.11564	-0.49488	-0.62083	0.11078	-0.43269	0.48475	-0.10131	0.84143	0.77813	-0.82143	0.0053697	-0.89411
-0.47368	0.13551	-0.077518	-0.52216	0.50385	0.25082	0.49872	0.063289	-0.75527	-0.48762	-0.1033	-0.9828	-0.059678	-0.001407	-0.14476	-0.79826	-0.74173
-0.87959	0.29296	-0.88553	-0.33469	0.66357	0.024889	-0.15538	-0.080684	0.051167	-0.3396	-0.6984	0.30033	0.63557	0.13842	-0.51466	0.36337	-0.51697
0.013558	0.17826	0.35356	0.98295	0.56062	0.28492	0.88102	-0.59215	0.48464	-0.69393	-0.2478	-0.37409	0.17181	-0.11502	-0.47333	0.20858	0.19667
-0.29209	0.096859	0.35962	0.036681	0.034294	0.82021	0.77954	0.52512	-0.96106	0.40609	-0.363	0.089971	-0.13324	0.57704	0.44153	0.23409	-0.20925
0.12087	0.029165	0.85596	0.52815	0.48568	0.21565	0.48287	0.11549	0.15738	-0.83863	0.70992	-0.023824	0.40779	0.35243	-0.098823	0.26643	-0.68509
0.18511	0.17482	0.90665	0.79295	-0.25948	0.85132	-0.439	0.11631	0.36021	-0.92141	-0.18832	-0.17542	0.25261	-0.41647	-0.14649	0.67986	0.20852
-0.18479	0.29706	-0.41531	0.67482	0.6311	0.60252	-0.21324	0.13213	0.5346	0.0060451	-0.60191	0.28653	-0.018012	0.83144	0.73734	0.37521	-0.31314
-0.23798	-0.28153	0.94331	0.69879	0.40441	0.35179	-0.3983	0.83015	-0.39256	-0.088473	0.35197	0.0050224	-0.024284	-0.88268	-0.54295	-0.43213	-0.06934
-0.45512	0.034546	0.67544	0.50797	-0.068642	0.81129	0.23882	-0.075939	-0.38902	-0.46533	0.27784	-0.84174	0.13543	0.18743	0.18596	0.79559	0.11453
-0.16182	0.34557	-0.20435	0.35662	0.64196	0.33216	-0.6219	0.62463	0.11602	-0.68006	-0.49601	0.06006	0.29328	-0.018762	0.18024	0.17594	-0.64409
-0.89181	0.029427	0.048523	-0.89218	-0.13469	0.32416	-0.89621	0.63605	-0.82259	-0.1103	-0.10284	0.51524	0.48943	0.0082868	-0.43251	-0.31795	-0.84751
