# Supplementary material for: Distinct cellular states determine calcium signaling response
Source: Mol Syst Biol. 2016 Dec 15;12(12):894. doi: 10.15252/msb.20167137 (PMC5199124; doi:10.15252/msb.20167137)
Supplement: Supplementary file 6 — Source Data for Figure 3 [file MSB-12-894-s005.zip › parameterDistributionGroup/parameterDistribution17.csv]

-0.58488	0.16621	-0.1868	-0.53432	0.45278	0.37331	0.84613	0.094562	0.026976	-0.52519	0.81527	-0.1123	0.1366	0.47278	-0.8194	0.19189	0.16328
-0.23012	0.31463	0.041773	0.056165	0.22031	0.099563	0.77314	0.53547	0.85193	-0.92618	-0.58392	0.0088668	0.42629	0.74401	-0.028632	0.88185	-0.55083
-0.41437	-0.22577	0.26313	-0.99665	0.45389	-0.22301	-0.25696	0.68638	-0.41738	-0.53234	0.96942	0.12082	-0.5389	-0.2293	-0.19914	-0.13544	0.3325
-0.18125	-0.012482	0.38083	0.39698	0.43568	0.13769	0.15494	-0.14574	0.65862	-0.90993	-0.79806	-0.93016	0.36095	0.79596	-0.23348	0.52759	-0.64542
-0.032357	0.049769	0.66065	-0.24035	0.35821	-0.047012	-0.63679	0.71569	-0.033	-0.14183	-0.58713	-0.80618	0.13587	0.15979	-0.070627	0.22633	-0.48705
-0.44643	0.16796	0.17901	0.15069	0.3581	0.84964	-0.52238	-0.049804	-0.75996	0.0045158	0.37491	0.50787	-0.099996	0.013389	-0.61862	-0.4064	-0.26197
-0.1801	0.069236	0.065381	0.50783	0.86052	0.77796	0.12169	0.63847	-0.379	-0.80168	0.027114	-0.30842	-0.50979	-0.23279	0.19452	0.51353	0.49966
0.0060016	0.2939	-0.085514	0.86349	0.49291	0.63236	0.26352	-0.064879	0.022175	-0.1876	0.59964	-0.22695	-0.53706	-0.49762	-0.4029	-0.79266	-0.089097
0.1069	0.1176	0.25638	0.024889	0.64679	0.83657	-0.60909	0.28236	-0.19275	-0.69078	-0.17759	-0.334	0.28611	0.65603	0.11263	0.48425	-0.6825
-0.61422	0.23276	0.26947	0.78967	0.26632	-0.36677	0.34163	-0.21236	0.63284	-0.68347	0.000793	0.36231	0.51277	0.002716	-0.34115	0.90071	-0.42086
-0.84367	0.30698	-0.39566	-0.010369	-0.12592	0.43161	-0.26804	0.24722	0.51053	-0.70898	0.52468	-0.34951	0.13732	0.050252	-0.77376	0.031405	-0.063509
-0.16965	0.18517	-0.22785	-0.98436	0.78442	-0.51037	0.093523	0.093846	0.11441	-0.51731	0.001648	0.0045915	-0.028374	0.12145	-0.58396	-0.1717	-0.29635
0.51999	0.2249	0.67575	-0.32779	0.45003	0.33142	-0.022447	0.65124	0.10532	-0.57363	-0.21655	-0.52846	0.38149	-0.10764	-0.69874	0.68715	0.11401
-0.12576	0.19334	0.18827	0.83404	0.45289	0.57657	0.22951	-0.80512	0.37691	0.025952	-0.021135	0.2545	0.42919	0.97607	-0.85455	0.7718	0.076989
-0.018786	0.17696	0.52204	0.63946	0.2588	0.65235	0.36095	-0.21409	0.56279	-0.71942	-0.60885	-0.12922	-0.10046	0.81542	-0.40626	0.13494	-0.033597
0.063031	0.35708	0.1439	-0.69871	0.5284	-0.68362	-0.20077	-0.20447	-0.17258	-0.10122	0.42263	0.6101	0.30768	-0.075144	-0.73129	0.71801	0.08744
-0.98328	-0.28319	0.035398	-0.50589	0.012402	0.28579	0.77233	0.74861	-0.065	-0.77461	-0.78846	-0.30397	-0.69459	0.050108	0.22129	-0.19245	0.27515
-0.62531	-0.013271	0.26822	0.64742	0.56204	-0.39375	-0.31679	0.1367	0.43875	-0.64565	-0.5212	-0.76042	0.28407	0.52592	-0.12768	0.20386	-0.89017
-0.52521	0.013362	0.49255	0.48012	0.69111	-0.86427	-0.33973	-0.044556	0.2246	-0.78727	0.015549	-0.2037	-0.35761	-0.25891	-0.33971	0.07374	0.39352
-0.65741	0.23108	-0.72917	0.64088	0.70613	0.27871	-0.0038037	-0.12918	0.82676	-0.50748	-0.13413	-0.76314	0.1233	0.55442	-0.32694	0.27759	-0.24441
-0.23284	0.1824	-0.081548	0.1066	0.90261	-0.34702	0.36284	0.40289	0.089911	-0.7205	0.41695	-0.65114	-0.15672	0.50391	0.29557	0.070817	-0.64454
-0.38351	-0.015799	0.073834	0.36092	0.65365	0.95167	0.89174	0.56346	-0.51629	-0.45161	0.5075	-0.76012	-0.31678	0.29387	0.27938	-0.041958	-0.41631
-0.065686	-0.020843	0.81946	0.92377	0.24783	0.13222	0.042314	-0.082505	0.81489	-0.11018	-0.47201	0.64932	0.14035	0.44119	-0.40193	-0.044193	-0.55945
-0.9244	-0.017767	-0.046586	0.6069	0.45098	-0.068219	0.38099	0.10429	0.33338	-0.07066	0.29988	-0.52658	-0.029164	-0.072793	-0.87884	-0.33068	-0.14667
-0.3522	0.020564	0.71418	0.17757	0.5456	-0.84479	0.94029	-0.089858	-0.14332	-0.58711	0.20462	0.43339	-0.3262	-0.33098	-0.32608	0.28249	0.6106
-0.41622	0.068338	0.8345	-0.1698	-0.095239	-0.3344	-0.78358	-0.22733	0.30726	-0.46343	-0.010857	0.64736	0.68668	0.90774	-0.65494	0.59659	-0.75363
-0.59381	-0.22888	0.87189	0.76331	0.044914	-0.6029	0.86749	0.30816	0.82475	-0.089504	-0.7387	0.60453	0.0539	-0.16979	-0.37871	0.97523	0.56392
-0.69973	-0.02992	-0.041626	0.2954	0.0041136	0.18186	0.056597	0.52895	0.24506	-0.70903	-0.14332	-0.25739	-0.93695	-0.89017	0.35285	0.27234	0.8495
-0.69071	0.088269	0.14564	0.47785	0.0020721	0.93826	0.33118	-0.2583	0.0034816	-0.34098	-0.46875	0.16595	-0.20638	-0.044011	-0.71906	0.0536	0.44291
-0.50558	0.018043	0.98395	0.87718	-0.30024	0.25777	-0.19928	-0.050434	-0.090533	-0.09161	0.17222	0.31034	-0.40606	-0.079693	-0.022638	-0.38897	-0.16445
0.20275	0.14542	0.065787	-0.729	0.87974	-0.50917	-0.42877	0.11317	0.45308	-0.62843	-0.79453	0.32276	0.21508	0.22078	-0.73899	0.44376	0.18098
-0.044878	0.022219	0.91678	0.3762	-0.25357	0.69225	0.076035	-0.12919	0.41101	-0.45838	-0.61301	0.64177	0.093286	0.40974	-0.82142	0.77792	0.57578
-0.14391	0.32053	0.28462	-0.10423	0.21507	0.61023	0.39608	0.21925	-0.64776	-0.53261	0.23273	-0.5478	-0.041668	-0.0029306	-0.031633	0.92849	0.54943
-0.9933	0.0016773	0.58981	0.078854	-0.15358	0.19642	-0.26724	0.33357	-0.56312	-0.39617	0.31791	0.28992	0.14684	-0.16056	-0.39325	0.52325	-0.091172
-0.32297	0.055377	0.61549	-0.83092	0.42837	-0.31168	-0.029777	-0.34107	-0.79626	-0.23474	0.22608	0.23427	-0.018672	0.75728	-0.49046	-0.47305	-0.55166
-0.87295	-0.10751	0.93089	0.39608	-0.45969	-0.0093625	0.30549	-0.54785	0.16892	-0.32368	-0.26906	0.95997	-0.63609	0.58671	-0.094033	-0.34949	0.26475
0.25915	0.12722	0.26553	-0.91532	0.77519	-0.29034	-0.16996	0.22612	-0.045869	-0.77607	-0.78559	0.38651	-0.36017	0.14681	-0.17185	0.081508	0.12152
-0.62367	0.021003	0.37579	0.39496	0.1894	0.70471	0.14417	0.38054	-0.39501	-0.3909	-0.76261	-0.96349	0.20439	0.51075	0.11827	0.32572	-0.71217
-0.96731	-0.052834	0.20772	0.98267	0.5041	0.65525	0.29456	0.027411	-0.99252	-0.15535	0.80304	0.3455	-0.19271	0.20057	-0.11101	-0.0043541	-0.23204
-0.10472	0.19554	0.34797	0.45536	0.36213	0.22084	0.020233	0.35961	0.3352	-0.85683	0.15404	-0.37216	0.47007	-0.2357	-0.22993	0.42564	-0.75465
-0.044501	0.079259	0.39959	-0.58698	0.56653	0.24188	-0.31879	-0.40569	-0.24947	-0.64861	-0.82382	0.2312	-0.52977	0.80182	-0.32576	-0.0055719	0.68092
-0.49766	-0.07824	0.63277	-0.28115	0.69255	-0.40734	0.90385	0.18967	-0.87388	0.01507	-0.010818	0.2131	0.097826	0.3544	-0.59296	-0.37674	-0.64093
-0.70187	-0.006069	0.26133	-0.25701	0.65129	-0.79656	0.38272	0.53841	-0.25394	-0.16573	0.60413	0.27163	-0.20502	0.08464	0.0085604	0.22599	-0.077797
-0.51661	0.19047	-0.46115	-0.06952	0.56464	-0.087967	0.49637	0.70587	0.87676	-0.33371	-0.33999	-0.9403	-0.054296	0.063213	-0.85434	-0.706	-0.51696
-0.44714	0.27919	0.13829	-0.1368	0.51912	-0.35025	0.093902	-0.80624	-0.36609	-0.55796	0.13775	-0.25122	0.07708	0.55224	-0.68477	-0.057669	-0.14648
-0.81951	0.01874	0.22394	-0.31391	0.2795	-0.21727	0.29952	-0.018835	-0.35451	-0.33995	0.70809	-0.18746	-0.0053977	0.60449	-0.43391	-0.36454	-0.62825
0.12315	0.092475	0.6933	-0.76616	0.10483	-0.76905	0.056667	0.74344	0.35942	-0.11892	0.34019	0.36135	-0.14271	0.0074377	-0.21306	-0.17153	-0.29769
0.033269	0.039222	0.7513	0.74317	0.53577	0.48239	-0.52575	0.019307	-0.45575	-0.031877	0.45835	-0.52939	0.16274	-0.4677	-0.8736	0.62085	0.50246
-0.40929	0.41288	-0.39439	0.1564	0.45313	0.83815	0.60627	-0.12223	-0.78774	-0.75674	0.23237	-0.57385	-0.14341	-0.36423	-0.50631	0.1977	0.45611
-0.32569	0.12014	0.25773	-0.19459	-0.024118	0.28083	-0.66109	-0.22076	0.35275	-0.34719	-0.46075	-0.98039	0.33249	0.76354	-0.46015	0.69573	-0.31905
-0.19103	-0.11178	0.93089	-0.18207	0.23066	0.11787	0.40429	0.63331	-0.20438	-0.66215	-0.32784	-0.91022	0.20366	0.98037	0.27618	0.71821	-0.5391
0.0024604	0.21489	0.15868	0.23859	0.40838	0.054589	0.81216	-0.13931	0.61558	-0.10376	-0.63715	0.19255	-0.17978	0.4659	-0.70329	-0.71304	-0.41531
0.095478	0.02741	0.64584	0.75744	0.59361	-0.0029823	0.19859	0.25749	0.52119	-0.2954	0.14845	-0.088526	-0.067395	-0.34026	-0.48632	0.12011	0.042127
0.25405	0.045132	0.97384	-0.2208	0.20441	0.74853	-0.42045	0.27509	-0.31744	-0.20316	-0.44892	-0.65286	-0.036457	0.82333	0.00018922	0.31866	-0.25077
0.55909	0.44576	0.97612	-0.26242	0.62586	-0.33624	-0.457	0.076489	-0.79104	-0.43413	-0.6269	-0.4646	0.39	0.077735	-0.53424	-0.28575	-0.92782
0.35265	0.20357	0.59058	0.7288	0.80085	0.67357	-0.59086	-0.57803	0.093175	-0.23854	-0.70949	0.016532	-0.17171	0.54951	-0.81176	-0.069125	0.39606
-0.30147	0.080019	0.79926	-0.18789	-0.11218	-0.69998	-0.13802	0.31247	0.5827	-0.071489	-0.96433	-0.59715	-0.14595	0.18116	0.10371	0.18786	-0.055629
-0.48523	0.082326	0.55496	0.9111	0.18333	-0.024138	0.50189	0.45208	0.27407	0.063426	0.26391	0.095401	0.50362	-0.51813	-0.88165	0.053347	-0.67917
-0.95934	-0.024559	0.022975	0.70081	0.51425	-0.33337	0.13587	0.59843	0.11614	0.012509	0.042484	0.46159	0.3786	0.40346	-0.48256	0.23255	-0.84775
-0.012613	0.18885	-0.10174	-0.56604	0.7087	-0.71666	-0.96218	0.57276	0.6479	-0.84407	0.23358	-0.21172	-0.35627	0.19116	-0.159	-0.96953	-0.75245
-0.7155	-0.16858	-0.25479	0.24803	0.93746	-0.11699	0.24675	-0.13231	0.5061	-0.19127	-0.098948	-0.54806	0.059084	0.41274	-0.89437	-0.62058	-0.46874
0.29762	0.1347	0.8635	-0.13106	0.30666	0.40976	-0.21459	-0.067634	-0.38664	-0.99556	0.26004	-0.16466	0.13306	-0.1399	-0.21354	0.45577	-0.15128
0.16446	0.41716	-0.12262	0.58961	0.1511	0.6883	0.68956	0.46444	0.86103	-0.4426	0.54598	0.59904	-0.71186	-0.20428	-0.25523	-0.68749	0.29822
-0.21927	0.095549	0.13136	-0.060107	0.51392	-0.40211	-0.33503	0.92462	0.62538	-0.65974	0.22366	-0.29669	0.39834	-0.13537	-0.17201	0.55461	-0.66619
-0.4315	-0.097887	0.50114	0.81531	0.94944	0.15133	0.56757	-0.075566	-0.33075	-0.64984	0.96232	0.21347	-0.079343	-0.095258	-0.62006	0.36176	0.53111
0.50967	0.33666	0.47835	0.61865	0.31175	0.90031	-0.35319	-0.1167	0.48829	-0.28821	0.22293	-0.02322	-0.27162	0.5284	-0.3411	0.077836	0.21774
-0.06731	0.10779	0.70118	0.55557	0.48891	-0.55285	0.092146	0.73071	0.9489	-0.59868	-0.23839	-0.91109	-0.052638	0.95978	0.56883	0.28527	-0.76626
0.48872	0.1915	0.56096	-0.13895	0.81226	0.40451	0.1564	0.21757	-0.34649	-0.28242	-0.46697	-0.23634	0.36466	-0.39772	-0.91768	0.78009	0.41609
-0.0052524	0.11326	0.36739	0.88287	0.79044	0.3041	-0.03366	0.20854	-0.19668	-0.39463	0.038383	-0.727	-0.12777	-0.21988	-0.31153	-0.3307	-0.47005
-0.20488	-0.049181	0.82849	-0.13626	0.23221	-0.52073	-0.40695	0.93266	0.61657	-0.29051	-0.3979	-0.25612	0.10666	0.32767	-0.31139	0.9856	0.36008
-0.44461	0.075977	0.48049	0.46694	0.1767	0.38146	0.11848	0.33455	0.22309	-0.25799	0.15801	-0.94958	0.53818	-0.41671	-0.97642	0.82828	0.14179
-0.97143	0.1656	-0.14268	0.53615	0.36349	0.28271	0.93137	0.0016109	-0.37179	0.015069	-0.72192	0.65813	0.55401	0.45617	-0.4446	0.93122	-0.35614
-0.47811	-0.32361	0.87892	-0.85258	0.25975	0.089606	0.51408	0.29506	-0.90285	-0.48188	-0.0029978	0.038181	-0.3657	0.017569	-0.77748	-0.22424	0.56381
-0.46759	0.023533	0.89295	0.49117	-0.030749	0.10872	0.84972	0.65968	0.23595	-0.38652	-0.74355	-0.1274	0.44644	-0.24838	-0.72718	0.54585	-0.29128
-0.50424	0.064332	0.096689	-0.4229	0.26937	0.011958	-0.77081	0.2702	-0.33146	-0.05923	-0.26381	-0.22088	0.04536	0.069887	-0.53972	-0.25323	-0.51364
0.13667	0.085704	0.6674	-0.19226	0.44537	0.18026	-0.46833	0.072646	-0.37693	-0.89822	-0.93907	0.18947	-0.065615	0.80869	0.44909	0.077431	-0.79479
-0.78516	-0.0038236	0.37434	0.86985	0.12599	0.25299	0.18051	0.099677	0.10905	-0.30275	0.37967	-0.50415	0.030547	-0.011302	-0.41681	-0.093691	-0.38841
-0.64416	-0.11937	0.23121	0.61085	0.20852	-0.091833	-0.10517	0.18646	0.91811	-0.59491	0.090638	0.074414	-0.29203	0.14566	-0.013322	0.38813	0.25666
-0.30712	-0.043734	0.53894	-0.49943	0.38319	0.19976	-0.58307	0.15992	-0.34563	-0.71261	0.62665	0.22914	-0.023751	0.48728	-0.12357	0.34684	-0.059015
-0.36507	0.19639	0.19434	-0.45454	0.23948	0.46092	0.46992	-0.029544	-0.90919	-0.46064	-0.9145	0.82339	0.093602	0.26601	-0.21085	0.58145	-0.13246
-0.94997	0.25712	0.017471	0.93787	-0.32592	0.92485	-0.43907	0.5241	-0.085894	-0.36278	0.53497	0.74912	-0.13693	-0.33054	-0.42325	-0.95453	-0.76672
-0.61856	0.020245	0.5691	0.51621	0.30595	-0.83494	0.42895	0.35226	0.51025	-0.80996	0.039318	0.2151	-0.28678	-0.13732	0.13377	0.16771	0.031552
0.79331	0.20736	0.68336	-0.895	0.8648	-0.55048	-0.97861	-0.44964	0.35177	-0.89766	-0.82576	0.35112	0.08468	0.40185	-0.79588	-0.29939	-0.24516
-0.65566	0.20465	0.10518	-0.33359	-0.002773	0.074308	-0.1559	-0.56279	0.21417	-0.38075	-0.22649	-0.54891	0.61634	0.75465	-0.96014	0.39925	-0.44016
-0.49835	0.093996	0.85891	0.28487	-0.64852	0.76232	-0.21281	0.36177	0.17527	-0.62256	-0.1464	0.12009	-0.17779	0.19569	-0.30197	0.020538	-0.11312
-0.35846	0.24479	0.3888	0.12156	0.349	0.59077	0.67952	-0.40566	-0.95465	-0.55006	0.20565	0.16022	-0.27897	0.14961	-0.29836	-0.27567	-0.24402
-0.70778	0.26725	0.45427	0.094269	-0.47787	0.57709	-0.15853	0.69826	-0.2364	-0.24494	0.69068	-0.016282	-0.27093	-0.35511	-0.63532	-0.69961	-0.29696
-0.27102	-0.17988	0.37943	0.31446	0.93391	-0.88418	0.19664	0.22283	0.89376	-0.93843	-0.56607	0.37979	-0.36926	0.14658	-0.4277	-0.84107	-0.46778
-0.43188	0.17038	0.73958	0.73867	0.10732	0.46687	0.66171	-0.33235	-0.095112	-0.087708	-0.23371	0.25871	0.17531	0.4823	-0.7749	0.035974	-0.28479
0.22014	0.18354	0.45087	0.14787	0.52083	0.17446	0.59764	0.58547	-0.45882	-0.44854	0.25952	0.10408	0.27196	-0.45713	-0.44616	0.6498	-0.30046
0.59014	0.19694	0.32226	0.83894	0.99957	0.23198	0.47622	0.72333	0.75675	-0.38659	0.25074	-0.85433	-0.053989	-0.44366	-0.47756	0.74946	0.60908
-0.97698	0.149	-0.31425	0.48003	0.70134	0.19337	-0.12021	0.61286	-0.76113	-0.50076	0.2659	0.79933	-0.47605	-0.81697	-0.27611	-0.92228	-0.39512
-0.96345	0.017881	0.6111	-0.16525	-0.64675	0.55785	0.46273	-0.087671	-0.20303	-0.70267	-0.51307	0.28538	0.054806	0.6353	-0.15915	0.62013	-0.084177
0.314	0.26635	0.30397	0.53915	0.66107	0.041443	-0.45905	0.9277	0.86002	-0.72597	-0.76487	-0.28455	-0.34627	0.72605	0.63999	-0.0045925	-0.52486
0.65054	0.30219	0.75531	0.2906	0.42957	0.71732	0.16755	0.53139	-0.37333	0.25604	-0.34324	-0.31451	0.44883	0.43112	-0.20474	0.27645	-0.78522
-0.68429	0.074741	0.51182	-0.21183	-0.18763	0.52866	-0.075034	-0.61177	-0.34386	-0.76936	-0.57245	0.96208	0.071119	0.99752	-0.29329	0.98001	0.49863
-0.58449	0.053466	0.73803	0.4553	-0.60447	0.051194	-0.30338	0.75179	0.75516	-0.30028	0.25598	0.26898	0.32135	-0.9623	-0.98768	0.76069	0.42752
-0.16469	0.11827	0.77254	0.64582	-0.011435	0.65522	0.32766	0.53673	0.15923	-0.49232	-0.13585	-0.45931	0.44173	0.050565	-0.5699	0.13893	-0.7369
0.51538	0.042132	0.35003	0.94372	0.98809	0.74419	-0.3507	0.33874	0.55233	-0.37459	-0.11622	-0.85862	0.040123	-0.20745	-0.53479	0.15462	-0.13752
0.58606	0.39972	0.40676	-0.22936	0.58284	0.42681	-0.0067581	-0.12391	-0.19105	-0.68453	-0.71251	0.23031	0.62539	0.2274	-0.68923	0.22101	-0.95609
-0.85655	-0.012865	0.087161	0.62007	0.49843	0.28688	-0.20064	0.69564	0.064315	-0.43275	-0.12856	-0.12623	0.5236	-0.6852	-0.87036	0.9101	0.0755
-0.11734	-0.029319	0.34574	-0.54539	0.57633	-0.17912	0.2451	-0.019004	0.36858	-0.54016	-0.68412	0.75062	-0.0010127	0.75371	-0.5526	-0.82025	-0.78357
0.28596	0.029097	0.79281	0.83434	0.41745	0.37024	-0.20105	0.069516	0.8102	-0.55175	-0.58795	-0.66099	0.15691	-0.0057314	-0.54881	-0.16248	-0.70481
-0.35255	-0.029045	0.27992	0.095447	0.57489	-0.49915	0.99958	0.2629	0.7499	-0.51114	0.057532	0.26526	-0.39356	-0.12007	-0.22337	0.27264	0.66583
-0.30699	0.22738	0.2826	0.57118	0.36056	0.34583	0.25568	-0.27245	-0.097473	-0.1865	0.97695	0.22017	-0.18926	0.36874	-0.11811	0.19774	0.090238
0.4124	0.1233	0.52109	0.82729	0.55026	0.52232	0.48085	0.33367	0.88269	-0.78	0.56922	-0.46259	-0.15945	-0.22265	-0.41543	0.37839	0.31257
-0.78974	0.11677	0.50387	0.16854	-0.13382	-0.1155	0.90067	0.29862	-0.21742	-0.10787	0.19368	0.32517	0.29272	-0.19918	-0.60774	0.23867	-0.45361
-0.054411	0.046039	0.17811	0.095401	0.56884	0.57842	0.12857	0.16309	0.096665	-0.25684	0.98125	0.089499	0.088451	0.66753	-0.023222	0.77529	0.05645
-0.050487	-0.034048	0.61895	-0.098343	0.47133	-0.66489	0.93476	-0.11848	0.39522	-0.11166	-0.42808	0.54089	-0.20662	0.8387	0.31081	0.14152	-0.44749
-0.80853	0.013034	0.8236	0.24654	-0.68183	0.57232	-0.29575	0.061015	-0.18766	-0.62387	0.86236	0.54977	-0.36508	-0.098292	-0.3434	-0.19744	0.0020795
-0.29396	0.1249	0.75716	0.82321	-0.37332	0.85919	0.15117	0.91272	0.46154	-0.74845	0.39929	-0.30274	-0.070482	-0.28485	-0.35219	-0.076165	-0.17493
