# Supplementary material for: Distinct cellular states determine calcium signaling response
Source: Mol Syst Biol. 2016 Dec 15;12(12):894. doi: 10.15252/msb.20167137 (PMC5199124; doi:10.15252/msb.20167137)
Supplement: Supplementary file 6 — Source Data for Figure 3 [file MSB-12-894-s005.zip › parameterDistributionGroup/parameterDistribution170.csv]

-0.30286	0.27185	-0.12033	0.12092	0.98182	-0.2163	-0.61967	0.38492	0.34199	-0.4447	-0.30326	-0.34435	0.47459	0.78338	-0.42756	0.31821	-0.5625
-0.164	0.096113	0.64616	0.39066	0.071137	0.4791	0.59907	0.76774	0.42257	6.5854e-05	-0.87207	0.49945	0.31465	0.98372	-0.026287	0.99048	-0.1232
0.25804	0.11054	0.68469	-0.43846	0.41273	0.08695	0.32923	0.97408	0.048195	-0.31536	0.29003	-0.0060396	0.51506	0.92537	-0.33412	0.74838	-0.59927
-0.60859	0.057422	0.79979	0.22636	0.060296	-0.013909	-0.8613	0.45816	-0.10071	-0.89038	0.35835	0.37994	0.12988	-0.10545	-0.84011	0.27707	0.16596
0.31637	0.26471	0.30313	0.17962	0.97745	-0.13138	-0.48773	0.5877	-0.0063976	-0.11501	0.72381	-0.5449	0.27028	-0.52401	-0.83033	0.6681	0.37516
-0.31467	0.099648	-0.035516	0.17813	0.54421	0.65389	0.11531	0.23282	-0.26413	-0.22216	0.34037	-0.14999	-0.58005	0.58676	0.45297	-0.48397	-0.43485
0.15723	-0.022743	0.91183	0.33258	0.32987	0.45054	-0.58722	0.089124	0.15815	-0.7974	0.68902	-0.057824	-0.73272	0.72529	0.77741	0.60764	0.58083
-0.82763	-0.092326	0.93969	0.72136	-0.40276	0.24965	-0.48567	0.41237	0.59934	-0.94065	-0.094282	0.05576	-0.40294	-0.031483	-0.58133	-0.17423	0.40871
-0.1925	0.10405	0.3194	0.77351	0.7463	0.21204	-0.31272	0.00011128	0.43423	-0.90001	0.31029	-0.2029	0.083659	0.86568	0.21089	0.83962	0.02642
-0.681	0.020356	-0.014034	0.35008	0.4301	0.92566	0.27774	-0.13455	-0.76289	-0.98484	0.7009	0.51543	-0.5487	0.68001	0.6806	0.44909	0.2253
0.18272	0.20059	0.9972	-0.47581	0.6595	-0.54221	-0.73931	-0.12949	-0.92684	-0.63641	0.54691	0.34159	0.572	0.064352	-0.69357	0.86332	-0.10447
-0.30635	0.10648	-0.098168	-0.48646	0.47833	0.72618	0.22635	0.39061	-0.67746	-0.68923	0.28966	-0.71764	-0.19393	-0.21871	-0.73966	-0.072097	0.42019
0.057169	0.033035	0.48122	0.75368	0.56746	0.66893	0.44678	0.81424	0.33051	-0.5826	-0.29094	0.8874	-0.027306	0.47621	-0.049658	0.16824	-0.43377
-0.29041	-0.034389	0.71144	0.26278	0.66912	-0.74034	0.85386	-0.11124	0.33179	-0.54173	0.26093	-0.19772	-0.20151	0.41125	-0.53519	0.21602	0.33677
-0.50542	0.049963	0.29542	0.86095	0.73711	0.093604	-0.0999	0.25903	0.24229	-0.31373	-0.58173	0.65688	0.53223	0.53642	-0.24334	0.87417	-0.27057
-0.69313	0.26086	0.75135	0.60626	-0.19554	0.33114	0.33588	-0.34601	-0.48875	-0.61894	-0.43701	0.80819	-0.49129	-0.14663	-0.44068	-0.53994	0.32115
0.22702	0.24392	0.59623	0.17896	0.82635	-0.021535	-0.46335	0.29413	-0.42016	-0.61271	0.017967	0.0095027	0.49869	0.32093	-0.49544	0.95998	-0.15154
-0.3653	0.24334	0.55956	-0.1097	-0.2203	0.392	0.59722	-0.017873	-0.21994	-0.8222	-0.24178	0.28257	-0.43507	-0.41378	-0.74557	-0.20298	0.62001
0.33026	-0.021577	0.6806	0.59465	0.66042	0.53133	-0.24675	0.35833	0.50923	-0.98512	0.14824	0.15188	-0.16988	0.69754	-0.001405	0.075283	-0.24841
-0.11565	0.11914	0.54644	-0.44558	0.82966	-0.72499	0.027409	-0.071017	-0.39862	-0.52474	-0.61698	0.11038	-0.023521	0.79061	0.089613	0.42133	-0.18149
-0.28832	0.11035	0.40131	0.51318	0.35837	0.96388	0.011142	0.33067	-0.86085	-0.87163	-0.39838	0.57636	-0.53179	0.45915	0.56525	-0.12971	-0.40066
-0.9374	0.14515	0.13983	-0.084686	0.33787	-0.72059	0.15224	0.3362	0.0044743	-0.46781	-0.16615	0.48559	-0.32413	0.79878	0.38666	-0.042404	-0.47631
-0.99483	-0.076129	0.64649	0.087888	0.10172	-0.56662	0.32219	-0.19631	0.02234	-0.85684	0.089291	-0.50591	-0.4218	0.59906	-0.44392	-0.3509	0.16966
-0.41316	0.17333	-0.043862	-0.49201	0.54376	0.015775	0.45744	0.31736	-0.40619	-0.79998	-0.86169	-0.54419	-0.32184	0.0065903	-0.34443	-0.44672	-0.16827
-0.10723	0.13897	0.095798	0.55108	0.82251	0.45395	0.34702	0.38655	0.051481	-0.10679	0.73488	0.56155	0.33171	0.32428	-0.38135	0.52159	-0.40282
0.08274	0.25892	0.74922	0.21357	0.79848	0.057815	-0.66284	-0.31456	-0.83372	-0.52725	-0.63592	0.42508	0.22413	0.31456	-0.99338	0.78947	0.66805
-0.43654	0.12849	0.32504	-0.0090383	0.031197	0.66393	-0.037283	0.25262	0.10318	-0.81599	-0.22094	0.72069	0.078326	0.7954	-0.45475	0.11177	-0.0095286
-0.38472	-0.2624	0.71596	0.077928	0.52316	-0.31606	0.25144	0.37021	0.33643	-0.79512	-0.61123	0.37871	0.037412	0.5851	-0.53675	0.48353	0.36521
-0.55061	-0.059275	0.96131	0.21472	-0.29119	0.33557	0.16043	0.67003	-0.14967	-0.22075	0.70051	0.75089	0.29583	0.26482	-0.80104	0.39038	-0.26407
-0.039935	0.26866	0.66973	0.29945	-0.085966	0.78358	0.205	0.83873	0.014895	-0.83484	-0.51626	0.23873	-0.082677	-0.14451	-0.70324	0.13345	0.26044
0.31536	0.36318	-0.13016	0.60346	0.90507	0.49387	0.5732	0.64346	0.56516	-0.1183	0.0003936	0.69465	0.14285	0.10612	-0.59225	0.28628	0.095017
-0.60235	0.16577	0.49154	-0.077604	0.084637	-0.20182	-0.24228	-0.25247	-0.016076	-0.15205	-0.50984	0.46821	0.26622	0.64868	-0.94457	-0.14114	-0.229
0.23291	0.12801	0.40745	0.92579	0.93579	0.93097	-0.3062	-0.2304	-0.25444	-0.85662	0.21764	-0.18227	-0.66223	0.40802	0.39046	-0.024662	0.17731
0.00018319	-0.10934	0.71086	0.89218	0.78177	0.30355	-0.059057	0.21056	0.63882	-0.39292	0.68345	0.40587	0.069145	0.74322	-0.4582	0.48903	0.23078
-0.47852	-0.085478	0.20981	0.15064	0.66964	0.19328	-0.88578	0.57732	-0.042422	-0.16057	-0.21817	0.75433	0.24966	0.25537	-0.51611	0.12404	-0.33271
-0.86995	0.30401	-0.45593	-0.082538	0.5243	0.34797	-0.22909	0.54467	-0.71486	0.039713	-0.10597	-0.26256	0.6297	0.60443	-0.31214	0.77967	-0.66051
0.036487	0.21763	0.28183	-0.006138	0.51693	0.74135	0.49454	-0.11604	-0.98801	-0.4387	-0.15452	-0.7345	-0.26898	-0.40222	-0.93975	-0.45936	0.24364
-0.45708	0.049142	-0.4837	-0.88985	0.72843	-0.13585	-0.2354	0.17321	-0.013929	-0.48161	0.081712	0.4297	-0.58929	0.90858	0.4581	0.33365	0.37305
-0.60507	0.12738	0.54921	0.14586	0.009455	-0.37108	-0.66904	0.22512	0.084452	-0.84509	0.5338	0.10062	0.037644	0.11464	-0.35319	0.21741	-0.25273
-0.74695	0.039769	-0.52146	-0.23428	0.96172	-0.0085381	0.55123	0.66777	-0.033917	-0.17895	-0.67112	0.56578	0.37898	0.782	-0.25203	0.84658	-0.18678
-0.34626	-0.04204	0.92243	0.26877	0.037198	-0.48795	0.78221	0.40339	0.26813	-0.24013	0.66783	0.29247	-0.094442	-0.026788	-0.33713	0.076521	-0.043713
-0.12903	-0.1008	0.6845	0.78997	0.78814	-0.20526	-0.4253	0.31883	0.3362	-0.23217	0.28245	-0.25637	-0.39979	0.97448	0.71903	0.44976	-0.17273
0.11216	0.11522	0.302	-0.64455	0.95291	-0.82468	0.031766	0.64468	0.2172	-0.90483	-0.96704	0.1079	-0.31084	0.10574	-0.090247	0.30437	0.19458
-0.79158	-0.076776	0.25291	0.042789	0.26648	-0.2609	0.27824	0.39263	-0.049464	-0.41548	0.74982	0.13127	-0.22843	0.28717	-0.14055	0.29673	0.024751
-0.57823	0.16235	0.4222	-0.12236	-0.097728	0.15024	0.87585	0.41837	-0.17295	-0.13903	-0.72725	0.3081	0.029329	0.54953	0.061847	0.8266	0.26246
-0.96083	-0.16897	0.5102	0.086925	-0.10104	0.20665	0.22261	0.96453	0.18505	-0.74105	0.43003	0.82535	0.30833	0.0067047	-0.80005	0.99023	0.61882
-0.54199	0.10931	0.58596	0.48468	0.090293	-0.46811	-0.20275	0.29669	0.50622	-0.40584	0.27999	-0.51037	0.080246	0.77835	-0.12415	0.33259	-0.52014
-0.55279	0.41704	-0.79443	-0.44485	0.46027	0.97918	0.18647	0.051082	-0.51606	-0.91542	0.90561	0.14287	0.1057	0.64024	-0.71907	0.051101	0.13702
-0.70619	0.28612	0.21888	0.036461	-0.021331	-0.015389	0.49635	0.12868	-0.24944	-0.48788	-0.18364	-0.048034	-0.063395	-0.36068	-0.69741	0.20385	0.37409
-0.14674	0.19283	0.16554	-0.60753	0.61036	-0.59728	0.05016	0.77025	0.37018	-0.52349	0.70418	-0.30281	0.20184	0.4787	-0.18454	0.98293	0.067211
-0.80155	0.24052	-0.1675	-0.23755	0.20301	0.43667	0.26234	-0.21507	-0.81447	-0.29071	-0.34206	-0.12155	-0.41676	-0.35133	-0.78677	-0.36698	0.59613
-0.075752	-0.2026	0.71973	0.59719	0.46236	0.56853	-0.28381	0.64477	0.35724	0.023959	-0.20591	0.25796	0.17088	0.34928	-0.82199	0.24019	0.01571
-0.3511	0.1087	0.68925	-0.17992	0.36055	-0.42772	0.024755	0.29787	-0.057375	-0.44921	-0.41938	-0.35191	0.36869	0.66074	-0.56388	0.49289	-0.33479
-0.63021	0.045574	0.52656	-0.2222	-0.40416	0.38425	0.90926	0.4881	-0.13617	-0.19941	0.50332	0.9929	-0.3861	0.016672	-0.33885	-0.097774	0.25121
-0.50657	0.2236	0.04882	-0.84823	-0.067165	0.46044	-0.50819	0.25668	-0.3009	-0.984	-0.39856	-0.30712	-0.19929	0.15332	-0.90721	0.042225	0.93812
-0.40102	0.25473	-0.005022	-0.70309	0.60482	-0.59206	0.36455	-0.14697	-0.18117	-0.59118	0.93771	0.20107	0.3038	0.40255	-0.73198	0.46028	-0.12772
-0.49194	0.27419	0.2859	0.50304	-0.5028	0.66532	-0.45905	0.39816	0.77459	-0.69855	-0.65728	-0.81553	-0.28251	0.62457	-0.20668	0.10757	0.33637
-0.8877	0.16978	0.058964	-0.43033	0.39969	-0.10235	0.35224	0.83415	-0.60495	-0.45831	0.01334	-0.5533	0.22725	0.072955	-0.45806	0.48626	-0.090558
-0.75309	0.066046	-0.21887	0.48994	0.4609	0.57071	-0.29899	-0.14235	0.02152	-0.058478	-0.13358	-0.050744	-0.079185	0.4346	-0.51728	0.42209	0.61739
-0.28905	-0.070798	0.86522	-0.17706	0.68967	-0.60489	-0.3601	0.20941	-0.24401	-0.54491	-0.054969	-0.59086	0.38887	0.90983	-0.64662	0.20101	-0.3693
0.42387	0.31473	0.62488	-0.56379	0.36368	0.35941	0.035034	0.89197	-0.47139	-0.59405	0.37169	-0.35555	0.14354	0.69176	-0.16462	-0.052748	-0.59157
-0.32693	0.12493	-0.011614	0.34666	0.66641	-0.29979	0.18458	0.68457	0.49017	-0.34178	-0.56166	-0.15182	-0.35719	-0.1086	0.071281	-0.006952	-0.060946
-0.42863	0.2639	0.10319	-0.1216	-0.0029256	0.30973	0.0033185	0.30972	-0.097701	0.090414	0.21513	-0.08375	-0.28549	0.26089	0.0062308	0.49418	0.59097
-0.68471	-0.1353	0.48773	0.38377	0.16246	0.80645	0.88622	0.23741	-0.88715	-0.33549	0.13288	0.6877	-0.79971	-0.23428	0.34533	0.017324	0.4153
-0.84328	-0.13739	0.92978	0.70684	-0.37879	-0.49392	0.11321	0.32961	0.87449	-0.3855	0.68313	0.074741	-0.37495	0.18716	0.22536	0.54503	0.47631
-0.72563	0.05538	0.21586	-0.26584	0.17765	-0.35683	0.036318	0.1887	-0.27963	-0.22852	-0.98239	0.92341	-0.20182	0.442	0.0099701	0.30321	-0.014909
-0.81581	-0.092493	-0.26656	0.24495	0.60487	0.7013	0.43879	0.1864	-0.40039	-0.85804	-0.30857	-0.69946	-0.59229	0.40981	0.47894	0.65338	0.54028
-0.4682	-0.0018125	0.6932	0.058945	0.33398	-0.3509	-0.71636	0.51219	0.11763	-0.91069	0.86893	0.82914	0.35031	0.49954	-0.41979	0.75998	-0.26316
0.13338	0.13841	0.57258	0.5762	0.6161	-0.15115	0.1176	0.8313	0.71122	-0.17973	-0.86784	-0.16049	0.17492	0.011794	-0.97774	-0.54638	-0.50941
-0.89333	-0.051839	0.15745	-0.013265	0.47019	-0.040959	-0.14727	0.36894	-0.52949	-0.73996	0.55424	0.47425	-0.46329	0.67875	0.45834	-0.030272	-0.31267
-0.62389	-0.17019	-0.13209	0.10013	0.66939	0.16357	-0.37084	0.42488	0.27092	0.27464	-0.37386	-0.22774	-0.030816	0.92117	-0.64249	-0.54023	-0.53914
-0.95634	-0.056655	0.077203	0.74137	0.16394	0.047881	-0.12178	0.71764	0.12534	0.337	-0.11201	-0.30422	-0.34687	0.77733	0.57456	0.10841	-0.31873
-0.75358	0.011014	0.89497	0.81282	-0.12628	-0.55929	0.013671	-0.30423	0.69332	-0.49493	0.65965	0.79762	-0.48326	0.61131	-0.11589	-0.48252	-0.10489
0.038151	0.0591	0.69335	0.70476	0.55583	0.4539	-0.45133	0.32597	0.42713	-0.63978	0.12175	0.21858	0.42986	0.30564	-0.76592	0.85419	0.11563
-0.7012	0.16452	0.14799	0.0048234	0.47326	-0.32268	-0.22079	0.47114	-0.3885	-0.49868	0.4073	0.46274	0.07923	0.061366	-0.29577	-0.11807	-0.46815
-0.57422	0.091354	0.38781	-0.49862	0.48976	-0.59451	-0.032084	0.070688	-0.492	-0.71821	0.31072	-0.094423	-0.055788	0.51046	0.043401	0.35921	-0.11014
-0.52276	-0.015163	0.47468	0.10816	0.27614	-0.038277	0.72764	0.39862	0.043268	-0.50349	0.27082	0.32249	-0.075554	0.33644	-0.097231	0.087841	-0.26164
0.16172	-0.45093	0.94771	-0.41977	0.36392	0.21478	0.35351	0.41683	0.12758	-0.25624	-0.28844	0.425	-0.53649	0.35853	-0.51414	-0.57878	0.18757
-0.58837	-0.37356	-0.026289	-0.16661	0.96932	-0.13715	0.41499	0.3455	0.039981	-0.051288	-0.7879	-0.76374	-0.37383	0.68195	-0.38686	-0.58809	-0.10962
-0.047624	-0.0025528	0.73118	-0.114	0.656	-0.36423	0.2507	-0.092689	-0.23697	-0.068417	-0.92068	-0.89271	-0.0048004	0.73102	-0.18711	0.28563	-0.095261
-0.31243	0.39738	-0.22043	-0.34487	0.55298	-0.053416	-0.63152	-0.22556	0.0075623	-0.92588	0.57524	0.55839	-0.015909	0.55715	-0.91054	-0.55215	-0.39773
-0.92916	0.13014	0.35299	0.40042	0.00013335	0.61979	-0.36048	0.0031501	-0.3142	-0.34632	-0.58894	-0.11285	0.25202	0.22319	-0.74291	0.14652	-0.027696
0.1697	0.020277	0.95997	-0.43777	0.26945	0.53051	0.10678	0.13231	-0.75559	-0.43382	-0.51898	-0.73241	-0.28758	0.55248	0.006679	-0.18143	-0.12368
-0.71014	0.075637	0.087023	-0.59763	0.19277	-0.55062	-0.23422	0.98863	0.11961	-0.59662	-0.3641	0.68788	0.28654	-0.154	-0.50193	0.16961	-0.39982
-0.85151	0.10961	0.16322	0.18317	0.3284	-0.39102	0.3018	-0.030172	0.44824	-0.97811	0.57617	-0.058054	0.29553	0.3059	-0.61783	0.76274	0.37856
-0.704	0.16992	0.34194	0.73385	0.29186	-0.027539	-0.0080159	0.37201	0.030607	-0.53421	0.43865	0.11038	-0.17151	-0.20579	-0.44354	-0.59323	-0.40214
-0.71927	-0.028323	0.6	0.50553	0.14472	0.96726	-0.21228	-0.05163	-0.77308	-0.85405	-0.047119	-0.61358	-0.069755	0.37959	-0.60684	0.31672	0.3375
0.10872	0.13959	0.35873	-0.46912	0.7153	0.44711	-0.77649	0.38967	-0.81446	-0.14395	0.30718	-0.54051	0.069378	0.78237	-0.094005	-0.089772	-0.61101
-0.39538	-0.13592	0.15171	-0.88776	0.57231	-0.55352	-0.71097	0.26067	0.21528	-0.33873	-0.52786	0.21806	-0.16929	0.2504	-0.8593	0.023996	0.49857
-0.33308	-0.10084	0.13884	-0.080263	0.79391	0.27061	0.35352	0.31643	-0.27975	-0.77141	0.6768	0.20755	0.099788	0.45303	-0.30166	0.75883	0.24067
0.37266	0.1396	0.3546	-0.17607	0.83492	-0.37499	-0.37895	0.46481	0.61552	-0.14721	-0.33203	-0.12477	0.37891	0.83876	-0.078603	0.98425	-0.186
-0.86772	-0.17628	0.43118	0.94184	0.0040461	0.54371	0.9102	0.304	0.69078	0.17795	-0.86835	0.10452	-0.11255	0.74086	-0.70647	-0.019602	0.12379
-0.31075	-0.18801	0.92587	0.86693	0.075425	0.81699	-0.12688	-0.43343	0.21344	-0.23421	-0.484	0.83878	-0.3614	0.92177	-0.66183	-0.37505	0.29334
-0.63943	-0.12946	0.053874	-0.048207	0.83279	-0.15667	0.27851	0.46257	0.14575	-0.15094	-0.32097	0.36735	0.031582	0.95864	-0.64213	-0.55878	-0.57658
-0.44195	0.090458	0.77592	-0.94964	-0.12672	0.039145	0.033676	-0.10801	-0.67807	-0.55749	-0.018468	0.47746	-0.35218	0.92973	0.14008	0.12549	0.20797
-0.54267	0.17801	-0.045132	0.84957	0.69224	0.2339	0.29461	0.35306	0.40283	-0.64445	-0.075369	-0.082206	0.29357	0.27756	-0.59525	0.56354	-0.077066
-0.59428	0.088252	0.69545	0.070973	-0.33673	0.4089	0.55574	0.7763	-0.09508	-0.74706	0.39671	-0.72641	-0.19049	0.73687	0.42155	0.79999	-0.056722
-0.43335	0.12689	0.49245	0.29308	0.20774	0.35312	-0.47955	0.22515	-0.25555	-0.37043	-0.72729	0.58939	0.34242	0.80821	0.074534	0.92178	-0.44734
-0.93512	0.20337	0.10075	0.91001	0.22852	0.13188	0.98783	0.14571	0.69477	-0.48237	0.62172	0.44883	-0.072168	0.712	-0.32159	0.019292	-0.10011
0.11369	0.058289	0.17995	0.72384	0.83571	0.23216	-0.1747	0.61643	0.83645	0.10669	-0.35648	-0.70988	0.31397	0.24981	-0.89804	-0.083566	-0.39096
-0.17608	0.020653	0.47889	0.013522	0.64239	0.3377	-0.84078	0.37874	-0.85016	-0.88475	-0.95257	0.78211	-0.29081	-0.73292	-0.91614	-0.25318	0.38948
-0.81381	-0.05314	0.73385	0.90851	-0.0067934	-0.5213	0.37206	0.19226	0.9945	-0.26558	0.82182	0.2813	0.37075	0.33996	-0.7685	0.14228	-0.41734
-0.33662	0.19479	-0.14404	-0.68859	0.63153	-0.19604	-0.72685	0.79566	-0.398	-0.64573	0.34305	0.14698	0.23206	0.47219	-0.23886	0.56438	-0.45144
-0.69078	0.067318	0.20058	-0.91756	0.27777	0.0028638	-0.74427	0.35615	-0.75309	-0.92374	0.1672	0.79026	0.25117	0.53976	-0.62565	-0.18017	-0.57763
0.2454	-0.017914	0.40333	0.50325	0.57875	0.97432	-0.51975	0.27791	0.11081	0.1696	-0.083372	-0.24025	-0.45945	0.93545	-0.061318	-0.739	-0.53938
-0.86329	-0.041554	0.046992	0.036834	0.80267	-0.062443	-0.55472	0.10816	-0.86308	-0.66209	0.45999	0.92007	-0.72942	0.50647	0.84615	-0.34219	-0.3326
-0.88497	-0.11071	0.12177	-0.88307	0.32644	-0.45661	0.52413	0.88495	-0.21306	-0.81156	-0.1011	0.0054827	-0.012477	0.30939	-0.55692	-0.22571	-0.40749
-0.2398	-0.035353	0.67471	0.3669	0.25405	0.27321	0.094364	0.42548	0.20072	-0.029248	-0.14091	0.67424	0.074838	-0.2514	-0.96073	0.68093	0.87808
-0.5725	-0.12167	0.68476	0.037245	0.23142	0.24917	-0.39401	0.43555	-0.80873	-0.95415	-0.26762	0.18257	-0.22437	-0.19185	-0.43162	0.74567	0.80363
0.16787	0.025413	0.68647	-0.27322	0.26894	0.074587	0.57605	0.1954	0.2964	-0.57174	-0.18814	-0.52866	-0.55642	0.90355	0.48584	-0.052115	-0.091347
-0.61948	0.096905	0.11939	-0.69156	0.27293	-0.88506	-0.8578	0.72631	0.45767	-0.66773	-0.71671	0.72014	0.18775	-0.31319	-0.87836	0.67411	0.53503
-0.95052	0.14793	0.85536	0.11958	-0.42789	-0.37379	-0.0010724	-0.13744	-0.16168	0.056121	0.97405	0.72704	0.053527	0.042441	-0.88175	0.2957	0.56468
0.11144	0.15542	0.95859	-0.56378	0.20199	-0.89466	0.14065	0.44376	0.82946	-0.7109	0.069366	0.053874	0.10516	0.25647	-0.94316	0.54438	0.57522
0.044349	-0.010269	0.33582	0.1713	0.77682	0.39795	-0.55934	0.49922	-0.036123	-0.36342	-0.32837	-0.63061	-0.21866	0.52585	0.23113	0.77568	0.40735
-0.93625	0.044739	0.084895	0.59075	0.24203	0.053489	0.67615	0.7434	0.40186	-0.21503	0.275	-0.14723	0.43518	-0.027289	-0.47161	0.79019	-0.077563
