# Supplementary material for: Distinct cellular states determine calcium signaling response
Source: Mol Syst Biol. 2016 Dec 15;12(12):894. doi: 10.15252/msb.20167137 (PMC5199124; doi:10.15252/msb.20167137)
Supplement: Supplementary file 6 — Source Data for Figure 3 [file MSB-12-894-s005.zip › parameterDistributionGroup/parameterDistribution171.csv]

-0.24319	-0.95375	0.04198	-0.42189	-0.19915	0.63831	0.64156	0.076115	-0.060864	0.61847	0.18146	-0.76448	-0.14192	-0.49625	0.35962	0.99584	0.094904
-0.43857	0.1219	-0.052488	-0.48515	-0.027662	0.017458	0.15718	-0.18854	0.50703	0.27967	0.23984	0.0036579	0.1236	0.26648	0.20333	0.7128	-0.53245
0.16769	-0.79487	0.01197	-0.57847	-0.64372	-0.039666	0.84252	0.21308	0.38296	0.91244	-0.12842	-0.27466	-0.97385	0.20811	0.54143	-0.031137	0.32762
0.7401	-0.09278	0.33809	0.31885	-0.90161	0.82996	-0.4379	0.58785	-0.3685	0.89416	-0.79704	0.20788	-0.43437	-0.20311	0.18542	-0.070877	-0.22168
-0.90215	-0.62018	0.58364	0.053203	-0.37171	0.36674	0.75124	-0.32849	0.43813	0.64908	0.26961	-0.35522	-0.81016	0.33216	-0.52011	-0.47786	0.73802
-0.96952	-0.19939	-0.41194	-0.1146	-0.58956	0.8526	0.0080096	0.53087	-0.34422	0.51232	0.61596	-0.94464	-0.11766	-0.043807	-0.45185	0.43759	0.31827
-0.68861	-0.089353	-0.72843	-0.64653	0.51531	0.75456	-0.71991	0.044083	0.041702	-0.40037	-0.92053	-0.25722	-0.41459	0.031491	-0.42361	0.43005	0.84332
-0.55054	0.068107	-0.56013	-0.40829	0.15589	0.38156	-0.10356	-0.47919	0.42527	0.75175	0.058472	0.094062	-0.024141	0.59245	-0.60939	-0.16458	-0.34084
-0.22694	-0.44518	0.11388	0.071115	-0.031618	-0.07103	-0.3631	-0.92073	0.60507	0.14202	-0.39581	-0.75683	-0.15004	-0.18927	-0.1135	-0.16057	-0.56368
-0.059419	-0.50887	-0.55214	-0.60563	-0.71752	-0.097934	-0.12514	-0.39621	0.11424	0.5866	0.4378	-0.2728	0.43891	-0.96583	-0.59472	0.86834	-0.21598
0.61124	-0.37684	-0.46857	-0.98638	0.73841	0.94525	-0.48344	0.3757	0.59534	0.16539	-0.18425	-0.72989	0.55992	0.3531	-0.74432	0.61633	-0.47936
-0.58689	-0.079055	0.87202	0.53653	-0.79913	-0.76545	-0.34601	-0.01256	-0.67224	0.38227	-0.41216	0.98641	-0.39103	-0.79186	0.38711	-0.13891	-0.55518
-0.70663	0.21761	-0.58012	0.46773	-0.49687	0.64393	0.26439	0.68252	0.22418	0.48162	-0.20681	0.11034	-0.31752	0.24193	0.074785	0.76803	0.553
0.31586	-0.10308	-0.011047	0.29573	0.49528	0.97029	-0.81228	-0.26644	0.047835	-0.091557	-0.12233	0.58328	-0.5477	-0.073156	0.68616	0.43771	0.041488
0.59076	-0.15624	0.31706	0.10316	0.039537	0.80944	-0.81449	0.7275	0.55322	0.3548	0.13018	-0.15282	-0.26439	0.034932	0.1197	-0.40585	-0.81467
0.044785	-0.17506	-0.29138	0.21434	-0.48829	0.15121	-0.90748	-0.23895	0.094788	0.94359	0.95471	0.40675	-0.27559	-0.72745	0.901	0.28433	-0.8153
0.78524	-0.62758	0.19228	-0.57852	-0.22389	-0.050859	0.80462	0.38055	-0.0802	0.48932	-0.10241	-0.8648	-0.35142	0.81874	0.21481	-0.39866	-0.71432
0.2559	-0.4256	0.8406	-0.36851	-0.2256	0.75311	-0.23025	0.28122	-0.28431	0.84086	-0.51694	-0.54288	-0.64073	0.6504	0.88319	0.18855	-0.29149
-0.39408	-0.18891	0.022822	-0.38291	-0.041239	-0.25894	-0.22778	0.72595	-0.094225	-0.13361	-0.40582	-0.010463	-0.64841	-0.6023	0.97893	0.59947	0.03591
0.078348	-0.79009	0.93721	-0.54122	0.266	-0.13472	0.58422	0.40142	0.87676	0.47551	-0.45904	-0.44766	-0.081194	-0.09808	0.19835	0.10994	-0.67203
0.14352	-0.1216	0.10837	-0.3453	-0.41537	0.29484	-0.010333	-0.24719	0.5633	0.26988	0.43569	-0.55831	-0.57264	-0.67747	0.029934	0.16636	0.46499
-0.039311	0.092278	0.81525	0.25662	-0.034697	0.048193	0.15292	0.57354	0.16203	0.20277	-0.90575	-0.35705	-0.15713	-0.3013	0.066723	0.84271	0.24984
-0.12586	-0.34104	0.0248	-0.35333	0.27422	0.86812	-0.99676	-0.62681	-0.15899	0.34792	-0.38336	-0.66212	-0.20233	-0.35997	0.1929	0.99747	0.44772
-0.71599	-0.84883	0.61688	0.76274	-0.45623	0.41454	0.75018	0.58264	-0.2202	0.49705	-0.13867	0.68831	-0.59787	-0.25272	0.054014	0.39058	0.64852
-0.65494	-0.57368	0.34195	-0.57513	0.28319	0.25454	0.2899	0.13293	0.18865	0.046043	-0.047466	0.19787	-0.13135	-0.44759	-0.62935	0.58056	0.70932
-0.28959	-0.14593	0.8032	-0.31938	0.1712	0.87873	0.53118	-0.27422	-0.72091	0.60489	-0.64283	-0.67517	-0.26849	-0.54283	-0.33633	-0.70444	-0.60804
-0.73622	0.37556	0.75678	-0.014104	0.75823	0.98251	0.26787	-0.56585	0.57387	-0.20858	-0.82174	-0.52218	-0.18486	-0.89662	0.41716	0.19839	-0.61674
-0.52819	-0.37814	-0.18124	0.38322	0.77378	0.75388	-0.60684	0.20656	0.59282	0.63546	0.19928	0.10063	-0.60677	0.60271	0.27631	0.057681	0.1221
-0.43114	-0.35947	0.6314	-0.67428	0.45081	0.24582	0.048605	-0.17632	0.42435	0.075844	-0.34752	0.64028	-0.55428	0.42046	0.28894	0.043098	-0.0031174
0.05323	-0.26741	0.82785	-0.032061	0.89752	0.74811	-0.066838	0.51142	-0.39124	0.39815	0.41979	0.36979	-0.34186	-0.081848	-0.69487	-0.99589	-0.42983
-0.084269	-0.062476	0.50125	0.078955	0.21463	0.60575	0.45168	0.34056	0.16131	0.27037	-0.94649	0.90949	-0.50625	-0.25681	0.5916	0.12446	-0.30107
0.32807	-0.25906	0.72685	0.25111	0.51655	0.7994	0.37524	0.51997	-0.61397	0.64794	0.65219	0.22781	-0.26845	-0.24077	0.28577	-0.29462	-0.83728
0.017484	-0.60402	0.13033	-0.96175	-0.046149	0.16533	0.73881	0.60424	-0.40945	0.98637	0.17129	0.42322	-0.45662	0.95131	-0.72715	-0.21969	0.61601
0.05208	-0.41782	0.98499	0.66376	0.1373	0.88652	-0.047042	0.90669	0.32899	0.24678	-0.63117	0.16549	0.091428	-0.31629	0.079946	0.5589	-0.43561
-0.027001	-0.28298	-0.016061	0.066723	-0.47623	-0.17509	-0.79963	0.13208	0.0020291	0.83259	0.3164	-0.093435	-0.41164	-0.17781	-0.18171	-0.081948	0.12135
-0.64351	-0.99509	0.17841	-0.34326	-0.75672	-0.58728	-0.89562	-0.88734	-0.31607	0.39554	-0.014426	-0.22946	-0.32414	0.39156	0.7994	0.80406	-0.13632
-0.28556	-0.2917	0.55732	-0.18514	0.82741	0.20524	0.89969	-0.1916	-0.76534	0.81452	0.98638	-0.76381	-0.1887	-0.6153	0.22702	0.1	-0.49796
0.044214	-0.87866	0.108	-0.3324	-0.48083	0.19091	-0.36548	-0.61098	-0.987	0.23939	-0.41438	-0.82782	-0.78366	0.052383	0.44454	-0.68584	-0.48765
0.39918	-0.77277	-0.020038	0.84057	-0.72021	0.59079	0.067089	-0.78281	-0.83325	0.93264	0.23098	-0.81345	-0.6357	0.063721	0.43533	0.11524	0.12645
0.81704	-0.034924	0.28672	-0.77017	0.30406	0.54553	-0.68989	-0.72779	-0.2996	0.56402	-0.56403	0.5326	-0.5568	-0.82382	0.81391	0.75253	0.19469
-0.52559	0.047007	0.33274	-0.11575	-0.62161	-0.44726	0.78631	0.48955	0.82783	0.41451	0.48857	0.69611	-0.4056	-0.68201	-0.088686	0.15106	0.27886
0.34846	0.44315	-0.11744	0.027052	0.30559	-0.0080692	-0.14527	0.29261	0.45789	0.3823	0.24377	-0.39044	-0.089553	-0.22968	-0.34496	0.37268	0.079064
-0.90612	-0.69487	0.2133	-0.65592	-0.42758	0.01546	-0.3507	0.31382	0.13532	-0.32937	0.71208	0.75735	0.17805	-0.87803	0.47003	0.78767	-0.77553
0.078978	-0.39862	0.74393	-0.38874	-0.090335	0.51246	0.83734	0.66272	0.81999	0.2426	-0.67414	-0.91649	-0.24366	0.17301	-0.64593	-0.082596	0.17291
0.78573	-0.51409	0.26416	0.15209	-0.3327	0.63614	-0.41201	0.50709	-0.97379	0.65816	0.12887	0.86886	-0.27212	-0.72488	0.59963	-0.20433	-0.98394
-0.0052503	-0.10225	-0.4211	-0.38205	0.034946	0.91649	-0.64426	-0.74842	0.10897	0.0089234	0.0084227	-0.27862	-0.075373	-0.50712	0.76552	0.96322	-0.42774
0.25172	0.20079	0.48204	-0.11067	-0.97799	0.19688	0.15839	0.18881	-0.37587	0.96274	-0.50452	0.75082	-0.43649	0.72165	0.01224	-0.59064	-0.53864
-0.11339	0.26233	0.95901	0.10116	-0.88193	0.94201	0.037198	0.3855	0.23062	0.82462	0.084529	-0.066657	-0.017911	0.32659	-0.65051	0.48884	0.35569
-0.38934	0.11105	-0.25096	-0.7196	-0.37881	0.85058	-0.15082	-0.22095	-0.19595	0.26448	-0.36852	0.44609	0.5559	0.56547	-0.20319	0.87255	-0.82249
-0.052193	0.21432	0.52071	-0.79932	0.35003	-0.98704	0.87405	0.56831	0.85012	0.18133	0.53074	-0.012551	0.12103	0.078289	-0.73495	-0.62971	-0.86104
-0.41692	0.27474	-0.98644	0.45574	-0.74686	0.53874	0.18117	0.82783	0.28659	0.6426	-0.45139	-0.15783	-0.53109	-0.73347	0.87286	0.87524	0.27018
0.033722	0.24899	0.042947	-0.60461	0.20175	0.049364	-0.11256	0.18581	0.13735	0.23534	-0.0010431	-0.65398	-0.58507	-0.77507	0.0053244	0.62893	0.95853
-0.25019	0.20724	0.49711	-0.12327	0.13299	0.60929	0.4855	0.89481	0.76309	0.40511	0.48976	-0.74104	-0.17229	-0.26802	-0.59347	-0.19473	-0.0077722
0.51961	-0.21082	0.48341	-0.78689	-0.71574	0.50566	0.19407	0.55419	0.42483	-0.93896	-0.20981	0.24176	-0.49079	-0.68949	-0.3653	-0.68326	-0.14996
-0.30085	-0.30069	-0.57263	0.10995	-0.098199	-0.92278	-0.73934	-0.57794	-0.72634	0.73058	0.3682	0.15074	-0.45701	-0.125	0.3783	0.25474	-0.013154
0.31553	-0.043625	0.40144	0.056129	-0.20797	-0.6235	-0.049083	-0.42242	0.42015	0.69607	0.061517	-0.25206	-0.77355	-0.76257	0.57089	-0.13088	-0.036169
0.29548	-0.37769	0.086592	-0.63053	0.68803	-0.074407	-0.047342	-0.040975	-0.94627	0.33538	0.924	-0.48673	-0.28528	-0.85819	0.19595	0.24146	-0.17341
-0.020882	0.050269	0.61302	0.44191	0.32523	-0.22893	-0.3636	-0.21452	0.29483	0.92522	-0.93609	0.71437	-0.16021	0.20549	-0.51595	-0.50625	-0.4413
0.48286	-0.15639	0.07486	0.60284	-0.65167	0.32499	0.40057	0.79884	0.71444	0.43611	0.20189	-0.47551	-0.037615	-0.73384	-0.43114	0.49813	0.18491
0.69427	-0.31963	0.043473	0.11353	-0.085276	0.17374	-0.76787	0.61265	-0.64535	0.14902	-0.28101	-0.33577	-0.56486	-0.99904	0.72019	0.79164	0.40838
0.50681	-0.47022	0.55652	0.26896	0.19475	0.77093	0.34551	0.2565	-0.6528	0.23257	-0.73878	-0.33292	-0.19439	-0.82228	0.38958	0.060251	-0.73705
-0.81244	0.36855	0.24131	0.011822	-0.10314	0.9226	-0.20975	0.13977	0.31577	-0.096287	0.39896	0.516	-0.61506	-0.52251	0.066294	-0.70105	-0.41149
0.70399	0.28579	0.35904	0.20681	-0.93297	0.63663	0.87555	-0.44255	-0.093734	0.61627	-0.63242	0.21237	-0.96678	0.97205	0.4926	0.079834	0.47333
-0.20595	-0.94699	0.80387	-0.73154	0.60218	-0.75217	-0.26441	-0.0083121	-0.39053	0.88275	-0.72951	-0.79949	-0.36803	-0.82741	0.23943	0.92303	0.53906
-0.10868	-0.21239	-0.59227	-0.62627	0.34066	0.081094	-0.61689	-0.29938	0.29212	0.90315	0.33442	0.081668	-0.47751	-0.45847	0.98178	0.57736	-0.2183
-0.87726	-0.37207	-0.33249	0.043167	-0.33719	0.60874	0.45365	0.14093	-0.87145	0.89178	0.47561	-0.09424	-0.52284	-0.64101	0.50552	0.29509	-0.021678
-0.15888	0.16634	0.1508	-0.02761	-0.2968	-0.95937	-0.9028	-0.23093	0.05234	0.61936	-0.20483	0.33126	-0.38904	0.50946	0.25529	0.12831	-0.12878
-0.61429	-0.24184	0.093529	-0.34476	0.85098	0.30126	0.29493	0.14153	0.87033	0.70033	0.28231	0.33656	-0.42814	0.33808	0.21495	-0.60371	-0.76559
-0.27675	-0.48947	-0.55775	0.49981	0.92652	0.94934	-0.2827	0.089047	0.93781	0.36298	-0.16761	-0.12123	-0.47785	-0.70404	-0.88554	-0.84717	0.18389
-0.12944	-0.29231	0.42911	-0.76526	-0.37125	-0.56443	0.59921	-0.015534	-0.30683	0.91242	-0.053969	-0.15977	-0.19899	-0.4947	0.20211	0.67275	0.088129
-0.071125	-0.32723	0.25791	0.051911	-0.4913	-0.87389	-0.5694	0.96349	-0.52743	0.87182	0.10776	0.34766	-0.24084	-0.60145	-0.064185	-0.18034	-0.46255
0.39352	-0.3329	-0.40634	-0.35452	-0.0072647	0.36979	-0.12677	0.34466	0.85618	-0.17691	0.71672	-0.46551	-0.73838	0.000268	-0.29392	-0.11204	0.75777
-0.40245	-0.38939	-0.49261	-0.57002	0.62183	0.48575	0.067968	0.081938	0.35886	0.67474	0.30807	-0.72831	-0.64301	-0.26062	0.33881	-0.23164	-0.098566
0.20607	0.11058	0.66554	0.35624	-0.61148	0.84442	-0.50806	-0.48844	0.33035	0.37304	0.84487	0.36776	-0.25243	0.57985	-0.77324	0.22749	0.64586
0.1265	-0.035633	-0.26452	-0.68856	0.73924	-0.02475	-0.31049	-0.60414	-0.46329	0.27366	-0.47656	-0.89073	-0.61343	0.19073	0.9862	0.81326	0.24392
0.36598	0.010096	0.25971	-0.0065808	0.7463	0.40573	-0.6159	-0.36739	-0.34765	0.95603	-0.21851	-0.81646	-0.045957	0.92698	0.57724	0.50819	-0.71899
0.20012	-0.25492	0.18531	-0.63901	0.9385	0.40494	-0.36776	-0.53046	-0.1693	0.17532	-0.63366	-0.15023	-0.21528	0.29001	0.034544	0.50182	0.097876
-0.70784	-0.40946	-0.074516	0.17048	0.54196	0.26008	0.45861	-0.30142	0.070289	0.63458	0.266	0.28997	-0.18883	0.85675	-0.48637	-0.092813	-0.0040663
-0.72181	-0.39143	0.10637	-0.38617	0.84812	0.648	0.24101	0.50855	0.59048	-0.29044	-0.39448	-0.052889	-0.45412	-0.16393	-0.30529	0.24837	0.58951
-0.082425	0.089381	0.38656	-0.11818	0.63613	0.37319	-0.21239	0.79782	0.27899	-0.58228	-0.60542	-0.3522	-0.42803	-0.48339	-0.48592	0.41949	0.94923
-0.8404	0.033899	0.28366	-0.086751	0.76396	0.29867	-0.33306	0.8123	-0.2449	-0.27165	-0.76908	0.50412	-0.6026	-0.73401	0.089358	-0.090925	0.20624
-0.59872	-0.57458	-0.31746	0.94562	-0.61685	0.062606	0.15558	-0.2076	-0.11924	0.92418	-0.4608	0.20457	-0.58463	-0.8268	-0.22283	-0.27513	0.2724
0.57621	-0.31513	0.0036763	0.51312	-0.44218	0.5285	-0.7758	0.78834	0.26813	0.94574	0.85362	0.42416	0.11509	-0.66193	-0.48266	0.13829	-0.341
-0.48395	-0.84468	0.41932	-0.6109	0.68412	0.53773	-0.76089	-0.99829	0.72463	-0.9268	-0.51028	0.22901	-0.17622	-0.39559	-0.39998	-0.94042	-0.91727
-0.32951	-0.28059	0.056449	-0.35314	0.89607	-0.52027	-0.25093	0.3891	0.85701	0.75127	-0.41323	0.097275	0.24578	0.26503	0.025801	0.53148	-0.71842
-0.019274	0.27507	-0.11232	-0.3814	0.56705	0.59057	-0.2947	0.11674	0.91707	-0.78137	0.47402	-0.80832	-0.53719	-0.62604	-0.90374	-0.95093	0.20504
-0.063653	-0.57644	-0.78325	-0.76681	0.65095	0.65897	-0.36617	0.090803	0.23643	0.017775	-0.72208	0.23453	-0.1179	-0.2607	0.38093	0.88893	-0.050605
0.88278	-0.13102	-0.0056554	-0.28272	0.093338	-0.74049	-0.81518	0.54947	-0.02584	0.86439	-0.88959	0.31086	-0.32133	-0.070128	-0.098274	-0.034863	-0.14108
0.10984	-0.28427	-0.39889	-0.0098288	0.15839	0.37399	0.43139	0.88188	0.39472	0.18629	0.81056	-0.59746	-0.51532	-0.60771	0.58933	0.48893	0.13011
-0.0073179	-0.21297	0.039123	0.18592	-0.77927	-0.71618	-0.66556	-0.096008	-0.7976	0.25255	0.38209	-0.59169	-0.95764	-0.76753	0.37381	0.28404	0.82236
0.93315	-0.48146	0.36253	0.73306	0.80252	0.029123	-0.058935	-0.36288	0.83989	0.87539	0.39343	0.48347	-0.37723	0.48334	-0.15918	-0.4827	-0.41588
0.10546	0.2009	0.65431	-0.43198	-0.92962	0.83795	0.43917	0.60346	0.40621	-0.35215	0.29852	0.4288	-0.25716	-0.41959	-0.59044	-0.86152	-0.58387
-0.93735	-0.15102	0.60178	-0.51573	0.47433	0.093337	-0.66025	0.35452	0.54547	0.70259	0.204	0.66284	-0.81287	0.57134	0.14417	-0.43372	0.15719
-0.33227	-0.47591	-0.78721	0.65864	0.50716	0.045935	0.36319	-0.030984	0.007044	0.63447	-0.19291	-0.020562	0.099827	-0.29841	-0.8788	0.2325	0.064497
-0.55342	-0.7436	0.20618	-0.4722	0.27554	-0.49207	-0.22961	-0.5294	-0.44219	0.54063	0.090608	-0.53241	-0.56148	-0.30961	0.20839	0.40383	0.47572
-0.95172	-0.47951	0.8351	-0.27588	-0.42729	0.51536	-0.41317	-0.092318	-0.57085	0.23482	-0.6929	-0.56431	-0.27605	-0.28097	-0.21572	0.75369	0.69862
-0.091719	-0.48691	0.76814	-0.18031	0.36282	0.86743	0.17605	-0.34124	-0.17992	0.54179	-0.40538	-0.58653	-0.084188	-0.70345	-0.75486	-0.87025	-0.73803
-0.57596	-0.32818	0.38819	-0.40084	0.60251	0.1344	0.6876	0.51419	0.83731	0.44031	-0.78543	0.44975	-0.55984	0.7783	0.71803	0.48513	0.01443
-0.86549	-0.28668	-0.27166	-0.59668	-0.0084369	0.25942	-0.57307	0.009981	0.67764	-0.059865	-0.31729	0.33006	-0.3537	0.029202	0.023149	0.24622	0.13173
-0.0023077	0.22857	-0.65259	0.20197	-0.26523	0.45514	-0.03676	0.030192	-0.52721	0.40732	-0.34122	-0.38555	-0.21636	-0.032347	0.88746	0.60937	-0.66452
-0.66624	-0.57627	0.85711	-0.36265	0.33134	-0.99962	-0.48887	-0.7485	-0.69127	0.67743	-0.30811	-0.27762	-0.52397	-0.56984	0.65186	0.92749	0.44453
-0.25403	-0.17162	0.27966	-0.14224	0.50735	-0.28866	-0.65508	0.35642	0.37915	0.97835	-0.44384	0.43458	-0.42464	0.063262	0.82527	-0.10745	-0.8274
0.37623	-0.58225	0.12005	-0.21408	0.51034	0.64944	0.74995	-0.43477	0.20897	-0.60385	-0.72012	0.038036	-0.16908	-0.81503	-0.21102	-0.34439	-0.57426
0.19842	-0.44369	-0.74868	-0.45751	0.18783	0.5355	-0.046045	-0.86767	-0.096778	0.59016	-0.62793	-0.00333	-0.84088	0.34751	0.53223	0.02114	0.23153
-0.72778	-0.75834	-0.20513	-0.038536	0.81039	0.50185	-0.50924	-0.5036	0.14865	-0.90595	-0.65673	-0.73372	-0.24157	-0.18276	0.9947	0.70383	-0.554
-0.21048	-0.59951	0.31586	-0.60433	0.65606	-0.02239	-0.73535	-0.73272	0.024557	0.59729	0.79685	0.047847	-0.14001	-0.1809	-0.53129	0.33413	0.37452
0.020089	-0.30314	0.064405	-0.47752	0.84239	0.73145	0.023705	-0.013857	-0.3757	0.12298	-0.92045	-0.20364	-0.34579	-0.1188	0.44865	0.25862	-0.29108
0.18083	-0.38307	0.014253	-0.52711	0.49156	-0.82984	0.50983	-0.58592	0.51353	0.5215	0.32713	-0.76769	-0.086179	-0.026729	0.28377	0.6911	-0.19982
0.23475	0.037257	-0.54582	-0.46198	-0.15897	-0.72462	-0.10795	-0.76837	-0.18609	0.96463	-0.69566	0.42605	0.19858	0.6741	-0.23385	0.62459	-0.29754
0.57194	0.25477	0.067429	-0.44298	0.4213	0.41628	0.39073	-0.27459	-0.13302	0.45593	-0.49448	-0.18926	-0.45745	0.53517	0.23678	-0.32154	-0.44089
0.24058	-0.14665	-0.87797	0.21747	0.30416	0.40931	-0.92205	-0.93357	0.76329	0.38555	-0.0090186	-0.48813	-0.55064	-0.47651	-0.35976	-0.98001	-0.30757
0.043363	-0.39491	0.76968	-0.43111	0.70162	-0.4524	0.24143	-0.54095	0.79389	-0.57729	-0.94254	0.46201	-0.22032	0.078611	0.43374	0.74324	-0.094519
0.55221	-0.070071	0.44341	-0.54829	0.8004	-0.2212	-0.96456	-0.62047	-0.56168	0.83616	0.018726	-0.57894	-0.24308	0.64844	0.44839	0.11545	-0.69328
-0.077652	-0.23859	-0.44882	0.24989	-0.40924	0.41842	0.46432	0.64881	0.49706	0.35343	0.37935	-0.3254	-0.41288	-0.47527	-0.34256	0.3714	0.66255
-0.87501	-0.020993	0.64283	0.69449	-0.31861	0.53782	-0.64516	-0.66011	0.79872	0.72404	-0.81097	0.40904	0.35819	0.077932	-0.50946	0.17737	-0.78336
-0.60721	-0.62884	0.3873	-0.29091	0.65335	0.41049	-0.173	-0.40798	0.86489	0.81642	0.72366	0.52188	-0.25309	0.32926	0.6163	0.055072	-0.82812
0.20652	-0.25483	0.51273	0.33185	0.5618	0.73865	0.06279	-0.60328	-0.51173	-0.13164	-0.68448	-0.9371	-0.33934	-0.6243	0.46388	0.39015	-0.26411
0.1412	-0.64928	-0.45426	-0.86214	0.81449	-0.6569	0.063163	-0.51614	0.241	0.64654	0.43423	-0.24225	-0.64298	-0.34896	0.94871	0.33533	-0.13146
-0.0028574	-0.14362	-0.54383	-0.86874	0.41118	0.0010471	-0.32962	-0.95227	0.18321	-0.22151	0.12181	0.13788	0.40664	0.13519	-0.30156	0.41551	-0.83889
-0.21868	-0.44307	-0.26139	-0.55798	-0.041307	-0.2286	-0.97105	0.50631	0.74466	0.76954	0.61095	0.42015	-0.27555	-0.88249	-0.32912	0.41125	0.43669
0.40672	-0.309	0.80299	0.33888	0.025999	-0.44934	-0.93205	-0.57872	-0.036655	0.64818	-0.48357	-0.48431	-0.40195	-0.088056	0.59429	0.68938	0.10439
-0.78243	-0.037922	0.60238	0.46727	-0.59825	0.036014	-0.92385	-0.53299	0.61355	0.88124	0.68299	0.2629	0.31586	-0.54837	0.15645	0.83984	-0.74121
-0.45883	-0.28934	-0.65763	-0.68732	-0.57796	0.59701	-0.84581	0.25948	-0.27387	0.13662	0.54092	-0.076475	-0.079045	-0.83382	0.12593	0.21382	-0.54236
-0.15045	-0.72815	-0.15808	-0.58753	0.42169	-0.098802	0.73556	-0.54396	-0.69939	0.57454	0.36163	0.013707	-0.24327	0.23751	-0.29871	-0.23525	-0.30628
0.017949	0.066262	-0.0065817	0.29806	-0.16794	-0.070319	-0.82952	-0.027473	0.38234	0.48401	0.45021	0.8761	-0.33053	-0.63825	0.041758	-0.4356	-0.62021
0.1441	-0.57066	0.65679	-0.0070467	0.42223	-0.51999	0.58632	0.94365	0.23581	0.88413	0.41248	0.61715	-0.022778	-0.19731	-0.51132	-0.25883	-0.54085
