# Supplementary material for: Distinct cellular states determine calcium signaling response
Source: Mol Syst Biol. 2016 Dec 15;12(12):894. doi: 10.15252/msb.20167137 (PMC5199124; doi:10.15252/msb.20167137)
Supplement: Supplementary file 6 — Source Data for Figure 3 [file MSB-12-894-s005.zip › parameterDistributionGroup/parameterDistribution172.csv]

-0.67688	-0.0081445	-0.099787	-0.27427	0.48142	-0.2655	-0.50381	-0.15854	0.072571	-0.11766	-0.86745	-0.050709	-0.28841	-0.082767	-0.84759	0.30051	0.99613
-0.59903	0.29809	0.44693	0.35636	-0.36677	0.59804	-0.54639	0.47706	-0.29244	-0.53562	-0.66169	-0.06389	0.020644	0.39222	0.33197	0.7161	-0.10148
-0.060271	0.19071	0.46311	-0.99154	0.41305	0.1142	0.71763	0.55917	-0.64066	-0.76611	0.61194	0.63843	-0.34077	0.018556	-0.21845	-0.41348	0.018137
-0.7269	0.32506	0.30651	0.63209	-0.014576	0.9151	-0.61722	-0.24623	-0.67942	-0.30466	-0.7723	-0.24211	-0.089056	-0.1055	-0.9728	-0.085478	0.53022
-0.56495	0.042391	0.90028	0.31943	-0.52797	0.20289	0.048925	0.37913	0.64166	-0.62573	-0.77236	-0.50665	-0.30992	0.37027	0.16998	0.65654	0.67421
-0.7167	-0.010869	0.4979	-0.13099	0.2119	-0.019635	0.39003	0.27003	-0.56631	-0.40043	-0.49365	0.064922	0.056236	0.20136	-0.69538	0.63335	0.41971
-0.16154	0.042589	0.78709	0.84873	0.78103	-0.5179	-0.43056	0.11185	-0.13333	-0.83308	0.58435	-0.22053	-0.45436	-0.13692	-0.06429	-0.69985	-0.38117
-0.90935	-0.0063005	0.20883	0.5264	0.6942	-0.29151	-0.79362	0.52721	0.29897	-0.47508	-0.76195	0.39396	0.71993	0.6958	-0.67783	0.7037	-0.49491
-0.16212	-0.086959	0.49248	0.44319	0.93762	-0.64657	0.16964	0.30004	0.37425	-0.65615	0.58409	-0.84769	-0.085764	0.70138	0.2381	0.92588	0.17455
-0.41368	0.27888	-0.41226	-0.95291	0.88083	-0.20951	0.47611	0.30034	-0.45556	-0.47355	-0.82483	-0.29652	-0.090722	-0.13057	-0.66178	-0.378	-0.061354
0.03442	0.090201	0.37065	0.34912	0.87371	0.090583	-0.16013	0.035875	-0.3784	-0.14543	0.004256	-0.43899	-0.21297	0.43743	0.090924	0.58604	0.24304
-0.49199	0.019716	0.45315	-0.83306	-0.042028	-0.35207	0.33411	0.10586	0.017236	-0.77352	0.054825	0.668	-0.674	-0.054672	0.090252	-0.0055877	0.67211
-0.07869	-0.19526	0.74147	-0.23079	0.87475	-0.16444	0.60806	0.4899	-0.97885	-0.2094	-0.52603	0.25036	-0.41501	-0.5284	-0.34885	-0.1014	0.48911
-0.80843	-0.008193	-0.3424	-0.24728	0.54645	-0.26078	0.84388	0.28543	0.68489	-0.96957	-0.84323	-0.78168	-0.4002	-0.31415	-0.78875	-0.36117	0.68395
-0.45567	0.087004	0.46586	0.30038	0.88058	-0.36834	0.4259	0.52639	-0.33391	-0.38018	0.15672	0.26221	0.75452	0.14172	-0.77807	0.96643	-0.17754
0.016944	0.16403	0.072587	-0.43419	0.70515	-0.83899	0.5784	0.3572	0.73731	-0.96306	0.32805	0.149	-0.49569	-0.53054	-0.50357	-0.12959	0.60644
-0.47814	-0.15152	0.92724	0.072458	-0.10894	0.78155	-0.82608	0.37507	-0.20544	-0.73693	-0.47755	0.91945	-0.3663	0.58637	-0.52029	-0.31204	0.17609
-0.81556	0.1227	0.34467	0.66935	-0.22676	0.11316	0.94034	-0.20743	0.76971	0.10207	0.21874	0.54804	-0.31769	0.49239	-0.82433	0.37416	0.95593
-0.34882	-0.011439	0.99533	0.73247	0.57199	-0.54242	-0.19549	0.47293	0.10213	-0.14087	0.265	-0.7625	0.059138	0.3652	-0.50961	0.872	0.5083
-0.62422	0.018054	0.14561	0.78958	0.95636	0.033127	-0.93057	0.46594	-0.29099	-0.59478	0.17549	-0.90568	0.30355	0.19779	-0.4588	0.68951	-0.10925
-0.22871	0.057017	0.86693	0.53879	0.32476	-0.65134	-0.63708	0.39295	0.46793	-0.16499	-0.27858	-0.41464	-0.2398	0.86451	0.41676	0.10501	-0.39515
-0.75502	-0.35797	0.65613	-0.096038	0.44301	-0.0041727	0.92068	0.76616	-0.7746	0.075367	0.17283	0.1669	0.30708	0.42965	-0.64034	0.424	-0.20245
-0.9181	0.25761	0.62332	-0.75197	-0.82741	0.081936	0.17795	0.73185	-0.50048	0.064496	-0.42757	-0.065985	-0.0027963	-0.44521	-0.73866	0.23646	0.65642
-0.44023	0.0058463	0.81274	0.6114	0.59902	-0.16814	-0.44706	-0.06621	-0.071021	-0.35762	0.14484	0.17494	0.040031	0.57068	-0.56674	0.74472	0.88996
0.13346	-0.28041	0.68801	-0.095989	0.90441	-0.56475	-0.79473	0.66067	0.46485	-0.035875	-0.63457	0.33021	-0.033973	0.51529	-0.53952	-0.36238	-0.46798
0.13441	-0.086157	0.88837	0.7208	0.72076	0.30457	0.58123	0.50772	0.18962	-0.043074	-0.97184	0.28228	-0.061916	0.051507	-0.78314	-0.52796	-0.31204
-0.74424	-0.070271	0.70582	0.37467	0.02082	0.67047	-0.12934	0.7219	-0.37649	-0.8338	0.040095	-0.77229	-0.34749	0.7114	0.28104	0.38236	-0.0050918
-0.60211	0.12945	0.61199	0.89565	0.59039	-0.10041	0.27223	0.35512	0.35277	-0.89825	0.027441	-0.4735	0.40147	0.28668	-0.75622	0.44337	0.040579
-0.72604	-0.21079	0.40622	0.64452	0.70458	0.4263	0.52442	0.037075	-0.44544	-0.50319	0.09153	-0.7061	-0.17497	0.957	-0.23828	0.0010614	-0.017865
-0.49724	0.1218	0.15801	-0.076812	0.53382	0.41302	0.036376	-0.094261	-0.3679	-0.96356	-0.57832	0.27257	-0.49224	0.93669	-0.19231	-0.86933	-0.56331
-0.43206	-0.080761	0.23303	0.70071	0.90869	-0.21048	0.058856	0.1275	0.095829	-0.13176	0.017529	-0.90719	-0.2247	-0.15809	-0.80899	-0.17823	0.34328
-0.93415	0.042475	0.22056	-0.15672	-0.29634	0.15469	0.10414	-0.060843	-0.02492	-0.65791	0.0033869	0.079767	-0.56444	-0.24439	-0.33661	-0.075032	0.70431
-0.92012	0.034737	0.46483	-0.33067	0.12084	-0.65334	0.54193	-0.47668	-0.36868	0.13501	0.6703	0.12736	-0.58571	0.13965	-0.69684	-0.48445	0.81934
-0.33541	0.2359	0.0038837	-0.54604	0.66959	0.31365	0.42464	0.28227	-0.32562	-0.40512	0.014641	0.10627	-0.20079	0.70879	-0.26384	-0.38938	-0.13837
-0.21721	0.20376	0.3505	0.45388	0.61389	-0.11736	-0.17175	0.17304	0.2209	0.064579	-0.22686	-0.10276	0.10589	0.74779	-0.4406	0.61852	0.091116
-0.6163	0.29451	0.56492	0.70385	0.026321	0.060363	0.04283	0.50169	-0.071271	-0.76828	-0.70913	-0.60987	0.53161	-0.24856	-0.39267	0.93026	-0.15781
-0.72873	0.038064	0.83355	0.21442	0.34117	-0.51762	-0.053894	-0.0224	-0.45538	-0.35645	-0.68099	0.36564	-0.019188	-0.10466	-0.82985	0.15963	0.57952
-0.1776	0.24205	-0.046935	-0.20977	0.87274	-0.2251	-0.46726	0.37971	-0.52304	-0.42938	0.036685	0.65991	-0.50383	-0.035916	0.11635	-0.80488	-0.53958
-0.31386	-0.081478	0.31616	-0.71773	0.58359	-0.05499	0.75628	0.83277	-0.070555	-0.81867	-0.15721	-0.057271	-0.071239	0.99894	-0.18634	0.22385	-0.2881
0.3111	0.03962	0.65582	0.12643	0.9674	0.65488	0.77167	0.65344	-0.5322	-0.36848	0.22779	0.98182	-0.00060046	-0.086805	-0.78998	-0.52799	-0.30187
-0.77665	0.029441	0.88664	0.39691	-0.67235	0.35664	0.050328	0.42866	-0.012576	-0.42859	0.0052025	-0.12141	-0.34099	-0.015754	-0.23178	-0.0677	0.051991
-0.41761	0.33388	0.042311	0.11428	0.94562	0.092516	0.44354	0.36984	-0.47538	-0.57513	0.55068	-0.81878	0.010452	0.22649	-0.60839	-0.53278	-0.53521
-0.52948	0.14885	0.18493	0.065214	0.37104	0.22844	0.37192	-0.11691	-0.34711	-0.29304	-0.080246	-0.31159	-0.27194	0.65617	-0.026654	0.40119	0.29151
-0.47334	0.23911	0.56048	-0.20571	-0.03919	-0.10533	0.1107	0.072874	-0.33177	0.24801	-0.11779	0.86825	0.28383	0.29312	-0.65754	0.7739	0.45677
-0.56461	-0.22084	0.64801	0.011203	-0.063638	0.4698	0.054611	0.82063	0.28229	-0.22901	0.58025	0.28867	0.17724	0.60127	-0.90635	0.052732	-0.12233
0.26948	0.22721	0.33333	0.96264	0.70471	0.63121	-0.25743	0.13324	0.29919	-0.59287	0.17317	-0.655	-0.10476	-0.13946	-0.66382	0.59794	0.80316
-0.46123	0.13679	0.48384	-0.042882	0.20247	-0.39527	-0.79321	-0.10596	0.0063833	-0.5222	-0.69146	0.83207	-0.61837	0.57748	0.25657	-0.97976	-0.52724
0.44649	0.22852	0.48905	-0.91762	0.66537	-0.25082	-0.66862	0.58225	-0.55197	-0.32427	-0.99581	0.26666	0.29812	-0.41816	-0.82972	0.33107	-0.10921
-0.81989	0.0039662	0.29735	0.63532	0.40392	0.13303	0.55186	0.62431	-0.1137	0.1676	-0.33944	-0.61246	0.36468	0.63885	-0.35052	0.83557	-0.1788
-0.19944	0.077292	0.569	0.83233	0.79386	-0.27926	0.18071	0.35187	0.55698	-0.45222	-0.47631	-0.58968	0.52574	0.62089	-0.61556	0.75284	-0.28996
-0.65932	-0.23954	0.5492	-0.10116	-0.15487	0.65304	-0.017172	0.40515	0.014992	-0.60741	-0.33578	0.43791	-0.45559	0.85422	-0.11448	-0.54661	-0.36627
-0.39798	0.2166	0.74383	0.72389	0.2281	0.26469	-0.55702	0.48503	-0.53922	-0.24502	-0.31539	-0.14749	-0.60361	-0.62739	-0.36066	-0.98583	-0.29692
-0.51684	-0.24861	0.87988	0.57336	0.18367	0.86501	0.34979	0.4491	-0.46061	-0.50192	0.31573	0.54979	-0.0077539	0.93865	-0.1638	0.20984	-0.25852
-0.95876	-0.044538	0.75546	-0.02717	-0.48924	0.37215	-0.0039379	-0.082051	-0.3237	-0.49552	-0.8625	-0.64086	-0.22043	0.99492	0.31626	0.71556	0.35132
-0.97715	0.15013	-0.16549	0.081869	0.031034	0.56351	0.67979	0.76989	0.20449	-0.79501	0.67981	0.13583	-0.082741	-0.058649	-0.80562	-0.73596	-0.23104
-0.045333	0.22439	0.56871	-0.15353	0.22715	0.68833	-0.35911	-0.0078691	-0.622	-0.50776	0.41103	0.052527	-0.096529	0.53807	-0.04407	0.13443	-0.0093175
-0.6872	0.06381	0.35667	-0.49701	0.21243	-0.48622	-0.21381	0.076692	-0.18646	-0.42304	-0.18654	0.55457	-0.37556	-0.46417	-0.75358	-0.24435	0.56699
-0.82517	-0.16462	0.32035	-0.35449	0.57603	-0.85321	-0.15401	0.38107	-0.11701	-0.96769	0.3727	0.25248	-0.26418	0.90157	0.5144	0.49967	-0.1406
-0.57706	-0.01569	0.14516	-0.14713	0.94606	-0.26363	-0.72001	0.97416	-0.89916	-0.89936	0.40638	0.49266	-0.36323	-0.72202	-0.2539	-0.55511	-0.044786
-0.22303	0.085219	0.51557	-0.1916	0.46374	0.38628	-0.99989	0.11298	-0.58919	-0.47709	-0.17045	0.25371	0.50934	0.32049	-0.6347	0.68994	-0.18179
-0.50972	-0.15815	0.037927	-0.39095	0.79438	0.045437	-0.30159	0.22403	-0.22116	-0.88892	0.86182	-0.47232	-0.3602	0.20969	-0.50576	-0.09447	0.39227
-0.26886	-0.17035	0.39926	0.081646	0.53773	0.0069278	0.23677	0.47043	0.39506	-0.33277	0.65143	0.8451	-0.69258	0.35345	0.3541	-0.63545	-0.25836
-0.46529	0.050503	0.2561	-0.15178	0.81465	0.23685	0.074691	-0.069658	-0.59135	-0.90566	0.28595	-0.14015	0.22004	0.5049	-0.73098	-0.035701	-0.051136
-0.81182	0.086254	0.88695	0.40212	-0.40441	-0.24675	0.48832	0.99949	0.63655	-0.63384	-0.83455	-0.61484	-0.26263	0.44045	-0.16081	-0.16615	-0.32156
0.54977	0.24947	0.78282	-0.12023	0.63782	0.11767	-0.94696	0.036233	-0.50337	-0.92286	0.17925	-0.52624	-0.19312	-0.17609	-0.33027	0.6504	0.90177
0.094752	-0.067361	0.4563	-0.19267	0.6102	0.16748	0.26396	0.093899	0.34937	-0.33203	0.18327	0.63683	-0.46625	0.22368	-0.43157	-0.58439	0.32919
-0.7316	0.20172	0.54023	0.14332	-0.024638	0.40227	0.13346	0.099562	-0.50377	-0.35553	-0.63889	0.78423	-0.055723	0.20514	-0.72333	0.63964	0.91351
-0.52785	-0.31498	0.6789	0.41671	0.7238	-0.48846	0.15839	0.6163	0.19873	-0.48476	-0.77418	0.96157	0.011006	0.86524	-0.1932	0.27383	-0.22496
-0.73155	-0.12289	0.25217	0.48516	0.76581	0.49842	-0.21747	-0.3825	-0.58455	-0.5313	-0.87481	0.14796	-0.56953	0.85823	-0.34458	-0.55668	0.34897
-0.080455	-0.15194	0.79531	-0.049415	0.67818	0.71784	-0.66967	0.36256	-0.85193	-0.62726	0.19505	-0.24318	0.1652	0.54409	-0.63035	0.50476	0.17472
-0.17579	0.1098	0.64708	-0.58839	0.40879	-0.90826	-0.79896	0.44032	0.43204	0.053878	-0.60529	0.27258	-0.13473	0.6664	-0.284	-0.26964	-0.26827
-0.69649	0.30264	-0.58514	0.6693	0.82954	0.34577	-0.85777	0.27914	-0.44021	-0.94813	-0.16362	-0.51924	0.2242	-0.32701	-0.51252	0.65953	-0.047562
-0.65398	0.072462	0.38354	0.68057	0.58455	-0.32432	0.10715	0.11965	0.29367	-0.21435	-0.94686	-0.27288	0.19773	0.49881	-0.67812	-0.10865	-0.44331
-0.90128	-0.031774	0.25843	0.24438	0.053234	0.62791	0.95518	0.25427	-0.21733	-0.47395	-0.37563	-0.078873	-0.27083	-0.12092	-0.54681	-0.18105	0.3087
-0.49674	0.068258	0.39211	-0.21331	0.22657	0.9006	-0.57439	0.15277	-0.71495	-0.98144	0.89221	0.68552	-0.077596	0.90359	-0.28287	-0.3988	-0.528
-0.40243	0.053537	-0.38971	-0.12438	0.86644	-0.47036	0.42348	0.39081	0.39508	-0.39999	0.48302	0.60558	-0.7157	-0.61449	-0.026859	-0.24956	0.37723
-0.82159	0.16085	0.076961	0.065148	0.84231	-0.028001	0.35283	0.010832	-0.72635	-0.60737	-0.33751	-0.65807	0.47187	0.094318	-0.94692	0.17811	-0.35515
-0.032768	0.019358	0.39577	0.26221	0.98832	0.12704	0.16349	0.44376	-0.61072	-0.72876	-0.13311	-0.51832	-0.18736	-0.25409	-0.16929	0.4023	0.38705
-0.38143	0.032817	0.22381	-0.77146	0.26345	0.2395	0.43227	0.43363	-0.46382	-0.60436	-0.21637	-0.029495	-0.32293	0.61729	0.12847	-0.40647	-0.49185
-0.68549	-0.19828	0.57019	0.77883	0.606	0.13142	0.93788	0.36012	-0.023373	-0.0946	-0.24022	0.67544	-0.051994	0.3249	-0.86309	-0.44236	-0.18742
-0.34232	0.21267	0.5014	0.85736	0.36732	0.42103	-0.96493	0.19516	-0.061129	0.0052155	0.48238	0.33306	0.27474	0.022014	-0.7089	-0.44063	-0.57082
-0.65374	0.062511	0.72025	-0.44516	0.40636	-0.84253	0.35528	-0.11581	-0.77462	-0.66946	-0.52571	0.029073	-0.49509	0.55866	0.3372	0.67296	0.73217
-0.021845	-0.091425	0.62761	0.82478	0.98156	-0.067635	0.57654	0.84838	0.65463	-0.062461	-0.99925	-0.62835	0.34947	0.50249	-0.78254	0.22081	-0.37085
0.80043	0.40075	0.55548	0.012335	0.81459	0.36574	-0.27267	0.63233	0.13859	-0.60535	0.29006	-0.18922	0.072639	0.7359	-0.060859	0.80988	0.16601
-0.76034	-0.044848	0.65424	0.93049	0.21643	-0.14465	0.99856	0.14349	0.33454	-0.62389	0.22688	-0.033807	-0.11231	0.58483	-0.13876	-0.10001	-0.3137
-0.90859	0.044427	0.14239	-0.49191	-0.07289	0.51553	-0.5928	0.27274	-0.51678	-0.79506	-0.10901	0.044185	0.023835	-0.090592	-0.89887	0.40547	0.55362
0.36883	0.25008	0.069301	0.44946	0.86855	0.045008	-0.090719	0.43433	0.79588	-0.33846	-0.31217	-0.53824	-0.359	-0.71203	-0.95036	-0.90966	-0.035736
-0.62123	-0.24601	0.50888	0.26452	0.37179	0.019563	0.84923	0.39815	0.12789	-0.3326	-0.19835	0.19243	-0.36877	0.45147	-0.1355	-0.85011	-0.46718
-0.56637	0.024522	0.45732	0.64494	0.7151	0.3247	0.69516	0.41928	-0.82348	-0.48182	-0.11075	0.48636	0.38947	-0.7434	-0.96769	0.71965	0.37008
0.43236	0.14868	0.95796	-0.67164	0.21003	0.35633	0.5394	0.097117	-0.22882	-0.66462	-0.51063	-0.32952	-0.55185	0.35723	-0.31061	-0.63862	0.23631
0.034483	-0.13765	0.33456	-0.47057	0.69998	-0.254	0.24536	-0.050266	0.54612	-0.54242	-0.09308	-0.99918	-0.76764	0.33049	-0.46106	-0.5292	0.58825
-0.60225	-0.14525	0.7201	-0.47891	0.20623	-0.30398	0.70328	0.6454	-0.12526	-0.75139	-0.24569	-0.25781	0.083783	0.86878	-0.23881	0.49796	-0.17138
-0.72295	0.034336	0.50792	-0.22457	0.094088	-0.46346	-0.14827	0.15773	-0.39823	-0.66704	-0.0093597	-0.92189	-0.35448	0.59535	0.29088	0.031951	-0.32972
-0.48748	0.18247	0.34187	0.73901	0.25687	0.5533	0.17193	0.32306	-0.29317	-0.10415	0.36019	-0.077941	-0.3496	0.43084	0.38169	0.1147	-0.2495
-0.50865	0.16296	0.6037	0.92143	0.64662	0.044444	-0.7178	0.35083	-0.14966	-0.69286	-0.44386	0.031847	0.72207	0.57012	-0.93306	0.40009	-0.76572
-0.46523	-0.014588	0.27721	-0.31351	0.25189	0.98323	0.64332	-0.079957	-0.57867	-0.81799	0.36041	-0.055199	-0.36072	0.78893	-0.52673	-0.5248	-0.049356
-0.25983	0.21363	0.39827	-0.64797	0.18158	0.59328	-0.90158	0.40747	-0.96306	-0.20224	-0.6215	-0.51939	0.36579	0.54138	-0.26456	0.50619	-0.4193
-0.62362	-0.22701	-0.20606	0.07342	0.83881	-0.25977	-0.25877	0.28898	0.66859	-0.51025	0.083904	0.67022	-0.35752	0.042405	-0.6534	-0.47127	0.11537
-0.96668	0.095269	0.51832	0.31991	-0.31823	0.061449	-0.61787	0.20442	-0.00084229	-0.1254	-0.68351	-0.095701	-0.086839	0.070473	-0.62104	-0.9183	-0.52961
-0.97491	0.1149	0.52256	-0.68331	-0.18572	-0.61823	-0.9687	-0.010593	-0.64268	-0.26583	-0.086703	-0.23565	0.16201	0.17328	-0.35633	0.35237	-0.11567
-0.97197	0.056024	-0.17399	-0.91358	0.31449	-0.25888	-0.48429	0.21984	-0.58925	-0.95016	-0.30847	-0.4117	-0.31691	-0.26063	-0.41069	-0.88657	-0.35749
-0.28745	0.031323	-0.27497	0.22163	0.89291	0.55834	0.33221	0.34039	0.13262	-0.46567	-0.46561	0.83993	-0.29299	-0.40933	-0.91971	-0.62597	0.2437
-0.93279	0.13614	-0.62849	0.94962	0.79108	0.41784	0.84542	0.63351	-0.011336	-0.80164	-0.0084532	0.082149	-0.31114	-0.62925	-0.44069	-0.53765	-0.12168
-0.81666	0.15206	-0.20653	0.61582	0.16963	0.55957	0.93801	0.59983	0.5819	-0.40054	0.35669	0.33893	-0.59462	0.2421	0.58001	0.16647	0.29185
-0.80601	-0.10273	0.31182	0.39851	0.28775	0.47852	-0.17708	0.31516	-0.3001	-0.67115	-0.61145	-0.16168	-0.20117	-0.65628	-0.84438	-0.2304	0.44121
-0.26714	0.32418	-0.26162	0.48794	0.81286	0.25063	-0.11902	0.40348	0.3642	-0.85679	0.14839	-0.031913	-0.13407	-0.17402	-0.68843	-0.32541	-0.063633
-0.15334	0.054166	0.58135	0.074978	0.56167	0.25525	0.4156	0.27654	-0.58258	-0.63185	-0.52922	-0.30788	-0.20992	0.2828	-0.66894	-0.86697	-0.59651
-0.66824	-0.017933	0.61003	-0.42352	-0.063238	0.70482	-0.55751	-0.015363	-0.57264	-0.8583	-0.82121	-0.074715	0.10207	0.97499	-0.66399	0.071356	0.012113
-0.6025	0.0025889	0.37223	0.093461	-0.0015542	0.35984	-0.1803	0.90516	-0.33544	0.0036802	0.06257	0.73885	-0.19471	-0.17866	-0.086678	0.076705	0.055745
-0.24136	0.30212	-0.16712	-0.57721	0.78651	0.13522	-0.4406	0.42129	-0.23293	-0.78611	-0.027422	-0.51547	0.32942	0.17626	-0.55254	0.86055	0.27064
