# Supplementary material for: Distinct cellular states determine calcium signaling response
Source: Mol Syst Biol. 2016 Dec 15;12(12):894. doi: 10.15252/msb.20167137 (PMC5199124; doi:10.15252/msb.20167137)
Supplement: Supplementary file 6 — Source Data for Figure 3 [file MSB-12-894-s005.zip › parameterDistributionGroup/parameterDistribution173.csv]

-0.69501	-0.50111	-0.74999	-0.36227	-0.48311	0.77216	0.035419	-0.34065	-0.73145	0.6631	-0.16077	0.42273	0.067001	-0.38097	-0.055384	0.57803	-0.059643
0.60123	-0.15353	0.11326	-0.61184	0.29792	-0.47197	-0.16012	-0.014477	0.97609	-0.80112	-0.078718	-0.57192	-0.54015	-0.42209	0.25575	0.035951	0.19175
-0.3486	-0.80012	0.44076	-0.2659	0.86395	-0.045037	-0.35214	-0.45771	-0.074781	-0.22047	-0.18875	0.98066	0.2031	0.23719	0.55384	0.48278	-0.9371
0.30148	-0.080948	-0.0504	-0.43055	-0.3687	0.88117	0.25569	0.59041	0.88072	0.61673	-0.85867	0.50145	-0.15152	-0.10606	-0.55125	-0.08819	-0.027832
0.56162	-0.45108	0.28716	-0.61953	0.54571	0.23718	-0.24367	-0.44112	-0.42399	0.42871	-0.90523	-0.65581	-0.51918	-0.20652	-0.096988	0.40861	0.64114
-0.36406	-0.88182	0.079471	-0.52585	0.31285	-0.071569	-0.048474	0.84965	0.32246	0.46067	-0.18662	-0.68777	-0.74188	-0.37863	0.0092975	-0.75565	-0.12349
-0.058442	-0.1625	-0.27411	-0.95492	-0.1577	0.045279	0.039518	0.83417	0.93414	-0.43558	0.44228	-0.69395	-0.32853	-0.42849	0.60257	-0.37744	-0.96106
-0.74596	-0.80824	0.48663	-0.40996	0.4823	0.67982	0.20864	0.27542	-0.77313	0.072135	0.22653	0.22911	0.02242	0.76373	-0.19415	0.58416	0.12801
0.22624	-0.67305	0.80458	0.03526	-0.50306	-0.22765	0.89848	-0.60488	0.1643	0.33617	0.94105	-0.71285	0.15137	0.60253	0.0049734	0.79924	-0.30316
0.15747	0.087575	-0.54573	-0.12129	0.12889	0.61151	-0.19142	0.71087	0.20391	0.28366	-0.86689	-0.7519	-0.61672	0.0054682	0.253	0.49429	0.77193
0.37175	-0.021091	0.30965	-0.96952	-0.090841	0.87666	-0.23469	-0.5074	-0.77961	0.36969	-0.63383	0.43821	-0.42533	-0.94494	-0.081332	-0.44484	-0.32756
-0.37472	-0.0052306	-0.23394	-0.89079	-0.59733	0.30835	-0.80191	-0.66911	0.85076	-0.39425	-0.30199	0.18605	-0.49023	-0.5686	0.30657	-0.40214	-0.31878
-0.29349	0.037114	0.83296	-0.27473	-0.956	0.011056	0.20478	-0.34731	-0.31659	0.53129	0.1605	-0.97544	-0.00023084	-0.35563	-0.79225	0.01319	0.13834
0.22388	-0.72654	-0.29114	0.5021	0.5867	-0.11977	0.90864	-0.59637	-0.42202	0.54309	-0.78216	0.49731	-0.032269	-0.4574	0.054168	-0.083436	-0.83159
0.22896	-0.29861	-0.20525	-0.91513	-0.634	0.13881	0.035866	-0.32097	0.14714	-0.74884	-0.41223	-0.12763	-0.62588	-0.786	0.45711	0.64892	0.53881
-0.32963	-0.015761	0.41832	0.2257	0.34726	-0.14755	0.3882	-0.1451	0.18112	0.80113	-0.70877	-0.26338	0.10388	-0.47904	-0.265	0.96138	0.22662
-0.56485	-0.24597	0.31005	-0.30202	-0.036625	0.87319	0.5896	-0.31727	-0.29379	0.68934	-0.94696	-0.5215	-0.5724	0.6045	-0.29528	-0.17549	0.61088
-0.21199	-0.70426	-0.062522	-0.058249	-0.85988	0.86829	-0.004578	0.4735	0.98114	0.29206	0.1855	-0.25249	0.19583	0.44497	-0.26467	0.14151	-0.62875
-0.36415	-0.44855	0.020013	-0.36273	0.92537	-0.2854	-0.31747	0.66436	-0.90473	0.093935	-0.56442	0.47962	-0.22245	0.36902	0.66809	0.022913	-0.91126
0.57824	0.12069	-0.41657	-0.55131	0.51896	0.56297	0.19636	0.58785	-0.26533	0.36912	-0.17547	-0.56153	0.46045	0.12718	0.17075	0.71867	-0.85546
-0.37072	-0.77468	0.093356	-0.8549	-0.22398	0.98179	0.37578	-0.025432	-0.88312	0.13298	0.53141	-0.35841	-0.28501	0.31356	-0.17169	0.43275	0.41581
0.62018	0.063505	0.25569	0.17168	-0.22589	0.96048	0.45498	0.98057	0.80965	0.095265	0.69051	0.5975	0.76525	0.076452	-0.61095	0.75791	-0.71897
0.016236	-0.74225	0.023991	0.13918	-0.82242	0.91528	0.84149	-0.92529	-0.10175	0.8181	0.14156	-0.78118	-0.14975	0.039029	0.49904	0.78294	-0.089929
-0.01788	-0.32267	0.29609	-0.24386	0.174	0.95335	0.29098	-0.30852	0.32191	0.84651	-0.021553	0.70233	0.40447	-0.61741	-0.57752	0.26555	-0.50209
0.7121	-0.58063	0.17739	0.24171	0.65103	-0.81195	0.61694	-0.50637	-0.22003	0.5916	0.66731	-0.40241	-0.022674	0.44284	-0.32121	0.24166	-0.14633
-0.64199	-0.57628	0.68669	0.49702	-0.72894	0.3982	0.10464	-0.96946	-0.21708	0.84503	-0.21568	0.76992	-0.24764	0.03362	0.21176	-0.070361	-0.48923
0.20329	-0.75867	-0.42766	-0.066664	-0.093328	-0.36704	0.35068	-0.68336	-0.82346	0.65343	0.44428	0.13651	-0.46763	0.21481	-0.31334	-0.11018	0.37668
0.068664	0.17692	-0.26152	-0.69814	-0.4206	0.17799	-0.084859	0.14513	0.63366	-0.43767	0.75266	0.11382	0.2274	-0.40613	-0.47134	-0.3014	-0.89289
0.14735	-0.12093	0.41241	-0.15606	0.025084	-0.46545	0.69246	-0.65826	-0.31075	0.48567	0.34342	-0.72764	0.32819	-0.3417	0.2757	0.80426	-0.72171
-0.015184	-0.15301	-0.20485	0.093148	0.27265	0.9563	-0.55669	0.61127	-0.2763	0.59477	-0.33665	0.32662	0.17164	0.1343	0.49972	0.76998	-0.66867
0.87904	-0.16002	0.12385	-0.60875	-0.7548	0.14079	0.81339	0.51791	0.92532	0.12101	-0.98161	0.60281	-0.47941	-0.098027	0.0026785	0.43293	0.71393
-0.34027	-0.17907	-0.052154	-0.058629	-0.092809	0.96432	0.29401	0.45273	-0.10351	0.51519	-0.71879	-0.81239	0.2027	-0.31651	0.36628	0.34347	-0.93666
0.062041	-0.37672	0.56775	-0.046445	-0.50187	-0.7905	-0.68368	-0.19704	-0.70261	0.55963	-0.1962	-0.84615	-0.52681	-0.63571	0.83935	0.85824	0.28859
0.047501	0.17621	0.60702	-0.26917	0.53416	-0.45597	0.16631	0.89561	0.0064032	0.39907	-0.18277	-0.76034	0.12637	-0.00073851	0.30242	0.60781	-0.48797
-0.31129	-0.48202	-0.29218	-0.2892	0.78899	0.43271	-0.37267	0.23553	-0.98555	0.65008	-0.033834	-0.84314	-0.67115	-0.78433	0.10903	-0.22766	0.19633
-0.45785	0.16827	-0.28248	-0.96269	-0.46651	-0.26454	-0.096911	-0.22531	0.65561	-0.26727	0.88174	-0.053539	-0.35264	-0.11502	0.43377	-0.18381	-0.61746
-0.43892	-0.5133	-0.092771	0.38627	-0.97085	0.51781	0.38688	-0.52955	-0.096223	0.98899	0.35573	-0.56881	-0.60098	-0.76083	0.50873	-0.45373	-0.47731
-0.47555	-0.69061	-0.14742	-0.19941	0.58123	0.6301	0.098647	-0.081441	-0.16445	0.41853	0.22735	-0.2009	0.54126	0.23534	0.084092	0.9301	-0.81466
0.94753	-0.72827	0.31382	-0.83303	-0.36103	-0.11632	-0.72664	0.54212	-0.25795	0.93289	-0.69257	0.31209	-0.5112	-0.3744	-0.29591	-0.41042	0.28341
-0.50943	-0.24922	0.54851	-0.31822	-0.46623	-0.44147	-0.63089	-0.054186	-0.26229	0.8765	-0.90882	-0.71738	-0.27134	0.74812	0.82936	0.34693	-0.56626
-0.40526	-0.062972	0.081473	-0.56516	-0.018665	0.93094	-0.011968	0.19694	0.47783	-0.36714	0.64082	-0.39475	-0.28156	-0.20625	0.030797	-0.6666	-0.8427
0.20576	0.083054	-0.35412	0.0049549	-0.29187	0.49581	-0.12466	0.57466	0.03379	0.99405	-0.79417	0.023232	-0.40287	-0.56067	0.35566	0.60452	0.30572
0.014172	-0.87879	0.70167	-0.12915	0.74169	0.36544	0.75739	-0.2209	-0.76392	0.41286	-0.40001	0.6067	-0.16811	-0.052086	0.32425	0.82067	0.19144
-0.45192	-0.37887	0.23474	-0.18206	-0.76471	0.38456	-0.16541	-0.66492	0.15885	0.67747	0.35682	-0.40258	0.29949	-0.090505	0.44615	0.80849	-0.77291
-0.5655	-0.99197	0.64645	0.13425	0.22764	-0.069069	0.37371	-0.27945	-0.1665	0.59436	0.92259	0.29063	-0.028145	0.1978	-0.26287	0.308	0.011331
0.33212	-0.87508	0.58069	0.90312	0.20825	0.48376	0.42253	0.13541	-0.74547	0.37865	0.22888	-0.45264	-0.56724	0.044828	0.93053	0.31498	-0.13442
-0.23868	-0.13733	0.68543	0.48875	-0.9484	0.54531	0.55329	-0.95963	-0.088524	0.25712	0.58415	0.35656	0.1846	-0.4412	0.41935	0.73655	-0.66669
-0.25212	-0.46454	0.64874	0.18922	-0.48626	-0.45268	-0.44703	0.083049	0.50597	0.68234	0.058944	-0.21871	-0.79583	0.031601	0.43778	0.21833	0.53473
0.025574	-0.13986	-0.35046	-0.30471	0.67542	0.31188	0.033696	-0.52472	-0.44563	-0.0079188	-0.24291	0.47062	0.10881	-0.45205	-0.21976	0.15657	-0.47479
0.13563	-0.94062	0.71625	0.46781	0.57508	-0.024107	-0.12436	0.11336	-0.96373	0.65768	-0.30707	-0.66348	-0.63997	-0.3688	0.83865	0.59601	0.1431
0.18181	-0.6058	-0.66748	-0.60995	0.3226	0.21541	-0.3025	-0.3372	-0.50557	0.14246	0.052424	-0.75073	-0.80839	-0.61441	0.58528	0.44226	0.71268
-0.40212	-0.12319	-0.24902	-0.4783	-0.39506	0.20933	-0.35221	-0.30827	-0.12773	-0.21871	0.62519	0.3302	-0.22959	-0.91218	-0.098517	0.46809	0.23123
0.64147	-0.17882	0.17855	0.42948	-0.50994	0.76269	0.063383	0.27433	-0.28703	0.54065	-0.88082	-0.4728	-0.21667	-0.44295	0.6027	0.55564	-0.35749
0.10954	-0.47399	-0.046389	-0.67972	0.047812	-0.59008	-0.90503	0.52342	-0.73066	0.53468	-0.59929	-0.26246	-0.53822	0.67722	0.78362	-0.52286	-0.84926
0.39613	-0.20632	-0.73346	0.11635	-0.32458	0.66869	0.63	-0.98468	0.51445	0.13101	0.19273	0.47345	-0.17906	-0.1052	0.055734	0.58526	0.25956
-0.66732	-0.48888	0.18859	-0.2576	-0.85192	0.47959	-0.094279	-0.79032	-0.93768	0.64588	0.4513	0.33922	-0.058733	-0.0013448	0.28753	0.085441	-0.82467
0.43302	-0.54322	0.66384	-0.76405	0.23405	0.75714	0.3556	-0.2068	0.4919	0.98992	0.64662	0.96382	-0.0064664	0.10206	-0.44306	0.1822	-0.078891
-0.37206	-0.0048322	0.48692	-0.62728	0.97797	-0.32101	0.075616	0.53738	-0.81919	0.36602	-0.76252	0.35057	-0.1516	-0.058013	-0.25776	-0.053098	-0.11544
-0.24723	-0.054379	0.86675	0.071989	-0.98401	0.34176	-0.24072	-0.20817	0.88702	0.4572	-0.41933	-0.10873	-0.74786	-0.52258	0.89666	0.35418	0.16898
0.15256	-0.076501	-0.56855	-0.8442	0.0011014	-0.58327	0.25218	0.3361	-0.76625	0.35215	0.69838	-0.6012	-0.31494	-0.19102	0.98404	0.18968	-0.95804
-0.45389	-0.7021	0.14435	0.8018	-0.79306	-0.8232	0.042769	-0.89486	0.28567	0.23176	-0.35895	0.17438	-0.58899	-0.39162	-0.0927	-0.54293	-0.15542
-0.2102	-0.015343	-0.68751	-0.25883	0.27843	0.41973	-0.34398	-0.28832	0.48787	0.80005	-0.71552	0.38984	-0.07079	0.41358	-0.27096	-0.24449	-0.59502
0.57019	0.098293	0.17098	0.44896	0.18044	0.23308	0.21505	0.84067	0.71595	0.53192	0.9376	-0.35117	-0.097366	-0.30689	-0.81699	-0.54605	-0.18789
0.28258	-0.55465	-0.072602	-0.3391	0.64557	0.26768	-0.623	0.22444	-0.28215	0.98075	-0.36493	-0.19396	0.034262	-0.40858	0.17995	0.10802	-0.70166
0.81464	-0.63349	-0.068208	-0.24386	-0.41482	0.19492	-0.59117	0.81333	-0.082275	0.9454	-0.18991	-0.11978	-0.1567	-0.35566	-0.13393	0.74516	0.62
0.13538	-0.71307	0.40582	-0.9967	0.85233	-0.67718	0.7328	0.99313	0.36134	0.35503	-0.67497	-0.86802	-0.17127	-0.66692	-0.045763	-0.20964	-0.65032
-0.39562	-0.53654	0.12904	-0.22867	-0.13104	-0.052014	0.41208	0.094234	0.42829	-0.23442	0.34498	0.17792	-0.75307	-0.68055	0.24046	-0.13478	0.34307
-0.53319	0.32892	-0.54919	-0.021	0.56454	0.3127	-0.092719	0.0044473	0.83131	-0.38679	-0.24162	0.43972	-0.42599	0.53502	0.63728	-0.32724	-0.82514
-0.54694	-0.24109	0.60207	-0.90782	0.052324	0.04936	0.34245	-0.787	0.018349	-0.59682	0.57364	-0.14222	-0.017139	0.33078	-0.48014	0.69801	0.53158
0.44485	-0.4852	0.38789	-0.82767	-0.86173	0.42262	-0.19982	0.71157	-0.29892	0.61226	-0.71279	-0.60028	-0.20131	0.56556	-0.14184	0.3177	0.044808
0.24027	-0.41633	-0.56986	0.52397	-0.9978	0.15357	-0.20969	0.14918	0.71572	-0.25519	0.99365	0.97964	-0.52071	-0.95951	0.17754	0.48065	0.61342
-0.93961	-0.68745	-0.21685	0.53849	0.60892	0.30598	0.091863	0.2396	-0.67734	-0.27817	-0.58611	0.26984	-0.78434	-0.82577	0.49375	0.063565	0.2684
-0.27401	-0.47426	0.56736	-0.88787	0.35447	0.60868	-0.89446	-0.28727	-0.80501	0.99034	-0.7436	-0.2417	-0.86508	0.42593	-0.54343	-0.86779	0.60366
0.26079	-0.26998	0.048509	0.42775	-0.60885	0.4417	0.81717	0.52809	0.39112	0.37023	0.64469	0.41392	-0.30285	-0.55898	0.056641	0.73077	0.5695
-0.030311	-0.074994	0.86473	0.19948	-0.24152	0.43546	-0.54991	0.22665	-0.63603	0.55272	-0.21346	0.61091	-0.045677	0.39869	0.56153	0.3617	-0.68338
-0.87519	-0.0055532	0.39245	-0.62869	-0.068554	-0.35398	0.89651	0.39144	0.81032	0.11508	0.82899	0.50586	-0.49674	-0.29973	-0.024149	0.22543	0.41681
0.28692	-0.33918	-0.66866	-0.38079	0.47746	0.6578	0.35221	0.63301	0.055686	0.98412	-0.62852	0.35677	-0.33032	0.41863	-0.37532	0.14931	0.57991
-0.081886	-0.38679	0.55215	-0.59926	0.77945	0.078966	0.60803	0.43463	-0.25501	-0.0088236	0.63665	0.033095	-0.4528	-0.86281	0.62208	0.077509	-0.32608
0.23697	0.15092	0.48496	0.22543	-0.40185	0.55632	0.58787	-0.33628	-0.26069	0.79002	0.38309	0.47728	-0.43688	-0.046621	-0.23402	0.035709	0.32638
0.48314	0.16359	0.16638	-0.50405	-0.24094	0.98701	0.61743	-0.76416	0.13879	0.34188	0.63367	0.29561	-0.14544	0.37166	0.11338	0.42475	-0.0073915
-0.99188	0.065071	0.37154	-0.31561	-0.082405	0.96169	0.23664	-0.23948	0.55966	0.059034	0.2742	-0.13611	-0.13545	-0.84108	-0.1367	0.77002	0.36303
-0.21778	-0.33554	-0.36687	-0.82752	-0.42523	0.84461	0.68716	-0.43619	0.2685	0.4441	-0.42655	-0.48957	0.052627	0.092245	-0.62691	-0.08497	-0.21014
-0.23611	-0.69779	-0.93893	-0.51458	-0.035281	0.29277	-0.20779	0.0042838	0.24732	0.7489	-0.27955	0.37098	-0.12482	0.38659	-0.29675	0.20756	0.12394
-0.28711	0.061524	0.61088	0.4644	-0.52417	0.68344	-0.063736	-0.32145	-0.13715	-0.051706	-0.80953	0.75981	-0.21856	0.011482	0.64424	-0.1614	-0.99955
-0.55962	0.47694	-0.60651	-0.88337	0.72573	0.64573	-0.11956	-0.01114	0.87261	0.54953	0.75963	-0.17943	-0.83135	0.86051	0.80343	-0.76945	-0.71446
0.33848	-0.67921	0.67123	-0.012049	-0.023372	0.1282	0.3097	-0.89438	0.7805	0.48567	-0.1976	0.15035	-0.46976	-0.61113	0.14882	0.28384	0.42954
-0.37166	-0.22232	0.1887	-0.18225	0.40097	0.38759	-0.30394	0.52773	-0.05136	-0.1109	0.12282	-0.95864	-0.40581	0.11031	0.87372	0.12135	-0.60711
-0.36335	-0.4603	0.028938	-0.47993	-0.36166	0.40404	0.62104	-0.61864	0.64393	0.31984	0.47307	0.33991	-0.79657	0.43661	-0.37065	-0.34305	0.71776
0.17703	-0.52198	0.42816	-0.30383	0.39604	-0.29889	-0.71454	0.87894	-0.036308	0.14201	0.22067	0.18138	-0.67008	0.122	0.47417	-0.36571	-0.34075
0.46254	-0.58184	0.17991	0.574	0.66834	0.21033	-0.057597	0.12496	-0.045933	0.92048	-0.8146	-0.79599	-0.38222	-0.28882	-0.18136	0.12467	0.4002
0.29815	-0.33122	0.17279	-0.46453	-0.89208	0.17153	0.89668	0.27985	0.56622	-0.017759	0.67144	-0.48091	-0.60631	-0.12781	0.012466	0.35609	0.72048
0.068785	-0.3841	0.55588	0.45661	-0.89113	0.5395	-0.4114	0.058322	0.33879	0.9694	-0.27739	-0.67133	-0.5895	-0.32876	0.4519	-0.45763	-0.48464
-0.78665	-0.84654	-0.17987	0.20681	-0.33104	-0.46405	-0.10016	0.050964	-0.6609	0.073225	-0.76202	0.28452	-0.64434	-0.25556	0.65546	0.10607	-0.0886
0.36154	0.22649	0.75479	-0.51263	-0.36409	-0.41334	0.12127	-0.60346	-0.34665	0.35211	-0.024539	0.85507	-0.33245	-0.061955	0.30417	0.96226	0.47276
0.71548	-0.067421	-0.27733	-0.03446	-0.047427	-0.1165	0.6167	0.97132	0.8504	-0.0057598	0.30584	-0.15444	0.09251	-0.60267	0.33444	0.87754	-0.25
-0.015974	0.12589	-0.059038	0.71745	-0.033946	-0.45726	-0.094363	-0.0054548	0.26772	0.96235	-0.37007	0.26689	-0.75873	-0.54169	0.22055	-0.076982	0.4067
0.21017	-0.39161	0.31933	0.40942	0.80571	-0.15428	-0.41389	0.97072	-0.33308	0.04209	0.78674	0.82363	-0.85965	-0.71497	0.63084	-0.73394	-0.51493
-0.35708	-0.17466	0.73167	0.86706	-0.29168	0.82558	-0.75531	-0.57712	-0.45798	0.27203	-0.63576	0.82917	-0.56248	-0.25381	-0.37917	0.0035782	0.68988
0.59015	-0.98157	0.66901	-0.48725	0.48569	-0.077868	-0.25323	-0.38872	0.89125	0.19101	0.93774	0.044841	-0.22556	0.044647	0.42922	0.090711	-0.5366
-0.038252	-0.74255	0.22519	0.65334	0.57368	0.43087	-0.55547	-0.61361	-0.76295	0.31041	0.7217	-0.80986	-0.28235	-0.48365	-0.082243	-0.38275	-0.36093
-0.38529	0.073488	0.63742	-0.20312	0.13866	-0.49858	-0.37718	0.23192	0.23327	0.48199	-0.84192	-0.21343	-0.67169	-0.32596	0.77826	-0.23035	-0.38958
-0.23759	0.04638	0.99539	-0.61414	-0.4543	0.92875	-0.29905	0.363	0.2812	-0.34838	-0.68419	0.41595	0.072842	0.81408	-0.99525	-0.48804	-0.32044
-0.50553	-0.058356	0.3372	-0.48496	-0.36382	0.26017	0.50043	-0.22473	0.74594	-0.99257	-0.55909	-0.3884	-0.37794	0.53409	-0.19405	-0.0031107	0.071937
0.10842	-0.69462	-0.39406	0.23561	-0.54658	0.29417	0.28428	-0.67062	0.4022	0.93962	0.92382	0.20631	-0.24967	-0.11535	0.21233	0.56408	0.26845
-0.10018	-0.81226	-0.50677	0.35427	0.78407	0.8701	-0.91881	-0.58602	0.24092	0.59786	0.016301	-0.69991	-0.040061	0.14882	-0.085335	0.53163	0.035299
0.16697	-0.057131	0.46104	-0.55859	0.45782	0.63158	0.66747	0.52422	0.083433	0.29666	-0.30131	-0.32381	-0.017653	0.59368	0.52654	0.90249	-0.25578
0.15025	-0.4656	-0.062466	-0.10618	-0.36395	0.94177	-0.22433	0.5623	0.76519	-0.089141	0.75829	0.57345	-0.063538	-0.57487	0.21729	-0.17406	-0.88064
0.64881	-0.73647	0.30399	0.49682	0.080311	0.39545	0.27051	-0.7961	0.28156	-0.10641	0.69433	0.14901	-0.27272	-0.88394	0.042631	0.34531	0.12226
0.69239	-0.88123	0.74785	0.63636	-0.74907	0.013679	0.58	-0.59218	0.12431	0.76518	0.17763	0.66763	-0.26151	-0.29167	-0.71324	-0.32996	0.2362
-0.13455	0.18425	-0.62396	0.65776	0.14431	0.044899	0.45142	-0.4764	0.23943	0.6278	0.07568	0.14095	-0.41442	0.078705	0.82826	0.8401	0.19992
-0.88678	-0.50277	-0.6005	0.055702	0.68957	0.35773	-0.94178	0.17026	0.10549	0.53037	0.30741	0.52283	-0.013277	-0.22972	-0.26524	0.21482	-0.094279
