# Supplementary material for: Distinct cellular states determine calcium signaling response
Source: Mol Syst Biol. 2016 Dec 15;12(12):894. doi: 10.15252/msb.20167137 (PMC5199124; doi:10.15252/msb.20167137)
Supplement: Supplementary file 6 — Source Data for Figure 3 [file MSB-12-894-s005.zip › parameterDistributionGroup/parameterDistribution174.csv]

-0.65083	0.19333	0.38071	-0.18473	-0.15898	-0.15885	0.067148	0.88092	-0.034538	-0.33014	0.54933	-0.37698	0.29179	0.30214	-0.78138	0.24877	-0.2164
-0.27729	0.34427	0.95788	0.14968	-0.12323	-0.68113	0.18166	0.35835	-0.0015018	-0.29215	-0.1996	-0.39928	0.41434	0.11799	-0.67748	0.45096	0.086581
-0.20254	0.013418	-0.10162	0.15708	0.5156	0.66668	0.42638	0.8449	0.13604	-0.73375	-0.021136	0.19888	-0.62036	0.097977	0.6534	0.52037	0.71493
-0.58639	-0.1305	0.53224	0.018086	-0.020948	0.93978	0.41055	0.15783	-0.99544	0.29162	-0.10726	-0.37006	-0.6642	-0.38219	-0.27016	-0.18785	0.90071
-0.77339	0.074106	0.83155	-0.57582	-0.47109	0.46362	-0.92544	0.82233	-0.94683	0.12992	-0.49784	-0.42854	0.76228	0.58328	-0.65976	0.45162	-0.48999
-0.40733	-0.11558	0.93604	0.14587	0.045305	-0.0050073	0.80076	0.36571	-0.24396	-0.77296	-0.65124	-0.44467	-0.029476	-0.15681	-0.77397	0.53775	0.83486
-0.55395	0.087075	0.82192	0.10999	-0.20372	0.023096	0.77575	0.73999	0.058582	-0.7523	0.56944	-0.39881	0.088237	0.4164	-0.83131	-0.11436	-0.27005
-0.23006	-0.082371	0.30311	-0.18444	0.87287	0.43136	-0.91671	0.48876	-0.99996	-0.90745	0.18828	0.096107	-0.55152	0.53437	0.88398	0.95462	0.61861
-0.21064	0.21076	-0.15799	0.11197	0.8335	-0.18672	0.1095	0.21411	0.42786	-0.028343	-0.15319	0.3167	0.066848	0.40861	-0.29831	0.23053	0.30128
-0.85409	0.023853	0.63672	-0.055155	-0.51892	0.50071	0.97896	0.71366	-0.25779	-0.1138	0.66017	0.18499	0.032146	0.24261	-0.16087	0.37102	0.28275
0.23463	0.19673	0.84458	0.58344	0.83927	-0.50896	0.76307	-0.18882	0.5794	0.13771	0.80382	-0.49202	0.42097	0.97912	-0.76035	0.33803	0.33871
-0.54596	0.031953	0.51625	-0.096259	0.033125	0.35137	-0.40553	0.6067	-0.37006	-0.37422	0.76819	-0.39166	0.23297	0.2867	-0.46749	0.30543	0.013261
-0.86884	0.039375	0.59417	-0.081389	0.031549	0.21835	-0.74538	0.40529	-0.88893	-0.16547	-0.52843	0.35674	0.51362	0.87429	-0.39164	0.95696	-0.1302
-0.73621	-0.23005	0.18925	-0.33952	0.56559	-0.041386	-0.29523	0.65073	-0.93579	-0.18232	-0.60874	-0.14509	-0.44617	0.27807	0.39605	0.60537	0.40955
-0.35183	-0.083095	-0.018547	-0.72758	0.73895	-0.33411	0.090556	0.28529	-0.22134	-0.70929	-0.56807	-0.2402	-0.251	0.15982	-0.34444	-0.078496	0.31211
-0.89244	0.041946	0.0041796	0.55937	0.35841	0.70061	-0.138	0.52955	-0.46681	-0.13977	-0.04241	-0.63928	0.2536	-0.427	-0.8577	-0.12963	0.14475
0.27405	0.25598	0.42548	0.27268	0.72233	0.67746	-0.6122	-0.041651	-0.23858	-0.77533	0.54095	-0.024321	0.10897	0.27988	-0.90085	-0.79786	-0.29628
-0.92682	0.045633	-0.015071	-0.14103	0.51331	-0.38111	0.80914	0.57909	-0.2898	-0.62768	-0.75985	0.75181	0.26777	0.11254	-0.79363	-0.40965	-0.41245
-0.38074	0.12793	0.35734	-0.271	0.10591	-0.37099	0.31466	0.02422	0.18616	0.16445	-0.26366	-0.16084	-0.3996	0.93501	-0.15362	-0.029249	0.16047
-0.34187	0.22304	0.15461	0.25301	0.5268	-0.080024	-0.67907	0.75447	-0.21139	-0.14935	-0.1331	0.18555	-0.047029	0.031105	0.036142	0.62988	0.31781
-0.249	0.26388	0.11965	-0.11483	0.66886	0.64776	-0.044686	0.70566	-0.68994	-0.50822	-0.53797	-0.87563	0.22933	0.86115	-0.35572	-0.15059	-0.5057
0.10937	0.096669	0.5822	0.16626	0.25033	0.52719	-0.47677	-0.14633	0.3003	-0.32069	0.90565	-0.39225	-0.42522	0.32457	-0.5503	-0.89237	0.277
-0.45647	-0.20322	0.038844	-0.76453	0.81565	0.18211	0.88228	0.69439	-0.6364	-0.69232	-0.81275	-0.36194	0.059524	0.41539	-0.91561	0.043693	0.17582
-0.67833	-0.013194	0.557	0.30732	0.15336	0.80072	-0.20621	0.2843	-0.69092	0.51545	0.16539	-0.65711	0.38838	0.73271	-0.63102	0.25169	0.17428
-0.58563	0.21776	-0.32156	0.36795	0.556	0.16729	-0.64429	-0.062333	0.47535	-0.2639	-0.29025	0.7392	-0.5005	0.64071	0.027049	-0.098649	0.37346
0.13281	0.32929	0.5209	0.30906	0.82221	0.4905	-0.21503	0.41087	-0.45459	-0.398	-0.16314	-0.45123	0.8438	0.33537	-0.86919	0.74806	-0.1193
-0.55126	-0.032668	0.37316	-0.88643	0.14274	0.02132	-0.90978	0.5614	-0.43135	-0.37054	-0.02574	0.20439	0.66671	0.18755	-0.99686	0.47032	0.020342
-0.91071	0.065443	-0.13679	-0.33094	0.13758	0.26872	-0.3418	0.59512	-0.70592	0.35828	-0.033653	-0.73421	0.0050226	0.05832	-0.34936	0.18587	0.29446
-0.53083	-0.22833	0.62681	-0.011965	0.60691	-0.18947	-0.46064	0.55057	-0.49142	-0.77749	0.017714	0.61766	-0.14183	0.053086	-0.32378	0.21119	0.42688
0.23083	0.015343	0.66041	0.67048	0.99866	-0.63896	0.10828	0.76796	0.70743	-0.60308	-0.47015	-0.83378	-0.41391	0.32397	0.34789	-0.16582	-0.23362
-0.56659	0.14659	0.033141	-0.54953	0.40239	-0.064427	0.60075	0.20669	-0.38344	-0.094154	-0.56166	-0.17745	0.13478	0.75589	-0.6703	-0.21427	-0.14109
-0.53099	-0.021521	0.2882	-0.1788	0.46845	0.50152	0.41781	0.19422	-0.66006	-0.6202	-0.26383	-0.1925	-0.26285	-0.36136	-0.69012	-0.67039	0.48055
-0.95486	0.004413	0.056912	-0.76429	0.052543	0.0057838	0.28033	0.99172	-0.6822	-0.88677	-0.35076	0.9167	-0.35335	0.36983	0.25495	0.25201	0.0070967
-0.23141	-0.036521	0.59868	0.094399	0.76185	-0.54997	0.54064	-0.02988	0.42516	-0.55183	0.44457	-0.16929	-0.37978	0.27568	-0.81397	-0.76322	0.40435
-0.90384	0.30906	-0.0053557	-0.61812	0.063756	0.25559	-0.46862	0.42478	-0.57902	-0.33211	0.84274	0.21593	0.37503	0.74159	-0.38761	0.053549	-0.31315
-0.32652	-0.20903	0.84882	-0.15134	-0.21886	0.61623	0.29401	0.67527	0.13428	-0.27016	0.12227	-0.87592	-0.46818	0.84497	0.11844	0.070156	0.3969
-0.54124	-0.036561	0.0074962	0.9385	0.68114	0.59507	0.67225	-0.086629	0.76034	-0.43426	-0.57135	0.53382	-0.38047	0.64397	-0.47333	-0.85652	0.29588
-0.8006	-0.093622	0.33974	0.62613	0.14498	0.18115	0.33647	0.25618	0.33528	-0.0099328	0.62532	0.6824	-0.027866	0.6094	-0.7599	0.20484	0.30337
-0.12244	0.13373	0.63222	0.62254	0.23081	-0.5538	0.32737	0.40933	0.87618	-0.86103	0.60537	-0.61493	-0.35502	0.086317	-0.079959	0.74811	0.76322
-0.015459	0.048531	0.30477	0.6017	0.47563	0.71455	0.80732	0.25542	0.70344	-0.81546	-0.66467	-0.11766	-0.6268	0.31196	-0.35455	-0.6395	0.35333
0.22254	-0.038636	0.91609	0.68085	0.66264	0.052342	-0.16454	0.016996	0.83781	-0.31941	0.15247	0.46317	0.1051	0.79903	-0.62572	0.34298	0.71693
-0.63867	0.042243	0.43374	-0.22272	0.10189	-0.50143	-0.48867	0.43757	-0.13185	-0.2292	0.38223	0.87361	-0.18427	0.9154	0.27488	0.81763	0.13659
-0.86888	-0.068484	-0.14638	-0.64966	0.53198	0.13717	0.63426	0.6119	-0.67193	-0.87213	0.63089	-0.67414	0.37495	0.53767	-0.48423	0.99305	0.23247
0.19513	0.056392	0.54276	0.30853	0.97727	-0.16477	0.63591	0.50696	-0.16359	-0.74294	-0.44091	0.57113	-0.21419	-0.081289	-0.03996	0.088521	0.1628
-0.73915	-0.023581	0.19954	0.36938	0.17061	-0.6638	0.17401	0.16854	0.8449	-0.053809	-0.31956	0.72472	-0.12973	0.89445	-0.13231	0.69728	0.31832
-0.53054	-0.072164	0.91163	0.4421	0.0029589	0.11595	0.017469	0.47266	0.2172	0.016215	0.88198	0.73332	-0.13723	0.55044	-0.56147	-0.87402	-0.39405
-0.65679	0.31626	0.034983	0.14667	-0.079946	0.40179	-0.56688	0.65124	-0.34652	-0.42177	0.39709	-0.31088	0.6521	-0.39286	-0.99045	0.70738	-0.062591
-0.22611	-0.089137	0.27071	0.0485	0.6839	0.18367	0.33864	0.44613	0.52789	-0.66334	-0.40849	-0.63748	0.24883	0.36161	-0.99523	-0.42554	0.14031
-0.6195	-0.1638	0.16825	0.9757	0.67308	-0.58231	-0.10515	0.73753	0.82818	-0.26734	-0.82864	-0.26088	-0.29807	0.0088064	0.35869	0.66378	0.50484
-0.7812	-0.039423	0.84164	-0.050262	-0.45891	0.37323	0.40593	-0.27227	-0.19967	-0.29504	-0.13257	0.12401	-0.68157	0.68008	-0.10331	-0.087839	0.83717
-0.42424	0.074404	0.10756	0.55824	0.61989	0.46571	0.067247	0.68387	-0.30793	-0.37423	0.99625	0.029662	0.3616	0.094894	-0.77648	0.7575	0.1061
-0.55089	-0.0044366	0.32965	0.7145	0.45039	0.21055	-0.44088	-0.060396	0.47479	-0.13317	-0.2896	-0.38356	0.36306	0.83918	-0.96092	-0.44175	-0.35483
-0.32611	-0.22885	0.58122	-0.82397	0.44105	-0.14248	-0.0822	0.61273	-0.3448	-0.93554	-0.53091	0.67496	0.36253	0.72669	-0.30322	0.89287	0.35471
-0.93116	0.068484	0.77019	0.96151	-0.78409	0.4276	-0.14298	0.106	0.74729	0.20135	-0.20697	0.26661	0.4036	0.53375	-0.90186	0.17256	0.02283
-0.50437	0.27219	-0.26002	0.9889	0.62444	0.30164	0.12705	0.17871	-0.21153	0.21138	0.34495	-0.32834	-0.44068	0.95417	0.90681	0.60716	0.11867
-0.50117	-0.15512	0.22103	-0.093616	0.74579	-0.070522	0.36657	0.56523	-0.31858	0.42724	0.029456	0.49456	0.037485	0.62005	-0.73222	-0.42404	-0.25143
-0.74867	0.039448	0.73942	0.67975	-0.2622	-0.15984	-0.53571	0.44281	0.48248	0.15611	-0.51889	-0.51295	0.33528	0.0013692	-0.91546	0.081603	0.11758
-0.86571	0.032003	0.39233	0.2424	-0.42675	0.18442	-0.83611	0.38758	0.33438	-0.42264	0.26003	-0.27648	-0.28152	0.14722	-0.41789	-0.63979	-0.21992
-0.71978	0.076471	0.827	0.79134	-0.015474	0.42934	0.057736	-0.0010606	-0.23634	-0.13895	-0.86523	0.18845	-0.095141	0.26744	-0.84594	-0.1875	0.49091
-0.68861	0.15432	0.09783	0.7413	0.15592	0.036115	-0.58512	0.26058	0.80829	-0.30072	0.18411	0.42299	-0.093246	0.96526	0.060435	0.48558	0.03843
-0.28547	-0.11872	0.61987	-0.079189	0.76445	-0.7574	-0.090046	0.7693	-0.31382	-0.67463	-0.1726	0.13436	-0.17047	-0.37872	-0.29426	-0.64924	-0.2147
-0.50228	0.098936	0.71849	0.92541	0.44354	-0.13369	-0.95847	0.3958	-0.55209	-0.31652	-0.28885	0.44006	-0.1576	-0.093901	-0.56133	0.10357	0.25579
-0.63795	-0.047119	0.99705	-0.19467	-0.076363	-0.19364	-0.088675	0.47959	-0.59544	-0.69418	-0.020913	0.32992	-0.50562	-0.073681	0.21435	-0.58734	-0.090364
-0.45706	-0.0014507	0.75184	0.1842	0.61361	-0.49995	0.21645	0.46376	-0.72519	-0.94255	-0.91965	-0.17652	0.075418	0.34189	-0.15044	0.75876	0.29107
-0.3644	0.16244	0.52902	-0.010074	0.28581	-0.34046	0.63425	0.38043	0.21722	-0.035679	-0.8919	-0.66247	0.76764	0.5	-0.86781	0.89465	0.00019255
-0.034059	-0.055376	0.41209	0.43658	0.99628	-0.70488	0.5221	0.54229	0.69641	-0.23917	0.043336	0.24146	-0.017926	0.48568	-0.27373	0.56183	0.1844
-0.83292	0.017864	0.09147	0.84643	0.25961	0.058184	-0.39072	0.33269	0.7201	0.18613	-0.79642	-0.192	0.16193	0.66148	-0.085934	0.46373	0.16849
-0.2802	0.29207	0.29133	0.38861	0.28702	-0.23379	-0.46325	0.37698	0.46467	-0.44485	0.54057	0.087411	-0.29974	0.7447	-0.23165	-0.50243	-0.39021
-0.29653	0.21137	-0.16141	-0.45248	0.30125	0.30405	0.68743	0.17264	-0.2359	-0.33055	0.43424	-0.29724	-0.41248	-0.10196	-0.37777	-0.57846	0.29727
-0.26949	0.062052	0.43613	0.36987	0.75578	-0.29056	0.27983	-0.22259	0.023932	-0.46623	-0.60429	0.11865	-0.032592	0.95249	-0.15556	0.94642	0.95327
-0.18528	-0.00019022	0.47068	-0.63557	0.43389	-0.23354	0.6605	0.31111	0.060126	-0.96339	-0.5675	0.17863	-0.77452	-0.12185	0.273	-0.033837	0.80791
-0.23354	0.16077	0.945	-0.27143	-0.020426	-0.49056	0.15783	0.56993	-0.099623	-0.097809	-0.36544	0.69792	0.45359	0.66311	-0.45363	0.14232	-0.3947
-0.27919	0.020982	0.33585	0.69079	0.46469	0.11992	-0.39798	0.43943	0.70485	-0.028529	0.087235	-0.15416	-0.1874	-0.13153	-0.38263	-0.72562	-0.0012278
0.43858	0.30071	0.64324	0.2945	0.60525	0.24884	0.04366	0.14176	-0.16967	-0.67743	0.276	-0.69393	0.12737	-0.41186	-0.79853	-0.14579	0.40856
-0.53369	0.065888	0.35162	-0.31953	-0.095983	0.29748	0.4316	0.42703	-0.051216	-0.33413	-0.37788	-0.058332	0.0016158	0.17651	-0.49237	0.21862	0.48199
-0.75706	0.13301	0.47198	0.38493	-0.4965	0.10625	-0.027623	0.9192	0.59005	-0.12313	0.18757	0.58319	-0.31012	-0.37936	-0.62865	-0.29687	0.25511
-0.7567	-0.065999	0.91979	-0.57456	-0.59501	0.43688	-0.51178	0.68597	-0.45646	-0.64831	-0.16144	0.090459	0.069628	0.5315	-0.7199	-0.33211	-0.21098
0.16117	0.19328	0.7855	-0.36327	0.50237	-0.59421	0.44606	0.23571	-0.010306	-0.10186	0.12887	0.90302	-0.30303	-0.13662	-0.14184	-0.80556	-0.0048359
-0.96679	0.28771	-0.030597	0.14919	-0.34805	0.23597	0.73417	-0.25146	0.071225	-0.66686	-0.79317	-0.61837	-0.73253	-0.21905	-0.62254	-0.60976	0.72613
-0.12282	-0.15396	0.86029	0.33454	0.55864	0.6179	0.83018	0.43334	-0.64481	-0.76055	0.10873	0.68474	-0.54629	-0.10233	-0.09982	-0.25838	0.29967
-0.67289	-0.10724	0.46675	0.2528	0.020404	0.97418	0.78111	0.76903	-0.92208	-0.34548	0.5169	0.2384	-0.27928	-0.45491	-0.12874	0.055148	0.48931
-0.69718	0.2222	0.42504	0.51528	0.0097098	0.67133	0.53622	-0.14419	-0.34931	-0.29823	0.093403	0.026746	-0.47068	0.87247	0.024889	-0.53909	-0.1261
-0.79671	0.082115	0.056732	-0.19653	0.43448	-0.78351	-0.13864	0.31278	-0.13283	-0.96677	-0.12029	-0.46866	-0.042216	0.3412	-0.21328	0.83409	0.41559
-0.49862	0.040839	0.59985	-0.39359	0.38934	0.11933	0.45545	0.228	-0.78383	0.060845	-0.46473	-0.66517	0.36641	0.8704	-0.4799	0.74811	0.40829
-0.75636	-0.16875	-0.13291	-0.15793	0.65474	0.54857	-0.039512	0.52996	-0.69975	-0.14391	0.086897	0.38899	-0.022373	-0.16137	-0.38638	0.0055204	0.45196
-0.23592	-0.089728	0.97891	0.19864	-0.056697	0.38178	0.38867	0.5917	-0.10535	-0.86547	-0.55029	-0.059908	0.079378	-0.19004	-0.91953	0.14325	0.36454
-0.22394	-0.036518	0.59041	-0.49097	0.46461	0.30659	0.099319	0.63951	-0.63365	-0.34496	-0.32836	-0.51074	0.050965	0.50932	-0.12351	-0.18999	-0.19021
-0.77986	0.080591	0.75562	0.021631	-0.29834	-0.46046	0.74919	0.096226	0.32688	0.036179	-0.13979	0.0022786	-0.25491	0.36749	-0.15712	-0.1646	0.33713
-0.52371	-0.030687	0.71941	-0.36667	-0.021824	0.38514	-0.34092	0.66565	-0.54381	0.25677	-0.36087	0.16196	0.39215	0.91604	-0.47827	0.76622	0.20029
-0.82468	-0.18398	0.37845	0.39221	0.60593	-0.25649	-0.14106	0.20087	-0.35924	0.33543	-0.11238	0.36176	0.15951	0.75008	-0.36498	0.40945	0.29606
0.21289	0.26605	0.75255	-0.017869	0.29854	-0.065279	-0.12016	0.66247	0.25692	0.41213	0.10357	-0.42704	0.48384	0.50052	-0.69031	0.3566	-0.063947
-0.5615	0.25377	0.18608	0.016075	0.28911	-0.29231	0.88653	0.26487	0.091314	-0.46876	-0.46419	0.95485	-0.22125	0.1659	0.16562	0.11135	0.34117
-0.58415	-0.069523	0.30717	0.55355	0.68355	0.44659	0.86002	0.71882	-0.50063	0.40289	-0.03811	-0.83295	0.68919	-0.17487	-0.86128	0.84613	0.40807
-0.60295	0.18573	0.53587	0.59754	0.11558	-0.4845	0.48797	0.74413	0.26076	-0.065886	0.35061	0.23994	-0.24498	-0.57588	-0.0075639	0.42333	0.81557
-0.43581	0.088183	0.40795	0.65496	0.67678	-0.18014	-0.69005	0.46877	-0.42754	0.3377	0.13899	0.2743	0.096097	0.34544	-0.39434	0.51022	0.35027
-0.29253	0.082303	0.37096	-0.11407	0.7694	-0.40265	-0.64123	0.78651	-0.60603	-0.94779	0.90972	0.59723	0.13869	0.51099	0.11331	0.79951	-0.022333
-0.049312	-0.13009	0.73307	0.10531	0.79613	-0.74829	-0.88032	0.92654	0.89971	-0.79413	0.97447	0.85381	0.11364	0.70795	-0.36449	0.18922	0.1413
-0.85384	-0.21363	0.39185	0.69064	0.18163	0.38309	-0.47311	0.67158	0.4783	0.48663	0.26577	0.93686	0.33949	0.8592	-0.65643	-0.10721	-0.1524
-0.97397	0.16662	0.48905	-0.69601	-0.55282	-0.65073	-0.067277	0.28421	-0.11574	-0.25623	-0.57721	-0.23763	-0.39007	0.73667	0.36202	0.71746	0.43683
-0.64718	0.16489	0.41872	0.8681	-0.29568	0.78218	-0.081709	0.47391	0.40897	-0.70718	-0.62551	0.12996	0.29374	0.3585	-0.42119	0.56027	0.14655
0.4947	0.19409	0.28845	0.23105	0.89271	0.10329	0.11622	0.86087	0.67953	-0.79258	-0.066953	0.0042307	0.28376	0.38867	-0.18862	0.44705	-0.11957
-0.47091	0.0083409	0.39428	-0.79723	0.68623	-0.89549	-0.1951	0.58111	-0.96503	0.20843	-0.72369	0.25462	0.2996	0.18698	-0.34286	0.84974	0.38404
-0.36367	0.11692	0.63752	0.34827	0.069297	-0.054527	-0.67514	0.1824	-0.082728	0.43809	-0.3881	0.58584	0.14151	0.65934	-0.77789	-0.099477	-0.091224
-0.80746	-0.20122	0.095049	0.45523	0.67455	-0.23116	0.20809	0.034352	0.42321	-0.30261	-0.047655	0.22885	-0.50168	0.33183	0.13793	-0.24447	0.499
-0.74385	-0.047284	0.69636	0.1731	-0.087996	-0.38664	0.538	0.46106	0.29548	-0.87966	0.42531	0.40419	-0.64443	0.18979	0.62111	0.036512	0.10655
-0.60186	0.076571	0.3619	0.8026	0.9601	-0.5193	-0.3989	0.47489	-0.6059	-0.22966	-0.17692	-0.22032	-0.18246	-0.42354	-0.46454	0.47978	0.90401
-0.74156	0.23223	0.67008	0.076283	-0.46883	0.3168	-0.046967	0.3734	-0.55094	-0.492	-0.6858	-0.33417	-0.1068	-0.69691	-0.8984	-0.34476	0.56412
-0.53119	0.14424	0.25627	-0.16634	-0.26405	0.19082	-0.26264	0.14304	0.47807	-0.52161	-0.49772	-0.59478	-0.21317	0.25647	-0.94948	-0.34809	0.49318
