# Supplementary material for: Distinct cellular states determine calcium signaling response
Source: Mol Syst Biol. 2016 Dec 15;12(12):894. doi: 10.15252/msb.20167137 (PMC5199124; doi:10.15252/msb.20167137)
Supplement: Supplementary file 6 — Source Data for Figure 3 [file MSB-12-894-s005.zip › parameterDistributionGroup/parameterDistribution175.csv]

0.045914	-0.29256	-0.45673	0.58761	0.4943	-0.85541	0.37504	0.10716	-0.21238	0.18962	0.11218	-0.090034	-0.88176	0.11375	0.8254	0.18797	0.15675
-0.73365	-0.98305	-0.096468	0.35528	0.53772	0.52354	-0.696	0.51833	0.14003	0.84251	-0.06781	0.69132	-0.51889	-0.34988	0.64616	-0.4815	-0.84116
-0.40191	0.10369	0.28525	0.64283	-0.051131	-0.19448	-0.14354	-0.61555	0.6073	0.86707	-0.9567	-0.04555	-0.29093	-0.38122	-0.57816	0.14431	0.54611
0.18564	-0.04739	0.031475	-0.17244	0.53588	0.79648	0.85845	-0.95792	0.56958	0.6755	-0.1263	0.57789	-0.35241	0.48494	0.02941	0.52998	0.40184
-0.49627	-0.028008	0.25324	0.1802	-0.15953	0.10892	-0.40963	0.14883	0.45897	0.75189	0.92701	0.28217	-0.62198	-0.60532	0.1576	0.47239	0.75366
-0.37614	-0.80035	0.97934	-0.42441	-0.6569	-0.37752	0.40061	0.14762	0.82247	0.40939	-0.40698	-0.43533	0.28321	-0.62393	-0.98778	-0.54848	-0.89672
-0.77226	-0.42532	0.023355	-0.83582	-0.47211	0.041315	0.13394	-0.083432	-0.13694	0.32768	-0.30826	-0.49099	-0.44466	-0.46905	-0.53082	0.24182	0.86336
0.11251	-0.78943	0.54188	-0.4809	-0.14077	-0.17061	0.011506	0.043771	0.39789	0.66854	0.19345	0.93577	-0.97125	-0.83819	0.37053	0.01242	0.61239
0.066162	-0.046154	0.07413	0.32226	0.80219	-0.80721	-0.31016	0.31208	-0.67437	0.60487	-0.77969	0.5109	-0.37942	-0.34608	0.65219	0.075347	-0.62161
0.37772	-0.38008	0.87571	0.86687	0.25127	-0.63961	0.63018	0.2096	0.75113	0.55034	-0.12215	0.35705	0.046363	0.084802	0.12764	0.31247	-0.66425
-0.60612	-0.19885	-0.29856	0.21687	0.53834	-0.10721	0.42086	-0.079023	0.70266	0.48128	-0.87785	0.33981	-0.32253	-0.5771	-0.12116	-0.0014027	0.0099768
0.14895	-0.67304	0.45084	0.23226	-0.65565	0.29449	0.54796	-0.97568	0.48898	0.52272	0.15655	-0.67197	-0.26024	0.012224	-0.43739	-0.1142	0.036097
0.029322	-0.93223	0.48427	-0.60111	0.38273	0.12626	0.46599	0.60588	0.21487	0.53336	0.57818	0.22267	-0.2023	0.17084	-0.47817	0.43221	0.50747
0.81114	0.043215	-0.29804	0.22581	0.63087	0.38303	0.62046	-0.84025	-0.183	0.99319	-0.042855	-0.64165	0.35859	0.5316	-0.71316	0.84965	0.05161
-0.39657	-0.35396	0.010005	0.25043	0.18243	0.54317	-0.29793	-0.13582	0.0052578	-0.050635	-0.33895	0.29147	-0.79664	-0.92324	0.58386	-0.16332	-0.041147
-0.10719	-0.62653	-0.42936	-0.16079	0.99305	0.83453	0.88642	-0.47665	0.89064	0.65877	-0.07859	-0.78841	-0.064836	0.84702	-0.17906	0.098131	-0.38137
0.42095	0.037487	0.9665	-0.97977	0.039573	-0.82811	-0.69551	0.52962	-0.31431	-0.028183	0.51131	0.37688	-0.50551	0.15279	0.86936	0.43961	-0.28615
-0.72561	-0.21587	0.56399	0.39804	-0.75335	0.83308	-0.0065786	0.21843	0.49033	0.9599	-0.21983	-0.50028	-0.92227	-0.019258	0.23354	-0.36992	0.26368
-0.12614	0.024906	0.61942	-0.53722	-0.63415	0.68766	0.11969	-0.16323	-0.2025	0.37904	0.32415	0.84166	-0.41657	-0.33329	-0.038012	-0.54153	-0.45225
-0.066697	-0.0034132	-0.4876	0.08905	-0.18497	0.70011	-0.09353	-0.089588	-0.33288	0.44198	0.74576	-0.41363	-0.065626	-0.64992	0.35546	0.48701	-0.52002
-0.33035	-0.54432	0.9804	-0.4681	-0.18425	-0.39218	0.85451	0.52562	0.54084	0.79687	-0.19726	0.87948	-0.065755	-0.59939	-0.92934	-1	-0.71709
-0.025053	0.029662	0.18994	0.023397	0.25919	0.19556	0.14294	-0.057267	-0.22361	0.52677	-0.82532	0.45562	-0.40803	0.26331	0.061954	0.78893	0.73947
0.34804	-0.60121	0.18589	-0.31892	-0.70595	0.89006	0.19427	-0.28917	-0.21917	-0.087905	0.43383	-0.49822	-0.39833	-0.97269	0.044877	-0.053612	-0.066871
-0.8119	-0.23698	0.30984	-0.78218	0.98088	-0.98237	0.67321	-0.57125	-0.689	0.25538	0.29568	0.17388	-0.29476	0.1876	-0.21093	-0.40269	-0.35168
-0.36178	0.26898	-0.63885	-0.052378	0.023426	-0.34917	0.41004	-0.6883	0.62415	0.65523	-0.6905	-0.51379	-0.79748	0.10521	0.55249	-0.2646	-0.11147
0.27814	-0.29428	0.86524	-0.57731	-0.50464	0.24825	-0.30772	0.59093	0.077136	0.1544	0.78605	0.74647	-0.15741	-0.42232	-0.73055	-0.33615	-0.11287
-0.37329	-0.42083	-0.15049	-0.34509	0.55668	0.38171	0.22577	0.23762	0.17218	0.10294	-0.52886	0.62958	-0.25315	-0.36134	0.58311	0.83514	-0.055642
0.0019699	-0.11237	-0.56316	-0.69903	-0.27112	0.059762	0.34646	-0.28563	-0.040412	-0.029935	0.16974	0.098735	-0.49314	-0.19978	0.18213	0.98554	0.94342
-0.50725	0.079558	0.20578	-0.36301	-0.11752	-0.36905	0.68415	-0.55865	0.13198	0.45733	-0.083695	-0.25141	0.030103	-0.50985	-0.36103	0.21633	-0.24701
-0.82979	0.25111	-0.70855	0.39275	0.47852	0.37352	-0.45204	-0.20925	0.0086387	0.54883	0.093366	0.74051	-0.45233	-0.48687	0.0038085	-0.50796	-0.45047
0.014531	0.048497	0.23697	0.91989	0.17078	-0.97472	-0.88544	-0.19092	0.45461	0.94401	0.26204	-0.34824	0.57788	0.86589	-0.01844	0.83356	-0.98422
0.24017	-0.9155	-0.77715	0.16385	-0.87803	0.90466	0.23804	0.47386	-0.34586	0.46213	0.36064	-0.87802	-0.39912	-0.64615	0.35649	-0.1437	-0.52572
-0.17375	-0.3011	0.21996	-0.86871	0.43598	0.83842	-0.9607	-0.43123	-0.21824	-0.032918	0.86548	0.097629	-0.57582	0.97891	0.3415	0.70837	0.72702
-0.31319	-0.52112	0.27607	-0.61622	0.7764	0.16089	0.87757	0.8778	0.3868	-0.10957	0.77127	-0.80744	-0.42756	0.40106	0.39277	0.5478	0.15685
-0.8264	0.32822	0.034288	-0.31555	0.07618	0.59952	-0.71341	0.12404	-0.86179	0.51938	-0.59588	-0.061983	-0.7843	0.90039	0.71754	-0.43768	-0.46731
0.69338	-0.20872	0.26389	-0.17817	-0.01655	0.036113	0.87972	-0.097132	-0.44125	0.57054	0.92971	-0.54804	0.10968	-0.99768	-0.28059	0.70231	0.0129
-0.18545	-0.13454	0.34436	0.043796	0.28958	0.092093	0.13755	-0.24437	0.026604	0.21539	0.2981	-0.33328	-0.61973	0.10972	0.14378	-0.6439	-0.35098
-0.57442	0.22616	-0.11188	0.6012	0.75993	0.99535	0.10401	-0.16485	-0.56614	0.87634	0.10366	-0.049599	-0.40365	0.90826	0.36391	-0.44135	-0.78536
-0.28146	0.10009	0.16948	-0.15385	0.21768	-0.87949	-0.40235	0.046531	-0.74815	0.31123	-0.30798	0.29701	-0.44307	-0.13327	0.6315	-0.10528	-0.70408
0.3969	-0.79766	0.21921	0.067268	0.27941	-0.72986	-0.23632	0.54861	0.33316	0.70744	0.36654	0.30768	-0.50571	-0.22547	0.57435	0.19211	-0.2137
-0.87218	-0.32349	-0.31858	0.14228	0.23646	-0.23299	-0.83561	0.46286	-0.73239	0.67949	0.33198	-0.36201	-0.55133	-0.027584	0.8	-0.29336	-0.74841
0.10644	-0.30303	0.65516	-0.7196	-0.017761	-0.38096	-0.67086	-0.61895	-0.85066	0.60571	0.31487	-0.45724	-0.73079	-0.93751	0.2457	-0.049506	0.33115
-0.23275	-0.22476	0.2378	0.22831	-0.7773	-0.46852	-0.74161	-0.069014	0.20467	0.62306	0.4587	0.60756	-0.27379	-0.73173	0.12406	-0.62185	-0.99255
-0.73376	0.073705	0.72374	-0.1984	0.32075	0.765	0.87139	0.4076	0.10143	-0.33278	-0.35456	0.21255	-0.25634	-0.55107	0.39222	0.50827	-0.22271
-0.39331	-0.23602	-0.52502	0.17922	-0.83013	-0.43997	-0.27815	0.67719	-0.8328	0.99426	0.32439	-0.49889	-0.51142	-0.4248	0.34324	-0.83019	-0.92112
-0.13198	-0.17511	0.068798	-0.739	0.35855	0.013881	-0.94245	0.072723	0.66125	0.78969	0.49989	-0.82751	-0.10077	0.91143	0.0063187	0.15531	-0.40408
-0.80745	-0.35034	0.072427	-0.33631	-0.83345	-0.44125	0.96838	0.62269	0.43989	0.35064	0.16254	0.47578	-0.59499	-0.36024	0.50877	0.081735	-0.055815
0.57621	0.11976	0.17094	-0.5664	0.27907	-0.02932	-0.5708	-0.98286	-0.46196	0.40942	0.31788	0.28283	-0.33786	-0.24089	0.22829	0.027067	-0.37871
0.095646	-0.7701	0.21297	0.27061	0.37949	0.34915	-0.60168	0.15078	0.1132	0.068919	-0.97207	0.25906	-0.66166	-0.56903	0.2448	0.26158	0.46879
-0.73166	-0.15515	-0.55897	0.29776	-0.35458	0.50859	-0.31675	0.26035	-0.24752	0.64084	-0.70375	0.5848	-0.19027	-0.5496	0.1091	-0.50381	-0.95998
0.57841	-0.28856	0.90487	0.012183	0.40329	-0.53529	0.82205	0.051526	0.077938	0.34641	0.24676	0.19489	-0.37038	-0.84925	0.77761	0.80275	-0.023254
-0.67406	0.055264	-0.11859	0.19139	0.75252	0.2292	-0.32686	-0.70342	-0.1723	0.47255	-0.40306	0.048552	-0.38065	0.41859	-0.10319	-0.16085	-0.070376
-0.055806	-0.42218	0.75739	-0.098333	-0.15646	0.18418	-0.31391	0.83509	0.28516	0.58891	0.54547	0.014933	-0.11543	0.044566	0.32224	0.19072	-0.62643
-0.40157	-0.46354	0.082198	0.11257	-0.6856	0.15061	0.090313	-0.15107	0.33315	0.52202	-0.44223	0.85663	-0.41305	0.31192	0.65695	0.45588	-0.14423
-0.13013	-0.69259	-0.34447	0.6626	0.11321	0.16387	0.0040339	-0.32865	-0.0070832	0.83627	-0.23578	0.56903	-0.019346	0.54194	-0.63109	0.28669	0.1196
-0.31753	-0.76554	0.47262	0.98847	-0.56874	-0.54186	0.9006	-0.44107	0.86003	0.47255	0.24782	-0.48815	-0.35769	-0.24625	-0.40968	0.28105	0.56577
-0.24604	-0.43743	0.011149	-0.23202	-0.5017	-0.11419	0.82267	0.40994	0.20121	0.86109	0.44751	0.09007	-0.55579	-0.1234	-0.28811	-0.24279	0.32341
0.64928	0.18529	-0.045359	-0.54852	0.22495	0.87041	-0.70308	0.4093	0.018064	-0.50689	0.62542	0.25071	-0.75292	-0.96213	0.89859	0.41269	0.13122
0.41384	0.12781	-0.53334	-0.12773	-0.90453	0.78474	-0.71172	0.18461	0.25277	0.77828	0.50111	-0.46132	0.58053	0.096083	-0.79954	0.39699	-0.66339
-0.34686	-0.19082	-0.67548	0.87577	-0.038657	0.77239	0.36592	-0.79901	-0.086394	0.49554	-0.9263	-0.3119	-0.26756	0.23797	0.46875	0.66714	-0.049994
-0.78663	-0.86137	-0.33911	-0.80763	0.31278	-0.37398	0.19329	-0.18803	0.93863	0.46665	0.14601	-0.71274	0.4373	0.34618	-0.041763	0.89322	-0.64597
-0.16602	0.031255	-0.056802	-0.56883	0.38636	0.89011	-0.26805	0.29393	0.36788	0.31268	-0.18599	-0.39455	-0.58916	0.89794	0.77659	-0.12141	-0.57529
-0.16996	-0.33695	0.16265	0.41557	-0.28708	0.89376	-0.81961	0.047875	0.74369	-0.45319	-0.20218	0.3951	-0.4057	-0.88181	-0.099043	0.24348	0.3523
-0.32766	-0.13758	-0.12942	0.037715	0.72588	0.17882	-0.20361	-0.58349	-0.37406	0.62889	0.27998	-0.65492	0.039881	0.044184	-0.19658	-0.23491	-0.8355
-0.1419	-0.42965	-0.53814	-0.7094	0.1106	0.052233	0.15531	-0.57859	0.062454	0.20481	-0.14893	0.93105	-0.33539	-0.11975	-0.52038	-0.9996	-0.615
-0.6411	-0.051585	0.48847	-0.10718	-0.75762	0.45606	0.4787	0.59526	-0.019845	0.21776	0.048931	0.04339	-0.39497	-0.74167	0.51287	0.093355	-0.37438
-0.81649	-0.37384	0.2386	0.015076	-0.25909	0.48418	0.15065	-0.89295	0.14159	0.55313	-0.10126	-0.01794	-0.088076	0.76579	-0.028104	0.68366	0.11839
-0.57593	0.18124	0.037385	-0.43807	0.6867	0.13814	0.20347	0.30204	0.79758	-0.3846	0.18469	-0.53008	-0.55581	0.85817	0.44251	-0.38988	-0.53083
0.40857	-0.47034	0.020448	-0.34315	0.64668	0.14359	0.48356	-0.055198	0.99351	0.41285	-0.0056685	-0.14722	-0.055045	-0.039266	-0.6656	0.73633	0.74729
-0.16001	-0.37091	0.16229	0.20566	0.31177	0.73237	0.61375	-0.3797	0.92048	0.52717	0.1687	0.17151	-0.43616	0.50857	-0.65511	0.18588	0.87887
0.031158	-0.12742	0.32141	-0.38491	-0.0027904	0.63648	-0.01991	0.19474	0.38974	0.63815	0.36213	0.28015	-0.41224	-0.88079	-0.0065485	0.14076	0.11921
-0.59932	-0.13327	0.54747	0.30945	0.33489	0.75649	0.8242	-0.32252	0.19749	0.1696	-0.051424	0.12389	-0.28764	-0.03845	0.45617	-0.21431	-0.80618
-0.59232	-0.33273	-0.77724	0.028793	0.27337	0.78038	-0.75382	0.61108	0.84113	-0.13666	-0.057478	-0.4556	0.23088	-0.39256	-0.40919	0.0070069	-0.80762
-0.33898	0.053427	0.02277	0.50455	0.76675	0.92739	-0.42201	0.071063	0.81167	-0.077275	0.59862	-0.27835	-0.19238	-0.032252	0.87583	0.32827	-0.86564
0.37916	-0.12904	-0.11903	0.30052	0.59764	-0.41005	0.66245	-0.080735	0.70577	0.30118	-0.14631	0.56188	-0.62375	-0.92174	0.50562	-0.85969	-0.92188
-0.030046	-0.21994	0.27214	0.59396	0.57883	0.083216	0.61205	0.33736	-0.74589	0.54472	0.32848	-0.088399	-0.80825	-0.28191	0.68026	-0.84468	-0.72814
-0.098216	-0.23886	0.73564	-0.064112	0.42535	-0.28529	0.87417	0.58378	0.99955	0.54146	0.0026774	0.08607	-0.59398	0.28817	-0.90469	-0.95319	0.26142
0.063424	-0.89749	-0.34846	-0.57924	-0.2409	-0.093147	0.22135	-0.98596	-0.44187	0.95473	0.26327	-0.15953	0.07457	0.54657	-0.25107	0.33507	-0.30301
0.2842	-0.44569	0.8507	-0.091646	-0.1849	0.64834	0.3012	0.8062	0.45199	-0.1059	-0.0089093	-0.33176	-0.11095	-0.39612	-0.4592	0.80597	0.70385
-0.4308	-0.47054	0.13623	0.37113	0.89213	-0.25362	-0.8266	-0.02193	0.27418	-0.13566	0.20855	0.22433	-0.79798	-0.52449	0.25499	-0.69152	-0.25439
-0.59776	-0.85549	-0.36607	0.10561	0.57218	0.48545	-0.65778	0.49952	-0.58313	0.91532	-0.71543	-0.56743	-0.37312	-0.48189	-0.18736	0.48813	0.61379
0.17122	-0.67836	-0.17786	0.51907	-0.51435	-0.79658	0.76902	0.049517	0.81782	0.9134	-0.64486	0.2276	-0.24949	0.80752	0.47724	0.7165	-0.029279
0.38358	0.16432	0.82185	-0.86877	0.27785	-0.42535	-0.7985	-0.3933	0.31021	-0.068848	-0.62807	0.1954	-0.45278	-0.9482	-0.022289	0.57197	0.70384
-0.48886	0.26339	-0.65403	-0.74301	0.62489	0.077624	-0.49042	-0.87226	0.1651	0.32854	0.34477	0.14325	-0.6546	-0.010421	0.56067	0.65376	0.55035
0.078632	-0.3092	0.58365	0.02174	-0.5051	0.1713	-0.065429	-0.17068	0.66582	0.08723	-0.30959	-0.42178	-0.61197	-0.60491	0.29449	-0.11356	-0.011367
-0.37467	0.20875	0.20491	-0.089373	-0.8253	-0.081639	0.79107	-0.42849	0.44654	0.43066	-0.55063	0.30976	0.030223	-0.86994	-0.094369	0.79917	0.013489
0.44617	0.19603	0.70088	0.34984	-0.30388	-0.55515	-0.63793	0.39504	-0.30775	0.86678	0.62071	0.27701	-0.092761	-0.27721	0.81124	0.94897	-0.48136
-0.041512	-0.24706	-0.38916	-0.21464	0.69611	-0.083491	-0.066717	0.35753	0.89982	-0.11937	-0.40531	0.02803	-0.55962	-0.1456	0.23983	0.57949	0.59197
-0.22628	-0.24062	0.19062	-0.35489	0.49872	-0.83716	0.11587	-0.18289	0.31839	0.6548	0.48872	-0.38824	-0.19717	0.73632	0.73168	0.47944	-0.58014
-0.50425	-0.67112	-0.21033	-0.44718	0.64031	0.96031	0.26393	0.087216	-0.025886	0.30796	0.61237	0.52301	0.12288	-0.99476	-0.79087	0.079854	-0.17348
-0.30078	-0.73824	-0.053107	0.24082	0.69814	-0.08845	0.73536	0.14764	0.18354	-0.028039	-0.84351	0.92218	-0.41598	-0.721	0.91321	0.26392	-0.64255
0.67894	-0.56563	-0.12717	-0.15092	0.23746	-0.16333	0.26961	-0.0092612	0.50869	0.64504	-0.87765	0.25752	-0.46538	-0.12607	0.65311	0.28305	-0.25716
-0.25307	-0.35991	-0.88447	-0.41641	0.23636	0.21396	0.94276	-0.25412	0.085008	0.19553	-0.39652	0.016505	-0.52018	0.33723	0.11563	0.24589	0.31872
-0.33841	-0.43563	-0.4011	-0.66325	0.74702	0.94129	0.32781	-0.44819	0.38595	-0.4588	-0.47266	-0.80096	-0.10864	-0.97046	-0.20185	0.046033	-0.27859
-0.493	0.11278	-0.16061	-0.11983	0.43354	0.2701	0.74812	-0.2821	0.76405	-0.073799	-0.069335	0.51058	-0.43705	-0.87765	-0.2974	0.023641	0.33297
0.39043	-0.91617	0.23863	0.74344	-0.40035	-0.014397	-0.15189	0.97244	0.39697	0.26544	0.84422	0.30397	-0.49809	-0.76854	0.69476	0.77193	0.17506
0.040715	-0.93902	0.0053206	0.1376	0.84543	-0.44226	-0.21766	-0.14599	0.81833	0.82217	-0.50048	-0.070523	-0.39044	-0.043147	-0.47468	-0.703	-0.29147
-0.93112	0.11906	0.52969	-0.73118	0.22254	0.91677	-0.72899	0.65888	0.085768	-0.094443	-0.27833	-0.20356	-0.49084	-0.64814	-0.12	-0.12731	0.18749
-0.55761	-0.21237	0.31794	-0.52592	-0.65104	0.67581	0.24597	-0.31883	0.098704	-0.17826	-0.37951	0.68577	-0.34808	-0.2151	0.27664	0.72534	0.34236
-0.5111	-0.7311	0.04702	-0.32004	0.23039	0.17249	-0.64339	0.58739	-0.054311	0.89799	0.6275	-0.96118	-0.44895	0.30481	-0.11434	0.58793	0.71825
-0.012817	-0.92342	-0.4653	-0.84886	-0.46422	0.96864	0.29002	0.4056	1	-0.26416	0.76723	-0.59032	0.45133	-0.73476	-0.82548	0.32862	-0.46459
-0.65683	-0.93415	0.57182	0.52174	0.33194	-0.12856	-0.68114	0.21742	-0.059557	0.25482	-0.37563	-0.40173	-0.46168	0.00031816	0.58296	-0.4687	-0.88563
0.046154	-0.89238	-0.44646	-0.25534	0.31197	-0.52764	-0.3406	0.36139	-0.034279	0.30755	0.65303	0.54915	-0.30289	-0.84244	0.01414	-0.54196	-0.787
-0.95024	-0.32362	0.48376	-0.85655	-0.77607	0.75354	-0.37194	0.69622	-0.15839	0.21237	0.16928	-0.38145	-0.3073	0.071675	0.37947	-0.10967	-0.61418
0.51752	-0.267	-0.14565	0.34852	0.54236	-0.79579	-0.61969	-0.14252	0.059108	0.55792	0.48476	0.58902	0.20344	-0.68712	-0.15558	0.079673	-0.91981
-0.69678	-0.021909	-0.31365	-0.99849	0.073037	0.99254	-0.13678	0.16037	0.21196	-0.60148	-0.41338	0.53334	-0.021318	-0.75969	-0.34447	0.81377	0.45758
-0.9334	0.31101	-0.21057	-0.32465	-0.55278	0.5428	-0.63778	-0.71546	0.066059	0.049327	-0.56427	-0.56885	-0.73276	-0.27788	0.72076	0.51977	0.43679
0.2182	-0.069339	-0.38711	0.98085	0.62043	0.35296	-0.67262	-0.47091	-0.11791	0.7306	-0.64321	0.39155	0.25791	-0.034001	-0.71349	-0.18675	-0.74451
0.35963	-0.025948	-0.072817	0.25171	-0.97169	-0.38405	-0.47743	-0.082402	-0.37899	0.83196	-0.13139	-0.23529	-0.73437	0.1407	-0.18	-0.045489	0.69304
0.40797	-0.43421	0.095014	0.10238	0.020176	0.075814	0.41133	0.16998	0.9779	0.19225	-0.16498	-0.41862	-0.41148	0.38969	0.45959	0.51309	0.017814
-0.40298	-0.45733	-0.35754	-0.052361	-0.51046	0.49441	0.04543	-0.76192	0.97873	-0.068407	-0.82542	-0.04334	0.26409	-0.025127	-0.79032	-0.15064	-0.71348
0.4296	-0.28584	-0.37245	0.025458	0.70938	-0.90758	0.8012	0.13193	-0.18907	0.71293	-0.17677	0.95545	-0.77826	-0.33718	0.025449	-0.6065	0.05374
0.69906	-0.099178	-0.35888	-0.45312	0.87681	-0.14418	-0.6121	-0.29684	-0.66002	0.66974	-0.18082	-0.32705	-0.10757	-0.71894	0.099495	0.50791	-0.20063
