# Supplementary material for: Distinct cellular states determine calcium signaling response
Source: Mol Syst Biol. 2016 Dec 15;12(12):894. doi: 10.15252/msb.20167137 (PMC5199124; doi:10.15252/msb.20167137)
Supplement: Supplementary file 6 — Source Data for Figure 3 [file MSB-12-894-s005.zip › parameterDistributionGroup/parameterDistribution176.csv]

0.15029	-0.028162	0.73299	0.85195	0.89358	0.12309	-0.074399	0.36862	0.46145	-0.7909	0.3563	0.071242	-0.074064	0.054302	-0.65705	0.52704	0.48392
-0.94173	-0.080041	-0.11369	0.61218	0.90038	0.37338	-0.35065	0.57452	-0.3216	0.065164	-0.1107	0.40466	0.46731	0.77448	-0.6763	0.51248	-0.47074
-0.84944	-0.28799	0.62002	0.38534	0.0037835	0.27418	0.7701	0.76767	0.093067	-0.1122	-0.7543	0.48105	-0.036552	0.40571	-0.37118	0.5886	0.24081
-0.69523	0.19092	-0.022935	0.62741	0.73338	0.45572	-0.20979	0.68057	-0.11515	-0.60835	-0.49952	-0.34026	-0.17673	0.19525	-0.3443	-0.60308	-0.5602
-0.9601	0.07752	0.39869	0.69036	-0.28111	0.025243	-0.18737	0.20477	0.8138	-0.57906	0.17933	0.46943	-0.67356	-0.040033	0.25679	-0.5217	-0.14235
-0.42432	0.12326	-0.086337	0.22468	0.57353	0.16145	-0.43976	0.48901	0.43553	-0.52948	-0.36648	-0.057209	-0.24164	-0.49288	-0.85377	-0.60149	-0.0030303
-0.35699	0.053757	0.66141	0.4248	0.54525	-0.12108	0.80329	0.016084	0.3933	-0.93069	0.3022	-0.36298	-0.71355	-0.14238	-0.58338	-0.88535	0.327
-0.93703	0.0433	0.55521	0.62952	0.30179	-0.090788	-0.80423	0.50807	-0.25915	0.041061	-0.68977	0.029058	0.12927	0.54814	-0.19729	0.42702	-0.2999
-0.46359	-0.21896	0.94172	-0.16989	0.1095	0.037538	0.10161	-0.018327	-0.37234	-0.38839	-0.35812	0.32667	-0.55218	0.24066	-0.22129	0.078979	0.64499
-0.96133	-0.17785	0.73507	-0.96324	-0.1773	-0.26104	0.40959	0.58972	-0.67067	-0.35399	-0.57384	-0.96556	-0.38109	0.48603	0.022618	0.36868	0.4468
-0.8115	0.28352	0.19834	0.78087	-0.11845	0.97817	0.0084705	0.31218	-0.14452	-0.46834	-0.095139	0.50709	0.026096	-0.34118	-0.60942	0.6562	0.46007
-0.94422	0.36977	-0.45349	-0.3538	0.55542	-0.004099	-0.43762	0.34455	-0.63031	-0.82531	0.088547	0.34941	-0.32477	0.39611	0.31265	0.23637	-0.16462
-0.60971	0.12858	0.96819	0.30409	-0.23909	0.6006	-0.50676	0.10761	-0.57729	-0.31883	-0.68535	-0.068023	0.0082462	0.12219	-0.53446	-0.035315	-0.15209
-0.17901	-0.011582	0.36821	0.68145	0.71986	-0.073439	0.21155	0.19886	0.90303	-0.61759	-0.49251	0.084956	-0.21469	0.98988	0.30506	0.90222	0.27298
-0.28006	0.16199	0.65917	0.73135	0.75304	-0.25807	0.2583	0.080919	0.28676	-0.64927	-0.16796	-0.2805	0.10983	0.65519	-0.51305	-0.22956	-0.54538
-0.87995	0.099297	0.09384	-0.13307	0.37603	-0.10803	-0.23233	0.49807	0.1715	-0.87527	-0.74709	-0.6972	0.34177	0.99058	-0.32256	0.31864	-0.70816
-0.4278	0.2178	0.9876	0.53408	0.026164	0.78897	0.43688	0.57248	-0.98311	0.2164	-0.22168	0.36918	0.30296	0.51416	-0.21435	0.50351	-0.47953
-0.87306	0.038669	0.75224	0.42394	-0.31511	0.36582	0.46749	0.73785	0.29988	-0.46237	0.26877	0.7823	-0.15058	0.3303	-0.27184	0.069069	-0.054822
0.30092	0.075345	0.78823	0.43348	0.53135	0.44696	0.74262	0.33281	0.49313	-0.30847	0.59721	0.61431	-0.3728	0.975	0.073241	-0.014238	-0.1702
-0.36074	0.035421	0.83702	0.47198	0.26127	0.53837	-0.42144	0.59039	-0.4179	-0.67932	-0.14618	-0.5217	0.0068008	-0.26925	-0.62348	-0.1726	-0.35085
-0.48877	-0.037776	0.80173	0.78595	0.31727	0.23669	0.63649	0.068309	0.30046	-0.09886	-0.19104	0.25296	0.1351	0.83155	-0.60229	0.31569	-0.056411
-0.47266	0.021537	0.88191	0.58564	-0.10846	0.56446	0.34004	-0.05811	-0.012865	-0.44315	0.24535	0.79631	-0.66093	-0.17863	-0.1892	-0.38953	0.39714
-0.24538	0.1558	0.52938	0.47056	0.65625	-0.16251	0.27192	0.16307	0.56376	-0.96131	0.99594	-0.27068	0.10752	0.68422	-0.49679	0.68785	0.21869
-0.25564	0.11448	0.24281	0.40726	0.83758	0.7285	-0.96766	0.40172	-0.4105	-0.38545	0.64432	-0.33137	0.099767	0.10439	-0.6936	-0.2634	-0.52238
-0.44607	0.16579	0.92914	-0.33628	-0.24366	0.43613	0.046675	0.32118	-0.74626	-0.52067	-0.63301	-0.3573	0.091493	-0.44199	-0.81573	0.065008	0.069941
-0.74688	-0.017915	0.96093	0.30894	-0.82308	0.27522	0.14965	0.40974	0.64728	-0.27814	-0.44885	0.51303	-0.75288	0.5168	0.69038	-0.22909	-0.081624
-0.81029	-0.33647	0.61187	0.1058	0.46607	-0.45553	-0.31529	0.44161	0.064304	-0.98784	0.45192	0.16958	-0.38678	0.76962	0.036208	0.95172	0.92564
-0.44526	-0.086017	0.55957	-0.08964	0.40851	-0.0079084	0.56046	0.7541	0.19312	-0.33594	0.18619	0.0016295	-0.14504	0.74445	-0.23803	0.58997	0.40596
-0.72969	0.11716	0.15414	-0.31533	-0.01932	-0.054993	0.46959	-0.22167	0.29753	-0.43674	0.65897	0.14567	-0.58789	0.77048	0.032778	-0.4952	-0.064309
-0.10264	0.0007906	0.64441	0.56924	0.64544	-0.052244	-0.0077914	0.50905	0.99183	-0.0014336	-0.96617	0.98476	0.49844	0.97709	-0.85473	0.99362	-0.0031245
-0.3068	0.11638	0.35333	0.19044	0.49261	-0.080825	-0.62484	0.48475	0.39655	-0.43277	-0.32757	0.10205	0.37323	-0.13232	-0.64503	0.40451	-0.29518
-0.98744	0.068619	0.27002	0.99656	0.5012	-0.28569	-0.7934	0.14355	0.77203	-0.57703	-0.87354	0.48439	0.47654	0.22122	-0.94089	0.23576	-0.3167
-0.59855	0.17857	0.16626	0.24188	0.47263	0.70446	0.056329	0.66515	-0.52561	-0.085256	-0.0049507	-0.66761	0.58288	0.03628	-0.92817	0.98785	0.0025593
-0.35821	0.056314	0.22575	0.61794	0.60191	0.56195	0.21786	0.89898	0.80303	-0.5478	0.91701	0.19989	0.2257	0.62309	-0.84301	0.61582	0.31227
-0.84244	0.025697	0.17417	0.31632	0.36157	-0.24157	-0.060957	0.59748	0.22893	-0.21962	-0.58397	-0.40535	0.071078	0.42571	-0.10108	0.55476	-0.22204
-0.29191	0.071497	0.66623	0.67234	0.22384	0.43573	0.72007	-0.259	0.5482	-0.75809	0.33125	-0.26014	-0.44085	0.87721	-0.25474	-0.66928	-0.19741
-0.10985	0.31152	0.44966	0.26772	0.76608	0.26309	-0.21045	0.02156	0.044918	-0.55661	-0.4501	0.74801	0.69864	0.86427	-0.93019	0.90136	-0.38973
-0.81006	-0.073921	0.6446	0.6906	0.074681	0.62802	0.51313	0.35373	-0.59588	-0.3966	-0.74141	-0.29284	-0.64765	-0.84298	-0.28315	-0.55393	0.32048
-0.65771	0.088983	0.24188	0.1601	0.17335	0.55741	-0.56972	-0.01804	-0.067529	-0.48543	-0.24173	0.56964	-0.13152	0.25361	-0.76879	0.13316	0.37809
-0.33697	0.01077	0.74544	-0.54001	0.67849	-0.46867	0.98031	0.42607	-0.86753	-0.71182	-0.29933	-0.564	-0.40312	-0.49578	-0.52147	-0.4232	0.1945
-0.72318	0.39649	-0.2742	-0.42042	0.94458	-0.66477	0.61985	-0.060899	-0.10823	-0.69193	-0.22699	-0.39673	0.44704	0.54052	-0.94488	0.28239	-0.26022
-0.40011	-0.043432	0.79254	-0.36552	0.1486	-0.3184	0.10972	0.31768	-0.33264	-0.65019	0.3325	-0.15667	-0.59593	-0.101	0.048751	-0.79538	-0.43608
-0.029896	0.018436	0.59138	0.32095	0.41393	0.025402	0.0078871	0.68205	0.69421	-0.28029	-0.959	0.36003	-0.39854	0.91924	0.68987	0.62671	-0.024433
-0.83307	0.14217	-0.22535	-0.10132	0.42614	-0.57114	0.13895	0.11798	0.65048	0.1757	-0.34882	0.45992	-0.041009	0.3167	-0.78114	0.3319	0.50092
-0.67955	0.0071409	0.70535	-0.12426	-0.2825	0.37586	0.69359	0.23901	-0.22516	-0.94257	0.77545	0.35882	-0.65415	-0.54306	-0.47049	-0.6097	0.32973
-0.12649	0.10086	0.18077	0.70317	0.83908	0.038902	-0.60141	0.10029	0.69732	-0.99336	-0.088746	0.069219	-0.061183	0.29971	-0.17884	0.29532	-0.17469
-0.78976	0.073516	0.34783	0.78738	0.39795	0.092996	0.49207	0.26335	0.77136	-0.54267	0.8006	-0.45362	0.12787	0.94382	-0.49629	0.071336	-0.34868
-0.71938	-0.09455	0.83649	0.97439	0.10573	-0.040349	-0.41082	0.50077	0.91515	-0.15766	-0.48088	-0.49706	0.71343	0.54684	-0.94091	0.70435	-0.34866
-0.1698	0.015187	0.1761	0.90338	0.9894	0.29471	-0.19242	0.45167	0.70438	-0.84957	0.36222	0.032453	0.089163	-0.035694	-0.74477	0.55226	0.24359
-0.89385	0.0013655	0.60732	-0.18257	0.32392	0.18083	0.17306	0.53382	-0.73598	-0.82515	-0.25088	0.63934	0.14853	0.48833	-0.8981	-0.55515	-0.62499
0.10553	0.057139	0.45137	-0.44494	0.83513	-0.036695	0.79813	0.42253	-0.35121	-0.57021	-0.14423	-0.74881	-0.046422	-0.55859	-0.99479	0.29082	0.6234
-0.90468	0.052673	0.76196	0.62555	-0.37687	0.65998	-0.66415	0.93469	-0.30967	-0.39142	-0.3533	0.17587	-0.10712	0.34549	0.14493	0.77824	0.090643
-0.94892	-0.20305	0.93331	-0.24897	-0.20216	0.20984	0.63505	0.82597	-0.32305	-0.61827	0.69879	0.3391	-0.17104	0.99925	-0.3996	0.03124	0.07221
-0.98437	0.045771	0.17325	0.45394	0.41785	0.15085	-0.42202	0.51278	0.073378	-0.75884	0.02183	-0.68316	0.17953	0.046836	-0.7118	0.34637	-0.12968
-0.76295	-0.057051	-0.10653	0.12426	0.55045	0.68365	0.34822	0.65523	-0.27008	-0.5673	-0.43391	-0.31131	-0.16838	0.88187	0.43903	0.99927	0.26207
-0.72676	-0.052765	-0.063664	0.94013	0.55692	0.91377	-0.063767	0.79858	0.57944	0.031355	0.26969	0.66917	0.19225	0.99161	-0.51284	0.40216	-0.27236
-0.93834	0.037174	0.81359	0.43231	0.14436	-0.16809	0.61431	0.58952	-0.80369	-0.2716	0.83432	0.24645	-0.62665	0.6146	0.49345	-0.62462	-0.65844
-0.042467	0.30445	0.63719	0.57035	0.44694	0.48305	-0.83212	0.62604	0.051033	-0.32509	-0.23258	-0.3435	0.4114	0.33742	-0.78957	-0.1774	-0.7218
-0.74676	0.060069	0.69046	0.52209	-0.033089	0.92624	0.54087	0.84582	-0.15181	-0.90244	-0.19118	0.70244	-0.05513	0.21457	-0.64014	0.53626	0.48518
-0.59233	-0.17269	0.48272	0.93479	0.98389	0.83196	0.68698	0.97634	-0.95836	-0.13891	-0.33478	0.92533	0.29032	0.78027	-0.37706	0.78243	-0.17379
-0.41662	0.11624	0.4806	0.093248	0.35418	0.50807	-0.72719	0.34073	-0.48213	-0.69311	-0.19589	0.13142	-0.37541	-0.50886	-0.67644	-0.086079	0.45683
-0.90349	-0.15909	0.51083	0.63667	-0.0028407	0.83674	-0.31439	0.74559	0.28299	-0.38893	-0.57148	-0.38662	-0.0012204	0.39075	-0.80662	-0.041039	0.16327
-0.26349	0.1559	0.34598	-0.18761	0.58179	-0.11568	-0.11223	0.11624	0.012062	-0.95964	-0.18945	-0.56241	-0.32392	-0.17432	-0.62794	-0.63835	-0.16432
0.13288	-0.016753	0.54391	-0.034033	0.8278	0.79173	-0.039196	0.17338	-0.51097	-0.8863	-0.32446	-0.086901	-0.47623	-0.036314	-0.41366	0.16906	0.86449
-0.80588	0.069292	0.71003	0.65778	-0.25897	0.76299	0.20564	0.83951	-0.15725	-0.51902	-0.085073	0.78233	-0.28397	-0.028362	-0.12338	-0.55741	-0.48107
0.22598	0.22694	0.36928	0.4968	0.53847	-0.064747	-0.74672	0.49659	0.96569	-0.65783	0.014229	0.30128	-0.30748	-0.41476	-0.51287	-0.57669	-0.12475
-0.030166	0.018849	0.86728	0.45276	0.85679	0.093209	0.11687	-0.040539	-0.60831	-0.17167	-0.87809	-0.5499	-0.053393	-0.019479	-0.91173	-0.22316	0.1342
-0.19165	0.29781	0.26253	-0.55084	0.49731	0.088108	-0.21735	0.6214	-0.17612	-0.7569	-0.20774	-0.68023	-0.40245	0.54856	0.22148	0.12088	-0.17043
-0.41019	-0.0082972	0.45509	-0.61749	0.39548	0.23709	-0.41758	0.40778	-0.68321	-0.58049	0.18751	-0.61251	-0.40499	-0.060841	-0.21846	-0.15415	0.18964
-0.19032	0.13834	0.79532	0.80065	0.66545	0.60757	-0.085129	0.81093	-0.40692	-0.61394	-0.54074	0.37125	0.034874	0.084419	-0.47469	0.075041	-0.16273
-0.69521	0.036682	0.44453	0.78019	0.90943	-0.65194	-0.40313	0.56058	0.17607	-0.67705	-0.78835	-0.23697	0.24659	-0.031035	-0.48948	0.88391	0.24287
-0.3164	0.12635	0.44935	-0.092439	0.16355	0.49544	-0.056579	0.46357	0.20973	-0.62222	0.55012	-0.36462	0.025302	0.17359	-0.95854	-0.13639	-0.046875
0.06775	0.20589	0.74127	0.64542	0.53978	0.16047	-0.24997	0.23686	0.29055	0.09454	-0.8004	0.51548	0.4504	0.83612	-0.26438	0.63404	-0.58138
-0.66068	0.044114	-0.36032	0.63789	0.78362	0.92846	-0.039901	0.31338	0.5043	-0.35791	-0.86574	0.89417	-0.072926	0.51102	-0.93014	-0.3057	-0.0020937
-0.78867	0.038904	0.44968	-0.33775	-0.28168	-0.0591	0.10893	0.55642	0.73888	-0.51152	-0.39925	0.59381	0.013378	0.98365	-0.51099	-0.045014	-0.28491
-0.73969	-0.0035793	0.12273	-0.45203	0.26971	0.75538	-0.092532	0.38034	-0.89068	-0.56104	-0.51394	-0.46609	-0.12054	0.31974	-0.33995	0.31777	0.038883
-0.51073	-0.033809	0.62768	-0.42665	-0.082017	0.48813	-0.13497	0.1123	-0.44199	0.050517	0.061352	-0.16966	-0.13263	0.9389	-0.23682	0.33137	0.037911
0.04056	0.074652	0.52395	-0.51297	0.95195	-0.11052	-0.17487	0.41342	-0.65117	-0.93672	-0.21547	-0.12263	-0.26913	-0.28646	-0.80832	-0.50226	-0.025115
-0.095	-0.021244	0.90005	0.49083	0.3704	-0.54043	0.6751	0.085959	0.7043	-0.39464	-0.071102	0.16666	-0.72048	-0.25163	-0.0011106	-0.08364	0.54544
-0.28061	0.12976	0.87486	-0.68246	-0.4861	-0.044578	0.27936	0.095557	0.33029	-0.43194	0.58966	0.43401	-0.53213	0.04527	-0.96324	-0.54137	0.67064
-0.50468	0.28714	-0.53864	-0.68159	0.81684	0.16287	0.0591	0.16036	-0.36612	-0.50288	-0.50354	0.94802	0.40568	0.52937	-0.86345	0.52106	-0.27607
-0.34652	-0.0081868	0.37511	0.93397	0.87788	0.26146	-0.35715	0.95275	0.34664	-0.45152	-0.41802	0.11986	0.31995	0.61156	-0.062657	0.80466	-0.40215
-0.071322	-0.038246	0.70299	-0.20157	0.40001	-0.14718	-0.46947	0.43507	0.35936	-0.29446	-0.36196	-0.17734	0.10189	-0.022387	-0.82139	0.73436	0.70695
-0.78268	-0.020874	0.07895	-0.24563	0.086045	-0.37302	-0.10139	0.15143	0.84409	-0.51721	-0.19274	-0.48934	-0.64417	0.18221	-0.078729	-0.34406	0.37358
-0.34106	0.13959	0.24739	-0.14281	0.42717	-0.092303	-0.58409	0.18426	0.18525	-0.47233	0.2823	0.87733	-0.49098	0.056744	-0.15703	0.10166	0.42606
-0.049027	0.15498	0.56047	0.22093	0.70405	-0.8302	-0.86786	0.23524	0.89481	-0.82815	-0.95567	0.53393	-0.19905	0.33303	0.055589	0.52921	0.22575
-0.78213	0.080614	0.54046	0.52608	-0.037009	0.7785	-0.26246	0.62132	-0.53237	0.31295	-0.18667	0.25093	0.030229	0.58541	-0.53818	-0.38562	-0.71023
-0.18862	-0.073378	0.87094	0.016757	0.11724	-0.29604	0.55384	0.4943	0.77288	-0.35581	0.21016	-0.33777	-0.23296	0.13181	-0.41798	0.18254	0.48742
-0.70318	0.063491	0.37681	0.57532	0.48681	0.21926	-0.55151	0.55158	-0.075573	-0.38965	-0.76872	-0.43789	0.10528	0.084359	-0.79552	0.050539	-0.23301
-0.46754	0.22	0.2393	0.11529	0.47723	0.78023	0.23668	0.44692	-0.74685	-0.78085	-0.59238	0.43745	-0.088147	-0.14998	-0.29571	0.30981	0.14552
-0.33217	0.054228	0.53859	0.91185	0.85999	0.52134	0.33071	0.12607	-0.10245	-0.80597	-0.75915	-0.089262	0.035326	0.72805	-0.23574	-0.007355	-0.41807
-0.22569	0.15247	0.77478	-0.27407	0.16423	0.34095	0.83515	0.50392	-0.06882	-0.026118	0.76563	-0.38328	0.24092	0.86653	-0.61642	0.24395	-0.27792
-0.16146	-0.095511	0.56953	-0.17582	0.34794	0.77806	0.39486	0.37268	-0.37311	0.061712	0.22676	0.0091343	-0.4851	-0.053336	-0.9434	-0.96204	0.10882
-0.31711	0.08315	0.50288	0.35541	0.71151	-0.42295	0.068216	-0.1648	0.58332	-0.78224	0.3546	0.85241	0.39877	0.56693	-0.7215	0.78882	0.11744
-0.55507	0.06671	0.54077	0.78254	0.47757	0.45745	-0.47937	0.18522	-0.4537	-0.93925	0.48084	0.0048179	-0.41874	-0.76331	-0.73478	0.25733	0.93737
-0.54443	0.28404	-0.27108	0.24191	0.38178	0.80267	-0.5318	0.53286	0.30944	-0.26456	-0.13383	0.69411	0.11462	0.3967	-0.91998	-0.61049	-0.58133
-0.74474	-0.24944	0.54894	-0.28918	0.60354	-0.3858	-0.15491	0.021031	-0.57481	-0.41539	0.18342	0.21656	-0.6747	0.91528	0.1693	-0.94358	-0.6019
0.59829	0.22526	0.62818	0.092093	0.97378	0.35424	-0.54291	0.88934	-0.14662	-0.21947	0.47056	0.22149	0.11162	-0.33339	-0.7233	0.81076	0.66517
-0.97168	0.015419	0.8714	0.065384	-0.23364	-0.62851	-0.30955	0.13786	0.17062	-0.39365	-0.40942	0.99853	0.021944	0.60448	-0.51859	0.10422	-0.23707
0.1147	0.29655	0.59428	-0.22405	0.45353	0.3993	0.57285	0.04126	-0.21768	-0.41111	-0.57114	-0.26479	-0.4493	0.07927	-0.66622	-0.84963	-0.0062491
-0.53891	0.1344	0.50881	0.81174	0.33983	0.59003	0.27553	0.6411	-0.38566	-0.41817	-0.98678	0.87743	-0.21316	0.069739	0.034987	0.6355	0.22124
-0.15293	0.21553	0.20908	-0.18812	0.69484	0.1411	-0.80588	0.73189	-0.14676	-0.30049	0.97893	0.42737	0.30671	0.24578	-0.44815	0.85712	0.073376
-0.66071	0.14973	0.19263	0.40115	0.36912	0.13187	0.36448	0.38738	-0.078725	-0.75779	0.76353	0.87475	-0.36592	-0.1924	-0.19753	0.38306	0.52239
0.35694	0.27704	0.024985	0.52469	0.9466	0.94928	-0.097235	0.28693	-0.03049	-0.22755	-0.45833	-0.51706	-0.37907	0.22945	-0.10674	-0.10071	0.049975
-0.16058	0.1589	0.29803	0.41285	0.44102	0.43342	0.42786	0.61036	0.60285	-0.51619	0.5252	0.46679	-0.34201	-0.028992	-0.35594	0.45732	0.8445
-0.56624	-0.19573	0.5495	-0.45099	0.65537	-0.30938	-0.052817	0.67311	-0.69034	-0.52509	-0.053159	0.025508	-0.17713	0.37541	-0.276	0.59459	0.45382
-0.72277	0.08889	0.75968	0.89566	-0.038646	0.27915	0.14092	0.76679	0.022029	-0.27687	0.49275	-0.11752	-0.36341	0.13797	0.12275	-0.43661	-0.55859
-0.81504	-0.052861	0.37748	-0.11663	0.7426	-0.91108	0.66164	-0.1614	-0.49503	-0.20385	-0.54059	-0.12983	-0.52277	0.82171	0.28087	0.42299	0.3841
-0.55139	0.04074	0.28595	0.96602	0.4592	0.5571	0.15896	0.5562	0.46882	-0.53491	-0.90008	0.23642	-0.41972	0.10303	0.0046977	0.051584	0.21872
-0.6812	0.090535	0.59355	0.50881	0.20314	-0.13657	0.27823	0.30034	0.20321	-0.43605	0.30377	-0.36199	-0.43925	0.3418	0.12243	-0.54605	-0.47403
-0.30991	-0.20378	0.71731	0.90134	0.4524	0.28329	0.52075	0.42813	0.97103	-0.43471	-0.36341	0.15841	-0.27502	0.28629	-0.91528	0.10419	0.88599
-0.79736	-0.18792	0.28513	0.16906	0.20365	0.95813	0.43315	0.8643	-0.26748	-0.73617	-0.5143	0.028548	0.037127	0.25496	-0.74788	0.25706	0.12041
-0.34428	0.04264	0.92666	-0.65824	-0.017634	0.42199	0.34363	0.63158	-0.84253	-0.82916	0.65101	-0.34664	-0.30191	0.35247	-0.033954	0.54944	0.31181
0.20921	0.042386	0.67684	0.0066433	0.83054	0.017175	0.65058	0.16393	0.39622	-0.55592	-0.09778	0.99746	-0.14289	0.62618	-0.34221	0.64795	0.66745
-0.68152	-0.19926	0.26215	0.28537	0.95389	-0.24683	-0.28544	0.20634	-0.65145	-0.55793	0.24686	0.077724	-0.625	0.27819	0.41664	-0.175	-0.1992
-0.61814	-0.15187	0.60919	0.26265	0.29817	0.14398	-0.24646	-0.0065763	0.03117	-0.5638	-0.81736	0.34113	-0.63431	0.57409	0.30944	-0.28423	0.00090982
