# Supplementary material for: Distinct cellular states determine calcium signaling response
Source: Mol Syst Biol. 2016 Dec 15;12(12):894. doi: 10.15252/msb.20167137 (PMC5199124; doi:10.15252/msb.20167137)
Supplement: Supplementary file 6 — Source Data for Figure 3 [file MSB-12-894-s005.zip › parameterDistributionGroup/parameterDistribution177.csv]

0.40023	0.31767	0.55872	0.077001	0.44888	0.61138	0.24173	0.11989	0.18287	-0.097076	-0.36779	0.011625	-0.064416	0.65789	-0.24491	-0.051091	-0.20986
-0.5631	0.046084	0.5065	0.80958	0.16906	-0.34394	-0.29145	-0.10484	0.6318	-0.35139	0.45025	0.59017	0.0095532	-0.047757	0.072232	0.61232	0.008884
-0.54462	-0.043035	0.094507	0.34923	0.59851	-0.59046	-0.79338	0.24381	-0.073222	-0.44991	-0.79862	-0.92568	-0.68838	-0.28699	0.61619	0.60103	0.46789
-0.4272	-0.098697	-0.16487	0.30043	0.725	0.50083	0.37813	-0.61771	-0.24609	-0.49148	0.73501	0.20877	0.42498	-0.46563	-0.88196	0.37849	-0.24595
-0.9179	0.10782	-0.16385	0.5983	0.61234	-0.4557	-0.21004	-0.30753	0.61433	-0.89589	-0.18338	-0.10857	0.089295	-0.41857	-0.70637	0.038465	-0.20485
0.17741	0.39366	0.054284	0.52513	0.98848	-0.045819	0.99996	-0.72864	0.59497	-0.55782	0.31499	0.051263	-0.55498	0.81427	0.40876	0.018217	0.11066
0.25734	-0.19281	0.90548	0.23389	-0.011949	-0.061648	0.39767	-0.093357	0.99995	-0.12374	-0.18029	0.87786	0.075515	-0.51079	-0.94932	-0.35138	-0.15868
-0.58164	-0.088242	0.2181	-0.50376	0.26757	0.79014	-0.025495	-0.044489	-0.97948	-0.80146	-0.73329	0.19646	0.49051	-0.31575	-0.67746	0.66131	-0.30505
-0.6082	0.28374	0.48717	0.34732	-0.61746	-0.66675	-0.62464	-0.47446	0.69461	-0.99251	0.24086	-0.13998	0.3148	-0.46776	-0.31821	0.9367	-0.20696
-0.65971	-0.096647	0.76576	0.49427	-0.069104	0.56559	0.72576	-0.75122	-0.89411	-0.39378	-0.33468	-0.57882	-0.2154	0.31297	-0.060597	0.18852	-0.11982
-0.37552	-0.035901	-0.26337	-0.086668	0.87333	0.90547	-0.15357	0.28154	-0.85969	0.066864	-0.26981	0.96984	-0.036496	0.98234	0.84295	0.83119	-0.49596
-0.048705	-0.35475	0.45389	0.026082	0.43262	0.049336	-0.8314	-0.33317	0.44252	-0.45634	0.28754	-0.89561	-0.24535	0.41336	-0.042986	0.22591	-0.031707
-0.24344	-0.26446	0.14206	-0.67597	0.85751	-0.38428	-0.8427	-0.90817	-0.39945	-0.9843	-0.093676	-0.05386	0.49386	0.22218	-0.61275	0.61128	-0.37229
-0.54949	-0.21396	0.99125	-0.5652	-0.28947	0.20975	-0.80549	-0.92609	-0.79417	-0.20099	0.11382	-0.63371	0.49069	0.75775	-0.16893	0.69607	-0.72276
-0.076752	0.072612	-0.16864	0.21544	0.13465	0.82339	-0.95091	-0.64646	0.15533	-0.72395	0.37862	-0.65899	0.10108	0.51785	-0.5473	0.15878	-0.27263
-0.69832	0.1982	-0.46182	-0.73509	-0.24069	0.61446	-0.33763	-0.62399	-0.32066	-0.64364	0.72542	-0.51772	-0.14083	0.55691	-0.59624	-0.0032835	0.18998
0.36076	0.18725	-0.63372	-0.47982	0.86993	0.46478	-0.37623	-0.17347	-0.10103	-0.24353	-0.23101	-0.33967	0.030135	0.44719	-0.13232	0.90911	0.20418
0.25571	0.28287	-0.26869	-0.30143	0.65559	-0.34959	-0.49878	-0.73901	0.083877	-0.59558	-0.35974	0.18868	-0.16824	-0.033391	-0.064385	0.78423	0.40613
-0.33826	-0.095611	0.13785	0.40096	0.61806	-0.15197	0.25271	-0.053461	0.38824	-0.47044	-0.7736	0.074851	-0.21487	0.20841	0.66065	0.84361	-0.051986
-0.43894	0.068881	-0.54502	-0.37722	0.6481	0.73484	-0.51686	-0.95344	-0.5923	-0.43685	-0.66783	-0.99827	-0.059093	0.26167	-0.55322	0.32607	0.25504
-0.20449	-0.16914	0.10104	-0.13582	0.69389	0.062486	-0.53285	-0.67945	0.018362	-0.019755	0.47609	-0.54911	0.3742	0.034669	-0.87417	0.15274	-0.42409
0.43456	-0.52499	0.71774	-0.59405	0.99747	-0.51938	0.55231	-0.42698	0.41249	-0.31669	0.47411	-0.96029	-0.12018	0.31182	-0.98125	0.33693	0.73821
0.56937	0.085704	0.049279	-0.52157	0.92857	-0.17317	-0.037527	0.066387	0.81967	-0.53016	0.45758	-0.32792	-0.88011	0.52915	0.26982	-0.39829	0.25041
-0.68921	0.10502	0.17571	0.28748	0.59489	-0.34981	0.46538	0.29031	0.51188	-0.73533	0.28564	0.25926	-0.0014441	0.77696	0.55754	0.88795	-0.26046
-0.45969	0.090527	0.13015	0.22502	0.93795	-0.39383	-0.35499	-0.18217	0.0063736	-0.87702	-0.85318	0.03392	-0.36501	-0.40977	0.10896	0.67185	0.57548
-0.53609	-0.022818	0.52869	0.074964	0.060222	-0.059111	-0.62732	0.44777	0.57259	-0.84142	0.17414	0.093633	-0.023884	-0.056437	0.093607	0.53029	-0.12918
-0.91968	0.080593	-0.43346	-0.59941	0.82488	0.85115	0.31877	-0.56104	-0.97806	-0.72573	0.72675	0.29373	0.69849	0.85182	-0.5899	0.5457	-0.70059
0.12835	-0.25254	0.44394	-0.29755	0.92193	-0.42031	-0.2217	-0.70668	0.073519	-0.91884	-0.5456	0.67057	0.13009	0.028814	-0.79628	-0.73875	-0.99424
0.062657	0.17186	0.76009	0.33758	-0.25762	0.55329	0.13684	0.16493	0.4328	0.04816	0.17739	0.020415	0.32707	0.12452	-0.95361	-0.26732	-0.73389
-0.42466	-0.20309	0.63842	0.45799	0.14657	0.40481	-0.1856	0.24675	-0.79958	-0.10117	-0.5834	0.68109	0.029741	-0.35021	-0.088179	0.66564	-0.1118
-0.30207	0.01943	0.49206	-0.68447	-0.083676	0.40057	-0.7672	-0.31379	-0.3332	-0.31954	-0.2136	-0.83553	0.19616	0.98033	0.3022	0.61156	-0.6211
-0.53449	-0.18452	0.59076	-0.069616	-0.41852	0.66576	-0.87173	-0.21957	0.086969	-0.56432	0.94629	0.56966	0.33043	-0.67191	-0.99529	0.37314	0.16368
-0.086466	-0.36226	0.50063	-0.78882	0.83162	-0.73845	-0.75696	-0.97218	-0.22055	-0.69605	-0.44104	-0.30606	0.35655	0.26088	-0.8244	0.21244	-0.4181
-0.98402	0.13676	0.6534	0.94869	-0.088548	0.016023	0.81899	-0.12614	-0.11063	-0.62848	-0.42601	0.2359	0.34098	-0.11629	-0.28266	0.44099	-0.52325
0.14824	-0.15679	0.76161	0.17297	0.84644	-0.039316	0.51723	0.3796	0.17621	-0.91488	-0.59841	0.76132	-0.39364	0.43906	0.8708	0.67413	-0.06784
-0.76729	-0.19503	0.041083	-0.16751	0.5426	-0.74089	-0.57078	-0.53955	-0.013087	-0.95505	0.51903	-0.31393	-0.41255	0.50445	0.45497	0.81978	0.41022
-0.66045	-0.19684	0.23636	0.74316	0.47272	0.26198	0.9754	-0.6878	0.5004	-0.357	0.61568	-0.27349	-0.33192	0.47545	-0.34307	-0.29299	-0.012358
0.033422	-0.24045	0.35061	-0.19903	0.21901	0.30478	-0.45444	0.27787	0.59132	-0.93464	0.39892	0.52615	0.30285	-0.21118	-0.7293	0.98379	0.2305
-0.905	0.098772	0.22884	0.46284	-0.94936	0.93972	0.47088	-0.12321	0.088917	-0.38105	0.5716	0.43094	0.20937	-0.21116	-0.61832	0.44734	-0.2118
-0.90943	-0.070085	0.14006	-0.99285	0.073385	-0.25605	0.44258	-0.60051	-0.7049	-0.052407	-0.49415	-0.61526	-0.35716	0.77001	-0.17096	-0.025088	0.037014
-0.12604	-0.20598	0.12654	0.45731	0.80539	0.89622	0.29146	-0.60976	-0.65163	-0.49061	-0.17981	-0.092646	-0.56863	0.51018	0.519	0.67427	0.58282
-0.090627	0.10432	0.24071	-0.31724	0.34115	0.019127	-0.00058183	-0.22463	-0.46391	-0.94213	-0.38337	-0.82411	-0.38748	0.14064	0.73254	0.85815	0.17484
-0.33455	-0.42454	0.14437	0.18068	0.85566	0.50961	0.21019	-0.6469	-0.40334	-0.52852	-0.59341	-0.19626	0.53152	0.14059	-0.12885	0.65169	-0.88391
0.57058	-0.18693	0.8228	-0.13137	0.58089	0.37504	-0.23004	-0.62624	0.16384	-0.53903	-0.61049	-0.37734	-0.048586	-0.12619	-0.60574	0.8965	0.85443
-0.14965	-0.070366	0.39682	-0.099302	0.51145	0.33312	-0.56953	-0.57016	-0.62618	-0.0081138	0.13432	0.51649	0.46574	0.51138	-0.50683	0.66622	-0.49324
0.5547	0.0417	0.50628	-0.0044342	0.81699	-0.13318	0.21724	0.28595	0.91514	0.025817	-0.56581	-0.13438	-0.21813	0.37194	-0.55271	0.42642	0.79287
-0.18877	0.0039334	0.38977	-0.19251	0.5974	0.30709	0.80794	0.041123	0.47547	-0.81749	0.13691	0.42145	0.30282	0.54365	-0.64867	0.05087	-0.43262
-0.23239	-0.013081	0.38126	-0.31188	0.45253	-0.17509	0.79157	-0.048871	-0.67151	-0.61133	-0.040537	-0.15451	-0.065663	-0.42613	-0.044671	0.51912	0.032922
-0.4393	0.26271	-0.02425	0.71838	0.35086	0.8514	0.97781	-0.21955	0.77096	-0.42031	0.30089	0.31781	-0.18125	0.57402	-0.4451	-0.4574	-0.068254
0.12649	-0.030479	0.096863	-0.41221	0.59367	-0.032633	-0.25083	-0.11284	-0.64201	0.32218	-0.33352	0.11193	0.18695	0.83381	0.053363	0.49528	-0.67191
-0.45856	-0.32962	0.39447	0.49096	0.075332	0.68018	0.12574	-0.65441	0.41802	-0.25732	-0.62141	-0.061252	0.1186	0.063662	-0.95935	-0.15784	-0.05491
0.26686	-0.13505	0.7835	-0.14608	0.83137	-0.36807	0.41544	0.24912	0.13573	-0.93867	-0.48981	0.82274	-0.30239	-0.13757	0.44455	0.30806	-0.27525
0.41296	0.066896	0.65491	-0.60958	0.44796	-0.40525	0.43915	0.37436	0.55592	-0.25343	-0.43352	-0.48637	-0.26793	0.2812	-0.25971	0.40608	0.49413
-0.075738	-0.34153	0.56096	-0.73582	0.46124	-0.4756	-0.68374	-0.24768	-0.74563	0.14432	0.27402	-0.54893	0.075301	0.0096019	-0.43682	0.75308	0.23129
0.45341	0.066164	0.20233	-0.46605	0.88271	0.19333	-0.66486	-0.51519	-0.10494	0.04233	0.30575	-0.79011	0.16484	0.46836	-0.78551	0.41422	0.10663
-0.27814	-0.24138	-0.22226	-0.46243	0.99399	0.18751	0.56823	-0.16642	-0.11708	-0.28185	-0.035152	-0.35479	-0.024674	0.45056	-0.51135	0.30044	0.061438
-0.44069	-0.14782	-0.050404	0.041228	0.9178	0.13202	0.94889	-0.4169	-0.82229	-0.09642	-0.68315	0.084535	-0.025301	0.48021	0.048916	0.15438	-0.61523
-0.71599	-0.23246	0.68566	0.53558	-0.24289	0.64262	0.5717	-0.87947	-0.44664	0.016963	0.0517	0.6252	-0.43256	0.80266	-0.55808	-0.35038	0.24513
-0.97905	0.11719	-0.29029	0.82522	-0.13401	0.19395	0.27368	0.24318	0.64883	-0.93062	-0.49833	0.32792	0.28878	-0.89987	-0.38361	0.28577	-0.67514
-0.36448	0.038283	-0.41534	0.56408	0.91376	-0.014088	-0.53257	-0.18261	-0.22557	-0.12443	-0.51595	-0.64636	0.14368	0.80162	0.56939	0.96532	-0.72163
-0.20561	-0.13424	0.54748	-0.74632	0.22922	-0.21308	0.3872	-0.51531	-0.2232	-0.23651	-0.29939	-0.37806	0.14803	-0.028747	-0.92946	0.55261	0.39776
-0.28968	-0.021863	0.55597	0.44439	0.60616	-0.21784	0.92598	-0.27459	0.75967	-0.46186	0.20304	-0.21647	0.16179	0.28491	-0.57844	0.23534	-0.27398
-0.5545	0.039221	0.97918	0.090454	0.25202	-0.5169	-0.079586	0.26901	-0.48404	-0.72409	-0.88601	0.36224	-0.86963	-0.63217	0.43404	-0.31416	0.21613
-0.085824	0.06699	0.27365	-0.33681	0.084597	0.63896	-0.46389	0.072272	-0.88535	-0.3751	-0.26295	-0.38801	-0.50457	0.16363	0.41795	-0.2235	-0.47708
0.72592	-0.0089337	0.42025	0.41206	0.90791	-0.034065	0.2659	0.17749	0.59783	-0.23931	-0.89004	-0.487	0.063079	0.28125	0.23176	0.5518	-0.54044
-0.1353	-0.094512	0.12585	0.99157	0.70209	-0.25737	0.99751	-0.81729	0.8383	-0.43211	0.074919	0.905	-0.91546	-0.65321	-0.35994	-0.50274	0.80253
-0.50992	-0.18109	0.79778	-0.56548	-0.18418	-0.26458	-0.59367	0.77844	-0.5727	-0.28903	-0.12547	-0.46038	0.091297	-0.87043	-0.3877	0.61806	0.013566
-0.93502	0.21876	-0.22003	0.5892	0.97662	-0.12771	-0.83121	0.016769	-0.45622	-0.23178	0.12395	-0.97888	0.55333	0.32365	-0.27614	0.84118	-0.78737
0.46843	0.28027	0.35085	-0.21696	0.021567	-0.54916	0.55959	-0.15271	0.37148	-0.33131	0.13815	-0.36109	-0.16412	0.11193	0.24995	0.9898	0.2675
-0.39197	0.28128	0.053277	-0.65191	0.42676	-0.37764	0.31128	-0.44806	-0.34145	-0.19047	0.60817	0.2011	0.060578	0.22877	-0.27464	0.1396	-0.42759
-0.23229	0.24288	-0.25356	-0.38639	0.31679	0.76713	0.34899	0.043962	-0.60606	-0.52629	0.1624	-0.37007	-0.62705	0.98337	0.87172	-0.35998	-0.77497
-0.92139	0.14984	0.24102	0.30548	-0.91077	0.38432	0.71539	-0.18491	0.29834	-0.45992	-0.42701	-0.33242	-0.37382	-0.35333	-0.27564	-0.14794	0.16881
-0.57128	0.16173	0.64552	0.0047723	-0.38078	0.32392	-0.94383	0.84955	0.13914	-0.3541	-0.69208	0.25518	-0.034001	-0.40615	-0.54469	-0.34574	-0.23208
-0.85363	-0.060907	0.091433	-0.57753	0.98591	-0.8793	-0.42164	-0.14876	-0.78308	-0.031895	0.54429	-0.46239	0.2953	-0.071346	-0.85255	0.17782	-0.16353
-0.49336	0.10723	0.30473	0.64779	0.29426	-0.051926	-0.77053	-0.050433	0.046627	-0.40962	0.11007	-0.066848	0.11764	0.44493	0.70077	0.39951	-0.92401
-0.93097	-0.14894	-0.00216	-0.92253	-0.34072	0.39615	0.6734	-0.2862	-0.5614	-0.25147	0.33033	-0.043962	-0.23927	0.50554	-0.07809	-0.41411	-0.61528
-0.064586	-0.30118	0.18951	-0.94921	0.51642	0.015506	0.97802	0.2997	0.12654	-0.24713	0.04202	0.14787	-0.52099	0.51701	-0.42403	-0.87974	-0.20724
-0.021963	-0.013901	0.34535	0.074316	0.83544	-0.39256	-0.50445	-0.89619	-0.26721	-0.13947	0.76904	0.39393	0.34273	0.39931	-0.21488	0.79241	-0.5126
-0.95101	-0.060172	0.51881	0.57877	-0.15281	0.77915	0.61787	-0.59444	-0.74952	-0.55013	-0.16172	-0.33974	-0.164	0.63891	0.63674	-0.04501	-0.949
-0.51113	-0.13048	-0.30389	-0.44076	0.47686	0.55726	0.0099092	0.064803	-0.92299	-0.15733	0.21062	0.51846	0.082852	-0.080043	0.010526	0.23583	-0.59982
-0.65022	-0.031208	-0.61007	-0.17606	0.7764	-0.15838	0.75851	0.37915	0.0087902	-0.22285	-0.64157	0.32409	0.080626	-0.822	-0.67731	0.12661	-0.15881
-0.019808	-0.25518	0.46799	-0.70643	0.19603	-0.26776	-0.962	-0.6001	0.22787	-0.23339	-0.71099	0.20354	-0.26116	0.46722	-0.2265	-0.27439	-0.06553
-0.59659	0.068125	-0.25555	-0.45159	0.29659	0.26482	-0.064035	0.10545	-0.38049	-0.48833	0.94489	0.78033	0.061393	-0.79429	-0.87028	-0.50767	-0.46626
-0.25285	0.30819	0.49774	0.29686	0.44031	-0.3513	0.83754	0.0046396	-0.41453	0.22742	0.18651	-0.36778	0.045611	-0.58217	-0.6027	0.39466	0.37849
-0.16706	-0.014487	0.66141	-0.46686	0.3378	-0.30419	0.62367	0.00088987	0.11566	-0.46059	-0.35211	-0.10975	0.1179	-0.13095	-0.29875	0.20017	-0.51859
0.15401	0.1299	0.53071	-0.049169	0.57749	-0.18764	0.43753	0.8192	0.80005	-0.89289	0.18515	-0.002181	0.094973	0.99446	0.52674	0.48611	-0.80074
-0.18902	0.16752	0.48914	-0.32659	-0.28366	0.22906	0.66249	-0.15698	0.25125	0.16923	0.87012	0.014705	0.071063	0.38757	-0.82581	0.11798	0.21221
-0.50042	0.13053	0.57081	0.90636	0.13564	0.10392	-0.79173	0.29122	-0.32941	-0.287	-0.26021	0.54671	-0.36437	0.47038	0.75016	0.19707	-0.66381
-0.63582	-0.085783	0.4127	-0.57885	-0.34476	-0.21855	-0.40301	0.30215	0.35296	-0.84668	-0.14447	0.68017	-0.20068	-0.076458	-0.16466	-0.13134	-0.41821
-0.69973	-0.15503	-0.14894	0.20542	0.5635	0.41096	0.057344	-0.92061	-0.28811	-0.065522	0.76513	-0.027265	0.01058	0.34424	-0.77448	-0.42609	-0.33834
0.02923	-0.16603	0.4546	0.035811	0.8856	0.17213	0.46027	-0.71639	-0.15546	-0.84703	0.29589	0.038213	-0.90414	0.48459	0.4023	-0.9424	-0.42994
-0.85148	-0.031178	0.62374	0.442	-0.29231	-0.26965	0.16654	-0.037117	0.097606	-0.29625	0.16401	0.25836	-0.30496	-0.51538	-0.27246	-0.28768	-0.070633
-0.79086	-0.18845	0.65741	-0.23295	-0.4352	0.83574	0.11017	-0.054933	-0.37255	-0.50231	-0.32648	0.73743	0.13949	0.24368	-0.18562	-0.1787	-0.81262
-0.64864	-0.10521	0.45906	-0.13346	0.17271	0.034465	0.23015	-0.69855	-0.19536	-0.75694	0.74273	0.53321	0.055934	-0.42441	-0.79226	0.064641	0.28772
-0.73739	-0.16138	0.56883	0.59447	0.081299	-0.034378	-0.052322	0.16487	-0.32569	-0.030557	-0.91862	-0.4335	0.2895	-0.71832	-0.77341	0.068836	-0.45461
0.22686	0.15356	0.54354	-0.15613	0.044895	0.83816	-0.038237	0.90062	-0.50109	-0.019898	0.21986	-0.13882	-0.29724	-0.12158	-0.087923	-0.60275	-0.52857
0.22937	-0.052343	0.87838	0.89741	0.3968	0.93903	0.074957	-0.022942	-0.10265	-0.65249	-0.57736	0.46011	-0.59162	-0.72669	0.093981	0.30667	0.75875
-0.19	0.038633	0.59229	0.39172	-0.37895	0.22274	-0.95583	0.73867	0.62548	-0.68811	0.034026	-0.068616	-0.39886	0.19092	0.69082	-0.03696	-0.74089
-0.52942	-0.0041344	-0.075415	0.18772	0.63067	-0.45687	0.028963	0.10479	0.72591	0.45151	-0.47131	0.12085	0.92292	0.42674	-0.72639	0.77781	-0.89527
-0.32395	0.13226	0.51001	-0.37065	0.66315	0.19195	0.34636	-0.54342	-0.80274	-0.29188	0.14196	-0.62114	0.3894	0.15712	-0.88539	0.58239	-0.067439
0.18445	0.46405	-0.45109	0.6781	0.7401	0.31509	0.0072136	0.91292	0.44591	0.15898	-0.66136	0.40481	0.62507	-0.31034	-0.67141	0.65036	-0.75439
-0.24991	0.16594	0.07001	-0.36229	0.54431	0.17702	-0.37306	-0.42847	-0.6399	-0.68988	0.37564	0.46875	-0.17662	-0.042358	-0.20204	-0.9245	-0.85025
-0.39329	0.048071	-0.31897	-0.53952	0.19904	-0.35972	-0.25286	0.13572	0.70238	-0.77775	-0.30545	0.013523	0.48085	0.080402	-0.16566	0.82764	-0.62802
-0.59605	-0.19261	0.68837	0.89884	0.43425	0.47924	-0.10028	0.26452	0.070085	-0.80509	-0.98307	0.28145	-0.95975	-0.66228	0.12184	-0.38073	0.53294
-0.63675	-0.093527	-0.07149	-0.23813	0.33466	-0.19673	-0.68404	-0.44792	-0.29872	-0.58393	0.69115	0.31338	-0.24732	-0.96654	-0.66399	-0.58423	-0.27314
-0.16049	0.13514	0.23042	-0.04416	0.53613	-0.30066	-0.51695	0.53165	-0.12426	-0.095895	-0.48335	-0.37909	0.18868	-0.89291	-0.65795	0.29859	-0.14491
-0.022071	0.039228	0.62184	-0.25699	0.24807	0.10699	0.016506	-0.15389	-0.11049	-0.49956	-0.3963	0.040738	0.10554	0.47454	-0.1065	0.51813	-0.37569
-0.74113	-0.40418	0.10415	-0.31618	0.68205	0.097981	-0.34564	-0.34762	-0.83537	-0.82113	0.73792	-0.97212	-0.14562	-0.39354	-0.71349	-0.080699	0.12052
-0.21256	0.078133	0.53273	0.57691	0.48216	0.020067	0.70046	-0.0012934	0.95541	-0.40233	-0.44247	0.47375	-0.15012	0.60546	-0.31309	0.63499	0.40915
-0.83697	-0.087477	-0.4546	0.41425	0.86084	0.36278	0.36174	-0.5145	-0.20472	-0.20506	0.68707	-0.58795	0.18286	0.63122	-0.075006	0.071418	-0.78836
0.0047096	-0.40695	0.36696	0.66519	0.8069	0.52507	0.13268	0.26186	0.19926	0.31885	-0.99902	0.24033	0.36733	0.1034	-0.61322	0.52922	-0.23722
0.37021	0.16123	0.30739	0.51138	-0.16874	-0.95147	-0.78684	-0.91947	0.46196	-0.61652	-0.39409	-0.12975	0.32403	-0.48651	-0.39799	0.93721	-0.0087727
-0.80194	-0.15209	-0.50296	0.30786	0.99151	-0.13009	0.24952	0.53933	0.70002	-0.67061	0.7002	-0.11226	-0.16823	-0.29581	-0.75115	-0.50525	-0.28556
0.71426	-0.05255	0.47091	-0.29402	0.83205	0.61825	0.64973	-0.46268	-0.34329	0.0037793	0.047365	-0.10539	0.057636	0.79808	-0.30196	-0.23006	-0.85882
-0.69144	-0.204	0.69267	0.5966	0.20034	-0.70348	-0.25681	0.72626	0.38674	-0.91791	-0.20367	-0.30151	-0.37194	-0.97346	0.13522	0.41432	0.30451
0.043613	0.29285	-0.42896	0.38292	0.60385	0.38349	0.86503	-0.90367	-0.12295	-0.1201	0.26289	0.53204	0.14034	0.30217	-0.86122	-0.65775	-0.82255
-0.41305	-0.21382	-0.1697	-0.35408	0.2159	0.33191	0.77083	-0.42658	0.17045	-0.56195	0.73897	-0.49281	-0.90399	-0.26077	-0.2325	-0.52989	0.61556
-0.33684	-0.072871	0.17339	0.34366	0.16445	0.084554	0.49696	-0.45494	0.90041	-0.88272	0.31303	0.066897	-0.59832	0.99344	0.92021	-0.001306	-0.41455
-0.19989	-0.069193	0.64631	0.34973	0.6541	-0.89606	0.72903	-0.049622	0.46245	-0.65449	0.75944	0.46419	-0.17459	-0.50786	-0.60127	0.072504	0.24091
