# Supplementary material for: Distinct cellular states determine calcium signaling response
Source: Mol Syst Biol. 2016 Dec 15;12(12):894. doi: 10.15252/msb.20167137 (PMC5199124; doi:10.15252/msb.20167137)
Supplement: Supplementary file 6 — Source Data for Figure 3 [file MSB-12-894-s005.zip › parameterDistributionGroup/parameterDistribution178.csv]

-0.25769	0.033266	0.79755	0.14938	-0.017942	0.69741	0.6384	0.65605	0.0069803	-0.26836	-0.82122	-0.72771	0.20209	0.65082	-0.49808	-0.65186	0.024325
-0.77701	-0.10481	-0.077109	-0.14274	0.75361	-0.032584	0.11809	0.53108	-0.24226	-0.32915	-0.38478	-0.026207	0.59204	-0.17245	-0.87171	0.071842	0.65839
0.27032	0.021716	0.89729	0.58831	0.43424	0.70371	-0.11606	0.89128	-0.21386	-0.51419	-0.62369	0.4003	0.41801	-0.78868	-0.88187	-0.44806	0.14433
-0.08127	0.024072	0.31389	0.056498	0.84486	0.012169	0.5104	0.13744	0.28662	0.026418	0.19435	0.72559	0.53277	0.82224	-0.96513	-0.44973	0.13741
-0.33958	-0.042279	0.93566	-0.25682	-0.12241	-0.31662	-0.36679	0.38035	0.3842	-0.79389	-0.092643	-0.17699	-0.09551	0.54901	0.09143	-0.44468	0.16557
0.18263	-0.064555	0.60136	-0.22775	0.76545	0.14027	0.58646	0.12339	-0.056311	-0.19201	0.55966	0.43554	0.00029276	0.51261	-0.65614	-0.10665	0.94633
-0.45904	0.18291	-0.10259	0.4686	0.56456	0.60129	-0.21596	0.17021	-0.31415	-0.43588	0.4331	0.089667	0.19634	0.50821	0.098084	-0.25717	0.16175
-0.78015	-0.14031	0.63838	-0.037921	0.35447	-0.12125	0.51553	0.82736	-0.81069	-0.0023868	0.032553	0.6639	0.68351	-0.27051	-0.48418	0.67229	0.60875
-0.65911	-0.10198	0.88526	0.4279	-0.043847	0.011981	-0.21246	0.99343	-0.016506	-0.44343	-0.86132	-0.032397	0.57052	-0.061142	-0.89663	-0.0028732	0.069706
-0.32963	-0.17037	0.97408	0.71224	0.45367	0.24229	0.18082	0.7433	-0.11908	-0.9865	-0.041107	0.41263	0.65339	0.003949	-0.75999	-0.33857	-0.05649
-0.34765	0.19142	-0.064181	0.0097157	0.33734	0.81039	0.51543	0.48814	-0.49934	-0.40443	-0.55368	0.4216	0.40934	0.069793	-0.5217	0.06472	0.29928
-0.85084	-0.027687	-0.019322	-0.82316	0.74333	-0.80624	0.97308	-0.18353	-0.6814	-0.90624	0.24179	-0.76764	-0.21856	0.94963	0.11074	-0.70775	0.19381
-0.29436	0.26923	0.36438	0.65762	0.13619	0.094501	-0.39067	0.9971	0.37666	-0.29481	0.18463	0.41793	0.97641	-0.65613	-0.9005	0.27646	0.018932
-0.25018	-0.033201	0.48804	-0.17754	0.57245	0.41278	-0.26035	0.88698	-0.74642	-0.73921	-0.98563	-0.64111	0.41988	0.050144	-0.42614	0.002699	0.23007
-0.03179	0.25594	0.3769	0.10381	0.29664	0.67926	0.52644	0.00085492	-0.538	0.050582	0.22715	0.53226	-0.24824	0.86653	0.39525	0.24064	0.72182
-0.98033	-0.2078	0.55199	0.21709	0.13165	-0.6659	0.22943	0.24421	0.45062	-0.72091	0.21783	0.5613	-0.0010153	0.5761	-0.24478	-0.17645	0.57062
-0.15366	0.24085	0.59462	0.39388	0.17674	0.79807	-0.19945	0.97816	-0.93475	-0.90434	-0.12538	0.11641	0.9453	-0.69961	-0.6929	0.54116	0.040763
-0.83585	-0.10194	0.96835	0.73685	-0.559	0.28495	0.73524	0.15295	0.25708	0.13904	-0.18563	0.8786	0.11663	0.41088	-0.15864	-0.19621	0.42695
-0.76229	0.014438	0.20944	0.60823	0.52468	0.056589	-0.55608	0.99072	-0.01781	-0.61643	-0.10745	-0.23438	0.54728	0.10317	-0.72065	-0.35174	-0.13808
-0.31575	-0.0048851	0.073189	0.75366	0.90889	0.77112	-0.88117	0.77931	-0.40965	-0.22187	-0.49289	0.5451	0.33587	-0.031226	-0.31916	-0.15421	0.10863
0.14268	0.046262	0.99379	0.24594	0.75583	-0.26962	0.042805	0.39149	-0.39128	-0.79245	-0.73407	-0.81177	0.77617	-0.65562	-0.95593	0.33576	0.63106
-0.34137	0.19716	0.019592	-0.017786	0.47681	0.48273	-0.40298	0.034956	-0.4636	-0.31347	-0.58086	0.23463	0.74528	0.60265	-0.363	0.64952	0.47198
-0.76124	0.074043	-0.3622	-0.54007	0.51498	-0.99312	-0.94905	0.37721	0.45128	-0.010152	-0.35262	-0.56778	-0.033638	0.12669	0.18692	0.35201	0.8564
-0.25024	-0.031924	0.17859	0.036019	0.4317	0.090998	0.38012	0.37376	0.58854	-0.63699	-0.64918	0.013079	0.0055422	0.3223	-0.7062	-0.68685	0.25509
-0.64234	-0.051701	-0.083022	-0.51506	0.83695	-0.53781	0.45848	0.30228	-0.64217	0.34318	0.14679	-0.70565	0.061401	-0.11521	-0.36454	-0.51993	0.38241
-0.34489	0.073723	0.44568	-0.85557	0.049668	-0.21525	0.83717	0.66956	-0.21491	0.63426	-0.18665	0.66754	0.29312	0.025437	-0.6102	-0.5362	0.34752
0.055511	0.019845	0.94397	0.48099	-0.020059	0.095467	0.42951	0.58257	0.53524	0.3165	-0.65988	0.22431	0.33047	-0.30514	-0.79835	0.11271	0.68195
-0.2091	0.089342	0.97774	-0.039838	-0.19273	0.86574	0.37669	0.48842	-0.5544	-0.18127	-0.40825	-0.050412	0.23585	0.65727	-0.19448	-0.47384	0.045861
-0.46144	0.074276	0.6825	0.79743	0.054149	-0.54003	0.88983	0.071681	0.90451	-0.45178	-0.095224	0.38429	0.54575	0.20676	-0.85577	0.085623	0.50565
-0.32782	0.24397	-0.27091	-0.3934	0.63045	0.032502	-0.18463	0.79157	-0.0077577	-0.8313	0.47448	0.26263	0.14531	0.35285	-0.6692	-0.78357	-0.12704
-0.97615	0.0062315	0.51869	-0.09503	-0.27781	0.47299	0.25918	0.71303	-0.55678	-0.37946	-0.27949	-0.5669	0.50914	-0.22675	-0.37798	0.21688	0.43583
-0.93048	0.21604	0.65469	0.33284	-0.49631	-0.078056	0.30142	0.57987	-0.076607	-0.17292	0.66488	0.38458	0.3169	-0.037054	-0.0795	0.038928	0.21464
-0.19758	0.10473	0.79251	0.39396	-0.13837	-0.16795	-0.82326	0.94867	0.7572	0.33239	-0.74168	0.127	0.47302	0.8913	0.3807	0.93568	0.15551
-0.22213	0.0949	0.8403	0.092033	0.12748	-0.64333	0.56603	-0.072027	0.39657	-0.30649	-0.59544	-0.62029	0.026214	0.26313	-0.51048	-0.70946	0.47206
-0.51205	-0.027811	0.30143	-0.44803	0.50346	-0.090223	0.24087	-0.13815	-0.72762	-0.5368	-0.054785	-0.41015	-0.22083	0.80481	0.22778	-0.10369	0.52351
-0.47518	-0.28403	0.34728	-0.13926	0.89612	-0.20752	0.28181	0.54699	-0.4375	0.62832	0.33893	0.37691	0.83557	0.6259	-0.49417	0.86724	0.45225
-0.41933	-0.033627	0.5978	-0.75745	-0.24286	0.38241	0.23599	0.69618	-0.1917	-0.57636	-0.28316	-0.22015	-0.0077169	0.073988	-0.56869	-0.74251	0.35221
0.54717	0.15417	0.84892	0.67297	0.34216	0.70922	-0.064848	0.64393	0.6745	-0.95084	0.28663	-0.56526	0.2955	0.36546	-0.43827	-0.17734	0.17591
0.10341	0.080004	0.92613	-0.23123	0.25915	0.0029667	-0.13995	0.85308	-0.23206	-0.55725	0.33328	-0.28609	0.60761	0.3554	-0.51192	0.34229	0.10297
-0.080394	0.08579	0.73107	0.15082	0.017911	0.49814	0.47463	0.39373	0.039282	0.0085398	-0.0936	-0.60919	0.193	0.15653	-0.48053	-0.35157	0.39506
-0.85401	-0.05667	0.11811	0.037129	0.39994	-0.11917	-0.90704	0.97364	-0.11572	-0.87805	0.26192	-0.81611	0.32274	0.63902	0.15011	0.26021	0.039362
-0.85225	-0.0083459	-0.20946	0.5281	0.35655	0.59118	-0.52939	0.53667	-0.020999	-0.36957	0.064617	0.41482	0.20373	0.76398	0.27849	0.76593	0.39258
-0.87472	0.24005	0.42461	-0.37442	-0.56057	-0.024139	-0.68898	-0.078093	-0.37567	-0.69679	-0.39551	0.14854	-0.29752	0.79419	0.38163	-0.66305	0.06913
-0.060405	-0.22003	0.90205	-0.37411	0.17636	0.72489	-0.80841	0.90798	-0.98979	-0.85759	-0.6586	0.24602	0.057468	-0.12319	0.33096	0.60315	0.76282
-0.69756	-0.045998	0.83692	0.67587	-0.062381	0.24323	0.1627	0.87089	-0.21212	-0.62949	-0.9096	-0.21084	0.18068	0.60387	0.61612	0.23926	-0.10296
0.37735	-0.045402	0.90171	-0.61994	0.44437	0.30779	-0.59771	0.77438	-0.43925	-0.81318	0.55646	0.34266	0.32681	0.28783	-0.053805	0.52521	0.63588
0.057154	0.2365	0.94789	0.57087	0.17704	-0.63148	0.050059	0.41555	0.95991	-0.49352	-0.03545	-0.32322	0.16096	0.23151	-0.37032	-0.64332	-0.029118
-0.78691	0.074511	0.36944	0.192	0.50658	-0.29641	0.30008	0.38154	-0.33427	-0.44888	0.93945	-0.42787	0.60662	0.36714	-0.68541	-0.12716	0.02116
-0.59101	0.2316	-0.020052	-0.37259	-0.017774	-0.15218	-0.60865	0.90517	0.1406	-0.78726	0.56182	0.59789	0.37858	-0.073621	-0.15323	0.60789	0.68107
-0.058917	0.05605	0.45068	0.5942	0.44414	0.59179	0.18777	0.96717	0.051843	0.056717	0.73475	0.66281	0.59594	-0.4453	-0.83675	0.50253	0.58913
-0.39266	-0.0057167	0.25206	0.40862	0.62025	0.24726	-0.49151	0.41004	-0.27268	0.13093	-0.051793	0.72752	0.35546	0.037582	-0.76561	0.13994	0.59015
-0.051714	-0.12493	0.9526	-0.050294	0.16519	-0.39462	0.27269	0.2687	0.59223	-0.12692	0.35405	0.55542	-0.055126	0.72188	-0.048288	-0.64504	-0.013049
-0.19517	0.14517	0.56675	0.55322	0.49595	-0.065143	0.022467	0.66067	0.047799	-0.10889	-0.63642	-0.28878	-0.010925	-0.19922	0.077114	-0.82072	-0.029524
-0.42762	0.14605	0.23374	-0.038163	-0.23896	0.96867	-1	0.49542	-0.3664	-0.20804	0.19186	-0.56533	-0.23848	0.44549	0.38144	-0.42222	0.1103
-0.60711	-0.2095	0.15913	0.056722	0.92489	0.3193	-0.33745	0.27757	-0.75125	-0.70858	-0.34392	-0.3276	0.4584	0.6588	-0.53919	0.54631	0.73865
-0.26281	-0.047917	0.23469	-0.42249	0.7536	-0.38522	-0.058802	0.51035	0.13821	-0.90014	-0.70425	-0.89526	0.38307	0.88189	-0.21202	0.34644	0.35854
-0.3858	0.079198	0.60503	0.45273	0.32052	-0.48852	-0.30064	0.73282	0.32804	0.14486	-0.28996	-0.021741	0.32932	-0.17207	-0.44626	-0.54385	-0.034085
-0.58462	0.15123	-0.70294	0.32662	0.99231	-0.14091	-0.17565	0.4851	0.87159	-0.59321	0.83032	0.83552	0.83599	-0.32676	-0.99935	0.22867	0.40777
-0.816	-0.11563	0.16953	0.70986	0.62934	0.55452	0.3261	0.65908	-0.73896	0.64907	-0.55476	-0.68863	0.52377	-0.20971	-0.8023	-0.35931	0.26522
0.21411	-0.046941	0.51578	-0.1748	0.61461	-0.004477	0.70927	0.52878	-0.14306	0.51919	0.722	0.90888	-0.29533	-0.14642	0.20841	-0.5862	0.25642
0.25845	0.09748	0.20798	-0.40353	0.68334	0.28261	0.25542	0.60218	-0.16294	0.044027	0.10894	0.2256	-0.13345	-0.41598	-0.34034	-0.58741	0.47468
-0.50518	0.0074009	0.11086	0.51627	0.36111	0.18988	0.39817	0.63036	0.66561	0.20909	-0.22874	-0.72945	0.87557	0.63844	-0.58266	0.32086	-0.068599
-0.55892	0.29249	-0.38767	-0.58002	0.45197	0.018877	-0.50782	0.27282	-0.53126	0.31	-0.15576	0.5771	0.69866	-0.058509	-0.94555	0.36407	0.71598
-0.37989	-0.10924	0.90907	0.62281	0.27861	0.46526	0.38374	0.55484	-0.91861	0.57589	-0.12762	0.78235	-0.14064	0.80031	0.71372	0.045569	0.035305
-0.72426	0.02196	0.085743	0.12463	0.46408	0.1572	-0.10609	0.4612	0.17754	-0.73697	0.68614	0.35572	0.6217	0.79297	-0.45336	0.13965	0.18913
-0.47381	-0.0074181	0.93799	-0.3342	0.036266	-0.77774	0.10716	-0.25908	0.049652	-0.25264	0.63922	-0.086671	-0.27683	0.78214	-0.23387	-0.32707	0.78835
-0.48436	0.0065347	0.063237	0.34809	0.40985	0.31444	-0.42137	0.7493	-0.12721	-0.093068	0.32094	-0.45432	0.10258	-0.13564	0.38804	0.4908	0.62563
-0.48684	0.022914	0.59744	-0.7939	0.34343	-0.82807	-0.018185	0.30232	-0.98799	-0.21452	-0.87148	0.51539	0.16326	-0.0025833	-0.14758	0.37082	0.72264
-0.85035	-0.17921	0.063609	-0.057187	0.60065	0.25045	0.18219	0.68112	-0.64057	-0.25899	-0.80407	0.62441	0.64634	0.068463	-0.40958	0.47408	0.30089
-0.93234	0.026546	0.73146	-0.16063	-0.043435	-0.46812	-0.26633	0.24403	-0.50248	-0.84175	-0.18881	-0.37507	0.82445	0.63462	-0.40178	0.37394	0.10747
-0.73296	-0.089975	0.3144	-0.33562	0.34249	0.075122	0.8277	0.56141	-0.59173	-0.47271	-0.566	-0.18375	0.56057	0.58596	-0.14696	0.86765	0.37651
-0.63631	0.14735	0.15123	0.85723	0.64524	-0.055379	-0.72174	0.51983	-0.020306	-0.12628	-0.56197	0.48942	0.4585	-0.2323	-0.97221	-0.44941	0.033094
0.2314	-0.086469	0.93678	0.72677	0.98735	0.56187	0.086229	0.62483	-0.39545	-0.40559	0.77454	-0.3302	0.75478	0.34103	-0.62524	0.54866	0.44744
-0.54878	0.039241	0.88525	0.35596	-0.57564	0.55125	0.35811	0.48167	0.21496	-0.2329	-0.31534	-0.79125	-0.00054838	-0.021558	-0.45399	-0.25892	0.63541
-0.37549	-0.030722	0.61881	0.43034	0.55035	0.66519	-0.6717	0.15836	-0.61571	-0.15427	-0.14144	-0.5565	0.72151	0.93746	-0.59663	0.39301	0.18071
-0.84082	-0.12085	0.41242	0.34921	0.21805	0.88323	-0.52231	0.3503	-0.84902	-0.80455	0.35445	-0.29424	0.55369	0.2802	-0.69173	0.74928	0.8072
-0.60925	0.019082	-0.28959	-0.57284	0.78267	-0.67793	-0.38562	0.3859	0.21086	-0.40473	-0.19099	0.48132	0.52313	0.2929	-0.70257	-0.08164	0.2909
-0.3181	-0.17815	0.75418	0.67986	0.30297	0.22301	-0.36514	0.64796	0.28843	-0.80249	0.20105	-0.087454	0.22389	-0.41152	-0.70724	-0.69192	0.23125
-0.97157	-0.080774	0.54437	0.9299	-0.059996	0.22573	-0.79889	0.47103	0.35231	-0.61553	0.41061	0.44379	0.32706	0.70438	0.1905	0.29661	0.28839
-0.76649	0.022815	-0.20816	-0.78471	0.48656	-0.80653	-0.17351	0.46155	0.20656	-0.58092	-0.88484	-0.34357	0.22216	-0.096605	-0.50537	0.012516	0.68279
-0.45556	0.19371	-0.019732	0.6033	0.43212	0.3579	0.067567	0.25498	0.51973	-0.12825	-0.9951	0.39296	0.66386	0.58108	-0.32143	0.41827	0.26431
-0.85676	0.048868	-0.025467	-0.57818	0.273	-0.37832	-0.38684	0.59988	-0.42841	-0.21868	-0.5346	-0.17964	0.20072	0.054791	-0.19745	-0.29665	0.085854
-0.77749	-0.30232	0.78924	0.4596	0.10677	0.37165	-0.55483	0.34867	-0.30548	0.13539	0.79352	0.23346	-0.30567	0.86063	0.19992	-0.70155	-0.014425
-0.047859	-0.10021	0.63427	0.20825	0.37228	0.60377	-0.024598	0.42672	-0.21706	0.22714	0.73547	0.83171	-0.086273	-0.5389	-0.43546	-0.61966	0.7062
-0.66459	0.31952	0.15308	0.47947	-0.13134	-0.10144	0.36301	0.50736	0.7783	-0.12733	-0.4174	-0.58406	0.74743	-0.056187	-0.72021	0.067111	0.14099
-0.41674	0.33369	-0.77448	0.10535	0.7382	0.84518	-0.70364	0.40786	-0.42274	0.60678	-0.35499	0.19895	0.53207	-0.074245	-0.95472	-0.24338	0.37748
-0.84063	0.032655	0.046907	-0.2331	0.02633	0.31887	-0.4752	0.41016	0.032382	0.29051	0.58568	0.58615	0.74255	0.83478	-0.3611	0.28457	0.069458
-0.73656	-0.2949	0.90818	0.43589	-0.081513	0.21827	0.037136	0.5522	-0.095386	-0.72005	0.15876	0.082946	-0.31057	0.41816	0.58503	0.24492	0.50922
-0.83472	-0.035418	0.16521	-0.69963	0.62998	-0.88292	0.95453	0.43239	-0.15814	-0.099348	-0.20994	0.95793	0.54708	0.7199	-0.41899	-0.20881	0.069894
-0.36405	0.01432	0.53649	0.68771	0.46308	0.78098	0.17911	0.42841	-0.45853	-0.35322	0.78744	-0.0045327	0.63	0.45125	-0.57637	0.13157	-0.047836
-0.9121	0.0042224	0.61631	0.96241	0.31687	-0.24724	0.25428	0.85942	-0.011117	-0.33711	-0.2026	-0.33798	0.69872	-0.32598	-0.47845	0.20408	0.18981
0.029519	-0.2158	0.95808	0.24046	0.54666	0.17821	0.53789	0.72924	-0.52702	0.12488	-0.27939	0.5354	0.19938	-0.3634	-0.24183	0.050315	0.61372
-0.79721	-0.14801	0.11429	0.6164	0.69898	0.38247	0.20894	0.93743	0.092508	-0.93766	0.055035	0.39602	0.85888	-0.058787	-0.85704	0.18645	0.17303
-0.72968	0.12075	0.31963	0.46488	0.41287	-0.8595	0.85602	0.68786	0.48645	-0.67813	0.85014	0.47546	0.44289	-0.72261	-0.54392	-0.21399	0.31625
-0.88104	-0.12819	-0.28225	-0.0228	0.90503	0.7608	0.86134	0.75869	-0.95128	-0.77799	-0.31712	-0.73747	0.31183	-0.12259	-0.43093	-0.22132	0.41586
-0.54015	-0.17588	0.07168	0.13876	0.74009	0.82502	0.27752	0.49928	-0.65568	-0.20865	-0.49969	0.53791	0.070189	0.94235	0.39923	0.38018	0.31658
-0.30564	0.023757	0.84026	0.40011	-0.23143	0.26593	0.080049	0.36393	0.73399	0.097589	-0.059355	-0.58698	0.5787	0.57487	-0.69494	0.33438	0.45912
-0.29979	-0.21426	0.82081	0.26847	0.35062	-0.059697	-0.16634	0.81517	0.29653	-0.039435	0.52443	0.071271	-0.32222	0.83137	0.4384	-0.76013	-0.16399
-0.47244	0.10394	0.83165	-0.42337	-0.56437	0.069828	-0.65927	0.32493	0.24258	0.032039	0.64225	-0.30273	0.84815	0.82601	-0.54666	0.5927	0.28899
-0.054858	-0.018845	0.47767	0.78469	0.61895	0.91883	-0.18805	0.34944	-0.078936	-0.6029	0.30842	0.20626	0.19764	0.63804	0.090793	-0.0884	0.16063
-0.956	-0.20381	0.52267	0.57429	0.15543	0.22805	-0.96413	0.83666	-0.34597	-0.62133	-0.15288	0.74459	0.17768	0.76222	0.58265	0.81094	0.22746
0.015897	0.13829	0.99345	-0.21091	0.032824	-0.60896	-0.0022534	0.22967	0.036576	0.055265	-0.89422	-0.61617	0.12207	-0.12663	-0.83837	-0.73203	0.33812
-0.54618	0.06636	0.13398	0.54711	0.31936	0.084545	-0.28196	0.92928	0.40991	0.016806	0.65456	-0.019382	-0.14635	-0.26193	0.50247	-0.51503	-0.00041542
-0.3974	0.061277	0.44363	-0.55003	0.2231	0.7922	0.037551	-0.023981	-0.89342	-0.027596	0.10406	-0.085781	0.45948	0.93533	-0.67839	-0.013764	0.65551
-0.17999	0.044347	0.41706	0.33204	0.68104	0.106	-0.14178	0.020796	-0.12605	-0.11221	0.42919	-0.02085	0.049344	0.7879	0.20118	-0.090094	0.29961
-0.074334	0.053109	-0.28438	-0.50019	0.95591	-0.072423	-0.056226	0.66325	0.44606	-0.15478	-0.87279	0.42361	0.44048	0.86088	-0.34674	0.66185	0.76395
