# Supplementary material for: Distinct cellular states determine calcium signaling response
Source: Mol Syst Biol. 2016 Dec 15;12(12):894. doi: 10.15252/msb.20167137 (PMC5199124; doi:10.15252/msb.20167137)
Supplement: Supplementary file 6 — Source Data for Figure 3 [file MSB-12-894-s005.zip › parameterDistributionGroup/parameterDistribution179.csv]

0.31861	0.07472	0.98766	0.51926	0.70784	-0.13006	0.37528	0.049515	0.51483	-0.51917	0.27294	-0.18708	0.15952	0.7948	-0.83412	-0.2261	-0.2037
-0.018483	0.020706	0.15661	-0.64694	0.61261	-0.40496	-0.60787	0.62394	0.84513	-0.54371	-0.55933	0.88681	0.25499	0.43938	-0.87224	-0.42204	-0.2487
-0.058806	-0.0376	-0.27714	-0.48096	0.9637	0.84076	-0.088652	0.92865	-0.39307	-0.16535	0.1106	-0.57972	0.11335	0.35271	-0.97939	-0.23948	-0.077549
-0.84753	-0.10306	0.60011	0.22745	0.022863	-0.81316	0.17332	0.73733	0.56845	-0.71484	0.055203	0.41003	-0.18879	-0.67684	-0.39235	-0.49643	0.022349
-0.065251	-0.12309	0.57572	-0.59979	0.83702	-0.23217	-0.24286	0.18053	-0.97788	-0.78278	0.029655	0.085929	-0.6751	0.23154	0.54342	0.14719	0.17171
0.42617	0.29282	0.72597	-0.33141	0.73255	-0.15959	-0.736	0.45956	-0.53126	-0.60632	0.80209	0.73538	-0.081053	0.05988	-0.06247	-0.3719	-0.48632
-0.85108	0.046625	0.30601	-0.13865	0.17583	0.053637	0.49186	0.003214	-0.61067	0.067101	0.60992	0.24329	0.069594	0.31392	-0.44914	-0.55047	-0.45743
0.59093	0.054939	0.53218	-0.14144	0.82382	-0.53019	0.20769	0.058338	0.77044	-0.086844	0.8094	0.21249	-0.44499	0.57589	-0.03863	-0.33009	-0.13324
-0.43216	0.23245	0.2602	0.51416	-0.062862	0.27049	0.6778	0.036175	0.39207	0.28367	0.6433	0.32901	0.42665	0.54655	-0.51959	0.81203	0.050662
-0.4855	0.29226	0.064263	0.69598	0.77838	0.57431	-0.29762	-0.2164	-0.98189	-0.3741	-0.31096	0.62001	0.38779	-0.33024	-0.98752	-0.28721	-0.36037
0.72676	0.21792	0.75276	0.39238	0.51504	0.26962	-0.041982	0.67743	0.4664	-0.7889	-0.84826	0.30232	0.27558	-0.58454	-0.92452	0.32314	0.080671
-0.63177	0.10417	0.37378	-0.48311	0.13599	0.02312	-0.42203	0.14171	-0.11015	-0.43289	0.04863	-0.47937	0.6351	0.10003	-0.99739	0.069834	-0.22256
-0.49867	0.33072	-0.8559	0.82078	0.81978	0.48372	0.21855	0.019377	0.52361	-0.9897	-0.88147	-0.90693	0.021863	0.2539	0.010751	0.9117	0.44314
-0.18279	0.0085474	0.15585	0.94913	0.80958	0.23261	0.87683	0.68145	0.93639	-0.62016	-0.15293	0.55657	0.50356	0.25386	-0.98184	-0.18656	-0.61751
0.21665	0.015927	0.70666	-0.29168	0.31006	0.00015917	-0.52424	0.21592	0.4803	-0.45973	0.51233	0.18243	0.29381	0.81227	-0.69651	0.71751	0.16148
-0.1136	0.17913	0.68301	0.66861	0.48674	0.22554	0.89657	0.21722	-0.095121	-0.87531	-0.21414	0.059881	-0.049194	0.09596	-0.13341	0.16279	-0.048728
-0.6155	-0.078892	0.58381	-0.48315	0.36748	0.040573	-0.29536	0.040413	-0.62996	-0.82935	0.73514	0.1143	0.39133	0.6283	-0.91751	0.46522	0.25541
-0.91627	0.13446	0.55419	0.50595	-0.22686	0.77903	0.030612	0.47308	-0.84156	-0.81358	-0.78386	-0.21149	0.31075	-0.47895	-0.67079	0.60326	0.11933
0.0039253	0.05749	0.83952	-0.74838	0.18175	0.24868	-0.89406	0.48915	-0.7475	-0.38205	0.44617	-0.90505	0.055982	0.36618	-0.30375	0.082363	-0.31006
-0.21332	-0.029591	0.96656	0.17849	-0.11792	0.12681	-0.5696	0.34919	0.33468	-0.6404	-0.39488	0.43952	0.095461	0.085357	-0.50022	0.93187	0.87824
-0.16984	0.084946	0.97019	-0.77963	-0.21007	0.14838	-0.31925	0.67124	-0.32091	-0.57734	-0.46267	0.58715	0.3145	0.90247	-0.094953	0.41358	-0.47284
-0.67419	-0.044798	-0.2345	0.26211	0.42212	0.65562	0.82154	0.57105	-0.11433	-0.166	0.41094	-0.63217	-0.10184	-0.075493	-0.52582	0.52335	0.64018
-0.73608	-0.18032	0.93041	-0.0011655	-0.55194	0.19347	0.56693	0.70942	0.31405	0.49783	0.062087	0.35305	0.59968	0.21315	-0.99199	0.3258	0.0022959
-0.65165	-0.056767	0.62538	0.063394	0.24591	-0.85498	-0.67901	0.69593	0.45028	-0.73373	-0.92381	-0.52792	-0.68939	0.0055627	0.47928	-0.8211	-0.43596
-0.16375	0.14603	0.12574	0.11869	0.44114	0.61205	0.050167	0.12734	-0.11369	-0.63999	-0.57837	0.76452	-0.54477	-0.54086	-0.48458	-0.49124	0.4319
-0.84805	-0.10865	0.30992	-0.89953	0.35073	-0.33292	0.28353	0.2958	-0.96659	-0.62063	0.8306	-0.006785	0.1982	-0.25911	-0.5604	0.7516	0.67205
-0.11047	0.29167	-0.078893	0.23763	0.78937	-0.50579	-0.40328	-0.18786	0.54416	-0.74453	-0.46786	-0.37348	-0.76265	0.94401	0.67326	-0.75355	-0.51331
-0.33323	0.19859	0.81936	0.59595	-0.08476	0.038252	0.76754	0.64871	-0.22882	-0.66043	-0.49461	0.32423	-0.14924	-0.00057858	0.28311	-0.12725	-0.40245
-0.96626	-0.16044	-0.3408	0.32274	0.64475	-0.58259	0.67968	0.68191	0.5281	0.36106	-0.48732	0.94393	0.15812	-0.10285	-0.60202	0.34409	0.23131
-0.74944	0.041067	0.14872	0.10729	0.56583	-0.054039	0.66194	0.30742	-0.55057	-0.47538	-0.33371	0.031258	0.48489	-0.11699	-0.35737	0.505	-0.27826
-0.80444	0.054224	0.86206	0.15621	-0.18761	0.15146	0.07575	-0.38436	-0.86233	-0.14696	-0.83159	0.054914	-0.41208	0.90408	0.077761	0.1401	0.26279
-0.81129	0.1775	0.72453	0.74456	0.001345	-0.19498	-0.78287	0.22954	0.10333	-0.064126	0.24251	0.46185	0.74163	0.43537	-0.91201	-0.018269	-0.76193
-0.62276	0.149	0.29068	0.067117	0.074201	0.65974	-0.059361	0.014537	-0.59047	-0.099071	0.22092	0.60869	-0.00018384	0.86824	-0.78942	-0.3482	-0.4012
0.55258	0.33884	0.27258	0.40207	0.81115	0.36319	0.74849	0.37554	0.58361	-0.14569	-0.2626	0.81022	0.14792	0.62452	-0.92328	-0.34543	-0.44282
-0.38005	0.15823	0.6949	0.30371	-0.049972	-0.023465	0.9498	0.56646	0.68206	-0.52996	0.37778	-0.55594	0.35507	0.30827	-0.39268	-0.028139	-0.42935
-0.32723	0.16347	0.15657	-0.3946	0.54122	0.33883	0.25509	0.3246	-0.78145	-0.55331	0.15851	-0.38363	0.29582	0.47261	-0.24954	0.96411	-0.016986
-0.59046	0.021701	0.029918	-0.38398	0.39742	-0.096285	-0.23363	0.30716	-0.090454	-0.74923	-0.12851	-0.65862	0.038871	0.48209	-0.41508	0.053584	-0.2207
-0.047692	-0.14409	0.81697	0.12873	0.3829	0.16654	0.56212	0.57391	0.07587	-0.37674	-0.42948	0.028941	0.15736	-0.14051	-0.53165	0.81255	0.72451
0.13799	-0.10923	0.81675	0.47955	0.43153	0.88493	0.0177	-0.11097	-0.063981	-0.36166	-0.99353	0.076351	0.09166	0.40819	-0.7882	0.73404	0.89471
-0.92865	0.06477	-0.72696	-0.51267	0.29287	0.28395	0.54783	0.36889	0.10375	-0.98074	-0.51516	0.03347	-0.8977	0.28457	0.20385	-0.87597	-0.24544
-0.44126	-0.068555	0.28953	0.080589	0.74576	-0.18401	0.47686	0.042275	-0.021302	-0.55894	0.33328	0.30247	0.26357	0.41156	-0.72091	0.74541	0.29063
-0.76082	0.070718	0.6201	0.71676	0.67903	-0.74724	0.36739	-0.081243	-0.11551	-0.48733	-0.85162	0.2107	-0.17955	-0.10147	-0.75745	-0.59812	0.11058
-0.026243	0.036254	0.82772	-0.64221	0.55804	-0.30717	0.67984	0.24711	-0.51026	-0.62135	0.84658	0.6558	0.26938	-0.44144	-0.9605	-0.18535	0.10669
-0.30611	-0.2845	0.96122	-0.36081	0.61886	-0.84385	-0.17739	0.059915	-0.60505	-0.50937	0.62139	0.93229	-0.62089	-0.1752	0.10191	0.054435	0.69513
0.094308	0.19741	0.10521	-0.14277	0.76722	-0.75718	0.33011	0.27611	0.86765	-0.57529	-0.0081701	0.064225	0.35869	-0.34862	-0.9384	0.27269	0.18546
-0.40038	-0.17117	0.43906	-0.57019	0.082559	0.04341	0.70971	-0.046515	0.27117	-0.80485	-0.60621	-0.43884	-0.50953	0.6604	-0.47681	-0.21788	0.53492
-0.78695	0.0040307	0.29372	0.31681	0.10616	0.29489	0.99449	0.4104	0.073587	-0.72771	0.89614	-0.60303	0.0070739	-0.2904	-0.51117	0.37808	0.57987
-0.098122	0.076059	0.98045	-0.95682	0.1519	-0.41373	0.59336	0.37923	-0.17158	-0.52101	0.68499	-0.11444	0.27977	0.68563	-0.76948	0.39342	-0.099332
-0.64177	0.17181	-0.039687	-0.42422	0.3532	0.14627	0.15436	0.058962	-0.22403	-0.56661	0.76218	0.0018399	0.23411	0.54413	-0.64206	-0.1619	-0.29336
-0.88066	-0.23606	0.029129	-0.22503	0.33914	0.058482	-0.31604	0.32888	-0.12568	-0.96008	0.1187	-0.79766	-0.31655	0.24536	0.27548	0.84371	0.85377
-0.80208	0.015611	-0.071563	0.70029	0.047512	0.59551	0.12739	0.41087	0.76691	0.25826	-0.89655	0.14655	0.35504	0.34606	-0.74366	-0.1783	-0.30651
0.095144	0.29791	0.24242	0.083401	0.71249	0.5352	-0.30439	0.18243	-0.58102	-0.43612	0.84096	0.00104	0.39787	0.36064	-0.14576	0.45563	-0.45053
-0.71661	0.12837	0.17764	0.56702	0.6034	0.23119	-0.69341	0.2256	-0.52698	-0.42623	-0.13087	0.092302	0.70108	0.4185	-0.82293	0.27855	-0.56751
-0.9353	-0.15752	0.18793	-0.60253	0.1411	-0.37839	-0.41505	0.28924	0.025388	-0.70042	-0.3818	0.39841	0.1226	0.19047	-0.64911	0.55895	0.62407
-0.057579	-0.086621	0.43477	-0.87368	0.62445	0.34844	-0.04547	0.30342	-0.86513	-0.60931	0.49456	0.3275	-0.067447	0.06461	-0.73797	0.51789	0.77366
-0.25198	0.028756	0.17927	0.12484	0.5698	-0.035887	-0.55858	0.73599	0.32312	-0.97049	0.7616	0.69646	-0.1151	0.59346	0.37169	0.5638	-0.20009
-0.3104	0.10484	0.88516	0.46383	0.26843	-0.0066215	-0.031695	-0.22728	-0.55872	-0.67755	-0.18073	0.011369	0.083107	0.65359	-0.40988	-0.080397	-0.42108
-0.69968	0.028035	-0.2836	-0.22113	0.96005	-0.67692	0.50969	0.26711	-0.11167	-0.93787	-0.23977	0.1599	-0.35407	0.1306	0.11887	0.88073	0.874
-0.58892	0.13971	-0.027545	-0.11061	0.90418	-0.29404	0.26052	-0.0029328	-0.48387	-0.85015	-0.48392	0.12838	0.66727	0.70007	-0.43679	0.8711	-0.48772
0.49171	0.36757	0.59685	-0.74899	0.35887	-0.21712	0.42924	-0.27859	-0.24575	-0.061324	-0.55421	0.27582	0.27105	0.72107	-0.95872	0.41358	0.23859
-0.18973	-0.13015	0.62767	0.5766	0.6821	0.29394	-0.097017	0.53514	-0.0098087	0.014463	-0.64894	-0.46171	0.41416	0.052132	-0.48801	0.82827	0.31568
-0.74969	-0.12217	-0.54409	0.53676	0.9987	0.23705	0.39254	0.92115	0.90753	-0.14939	-0.40297	-0.2342	0.53904	0.48044	-0.87619	0.9589	0.28844
-0.74233	0.0039829	0.56479	-0.84173	-0.15714	-0.38449	-0.6905	-0.046898	-0.16207	-0.92412	-0.84293	-0.35099	0.13465	0.76108	-0.13865	0.40418	0.063037
0.05562	0.069789	0.79623	0.082053	0.29296	0.53184	-0.030818	0.019808	-0.60234	-0.066617	-0.67883	0.033434	-0.095053	0.65003	-0.38103	0.040636	-0.017387
-0.40809	-0.14059	0.45761	0.73409	0.77388	-0.38664	0.39275	0.42611	0.36631	0.11223	-0.72838	0.759	0.63137	0.21895	-0.86304	0.46145	-0.54191
-0.0061388	0.12044	0.98077	0.45987	0.14715	-0.24293	-0.35312	0.15085	0.37571	-0.27853	-0.043894	-0.26098	0.10059	-0.014184	-0.51882	0.093766	-0.14701
0.042502	-0.13747	0.70395	0.38735	0.96233	-0.37827	0.11678	0.29726	0.43129	-0.59261	0.92462	0.88921	0.32854	0.31337	-0.71357	0.9103	0.36258
-0.47863	0.17842	0.85423	0.8947	-0.67526	0.88142	0.81414	0.75128	-0.0056536	0.18312	0.41142	0.6588	-0.24899	-0.72193	-0.68618	-0.1732	0.55391
-0.90739	0.1339	0.38358	-0.16669	-0.19049	0.13221	-0.14998	0.4188	-0.7096	-0.10756	0.30936	0.53221	0.26776	-0.3443	-0.92941	-0.13472	-0.1146
-0.58105	-0.013556	0.2283	-0.21864	0.56946	-0.42165	-0.83782	0.4277	0.22666	-0.40751	0.2823	-0.31859	0.46695	0.6529	-0.93871	-0.2985	-0.63796
-0.87162	-0.0012471	-0.34498	-0.8825	0.74277	-0.27255	0.5987	0.31064	-0.65505	-0.73114	-0.74458	-0.49279	-0.27842	0.70785	0.41725	-0.41138	-0.55424
-0.43022	0.094348	0.50922	0.19865	0.052988	0.30613	0.081576	0.43372	0.041819	-0.086977	-0.23143	-0.99295	-0.11799	0.46355	-0.016026	0.047198	-0.060273
-0.19451	-0.007198	0.50046	-0.39298	0.46635	-0.51691	0.082949	-0.13136	-0.060191	-0.064469	-0.56682	-0.22967	-0.24091	0.2538	-0.43209	-0.92629	-0.25182
-0.87467	0.18133	0.41048	0.25719	-0.10869	0.0047073	0.82907	-0.0073804	-0.18583	-0.79516	-0.45162	0.32143	-0.068173	0.93513	0.38335	0.35364	-0.13742
-0.82306	0.14244	0.20991	0.4348	0.21116	0.062077	0.54947	0.30927	0.27363	-0.44718	-0.0527	0.96856	0.47538	-0.17639	-0.97128	0.023777	-0.30047
0.067015	0.021926	0.66574	-0.032648	0.90125	-0.35685	0.72918	0.20213	-0.70864	-0.97825	0.83628	-0.69493	-0.35211	-0.061012	0.15348	0.30195	0.33975
-0.35666	0.15155	0.80022	-0.087962	-0.033482	0.2719	0.34646	0.40367	-0.84428	-0.47561	0.13822	-0.024587	-0.30203	-0.039624	0.37035	0.02007	-0.083736
-0.632	0.2039	-0.062638	0.24756	0.2576	0.059751	0.6072	0.65712	-0.12099	0.11784	0.60643	0.91329	0.35576	-0.07798	-0.40305	0.38657	-0.17955
-0.66597	-0.29638	0.44126	0.13182	0.79466	0.073284	-0.022141	0.4793	-0.77649	-0.39686	0.46008	-0.69064	0.18641	-0.17703	-0.89841	0.29833	0.36149
-0.27916	-0.022251	0.98805	-0.88875	-0.39693	-0.016625	0.20252	0.18107	-0.55363	0.17793	0.26053	0.62725	0.023482	0.71381	-0.030817	0.52272	0.20461
0.0047696	0.015628	0.18775	-0.090072	0.68733	0.84753	0.4487	0.87535	-0.45741	-0.26956	-0.014286	0.25779	-0.046636	-0.085832	-0.6272	0.13946	0.15972
-0.3803	0.11303	0.14194	0.52125	0.71897	-0.82826	0.28389	0.89661	0.72864	-0.034637	-0.49182	0.027528	-0.23788	0.44231	0.4303	0.24748	-0.20795
-0.22716	-0.02044	0.12259	-0.17448	0.57814	0.3423	0.9324	0.093235	-0.50438	0.0336	0.53088	0.026983	-0.22716	0.40573	0.0059767	0.39734	0.33202
-0.6148	0.10771	0.40665	-0.17935	0.12982	-0.26895	-0.37137	0.16909	-0.046189	-0.75384	0.8802	0.045571	-0.19995	0.82749	0.058156	0.26497	-0.14635
-0.20778	-0.24581	0.61224	0.18829	0.68766	-0.1935	0.14374	0.74843	-0.32499	0.083159	0.35041	0.89174	-0.18964	-0.25485	-0.25637	0.43431	0.59813
0.019845	0.20464	0.29984	-0.24181	0.35622	0.85244	0.63979	0.35593	-0.655	-0.72097	0.39779	-0.37684	-0.0061822	-0.53004	-0.79088	0.44495	0.7851
-0.669	0.031998	0.40736	0.69061	0.43065	0.13061	0.83288	-0.082541	0.22655	-0.23598	0.48478	-0.89614	-0.037324	0.36343	-0.52109	-0.042706	0.36055
-0.18402	0.085036	0.80011	0.08085	0.50211	-0.43294	-0.35359	0.29529	-0.16407	-0.26839	0.8255	0.62769	0.46144	0.0093837	-0.84052	0.78862	0.19851
0.13204	0.096385	0.56509	0.24782	0.42635	0.48766	-0.095559	0.13169	-0.66873	-0.15365	0.35507	-0.69001	-0.37537	-0.6624	-0.63789	-0.43128	0.37256
-0.865	0.15654	0.22148	0.21119	0.15756	-0.4928	-0.0061871	0.53486	0.32862	-0.40143	0.89539	0.43305	0.49025	0.36982	-0.63798	0.38383	-0.50746
-0.27207	0.1761	0.79932	-0.48041	-0.12387	-0.18321	0.10025	0.26097	-0.29588	0.1556	0.07632	-0.14663	-0.10153	0.21091	-0.2822	0.41654	0.60175
-0.90724	0.11911	0.78179	-0.0030159	-0.57364	0.057498	-0.48596	-0.067312	0.035978	-0.12588	0.18678	0.3427	0.43547	0.9301	-0.83774	0.4354	-0.16053
0.61846	0.054093	0.85531	-0.45273	0.42058	-0.064979	-0.63459	0.52325	-0.24309	0.18022	-0.40678	-0.124	-0.11603	0.1776	-0.033916	0.30936	0.17016
-0.59666	0.04713	0.49514	0.47153	0.2912	-0.63572	-0.46991	-0.011791	0.51853	-0.19122	-0.63496	-0.57156	-0.0073201	0.61502	-0.25767	-0.35421	-0.4572
-0.08988	0.053979	0.43285	-0.66627	0.67576	-0.087826	0.91674	-0.15907	-0.60684	-0.83172	-0.089692	0.32124	0.36142	0.84976	-0.34458	0.75736	-0.20808
-0.94671	-0.015628	0.66875	-0.12048	-0.043177	-0.12124	0.81179	0.1953	-0.7732	-0.058834	0.12256	0.15489	-0.020733	0.58535	0.0021557	0.075461	-0.19721
-0.68768	0.002411	0.25993	-0.1387	0.30394	-0.54842	-0.023391	0.76291	0.39338	-0.57302	-0.34842	0.42166	0.12269	-0.17822	-0.22471	0.77333	0.53898
-0.87087	0.032128	0.52873	-0.43259	-0.20364	-0.46559	0.11344	0.14044	0.1322	-0.57143	-0.34405	0.63115	-0.088472	0.049948	-0.77371	-0.75906	-0.24413
-0.62125	-0.034361	0.53799	-0.45878	-0.019702	-0.35899	0.63083	0.11393	-0.30357	0.36798	0.41436	0.6526	0.13357	0.41893	-0.49766	0.42633	0.23745
-0.96071	0.016479	0.055338	-0.10792	-0.09737	-0.55517	-0.83102	0.58782	0.83753	-0.2806	-0.43033	0.8541	0.38265	-0.072511	-0.6226	0.87789	0.48776
-0.81383	0.052426	0.30991	-0.193	0.82165	-0.92174	-0.84288	0.47024	-0.21829	-0.90755	-0.055815	0.033527	0.6565	0.43187	-0.3815	0.88269	-0.16031
-0.26859	0.046203	0.41963	0.79393	0.36645	-0.11128	0.14451	0.13467	0.79918	-0.14995	0.70867	-0.5223	-0.070346	0.94472	0.19021	0.43514	-0.20445
-0.16056	0.15014	-0.050436	-0.061387	0.49502	0.42129	0.59981	0.29691	0.058888	-0.32877	-0.69646	-0.21401	-0.24684	0.5708	0.17346	0.051101	-0.10292
-0.36967	-0.11062	0.56903	-0.086018	0.29249	0.18184	-0.33056	0.51998	0.13218	-0.66959	0.65046	0.27386	0.33751	-0.0067917	-0.95512	-0.035868	-0.20421
-0.8015	0.31563	-0.8062	0.6977	0.90616	0.42765	-0.43989	0.13369	0.13655	-0.84306	0.68968	0.64615	0.096147	-0.0033435	-0.17297	0.31989	0.10724
-0.17036	0.018213	0.95419	0.15056	0.20636	-0.53403	0.031823	0.18508	0.52488	-0.19399	-0.20598	-0.22287	-0.11756	0.73314	-0.16504	0.42995	0.28961
-0.038323	0.26088	0.12328	0.77325	0.66178	0.19918	0.77396	0.3163	-0.12913	0.43256	0.06078	-0.25145	0.15715	-0.42811	-0.82861	0.39579	0.68837
