# Supplementary material for: Distinct cellular states determine calcium signaling response
Source: Mol Syst Biol. 2016 Dec 15;12(12):894. doi: 10.15252/msb.20167137 (PMC5199124; doi:10.15252/msb.20167137)
Supplement: Supplementary file 6 — Source Data for Figure 3 [file MSB-12-894-s005.zip › parameterDistributionGroup/parameterDistribution18.csv]

-0.39317	0.0058964	0.49477	0.62295	0.33876	0.52833	0.36899	0.075297	-0.054956	-0.067666	-0.35442	-0.30671	0.21646	0.62684	-0.71153	0.39901	0.091424
-0.52671	0.093359	0.4964	-0.9916	-0.22405	0.16362	-0.073189	-0.23103	-0.63502	-0.43015	-0.2338	0.98072	-0.46537	0.82506	-0.46899	-0.19425	0.38866
-0.25462	0.12345	0.32412	0.89926	0.9713	0.62046	0.20918	0.15495	-0.88481	-0.56853	-0.010699	0.46953	-0.51262	-0.34461	-0.31327	-0.89379	-0.11142
-0.61555	0.017554	0.41363	0.35643	0.36937	0.32892	0.44638	0.35166	-0.65345	-0.62097	-0.32159	0.70231	-0.41585	0.28347	0.27522	0.76737	0.56735
-0.098311	0.092669	0.57373	0.1925	0.87705	-0.317	0.35918	0.83535	-0.49476	-0.6344	0.47077	-0.10848	-0.038578	0.17149	-0.17954	-0.033299	-0.31494
-0.46477	-0.03547	0.19459	-0.25727	0.62086	0.24898	0.84717	-0.041614	-0.35021	-0.6303	-0.099794	0.63723	-0.40157	0.52593	-0.78211	-0.92334	-0.1223
-0.15563	0.099238	0.76813	0.88522	0.37472	0.60209	-0.011787	0.27514	-0.49622	-0.1308	-0.38819	-0.15595	-0.39148	0.23596	0.22791	-0.35512	-0.21601
-0.56018	0.26019	0.076121	0.1591	0.57552	-0.15901	0.50534	0.015163	-0.62069	-0.58808	0.30236	-0.87459	-0.21215	0.48818	-0.11663	-0.17941	-0.19707
-0.51366	0.0045721	-0.095353	0.72428	0.70571	0.35077	0.22754	0.76954	0.20689	-0.6063	-0.061021	0.93782	-0.082632	-0.36459	-0.61852	-0.016142	0.11375
-0.20173	0.011232	0.21618	0.23135	0.90382	-0.31886	-0.13543	0.10906	-0.12268	-0.44109	-0.64248	0.47976	-0.51964	0.32844	0.29218	0.52542	0.55687
-0.24096	0.10275	0.81945	0.54154	0.00011238	-0.21183	-0.073138	0.84015	0.35557	-0.18289	0.31725	0.13158	-0.17649	0.92581	0.47858	0.37204	-0.40517
-0.40599	-0.023815	0.44513	0.097674	0.39197	0.55618	-0.24185	0.78726	-0.51236	-0.47222	-0.97841	0.1731	0.044159	0.25559	-0.57351	0.25187	-0.069617
0.1032	0.14188	0.51769	0.11249	0.78091	-0.72494	0.72468	0.18297	0.3849	0.14135	-0.80198	-0.54084	0.12598	0.58618	-0.71354	-0.15493	-0.30077
-0.77205	-0.0051833	0.70667	-0.19712	-0.038967	-0.90821	0.69287	-0.065679	0.28219	-0.45811	0.28706	-0.1902	-0.39807	0.49014	-0.46947	0.35249	0.82529
-0.38681	0.018827	0.75239	-0.21049	0.4907	-0.9004	-0.67874	0.57934	-0.30928	-0.46344	0.009401	0.41649	-0.04791	0.7191	0.0071174	0.38999	-0.24027
-0.13329	0.12581	0.23228	-0.32549	0.67369	0.32175	-0.41998	-0.029329	-0.91301	-0.54943	-0.80911	-0.80789	-0.43143	0.30559	-0.25634	-0.35938	-0.097439
0.31103	0.038516	0.89823	0.76924	0.50346	0.84305	0.53858	0.17633	-0.15302	0.18988	-0.55955	-0.27587	-0.24571	0.55044	-0.30875	0.11246	0.27721
-0.79678	0.010432	0.58482	0.28579	0.46853	-0.89656	0.8962	-0.0010058	-0.28044	-0.42442	0.78883	0.31011	-0.4865	0.93086	0.41576	-0.14483	-0.31185
-0.52272	-0.039354	0.02686	-0.99717	0.5136	-0.23351	0.54045	-0.080528	-0.59893	-0.96392	0.015102	0.28967	-0.70076	0.054745	-0.14039	0.14074	0.82298
0.52854	0.10101	0.8708	0.79629	0.96772	0.38483	-0.81937	0.1363	-0.42081	-0.13835	-0.46223	-0.7144	-0.58551	0.53545	0.33778	-0.61832	-0.40244
-0.81813	-0.18157	0.50361	0.42371	0.5196	0.48939	-0.041655	0.30954	-0.79762	-0.73721	-0.57128	-0.37197	-0.30588	0.79176	-0.23109	-0.39543	-0.25107
-0.34006	-0.051942	0.83176	-0.79596	0.5417	-0.90956	0.8265	0.66833	-0.96697	-0.71637	-0.75452	-0.58016	-0.13608	-0.29539	-0.56751	-0.12211	0.032132
-0.38736	0.10067	0.59968	-0.53491	-0.078306	0.37415	-0.067675	0.55574	-0.7434	-0.25982	0.69501	-0.29255	-0.24316	0.37697	-0.15292	0.42269	0.26361
-0.75164	0.0029068	0.43767	-0.008253	0.35652	-0.94423	0.71855	0.29626	0.049072	-0.45846	0.33597	-0.0025471	0.046518	0.31595	-0.47279	0.98088	0.60988
-0.50381	-0.095621	0.1025	0.052872	0.36347	0.79762	-0.41173	0.8864	-0.60236	-0.62579	-0.70183	0.7097	-0.27958	0.057153	-0.044506	0.53653	0.3766
-0.87033	-0.05524	-0.31374	-0.13629	0.45801	-0.24648	0.36604	0.57643	0.31514	-0.48282	0.26144	0.7253	-0.15029	0.26234	-0.29379	0.053658	-0.0863
0.10327	0.20195	-0.025382	-0.79006	0.84213	0.54276	0.28577	-0.12445	-0.80775	-0.95137	-0.641	-0.4936	-0.12932	0.67847	-0.63649	-0.16894	0.081187
-0.31747	0.04578	0.53598	0.38819	0.40666	-0.18714	-0.056728	0.52412	-0.016517	-0.084916	0.81675	0.018234	0.064622	-0.22141	-0.85768	0.12842	0.054924
-0.74579	-0.096133	0.71049	0.46816	-0.052921	-0.49751	0.82829	0.41744	0.4814	-0.32877	-0.082636	-0.13682	-0.16453	-0.14532	-0.67783	0.73691	0.95121
-0.62422	0.064485	0.29298	0.93742	0.53674	0.79123	-0.4333	0.72937	-0.45226	-0.49837	0.76896	0.057201	0.032957	0.36664	-0.31665	0.12381	-0.21611
-0.70271	0.095504	0.018269	0.0036027	0.10996	0.075753	0.84163	0.055856	0.072571	0.075112	0.69568	0.11981	-0.12259	0.77408	-0.65935	-0.41768	-0.3243
-0.64061	0.02296	0.22907	0.68846	0.42588	0.24222	-0.10698	0.41941	0.2547	-0.82732	0.70507	0.79652	-0.089537	0.5405	-0.30158	-0.06778	-0.29563
-0.82941	-0.10046	0.03834	0.096165	0.34371	0.37313	-0.16978	0.88863	-0.15587	-0.34561	-0.87803	0.015689	-0.092791	0.31793	-0.057731	0.095557	-0.095722
-0.73949	-0.074201	0.77444	0.70852	0.6722	-0.91173	0.23994	0.51364	-0.36382	-0.86867	-0.6093	0.76561	-0.19046	-0.36054	-0.84828	-0.46279	-0.078485
-0.31378	0.090605	0.07059	0.91614	0.61658	0.28591	-0.31897	0.94964	0.5951	-0.39373	0.41176	0.93208	0.18164	-0.056649	-0.46813	0.5202	0.02529
-0.81539	-0.098874	0.44127	0.20981	0.42022	0.1736	0.1938	0.92282	-0.80898	-0.94299	-0.4632	0.20973	-0.082944	0.17148	-0.17353	0.2733	-0.12546
0.069514	0.26616	0.23143	-0.27213	0.54541	0.44175	-0.64447	0.87343	-0.67827	-0.81207	0.26677	-0.62621	0.29422	0.53333	-0.14158	0.8597	-0.24407
-0.90333	-0.020735	0.59108	0.46286	0.45847	-0.2778	0.12045	0.12202	-0.97537	-0.18162	-0.31586	-0.2372	-0.336	0.25012	-0.21712	0.43831	0.50389
-0.38437	0.026299	0.28525	0.8258	0.80634	-0.75542	-0.86015	0.60662	0.64719	-0.16694	-0.21642	-0.030382	-0.016208	0.38758	-0.052202	0.45528	-0.1488
-0.59329	0.022047	0.66155	0.82417	0.31563	-0.4318	-0.61652	0.62187	0.092357	-0.23552	-0.50354	-0.50722	-0.12463	0.49899	0.027445	0.3425	-0.15879
-0.4784	0.0081068	0.22604	-0.22291	0.50633	0.3092	-0.13696	0.35248	-0.76938	-0.84616	0.25923	-0.07975	-0.49082	0.27707	-0.023855	-0.44396	-0.235
-0.26605	-0.028793	0.2298	-0.32728	0.60933	0.014559	-0.34438	0.32275	-0.065104	-0.71664	-0.42201	-0.34408	-0.5926	0.36697	0.21945	-0.48021	-0.14574
0.32863	0.17899	0.39997	-0.25272	0.86557	0.36424	-0.001745	0.0028955	-0.47493	-0.78476	0.42766	0.94198	-0.35671	0.49069	-0.54627	-0.61089	-0.12404
-0.67606	0.043886	0.68117	0.65737	0.26314	-0.44723	-0.0043441	0.84767	-0.22772	0.12606	-0.4085	-0.81463	0.35999	0.40514	-0.28151	0.95562	-0.19404
-0.39084	0.015346	0.46474	0.95759	0.54982	0.090714	0.09984	-0.097216	0.037449	-0.55047	-0.29063	0.4718	-0.52051	0.081006	-0.12808	-0.096394	0.37859
-0.66487	0.058191	0.33578	-0.30304	0.078247	-0.25507	0.20724	0.58559	0.086995	-0.76426	0.2676	-0.22672	-0.055351	0.64508	0.3065	0.94317	0.25824
-0.75881	-0.077212	0.22613	0.20912	0.12851	0.42822	0.1928	0.33717	-0.25043	0.1174	-0.12348	0.39298	-0.52214	0.65098	0.076248	-0.59954	-0.4305
-0.24541	0.087045	0.69753	0.13963	-0.0047817	0.043805	-0.55728	0.64195	0.35592	-0.16689	-0.04762	0.285	-0.077402	-0.073949	-0.5445	0.48203	0.62226
-0.30263	0.13032	0.71192	-0.30488	0.2981	-0.35231	-0.36768	0.12121	-0.65405	-0.83377	-0.49162	-0.26987	0.13779	-0.13413	-0.78446	0.075971	0.067483
-0.56731	-0.057325	0.18706	0.88107	0.87013	0.21532	0.41043	0.4237	-0.20206	-0.4375	-0.19992	-0.078553	-0.2585	0.23162	-0.22861	0.74439	0.62946
-0.28805	-0.077626	0.44751	0.35181	0.82586	-0.095257	0.81942	-0.040523	-0.062036	-0.31254	0.12856	0.25902	-0.2614	0.37169	-0.76685	-0.53172	-0.044495
-0.76524	-0.073922	0.41742	0.82213	0.47101	-0.28488	0.2236	0.02859	0.42476	-0.68296	-0.32748	0.67426	0.043966	0.13045	-0.91197	0.61233	0.81609
0.51154	0.089439	0.5429	0.6766	0.81328	0.74571	-0.80349	0.50494	-0.043741	-0.23313	-0.79123	-0.64213	-0.049977	-0.055739	-0.38425	0.29793	0.23992
-0.43784	0.063491	0.48368	0.5015	0.72844	-0.54422	-0.2521	0.5057	-0.073035	-0.76965	-0.18308	0.096266	-0.031126	-0.0041819	-0.50416	0.52754	0.40638
-0.71905	-0.12127	0.77058	-0.38744	-0.22452	-0.49032	0.19782	0.66304	0.23529	-0.28915	-0.25977	-0.15084	-0.032743	0.70989	-0.17911	0.53819	0.1217
0.086304	0.076781	0.51011	-0.18657	0.70321	0.10022	0.19467	0.68923	-0.0076606	-0.82515	-0.050543	0.073085	-0.077875	0.98592	-0.022355	0.26538	-0.26934
-0.80015	-0.18157	0.59961	-0.36058	0.32617	-0.49521	0.57406	0.62345	-0.53324	-0.64016	-0.1509	0.48552	-0.1831	0.65464	0.1526	0.77104	0.31635
-0.081775	-0.09168	0.10897	0.24592	0.97441	0.25434	-0.26179	0.40829	0.2094	-0.39259	-0.55917	0.23177	-0.43338	0.87251	0.38777	-0.040142	-0.28088
-0.2851	0.065573	0.66591	0.21694	0.25868	0.092222	-0.15779	0.93028	-0.33037	-0.15185	-0.2052	-0.99618	0.039337	-0.21823	-0.53123	0.17098	-0.0328
-0.55516	0.059789	0.39755	0.23849	0.70392	-0.6754	0.80605	0.44815	-0.18325	-0.91314	-0.12075	-0.48139	-0.59472	0.31861	0.25273	-0.45281	-0.29706
-0.36828	0.20239	-0.27472	0.8307	0.55574	0.62049	0.40935	0.10467	0.92254	-0.74933	-0.68348	-0.90283	-0.62863	0.21663	-0.63191	-0.86039	0.14067
-0.85643	-0.0098394	0.23302	0.027821	0.18302	-0.6761	0.72344	-0.11436	0.73679	-0.93276	0.53336	0.82207	0.018293	0.77792	-0.90195	0.14472	0.29101
-0.16087	0.17979	0.33428	-0.46522	-0.16798	0.49901	0.46252	0.60942	-0.1744	-0.77697	-0.49459	0.11145	-0.34219	0.75264	0.090985	0.629	0.39097
0.42516	0.21031	0.19202	0.85558	0.86881	0.48651	0.24203	0.56194	0.71926	-0.76185	0.42314	0.66615	-0.1756	-0.45408	-0.74499	0.18695	0.70574
-0.22884	0.13734	0.42919	0.24038	0.33223	-0.14108	0.48807	-0.0054098	0.30197	-0.55604	0.078156	0.26592	-0.025464	0.84305	-0.15577	0.62954	0.24752
-0.60625	0.19184	-0.11953	-0.29667	0.91261	-0.67089	0.57642	0.46282	-0.64214	-0.89357	-0.091817	-0.44515	-0.44524	0.088155	0.43486	0.7488	0.52227
-0.32358	0.13557	0.57891	-0.96587	0.47967	-0.69311	0.39278	-0.46225	-0.70511	-0.60273	-0.43818	-0.16309	-0.3541	0.72716	-0.79663	-0.46464	0.27453
-0.46711	-0.0045249	0.58379	-0.42069	0.2315	0.21274	0.7883	-0.25971	-0.89031	-0.33389	-0.076983	-0.047275	-0.55729	0.46973	-0.19356	-0.2967	0.45076
-0.27941	0.033241	0.63634	-0.55832	0.55642	-0.47853	-0.0040196	0.42656	-0.9984	0.11699	-0.88082	0.48597	-0.10894	-0.0069424	-0.39301	-0.17629	0.010362
-0.60359	0.19376	-0.33335	-0.015031	0.21389	0.24017	0.77823	0.94414	0.4282	-0.19498	-0.24483	0.2041	0.15603	0.53229	-0.62629	0.64052	0.15878
0.21299	0.18523	0.8008	0.090703	0.72031	-0.13254	-0.37466	0.069765	-0.42062	-0.7746	-0.0749	0.46153	0.12938	0.50554	-0.44319	0.44462	-0.016023
-0.17264	0.18488	0.47606	0.75179	0.52471	0.036621	-0.63823	0.99098	0.15281	-0.1997	-0.66501	-0.26106	0.10358	0.72069	0.2415	0.62136	-0.40833
-0.66802	0.044916	0.48304	0.18482	0.013461	-0.1926	0.564	0.50356	0.13666	0.078788	-0.091169	-0.16407	0.20176	0.70918	-0.13189	0.66581	-0.15867
-0.10355	0.11761	0.013063	-0.60989	0.8512	-0.17109	0.17799	0.33373	-0.079347	-0.24241	0.9484	0.066844	0.2606	0.90463	-0.7192	0.56035	-0.031432
-0.3863	0.052484	0.32677	-0.61312	0.24202	-0.39252	0.46599	0.56294	-0.22441	0.24323	0.18694	0.15711	0.11182	0.51179	-0.40614	0.55847	0.0065833
-0.57266	-0.12097	-0.094023	0.69128	0.89383	0.50296	-0.25884	0.25744	-0.18832	-0.2108	0.64354	0.70023	-0.58707	0.35375	0.10325	-0.41527	-0.22143
0.16096	0.18007	0.11129	-0.18797	0.47548	0.068442	-0.10468	0.012763	0.60009	-0.76255	-0.46305	-0.51676	-0.65337	0.22406	-0.42902	-0.46579	0.57398
-0.71326	-0.00026255	0.45467	-0.13012	0.32214	-0.49601	0.4706	-0.16696	-0.68021	-0.22404	-0.39168	-0.70142	-0.69327	0.30244	0.10548	-0.39413	0.087836
-0.62138	0.03685	0.45453	-0.30338	0.12423	-0.86325	0.55582	0.10348	0.49716	-0.36177	-0.84238	-0.5877	-0.44539	-0.06288	-0.63703	-0.82123	0.030368
-0.32568	0.058695	-0.097816	-0.31912	0.67679	-0.12724	0.0042172	0.83307	-0.03798	-0.66472	-0.055018	0.73892	-0.059224	-0.77311	-0.98599	-0.44808	0.099673
-0.81596	-0.012701	0.46087	-0.26835	0.46676	-0.64086	0.20728	0.68967	-0.58864	-0.31689	-0.57623	0.28048	0.076469	0.4582	-0.022911	0.58357	0.03624
0.50831	0.12999	0.5181	-0.45617	0.99519	-0.18127	-0.92941	0.54663	-0.4787	-0.5687	-0.99109	-0.30565	-0.026984	0.15253	0.029806	0.63833	0.19649
-0.84607	-0.057275	0.069828	-0.71369	0.29107	-0.56009	0.30298	0.91572	-0.20278	-0.50001	0.12722	0.094985	-0.14425	0.29256	-0.137	0.4809	0.068104
-0.21818	0.17163	0.18797	0.19554	0.62239	0.63285	0.70978	0.20106	-0.54669	-0.50693	0.33353	-0.2957	-0.036695	0.66681	-0.54447	-0.067587	-0.21564
-0.31349	0.072398	0.32846	-0.49055	0.24412	0.27274	0.84218	0.76813	-0.51048	0.097451	-0.32655	0.72726	0.026091	-0.010439	-0.89488	-0.2375	-0.062367
-0.73876	0.054489	0.74074	0.4738	0.0031742	0.17938	0.85622	-0.037413	-0.31318	-0.56561	0.243	-0.73606	-0.78808	-0.073885	-0.063478	-0.45854	0.35633
-0.15445	-0.056754	0.52901	-0.20619	0.97833	-0.59124	0.70749	0.2135	-0.53881	-0.11345	0.37647	0.64524	-0.47276	0.66434	-0.20139	-0.67264	-0.39808
0.047661	-0.074932	0.43787	0.77177	0.72277	0.71512	0.47378	0.19628	0.17425	-0.22738	-0.21618	0.61357	-0.35851	0.84863	0.33357	0.30279	0.024697
-0.46877	-0.090928	-0.18	-0.9279	0.61546	0.025283	-0.87022	0.64178	-0.68533	-0.55404	-0.18815	-0.22745	-0.60472	0.0042103	0.040064	-0.69587	-0.32124
-0.31125	0.17291	-0.44325	-0.78175	0.63167	-0.46274	0.69463	0.94116	0.34803	-0.059515	0.11603	-0.12331	-0.076645	0.49001	-0.53061	0.48086	0.30343
-0.49481	0.15553	-0.46473	0.35568	0.71407	0.58528	0.015576	0.20741	0.39052	-0.75033	-0.65928	-0.4724	-0.41361	0.60391	-0.093384	-0.091275	0.14158
-0.071985	0.18158	0.20198	-0.57763	0.22304	0.42984	0.08896	0.57168	-0.023296	-0.85985	-0.11053	0.65427	-0.50348	0.86982	0.30542	-0.081544	0.037061
-0.073952	-0.02339	0.45229	-0.033808	0.71033	0.078492	0.024487	0.81598	-0.24251	-0.63849	-0.78063	-0.034122	-0.067817	0.11395	-0.10249	0.29594	-0.0085871
-0.93971	-0.037814	-0.2919	0.092067	0.52225	0.90806	0.61662	0.74925	-0.76278	0.20811	-0.57811	-0.57894	0.22418	0.76398	-0.27728	0.40473	-0.24277
-0.26252	0.078184	0.48226	0.15055	0.24232	-0.0311	0.033935	0.78605	0.11904	-0.29773	-0.083515	-0.31296	-0.16298	0.22794	-0.23795	0.32584	0.078383
-0.42188	0.054432	0.98444	0.73777	-0.47641	0.5552	0.54749	0.5984	0.40614	-0.56401	0.15136	-0.71042	-0.27246	-0.50133	-0.71312	-0.042248	0.57559
-0.4277	-0.10208	0.0068152	-0.72213	0.62913	0.22216	0.59452	0.55756	-0.57207	0.43018	0.14873	0.71541	0.40827	0.84527	-0.85594	0.17491	-0.34247
-0.90796	0.1156	0.47307	0.57661	0.40402	-0.26708	0.18939	0.36577	-0.98417	-0.30683	-0.31147	-0.34089	-0.43797	-0.22895	-0.18604	-0.099439	0.15684
0.19873	0.19897	0.90611	-0.89582	0.49245	-0.54735	0.14726	0.06769	-0.78065	-0.18103	0.33034	0.69416	0.40115	0.60117	-0.98172	-0.03423	-0.46414
-0.72193	0.028593	0.17221	-0.52375	-0.075224	0.23126	0.28609	0.91663	-0.30367	-0.28022	-0.35769	0.89636	-0.28568	0.64207	0.10819	0.32165	-0.012586
-0.31059	-0.046831	0.61384	0.24563	0.38636	0.19973	0.60837	0.27195	-0.14788	-0.50811	-0.54273	-0.69793	-0.30328	0.73208	0.069465	0.43827	0.15255
0.39867	0.28302	0.45768	0.6838	0.69661	0.44412	0.74847	0.59667	0.3272	-0.59778	-0.14035	0.67643	0.15824	-0.36093	-0.79053	0.62215	0.59936
-0.2146	0.090061	0.42883	0.91732	0.55	-0.018492	0.0018599	0.29389	0.66193	0.18007	-0.80936	0.24181	0.088146	0.94847	-0.47849	-0.21878	-0.44535
-0.84512	0.083932	0.35185	-0.62914	-0.059146	-0.59046	0.82446	-0.065426	0.17376	-0.32621	0.3946	0.85222	0.093397	0.82084	-0.90715	-0.24305	-0.21283
-0.88152	0.089603	0.35542	0.3137	0.2864	-0.27783	0.60464	0.060365	-0.54018	-0.43185	0.23757	0.16983	-0.17107	-0.053871	-0.64616	0.60489	0.79115
-0.63074	0.025422	0.56223	0.8671	0.28424	-0.43707	-0.47206	0.35827	0.33408	-0.75624	-0.35486	0.45768	-0.50713	0.87383	0.97058	0.48744	-0.17808
-0.036382	0.2831	-0.12782	0.46626	0.93136	0.89904	0.26907	0.0095367	-0.61406	-0.015592	-0.58142	0.22502	-0.17943	0.92038	-0.4645	-0.64046	-0.49001
-0.26528	0.14501	0.35751	0.36244	0.58382	-0.28193	-0.12455	0.68294	0.085074	-0.45308	-0.72231	0.015092	-0.032462	0.26392	-0.091514	0.17065	-0.21225
-0.5391	0.037949	0.60404	-0.35685	0.41355	-0.57637	0.99745	0.26453	-0.47721	-0.85503	-0.92737	-0.21485	-0.32736	0.44189	-0.047775	0.18479	0.12297
-0.98174	0.1661	-0.032538	-0.06622	-0.10441	-0.17872	-0.35402	0.78205	0.50107	-0.21929	-0.7343	0.59098	-0.099667	0.68288	-0.4161	-0.64256	-0.50442
-0.4703	-0.044224	0.098943	-0.16154	0.695	0.2408	0.24838	0.3747	-0.54972	-0.16754	-0.82686	0.65558	-0.53691	0.6204	0.034258	-0.56371	-0.3607
-0.96826	0.022229	0.020967	0.58945	0.31523	-0.17172	0.54477	0.49359	0.37608	-0.40906	-0.24311	0.25102	-0.25029	0.31241	0.17473	0.57519	0.29422
-0.6807	-0.046225	0.93888	0.8165	0.034068	-0.1988	0.42738	0.86895	-0.20035	-0.334	-0.83462	-0.67065	-0.073767	0.34406	0.24419	0.78221	0.10865
-0.46581	0.12692	0.88753	0.0092813	-0.62976	0.99038	0.039989	0.71756	-0.69658	-0.29847	0.19136	-0.12437	-0.0089208	0.69486	0.14662	0.8943	0.17839
-0.24392	0.025971	0.75722	0.4521	0.16597	-0.14312	0.73731	0.65841	0.40834	-0.035908	-0.77332	-0.5061	0.28743	0.24964	-0.45337	0.81139	0.12508
