# Supplementary material for: Distinct cellular states determine calcium signaling response
Source: Mol Syst Biol. 2016 Dec 15;12(12):894. doi: 10.15252/msb.20167137 (PMC5199124; doi:10.15252/msb.20167137)
Supplement: Supplementary file 6 — Source Data for Figure 3 [file MSB-12-894-s005.zip › parameterDistributionGroup/parameterDistribution180.csv]

-0.7009	-0.069949	0.84412	0.44356	0.35102	0.12274	-0.5562	0.66898	-0.42683	-0.057793	0.25892	0.29912	0.37189	0.94712	-0.21797	0.38756	-0.5465
-0.13456	0.2245	0.24267	-0.76006	0.79352	-0.36581	0.15354	-0.073246	-0.58169	-0.62652	0.83236	0.15476	0.30954	0.34494	-0.62401	0.27345	-0.2044
-0.50975	0.14295	0.44138	0.31603	0.67801	-0.51388	0.4934	0.016735	0.46551	-0.23541	-0.97662	-0.54353	0.092215	0.88876	-0.3984	0.38213	0.31872
-0.71216	-0.057546	0.56871	0.01542	0.13498	0.42977	0.074679	0.24365	-0.51333	-0.069222	-0.49786	0.012597	-0.53596	0.63793	0.048319	-0.70171	-0.30547
-0.47869	0.015008	0.091015	0.87232	0.81277	0.070522	0.047334	0.8713	0.38408	0.0078082	-0.39734	-0.24979	0.11071	0.025149	-0.66114	0.086036	-0.079023
-0.047462	0.37171	0.040556	0.84263	0.67194	0.38011	0.28038	0.18454	0.86414	-0.38808	-0.34742	0.67719	0.024605	0.098761	-0.9415	0.55238	0.66394
-0.54756	0.0060031	0.24793	0.17112	0.41282	-0.092303	0.51913	0.16862	0.38091	-0.71401	-0.92177	0.27157	0.056799	0.47053	-0.46946	-0.095456	-0.29288
-0.71942	0.071893	0.79636	0.77857	0.28049	0.47683	0.48351	-0.23361	-0.79746	-0.38373	-0.45018	-0.7956	-0.1998	0.82972	-0.34872	-0.83837	-0.66625
-0.64802	0.16491	0.79781	0.80537	0.1951	0.46438	0.24526	0.63017	-0.39204	-0.30944	0.90718	0.1174	0.33035	-0.081567	-0.47845	-0.12463	-0.3691
-0.95921	0.09003	0.12932	0.45383	0.70367	-0.15469	0.9017	-0.14577	-0.68684	-0.031936	0.92163	-0.8402	0.069655	0.27012	-0.82376	0.88433	0.91893
-0.3941	0.11102	0.30401	0.96338	0.73766	-0.16115	0.77688	0.11219	0.75435	-0.78073	0.39658	-0.026574	-0.18521	0.019909	-0.74154	0.17774	0.51965
-0.83393	0.12648	-0.047374	-0.008845	0.67651	-0.079385	0.10344	0.7687	-0.57478	-0.94916	0.063793	-0.29275	0.35854	-0.59571	-0.73336	0.35951	-0.19388
-0.16164	0.05547	0.6647	-0.005339	0.088874	0.37785	0.20717	0.47187	0.35058	-0.021052	-0.13824	0.19884	0.31815	0.43571	-0.66258	0.64112	0.33829
-0.46885	0.12064	0.15487	0.75478	0.6251	-0.39206	0.43882	0.61267	0.64389	0.038746	-0.66714	-0.39415	0.2481	0.44842	-0.02517	0.24491	-0.56114
-0.97041	0.13473	0.47209	0.36602	0.68645	-0.81419	-0.19785	0.039175	-0.69055	-0.1511	0.70989	-0.24965	0.66277	-0.20685	-0.97891	0.81812	0.17852
-0.26598	0.085009	0.4193	0.0070891	0.33396	-0.57457	0.44876	-0.16165	0.5941	0.35254	0.64157	0.013112	-0.69127	0.43243	0.066045	-0.35118	0.44862
-0.47296	0.2895	-0.63813	-0.23244	0.91835	0.67879	0.91798	0.0065969	-0.33001	-0.60119	0.82953	0.32245	-0.19408	-0.24022	-0.95471	-0.093393	0.75461
-0.72891	0.066617	0.75615	0.1889	-0.59138	0.12115	0.58434	0.65601	0.624	-0.82182	-0.81785	-0.44211	-0.47836	-0.73989	-0.52927	-0.44357	0.51706
-0.066497	0.25394	0.73316	0.56156	0.63308	-0.43605	0.15541	-0.22672	-0.15549	0.11768	-0.30975	-0.68797	0.22471	0.0078247	-0.87519	0.87831	0.78356
-0.71346	0.23822	-0.27225	-0.67454	0.62945	-0.22935	-0.32713	-0.038984	-0.19781	-0.61821	-0.19125	-0.22687	0.16767	0.31781	-0.89281	-0.35893	-0.18526
-0.26019	0.068012	0.59207	0.042845	0.21109	0.22082	0.31318	0.43792	-0.21113	0.54164	-0.13558	0.17975	-0.013598	0.8989	0.076634	0.22983	-0.12538
-0.60829	-0.10501	0.62972	0.50174	0.26043	0.46646	-0.19817	0.52181	-0.33446	0.17322	0.33521	0.035821	0.055707	0.41602	-0.49549	0.17182	-0.18493
-0.22665	0.22608	0.35796	0.48179	0.21257	0.5185	0.63433	0.13742	0.53265	-0.7228	0.30108	0.56875	-0.37482	-0.78685	-0.85233	-0.88704	0.43354
-0.21567	0.071992	0.91344	0.2904	0.085902	0.12673	0.036788	0.45098	0.10479	-0.18366	0.30388	-0.1623	0.28061	0.83266	0.025904	0.43105	-0.6091
-0.24885	0.071998	0.52388	0.69098	0.71256	0.53001	0.065225	0.19939	-0.41638	-0.54782	0.12694	-0.85031	0.083681	0.12486	-0.64632	-0.19996	-0.31441
-0.32449	0.24065	0.066126	-0.0048525	0.87569	0.34009	0.14498	0.44529	-0.9176	-0.43589	-0.54482	0.19039	0.2355	0.93173	-0.49165	0.14528	-0.64707
-0.44134	0.014761	0.71262	-0.080612	0.20246	0.029578	0.24259	0.23393	-0.74208	0.25929	0.26599	0.27418	-0.03463	0.70167	-0.13764	0.38679	0.018279
0.075494	-0.13882	0.7956	0.27988	0.93428	-0.14379	-0.49377	0.24711	-0.3539	-0.014568	0.037059	0.903	-0.086221	0.28842	-0.1554	0.006484	-0.1478
0.027686	0.063994	0.54016	-0.6307	0.37141	0.25062	0.14875	0.033521	-0.36205	-0.16354	0.70527	0.12276	-0.2382	0.49125	-0.37005	-0.12282	0.2211
-0.76713	0.1791	-0.57589	-0.43146	0.97721	0.67056	0.48547	-0.1535	-0.83701	-0.91783	-0.9321	0.088459	-0.24028	0.92294	-0.56172	0.11854	0.3141
-0.62546	0.094434	-0.0014942	0.51765	0.83643	0.29563	-0.1231	-0.23272	-0.76371	-0.20836	-0.88928	-0.64652	-0.043842	0.83331	-0.16627	0.76832	0.26493
-0.038796	0.061412	0.15496	0.43505	0.84526	0.43731	-0.85909	0.14571	0.66801	-0.10041	0.25305	0.35174	0.01606	0.69007	-0.73708	-0.63735	-0.45198
-0.6497	0.09488	0.54617	-0.20865	0.13638	-0.31764	0.47555	-0.12282	-0.51644	-0.58388	-0.92408	0.20684	-0.23936	-0.0888	-0.5877	-0.20911	0.13255
-0.49057	0.16072	0.086663	0.45646	0.63558	0.05262	0.21243	0.72134	0.37541	0.092444	-0.79248	0.43724	0.4204	0.3365	-0.53299	0.23827	-0.38249
-0.84439	-0.30302	0.24648	0.0050833	0.18233	0.22215	0.038556	0.83624	0.086277	-0.51161	-0.58361	-0.66445	-0.42393	0.3873	0.58568	0.37996	0.3111
-0.24021	0.088706	0.79534	0.64166	0.69892	0.24339	0.59761	-0.25329	-0.3638	-0.25146	-0.10211	0.19146	-0.46497	0.99147	-0.35592	0.028859	0.57171
-0.093429	-0.070369	0.68298	0.25196	0.75109	-0.78198	-0.50357	-0.093972	0.72344	0.15526	-0.62927	-0.98249	0.25941	0.72908	-0.55737	0.58977	0.36596
-0.71931	-0.072547	0.17136	0.017117	0.54975	-0.31542	0.32808	0.70439	0.0068088	-0.041366	-0.076124	-0.056995	-0.11538	0.069462	-0.22308	0.33575	0.27365
-0.47006	-0.08705	0.84993	-0.15557	0.51384	-0.24184	-0.55881	0.34297	-0.60968	-0.5649	0.71595	-0.87175	-0.1756	0.64424	-0.0183	0.69361	0.53955
-0.15082	-0.11482	0.65442	0.76918	0.54174	0.69143	0.67261	0.62317	0.3472	-0.13886	0.54689	0.20768	-0.01882	0.3695	-0.30082	0.047474	0.14021
-0.55616	-0.059153	0.99396	-0.29089	-0.1462	0.12124	0.46289	0.64333	-0.69848	-0.262	0.51434	0.47641	0.34137	0.0042357	-0.56294	0.8865	0.18914
-0.76754	0.054544	0.38431	0.34129	0.69193	-0.79521	0.34991	0.424	0.081677	0.22838	0.36788	0.24213	0.75007	0.73926	-0.69562	0.81661	-0.3481
-0.33524	0.0459	0.63519	0.41774	0.53931	-0.60089	0.1419	0.38435	0.46406	0.13449	0.050632	-0.77946	0.33187	0.024127	-0.40373	0.92093	0.45703
-0.37499	-0.073818	0.92604	0.59827	0.14279	0.95754	-0.14312	0.31406	-0.48002	0.0024729	-0.15545	-0.57099	0.12607	0.75381	-0.11937	-0.22345	-0.45883
-0.62949	0.13262	0.59087	0.45282	0.0379	0.55922	0.40571	0.8082	-0.26752	-0.70166	-0.67389	0.82851	0.24311	-0.27863	-0.54088	0.010215	-0.22677
-0.43616	-0.27691	0.77555	0.17967	0.46003	-0.18262	-0.066407	0.78648	0.28769	-0.19265	-0.021774	-0.27285	0.44744	0.57825	-0.48524	0.49902	-0.14115
-0.47218	0.13009	-0.023679	-0.1182	0.96131	-0.48741	-0.094377	-0.19074	-0.38157	-0.082478	0.59444	-0.44629	0.2778	0.15232	-0.78891	0.7089	0.4925
-0.46147	0.12135	0.40803	0.75604	0.45075	0.87313	-0.73482	0.39093	-0.6941	0.065532	0.37389	0.8157	-0.074763	-0.65475	-0.73094	-0.51897	0.028209
-0.7556	0.20612	-0.36162	-0.19243	0.84117	-0.38164	-0.58106	-0.018282	0.18416	-0.53004	0.089114	0.18708	0.62835	0.52117	-0.79166	0.90479	0.20357
-0.69702	0.10782	0.15837	-0.96688	0.39274	-0.13204	-0.36178	0.40691	-0.96121	-0.38387	0.072253	0.69539	-0.1333	0.98253	-0.07383	-0.29979	-0.55934
-0.43517	-0.091491	-0.038066	0.04491	0.59716	0.60142	0.23211	0.68751	0.034487	-0.4485	-0.95774	0.67256	-0.18755	0.60066	0.1546	0.12803	-0.077187
-0.85668	0.049765	-0.18483	0.23591	0.3407	0.5586	0.58348	0.74035	-0.18843	-0.16454	0.14619	0.28067	-0.13223	0.30296	-0.1502	0.092583	-0.2042
-0.62123	0.064316	0.10068	0.81507	0.68072	0.55992	-0.20947	0.57824	0.020551	0.17404	-0.15787	0.38054	-0.044065	0.80902	-0.44133	-0.51672	-0.54901
-0.97739	0.023024	0.14861	-0.073074	0.19795	0.20086	0.81014	0.61274	-0.2678	-0.26395	-0.21779	0.90719	0.44807	0.37171	-0.70037	0.76124	-0.013921
-0.77083	-0.13458	0.91879	0.21224	0.10246	-0.64942	0.06939	0.7234	0.40807	0.086644	-0.91812	-0.25725	0.16912	0.96968	-0.28987	0.27389	-0.32075
-0.97319	0.25831	0.63596	0.34982	-0.29666	-0.35785	-0.24359	0.28828	-0.25437	-0.69116	-0.50888	-0.90855	0.28696	-0.059144	-0.30285	0.81416	0.0053776
-0.084659	-0.027159	0.72716	-0.093819	0.62355	0.56729	0.77545	0.84487	-0.65196	-0.30667	0.11048	-0.21247	0.58675	0.48931	-0.77047	0.89212	-0.10072
-0.55412	-0.0036947	0.65963	-0.1823	0.79854	-0.40923	-0.25217	-0.080088	-0.82451	-0.76544	0.66902	-0.091704	0.53573	0.29361	-0.98967	0.29347	0.053447
-0.95038	0.13954	0.29981	0.47821	-0.11897	0.25052	0.46066	-0.069545	-0.042195	-0.50613	0.082291	0.87213	-0.032084	0.58065	-0.26732	0.41771	-0.040385
-0.37516	0.020304	0.76426	0.96672	0.35188	0.63996	0.21115	0.11872	-0.079962	0.38716	0.77392	0.44572	0.15432	0.48782	-0.44482	0.55754	0.48378
-0.40073	0.11405	0.68045	0.51841	0.31843	-0.90727	-0.014196	-0.28784	0.99485	-0.91048	-0.45545	-0.3456	-0.28038	-0.095205	-0.45493	-0.43891	0.33144
-0.74918	0.087499	0.92888	0.7729	-0.0093316	0.24516	0.73698	0.25028	-0.24842	-0.4296	0.56447	0.3127	0.71538	0.33329	-0.91168	0.32657	-0.54147
-0.3839	0.031905	0.42231	-0.31511	0.4672	0.3771	0.38574	0.25269	-0.99229	-0.4906	0.99162	-0.18768	-0.12701	0.31439	-0.080439	0.95364	0.67735
-0.90016	-0.011052	0.3424	0.30094	0.86251	-0.74121	0.41747	-0.15542	-0.2828	-0.50843	0.8074	-0.055402	-0.096334	0.40638	-0.85258	-0.4039	0.019245
-0.44248	0.12427	0.83904	0.049154	0.29678	-0.50638	0.82182	-0.21686	-0.41711	-0.84504	-0.50648	0.53729	-0.89277	-0.30166	0.048867	-0.60527	0.38669
-0.67405	-0.063431	0.57029	-0.12741	-0.18619	-0.21573	-0.26046	0.077496	0.58925	0.10165	0.70624	0.30847	-0.023822	0.94452	-0.13761	-0.14954	-0.18516
-0.98411	0.09487	-0.62806	0.43276	0.71423	0.47967	-0.74682	0.77811	-0.03655	0.27849	-0.20155	-0.073208	0.0060658	0.81168	-0.11648	0.023267	-0.47826
-0.23961	0.3932	0.15496	-0.17084	0.40881	0.023904	-0.78947	-0.0765	-0.44971	-0.62391	0.93874	-0.58476	0.15702	0.18774	-0.39889	0.06535	-0.32696
-0.50541	0.054374	0.79699	0.39159	0.51337	-0.24106	-0.18446	0.51979	-0.26329	0.10288	-0.088394	-0.1803	0.29825	0.14378	-0.78812	0.37312	0.18536
-0.57343	-0.098537	0.72161	-0.59014	-0.13699	-0.56107	0.18199	0.44148	0.68065	-0.091693	-0.23412	0.76903	-0.11732	0.89103	-0.41552	0.9398	0.99899
-0.13158	0.18416	0.19671	0.28657	0.61192	0.63608	0.24414	-0.11934	-0.40967	-0.096017	-0.13344	0.21897	-0.0033453	0.72707	-0.031351	0.022775	-0.24545
-0.95359	0.15289	0.010856	-0.29125	-0.33441	0.70487	-0.34886	0.40916	-0.716	-0.95151	-0.31905	0.15033	-0.59856	-0.15015	0.072093	0.056051	0.29344
-0.84568	-0.0093485	0.58886	0.86876	0.07018	0.45189	0.53976	0.51259	0.18101	-0.73336	0.68313	-0.42578	-0.010525	0.30145	-0.71719	-0.54394	-0.56256
-0.76563	0.1233	0.37844	-0.76265	-0.14541	-0.39882	0.79796	0.25166	-0.27991	-0.87567	-0.091418	0.78893	-0.17059	-0.12618	-0.34997	0.63412	0.82443
-0.28536	0.015903	0.88148	0.91656	0.36642	0.67979	0.9618	0.42632	0.18621	-0.45083	0.25952	0.046858	0.33695	0.66797	-0.35081	0.48894	0.081884
-0.74089	0.093153	0.88722	0.82944	-0.1183	0.49492	0.14265	0.097365	-0.771	-0.91855	-0.1453	-0.045155	-0.46395	-0.42187	0.16474	0.26083	0.7295
-0.60779	-0.049571	-0.47863	0.27288	0.90163	0.87593	0.29315	0.41661	-0.12357	-0.45309	-0.098435	-0.4087	-0.1094	0.030902	-0.67276	-0.12006	0.13053
-0.25238	0.089842	0.48434	-0.23182	0.22571	0.091324	0.18714	0.44256	0.38799	-0.25862	-0.14153	-0.1699	-0.13787	0.6164	-0.79029	-0.28309	-0.039771
-0.27846	0.087854	0.31197	0.45734	0.54192	-0.5616	0.43802	0.019767	0.75443	-0.13869	0.6746	0.19382	-0.53887	0.54046	0.45629	-0.44491	-0.28553
-0.1327	0.22702	0.80363	-0.48119	0.56861	-0.2601	-0.20197	0.7366	-0.56012	-0.79471	0.19868	0.65584	-0.013087	-0.28169	-0.60431	-0.12816	0.073256
-0.59656	0.11848	0.52881	0.61902	0.5041	0.39879	0.44345	0.23482	-0.96446	-0.11897	0.58902	0.12238	0.24137	-0.07533	-0.65375	0.51331	0.089029
-0.37807	0.060027	0.66089	0.19515	-0.13053	0.16258	-0.32962	0.47307	0.4204	-0.25279	0.79957	-0.0091394	-0.12062	-0.062294	-0.35312	0.0099062	0.30805
-0.73537	0.050917	0.088899	0.42969	0.58485	-0.65254	-0.42397	0.056536	0.37317	-0.62694	-0.57969	0.53698	-0.46033	-0.37216	-0.33778	-0.62983	-0.01906
-0.37517	0.087321	0.68283	0.04068	0.20779	0.23948	-0.16093	0.5228	-0.44236	-0.66908	-0.45659	0.34843	0.037154	-0.0010806	-0.38561	0.19354	0.08851
-0.66379	0.23765	0.28813	0.63987	0.0078893	0.28684	-0.056991	0.44068	0.69934	0.018309	-0.15417	-0.0089175	0.2035	0.71527	0.014256	0.73021	0.17359
-0.33135	-0.09115	0.54856	-0.078337	0.72579	0.32899	0.076144	-0.15663	-0.36635	-0.58048	-0.48024	0.36536	-0.59588	0.612	-0.61225	-0.58306	0.63168
-0.68194	0.063951	0.60355	0.017993	0.3013	-0.58245	0.65861	0.13152	-0.19864	-0.17986	0.97746	0.13086	0.04197	-0.40837	-0.63653	0.22887	0.60554
-0.61729	0.031851	0.30281	-0.044747	0.39966	-0.6897	0.41003	0.18373	0.23738	-0.86361	-0.38785	0.44546	-0.5269	0.5455	0.43278	0.23446	-0.025285
0.00055653	-0.066404	0.86465	0.92007	0.17706	0.74477	-0.78421	0.74258	0.63235	0.20081	-0.66015	0.39048	-0.28639	0.42264	-0.29325	-0.45331	-0.1156
-0.84948	0.038759	0.2893	0.60611	0.43203	0.28893	0.4696	0.34992	-0.28597	-0.022254	0.1501	0.073665	0.64972	0.95711	-0.58685	0.96842	-0.54086
-0.26733	0.16481	0.51918	-0.15943	0.013158	0.6086	0.57682	0.27587	-0.48362	-0.56066	0.046206	-0.99055	-0.14307	-0.62677	-0.93106	0.29459	0.85993
-0.28455	-0.36449	0.34279	-0.035067	0.81228	0.35283	0.10763	0.4264	0.080334	-0.96574	0.49631	0.9658	-0.82175	-0.34054	-0.31961	-0.32073	0.98597
-0.68414	0.21079	-0.5177	-0.77086	0.60962	-0.33731	0.37756	0.48715	0.31574	-0.47361	-0.20407	-0.5151	-0.24611	0.32326	-0.48055	-0.060989	0.27718
-0.93202	0.186	0.12656	0.79619	0.094328	0.57101	-0.1877	0.27678	0.58044	-0.91394	0.38719	0.82345	0.025735	0.746	-0.20974	0.68088	0.19082
-0.88441	-0.019855	0.47449	0.5055	0.24642	-0.39796	-0.19807	0.31766	-0.31228	-0.42922	0.24603	0.72808	-0.41947	-0.38518	-0.2011	-0.14226	0.24951
-0.55993	-0.10611	0.51542	0.47375	0.55978	0.088574	0.44779	0.52158	-0.27862	0.18061	0.11722	0.85488	0.0006709	0.63868	-0.41347	0.1012	-0.22634
-0.74373	-0.037078	0.60067	0.26704	-0.087101	0.45425	0.44476	0.48983	-0.40739	-0.74835	0.20759	0.29197	-0.21104	-0.11503	-0.27445	0.70969	0.75798
-0.76641	-0.059992	0.12742	-0.31601	0.60261	-0.31548	-0.79548	0.45462	-0.0069361	-0.52446	-0.22699	-0.24062	-0.19843	-0.25764	-0.89559	-0.34613	0.48874
0.65283	0.21929	0.62336	0.17418	0.9828	-0.25167	-0.92541	-0.54102	0.4862	-0.23471	0.32033	0.45007	0.49561	0.88683	-0.66521	0.74565	-0.16236
-0.45479	-0.051867	0.44908	-0.030804	0.51875	0.076079	0.25411	0.8378	-0.025414	-0.37311	0.090764	-0.50899	0.50881	0.35831	-0.44967	0.99208	0.16868
-0.97499	-0.16549	0.89671	0.23169	-0.14878	-0.2091	0.52009	0.55401	-0.31597	0.27439	-0.97466	0.73926	0.00048387	0.52849	-0.62336	-0.32779	-0.32121
0.31594	0.02206	0.43247	-0.58415	0.75037	-0.55137	0.22796	0.062487	0.47467	-0.61899	-0.9645	0.68259	-0.45097	-0.043923	-0.44121	-0.68289	0.02248
-0.34226	0.0081615	0.85448	0.90314	0.67603	0.13156	-0.45652	0.47477	-0.51446	-0.19733	0.91961	0.53645	-0.10462	-0.33396	-0.65747	-0.41594	-0.10645
-0.60084	-0.052588	0.58182	-0.19668	0.73129	-0.65474	0.093707	0.036828	-0.61011	-0.34706	-0.3443	0.94995	-0.13758	0.39206	-0.40872	-0.17491	-0.023382
-0.47391	0.32901	0.21149	-0.049029	0.34441	0.068781	-0.95568	0.2389	-0.19219	-0.13213	0.64346	-0.063361	-0.026595	0.18281	-0.8324	-0.73396	-0.45358
-0.96588	0.25925	0.50572	0.097263	-0.056847	-0.45598	0.54156	-0.11476	-0.20614	-0.84076	0.40398	0.8731	0.43037	0.42458	-0.85658	0.43759	-0.26292
0.12146	0.20754	0.48816	-0.92626	0.85016	-0.12621	-0.67698	0.44409	-0.73047	-0.73421	-0.19198	-0.9564	0.063975	0.21538	-0.57157	-0.56406	-0.32498
-0.044685	0.071233	-0.024117	0.66178	0.82059	0.50811	-0.055265	0.14246	0.69105	-0.065171	0.99421	0.40657	-0.093119	0.61116	-0.59991	0.21267	0.33583
-0.71821	-0.0094423	0.35576	0.3424	0.48621	-0.46341	0.44419	-0.078959	0.025006	0.17082	0.3909	0.0382	-0.10839	-0.17755	-0.94646	-0.42562	0.23999
-0.66829	0.41886	-0.7645	-0.99276	0.47926	-0.18652	-0.20187	-0.063849	-0.24619	-0.80111	-0.3227	0.031459	-0.3963	0.27831	-0.41371	-0.3154	0.27278
0.042769	0.17265	0.52214	0.2235	0.30772	0.23647	-0.37011	0.74874	0.36941	-0.18069	-0.47802	-0.97582	0.12967	-0.05666	-0.57427	0.43048	0.3848
-0.41528	-0.23592	0.72763	-0.16796	0.13922	-0.53595	0.31372	0.40434	0.84464	-0.61932	-0.62938	-0.10055	-0.68383	-0.083998	-0.49409	-0.52777	0.41706
-0.61806	-0.0071025	0.51111	-0.21818	-0.13086	0.50032	0.4551	0.88814	-0.067697	-0.52601	0.61846	0.93871	-0.27783	0.78418	0.50946	0.35473	-0.046014
0.074023	0.27842	0.60927	-0.31864	0.13581	-0.45382	-0.36921	0.52432	0.55749	0.53433	-0.17263	0.65905	0.30819	0.72388	-0.72968	0.29588	-0.14966
