# Supplementary material for: Distinct cellular states determine calcium signaling response
Source: Mol Syst Biol. 2016 Dec 15;12(12):894. doi: 10.15252/msb.20167137 (PMC5199124; doi:10.15252/msb.20167137)
Supplement: Supplementary file 6 — Source Data for Figure 3 [file MSB-12-894-s005.zip › parameterDistributionGroup/parameterDistribution181.csv]

-0.42452	-0.82948	0.56597	-0.66082	-0.22674	-0.21305	-0.65512	-0.047566	0.48979	0.42459	-0.81603	0.017779	0.52638	-0.31324	-0.20446	0.67765	-0.8378
-0.78116	-0.37587	0.7442	0.44783	-0.10106	0.35357	-0.008999	0.17215	0.017282	-0.24637	0.16313	0.22688	-0.6177	-0.094067	0.28945	0.50418	0.5561
-0.7994	-0.59761	0.56078	-0.049552	0.88788	0.057113	0.0012248	-0.26923	-0.14211	0.038151	0.57188	-0.47242	-0.33984	-0.89495	0.18997	-0.10371	-0.39734
0.61738	-0.37886	0.14379	-0.83925	-0.44974	-0.49367	0.52759	-0.63622	0.62514	0.72408	0.79884	-0.49446	-0.04439	0.70875	0.75742	0.52723	-0.80998
0.62295	-0.3406	0.30944	0.48917	-0.080761	0.25409	0.54251	-0.11473	-0.27681	0.7449	0.33039	-0.63614	-0.12994	-0.45798	-0.37941	0.94755	0.78899
-0.20839	-0.40067	0.31401	-0.24949	0.50583	0.68658	0.87574	-0.73487	-0.040673	0.25628	0.039776	0.26032	0.46759	-0.40949	-0.86811	0.62525	-0.17448
-0.6303	-0.85121	-0.69419	-0.28699	-0.036727	0.2642	-0.74333	-0.088655	0.17076	0.96689	0.46514	-0.9035	-0.0046967	0.084808	-0.96691	0.65353	0.85913
0.33072	-0.43152	-0.65896	-0.58962	0.37844	-0.1258	0.31162	-0.69292	0.35581	0.5934	0.83646	0.0092664	0.07711	-0.18167	-0.66465	-0.077203	-0.29586
-0.0233	-0.0078684	-0.2757	-0.69474	-0.17354	0.11133	-0.20138	0.21658	-0.60595	0.29012	0.13477	-0.92223	-0.1402	-0.25262	0.45908	0.14188	-0.86078
-0.99889	-0.39357	0.61668	-0.94931	-0.84349	-0.068562	0.099747	-0.071427	0.21622	0.56425	-0.51774	-0.5803	0.2639	0.64755	-0.46247	0.7349	-0.058664
0.22126	0.010938	0.39805	0.03355	0.34015	0.13763	0.70681	-0.53	0.33552	0.76083	0.75698	-0.14133	0.35456	0.48372	-0.72722	0.48584	-0.25785
-0.14974	0.34777	0.90472	-0.75414	0.31398	0.099905	-0.58527	-0.41897	0.047032	-0.29835	0.60532	0.66472	-0.32009	0.57775	0.84957	0.94024	-0.14274
-0.33941	-0.049156	-0.20663	-0.73486	0.44077	-0.28015	-0.27348	0.6309	0.6724	0.18214	-0.047782	0.90987	-0.53277	-0.13971	0.67732	-0.04233	-0.47788
-0.29633	-0.65787	-0.59265	-0.98577	-0.84198	-0.55042	0.18116	-0.61956	0.58182	0.98819	0.48877	-0.011839	-0.17909	0.059164	0.23425	0.013699	-0.56289
-0.97498	-0.65335	0.064826	0.95809	0.98657	0.20443	0.41744	-0.19757	-0.18007	0.46077	0.10078	-0.23613	-0.3398	-0.068849	-0.43507	-0.35948	-0.077098
-0.17201	0.15593	-0.54069	-0.18545	0.98769	0.2696	0.14947	0.55085	0.78684	0.098971	0.00045767	0.42481	0.3598	-0.053844	-0.7342	-0.16623	-0.85061
0.032907	-0.64403	-0.31148	0.37855	0.25039	0.99789	-0.13187	-0.60026	0.044348	0.63985	-0.082372	0.45332	-0.46962	-0.84521	-0.45498	-0.084094	0.42333
0.28182	0.29711	-0.692	0.55532	-0.36203	0.85764	0.26429	-0.57987	0.33136	0.41549	-0.55824	-0.85025	-0.71303	-0.64084	-0.074996	0.35794	0.99997
0.29605	0.3538	-0.54599	0.073067	-0.23871	0.66642	-0.31885	-0.77226	0.85096	0.76245	0.7263	-0.46595	0.17746	0.73341	-0.49797	0.55382	-0.049421
0.6785	-0.67216	-0.113	-0.62765	0.28942	0.57228	0.42389	0.16054	0.31257	0.17972	0.38688	-0.078909	-0.15042	0.59396	0.35718	0.73011	-0.099228
0.17417	-0.31438	0.027421	0.28946	0.42859	-0.033764	0.64122	0.4748	0.36581	0.6974	0.7605	0.43543	-0.4506	0.017159	-0.34732	-0.33416	0.063794
0.32175	-0.77223	-0.21354	0.97337	-0.7129	0.62954	-0.79238	-0.69728	0.44533	0.72932	0.57318	0.13374	0.13154	0.4284	-0.038331	0.40764	-0.61742
0.48005	-0.41036	0.082925	-0.54317	-0.12008	0.26105	0.70349	-0.35392	0.84348	0.36182	0.048281	-0.84349	0.13202	-0.10222	-0.27882	0.26515	-0.43683
0.39917	-0.96057	-0.44826	-0.75293	-0.62111	0.71429	-0.24659	-0.973	-0.049291	-0.065297	-0.74759	0.21352	-0.85105	-0.52116	0.97613	0.38067	0.23295
-0.12538	-0.66549	0.83209	-0.58712	0.56998	-0.39767	-0.45034	0.32615	0.50719	-0.40405	0.59929	-0.34869	0.072248	0.11078	0.25861	0.92997	-0.32978
-0.31688	-0.31973	0.96941	0.36698	0.65343	0.32023	0.27605	0.36355	0.61307	0.45525	-0.10728	-0.27027	0.27705	0.0095174	-0.44808	0.40264	-0.46078
0.33805	0.41149	-0.22411	-0.59952	0.35403	-0.0059388	-0.4719	-0.29146	0.28607	0.011245	-0.53272	-0.61891	-0.6455	-0.65502	0.56044	-0.24641	-0.38766
0.09916	-0.78287	0.069958	-0.7221	-0.94097	0.97508	-0.71814	0.19904	0.13196	0.93832	-0.45784	-0.91212	-0.15972	0.46534	-0.49205	-0.076962	-0.096411
0.1269	-0.58793	0.76268	0.49868	-0.48119	-0.58636	0.3228	-0.32306	-0.23036	0.87563	-0.31824	-0.13355	-0.15889	-0.78366	-0.87512	0.49742	0.92648
0.94588	-0.43895	0.66375	0.42011	0.54386	0.4648	-0.041705	-0.91993	-0.7768	0.44105	-0.2805	-0.069628	-0.46973	-0.64747	-0.22341	0.085622	0.4113
-0.84276	-0.83492	0.57775	-0.066797	-0.63836	-0.15527	-0.16508	-0.8413	0.70036	0.45787	-0.17625	-0.079716	-0.24794	0.30044	0.36274	-0.19691	-0.84724
-0.29428	-0.45257	0.095721	0.1618	0.94504	0.41692	-0.3541	-0.23424	0.013966	0.73783	-0.13001	-0.1169	-0.21121	0.33123	-0.75115	-0.58274	-0.18352
-0.32389	-0.3943	0.59493	-0.28144	0.72081	0.030268	-0.5959	0.48213	0.94062	0.31515	0.54549	0.44209	-0.65987	0.2748	-0.70419	-0.46166	0.67344
-0.27838	0.19564	0.36501	-0.22353	0.83579	0.26143	0.4353	0.58823	0.3862	0.35372	-0.49688	0.9816	-0.57975	0.35805	0.4635	0.43577	0.28072
-0.12641	0.051833	-0.31027	-0.54	0.56636	0.8407	-0.60456	0.022545	-0.0062548	-0.19528	0.0029163	0.14671	-0.14079	0.020389	-0.24229	-0.23357	-0.51465
-0.33833	0.037914	-0.89308	-0.066026	0.40229	0.79758	0.6649	-0.38645	-0.11043	0.41392	0.76637	0.4184	0.3505	-0.25839	-0.31228	0.56618	-0.59995
0.23829	-0.84029	0.15514	0.48528	0.58206	0.1361	-0.58077	-0.038726	-0.66442	0.4017	0.47356	0.57914	-0.81216	-0.94316	0.36174	0.1654	0.49912
-0.38076	-0.51838	0.33519	0.75687	-0.8058	-0.25918	0.13699	0.5961	0.78417	0.33934	-0.25416	-0.33003	-0.53453	-0.55103	0.86489	0.17338	-0.37448
-0.77418	-0.33658	0.44942	0.13652	-0.82666	0.86141	0.7954	0.04464	-0.46168	0.12768	0.048983	0.75492	-0.41499	-0.74923	0.22397	0.014712	-0.1285
-0.64379	0.098986	0.3968	-0.36027	0.58625	-0.93743	0.4052	0.65289	0.39519	0.89044	-0.071892	-0.95578	-0.093071	0.86402	-0.49888	0.81058	0.77273
-0.91311	-0.87397	-0.26049	-0.16752	0.26941	0.14111	-0.25234	-0.47073	-0.11315	0.42288	0.76894	-0.31583	-0.71815	-0.6534	0.73774	0.54814	0.41342
-0.60069	-0.2516	0.56624	0.77939	0.031737	0.63727	-0.92352	0.65677	0.68234	-0.99308	-0.634	0.78722	-0.69188	-0.6468	0.32441	-0.38551	-0.18967
-0.79985	-0.038449	0.69887	0.28298	0.57191	0.045843	-0.022724	-0.70745	0.87996	0.49805	-0.53377	-0.31352	0.35564	-0.2741	-0.72932	-0.26896	-0.89279
-0.65154	0.013419	-0.1893	-0.63143	0.30467	0.16553	-0.090505	-0.19036	-0.50148	0.44329	-0.43644	-0.21446	-0.091266	-0.47042	-0.40598	0.2382	-0.045964
0.028145	-0.50347	-0.11539	-0.26562	0.5222	0.21858	0.35223	-0.33107	0.012208	0.13408	-0.1599	-0.23746	0.096486	-0.39936	-0.089378	0.60023	-0.26186
-0.37169	-0.76844	0.50659	0.075192	0.64394	-0.59347	0.38841	0.6813	-0.36727	0.53107	0.032183	0.31576	-0.34739	-0.43801	0.10336	0.3632	0.17789
0.13062	-0.068018	-0.76186	-0.26355	0.7482	0.18141	0.78036	0.62359	-0.84998	0.64474	-0.54158	-0.68844	-0.077348	-0.49811	-0.20419	0.7647	0.33841
-0.18708	-0.53405	0.51052	-0.29349	0.99276	0.029259	0.077129	0.085814	0.47075	-0.46819	-0.39666	-0.45335	-0.48167	-0.40155	-0.49857	-0.75712	-0.069387
-0.72808	-0.1338	-0.38101	-0.74494	0.068244	-0.48609	-0.23404	0.010623	0.90145	0.2318	0.80136	-0.57817	-0.16655	-0.037136	-0.25962	-0.74073	-0.87857
-0.58961	-0.46959	0.0033732	-0.68498	0.45765	0.32673	-0.030517	-0.54354	0.32749	-0.21821	0.12417	-0.72794	0.10598	0.69499	0.49621	0.58446	-0.79674
-0.8258	-0.23642	-0.11037	0.47478	-0.40009	0.64201	-0.27709	-0.76776	0.38828	0.0062026	0.72373	0.6825	-0.15476	-0.59378	-0.61054	-0.17377	-0.080171
0.10942	-0.4153	-0.3792	-0.75888	0.35207	-0.47995	-0.14827	-0.64126	0.014812	0.24706	0.35773	-0.91409	-0.13592	-0.37397	0.47517	0.79788	-0.17475
-0.13133	-0.3181	-0.42592	0.96729	0.52295	-0.072682	-0.09598	0.30884	0.45448	0.6949	-0.35859	0.26683	-0.7455	0.26156	0.56998	-0.45113	-0.4065
-0.86009	0.062656	0.3704	-0.71812	-0.39119	0.29962	-0.71903	0.42557	0.94953	0.098285	0.61267	0.10392	-0.49281	0.30379	0.78471	-0.27523	-0.84519
-0.52374	-0.88418	-0.39958	-0.1428	-0.34368	-0.17159	0.10974	-0.33514	-0.21643	0.42112	0.82283	0.1922	-0.62401	-0.18299	0.73324	0.025249	-0.31499
-0.80322	-0.92109	-0.24867	0.47084	-0.066787	0.3884	-0.4481	-0.45994	0.75981	0.082158	0.4531	-0.44439	-0.20916	-0.49439	0.1617	0.54512	0.041462
-0.14081	-0.25209	-0.035451	0.6173	0.65286	-0.41837	-0.17625	-0.2154	-0.067938	0.8551	-0.11196	0.45002	-0.40045	0.52107	0.32535	0.1512	-0.18262
-0.58536	-0.23202	0.10386	-0.15393	0.27159	-0.24838	0.25715	0.48742	0.65342	0.51354	0.90997	0.64544	-0.89867	0.91061	0.49988	-0.11418	0.25211
-0.38592	0.023762	0.55427	0.4562	-0.39741	-0.19099	-0.98626	0.75002	-0.33771	0.8289	-0.94902	-0.42217	-0.66847	-0.41903	0.14168	-0.30212	0.042485
-0.48593	-0.61797	0.84817	-0.60918	0.46702	0.36972	-0.45154	0.99743	0.91855	-0.15786	0.48962	-0.33306	-0.62536	-0.6135	0.50863	-0.42189	-0.44122
0.19848	0.18267	-0.15341	-0.50348	0.52207	0.064676	0.16235	0.75111	-0.44815	-0.2126	0.73363	-0.077999	-0.85696	-0.69151	0.94407	0.083747	-0.046233
0.50705	0.069682	0.11095	-0.52526	-0.37382	-0.22239	-0.099926	-0.061859	-0.51123	0.028203	-0.37291	-0.85566	-0.49547	0.28339	0.95063	0.11815	-0.68985
0.10292	-0.25748	-0.27143	-0.28096	0.95894	0.072912	-0.25269	0.1978	0.693	-0.74689	0.16659	0.42419	-0.12353	-0.12547	0.71515	0.34783	-0.88706
-0.81378	-0.11159	-0.55908	0.26756	-0.002096	0.48504	-0.033262	0.12679	-0.75489	0.84887	0.90385	-0.69939	-0.56586	-0.097116	0.80174	0.29367	-0.27078
0.93303	-0.62961	0.9998	0.057008	0.11231	0.66975	0.21748	-0.61322	0.60548	0.1019	0.59986	-0.2947	-0.35647	0.39976	0.04299	0.57667	0.44305
0.50604	-0.6356	0.098147	0.07038	0.5416	-0.95349	-0.10759	-0.19075	0.63548	0.91082	0.55518	-0.69867	-0.46081	-0.35244	0.25854	0.017815	-0.15197
-0.38183	-0.37347	-0.30029	0.25965	0.12764	0.20001	-0.42381	0.2559	-0.17686	0.94193	-0.25354	-0.53585	-0.4725	-0.12123	0.48409	0.36912	0.016341
0.5846	-0.3014	-0.2718	-0.35672	0.09178	0.15635	0.17075	-0.45731	-0.37697	0.87349	0.10075	0.77112	0.80238	0.39091	-0.84072	0.91832	-0.64669
-0.057519	-0.65492	-0.40818	0.65612	0.86192	0.24702	0.80525	-0.5937	0.33871	0.71994	-0.66878	-0.6215	-0.14508	0.82401	0.60497	0.19597	-0.87287
-0.54995	-0.54363	-0.030011	-0.80134	0.66482	-0.59574	-0.22508	0.75595	0.80788	0.46191	-0.22589	-0.28737	-0.68402	-0.15262	0.14401	-0.76491	-0.38009
-0.7865	0.15014	0.33021	0.15833	0.33135	0.46576	0.63474	0.13616	-0.47401	0.77667	0.64524	0.95196	-0.4662	0.27725	0.39816	-0.35945	-0.62551
-0.026686	0.25485	0.34143	-0.49121	0.020218	0.93543	0.58859	-0.54615	0.54869	-0.71684	0.19863	0.5404	-0.18649	-0.84236	0.071638	0.72635	0.23436
-0.55723	0.12731	-0.12004	0.00089307	0.79807	0.51107	0.30227	0.030162	-0.83506	0.061958	0.28118	-0.86896	-0.5838	-0.15321	0.18403	0.1037	0.23329
-0.30253	-0.5904	-0.29601	0.48552	0.78153	-0.66141	0.67471	-0.96737	-0.094486	0.8204	0.30856	-0.65572	0.73355	0.13883	-0.73107	0.65106	-0.82271
0.036087	-0.61077	0.048634	0.27589	0.29856	-0.008634	0.42747	-0.94531	-0.71829	0.61121	0.95912	-0.38301	-0.16336	-0.44212	0.22932	0.79438	0.092562
-0.66715	0.043747	-0.33379	-0.68383	0.84704	0.85255	0.61254	-0.31038	-0.47898	-0.36935	0.54294	-0.51596	-0.54078	-0.56129	0.21602	0.59075	0.60607
0.92397	0.021659	0.98932	-0.36711	0.26634	0.58916	-0.81635	-0.85436	0.30516	-0.7462	0.54004	0.98419	-0.192	-0.74377	-0.58487	-0.01083	0.19994
-0.64533	-0.80318	0.59549	0.12519	0.73273	0.039635	-0.26123	0.4281	0.459	0.19224	0.25052	0.035858	0.019608	0.93241	0.35757	0.88736	-0.32122
0.20064	-0.59352	0.39885	0.23857	-0.40712	0.67246	0.5166	-0.51483	0.65786	-0.61598	-0.091568	-0.38941	-0.94233	-0.88193	0.00441	-0.11955	0.74882
-0.49205	-0.20362	-0.2064	-0.12608	0.24021	0.55381	-0.23566	-0.31641	0.20683	0.15211	-0.49725	0.29266	-0.34124	-0.020644	0.0056097	0.32304	0.1981
0.056153	-0.69495	-0.70298	0.026117	0.42739	-0.18397	0.26899	-0.39633	-0.77548	0.045954	0.63426	-0.90443	0.023676	-0.33736	0.96474	0.80811	-0.97229
0.16084	-0.29004	-0.026809	-0.6555	0.61038	-0.057407	-0.21242	-0.75526	0.013541	0.33342	-0.32559	0.26656	-0.34427	-0.27531	-0.020485	-0.26089	-0.40517
0.029561	-0.64275	0.52246	0.20074	0.5994	0.77997	-0.55532	0.40683	-0.68175	0.70031	0.40642	0.08021	-0.71938	-0.028813	0.27459	-0.83504	-0.50898
0.025524	0.1895	-0.21595	-0.72327	0.4	0.71369	0.53373	0.40627	0.43232	0.64141	-0.2402	-0.43414	-0.5103	0.92892	0.43161	-0.079607	-0.30381
-0.80337	-0.50434	0.49929	0.064034	0.22407	0.64444	0.019386	-0.78581	-0.14913	-0.10194	-0.93658	0.14916	-0.2692	0.1092	0.56914	0.2388	-0.55538
-0.42702	0.1346	-0.65511	0.43476	-0.44728	-0.23345	0.68186	0.29623	-0.46369	0.15216	-0.68805	-0.046409	-0.7445	-0.14251	0.76309	0.88694	0.73848
0.15242	-0.62118	0.56908	0.079193	0.29291	0.14577	0.0037092	0.2504	0.06486	0.35174	-0.19906	-0.50744	-0.18582	-0.25463	-0.056412	-0.38556	-0.69291
-0.77802	-0.95061	-0.70095	-0.12682	0.13174	0.59988	0.3657	-0.39709	-0.23524	0.49917	0.41489	-0.47295	-0.39341	-0.20419	0.1738	-0.55185	-0.75198
-0.018883	-0.31656	0.63251	-0.82626	-0.22025	-0.030742	-0.60991	-0.30366	-0.52435	0.62822	0.64718	-0.98054	-0.4689	-0.80598	0.0019119	0.26543	0.39004
-0.69949	-0.46446	-0.27331	-0.82521	0.83052	-0.093474	-0.86141	0.32958	0.25512	0.4227	0.28245	0.27391	0.025387	-0.63841	-0.33506	0.42221	-0.11541
0.2634	-0.78559	-0.32219	0.17114	0.57257	0.99437	-0.28789	0.18209	0.27217	0.99175	0.18361	-0.57742	-0.10743	0.96672	0.042029	0.14063	-0.42369
-0.81305	-0.33409	-0.39228	0.21546	-0.43919	-0.52269	0.48432	-0.50316	-0.71927	0.83714	0.50699	-0.98851	-0.83943	-0.28122	0.93779	0.73463	0.59324
0.11914	0.24195	0.76514	-0.15624	-0.52814	0.17621	-0.63916	-0.80266	-0.40345	0.97127	0.15088	0.83094	-0.53785	0.44602	0.36247	0.33795	0.23456
-0.75541	-0.54306	0.7031	-0.4069	0.099247	0.65122	-0.59265	0.76589	0.23474	0.48171	0.88437	-0.90683	-0.11728	-0.20938	-0.65784	-0.073781	0.069672
-0.41268	-0.40563	0.036982	0.18298	0.48585	0.79057	0.14595	0.16346	-0.015058	0.56642	0.68903	0.65948	-0.43734	0.74965	0.37055	0.041324	-0.2718
-0.4081	-0.67247	0.54767	0.4902	0.64081	0.27061	-0.38667	0.78496	-0.15669	0.50168	0.75677	-0.068247	-0.47385	-0.2366	-0.34215	-0.46384	-0.061358
-0.38347	-0.024675	0.096146	0.4156	-0.49975	0.95329	0.37787	-0.55011	-0.10511	0.3358	0.27742	0.90692	-0.64968	-0.44937	0.34902	0.1927	0.2345
-0.87595	-0.46517	0.85167	0.33913	0.50119	-0.048321	0.31731	0.84276	-0.42582	0.0015514	0.83265	0.13133	-0.092347	-0.31765	0.24102	0.71588	-0.17503
-0.7811	0.092758	-0.86755	-0.20232	0.53562	-0.73848	0.77835	-0.83744	0.086065	0.42109	-0.76906	-0.79856	-0.32449	0.79843	0.44104	0.91721	0.34691
-0.86915	-0.54306	-0.6493	0.25086	0.50376	0.19945	-0.1955	-0.3188	0.54537	-0.16633	0.45881	0.16926	-0.56825	-0.57572	0.024504	-0.20107	0.016606
-0.48881	-0.67708	0.27978	-0.39037	-0.46784	-0.12096	-0.9006	0.41259	0.49594	-0.25045	0.33867	0.14373	-0.6164	-0.83473	0.89772	0.4522	-0.051243
-0.55625	-0.35612	0.10482	-0.85031	-0.9673	0.94745	-0.2848	0.030601	0.24712	-0.66401	0.29679	-0.18442	-0.15147	-0.20874	0.82945	0.96371	-0.28345
-0.22053	0.24106	-0.26656	-0.8834	0.46188	0.07544	-0.098446	-0.61791	-0.4097	0.051236	-0.33598	-0.93697	0.40318	0.15118	-0.23274	0.61815	-0.78079
-0.39174	-0.7844	0.4199	-0.12407	0.27012	0.045213	-0.91393	-0.0099431	0.45281	0.17978	-0.16455	0.23944	-0.39234	-0.52582	0.32755	0.52579	0.18466
-0.92093	-0.753	0.67785	-0.13266	-0.43303	-0.26985	0.41633	0.53225	0.62075	0.99989	0.077841	-0.059384	0.034477	0.69028	0.9663	0.77764	-0.96658
-0.14544	-0.31108	0.3705	-0.27288	0.054795	0.97121	-0.0029662	0.086601	0.41886	-0.12893	-0.28208	0.52673	0.12164	0.16285	0.43019	0.54446	-0.88975
-0.38989	-0.76935	-0.91053	-0.51603	0.0302	0.75462	-0.034091	-0.18355	0.53987	-0.3791	0.53528	-0.086892	-0.20951	0.24239	-0.16283	0.6973	0.41891
-0.80116	-0.51149	0.71371	0.035305	0.61444	-0.35705	-0.16551	-0.49623	0.62645	-0.14472	-0.71334	-0.16018	-0.10531	-0.29542	0.29093	0.35323	-0.50318
-0.41066	-0.66885	0.25904	-0.20928	0.67815	0.39895	-0.40791	0.36961	0.54293	0.97521	0.55758	-0.69308	0.22131	-0.19119	-0.53128	0.24841	-0.3639
0.28068	-0.015065	-0.0024787	0.90298	-0.52953	0.36634	-0.18762	-0.21875	-0.34747	0.83539	-0.1699	-0.77502	-0.32791	-0.81498	-0.32156	-0.35865	-0.16508
-0.62968	-0.27294	0.084043	0.57769	0.9803	0.97993	0.095275	0.99629	0.47051	0.74915	0.25699	-0.11408	-0.7496	0.41214	0.63015	-0.26678	-0.23049
-0.6857	-0.017549	-0.42464	-0.15018	0.75849	0.60364	0.52205	0.36778	0.1733	-0.3874	0.21715	0.22963	-0.45884	-0.5089	0.57159	0.15655	-0.26591
-0.38151	0.067837	-0.055313	-0.26796	0.33272	0.11124	0.74785	0.79942	0.40783	0.89715	-0.48696	0.089465	-0.39761	0.45546	0.09725	0.1087	-0.012392
-0.18458	-0.57993	0.17548	0.15642	0.17316	0.026055	-0.63989	0.57008	0.90053	0.45883	0.025099	0.24307	-0.39897	0.26053	0.16535	0.12407	-0.038549
-0.95914	-0.57952	-0.44386	-0.40419	-0.070539	0.51331	-0.11221	0.46173	0.40681	0.28161	-0.1036	0.10077	-0.73921	-0.75849	-0.41719	-0.021706	0.95999
0.23281	-0.26602	-0.1669	-0.039169	0.66673	-0.24874	-0.90577	0.1199	0.76662	0.24231	0.042051	0.075269	-0.20302	0.50332	0.6489	0.81371	-0.2432
-0.16898	-0.70415	0.32237	-0.97893	0.77883	-0.61387	-0.38903	-0.052378	0.23966	-0.524	0.15704	-0.034919	-0.72129	0.049245	0.36918	0.054794	0.19086
