# Supplementary material for: Distinct cellular states determine calcium signaling response
Source: Mol Syst Biol. 2016 Dec 15;12(12):894. doi: 10.15252/msb.20167137 (PMC5199124; doi:10.15252/msb.20167137)
Supplement: Supplementary file 6 — Source Data for Figure 3 [file MSB-12-894-s005.zip › parameterDistributionGroup/parameterDistribution182.csv]

-0.45199	0.02833	0.89703	0.60075	0.078729	0.31817	0.67687	0.14636	-0.10877	0.45241	0.87912	0.39122	0.23744	0.9119	-0.30779	0.75523	0.40592
-0.65575	-0.023685	0.091057	0.48627	0.41963	0.20009	0.13968	0.080919	0.46571	-0.7811	0.46895	0.78276	-0.5386	0.33285	0.30124	-0.46295	0.063668
-0.13403	-0.1903	0.35534	-0.19278	0.62786	-0.24138	0.58086	0.76584	-0.28559	-0.50876	0.28426	-0.16693	-0.5352	-0.57352	0.16092	0.31032	0.62297
-0.58399	-0.09243	0.64543	-0.13606	-0.015201	0.03303	0.35453	0.6848	0.45782	0.17331	-0.34277	-0.51261	0.26559	0.88817	-0.54235	0.37629	0.20083
-0.067551	-0.12006	0.5417	0.16617	0.62838	0.42228	-0.44623	0.62833	0.27426	-0.18972	-0.51106	-0.43599	0.41858	0.78545	-0.75317	0.61389	-0.081063
-0.51014	-0.18505	0.47904	0.87545	0.85751	0.43809	0.29508	0.27432	-0.71768	-0.91551	0.61004	-0.35848	-0.5066	-0.59994	-0.34879	0.10223	0.97384
0.064158	-6.1844e-05	0.61688	0.88519	0.76631	0.56785	0.19425	0.4412	0.34275	-0.04527	0.11194	0.28919	0.063215	0.35247	-0.13726	0.18818	0.23417
-0.016426	-0.14127	0.72133	0.22046	0.75632	-0.44626	-0.24993	0.82596	0.36174	-0.016075	0.32361	0.53815	-0.2866	0.81045	0.80398	0.25687	-0.13169
-0.97003	0.25813	0.79848	0.88512	-0.53119	0.85179	0.92151	0.27399	-0.50727	0.15114	-0.28427	0.073832	0.38365	0.7818	-0.37457	-0.14372	-0.61902
-0.13032	-0.058753	0.90491	-0.27069	0.16	-0.56254	0.14756	0.53669	0.42732	0.44738	-0.45116	0.663	0.51368	0.33349	-0.91426	-0.038657	-0.27137
-0.32727	0.11787	0.52746	0.58907	0.34399	0.52944	-0.26759	0.6421	-0.63574	-0.010065	-0.93348	0.29926	0.0086909	0.89037	0.79841	0.66274	-0.41238
-0.45692	-0.20584	0.77004	0.8511	0.87524	0.089362	-0.47712	0.87503	-0.21711	-0.64609	-0.41686	-0.22919	0.10562	0.29627	-0.77095	-0.33554	-0.14513
0.10401	-0.14668	0.52156	-0.39392	0.76054	0.64759	0.66482	0.30647	-0.83722	-0.53915	0.82988	-0.66335	-0.061479	0.29202	-0.097624	0.64491	0.63489
-0.9099	0.16005	-0.36359	-0.35057	0.33105	-0.36692	-0.68752	0.36289	0.22175	0.31687	-0.52699	-0.37468	0.4319	0.59329	-0.71171	-0.11305	-0.53857
-0.63385	-0.20643	0.45996	-0.71262	0.2019	0.026165	-0.55919	0.90271	-0.97867	-0.23795	-0.55324	-0.02947	-0.042539	0.036844	-0.0046135	0.22963	0.042139
-0.60579	-0.080322	0.71908	0.50941	0.12423	0.4471	0.19613	0.74283	0.11247	-0.060206	-0.051357	0.11663	0.059152	0.64676	-0.23978	-0.68333	-0.41854
-0.79428	-0.074873	0.37515	-0.38892	0.25631	0.50333	0.3236	0.44021	-0.88519	-0.60051	-0.97815	-0.11979	-0.17163	-0.038923	-0.61375	-0.73143	-0.0093924
-0.91911	-0.073672	-0.43996	0.94665	0.7769	0.26577	0.80101	0.46222	0.45006	0.30651	-0.43991	0.82398	-0.27325	0.51502	0.20372	-0.51054	-0.28535
-0.7915	0.34016	-0.80163	0.023066	0.7892	0.55537	0.58583	0.86881	-0.89491	-0.43342	-0.79685	0.78984	0.13867	-0.061297	-0.49296	0.18999	-0.3168
-0.23209	-0.11721	0.47129	-0.31966	0.39064	0.13123	-0.077728	0.87097	0.024256	-0.32054	0.27434	0.087668	0.038807	0.53155	0.0018729	0.10513	-0.15148
-0.42288	0.022413	0.35442	-0.016676	0.19651	0.2053	-0.29717	0.67381	0.60481	-0.72726	0.61938	0.26925	0.47092	0.40403	-0.99057	-0.39928	-0.41259
-0.46665	0.080331	0.8885	0.44123	0.10894	0.0067177	0.020425	0.16216	0.11691	-0.14521	0.57601	-0.4683	0.34514	0.47168	-0.65493	0.44838	-0.052528
-0.64616	-0.086207	0.30084	0.73194	0.48636	0.47995	0.10695	0.70829	-0.28188	-0.63664	0.59075	-0.7216	-0.51898	-0.34534	-0.22401	-0.32321	0.090002
-0.81347	-0.037534	0.26803	-0.23175	0.54368	-0.35412	-0.46265	0.25213	-0.53202	-0.9157	-0.64757	-0.1984	-0.071264	0.47157	-0.32573	0.35617	0.13755
-0.76243	0.072874	0.45944	-0.34556	0.17402	0.11881	0.12576	0.83155	-0.73579	0.21907	0.35187	-0.12862	0.29469	0.6953	-0.65103	0.41297	-0.18486
-0.18807	0.041343	0.5352	-0.51358	0.044764	0.47437	0.11182	0.35518	0.0021086	-0.92769	-0.47047	0.59583	-0.49052	0.618	-0.28572	-0.87335	0.024832
-0.27402	-0.030948	0.51032	-0.85482	0.32523	-0.66276	-0.47511	0.60223	0.18424	-0.80741	-0.59786	-0.4886	0.21465	0.57326	-0.78003	-0.25544	-0.47443
-0.86701	-0.13493	0.16481	0.31661	0.2477	0.45695	0.35239	0.25352	-5.9481e-07	-0.20997	0.60186	0.0084489	0.20285	0.82924	-0.11341	0.85915	0.32617
-0.19695	0.11789	0.27133	-0.51435	-0.026357	0.42494	-0.76691	0.84187	-0.31617	-0.74597	0.23728	-0.96576	-0.67983	0.70671	0.84587	-0.30472	-0.45392
-0.12558	-0.072357	0.80565	-0.015929	0.27067	-0.74751	-0.17387	0.25366	0.8566	-0.6893	0.53206	0.2978	0.071145	0.36183	-0.33484	-0.36891	-0.38633
-0.15493	0.1398	0.96231	0.98662	0.32363	0.088924	-0.40826	0.6612	-0.10875	-0.1009	-0.60428	-0.11	0.53714	-0.62192	-0.98133	-0.046043	-0.27961
-0.75582	0.12489	0.47633	-0.5823	-0.62199	0.87283	0.58931	0.67265	-0.68553	-0.55917	-0.59233	-0.51748	0.19841	0.31978	-0.84663	0.04902	-0.033347
-0.72363	-0.21534	0.20162	-0.071685	0.18351	0.22274	-0.86865	0.84179	-0.38056	-0.6779	0.90199	0.47373	-0.64419	-0.17386	0.55898	-0.33599	-0.18987
-0.66776	0.14634	-0.0456	0.54025	0.94542	-0.2225	0.037323	-0.17116	0.34139	-0.60937	0.62917	-0.2373	0.44586	0.52122	-0.82471	0.19605	0.26166
-0.96582	0.15454	-0.42133	0.85381	0.93726	0.010039	-0.3063	-0.14461	0.40056	-0.31071	-0.022874	0.48307	0.42631	0.41751	-0.90598	-0.057723	-0.13017
-0.099685	-0.14652	0.4619	0.14101	0.94706	-0.22933	0.85755	0.30451	0.13369	-0.26759	0.74916	0.69701	-0.030349	0.019708	-0.5358	-0.0059305	0.51926
-0.8963	0.053483	0.025723	-0.91918	0.40452	-0.55001	0.85485	0.36338	-0.66159	0.37264	0.69966	0.10936	0.69372	0.63051	-0.86511	0.32096	-0.38375
0.047359	0.049258	0.78242	0.51131	0.25742	0.23983	-0.82918	0.50106	0.1585	-0.20743	0.31367	-0.1686	0.23176	-0.86219	-0.84806	0.62543	0.91926
-0.21714	-0.12161	0.44696	0.32585	0.59327	0.44037	0.97424	0.85153	-0.078744	-0.27616	-0.16497	0.11469	0.042672	-0.42908	-0.7524	0.15793	0.39988
-0.34836	0.059515	-0.20417	0.45119	0.60115	0.33399	-0.88713	0.57979	0.84947	-0.18724	-0.33653	0.27173	0.34586	0.20491	-0.57561	0.67833	0.4597
-0.43635	0.18869	0.61547	-0.80002	-0.47863	-0.0072812	0.18575	0.69193	-0.36392	-0.33561	-0.72835	0.10288	0.046013	0.14537	-0.70287	-0.24644	-0.32825
-0.77355	-0.014856	0.41924	0.44895	0.22403	-0.27532	-0.56453	0.67745	0.44248	-0.073775	0.2813	0.28737	-0.061028	0.90757	0.3319	0.48164	-0.15761
-0.46074	0.10246	0.17074	0.18637	0.49737	0.052813	0.80395	0.8264	-0.12223	0.052571	0.35727	0.035393	0.17334	0.54385	-0.24553	0.098988	-0.29842
-0.71069	0.23656	0.57722	0.94858	-0.076835	0.62437	0.17362	0.11916	-0.061555	-0.66126	-0.26672	-0.018229	0.59087	0.85384	-0.26402	0.76475	-0.249
0.27287	0.23833	0.92836	0.03052	0.23886	0.66278	0.30216	0.58967	-0.44162	-0.68675	-0.92952	-0.029832	-0.023374	0.53206	-0.14747	-0.20968	-0.23266
-0.95896	0.056335	0.7336	-0.2504	-0.38974	-0.64866	0.3167	0.28669	0.48546	0.075893	0.29895	0.35492	0.14624	0.65323	-0.47455	0.66952	0.45574
-0.029542	0.20492	0.15846	-0.60957	0.62118	0.038089	-0.4577	-0.024418	0.18681	-0.89371	-0.69163	0.78515	0.17335	0.66637	-0.94307	-0.59692	-0.023427
-0.54797	-0.0041268	0.48672	-0.68201	-0.20308	0.71286	-0.28132	0.85068	-0.72735	-0.39391	-0.34223	0.49207	-0.073152	0.60648	-0.47849	-0.54838	-0.45823
-0.41991	0.077293	0.37257	-0.073399	0.18277	0.5836	-0.36688	0.19688	-0.37824	-0.32273	-0.61807	0.099993	0.026134	0.095597	-0.82646	0.50781	0.9442
-0.11313	-0.0050002	0.42188	0.77309	0.42918	0.72982	-0.11678	0.70608	0.60363	-0.085371	-0.56333	0.59742	0.17029	0.037311	-0.60171	-0.24131	0.051553
0.22048	-0.069648	0.78422	0.49211	0.88878	-0.38127	0.27941	0.90424	0.50112	-0.4291	0.775	0.99766	-0.055811	0.5593	-0.1533	0.037097	-0.35229
-0.16816	0.072109	0.47432	-0.64558	0.24602	-0.16645	-0.12661	0.47303	-0.43376	-0.76049	-0.09964	0.46111	-0.23733	0.0084201	-0.14604	0.58468	0.56179
0.0041533	0.16398	0.78538	0.26562	0.63792	-0.41774	-0.45537	-0.027393	0.34719	-0.27137	0.65584	-0.16224	0.32844	0.93839	-0.86125	-0.51685	-0.48021
-0.23836	0.067734	0.45546	-0.86004	0.75407	0.038323	0.065469	0.51734	-0.93013	-0.93228	-0.1203	-0.30555	-0.065201	0.38268	-0.59478	-0.81111	-0.46524
-0.74102	0.12295	0.52609	0.58838	-0.19225	0.17189	-0.38407	0.90678	-0.090712	-0.41253	-0.79499	0.22352	-0.48465	-0.30506	0.40797	-0.40865	-0.18202
-0.5955	-0.015649	0.95373	0.38347	0.050121	0.13033	0.41745	0.018514	-0.92404	-0.32178	0.63987	0.57958	-0.35141	0.91593	0.27144	0.51947	0.20692
-0.78941	0.16256	0.31559	0.71783	0.87633	-0.76741	-0.44012	0.57083	-0.55012	-0.10688	0.29888	-0.25416	0.2137	-0.40403	-0.99846	-0.88135	-0.45353
-0.56113	-0.45542	0.8444	-0.11881	0.30788	0.80509	0.0032054	0.679	-0.95602	-0.11691	-0.53261	-0.34696	0.082133	0.8478	-0.63603	-0.16796	-0.15513
0.95782	0.27547	0.80364	-0.54585	0.65545	0.62592	-0.032715	0.24448	-0.41089	-0.51072	0.28561	-0.28995	0.18703	0.97352	-0.1837	0.23498	-0.26866
0.0025211	0.14122	0.10269	-0.3705	0.97509	-0.15645	-0.41708	0.036826	0.2756	-0.31802	-0.87753	0.08287	-0.007213	0.66744	-0.81573	-0.59025	-0.054137
-0.15852	-0.037553	0.93552	0.6281	0.19091	0.70275	0.12458	0.57417	0.0042349	-0.58672	0.8706	0.31245	-0.18553	0.69732	0.13534	0.17181	-0.15506
-0.42003	-0.18347	0.87758	0.30669	0.18833	0.82026	-0.18514	0.74078	-0.59542	-0.78295	0.32783	0.64285	0.24958	0.36887	-0.55921	0.43842	-0.066525
-0.64585	-0.10061	0.19684	-0.36065	0.45664	0.39622	-0.052339	0.52172	-0.26952	-0.64963	-0.47474	0.17922	0.094386	0.29506	-0.93409	-0.89224	-0.17761
-0.73623	-0.17652	-0.095868	-0.40891	0.45661	-0.16236	-0.59987	0.32634	-0.083694	-0.98009	0.24934	-0.088755	-0.92745	-0.75484	0.50865	-0.31398	0.37184
-0.12029	0.22692	0.48587	0.091943	0.26464	-0.85665	-0.75195	0.5337	0.69642	-0.13327	0.28024	0.16175	0.27743	-0.11202	-0.54159	-0.16975	-0.47072
-0.93822	0.21553	-0.35802	-0.2358	0.57671	-0.050288	-0.50184	-0.23634	-0.86594	0.058922	-0.28737	-0.82128	0.29097	0.82249	-0.49154	0.20621	-0.27478
0.37341	0.15104	0.75514	-0.38728	0.56211	0.26378	-0.5436	0.21456	-0.45684	-0.70451	0.58837	0.67152	-0.070077	0.31372	-0.79384	0.61596	0.746
0.0029213	0.04673	0.89149	0.82865	0.027282	0.062519	-0.80076	0.87462	0.99138	-0.20764	-0.22505	0.39778	-0.167	-0.08301	-0.36967	-0.29617	-0.020069
0.33792	0.17399	0.098048	0.10271	0.66208	-0.2098	-0.03632	0.68414	0.82821	-0.051835	0.49036	-0.073598	-0.2281	0.4915	0.020374	0.60065	0.33603
0.46884	0.17672	0.627	-0.090019	0.65009	0.21218	-0.22608	-0.10407	0.33817	-0.26001	-0.28326	-0.65899	0.2105	0.4899	-0.9725	-0.12238	0.093843
-0.6591	-0.11403	0.43326	-0.11404	-0.13656	0.82289	-0.65447	0.29826	-0.4557	-0.3475	0.055831	0.083041	-0.2449	0.43895	-0.51863	-0.25027	0.00086116
-0.12012	-0.14721	0.16483	-0.87531	0.9706	-0.57178	-0.45555	0.73918	-0.52528	-0.38826	-0.33433	0.79611	-0.17616	0.078246	-0.060872	0.4469	0.21372
0.1713	-0.27757	0.42002	0.22918	0.92814	0.7711	0.47949	0.62884	-0.42341	-0.044569	0.061932	0.33542	-0.38086	0.12782	-0.36116	-0.47854	-0.090225
-0.12279	-0.16048	0.82548	-0.44133	0.47151	-0.70779	0.013649	0.93315	0.21468	0.11234	-0.60615	-0.29102	0.045959	-0.4902	-0.92798	-0.69898	0.082442
-0.89383	-0.11459	0.39763	-0.78208	0.011922	-0.91567	-0.21949	0.44864	-0.069071	0.42067	0.11076	-0.53728	-0.053925	0.82686	-0.0099007	0.23491	-0.011901
-0.50729	-0.042344	0.53298	0.54583	0.2548	0.17235	0.40788	0.83501	0.30258	-0.38581	-0.81685	-0.33533	0.36776	0.47592	0.12824	0.39633	-0.48036
-0.31705	0.099189	0.60814	-0.14869	0.36175	-0.17629	0.29447	-0.18338	-0.6825	-0.61258	0.88617	-0.36889	0.12355	-0.25954	-0.99466	0.44618	0.92405
-0.39977	0.10066	0.21748	0.27212	0.56856	-0.41976	0.035521	-0.2643	0.35919	-0.16527	0.6918	0.18942	-0.51043	0.97894	-0.071052	-0.56968	-0.10594
0.13928	0.031059	0.55045	-0.75283	0.55062	-0.53009	-0.29682	0.6616	0.46264	-0.80171	0.83271	0.78869	0.29749	0.063889	-0.95835	-0.21625	-0.23038
-0.28002	0.033796	0.76891	0.86502	0.24597	-0.20279	0.17473	0.60081	0.69397	-0.05821	0.053109	0.98637	-0.10232	0.2806	-0.31005	-0.46279	-0.4762
0.036476	0.14473	0.41403	-0.26776	0.46726	0.32676	0.076161	-0.029745	0.086503	-0.4764	-0.11184	0.94625	-0.24352	0.79927	-0.64408	-0.53573	0.25366
0.0761	0.20523	0.92952	0.49394	0.36039	-0.57999	-0.23881	-0.12367	0.48436	-0.7527	0.57508	0.83656	0.23923	0.99918	-0.30226	0.72244	0.088805
-0.43218	0.086714	0.39934	-0.58646	0.22429	-0.90948	0.27283	0.97323	0.48571	-0.30879	-0.91793	-0.060703	0.47189	0.48063	-0.1108	0.64163	-0.36232
0.0087528	0.011494	-0.046169	0.12634	0.93842	-0.34599	0.11378	0.32095	0.91692	-0.60197	0.053286	-0.51461	-0.081629	0.61379	-0.30131	-0.078463	-0.2958
-0.07441	0.35625	0.33569	0.13114	-0.25861	0.54161	0.55221	0.12683	0.11863	-0.64424	0.26717	-0.514	-0.59134	-0.17284	-0.2715	0.23762	0.93674
-0.051403	0.25474	0.50529	0.26674	0.79197	-0.05938	0.93502	0.4246	0.14928	-0.85761	0.31157	-0.61177	0.54879	0.65661	-0.6488	-0.2353	-0.46848
-0.73692	-0.0078066	0.55816	-0.32906	-0.20821	-0.36198	-0.22358	0.099132	-0.020248	0.0046567	0.35466	-0.42097	0.32051	-0.065048	-0.8863	0.5655	0.43782
0.58872	0.29169	0.33431	-0.19194	0.84117	0.97815	-0.69001	0.30274	-0.84553	-0.89666	0.097665	-0.73116	0.10562	0.50845	-0.097772	0.73055	0.19012
0.15394	0.037319	0.51282	-0.67344	0.88636	-0.22058	-0.26839	0.071832	-0.1185	-0.95614	-0.49373	-0.078366	0.23804	0.1385	-0.97586	0.10512	0.38222
-0.14597	0.13402	0.15533	0.44199	0.66354	-0.02054	-0.17106	0.13111	0.27917	0.33046	-0.88917	0.70044	0.047303	0.60222	-0.26006	0.221	0.0032378
-0.092732	0.10162	0.63297	0.77787	0.75903	0.18103	0.29469	0.034081	-0.34208	-0.73831	-0.74529	-0.50505	-0.17016	-0.43647	-0.62786	-0.19301	0.33466
-0.3446	-0.0094514	0.81036	-0.76671	-0.043322	-0.13086	-0.52259	0.90538	-0.16757	0.0055285	-0.72266	0.52032	0.62196	0.44342	-0.85861	-0.052903	-0.43673
-0.84075	0.025142	0.074516	0.56205	0.62918	0.23389	0.61837	-0.15972	-0.33274	-0.0068668	0.55195	0.64468	-0.16515	0.96671	-0.35933	-0.71129	-0.40078
0.0052475	-0.0085728	0.66527	0.98944	0.83838	-0.047378	-0.03104	-0.10514	0.43827	-0.90742	0.48033	0.80165	-0.50142	0.67402	0.063757	-0.86859	-0.51475
-0.12845	0.14409	0.97544	0.61384	0.071475	0.075456	-0.26679	0.60072	-0.44378	-0.94828	-0.20979	-0.14112	-0.62192	-0.15951	0.76986	0.37009	0.18729
-0.5034	-0.017295	0.035038	0.5546	0.95626	0.80459	0.27089	0.26371	-0.34207	-0.041068	0.16304	-0.74824	-0.088859	0.99898	-0.22056	-0.28991	-0.28501
-0.48298	-0.064206	0.068475	-0.38918	0.76614	0.20613	-0.21736	-0.025817	-0.97435	-0.24129	0.68819	0.4557	-0.20086	0.86532	0.017617	0.26547	0.11648
-0.37775	-0.13102	0.42048	0.19552	0.3354	0.24009	0.19278	0.48026	-0.38781	-0.15593	0.23531	0.15417	-0.52673	-0.2274	0.32847	0.036483	0.29774
-0.3929	0.36324	-0.36597	0.32947	0.68196	0.27396	0.31254	-0.35562	0.42601	-0.91727	0.82106	-0.11226	-0.52629	0.93063	0.23343	0.28714	0.83206
-0.9555	-0.25212	0.3739	0.71918	-0.16066	0.57201	-0.58045	0.87564	0.41094	-0.23562	0.49876	0.60071	-0.28631	0.70548	0.68192	-0.063394	-0.36273
0.27211	0.02712	0.5117	-0.17571	0.69196	-0.50786	-0.30127	0.38703	0.96555	-0.27651	-0.074699	-0.74679	0.01189	0.21255	-0.68922	-0.37365	0.18406
-0.92817	-0.14488	-0.43649	0.53844	0.92146	-0.18844	-0.10548	0.71445	0.60268	-0.26746	0.20297	0.34787	-0.10615	0.36136	-0.19672	0.75168	0.58096
0.045847	-0.0069682	0.7608	-0.28624	0.40263	0.76647	-0.02662	0.52775	-0.72134	-0.1692	0.033572	-0.28583	0.19064	-0.0071432	-0.50398	0.41564	0.40495
-0.38255	0.0067028	0.73799	-0.95543	0.32773	-0.81907	-0.36899	0.11879	-0.7015	-0.38087	-0.36893	0.46111	-0.051011	0.44726	-0.34739	0.93431	0.75239
-0.71405	0.13075	0.18856	0.31166	0.04684	-0.13473	0.057541	-0.059802	0.50941	-0.50228	0.21306	-0.59084	-0.51828	0.14678	0.15714	-0.31562	0.282
-0.27383	-0.028022	0.36314	0.23085	0.66894	0.15622	-0.47509	0.18504	0.16167	-0.86773	-0.41501	-0.53126	-0.15743	0.95896	0.55204	0.62816	0.37508
0.13492	0.089651	0.8839	0.84523	-0.034622	0.89864	0.86436	0.61997	0.99516	-0.51411	0.034898	0.67622	0.21586	0.32998	-0.89238	-0.8426	-0.23406
-0.46584	0.031778	0.91129	-0.10385	-0.4822	0.28703	-0.63693	0.74754	-0.059296	-0.18082	-0.38758	0.33342	-0.092687	0.40094	-0.11071	0.49645	0.15382
-0.61342	-0.10134	0.10939	0.24377	0.92539	-0.006713	0.18355	0.49947	-0.46366	-0.12585	-0.32554	0.68794	-0.23243	0.42215	-0.28777	0.36461	0.26756
0.83214	0.09863	0.82658	0.019057	0.83018	0.41872	0.33756	-0.22246	-0.090932	-0.46443	0.21496	-0.58041	-0.32924	0.59912	-0.29739	-0.51746	0.0021982
