# Supplementary material for: Distinct cellular states determine calcium signaling response
Source: Mol Syst Biol. 2016 Dec 15;12(12):894. doi: 10.15252/msb.20167137 (PMC5199124; doi:10.15252/msb.20167137)
Supplement: Supplementary file 6 — Source Data for Figure 3 [file MSB-12-894-s005.zip › parameterDistributionGroup/parameterDistribution183.csv]

-0.62545	-0.55495	-0.41179	-0.43511	-0.070425	0.045409	-0.91191	0.68341	0.66884	0.10455	0.053868	0.39506	-0.67948	-0.39647	-0.10998	0.16848	0.70692
-0.38469	-0.31164	0.66904	-0.25128	0.77153	0.56029	0.67303	-0.52519	0.63779	-0.64239	-0.44933	0.28313	0.15734	0.13175	-0.022567	0.935	-0.12583
-0.15044	-0.75069	-0.61502	-0.46705	-0.2582	0.27537	-0.34624	-0.16249	0.85796	0.53023	0.48127	-0.35282	0.17212	-0.53238	0.19249	0.76246	-0.28099
-0.34238	-0.50394	-0.1462	0.31094	0.10446	-0.38573	0.072436	0.21596	0.87096	0.96698	-0.27307	-0.1925	0.26749	0.81755	-0.92313	-0.057279	-0.47487
0.076315	-0.058038	-0.19302	-0.55524	-0.55359	0.73609	-0.80607	-0.50956	0.29906	0.8115	0.59592	0.2235	0.10528	-0.15509	-0.047122	0.12385	-0.56305
-0.30657	-0.40179	-0.9292	-0.31097	-0.012017	0.61389	0.73788	0.72621	0.9356	-0.11711	0.12092	-0.9843	0.0031903	0.07328	-0.69021	-0.098913	-0.058704
-0.058589	-0.67946	0.20576	0.64977	0.53541	-0.26177	0.36614	0.20441	-0.48266	0.89478	-0.48912	-0.48963	0.0032764	-0.45439	-0.24889	-0.3005	-0.77018
0.1311	-0.25628	0.80316	0.50688	0.019801	-0.037506	-0.042988	0.33996	-0.85751	0.60685	-0.64818	0.39337	-0.55119	-0.74006	0.031324	0.14208	0.55989
-0.81262	-0.39049	-0.70212	0.64755	-0.0080412	0.049589	0.095613	-0.18458	0.48606	0.10852	-0.22786	0.77581	-0.14791	-0.1233	0.76033	0.36655	-0.75885
-0.16858	-0.79203	0.23528	0.3217	-0.6931	0.086468	0.60205	-0.039378	0.75848	0.75967	0.84852	0.24748	-0.44883	0.67219	0.19957	0.077181	0.062003
0.39202	-0.23889	0.40803	0.15043	0.36349	0.94288	-0.29328	-0.55221	-0.060998	0.8561	-0.50095	0.57287	-0.22723	-0.92012	-0.0024325	0.94857	0.75108
0.30975	-0.30267	0.85859	-0.78144	0.99831	0.35924	-0.16025	-0.61785	-0.11706	0.40419	0.57815	0.57259	0.26923	0.35949	-0.3102	0.79536	-0.10627
-0.25071	0.042669	0.008118	-0.18687	-0.38479	0.7526	0.10348	-0.041347	-0.23204	0.19026	0.77722	-0.31255	-0.46971	-0.98355	0.020261	-0.11391	0.0022426
0.23173	-0.34429	0.29223	-0.49265	0.10452	0.092111	0.68779	-0.63916	0.73637	-0.3695	0.72147	-0.60246	-0.15433	-0.5118	-0.33963	-0.71279	-0.77937
-0.18517	0.094829	0.53029	0.198	0.081474	-0.91958	0.22603	0.49085	0.10719	0.99748	-0.40165	-0.43139	0.005	0.35121	0.24844	-0.01337	-0.79763
0.017443	-0.65181	0.75601	0.19174	-0.61732	0.18459	0.49323	0.76221	0.42777	0.84507	-0.18433	-0.27177	-0.59812	-0.7909	0.68275	-0.64685	-0.70928
-0.77194	-0.75804	0.33838	-0.9469	-0.23374	0.15064	0.6592	-0.22465	0.42546	0.29019	-0.040827	-0.24942	-0.86346	-0.16322	0.75234	0.21144	0.37417
-0.0073885	-0.1668	-0.29999	0.44136	-0.15338	0.69579	0.74109	-0.1136	0.45164	-0.30917	-0.026958	0.25643	0.061025	-0.45546	-0.094582	0.74909	-0.07572
0.065582	-0.874	-0.4595	-0.52636	0.65606	-0.77123	-0.14411	0.80753	0.076866	0.76177	0.90922	-0.080015	-0.76126	0.45951	0.90711	-0.78626	-0.97045
-0.43551	-0.26255	-0.38247	0.44697	0.48311	0.40188	-0.17032	0.72787	-0.25028	0.68167	-0.79606	0.99987	-0.2481	-0.3408	0.36736	0.26283	-0.28916
0.11919	-0.24837	-0.34167	-0.92098	0.68387	-0.57758	0.34735	-0.22536	-0.84998	0.13606	0.2745	-0.60291	-0.30199	-0.85503	-0.14525	0.25945	0.33169
0.8212	-0.79606	-0.13945	0.23518	0.32718	0.59222	-0.068706	0.79711	-0.39221	0.90498	0.33979	-0.99195	0.21456	-0.80963	-0.48834	0.2207	-0.48666
0.93267	-0.53082	0.90345	0.8857	0.61753	0.85492	-0.16865	0.98822	-0.13681	0.84824	-0.51698	0.95124	-0.59238	0.13371	-0.038406	0.4102	0.85737
-0.30595	0.24347	0.1522	0.26544	-0.51506	0.33516	-0.38525	-0.42481	-0.37398	0.30443	0.91077	-0.12047	0.085033	-0.7956	0.15495	0.34728	-0.48722
0.11928	-0.15044	0.32289	-0.29129	0.56093	0.78079	0.040756	-0.88581	-0.053921	-0.019755	-0.40755	0.44266	-0.39113	0.14175	-0.59694	-0.19493	0.42746
-0.52794	-0.83325	0.60748	-0.74835	0.27752	-0.82583	0.82298	-0.086363	-0.69309	0.42717	0.7771	-0.63478	-0.79881	0.65049	0.99385	0.21231	0.074578
-0.78781	-0.32619	0.25542	-0.78344	0.29242	-0.19048	0.19529	-0.94737	0.24207	0.085745	-0.42351	-0.84922	-0.25217	0.011784	-0.52033	-0.083223	0.25697
0.323	0.21795	0.6532	0.32222	-0.014269	0.70257	-0.79477	-0.10845	-0.011437	-0.3087	-0.6987	-0.64988	-0.021253	-0.56573	0.3741	0.34382	-0.73689
0.42856	-0.0034807	-0.69765	0.39498	0.18139	0.1632	0.30764	-0.4119	0.56505	0.35685	-0.15606	0.56133	-0.75681	0.81488	0.42594	-0.62707	-0.43182
0.97398	0.33338	0.82047	-0.21977	0.17856	0.98701	-0.23131	0.23124	0.81159	0.33215	-0.64346	-0.33813	-0.44913	-0.50973	-0.066969	0.30812	0.71099
-0.68346	-0.77114	-0.16835	0.6319	-0.046236	0.33489	0.31825	-0.87543	-0.26378	0.34083	-0.86248	0.7256	0.52949	-0.28331	-0.064679	0.95946	-0.57375
0.012884	-0.2484	0.21521	-0.68226	-0.87811	-0.15717	-0.57527	-0.35118	0.65404	0.76486	-0.89617	0.35602	-0.40713	0.27613	-0.38912	-0.025284	0.56492
0.95481	-0.37223	0.82433	0.20814	-0.0079105	0.32665	-0.78001	-0.64827	0.042572	0.17871	0.10629	0.28141	-0.40967	-0.40366	0.599	-0.30256	-0.75292
0.044611	-0.2004	-0.49367	-0.85288	0.34173	0.94405	-0.42955	-0.097885	-0.2828	-0.8643	0.32858	0.55813	-0.67875	-0.37591	0.87154	0.10517	-0.16482
-0.2806	-0.6611	0.26384	-0.01928	0.34726	0.55918	0.9097	0.70368	-0.19478	0.48256	0.10467	-0.04766	-0.6569	-0.12249	0.97488	-0.25455	-0.68957
0.62632	-0.15129	0.70519	-0.95457	0.8484	0.74662	-0.12449	-0.15344	0.2658	-0.74406	-0.81743	0.4714	-0.2507	0.41654	-0.41254	0.11588	0.26093
-0.32041	0.2903	0.20477	-0.4345	-0.30539	-0.071667	0.14232	-0.1604	-0.41302	0.28256	0.57269	0.79657	-0.60778	-0.30515	0.33607	0.023769	0.25181
0.93493	-0.41509	-0.10921	-0.63934	0.96101	0.8436	0.42991	-0.1224	-0.080538	0.2014	-0.13028	-0.36248	-0.11695	0.4042	-0.44918	0.5426	0.54873
-0.31171	-0.5283	0.56942	-0.15544	-0.35201	-0.35261	-0.068104	0.82294	-0.010839	0.28681	-0.10019	-0.39775	-0.28223	-0.38802	0.23398	-0.65786	-0.98716
-0.17812	-0.56592	-0.23817	-0.1586	-0.64526	0.7174	-0.88531	0.76117	0.71589	0.44012	0.0089156	-0.6778	-0.42032	0.32761	0.26957	0.58491	0.60016
-0.2222	0.19412	-0.37089	-0.4559	0.25201	0.53256	0.67567	0.12591	-0.12289	-0.070418	0.094432	0.69715	-0.51641	-0.014586	0.23991	-0.254	-0.074056
-0.16056	-0.60199	0.29602	-0.29875	-0.025942	0.74013	-0.85448	0.12557	0.019038	-0.060223	-0.58737	0.52018	-0.82307	0.080859	0.21697	-0.62705	-0.054985
-0.47103	-0.77452	-0.91389	-0.88182	0.72121	0.86717	0.16455	-0.63433	0.40471	0.16852	0.40507	0.10515	0.33137	0.98879	-0.00048292	0.76461	-0.48123
0.13449	-0.55295	0.44994	0.076808	0.85431	0.40055	-0.79974	0.029928	0.21849	0.94863	-0.45955	-0.54595	0.48979	-0.17455	-0.29691	0.49111	-0.77409
0.17949	0.18332	-0.95255	-0.28201	-0.24347	0.89345	-0.90792	-0.67253	-0.38922	-0.56449	-0.11169	-0.61719	-0.11458	-0.7613	-0.58995	-0.48065	-0.34555
0.06758	0.048927	-0.60744	0.79759	-0.54719	0.64852	-0.85372	0.48188	0.0077949	0.65003	-0.42531	0.0017135	-0.11819	-0.41672	0.31344	0.37772	-0.28948
0.89888	-0.19398	0.98483	-0.98182	0.31313	-0.11589	-0.64656	-0.12089	0.084333	0.67819	0.10861	-0.50454	0.4607	-0.22064	-0.60177	0.66745	-0.33951
-0.56464	-0.57483	0.66092	-0.27325	0.93444	0.065304	0.91492	-0.75894	0.33495	-0.095286	-0.18118	-0.040614	0.082032	-0.91111	-0.28346	-0.15278	-0.69336
-0.23838	-0.5118	-0.42679	-0.93701	-0.99644	0.75166	0.8686	-0.756	0.59067	-0.55894	0.9319	0.80897	-0.16983	-0.050366	0.49362	0.98336	0.10356
-0.46642	-0.37721	0.29707	0.24066	0.41482	-0.13138	0.41495	0.36777	0.26952	0.54931	-0.80988	-0.24411	-0.60978	-0.78568	0.50093	0.027254	-0.11163
-0.15851	-0.065567	0.026015	0.65225	-0.35905	0.5847	-0.17771	-0.68128	-0.45623	0.073218	-0.361	-0.022754	-0.052945	-0.59788	0.39347	0.68287	-0.24886
-0.16636	-0.50914	0.93915	-0.0015353	-0.33031	-0.55781	-0.099299	-0.037494	0.60301	0.51817	-0.63052	-0.12689	-0.39369	-0.081465	-0.20019	0.23462	0.57718
-0.41445	-0.78677	-0.95406	-0.85625	-0.48943	-0.14615	-0.63255	0.19821	0.64541	0.4759	0.95776	-0.61864	-0.048474	-0.18958	0.20949	0.025091	-0.84906
-0.45732	-0.69205	-0.5132	0.13957	-0.6502	-0.58392	-0.86571	-0.44413	-0.14735	0.94435	0.36024	0.51445	-0.59898	0.78954	0.71933	-0.29237	-0.5167
0.035138	0.56494	0.12598	-0.69982	-0.32177	0.56813	-0.74265	-0.78871	-0.30775	-0.36485	-0.40406	-0.84138	-0.1938	-0.59766	0.2962	0.063772	-0.68168
-0.4178	-0.58655	-0.57005	-0.48188	-0.066811	-0.55121	-0.81133	-0.23204	-0.80599	0.75957	-0.59158	0.83267	-0.19512	-0.24475	-0.26926	0.80515	0.85438
-0.74927	-0.22288	-0.29985	0.19186	0.60273	-0.82618	0.072998	-0.96507	-0.41988	0.072814	0.73088	0.21264	0.1018	-0.7674	-0.46889	0.67172	0.25014
0.60752	-0.7752	0.89022	-0.45801	-0.76074	0.55743	-0.27451	0.43134	0.4978	-0.1414	-0.53087	0.33763	-0.044588	0.13781	-0.39669	-0.061619	-0.19044
0.19535	-0.99091	0.33801	0.21338	-0.11765	-0.32215	-0.42522	0.31332	0.85574	0.87493	-0.41645	0.16638	-0.48003	-0.23108	0.085696	-0.2864	-0.084632
0.032569	-0.47016	0.3316	0.78813	-0.24318	-0.47825	0.32923	0.29426	-0.81584	0.86066	-0.70279	-0.51197	-0.81786	-0.65572	0.41694	-0.36157	-0.046123
-0.87178	-0.14364	-0.82409	-0.031134	0.89539	-0.274	-0.032338	-0.89094	-0.19068	0.24602	0.5724	-0.21605	-0.61583	-0.9649	0.93552	0.85575	0.36756
0.2613	-0.23626	0.108	0.76088	-0.14994	-0.99184	-0.41832	0.48615	0.62868	0.74718	0.85355	0.99592	-0.25163	0.24343	-0.09148	0.477	0.30053
-0.87618	0.26026	0.94515	-0.039349	0.81747	0.36255	-0.2075	0.13675	0.012934	0.23458	0.85463	0.0072527	-0.30768	-0.53945	0.77794	-0.090522	-0.78536
-0.31152	0.1272	-0.77397	-0.808	0.63148	0.46275	-0.38818	0.034816	-0.22191	-0.36273	-0.21816	-0.07936	-0.27479	-0.19193	-0.33682	0.34632	0.54993
-0.63828	-0.17166	0.65762	-0.36459	0.32374	-0.24341	0.50319	0.088875	0.21825	0.0018697	0.28014	-0.98054	-0.3742	-0.36813	0.97312	0.27737	-0.5528
0.36285	-0.87677	-0.25827	-0.45999	-0.46278	-0.30421	0.40579	0.022264	0.41909	-0.046125	-0.80331	-0.711	-0.22797	-0.93937	-0.78451	-0.96427	-0.47169
0.57691	0.019231	0.50639	-0.18027	0.13371	0.92524	-0.73085	-0.60106	-0.1044	0.13586	0.50569	-0.1647	-0.28504	-0.34478	0.23226	-0.58805	-0.79474
-0.41702	0.12594	-0.038328	-0.64546	0.84361	-0.16351	0.66238	0.27043	0.46771	-0.015148	-0.67886	0.16408	-0.32324	0.34266	0.5653	0.25059	-0.51446
-0.51238	0.055261	-0.48618	-0.50333	0.55333	-0.091673	0.26626	-0.10307	0.9621	-0.19153	-0.69866	-0.24253	0.16729	-0.36734	-0.51603	-0.039965	-0.60374
0.092986	0.10534	-0.94376	-0.95663	-0.86131	0.48705	-0.37677	-0.1018	-0.58169	-0.15807	0.70902	0.97711	-0.60828	0.3655	0.39145	0.15224	0.10018
-0.59322	-0.2997	0.60436	0.74836	-0.11085	-0.24928	0.34795	0.57291	0.4092	-0.03325	-0.065484	-0.84431	-0.084072	-0.78688	0.36264	0.53519	-0.27212
-0.074803	0.19781	0.35113	-0.11066	-0.70985	0.81311	-0.46002	0.044605	0.25375	0.30406	-0.78085	0.17405	0.51707	0.60071	-0.74325	0.9137	-0.034835
-0.90271	0.30491	-0.97187	0.45241	-0.54698	0.5412	-0.41195	0.19305	0.19045	0.61636	-0.055394	0.32164	0.026774	-0.34713	-0.81181	0.9211	0.90175
0.27968	-0.78854	-0.35033	-0.77276	-0.0066331	-0.65907	0.3666	-0.56228	-0.26073	-0.54418	-0.59333	0.19952	-0.4764	-0.34204	0.76999	0.20145	-0.37796
-0.93192	-0.71194	-0.37856	-0.56835	0.91057	0.65031	0.045297	0.41309	-0.29115	0.3725	-0.35816	0.45426	-0.36905	0.0059577	0.0037403	-0.86577	-0.66322
0.27853	-0.65369	0.037723	-0.52837	0.2062	0.28178	-0.15842	0.45302	0.14516	0.5132	-0.3935	0.82401	-0.45087	0.57467	0.7965	0.92555	0.32134
-0.3006	0.34223	0.68431	0.25635	-0.1121	0.6731	0.70589	-0.72525	-0.7772	0.58839	-0.067397	0.59389	-0.26478	-0.94317	-0.28108	0.13237	0.24904
-0.54977	-0.55611	-0.7187	-0.42145	0.89786	-0.31572	-0.6778	-0.35354	0.060312	-0.13349	-0.15257	0.55617	-0.8753	-0.85664	0.34268	-0.71614	-0.1476
0.44356	-0.038597	-0.50098	0.33759	0.46542	0.57008	-0.49643	0.82123	-0.021162	0.61697	0.44774	0.19927	0.072286	-0.32945	0.39545	0.85916	-0.21365
-0.55421	-0.83722	-0.45319	-0.25592	-0.78389	0.84236	-0.88334	-0.38788	0.94037	-0.26009	-0.49213	0.86607	-0.0054358	-0.13263	-0.064639	-0.17641	-0.7245
0.0038571	-0.39393	0.4893	-0.83335	0.64415	-0.38178	-0.69739	-0.57377	-0.040555	0.34501	-0.36112	0.075815	-0.081146	0.35787	-0.72491	0.67057	0.93337
-0.15338	-0.282	-0.9911	0.18534	-0.28413	-0.14566	0.8163	-0.75028	0.090166	0.73106	-0.29064	0.11887	0.020519	0.073788	-0.84265	0.049615	0.21149
0.6221	-0.37487	0.72762	0.42278	0.00080887	0.06736	0.25125	-0.44832	0.20081	0.71506	0.73664	-0.35764	-0.39161	-0.11243	0.96609	0.51044	-0.27294
-0.35082	-0.9259	0.99818	0.92269	0.57385	-0.22051	-0.67348	-0.058774	0.34491	-0.049818	-0.13177	0.70218	-0.024906	-0.95814	-0.34538	0.093179	-0.10162
-0.12044	-0.57174	-0.34807	-0.46821	0.053188	-0.60584	0.38735	0.067222	-0.13984	0.57904	0.59223	0.21717	-0.66785	0.91882	0.44004	0.30812	0.41486
0.77533	-0.16095	0.81556	0.90487	0.76339	-0.55961	0.14812	-0.72996	-0.78571	0.60966	-0.83613	-0.4305	0.13534	0.25429	-0.18384	0.60694	-0.20088
-0.70911	0.042751	-0.90643	-0.051107	-0.55497	0.1262	-0.25104	-0.4949	0.088167	-0.015819	0.10732	-0.50404	0.0087753	0.32728	0.93342	0.99936	-0.78268
-0.070831	-0.73404	-0.25855	0.415	0.41089	0.63776	-0.19129	-0.14188	0.21805	0.79952	0.29739	0.63776	0.10409	0.65102	-0.49998	0.49861	-0.063512
-0.8944	-0.95217	-0.20256	0.97497	0.14548	-0.10427	-0.34801	-0.12518	0.61061	0.087662	0.20595	0.080958	-0.17112	-0.95045	0.71947	0.99565	0.047728
-0.90092	-0.63066	-0.25842	0.38811	-0.16084	-0.69158	-0.19946	-0.19753	-0.5265	0.80903	-0.37168	0.42692	0.13448	-0.81649	-0.78055	-0.11024	-0.34712
-0.16132	-0.55926	-0.12321	-0.77682	0.26826	0.80311	-0.98911	0.013711	0.53948	-0.23345	-0.19025	-0.66682	-0.24014	-0.73205	0.27166	-0.088168	-0.45024
0.31082	-0.039513	-0.23663	0.297	-0.0785	0.6935	0.086227	-0.086442	0.14822	0.8943	0.61868	0.81524	-0.08421	-0.36447	-0.16198	0.40499	0.022827
-0.22254	0.3074	0.96335	-0.7171	-0.67507	0.93448	0.98276	-0.051961	-0.36121	0.78778	0.049737	-0.38104	-0.32208	0.29419	0.41978	-0.56684	-0.81185
0.2391	0.13381	-0.85552	-0.50484	0.89218	0.75534	0.28252	-0.21936	-0.12815	-0.51012	0.68385	-0.11665	-0.57186	-0.83884	-0.34391	-0.43924	0.20136
-0.80069	-0.21013	-0.88645	-0.58102	-0.318	0.43434	0.014975	-0.29728	0.13774	0.18965	0.65503	0.087974	-0.47264	-0.57398	0.33089	-0.1645	-0.2501
0.95327	0.088185	0.44833	-0.12342	-0.024268	0.64219	0.034682	-0.58807	-0.11765	0.65207	0.10395	0.42172	-0.73537	0.52753	0.73991	-0.002409	-0.0051689
-0.68903	-0.18074	0.20994	0.20151	0.085587	-0.29738	0.77671	-0.97004	-0.17538	0.46424	0.50551	-0.85346	-0.4015	0.14548	0.22374	0.087053	-0.039892
0.078282	-0.4216	-0.3124	-0.25496	-0.32996	-0.011458	-0.11963	0.99396	0.19054	0.74855	0.92596	-0.15549	-0.35132	-0.17425	-0.54129	-0.69057	-0.20738
0.77548	0.03151	0.42124	-0.35093	-0.33785	0.23397	-0.28353	-0.13478	0.19193	-0.24683	0.42016	0.26017	-0.51229	-0.47909	0.82828	-0.3012	-0.80194
-0.80294	-0.85993	-0.11898	0.44685	0.24184	0.39922	0.37358	-0.97839	-0.17145	0.84677	-0.21074	0.83365	-0.48467	0.47856	-0.94498	-0.7987	0.35542
-0.19611	-0.49303	0.32913	-0.0061897	0.68181	-0.74803	0.50427	0.041941	-0.47123	0.81283	-0.45995	-0.088406	-0.33315	0.15218	-0.95201	0.072212	0.98556
-0.33856	-0.22469	0.6115	0.49535	0.93149	0.2508	0.18824	-0.1494	-0.929	0.67588	0.75377	-0.5231	-0.39649	-0.21014	0.18017	-0.48389	-0.5612
0.25387	-0.96162	0.49887	-0.63905	0.92494	0.17765	-0.89241	0.28739	0.78714	0.6531	-0.34225	0.033904	0.06035	-0.0088455	-0.059056	0.576	-0.051744
-0.39103	-0.5705	-0.19877	0.37658	0.24447	-0.011286	-0.55411	-0.61202	-0.35161	0.82063	0.75192	-0.84238	0.18248	-0.3247	-0.43538	0.11554	-0.51146
0.20619	-0.94106	0.20122	-0.93529	-0.8575	0.32792	-0.81574	-0.21666	0.90818	-0.79654	0.17968	0.36827	-0.22188	-0.18752	0.052157	-0.36784	-0.49925
0.91894	0.13078	0.53695	0.14912	-0.74699	-0.14903	0.061888	-0.85978	0.23941	0.79696	0.39867	0.49731	-0.1992	0.3643	-0.69497	-0.16356	0.33922
-0.19533	-0.071332	-0.34449	0.10714	-0.52553	0.56899	-0.018517	0.010098	-0.63399	0.83356	-0.21843	-0.50818	-0.42375	0.83096	0.20677	0.12993	-0.043937
0.20404	-0.14716	-0.028956	0.29841	-0.2447	0.5827	-0.77234	-0.14055	0.45341	-0.087951	-0.28015	0.37059	-0.21688	-0.26924	0.363	-0.41902	-0.87819
-0.54821	-0.74674	0.023463	-0.42697	0.02901	0.84825	-0.38465	0.38193	-0.94044	0.36915	-0.68715	0.65049	-0.52968	0.76102	0.98159	0.11184	-0.53761
0.98942	-0.83709	0.40214	-0.68256	-0.50791	-0.23664	-0.26652	-0.60761	-0.66565	0.94741	-0.22616	-0.5429	-0.14073	0.345	-0.38531	0.6586	0.75168
-0.99625	-0.22071	0.52692	0.091395	-0.12638	-0.61321	-0.20316	0.5024	-0.36731	0.23509	-0.62349	0.46621	0.25687	-0.32999	0.098883	0.59477	-0.79184
-0.68447	-0.85215	0.73095	0.68566	0.48126	-0.14218	-0.62773	-0.3311	-0.36906	0.070535	0.29686	0.35023	-0.052132	-0.8459	-0.80006	0.098083	0.17517
0.37772	-0.96253	-0.68199	0.27256	0.17205	-0.6421	-0.97267	0.78513	0.36407	0.58848	-0.16034	-0.09023	0.11104	-0.94374	-0.26162	-0.19143	-0.86993
-0.85313	-0.24157	0.48874	-0.71502	-0.19354	0.05707	0.25274	0.16351	0.8833	0.32325	0.74932	-0.25169	0.2698	0.73272	-0.91522	0.51831	0.15874
