# Supplementary material for: Distinct cellular states determine calcium signaling response
Source: Mol Syst Biol. 2016 Dec 15;12(12):894. doi: 10.15252/msb.20167137 (PMC5199124; doi:10.15252/msb.20167137)
Supplement: Supplementary file 6 — Source Data for Figure 3 [file MSB-12-894-s005.zip › parameterDistributionGroup/parameterDistribution184.csv]

-0.0659	-0.17175	-0.39293	-0.21917	-0.26431	0.4131	-0.58576	0.67803	-0.15117	0.55337	0.35707	-0.54614	-0.39804	-0.23121	0.37071	0.049282	-0.29841
-0.68187	-0.6798	-0.0036682	-0.078146	0.10352	0.36761	0.46044	-0.18763	0.59084	-0.040194	-0.19125	0.94668	-0.3287	0.12669	0.12859	0.31046	0.0019379
0.14618	0.084091	0.19087	-0.28459	-0.27675	-0.44904	-0.16521	-0.67311	0.12896	0.067458	0.50268	0.023019	-0.14347	-0.81617	0.35047	0.14838	-0.73924
0.39072	-0.74512	0.034427	0.21849	0.22394	0.44872	-0.32343	0.43659	0.37566	0.71175	0.15957	0.28886	-0.54171	-0.55647	-0.10302	-0.53902	-0.19023
0.27028	0.10011	0.68523	0.1417	0.79623	-0.27946	-0.64845	0.8219	-0.31421	0.3119	-0.61446	0.90744	-0.59922	-0.92941	0.033414	-0.19678	0.1211
-0.30155	-0.46112	0.28989	-0.83039	-0.95963	0.21116	-0.93551	-0.45428	-0.87156	0.9184	0.51908	0.65292	-0.70984	0.13038	0.48224	-0.88224	-0.76574
0.27468	0.16235	-0.52271	0.021182	0.18673	0.8418	-0.63502	0.93971	0.57682	-0.089745	-0.58762	-0.89553	-0.078213	0.055628	-0.072167	0.056282	-0.47075
-0.99037	-0.47765	0.53362	-0.57814	-0.12049	-0.61366	-0.70076	0.64956	0.56565	0.26159	0.93097	0.32054	-0.76981	-0.42403	0.72262	0.40006	0.348
0.17792	-0.67046	-0.11214	-0.68757	-0.063502	0.56683	0.43011	-0.53646	0.65992	-0.29467	-0.0078327	0.36994	-0.61526	0.041606	0.54412	0.12958	-0.044847
0.52649	-0.58034	0.49115	-0.78941	0.8561	-0.56207	0.38324	0.614	-0.14705	0.44164	0.80961	-0.35946	-0.42745	-0.47702	0.66984	0.22627	-0.42989
0.51247	0.25698	0.26428	-0.75079	-0.45796	-0.0975	0.84709	-0.27304	0.59421	-0.066304	-0.54413	-0.017386	0.0066785	0.15488	-0.1164	-0.20214	-0.85586
-0.66604	-0.66065	0.37168	-0.75832	0.2466	0.15898	0.045793	0.33763	-0.46066	-0.14127	0.29804	-0.95453	-0.17692	-0.82791	-0.80214	-0.30208	0.055966
-0.11233	-0.069103	0.30736	-0.5589	0.8188	-0.15513	0.87187	-0.82132	0.3067	0.70192	-0.30491	0.51444	-0.71799	0.24173	-0.41226	-0.70124	0.30673
-0.66645	0.13177	-0.077681	0.088371	-0.60065	0.10812	-0.23997	-0.47496	-0.75947	0.41753	-0.15023	0.25802	-0.54724	-0.33595	0.54617	0.22915	-0.024618
0.41701	-0.18563	-0.14397	0.10231	-0.0097337	-0.076972	0.52383	-0.59174	0.052899	0.71851	0.48531	-0.46887	-0.016998	-0.81602	-0.87559	0.31531	0.39988
-0.99572	0.36604	-0.30739	0.046775	0.34415	0.64569	-0.12635	0.96199	0.29029	-8.2515e-05	-0.82783	0.07254	-0.60339	-0.0072243	-0.3319	-0.18853	0.56316
-0.15304	-0.93325	-0.64126	-0.5736	-0.51382	-0.55467	-0.48443	0.81309	0.33955	0.83056	0.60801	0.44193	-0.6026	-0.055118	0.91686	0.13308	-0.39335
-0.14613	-0.08751	-0.31553	-0.3189	-0.59561	-0.30765	0.6313	-0.72302	-0.37959	0.548	-0.81162	-0.74057	-0.51093	-0.96087	-0.58527	-0.5195	0.21253
0.33731	-0.80222	0.13811	-0.62419	-0.33839	0.42471	0.28875	-0.76869	0.1444	0.90904	0.24082	-0.21019	-0.46704	-0.773	0.30763	0.26923	0.087533
0.23361	-0.60249	0.14576	-0.18001	-0.41417	0.81593	-0.24595	-0.4046	-0.18439	0.27829	-0.42958	-0.84114	-0.80642	0.62215	0.48118	-0.24325	-0.029121
-0.71029	-0.14292	0.67919	-0.91947	-0.38484	0.44892	-0.044941	0.99349	0.70073	-0.32813	-0.3339	-0.27525	-0.30029	0.80258	0.34186	-0.24831	-0.70244
-0.50551	-0.1341	0.4839	-0.013763	-0.18087	0.60655	0.16067	0.055183	0.031109	-0.37717	0.58614	-0.094869	-0.58725	-0.95052	-0.076196	-0.55788	-0.12962
-0.034936	0.11771	4.8173e-05	0.20975	0.095995	-0.42491	0.5143	-0.83447	0.48446	0.031498	-0.070857	0.42259	-0.42165	-0.57484	0.24103	0.034004	-0.15385
-0.65117	0.25816	-0.10478	-0.36496	0.24314	0.6144	0.95929	0.19429	0.063761	-0.11067	0.74757	-0.68583	0.19303	-0.45665	-0.89805	-0.78268	-0.97209
0.17601	0.18593	0.33582	0.43707	-0.80507	-0.31408	-0.053867	0.24627	0.52824	0.62683	-0.37402	-0.058807	-0.61976	-0.49644	0.45705	-0.36395	-0.37325
-0.6651	-0.3156	-0.10543	0.35433	0.27869	0.8004	-0.14811	-0.77838	0.099691	-0.057455	-0.76253	-0.18254	-0.59751	0.27439	0.31627	-0.2572	-0.15552
-0.80311	-0.24565	0.35403	0.62643	-0.43181	-0.39863	-0.76174	-0.18006	-0.4982	0.6512	-0.84131	-0.28711	-0.31797	-0.17834	0.19729	-0.25885	-0.61416
-0.34968	-0.50244	-0.40478	0.14409	-0.087666	0.22854	-0.67156	-0.23057	-0.52996	0.61073	0.23023	0.30121	-0.86478	0.034655	0.6687	0.1554	0.28739
-0.21077	-0.10692	-0.27625	-0.23702	0.73738	-0.046414	-0.75514	0.55002	0.20439	-0.040934	-0.36159	-0.54246	-0.72423	0.070656	0.8186	-0.17047	-0.39329
-0.12353	-0.18234	0.60982	-0.14387	0.35374	-0.90458	0.08747	-0.39403	0.60508	0.75293	0.029159	-0.0029173	-0.46077	0.92783	-0.50411	0.32821	0.86717
0.023638	-0.20916	0.57965	0.10688	0.050697	0.77222	0.38253	0.25314	0.47475	0.3373	0.75117	-0.72175	-0.12915	0.48995	0.056557	-0.39508	-0.90465
-0.097405	-0.28567	0.52878	-0.5278	0.043383	0.4144	0.097715	-0.73513	0.15909	0.15481	0.60892	0.45973	-0.31886	-0.18957	0.28851	0.36975	-0.12862
-0.77413	-0.55825	-0.37596	-0.72643	-0.64545	0.80473	0.26338	-0.15072	0.16707	0.070509	0.68821	-0.91204	-0.24969	-0.09029	-0.087153	0.498	0.32039
0.43994	-0.41002	-0.40558	-0.91949	0.84126	0.79041	0.30113	0.054284	-0.10457	-0.3156	-0.96623	0.60486	-0.37831	-0.1992	-0.80973	-0.9274	-0.16584
0.48971	-0.79377	-0.21102	0.34282	-0.25855	-0.19372	0.51164	-0.85473	-0.3688	0.87366	-0.29488	0.012599	0.23978	-0.70645	0.071565	0.49804	-0.81052
-0.16742	-0.65096	-0.14701	-0.55956	-0.25927	-0.98809	-0.3631	0.58547	-0.039949	0.7168	-0.0193	0.30345	-0.65852	-0.86949	0.0089876	-0.16152	0.30921
-0.63139	-0.65072	0.80647	0.52601	0.531	-0.096559	-0.5613	0.26806	0.23846	0.67523	0.74181	0.66187	-0.45351	0.50309	-0.55513	0.29519	0.95635
-0.09332	-0.17903	0.13731	-0.50456	-0.26548	0.66075	0.40643	0.76157	0.95029	-0.46689	-0.56446	0.72218	-0.30835	-0.17088	0.16648	-0.10036	-0.39859
0.25736	0.3468	-0.11072	0.22075	0.75251	0.44384	-0.32052	0.11638	0.42071	0.47797	-0.85095	0.85621	0.053316	-0.53266	0.46102	0.3895	-0.86157
-0.11288	-0.89132	0.52971	0.215	0.26869	-0.43897	-0.51943	0.526	0.20889	0.89302	-0.84797	0.13567	-0.72113	0.025315	0.20625	-0.045326	0.30845
0.24361	-0.32468	-0.1702	0.87616	0.027554	0.48379	0.13159	-0.79059	-0.11962	0.29542	-0.86613	-0.26054	-0.088828	-0.62903	-0.62095	0.36058	0.35699
-0.33782	-0.50437	0.74784	-0.91611	-0.096766	0.97301	0.0050221	0.32427	0.22628	0.63866	0.02873	-0.9517	-0.18304	-0.81862	-0.85015	-0.20496	0.21158
-0.25408	-0.37165	0.17351	0.052791	0.39692	0.12356	-0.030253	0.2443	0.073163	0.14167	0.48634	0.8044	0.085549	-0.47754	0.52737	0.50833	-0.92428
-0.78241	-0.62245	0.30872	-0.24293	-0.10415	-0.19122	0.0021178	-0.12941	0.41404	0.95471	-0.24605	-0.99482	-0.61618	-0.64486	-0.62192	-0.87705	0.17428
0.016066	-0.10718	-0.11123	0.37196	0.081793	-0.07643	0.12012	-0.3963	-0.012038	0.3792	-0.39026	0.055517	-0.79567	-0.69611	-0.21898	0.013805	0.87514
0.091158	-0.21766	0.35056	-0.4634	0.87033	0.77006	-0.69074	-0.046951	-0.20833	-0.51779	0.47012	-0.48481	0.20266	0.58474	-0.36847	0.34435	-0.36972
-0.91203	0.14743	-0.86764	0.83667	-0.37215	-0.47984	0.91424	-0.50766	0.92139	0.77718	-0.45241	0.53055	-0.34722	0.66983	-0.25395	0.6007	0.72296
-0.68192	-0.49839	0.2285	0.4842	0.34511	0.9717	0.57267	0.41248	-0.24964	0.94981	0.76529	0.87708	-0.61789	0.25417	0.25145	0.39282	0.53966
-0.036392	-0.36352	0.071413	0.62171	0.073214	-0.48426	0.17388	-0.47982	0.064406	0.78127	0.78079	0.62581	-0.23143	-0.33841	-0.26839	0.76117	0.7299
-0.15046	-0.84014	0.27714	-0.17158	0.80313	0.65071	0.070158	-0.22791	0.43182	0.3404	-0.62191	0.96835	-0.34408	0.20989	0.050212	0.30027	0.18106
-0.7729	-0.45739	0.18755	-0.57074	-0.235	-0.37337	-0.88748	0.50672	-0.98918	0.48498	-0.863	-0.13245	-0.71485	-0.11953	0.71503	-0.28281	-0.44564
0.35933	0.24844	-0.64478	-0.65964	-0.15457	0.71503	0.21293	-0.34064	-0.89755	0.5561	-0.8602	0.7403	-0.73928	0.17368	-0.17506	-0.9789	-0.15424
0.44646	-0.39291	-0.16541	-0.74518	-0.37428	-0.35626	0.21676	0.65131	0.34285	0.35257	0.60206	0.73158	0.040827	-0.62026	-0.30349	0.13662	-0.39583
-0.84513	-0.14601	0.033085	-0.25829	-0.85744	0.19296	0.69769	-0.51813	0.55766	-0.45203	0.78384	-0.44402	0.0624	-0.16769	0.41707	0.49852	-0.75225
-0.040078	0.045028	-0.36839	-0.92008	-0.49584	-0.11734	0.93223	-0.3364	0.54359	-0.35665	-0.29034	-0.87251	0.090719	-0.72459	0.09844	0.69456	-0.32847
0.1096	-0.24752	0.77232	-0.47456	-0.17557	-0.3106	0.28825	0.29082	0.49914	0.00036056	0.33524	0.5116	-0.53102	-0.52859	0.097813	0.041946	0.17907
-0.69039	-0.027174	0.40293	-0.81524	0.15645	0.2626	-0.58053	-0.031862	0.56459	-0.25637	0.38893	0.078244	-0.45036	-0.39258	0.17165	-0.22837	-0.36562
-0.15429	-0.17982	0.25625	0.27326	-0.68832	0.44076	0.17385	0.60626	-0.21312	0.79315	0.79397	-0.58699	-0.10041	0.48314	0.15821	0.33267	-0.39825
-0.49835	-0.62255	-0.056248	-0.84421	-0.2087	0.4981	-0.98706	-0.16794	0.58016	0.19637	-0.48704	0.78014	-0.31428	0.13045	-0.54835	0.57529	0.94463
-0.16711	-0.095004	0.1762	0.6836	0.525	0.17776	-0.56574	-0.41719	-0.049612	0.38386	0.24177	-0.33755	-0.18184	-0.47993	-0.071951	-0.49972	-0.80275
-0.49761	-0.5274	-0.21529	0.28891	0.29954	0.93319	0.41945	0.6087	0.3269	0.50135	-0.27032	0.026433	-0.56076	-0.23381	-0.092379	0.31524	0.66036
0.31724	-0.96859	0.29896	-0.72013	-0.37804	0.037803	-0.46529	0.068355	0.43881	-0.038169	0.10021	-0.094829	-0.43466	-0.44748	0.1762	0.41042	0.31888
0.34102	-0.054694	0.18179	0.30749	0.91742	-0.29769	0.13798	0.69735	-0.23115	0.38009	0.36933	0.89729	-0.16663	-0.68749	0.88677	0.551	-0.81564
-0.81799	-0.041494	0.34982	0.49784	-0.66032	0.40662	-0.45551	-0.96672	-0.56011	0.010975	0.58968	0.23878	-0.48096	0.32159	0.43939	0.18831	-0.13243
-0.5553	-0.77496	-0.54585	-0.33565	0.005835	-0.59141	0.001873	0.56423	-0.64737	0.82691	0.027182	-0.22148	-0.6474	-0.65745	0.16222	0.46346	0.77224
-0.17062	-0.31012	0.33958	-0.1668	0.32182	0.20942	-0.92486	-0.82623	0.35205	0.76911	0.72381	-0.35778	-0.69281	0.4648	0.21963	-0.11857	0.18431
-0.14724	-0.13383	0.2011	0.29376	0.39359	0.39537	0.37914	0.42603	-0.11005	0.41199	0.66236	-0.71838	-0.78308	-0.45744	0.58435	0.69006	0.79006
-0.78423	-0.78544	0.20336	0.23183	0.9303	0.59254	-0.20795	-0.50898	0.32459	-0.068173	-0.83124	-0.16369	-0.25495	-0.14928	-0.68534	-0.073462	0.29333
-0.56233	-0.023001	-0.095158	0.35439	0.85076	0.034048	-0.07526	-0.086183	0.31585	-0.93332	-0.74578	0.21905	-0.36014	0.47679	0.74543	0.22821	-0.57443
-0.070287	-0.26404	0.091138	-0.23495	-0.019749	0.99413	0.061442	-0.73905	-0.32814	0.15411	0.15441	0.26456	-0.35616	0.10294	-0.34966	0.22857	0.46419
-0.72628	-0.076882	0.82029	0.048721	-0.44364	-0.089415	0.86736	-0.11996	-0.75382	0.41127	-0.26401	0.24243	-0.094202	-0.16232	-0.11031	0.091284	-0.36471
-0.42596	-0.6127	0.78584	0.015535	0.29266	0.49757	0.68762	-0.21654	0.24887	-0.48686	-0.84683	-0.44852	-0.48706	-0.25548	0.8095	0.39692	-0.26692
0.3503	-0.031956	0.54655	-0.18425	-0.36977	-0.2038	-0.14494	0.72982	0.28988	0.88941	-0.33327	-0.44932	-0.42264	0.065551	0.64556	0.76657	0.13865
0.3121	-0.46462	0.44737	-0.39618	-0.52562	0.50827	0.094701	0.197	-0.48772	0.86109	0.48722	0.9674	-0.056936	0.006754	-0.4155	-0.49013	-0.74587
0.89856	0.064207	-0.16879	-0.33951	0.01135	0.99026	-0.77129	-0.22187	0.96289	-0.75894	-0.078821	-0.31732	0.16235	-0.46712	-0.8259	-0.302	-0.62933
-0.041797	-0.84811	0.50799	-0.14361	0.022491	0.86966	-0.20186	-0.06106	-0.053858	0.65017	-0.80152	0.29869	-0.59122	-0.26674	0.40545	-0.47338	-0.5156
0.074365	-0.68734	-0.0035778	-0.9705	-0.053185	0.50837	-0.59196	-0.77196	-0.768	0.73398	-0.5424	0.30539	-0.67456	-0.75123	0.21333	-0.66928	-0.39007
-0.38386	0.057371	0.28366	-0.57519	-0.89097	0.66063	-0.0014171	-0.55824	0.17948	-0.15676	-0.18606	0.17069	0.20674	-0.56148	-0.92539	-0.15967	-0.39305
-0.58751	0.00026716	0.21605	-0.57538	0.38429	0.28362	0.92807	-0.32233	-0.18036	-0.52592	-0.43326	0.068652	-0.20063	-0.90392	0.35572	0.73428	0.025458
-0.6023	-0.1298	0.52498	-0.16449	0.98692	0.66782	0.50058	0.50528	0.59745	0.45845	-0.27173	-0.028685	0.32344	-0.14671	-0.51183	-0.081122	-0.92717
0.16498	-0.29187	0.73852	0.50158	0.64095	-0.41801	0.16319	0.61795	0.44685	0.29655	0.4817	0.4778	-0.41031	0.36006	0.69099	0.56756	-0.091747
-0.33277	-0.57989	0.017847	-0.68094	-0.49779	0.58708	0.8072	-0.25528	-0.29087	-0.0022468	0.2853	0.90557	-0.35547	0.11784	0.58419	-0.30857	-0.95613
-0.59252	-0.40467	0.89606	0.23325	-0.45287	-0.897	-0.72598	-0.75136	-0.83877	0.67556	0.64072	0.22353	0.063597	-0.72089	-0.81457	0.17944	0.080544
-0.17584	-0.49306	0.58098	-0.82309	-0.37673	0.37357	0.78856	0.99709	-0.98303	0.89362	0.84556	-0.24046	-0.67745	0.65731	0.90671	0.95358	0.55398
-0.05075	-0.070081	-0.4581	0.34665	-0.12138	0.43193	-0.29769	-0.85061	0.075108	-0.095665	0.17019	0.60995	-0.45154	0.18201	0.93143	0.16057	-0.66537
-0.41883	-0.55214	-0.79228	-0.57221	-0.12202	0.75355	-0.75576	-0.46246	-0.65769	0.33618	0.11511	0.7124	-0.70925	0.53002	0.53365	-0.35509	-0.31026
-0.20494	-0.63437	0.77777	-0.38199	-0.16362	-0.4314	-0.17097	0.16083	-0.36287	0.28209	-0.4794	0.25958	-0.17891	-0.34248	0.9806	0.43116	-0.99084
-0.24748	-0.25824	-0.051687	-0.96722	0.34408	0.97923	-0.19759	0.3489	-0.13738	-0.90355	0.43635	0.33747	-0.5264	0.75092	0.74788	0.14904	-0.35429
-0.84653	0.10702	-0.12506	-0.21144	-0.35722	-0.64682	0.049459	-0.79991	0.36391	0.60457	0.50716	0.25314	0.015133	0.43604	-0.4464	-0.2324	-0.53589
0.24454	-0.49231	0.99275	-0.32724	-0.91455	0.94566	-0.20611	0.43591	-0.23425	0.57876	-0.71071	0.35937	-0.76229	-0.02907	-0.0019015	0.0089815	0.63958
-0.86658	-0.20567	-0.35565	-0.16749	0.63741	0.52271	0.13345	0.32769	-0.1244	0.24073	0.71411	0.18593	-0.76467	-0.25065	-0.34549	-0.30343	0.67371
0.29675	0.20905	-0.53771	-0.31137	-0.7287	-0.12289	0.58	-0.68884	-0.23974	0.3479	0.43018	0.82396	-0.78771	-0.87425	0.084169	-0.85066	-0.25299
-0.43195	0.48488	0.5932	-0.70367	-0.65002	0.72145	0.39497	-0.52879	0.47042	-0.018645	0.58911	0.83739	-0.42254	-0.81506	-0.54555	0.21477	0.74227
0.32706	-0.57927	-0.51434	0.37279	0.21858	-0.54513	0.93793	0.47893	-0.513	0.84471	0.63479	0.46806	-0.25428	-0.76082	-0.15377	-0.86571	-0.97327
-0.98541	-0.34515	-0.41691	-0.77336	0.99432	0.31909	-0.77186	0.32677	-0.26196	0.088841	-0.0045344	-0.53284	0.34572	-0.71763	-0.42334	0.94649	-0.13208
-0.68713	-0.13306	-0.40111	-0.35032	0.72638	0.93272	0.48359	0.70847	-0.36853	-0.31096	0.52998	0.30299	-0.66709	-0.18906	0.33221	0.078392	0.27406
0.39997	-0.84192	0.029696	0.062658	-0.78358	0.42426	0.90318	-0.49871	-0.60331	0.33591	-0.42444	-0.64591	-0.23188	-0.51402	0.76965	0.85447	-0.21793
-0.71303	-0.048003	-0.11431	-0.40515	0.64703	-0.15545	0.20245	-0.45272	0.1428	0.1638	0.78826	-0.56739	-0.60989	0.51431	0.63457	-0.60593	-0.87575
-0.90295	-0.059061	-0.49033	-0.837	0.91995	-0.60701	0.90238	-0.25857	0.81919	0.51168	-0.19947	0.23346	-0.4049	0.5741	0.43086	0.1931	-0.23622
-0.5542	-0.11183	-0.016752	0.51396	0.71536	-0.27909	0.10389	0.041252	0.29298	0.24853	0.35896	-0.49139	-0.54213	-0.26159	0.2134	-0.24129	-0.16049
-0.51706	-0.16355	0.57874	0.44696	0.66935	-0.69068	-0.75364	-0.26899	-0.30416	0.72079	-0.15673	-0.059003	0.079678	-0.61784	-0.28323	0.60663	-0.10891
-0.90721	-0.25243	0.32166	-0.64586	-0.97688	-0.28462	-0.99114	-0.65141	0.35007	0.32245	0.8667	-0.71814	-0.65792	-0.15976	-0.60509	-0.88713	0.20638
-0.91795	-0.47167	0.072482	0.037822	0.65598	0.97655	-0.55111	-0.0091905	0.37436	0.47797	-0.93078	-0.76436	0.25184	-0.53888	-0.71195	-0.059631	-0.65494
-0.28744	-0.79618	-0.02964	-0.42166	-0.24972	0.81118	0.082473	0.53038	0.95534	-0.76575	-0.22026	0.74941	-0.1816	-0.57083	0.026714	-0.23459	-0.70709
-0.34931	0.16524	0.86474	-0.4402	0.5356	0.29202	0.76394	0.30847	0.4151	-0.14894	-0.49848	0.3054	0.060279	-0.42674	-0.26121	0.45262	-0.1588
-0.44137	0.026233	-0.30736	-0.39787	0.95921	0.37226	0.72071	0.92352	-0.49898	0.57131	0.44639	0.087676	-0.39703	0.051591	-0.17171	-0.92259	-0.7472
-0.36451	-0.10063	0.17158	-0.040159	0.50267	0.50929	-0.30325	0.26513	-0.19018	0.3155	-0.10638	-0.30964	-0.69781	0.70714	0.14137	-0.53107	-0.16207
-0.82364	-0.9779	0.6452	-0.50883	0.39743	-0.4718	-0.36777	0.076599	0.18388	-0.49013	0.79771	0.016732	-0.081947	-0.63295	0.74211	0.29846	-0.99959
-0.22709	-0.44234	-0.25763	0.24338	0.34502	-0.35692	-0.43378	0.37881	-0.27785	0.31563	-0.98271	-0.068563	-0.41015	-0.809	0.042204	0.31955	0.20586
0.46053	-0.23801	0.80987	-0.40729	0.0035915	0.76899	-0.95498	-0.52579	0.32837	-0.48037	0.38781	-0.72385	-0.055395	0.39709	0.24547	0.98302	0.070545
-0.65328	-0.3172	-0.69456	-0.80458	-0.64635	0.80838	-0.18153	-0.28595	0.39206	0.058241	-0.022584	-0.45695	-0.5812	0.44438	0.10749	-0.038048	0.11169
-0.19794	-0.66799	-0.41895	-0.097841	0.81347	-0.22398	0.18825	-0.059536	0.15541	0.93056	0.98197	-0.73375	-0.67254	0.4656	0.84286	0.51198	0.17243
0.64606	-0.88264	0.28811	0.46658	-0.76813	0.35403	0.093221	-0.18042	-0.58434	0.99216	-0.31162	-0.92513	-0.30381	0.99008	0.36431	0.19498	-0.36485
