# Supplementary material for: Distinct cellular states determine calcium signaling response
Source: Mol Syst Biol. 2016 Dec 15;12(12):894. doi: 10.15252/msb.20167137 (PMC5199124; doi:10.15252/msb.20167137)
Supplement: Supplementary file 6 — Source Data for Figure 3 [file MSB-12-894-s005.zip › parameterDistributionGroup/parameterDistribution185.csv]

-0.27416	0.084547	0.85197	-0.42664	0.72325	-0.77552	-0.55284	0.49323	-0.72084	-0.48259	0.059571	0.13802	0.61543	-0.13006	-0.67059	0.53079	-0.6934
-0.44239	0.056147	0.96089	-0.23101	0.16445	-0.35312	-0.85993	0.75968	-0.084047	-0.81557	-0.93548	0.038482	0.56709	0.13341	-0.67388	0.33665	-0.64832
-0.17567	0.16238	0.7478	0.39679	0.18572	-0.07202	-0.027569	0.34878	0.48663	-0.21811	-0.98322	-0.59133	0.3268	0.30316	-0.43499	0.66226	-0.34616
-0.3926	-0.00083227	0.96922	0.52482	0.35005	-0.0096069	0.37227	0.03039	-0.070853	-0.1697	-0.033366	0.27424	0.11339	0.225	-0.84865	0.51766	0.47783
-0.31446	-0.051282	0.88189	0.56182	0.29554	0.45643	0.25057	0.5248	0.028906	-0.25973	0.4923	-0.63462	0.1052	0.88743	-0.28635	0.24458	-0.46923
0.10607	-0.0011476	0.78273	0.052099	0.71331	0.11271	-0.40278	0.32166	-0.15849	-0.13301	0.57566	0.64733	-0.38541	0.67229	0.29334	0.061023	-0.15921
-0.39791	-0.014207	-0.12847	-0.73783	0.98456	0.56275	0.41733	-0.51046	-0.95822	-0.87532	-0.77846	-0.85972	-0.93427	0.20342	-0.42206	-0.41882	0.91941
-0.77794	-0.028681	0.35076	0.72745	0.35449	0.39245	-0.72246	0.4959	-0.33199	-0.28737	-0.16291	-0.20739	0.0023076	-0.13392	-0.33589	0.33449	-0.088097
-0.71427	0.00073728	0.5083	0.71399	0.31563	0.21513	0.77606	-0.19397	0.17636	-0.17515	-0.39798	-0.52397	0.69076	0.76661	-0.68462	0.94928	-0.51731
-0.93565	0.079348	0.049254	-0.17168	0.49758	-0.48997	0.87574	0.89922	0.085888	-0.43187	0.045027	-0.45717	0.10446	0.49951	0.16602	0.93785	-0.07674
-0.46399	0.1478	0.9057	0.17951	0.20256	-0.036701	0.027795	-0.032813	-0.12744	-0.15904	-0.10106	-0.98006	0.073849	0.67135	-0.57276	0.45429	0.095275
-0.32386	0.18589	0.88262	-0.19721	0.4206	-0.15087	-0.27421	-0.34277	-0.80324	-0.61889	-0.32418	0.12503	-0.56659	0.55209	0.089382	0.073359	0.28615
-0.53362	0.049731	0.84186	0.45671	-0.076326	0.22178	0.43803	0.15208	0.25707	-0.52405	-0.14341	-0.66888	0.070212	0.39123	-0.5845	-0.29341	-0.66334
-0.12276	0.20819	0.87408	0.73079	-0.14263	0.67851	0.36257	0.7168	0.79911	-0.52174	-0.3209	-0.88699	0.25888	0.21714	-0.66604	0.47339	-0.13262
0.16731	0.23916	0.5458	-0.1951	0.82524	0.14151	0.56811	0.52395	-0.47084	-0.44945	0.061087	-0.35972	0.11127	0.36015	-0.55463	-0.33766	-0.67504
-0.7578	-0.049815	0.49562	-0.21788	0.13636	0.22193	0.35237	-0.095622	-0.40302	-0.21544	0.26843	0.20059	-0.67925	0.44254	-0.19121	-0.38788	0.28958
-0.072145	-0.27189	0.7313	-0.23153	0.6845	-0.17785	-0.81915	0.0006273	0.030932	0.009655	-0.71719	-0.23366	-0.33573	0.78104	-0.55003	-0.92522	-0.52316
-0.80525	0.16949	0.12866	0.13214	0.38978	-0.43432	0.9417	0.12052	0.11258	-0.32305	0.021776	-0.16251	-0.11679	0.83301	0.33817	0.81988	-0.013622
-0.31206	0.061562	-0.19575	0.47062	0.93047	0.3007	0.26182	0.31227	0.77801	-0.30917	0.81798	0.40824	0.050405	0.56851	-0.47624	0.84918	0.40991
-0.24087	0.059797	0.61937	-0.20134	0.049435	0.045835	0.42288	0.79467	0.51375	-0.47125	-0.22705	0.83486	0.39657	0.49496	-0.57559	0.54604	-0.52451
-0.7604	-0.023099	-0.23761	0.23364	0.7782	0.81118	0.28141	-0.051296	-0.53228	-0.93674	0.69213	-0.1386	-0.52051	0.20829	-0.20896	-0.45536	0.0060719
-0.79739	-0.19849	0.65423	0.77474	0.43871	0.63479	-0.23712	0.30478	-0.73223	-0.43298	-0.10943	0.18223	-0.28241	0.36	-0.07588	0.25721	0.20206
-0.77153	-0.080901	-0.20754	0.40089	0.83106	-0.32399	0.53965	-0.21737	0.78128	-0.60191	0.48478	-0.50123	-0.27065	0.80466	-0.1851	0.48602	0.45593
-0.40503	0.065018	0.56417	0.47938	0.667	0.33354	-0.82492	0.099105	-0.92102	-0.070318	0.36228	-0.062757	0.012948	0.54237	-0.077377	-0.0052661	-0.67988
0.40556	0.15142	0.72951	0.98432	0.85061	0.36081	-0.058514	0.93376	0.86763	-0.54625	0.52575	0.2688	0.043396	0.70621	-0.020033	0.26051	-0.42463
0.19557	0.075224	0.74934	0.43609	0.54228	0.85649	0.6841	-0.046369	-0.21692	-0.85769	0.80626	0.42585	-0.44413	0.19776	-0.32426	0.24888	0.59665
-0.28006	0.14044	0.89137	-0.10872	0.38148	-0.28976	-0.010149	0.38539	-0.53228	-0.52161	-0.65908	-0.65005	-0.56776	-0.50909	-0.070162	-0.24506	0.26268
-0.18191	0.17228	0.34641	0.56627	0.40784	0.56916	0.48282	-0.26453	0.46406	-0.004709	0.11427	-0.33097	-0.37285	0.15208	-0.95563	-0.79779	0.28358
-0.94623	0.11664	0.092541	-0.10272	0.63614	0.16569	0.93863	0.049933	-0.78047	-0.75114	0.20645	-0.12378	0.14822	0.70099	-0.10143	0.80615	0.052242
-0.23844	-0.042414	0.91729	-0.089414	0.17608	-0.63681	0.64189	0.93231	0.46457	-0.70598	-0.5164	0.45887	-0.25698	0.20564	-0.034592	-0.18768	-0.43313
-0.28502	0.19301	0.69803	-0.31737	0.2063	0.41206	-0.37041	0.012554	-0.33918	-0.75907	0.25103	0.053532	-0.36512	0.81045	-0.25731	-0.85711	-0.59833
-0.38823	0.1908	0.52926	0.44828	0.2006	0.22073	0.77356	0.034451	0.07968	-0.24089	0.32298	0.40699	-0.45761	0.11067	0.036712	-0.0027757	0.26636
-0.7734	0.11911	-0.50492	0.037162	0.71142	0.48908	0.12407	0.12603	0.15437	-0.80133	0.044519	-0.66806	0.21536	0.74917	-0.33399	0.58836	-0.28186
0.23005	-0.079064	0.95735	0.04198	0.72652	-0.36096	0.41771	0.50736	0.29837	-0.5945	0.051341	0.9202	-0.35122	0.40803	0.34339	0.18868	-0.098188
-0.14588	0.051842	0.29556	-0.98853	0.82122	0.20508	-0.13103	0.41931	-0.82285	-0.37057	0.97348	-0.31068	0.03255	0.98335	0.067573	0.82711	-0.088833
-0.33607	0.051274	0.25062	-0.47924	0.97033	-0.26399	-0.49475	-0.20389	-0.82657	-0.22477	0.44517	0.31227	-0.014865	0.38457	-0.66711	-0.61806	-0.74574
-0.64228	0.26167	0.22088	-0.95587	0.69838	-0.84097	-0.27994	0.10336	-0.58064	-0.91717	-0.37041	0.37096	0.26945	0.53585	-0.22012	0.32962	-0.66712
-0.40649	0.16494	0.75466	-0.67112	0.080379	0.63969	0.61405	0.33192	-0.93273	-0.57803	-0.69314	-0.57906	0.55827	0.78512	-0.63614	0.85809	-0.27835
0.39099	0.25463	0.50774	0.70957	0.96092	0.45177	0.26169	0.19046	-0.024694	-0.36029	-0.18529	0.65494	-0.25145	0.31355	0.16684	0.6881	0.30141
-0.5853	-0.024166	0.83384	0.0018081	-0.35565	0.54107	0.045892	0.45078	-0.234	0.25013	0.3486	0.70587	0.3135	0.3742	-0.75831	0.54622	-0.0069603
-0.51366	0.066441	0.60415	-0.40968	0.13184	0.25108	0.70939	0.44451	-0.16403	-0.38097	-0.50264	-0.5025	0.53219	0.58975	-0.66416	0.53543	-0.54772
-0.23285	-0.19079	0.92834	-0.86585	0.46884	-0.70082	-0.22912	0.44257	-0.28278	-0.76602	0.25557	-0.21417	-0.47613	0.71175	0.18522	0.65983	0.56166
-0.2486	0.023983	0.86999	0.52427	0.0092692	0.50111	0.18607	0.26183	0.62034	-0.77343	-0.13331	-0.11022	0.049698	0.67768	-0.60054	0.32229	-0.020536
-0.37021	0.083046	0.75336	0.52635	0.17435	-0.6466	-0.42	0.18267	0.66747	-0.57834	-0.4339	0.35312	-0.38009	0.13548	0.24976	0.50032	0.22936
-0.20065	0.10161	0.69227	-0.23892	0.24089	0.10242	-0.086547	0.66222	0.20099	-0.73743	0.21903	0.85015	-0.095772	0.39461	-0.5308	-0.36565	-0.30336
-0.43656	-0.11973	0.43114	0.7868	0.7531	0.23993	0.36892	0.18681	0.25901	-0.17079	-0.022548	-0.054071	0.02105	0.00065394	-0.9119	-0.31937	-0.14429
-0.22695	0.095826	0.52521	-0.28115	0.45852	-0.39317	-0.073944	0.28753	-0.039379	-0.80851	0.1069	-0.1206	0.043395	0.22639	0.040802	0.90578	0.0029799
-0.49115	0.054112	0.79211	0.61836	-0.070289	0.3221	0.9899	0.72936	0.58371	-0.98003	-0.4151	0.36962	0.33419	-0.039639	-0.58504	0.40175	-0.28687
0.056741	0.15979	0.83155	0.5489	0.66257	0.47759	0.75534	0.78269	-0.45391	-0.89123	-0.70737	0.71407	0.22225	-0.79679	-0.90631	-0.15277	-0.27912
-0.7046	-0.049971	0.40492	0.56369	0.88695	-0.33227	0.82786	-0.14822	-0.034882	-0.55477	-0.52019	-0.13189	-0.087832	0.29755	-0.76407	0.36515	0.5639
-0.50023	-0.13657	0.76802	0.15599	0.60116	-0.19828	-0.3591	0.25315	-0.30041	-0.60198	-0.23564	-0.084853	0.34255	0.27591	-0.58376	0.4706	-0.3206
-0.71455	0.19369	0.73209	0.2004	0.57986	-0.62059	-0.56328	-0.30391	-0.91793	-0.56032	0.38082	0.79432	-0.020552	-0.048996	-0.7005	-0.10215	-0.0789
-0.44879	1.7595e-05	0.72828	0.22631	0.095394	0.33743	0.0069467	0.42658	-0.46116	-0.58634	0.28978	-0.5074	-0.5692	-0.31086	0.24614	0.64842	0.75235
0.59124	0.17535	0.50035	-0.44139	0.70575	0.063867	0.32446	-0.32418	0.38874	-0.89805	0.36304	-0.73185	-0.99417	0.61073	0.42294	0.2291	0.81275
-0.2659	0.014973	0.81366	0.0087497	0.22769	-0.12069	-0.26443	0.30483	0.23787	0.26789	0.38271	0.44592	0.11996	0.61732	-0.5386	0.43196	0.16858
-0.21272	-0.029916	0.53917	-0.33818	0.69537	-0.44425	-0.33396	0.8006	0.0935	-0.76019	-0.26161	-0.81566	-0.081254	0.3813	-0.37668	0.22784	-0.071993
-0.14953	-0.1223	0.95714	0.49255	0.6913	-0.21877	0.0081784	0.87155	0.14019	-0.62684	-0.16004	0.86964	-0.099622	0.56753	0.017196	0.27657	-0.20652
-0.45581	0.17906	0.24175	0.52671	0.64683	-0.13142	0.91783	0.31728	-0.18008	-0.53421	-0.42969	0.58689	0.33528	-0.71945	-0.90528	0.56007	0.0060706
0.48679	0.10672	0.91009	0.067219	0.93496	-0.20743	0.36668	0.87156	0.15065	-0.24881	-0.56637	0.56901	0.28449	-0.034663	-0.60087	0.37118	-0.22708
-0.67196	0.057046	0.93987	0.66646	0.040483	-0.054353	0.40188	0.4888	0.066781	-0.55885	0.72866	0.18978	-0.052824	-0.0069345	-0.68803	-0.23311	-0.29399
0.1729	0.25211	0.3399	0.6143	0.93744	0.50861	-0.37056	0.18871	-0.19105	-0.40256	0.88805	0.55031	0.037371	-0.47452	-0.90088	0.43791	0.42921
-0.080331	-0.065326	0.76754	-0.33859	0.93123	-0.89691	-0.39049	0.84893	-0.59638	-0.25522	-0.30846	0.70903	0.014655	-0.45464	-0.50466	0.61219	0.31131
-0.11405	0.072139	0.65652	0.67428	0.70815	0.86519	0.23198	0.0010066	-0.39509	-0.17467	-0.31976	-0.57874	0.13296	0.62536	-0.41633	0.62527	0.10306
-0.26411	0.04493	0.84586	0.52856	0.9306	-0.4728	-0.332	0.73556	-0.45815	-0.42818	0.47915	-0.067232	0.31758	0.25822	-0.10754	0.61796	-0.53145
-0.95863	-0.12532	0.036264	-0.27687	0.6319	0.27625	-0.60853	0.6302	-0.71684	-0.62732	-0.22152	0.92132	0.041749	0.78738	-0.14406	0.29191	-0.41602
0.36367	0.077234	0.76945	0.030506	0.79484	-0.044155	0.57536	0.58693	0.26359	-0.55639	-0.93658	-0.40113	-0.096193	0.49089	-0.091489	-0.31618	-0.77754
-0.26867	0.096137	0.3985	0.56287	0.66335	0.64276	-0.34721	0.25214	-0.69082	-0.20983	-0.27347	0.21839	-0.25669	-0.69736	-0.88431	-0.31434	0.32661
0.13385	-0.017095	0.9134	-0.035318	0.69937	0.40143	0.67422	0.53211	-0.82948	-0.80847	-0.001744	-0.88131	-0.29385	-0.40521	-0.67148	-0.69648	-0.27687
0.11929	0.032163	0.93241	-0.19991	0.25026	-0.30898	0.87356	0.80435	0.99643	-0.95175	-0.10948	0.35755	-0.005423	0.70603	-0.5759	0.23635	0.083685
-0.48813	0.07587	0.60471	0.46416	0.011217	0.37033	0.19888	-0.047187	0.19878	-0.078155	0.16072	-0.64437	0.35211	0.52592	-0.70563	0.67381	-0.17859
-0.05364	0.015724	0.65385	0.43492	0.67116	0.96712	0.11236	0.18453	-0.64191	0.0034906	0.56092	0.91002	0.21963	0.33007	-0.96191	-0.44212	-0.65604
-0.28562	0.073335	0.63554	0.26194	0.52933	-0.5376	0.55418	0.47808	0.23854	-0.18512	0.16944	0.63564	-0.15989	-0.23105	-0.62357	-0.28015	-0.10731
0.15678	0.1646	0.84249	0.48586	0.51873	0.044107	0.27924	-0.11322	0.39712	-0.24755	0.27987	0.6618	0.14532	0.40486	-0.69221	0.77045	0.50742
-0.62229	0.0033359	0.37215	0.7888	0.66791	-0.11221	-0.38343	0.31627	-0.15405	-0.14922	0.062755	-0.34777	-0.37985	-0.58219	-0.44105	0.44853	0.97282
-0.63909	-0.16237	0.14655	-0.021137	0.29477	0.31398	0.60004	0.17424	0.30913	-0.12776	0.10895	0.67418	-0.37613	0.31167	-0.55217	0.4928	0.99259
0.3588	0.093942	0.71556	-0.18742	0.41446	-0.21931	0.088461	0.16306	0.83183	-0.56991	-0.61832	-0.6938	-0.28525	0.60676	-0.15843	0.24432	0.17118
-0.30327	0.086208	0.44332	-0.31288	0.59903	0.74482	-0.12237	0.25008	-0.93793	-0.76364	-0.32463	-0.31707	0.11337	0.18428	-0.53643	0.32088	0.045092
-0.13765	0.073718	0.81436	-0.58885	0.32172	0.05251	-0.071037	0.7938	-0.48142	-0.6756	-0.089803	-0.26001	0.24371	0.86633	0.27626	0.62915	-0.71817
0.3293	0.21626	0.67949	0.019051	0.58193	0.72805	-0.53462	0.81188	-0.6989	-0.82287	-0.45264	-0.17162	-0.075083	-0.46034	-0.45169	0.063871	-0.083088
-0.11724	0.012896	0.71053	0.28594	0.9896	-0.015856	-0.91955	0.99089	-0.82285	-0.12437	-0.43483	0.25421	-0.017386	0.26955	-0.40295	-0.46603	-0.67195
-0.28617	-0.021409	0.66045	0.25999	0.29942	0.14978	0.018669	0.34884	-0.19965	-0.41607	-0.7247	-0.43357	-0.36116	-0.66231	-0.66511	-0.45081	0.069694
0.90902	0.19622	0.9191	0.86872	0.93056	0.22874	-0.39103	0.79067	0.92785	-0.99099	-0.25899	0.51055	-0.11423	0.23619	0.082292	0.52651	0.030726
-0.60738	-0.07203	0.75563	0.68637	0.429	-0.20978	-0.52564	0.1955	0.3294	-0.55253	-0.072382	0.30604	-0.034384	0.63798	-0.38397	0.13785	-0.17336
-0.46613	0.0056772	0.20724	0.64286	0.66722	-0.11465	0.87235	0.071266	0.72377	-0.15333	-0.19427	0.18858	-0.0089185	0.25313	-0.45199	0.96982	0.73582
0.14736	0.13256	0.46218	0.84316	0.8793	0.28631	0.20332	-0.040341	0.3203	-0.5244	-0.058057	-0.92122	-0.85095	-0.81679	-0.22148	-0.46968	0.59932
-0.83024	-0.0061914	-0.24792	0.79114	0.89077	-0.46544	-0.11614	0.79246	0.79595	-0.11908	-0.20949	0.36474	-0.20536	-0.1189	-0.25025	0.44837	0.35948
-0.75558	-0.017635	-0.099761	-0.18739	0.63017	0.0012564	-0.47549	0.78117	-0.031273	-0.91679	-0.80763	-0.75507	-0.27486	0.63074	0.50931	0.23555	-0.36687
-0.7259	-0.1932	0.51411	-0.64612	0.32544	-0.48852	-0.033514	-0.091456	0.0022958	-0.43505	-0.79344	0.18339	-0.35944	0.63587	-0.67778	-0.50534	0.20071
-0.12743	-0.088351	0.86589	0.027304	0.53486	0.014184	0.96279	0.37456	-0.049445	-0.28611	0.48847	0.87996	-0.10952	0.22135	-0.5648	-0.48132	-0.24384
-0.977	-0.04856	0.4644	-0.64969	0.11428	-0.58748	0.43152	0.52179	-0.44637	-0.36	-0.60514	-0.31215	-0.10867	0.46459	-0.1076	0.96953	0.43543
-0.81485	-0.23085	0.31717	0.43268	0.57448	-0.12598	0.71683	0.74319	-0.037097	0.021735	-0.97556	-0.7022	0.14251	0.38285	-0.31181	0.4941	-0.32455
0.14283	0.015035	0.97748	0.62916	0.75853	-0.38378	0.63976	0.13581	0.24433	-0.82804	-0.86597	-0.027482	-0.6157	-0.50274	-0.41998	-0.55076	0.21152
0.35327	0.15013	0.55212	0.67743	0.82891	-0.10061	0.31656	-0.10919	0.91547	-0.64615	0.39066	0.85772	-0.14212	0.50951	-0.36256	0.35754	0.17103
-0.2012	0.35614	0.54394	0.44667	0.50952	0.41204	0.95545	-0.14887	-0.84385	-0.4215	-0.20839	-0.53766	0.67375	0.21702	-0.56072	0.7843	-0.68322
-0.59286	0.10165	0.1891	0.28789	0.4446	-0.69279	-0.31646	0.78485	0.77909	-0.14279	-0.40222	-0.15553	0.082249	0.12311	-0.46403	-0.097212	-0.60601
-0.60125	0.054747	0.52992	0.3087	0.34942	-0.13348	-0.68129	0.04609	-0.050783	-0.545	0.13819	-0.90568	-0.4305	0.44349	0.26332	-0.22567	-0.37017
-0.1656	0.018234	0.63398	0.063542	0.56199	-0.066126	-0.56282	0.24505	0.33797	-0.037454	0.9833	0.31956	-0.036864	0.48841	-0.93273	-0.45048	-0.29375
-0.46044	-0.028744	0.7462	-0.90457	0.36147	-0.35036	0.29751	0.57629	-0.62692	-0.66285	-0.11983	0.83575	0.091355	0.53908	-0.24674	0.42547	-0.1063
-0.3206	0.28101	0.13092	0.58058	0.89618	-0.2146	0.28616	0.89728	0.11372	-0.80549	0.49305	0.34629	0.43675	-0.53105	-0.51101	0.93024	-0.076856
-0.2589	0.082286	0.47151	0.7427	0.40904	0.56322	-0.044462	0.28894	-0.081853	-0.89009	0.61602	0.5693	-0.51936	-0.58556	-0.15078	-0.10311	0.18685
0.6562	0.1399	0.97381	0.59866	0.90542	0.84125	-0.86086	0.70049	-0.20989	-0.10023	0.42483	0.85451	0.16342	-0.00046123	-0.67479	-0.22084	-0.4632
-0.81731	0.045809	0.58283	-0.47833	-0.18648	0.17025	-0.12726	0.96231	-0.51495	-0.089295	-0.82662	-0.37261	-0.020978	-0.44566	-0.94075	-0.50164	-0.28572
0.5404	0.38205	0.34101	0.62163	0.97623	0.38576	0.44464	0.16564	0.67725	-0.5471	0.42205	-0.25868	0.087259	0.34878	-0.51023	0.36941	-0.0037765
-0.43396	-0.079615	0.84971	0.61909	0.26824	0.067021	0.47846	0.5548	-0.11535	0.059772	-0.75069	-0.11533	-0.19071	-0.15687	-0.56318	-0.55305	-0.40055
-0.21636	0.06785	0.79692	0.81333	0.22691	0.60424	0.60159	0.018023	0.097467	-0.63694	0.90257	-0.15059	-0.47811	0.60912	0.5366	0.31136	0.04946
0.14608	0.025181	0.48883	-0.43463	0.90328	0.17125	-0.55734	0.98542	-0.54015	-0.75337	-0.44357	0.13994	-0.015584	0.58455	0.21999	0.4257	-0.57565
0.23681	0.23572	0.066069	0.28142	0.93139	0.16848	-0.50334	0.7753	0.75354	-0.25288	-0.55886	0.88035	0.87595	0.072286	-0.76114	0.90461	-0.6832
-0.61393	-0.037487	0.24248	0.66934	0.5874	0.26241	-0.52265	0.7652	0.32764	-0.37464	0.07884	-0.98056	-0.41691	0.60606	0.13445	-0.6741	-0.69945
-0.80453	-0.25708	0.52565	0.95113	0.59744	-0.036031	0.35372	0.58325	0.42325	-0.72792	-0.23666	0.030136	-0.56633	0.18016	-0.31268	-0.81967	-0.21897
-0.9116	0.077395	0.71701	-0.70851	-0.40937	-0.15015	0.82628	0.10812	-0.50153	0.031372	-0.43627	-0.2878	0.2753	0.60968	-0.33655	0.98811	0.028447
-0.90276	0.010321	0.76971	-0.071045	-0.20511	0.027606	-0.44299	0.47183	-0.71162	-0.98169	0.5822	-0.83662	-0.3807	-0.66694	-0.29591	0.33152	0.54603
-0.12116	-0.29874	0.99986	0.14087	0.74101	0.002353	-0.37753	0.12102	-0.48753	-0.10483	-0.83527	0.64885	-0.30597	0.69427	-0.23364	0.58211	0.61717
-0.63667	0.028935	0.52263	-0.08175	0.23995	-0.42758	0.78459	-0.26703	0.069009	-0.55673	-0.54914	0.43217	0.0087494	0.48269	-0.35223	0.8856	0.44228
-0.62625	0.048583	0.72249	-0.31073	0.17066	0.084473	0.42828	0.47617	-0.54826	-0.46734	-0.047709	0.14464	0.16631	0.2055	-0.55109	0.82184	0.32599
