# Supplementary material for: Distinct cellular states determine calcium signaling response
Source: Mol Syst Biol. 2016 Dec 15;12(12):894. doi: 10.15252/msb.20167137 (PMC5199124; doi:10.15252/msb.20167137)
Supplement: Supplementary file 6 — Source Data for Figure 3 [file MSB-12-894-s005.zip › parameterDistributionGroup/parameterDistribution186.csv]

-0.52784	-0.071042	0.9897	-0.68099	-0.3949	-0.79582	-0.18627	0.38401	0.32682	0.99418	-0.8913	-0.60297	-0.15194	0.09844	0.41933	0.71332	-0.13176
-0.24288	0.01468	0.79397	0.10099	-0.31	-0.35858	0.89873	-0.14473	0.71564	0.92556	-0.036376	-0.99764	-0.15579	-0.53182	-0.35914	0.16724	0.12391
-0.7532	-0.61518	0.30611	0.075127	-0.56469	-0.28672	0.14662	0.70504	-0.96621	0.80288	-0.58221	0.22887	-0.72789	0.10403	0.29695	-0.15749	0.14974
-0.58181	-0.7418	0.55456	0.52132	0.2796	0.78679	0.26561	-0.77278	-0.30572	0.57933	0.16844	-0.57593	-0.0622	0.9443	-0.63388	-0.67098	-0.6938
0.35584	-0.40261	0.40115	-0.68049	0.41185	0.23044	0.0091193	0.13548	0.38946	0.75783	-0.26541	0.42124	-0.89291	-0.48901	-0.22382	-0.65137	0.4949
-0.48695	-0.30721	-0.8876	-0.50905	0.30859	0.5388	0.78047	-0.074815	-0.24257	-0.50392	-0.43861	0.20956	-0.582	-0.95103	0.13206	0.27789	0.44196
0.27735	-0.9171	0.94894	-0.21515	-0.30553	-0.71772	0.12509	-0.61752	-0.52894	0.41279	-0.1051	0.46566	-0.49014	0.17401	0.28856	-0.25538	-0.32912
-0.67779	-0.46376	0.85906	-0.3646	0.71246	-0.22486	-0.13626	-0.2288	0.6092	-0.12131	-0.15547	0.55285	0.31033	-0.91288	-0.41711	0.24499	-0.65215
-0.80282	0.14758	-0.05512	-0.84234	0.89173	0.66178	0.63246	0.46869	-0.60862	-0.015116	-0.23362	0.93831	-0.077058	-0.10408	0.20723	0.13717	-0.66737
-0.29215	-0.51174	0.89262	0.54452	-0.17221	-0.28917	0.27001	-0.51767	-0.63457	0.40165	0.62761	0.35223	0.2287	-0.41909	0.099593	0.26813	-0.99476
-0.96577	-0.59401	-0.58989	-0.67843	-0.68873	-0.095466	-0.60874	-0.16909	0.47577	0.45545	0.24314	-0.12997	0.20268	0.17849	-0.52065	0.55336	0.019892
0.5763	-0.4606	0.94291	0.3203	0.69483	-0.71309	-0.044979	0.74104	0.3128	0.78553	-0.4053	0.14243	-0.91209	-0.30851	0.22422	-0.76556	-0.12386
-0.40864	-0.97885	-0.035219	0.22061	0.3011	-0.17498	-0.67406	0.18354	-0.60499	0.0016178	0.3975	0.35421	-0.61059	-0.95342	-0.22287	-0.088068	0.45486
-0.68571	-0.63326	-0.12754	0.058206	0.18239	-0.79465	0.57187	-0.99717	-0.36704	0.87098	-0.10615	-0.64463	0.097443	0.56191	0.050763	0.58839	-0.3005
0.30405	-0.039005	0.03487	-0.14897	0.097262	-0.82546	-0.66506	-0.28194	0.74087	0.83261	-0.12179	0.18307	-0.089944	0.21802	-0.26866	0.32356	0.036118
-0.25665	-0.98031	0.037032	-0.33135	0.5224	-0.31501	-0.71379	-0.8183	-0.45156	0.43593	-0.42845	0.71823	-0.13967	0.51313	0.040104	-0.38342	-0.91736
0.1122	-0.36207	0.6032	0.31549	0.44281	0.31068	-0.75909	0.024875	-0.48828	0.39103	-0.018146	0.59391	-0.69447	-0.20355	0.096583	-0.4943	-0.10695
0.24606	0.12284	0.68725	0.74084	-0.65679	0.46429	-0.30195	0.71817	-0.080749	0.43455	-0.093459	0.28033	0.21506	-0.13479	0.0028065	0.51622	-0.62498
-0.090207	-0.59821	-0.32292	-0.5565	0.46589	-0.51399	0.68901	0.020385	-0.10801	-0.18936	0.60109	0.30261	-0.85696	-0.7955	0.95469	0.18431	0.03704
-0.3062	0.043731	0.98112	0.072688	-0.39301	-0.25633	0.50238	0.56523	-0.29445	0.90319	0.22337	-0.25216	0.017436	-0.87718	-0.28129	0.64957	0.21872
-0.95361	-0.45226	0.22791	-0.059406	-0.0097112	0.80141	0.60374	-0.40461	-0.34517	0.048892	0.53168	-0.64944	-0.24435	-0.54504	-0.97778	0.23298	0.94903
0.11761	-0.92932	0.64705	-0.719	0.33573	-0.98878	0.46111	0.49439	-0.0945	0.93067	0.28445	0.35725	-0.53881	-0.10756	0.31551	0.24387	0.29021
0.050062	-0.42491	-0.96745	0.659	0.41405	0.13299	0.87945	-0.28983	0.21123	0.62679	-0.28382	-0.66342	-0.57179	-0.87797	-0.31733	-0.32366	0.32446
-0.80866	-0.56126	-0.40559	0.13828	0.39457	0.58174	-0.13849	-0.54043	-0.8632	0.92076	0.27078	0.090455	-0.12188	0.2928	0.24584	0.55671	-0.25457
-0.72971	-0.012128	-0.63885	-0.73895	0.39053	0.16617	-0.77746	0.74099	-0.75842	0.31125	-0.43821	0.37116	-0.2848	-0.44688	0.03142	0.85828	0.57034
-0.11769	-0.63309	-0.57352	-0.81276	0.36816	0.36102	-0.42114	0.53059	0.0039559	0.38411	0.93641	0.53397	0.32496	0.19276	-0.032876	0.91673	-0.54754
0.86957	-0.99986	0.77918	-0.96548	0.42728	0.26742	-0.71115	0.0001799	0.25013	0.28612	-0.10505	0.1072	0.49204	-0.007046	-0.55238	0.63716	-0.56013
0.091717	0.0060926	0.87331	0.55201	0.18341	0.85173	-0.21884	0.26473	-0.23609	-0.97469	-0.3546	-0.35322	-0.52189	-0.61014	0.69271	0.5201	0.0068677
-0.55574	-0.96552	0.72311	0.25741	0.7451	0.60747	-0.63792	-0.7461	-0.82702	0.37725	-0.60856	0.034048	-0.17262	0.057077	-0.97732	0.46853	0.96935
-0.5628	-0.47239	-0.74094	-0.62276	0.5035	0.64152	0.027207	0.40445	0.31549	0.57936	-0.6227	0.11775	-0.3591	-0.82743	0.3614	-0.0018015	-0.36728
-0.25848	-0.91567	0.77249	-0.31105	0.7412	0.13256	0.02589	-0.311	-0.37443	0.29101	-0.25268	-0.076905	-0.014114	0.34161	-0.071455	0.49895	-0.21624
0.012546	-0.41567	-0.19861	-0.21495	0.44054	0.72955	-0.73433	0.52249	-0.76673	0.8653	0.62538	-0.64567	-0.657	-0.5218	0.63239	0.60811	0.49098
-0.20495	-0.487	0.57642	0.68187	0.78266	0.42512	-0.37852	0.49064	-0.19289	0.72548	-0.66263	0.18484	0.55413	0.19181	-0.78394	0.17089	-0.80748
0.05654	0.14432	-0.19699	-0.77554	0.53456	0.47977	0.036342	0.69863	-0.70071	-0.71474	-0.86275	0.76168	-0.11347	-0.87146	0.27869	0.2748	-0.54609
0.9186	-0.35062	0.25942	-0.92847	0.50894	0.37178	-0.30376	0.94782	0.51658	0.83704	-0.84643	-0.87118	-0.56226	-0.98058	-0.23286	-0.76431	-0.12664
0.18538	-0.33829	-0.31838	-0.341	0.42562	0.69378	-0.34175	0.12853	0.8133	0.31807	-0.14562	0.46794	-0.015356	-0.87365	-0.6243	-0.25341	-0.34268
0.62852	-0.89825	0.72952	-0.64635	0.030813	-0.85224	0.2477	0.51745	0.13828	0.98075	0.76689	-0.64965	-0.84892	-0.8467	0.49243	-0.049507	0.25885
-0.99679	-0.34411	0.43529	-0.2232	0.14017	0.46422	-0.98529	0.80492	0.54454	-0.1691	-0.71531	0.35133	0.065686	-0.16437	-0.63915	-0.19322	-0.40177
-0.41882	-0.34345	-0.45733	0.0077344	-0.39333	-0.021794	-0.24936	0.64397	0.3929	0.88154	0.62672	0.078549	-0.77027	-0.42933	0.41694	0.19625	0.44411
0.029823	-0.28414	0.99813	-0.59738	0.62516	-0.05772	-0.45969	0.23878	-0.34105	0.51291	0.81595	0.57756	-0.33282	0.38077	-0.10772	-0.58804	-0.62435
0.19979	-0.54839	-0.68733	-0.25313	-0.68119	-0.21852	-0.35071	-0.94771	0.60929	0.56534	-0.21395	-0.18827	-0.19501	0.43954	-0.40551	-0.63691	-0.56754
0.086892	0.15828	-0.11865	0.08945	0.37179	0.2461	-0.48109	-0.58102	0.23327	-0.027664	-0.17686	-0.47072	0.2424	-0.82065	-0.89029	0.86884	0.56958
0.061465	0.019858	-0.04271	0.54613	-0.25895	-0.074732	0.66156	0.29346	0.64649	0.20871	-0.59355	-0.81467	-0.49859	-0.10647	0.18443	-0.54007	-0.54652
0.14871	-0.90352	-0.21255	-0.29932	0.64902	-0.85659	-0.63342	-0.046586	0.0030832	0.57371	-0.90632	0.28634	-0.15588	-0.28194	0.19564	0.19408	-0.50483
-0.60511	0.136	0.052371	0.74695	0.42913	0.33873	0.83353	-0.3261	0.51115	-0.3748	-0.18558	0.69967	-0.092102	-0.83151	-0.40749	0.37889	0.28731
0.074966	-0.13186	0.51803	-0.17605	0.47683	-0.35125	-0.16202	0.9919	0.69377	-0.47542	0.52343	0.73268	-0.42301	-0.63136	0.83589	0.72554	0.047927
-0.87909	-0.43436	-0.12046	-0.47116	0.62235	-0.31073	0.012528	0.89741	0.36206	0.78066	-0.93289	0.056682	-0.43829	-0.48097	0.95962	0.45483	-0.28293
0.20021	-0.80692	-0.031908	0.86057	-0.36941	0.096516	-0.57064	0.34719	-0.3579	0.80333	-0.010646	-0.22846	0.059316	-0.31619	-0.05926	0.64264	-0.08374
-0.72503	-0.67282	-0.8948	-0.54894	-0.020505	-0.32712	-0.38408	-0.94381	0.42135	0.20218	-0.73636	-0.43336	-0.37192	-0.063582	0.24755	-0.34889	-0.53524
-0.73661	0.13472	-0.76633	-0.064841	0.59049	-0.17507	-0.059997	-0.10101	0.04077	0.69806	-0.58587	0.057906	-0.52423	-0.33147	0.53575	0.4446	0.27267
0.091663	-0.71196	0.33402	-0.4575	-0.0912	-0.374	-0.83677	-0.5919	-0.69885	0.45393	0.21027	0.68997	-0.15855	-0.76721	-0.55731	0.9455	0.98183
-0.26487	-0.56752	0.83562	-0.50032	-0.018379	0.94565	0.23104	-0.3113	-0.90997	0.0295	0.10115	-0.94597	0.23008	-0.94113	-0.64263	0.42474	-0.059389
0.2714	-0.31309	0.97687	-0.83002	-0.94888	0.95682	-0.023774	0.89144	-0.11551	0.62831	-0.31627	0.94522	-0.25946	-0.18222	-0.023434	0.31982	0.18153
-0.53125	0.24106	-0.11131	-0.057794	0.44126	0.73708	-0.046313	-0.059237	0.44622	-0.41776	0.2778	-0.21397	0.61549	-0.41065	-0.97604	0.76759	-0.2518
-0.70697	0.01241	0.48056	-0.80339	0.49576	0.96541	0.98947	0.61328	0.69787	-0.26934	0.75013	-0.89973	-0.12081	0.54816	-0.20183	0.13294	-0.14248
0.4385	-0.16312	0.01191	-0.22054	-0.036374	0.20478	0.17667	-0.47014	0.056182	0.60931	-0.10119	0.30367	0.35355	-0.45802	-0.40799	0.41487	-0.56601
-0.50961	-0.45166	0.59946	-0.82392	0.38801	0.30226	-0.60215	0.18411	-0.011218	0.29306	0.29135	0.011033	0.71899	-0.55215	-0.98811	0.79657	-0.47254
-0.56729	-0.85557	0.22519	-0.34399	0.24791	-0.93314	-0.2091	-0.49795	0.64452	0.25206	-0.20025	0.28159	0.2541	-0.26815	-0.81244	0.59186	0.069595
-0.41583	-0.33387	0.54293	0.49893	0.032114	0.38327	-0.15052	-0.79659	0.11008	-0.78182	0.083548	-0.5139	-0.54191	-0.46705	0.45663	0.27338	0.036932
0.2301	0.024356	-0.51564	-0.41713	0.019248	0.3928	-0.14894	0.35512	0.59413	-0.57237	0.46065	0.46224	0.052386	-0.63027	0.33834	0.50096	-0.62403
0.91544	-0.14948	0.45204	-0.54499	-0.40921	0.32476	0.93443	0.62742	0.24098	0.73768	-0.1036	-0.82546	0.052327	0.084743	-0.16398	0.24161	-0.36361
0.11287	-0.54323	0.37507	-0.38855	-0.29767	0.30138	-0.24239	0.0010949	-0.0057422	0.62183	-0.7752	-0.87768	-0.026253	0.14991	-0.40455	0.29928	0.014251
-0.5087	0.067458	0.00281	-0.1377	0.10768	0.17483	-0.812	0.16641	-0.09525	0.81182	0.17468	-0.5043	-0.79127	0.52441	-0.31966	-0.64936	0.44353
-0.35756	-0.38922	-0.41287	-0.77581	0.64208	-0.21191	-0.45002	0.61928	0.054453	0.15505	-0.37469	-0.29839	-0.52231	-0.86061	0.041825	-0.61889	-0.29598
-0.46011	-0.42893	0.62817	0.66859	-0.13249	0.74385	0.013102	0.27005	0.64587	0.087586	-0.50419	-0.49384	-0.045601	0.60696	0.002521	0.42121	-0.22885
0.39783	-0.49338	0.28236	-0.29682	0.80275	-0.92039	0.21632	0.62196	0.83377	0.21105	0.058083	-0.8627	-0.60505	-0.49294	0.42979	-0.3728	-0.3235
0.082947	-0.66223	-0.77486	0.11056	0.85794	-0.019357	-0.22892	-0.88719	0.64059	0.67204	-0.75966	-0.70607	0.1618	0.67855	0.33743	0.46903	-0.86145
0.52353	-0.35661	0.27959	-0.13303	-0.38116	0.94251	-0.0525	0.78347	-0.26818	-0.19795	0.89155	0.36033	-0.82143	-0.7931	0.29863	-0.78717	-0.31418
-0.86613	-0.40695	-0.49248	-0.074478	0.3961	0.35277	0.18293	0.34936	-0.63432	0.41413	-0.19207	-0.076377	-0.86163	-0.27176	0.76781	-0.90768	-0.76094
0.13139	-0.67252	0.34185	-0.92544	0.82282	0.67922	-0.2344	-0.69158	0.69484	0.89207	-0.55114	-0.41676	-0.3556	-0.022281	-0.90672	-0.070523	0.83198
0.023926	-0.37685	0.3144	-0.40254	0.36951	-0.9195	-0.49173	-0.01543	-0.41646	0.94105	0.67903	-0.63984	-0.51113	-0.053794	0.377	0.1917	0.15623
-0.052093	-0.49197	0.14031	-0.68881	-0.22235	-0.54918	0.64713	0.24806	0.70793	-0.28506	0.026346	0.46227	-0.42297	-0.59588	0.90585	-0.13897	-0.83792
-0.90147	0.18019	0.43082	0.55038	0.4099	0.94556	0.7417	0.13805	-0.51249	0.32627	0.34119	0.017332	-0.062385	-0.65752	-0.66197	-0.80218	-0.69987
0.57999	-0.4792	0.72139	-0.23654	0.257	0.55856	-0.93931	-0.1879	-0.94367	0.17024	0.20153	-0.17634	-0.60054	-0.48769	0.60897	0.2149	0.061376
0.53376	-0.812	-0.23241	-0.53208	-0.60971	-0.72774	0.044714	-0.089189	0.63068	0.50744	-0.15181	-0.48462	-0.75057	0.29614	0.96523	0.84126	0.48528
-0.86561	-0.061643	0.40012	-0.45004	-0.23339	-0.99768	0.24853	0.21025	0.55158	0.77013	-0.26198	-0.14585	0.057355	0.20131	-0.13446	0.79148	0.14759
-0.996	0.040903	-0.21224	0.083136	-0.20558	0.14793	0.37776	0.9809	0.3483	-0.19291	0.090815	0.5308	-0.29585	-0.75086	-0.12595	0.019877	0.021043
0.58332	-0.77302	0.24655	0.11813	0.36411	-0.17197	-0.13374	-0.3055	-0.015545	0.6416	0.35585	0.59982	-0.095224	0.38673	0.367	0.34432	-0.4921
0.21627	0.095897	0.23272	0.26245	0.78786	-0.80677	0.20281	-0.84188	0.71299	-0.12724	-0.88645	0.62408	-0.51366	-0.4655	-0.045762	-0.25935	-0.047555
0.8053	-0.95392	0.36136	0.58494	0.92106	0.22729	0.58736	0.26701	0.65755	0.34905	0.26676	-0.29974	0.093006	-0.55104	0.45111	0.76518	-0.62342
0.37493	-0.33263	0.19288	-0.05338	0.10824	0.78855	0.56296	0.5751	-0.11713	0.29262	0.43414	-0.016066	-0.50914	-0.41368	-0.10472	-0.095594	0.31176
-0.52617	0.011803	-0.051181	-0.43266	-0.30793	0.47534	-0.052948	0.61776	0.80198	-0.44038	0.80322	0.23485	-0.89611	-0.7506	0.16981	-0.52773	0.092998
0.29109	-0.01234	0.15792	0.21043	0.31996	-0.32971	0.25646	-0.13929	0.62065	0.36394	0.60992	0.47997	-0.24094	0.94945	0.6795	0.24152	-0.65602
-0.19589	0.0021229	-0.33969	0.055582	0.24758	0.18111	-0.81544	-0.29014	-0.17663	0.42163	0.23579	0.13895	-0.82272	-0.88361	0.31927	-0.26363	0.17073
-0.69381	0.014084	0.21642	-0.73619	-0.10796	-0.22849	0.33087	0.93789	0.42688	-0.015351	-0.0060672	0.73955	-0.62397	-0.17634	0.43032	-0.3074	-0.19296
0.36097	-0.57205	0.31019	0.6451	-0.65462	0.36355	0.281	0.25286	-0.16036	0.53245	-0.42919	0.12893	-0.76395	0.92439	0.97405	0.41972	0.12375
0.9147	-0.39471	0.49415	-0.85021	-0.32461	-0.031953	-0.34906	-0.15439	0.47564	0.24194	-0.24594	0.67908	0.71592	-0.46233	-0.96268	0.6602	-0.60269
-0.79238	0.14206	-0.22756	0.39988	0.92074	-0.07414	-0.23036	0.94434	0.51337	0.10543	0.3768	-0.52758	-0.64234	-0.3467	0.35959	-0.43533	-0.2885
0.68698	-0.088242	0.73275	0.056317	0.16595	0.51475	0.87508	-0.48185	0.19365	0.68905	0.91235	0.31392	-0.33883	-0.33477	-0.99821	0.089306	0.90726
0.81692	0.042286	0.45832	-0.45547	0.039156	0.44652	0.34131	0.16654	0.14089	-0.028064	0.75689	0.89658	-0.39078	0.13289	0.91396	0.54699	-0.40453
0.20691	-0.42041	0.33675	-0.1221	0.42979	0.50696	-0.044815	-0.34616	-0.82388	0.44802	0.41236	-0.44044	-0.27675	0.44005	-0.11163	-0.40561	-0.53537
-0.90711	-0.75992	0.187	0.31389	0.30464	-0.22716	-0.39747	0.29929	-0.91091	0.86429	0.536	0.52828	-0.37829	-0.79875	-0.021281	0.43143	0.41134
0.33962	-0.71409	0.36271	-0.037647	0.25479	-0.46179	-0.4149	-0.50336	0.73803	0.87433	-0.23345	-0.2667	0.18147	0.53503	-0.29628	-0.1957	-0.86622
-0.25354	-0.027192	-0.44974	-0.12333	0.60738	-0.60494	-0.36185	-0.17928	-0.022182	0.66358	-0.77104	-0.21946	-0.033679	-0.6744	-0.4701	0.12531	-0.033633
-0.94231	-0.4541	0.73651	-0.018116	-0.30823	0.92195	0.21049	-0.76574	0.92408	0.088946	0.0068697	-0.052745	-0.23531	0.18242	0.39856	-0.0026116	-0.6722
0.19855	-0.32387	0.31683	0.44654	0.5939	0.40126	-0.5617	-0.44427	0.56105	0.096332	0.37337	-0.74281	0.40377	0.0014282	-0.64525	0.058968	-0.82392
-0.46057	-0.14615	0.099284	-0.049573	0.79624	0.50835	-0.43284	0.42806	-0.16689	-0.18661	0.1731	-0.35269	-0.39103	-0.74652	0.78166	-0.045433	-0.77561
0.11423	-0.87313	0.73935	-0.83705	0.51567	0.15626	0.35063	0.25062	0.59097	0.90704	0.71413	0.070317	0.23576	0.13669	-0.36617	0.49407	-0.41668
-0.3	-0.50585	0.23937	0.25684	0.36273	0.75478	0.39239	0.027869	0.43035	0.8384	0.81951	0.62509	-0.69036	0.98613	0.85121	-0.24558	-0.48838
-0.43126	-0.44705	0.91271	0.43904	0.08902	-0.80245	-0.3978	-0.59665	0.52836	0.80526	-0.2557	-0.5945	0.13267	0.46866	-0.39817	0.49557	-0.086192
-0.58855	-0.21684	-0.08426	-0.90341	0.28375	0.47193	0.89462	0.18008	0.37088	-0.9803	-0.22686	0.0392	-0.97305	-0.8823	0.72147	-0.61202	-0.29151
-0.54537	-0.98203	0.898	0.0069824	-0.7506	0.035739	-0.18337	0.39066	-0.50777	0.84401	0.48354	-0.23853	-0.35666	-0.5521	0.063698	0.30856	0.23665
-0.22083	-0.70126	0.12061	0.037096	0.64251	0.1666	0.21638	-0.41025	-0.42958	0.86542	0.6913	-0.08161	-0.27523	0.66087	0.10911	0.85773	0.53576
-0.82019	-0.86539	-0.36563	-0.035992	0.85932	0.17425	0.079467	-0.37901	-0.58183	0.60472	-0.093991	0.28576	-0.64499	0.23533	0.64883	0.5213	0.27988
0.26634	-0.73315	0.50941	0.047169	0.18745	-0.064126	-0.74066	0.040462	0.60488	0.68312	-0.65247	0.73635	0.28548	-0.93995	-0.36517	0.68678	-0.22413
-0.59553	-0.027228	-0.37331	0.52584	0.86169	-0.64266	0.69619	-0.086676	0.34477	0.82076	0.53628	0.27573	-0.106	0.8088	-0.25594	0.84613	0.4516
0.31292	-0.25687	-0.084032	-0.41602	0.54364	0.099933	-0.15067	0.49356	0.34251	-0.030952	0.69939	-0.1431	-0.010698	-0.43617	0.24866	0.91935	-0.11536
0.0062946	-0.50672	0.6489	0.63418	0.80415	-0.52769	-0.30103	-0.31216	-0.19693	0.49647	0.4827	-0.1541	0.76518	-0.11848	-0.80307	0.62827	-0.81861
0.41096	-0.45717	0.2217	-0.54188	0.32233	0.21311	0.3345	0.13491	0.72457	-0.18762	0.070477	-0.059787	0.10251	-0.29544	-0.4758	0.62843	0.23824
0.60244	-0.65844	0.97143	0.45514	0.62406	-0.16597	-0.29709	0.31831	-0.63362	0.8073	0.018215	-0.41815	-0.30371	-0.71418	0.83729	0.68676	-0.22849
-0.95848	-0.18612	0.97748	0.94263	0.15785	0.27499	-0.33505	0.034449	0.47234	-0.02111	-0.21798	-0.25951	0.52524	-0.30076	-0.62496	0.30853	-0.73614
0.54633	-0.10695	0.68586	-0.67388	-0.99979	-0.6123	-0.01856	-0.33182	-0.16873	0.91659	-0.9609	0.84349	-0.30367	0.025379	-0.43866	-0.13176	0.18723
-0.10927	-0.38114	0.38107	0.022621	-0.29771	0.73539	-0.64664	-0.5916	0.45062	-0.16361	0.40986	0.5319	-0.36953	-0.90886	-0.76799	-0.037448	0.60933
