# Supplementary material for: Distinct cellular states determine calcium signaling response
Source: Mol Syst Biol. 2016 Dec 15;12(12):894. doi: 10.15252/msb.20167137 (PMC5199124; doi:10.15252/msb.20167137)
Supplement: Supplementary file 6 — Source Data for Figure 3 [file MSB-12-894-s005.zip › parameterDistributionGroup/parameterDistribution187.csv]

-0.93487	0.02806	0.29551	-0.19066	0.60562	-0.98534	0.17312	-0.14095	-0.4984	0.1021	-0.15496	0.81252	-0.15355	0.27527	-0.9513	-0.48937	0.21588
-0.66519	0.0030252	-0.034789	0.87163	0.9365	-0.22127	0.98565	0.34472	0.21576	-0.32271	0.71237	0.19146	0.0168	-0.16869	-0.51875	0.63538	0.62998
-0.88635	0.060707	0.68216	-0.029899	-0.61304	0.42826	0.20359	0.23594	-0.54277	-0.70424	0.43005	0.075712	-0.31984	-0.18105	-0.57065	-0.10522	0.23324
-0.99961	0.2611	-0.48754	0.24649	0.26406	0.28784	0.28457	-0.17499	0.47249	-0.49919	0.022914	-0.86506	0.18962	0.7376	-0.76242	-0.0027645	0.00024321
-0.87124	0.16154	0.67321	-0.67368	-0.9112	0.054951	0.066718	0.35178	-0.2438	-0.80284	-0.41873	0.83898	0.53319	-0.21444	-0.89725	0.63995	0.16728
-0.81367	0.27919	-0.53039	-0.44709	0.053138	0.2007	0.63685	0.1648	0.11697	-0.78574	0.29929	0.22195	-0.53584	0.081721	-0.61091	-0.4276	0.46985
-0.89937	0.032653	0.018447	-0.30568	0.78279	-0.42696	0.082953	0.59268	-0.19421	-0.82849	-0.69079	-0.58442	0.84324	0.52094	-0.95395	0.24316	-0.47272
-0.52212	-0.028224	0.90321	0.75596	0.028995	-0.1038	0.7113	0.19006	0.15268	0.36451	-0.33483	-0.68466	-0.1524	0.53635	0.084657	0.015731	0.16947
-0.91121	0.11251	0.32935	0.31633	0.038036	-0.40828	0.55042	0.2956	0.29578	-0.81848	-0.53251	0.15428	-0.087181	0.092559	-0.079109	-0.12532	0.0086258
-0.39098	0.073229	0.2037	-0.49343	0.40975	0.16838	0.10077	0.18734	-0.59857	-0.8807	-0.77477	-0.39763	0.3324	-0.28367	-0.71353	0.39137	0.16007
-0.19202	0.11846	0.77914	0.42951	0.71686	-0.037511	0.34466	0.21351	-0.2512	-0.6562	0.4048	-0.50856	0.57108	0.54453	-0.60426	0.71176	-0.21562
-0.35812	0.075266	-0.024261	0.2262	0.63297	-0.27022	0.37647	-0.19883	0.35759	-0.1623	0.48162	0.50741	-0.65181	0.4091	-0.017865	-0.90559	-0.22729
0.15898	0.15637	0.93108	0.12145	0.4637	-0.33893	0.21574	0.015746	-0.42713	-0.55467	0.41009	0.66362	-0.2601	-0.61539	-0.83574	-0.98343	-0.082349
-0.14699	0.014319	-0.083241	0.19631	0.51201	0.051757	0.904	0.53669	0.87637	-0.28463	-0.95742	-0.27773	-0.61698	-0.22633	-0.58337	-0.27401	0.6251
-0.51488	-0.20454	0.48089	-0.45246	0.43076	-0.73148	-0.81339	0.43489	0.22636	-0.19234	-0.42588	-0.38064	0.33486	0.10997	-0.98667	-0.082768	-0.21131
-0.93057	-0.041105	0.98249	0.68019	-0.098949	-0.15433	0.76149	-0.15905	-0.31608	-0.64267	0.91986	-0.024274	0.29124	0.2323	-0.6836	0.42333	0.19678
-0.78735	0.11016	0.22158	0.68023	0.20281	-0.046835	0.65004	0.043786	0.53623	-0.10974	-0.92588	-0.059925	0.36989	0.66713	-0.54618	0.38491	-0.18261
-0.51198	-0.0627	0.41666	-0.59209	0.63398	-0.14558	0.77103	-0.28051	-0.7992	0.053353	0.56502	0.09724	0.33672	0.81897	-0.9287	-0.0017594	-0.045106
-0.45516	-0.30661	0.75613	0.50549	0.58956	-0.26054	-0.0016062	0.27299	0.22171	-0.78511	-0.55516	-0.73416	-0.36252	0.99878	0.76138	0.47742	0.21679
-0.14296	-0.30482	0.55447	0.43966	0.91904	0.4045	0.24777	0.93576	-0.17619	-0.69941	-0.31898	-0.15609	-0.11367	-0.5563	-0.8033	-0.68826	0.15808
-0.4922	0.14868	0.065182	-0.19198	0.41607	0.48467	0.59528	-0.092946	-0.45184	-0.37	0.0017236	-0.36164	-0.11391	-0.11047	-0.97714	-0.36143	0.45168
-0.94133	-0.024907	0.15498	-0.23162	-0.093308	-0.26148	0.80332	0.1516	0.61677	-0.27574	-0.65171	-0.41601	-0.056688	0.71632	-0.64196	-0.72167	-0.30458
-0.81006	-0.24543	0.61195	-0.012184	-0.14708	-0.39717	0.54583	-0.32312	0.49456	-0.59221	0.37643	-0.44869	-0.77993	0.45356	-0.11519	-0.41888	0.45931
-0.67588	0.1954	0.7833	0.1306	-0.20807	-0.28288	-0.70528	0.30552	-0.65326	-0.30616	-0.41718	0.97254	0.33543	0.011395	-0.46798	0.85768	0.15254
-0.57552	0.0074356	-0.058879	0.32142	0.29565	0.51084	0.68031	0.34139	0.33896	-0.6027	0.80393	0.89303	0.088268	0.21575	-0.65182	0.56217	0.45792
-0.19294	0.091241	0.2967	0.56942	0.75998	-0.76568	0.26486	0.39524	0.76493	-0.28902	-0.2189	0.25535	-0.1024	-0.10208	-0.42074	0.35037	0.37076
-0.89223	0.27227	0.29991	0.52004	0.011011	0.034983	-0.50099	0.32952	-0.46307	-0.63762	-0.15268	-0.28744	-0.12728	-0.20303	-0.56094	0.039237	0.085928
0.25129	-0.057642	0.77617	-0.27266	0.33684	0.10007	-0.66053	0.065052	0.46952	-0.36411	-0.32175	0.18567	-0.12779	0.84573	-0.8389	-0.053037	0.40114
-0.67647	0.019162	0.31263	0.3323	0.019281	0.24955	0.78084	0.47958	0.34838	-0.78499	-0.53369	-0.67641	0.056449	0.87404	-0.11299	0.158	-0.41481
0.53774	0.084917	0.83039	-0.58098	0.6436	-0.10677	0.13993	-0.00018702	-0.1091	-0.87005	-0.05744	0.66692	0.74536	0.36866	-0.95039	0.52604	-0.35306
-0.47702	-0.085427	0.24922	-0.13131	0.3496	-0.5527	0.69849	0.053529	0.88424	-0.27966	-0.49473	-0.40143	0.19241	0.71686	-0.69194	-0.049983	-0.14921
-0.59187	0.16026	0.71631	0.74432	-0.20399	0.48613	0.44458	0.046796	-0.14558	-0.54555	-0.27469	0.27175	0.13005	0.30553	-0.13	0.54389	0.051664
-0.77757	-0.12989	0.71808	0.73263	-0.18499	0.26225	0.69003	0.4296	0.86363	-0.6074	-0.12266	0.47345	0.41022	0.3766	-0.93388	-0.044469	-0.14758
-0.84328	-0.056717	0.35613	0.5065	0.53699	-0.27212	0.64254	0.67989	0.16754	-0.73638	0.43903	-0.88018	0.15365	0.23976	-0.27136	0.74472	0.55613
-0.76363	0.19641	-0.69805	-0.059417	0.43727	0.81833	0.08006	0.072243	-0.5479	-0.71167	0.29255	-0.29017	-0.45535	-0.49356	-0.74971	-0.43538	0.5724
-0.074993	0.061892	0.76698	0.56581	0.86415	-0.2062	-0.4259	0.24619	-0.558	-0.94889	-0.71504	-0.48242	0.21446	-0.18366	-0.50693	-0.071	-0.28754
-0.56839	0.19107	0.16991	-0.84943	0.053703	0.26134	-0.22724	0.19215	-0.87719	-0.94091	-0.21701	0.19954	-0.33822	-0.53848	-0.74762	-0.10442	0.75273
-0.74286	0.10591	0.048855	0.35856	0.60682	-0.24153	0.31213	0.51807	0.52913	-0.49343	-0.73713	-0.33702	0.52934	0.70726	-0.53664	0.28194	-0.47924
-0.57302	-0.077572	0.64162	0.067582	0.46416	-0.79811	-0.27191	0.26172	0.33965	-0.26869	-0.27942	0.032002	0.49997	0.46693	-0.52851	0.32126	-0.34645
-0.6041	0.21238	0.88519	0.74949	-0.55383	0.30882	0.65879	-0.42794	0.42272	-0.091726	0.10055	-0.10592	-0.47518	0.22328	-0.5829	-0.81704	0.32021
-0.41071	-0.17265	0.49607	0.16774	0.28943	0.46563	0.32368	0.0089754	0.12103	-0.068446	0.95882	0.055404	-0.40554	0.70329	-0.30874	0.38382	0.9584
-0.62922	-0.016727	-0.10735	-0.67442	0.67416	-0.81186	0.1991	0.086143	0.19342	-0.28037	-0.19819	0.59985	0.42472	0.51012	-0.54868	0.78107	0.038255
-0.65451	-0.031229	0.66548	0.71636	0.22249	0.31651	-0.46029	0.51008	-0.018658	-0.1682	0.0090316	-0.4185	0.29646	0.92535	0.032899	0.69043	-0.18871
-0.51351	-0.007772	0.5812	0.031084	-0.32709	0.383	0.27755	0.27773	0.6159	-0.25125	0.20096	0.1782	-0.35737	0.10928	-0.57835	-0.53957	0.59983
-0.35957	0.11057	0.78237	-0.2865	-0.21915	0.35588	0.098309	0.3552	-0.76852	0.26948	-0.37767	-0.44715	0.30961	-0.14806	-0.60919	0.43139	0.26764
-0.6463	0.11223	0.28603	0.11262	0.19532	0.40286	0.28695	0.14106	0.10125	-0.82026	0.76773	-0.11015	0.30798	0.94244	-0.67599	0.02037	-0.32275
-0.84322	-0.040951	0.1147	-0.10957	0.33594	0.11439	0.00028267	0.40981	-0.20542	-0.22488	-0.020396	0.60193	0.44168	0.60074	-0.19717	0.32703	-0.50122
-0.4627	0.11896	0.48077	-0.059045	-0.028737	0.20787	0.50646	0.4016	-0.12834	-0.21593	0.51448	-0.10183	-0.14642	0.36227	-0.18162	-0.283	-0.27164
-0.51316	-0.087329	0.64851	0.90949	0.22547	0.60015	-0.10888	0.062175	0.26482	-0.56927	0.23188	0.099576	0.22996	0.51308	-0.57214	-0.43909	-0.37943
-0.34329	-0.062002	-0.23503	-0.28511	0.96815	0.064144	0.072059	0.51136	0.65639	-0.35349	0.14011	0.65045	0.36318	0.89588	-0.91605	0.33172	0.26218
-0.89751	0.0019137	0.47583	0.86271	0.62634	-0.33044	0.29	-0.0052184	-0.33159	-0.77133	0.26088	0.37401	-0.17946	0.092698	-0.3459	-0.2824	0.14526
-0.17006	0.22752	-0.083324	-0.48302	0.31319	0.84096	0.34383	0.66363	-0.63984	-0.32491	-0.47171	-0.52016	0.39121	0.09352	-0.66617	0.4297	-0.030154
-0.47635	0.17986	0.39577	-0.038268	-0.15615	0.12388	0.83131	0.46409	0.082858	0.18749	0.12796	-0.013289	0.3976	0.14548	-0.90809	0.16347	-0.22637
-0.96816	0.21043	-0.64679	0.15156	0.93294	0.15075	0.80319	3.1149e-05	-0.38627	-0.10524	0.37723	-0.42327	0.0042493	0.22606	-0.82205	-0.16987	0.1514
-0.6343	-0.074688	-0.082892	0.049607	0.83244	0.39894	0.14432	0.98443	-0.34281	-0.1477	-0.28376	0.22776	0.69208	0.27509	-0.6641	0.57246	-0.36548
-0.86195	0.058253	0.61002	0.67795	0.14463	-0.71012	0.39169	-0.054197	0.21758	-0.5699	-0.055151	0.67131	-0.47491	-0.47128	-0.77454	-0.87206	0.18992
-0.47952	-0.097533	0.51655	0.16949	0.95461	-0.25569	-0.4747	0.16309	-0.91165	-0.24738	-0.36678	-0.66156	-0.037098	0.76939	-0.1578	0.56541	0.16115
-0.93976	0.0054677	0.63017	0.43014	0.33851	-0.64916	-0.45093	0.23849	0.027108	-0.97085	0.26082	-0.36751	0.21358	0.73706	-0.18193	0.88074	0.22371
0.067465	0.041185	0.63356	0.26692	0.78422	-0.42037	0.13277	0.42221	0.46639	-0.43886	0.27892	0.028885	-0.052407	-0.070246	-0.71349	-0.15488	0.076803
-0.42082	-0.10172	0.32506	0.38114	0.77162	0.57819	0.84267	0.51554	-0.42343	-0.39756	0.66858	0.86138	0.29118	-0.31569	-0.96954	0.71574	0.83848
-0.12211	0.20119	0.32867	-0.14808	0.25456	0.46415	-0.33803	0.87736	0.16065	-0.89423	0.14326	-0.41001	0.067734	0.13451	-0.97631	0.27576	0.32253
-0.4254	0.007938	0.49646	0.79215	0.70366	0.20127	0.60612	0.41755	-0.65473	-0.35214	0.19213	-0.090507	-0.22148	-0.76888	-0.47012	-0.30397	0.3065
-0.17851	0.17205	0.64967	0.18451	0.11848	0.65718	-0.2211	0.43226	-0.63718	-0.01955	-0.42359	-0.10568	-0.47959	0.71113	0.53989	-0.62693	-0.52265
-0.51006	0.099766	0.36857	-0.33572	0.16453	0.54786	-0.19521	0.65652	-0.889	-0.68148	0.09582	0.1527	0.26861	0.14501	0.10302	0.38369	-0.22199
-0.070034	0.060805	0.79585	0.12219	0.31821	-0.35428	0.59984	0.38359	0.43643	-0.43172	0.53271	0.056845	-0.25081	0.66348	0.33226	-0.72365	-0.54352
-0.59373	0.23634	-0.7482	-0.80325	0.97133	-0.27472	0.66595	0.6128	-0.61432	-0.79193	0.21634	0.53018	0.094409	-0.58193	-0.61493	-0.056019	-0.029304
-0.92877	0.19497	0.0057017	0.60985	0.16666	0.082301	-0.42896	0.76018	0.085059	-0.73528	-0.50163	0.15292	0.18006	0.44033	0.24018	0.76069	-0.2137
-0.88245	-0.12927	-0.10323	0.33424	0.6499	-0.24782	-0.04861	0.56407	0.11224	-0.55564	0.30997	0.25045	-0.39207	-0.03453	-0.012605	-0.36436	-0.11412
-0.81571	0.098659	0.48023	0.085072	0.031208	-0.56861	-0.14851	0.86782	-0.034202	0.10706	-0.2802	-0.15745	-0.01988	-0.22069	-0.32897	-0.22023	-0.13705
-0.50809	0.10715	0.14255	0.52435	0.078971	0.79458	0.074749	0.24117	0.039894	-0.20824	0.69597	-0.38186	-0.011562	0.90362	0.11022	0.69361	0.047038
-0.18496	-0.15086	0.96204	-0.21922	0.72123	-0.74977	0.3343	0.079483	-0.52848	-0.00026007	0.30067	0.4058	0.20225	0.50103	-0.51288	0.30675	0.18147
0.11278	0.14912	0.25852	0.22943	0.99749	-0.13119	-0.086703	0.37175	0.18864	-0.96952	0.24683	-0.98336	-0.14091	0.62799	0.69059	0.20859	-0.26052
-0.61478	0.014763	0.21454	0.93496	0.29961	0.74578	0.60386	0.36571	0.067341	-0.0086512	0.099216	-0.89346	-0.056387	-0.14704	-0.73105	0.2592	0.58602
-0.25188	0.15866	0.58176	0.029922	0.23826	0.27809	0.988	-0.13514	-0.72861	-0.59835	0.77756	-0.30494	-0.72758	-0.12391	0.59547	-0.31422	0.17246
-0.84531	-0.03719	0.79512	-0.18222	-0.3131	0.83984	-0.7714	0.35744	-0.85714	-0.56566	0.39577	0.47833	-0.12082	0.22115	-0.46385	0.16385	0.61307
-0.61201	-0.07513	0.39955	0.020253	0.091724	0.2096	-0.027609	0.97743	0.20319	-0.19867	0.39508	0.62562	0.40922	-0.24238	-0.78036	0.20322	0.11669
-0.48844	0.17457	-0.3331	-0.64793	0.58286	-0.20108	0.16154	0.20408	7.7821e-05	-0.92563	-0.68088	-0.98714	0.10863	0.97262	0.56095	0.89786	0.12005
-0.066101	0.10652	0.39527	0.18015	0.70815	-0.74602	0.41321	-0.034949	0.39713	-0.10615	-0.87432	0.29263	-0.18768	0.24803	-0.27897	-0.026549	0.25381
-0.59199	-0.030916	0.014544	0.76365	0.45578	0.74925	0.46822	-0.096878	0.14713	0.042188	0.39571	0.20838	0.2278	0.73624	-0.46716	0.95892	0.64081
-0.60901	0.045953	0.90566	0.95503	0.43669	-0.17335	0.81538	0.42245	-0.2461	0.01997	-0.84129	0.059727	0.29091	0.53465	-0.19138	0.10168	-0.27632
-0.75776	0.063288	-0.19606	0.74732	0.74034	0.73534	0.065039	0.89956	-0.42648	-0.40795	-0.1598	0.85843	0.32075	0.0079664	-0.0092817	0.88383	0.016698
-0.32238	0.15279	0.46529	0.77239	0.052505	0.49453	0.60934	0.38848	0.15025	-0.16506	-0.017778	0.57092	0.085395	0.24501	-0.099953	0.71135	0.12788
-0.7359	0.27413	0.37831	-0.28736	-0.48349	-0.14114	0.30641	0.17865	0.19792	-0.020227	0.71317	0.79284	-0.23241	0.89405	0.38754	0.02614	-0.13051
0.057071	-0.041967	0.59229	-0.40471	0.46915	-0.28838	-0.6799	0.87352	0.13456	-0.4338	-0.56186	0.52679	-0.0021511	-0.00099013	-0.39495	0.55057	0.32614
-0.46222	-0.15935	0.82856	-0.6706	0.1545	-0.35718	-0.15869	0.61487	-0.31937	-0.77276	-0.49261	-0.10015	-0.16161	0.04139	-0.18974	0.41143	0.60318
-0.1983	0.22666	-0.11975	0.48747	0.96579	0.54289	0.96112	0.33435	-0.61756	0.36127	-0.36235	0.53465	-0.071741	0.34682	0.062818	0.28928	0.17947
-0.34701	0.00027632	0.54154	-0.47879	0.80785	-0.68461	0.80756	0.91706	-0.38513	-0.54693	-0.18061	0.046417	0.54932	0.56556	-0.4473	0.44713	-0.57771
-0.044333	-0.040191	0.48953	-0.025457	0.98823	-0.53837	0.095207	0.35188	-0.15652	-0.27661	-0.5932	-0.56572	-0.10937	-0.055524	0.05033	0.87677	0.99539
0.013438	-0.060958	0.80603	0.82638	0.7129	-0.00011251	0.024947	0.52701	0.59548	-0.14586	0.39593	0.1854	0.28477	0.1722	-0.44375	0.61819	0.34957
0.069922	0.129	0.018247	0.029348	0.8997	0.4812	0.39379	-0.26477	0.057166	-0.78965	0.98896	0.64682	-0.56595	0.52934	-0.35868	0.10764	0.85402
-0.48625	-0.16994	-0.055856	-0.42358	0.74665	0.04641	-0.16273	0.57506	-0.020686	-0.18799	-0.28384	-0.325	-0.10128	0.15047	-0.54881	0.16628	0.51831
-0.33512	-0.2046	0.59018	-0.54257	0.4208	-0.013048	-0.84603	0.56553	-0.21424	-0.62818	0.47378	-0.41654	0.19892	0.64383	-0.41861	0.83814	0.28781
-0.9455	0.17759	-0.12543	-0.34099	-0.3735	0.60915	0.21789	0.51138	-0.52669	-0.49707	0.28734	0.62656	-0.3051	-0.14682	-0.46908	0.085197	0.41742
-0.75671	-0.052812	0.94851	0.63376	-0.11557	0.21388	-0.48409	0.027754	-0.28781	-0.18675	-0.58875	-0.16884	-0.29045	0.24264	-0.59299	0.0045534	0.4343
-0.54479	-0.11445	0.29686	-0.18853	0.38202	0.83252	-0.68488	0.27468	-0.77335	-0.35875	-0.46127	-0.36184	0.10564	0.11362	-0.7281	0.10743	0.26056
-0.16611	-0.058459	0.67143	0.64133	-0.031036	0.96318	0.19446	0.27114	0.33667	0.06116	-0.033735	0.90135	-0.24607	0.40614	-0.58826	-0.35379	0.2548
-0.30012	-0.23701	0.87615	0.14538	0.42092	0.55156	-0.38599	0.20388	-0.84474	0.39994	0.63827	0.097134	0.10126	0.90873	-0.69621	-0.4717	-0.33155
-0.67176	0.04666	-0.02093	-0.59464	0.091892	0.053635	-0.33557	0.3561	-0.12655	-0.75597	0.033183	0.3305	-0.54813	0.78742	0.47867	-0.39809	-0.4393
-0.76332	-0.14056	0.44025	0.29463	0.6425	-0.28913	-0.41393	0.26391	-0.56146	-0.27823	-0.59412	0.52755	-0.15338	-0.046757	-0.20929	0.32577	0.59606
-0.14059	-0.073884	0.68592	-0.026972	0.3902	0.2	0.3522	0.36204	-0.31815	0.0011503	-0.8199	0.67529	0.19626	0.11727	-0.77799	-0.10524	-0.1384
-0.69261	0.10034	0.49743	-0.61967	-0.23375	-0.37913	0.63216	0.70261	-0.2459	0.31382	-0.69439	0.60344	0.32176	-0.046813	-0.57265	0.48471	0.28725
-0.8591	0.13269	-0.2493	-0.55748	0.41838	0.50318	0.15962	0.24081	-0.71026	-0.47204	-0.10866	0.19133	0.42827	0.79649	-0.99249	0.26534	-0.23941
-0.67683	-0.067366	0.4644	0.13887	0.354	0.06678	0.29788	-0.094163	-0.65542	0.32409	-0.18292	-0.97124	0.29079	0.34366	-0.9354	0.88304	0.87081
-0.089196	-0.11098	0.43411	-0.15987	0.75502	-0.040125	-0.62574	0.58494	0.015828	-0.033652	-0.73088	-0.058217	0.48317	0.43235	-0.33003	0.90432	-0.05011
-0.44533	-0.096556	0.25848	-0.28193	0.23702	0.067912	-0.24676	0.40571	0.42056	-0.66647	0.12454	0.69586	0.35914	0.56093	-0.91057	0.72468	0.26648
-0.34483	0.11411	-0.38103	-0.13672	0.92275	-0.21206	-0.73446	0.68924	0.19656	-0.5292	-0.054277	-0.037213	-0.38419	-0.13494	0.29679	-0.23189	-0.093765
0.33088	0.17667	0.92479	0.42254	0.44173	-0.81941	0.97351	0.050801	0.59279	0.24735	0.67549	0.16107	-0.067879	0.48336	-0.54498	0.24919	0.17056
-0.60027	0.09974	0.47877	0.43923	0.08697	-0.37681	0.0017467	0.28533	0.15913	-0.27549	-0.55272	0.38831	-0.010518	-0.54484	-0.66623	0.53144	0.85751
-0.68976	-0.0023656	0.02721	0.88369	0.66512	0.29693	-0.11378	0.43533	0.16088	-0.32988	0.33785	0.91074	0.25905	-0.24781	-0.39404	0.88382	0.511
0.2063	-0.040398	0.95076	-0.31796	0.25749	-0.38709	0.22028	0.038412	0.58301	-0.08675	0.35081	0.63674	0.46695	0.36969	-0.9502	0.33273	0.20574
-0.29183	0.09296	-0.25591	-0.24812	0.83515	0.99133	-0.59238	0.016482	-0.97589	-0.67425	0.49521	0.035758	-0.099731	0.47801	-0.03924	0.75306	0.56659
-0.048456	-0.20589	0.93394	0.28284	0.39585	0.37878	-0.40993	0.5135	-0.023489	-0.11753	0.43189	-0.66284	0.02398	0.57439	-0.42371	-0.11068	-0.17909
-0.64973	0.12022	0.49642	0.76787	-0.039862	0.63186	0.45232	-0.15131	0.32308	-0.92388	0.61976	0.43528	-0.046236	0.70283	-0.24902	0.032135	0.24565
-0.51632	0.12194	0.52978	-0.15239	-0.25963	0.27873	0.58981	0.67745	-0.072541	-0.086712	-0.89651	0.12383	0.13563	0.11484	-0.57466	0.41188	0.30696
-0.82668	0.080103	0.114	-0.17924	0.17208	-0.43634	-0.41329	0.097247	-0.021692	-0.67243	0.069645	0.42172	-0.059998	0.048512	-0.6029	-0.29954	-0.079511
-0.71325	0.10827	-0.079442	0.066921	0.14326	0.15631	0.56585	0.41556	0.79066	-0.7387	-0.092951	0.042291	0.16276	0.92848	-0.28261	0.13115	-0.24265
