# Supplementary material for: Distinct cellular states determine calcium signaling response
Source: Mol Syst Biol. 2016 Dec 15;12(12):894. doi: 10.15252/msb.20167137 (PMC5199124; doi:10.15252/msb.20167137)
Supplement: Supplementary file 6 — Source Data for Figure 3 [file MSB-12-894-s005.zip › parameterDistributionGroup/parameterDistribution188.csv]

0.16756	0.1105	0.29337	-0.11918	0.84763	0.96448	-0.74713	0.80184	-0.52339	-0.073875	0.49601	0.14766	0.14	0.97218	0.25153	0.83236	-0.17416
-0.61605	0.041623	0.84296	-0.3867	0.22322	-0.33834	0.36602	0.027699	-0.57424	-0.65061	0.1219	0.25098	-0.23218	0.61175	-0.11282	0.56185	0.60973
-0.99081	0.1127	0.73447	0.6773	-0.30785	0.64458	-0.25106	0.34019	-0.48816	-0.44989	-0.75021	0.030608	0.23068	0.35621	-0.53744	-0.056702	-0.68292
-0.26421	-0.040554	0.54726	0.065018	0.5473	0.43609	0.19513	0.72082	-0.54913	-0.54093	0.92365	0.3032	0.016157	0.16275	-0.0011466	0.53665	0.056036
-0.52776	-0.049283	0.744	0.32693	0.31835	-0.42274	0.16634	0.65988	0.33779	-0.78106	-0.60581	0.2332	-0.07187	0.033754	-0.14736	0.28577	0.10991
-0.61727	-0.13564	0.51877	0.62542	0.16561	0.46249	0.35188	0.58367	0.10635	0.0128	-0.82704	0.028034	-0.049757	0.28285	-0.53557	0.19612	0.086186
-0.90112	0.032729	0.37922	-0.65323	0.052911	-0.58329	-0.093974	0.11111	-0.24314	-0.3949	-0.205	-0.46272	-0.17158	-0.61829	-0.98008	-0.54318	0.3899
-0.60039	0.33796	0.46177	0.21466	-0.18365	0.8084	0.21869	0.25126	-0.94335	-0.81255	-0.72319	0.45805	-0.068237	-0.030549	0.13505	0.40784	0.064133
-0.5651	0.10926	0.4008	-0.61496	0.24827	0.20598	-0.22479	0.69377	-0.68542	-0.95431	-0.97241	0.24361	-0.23484	0.61772	0.27538	-0.52889	-0.53056
-0.46995	0.18418	0.071227	0.90959	0.62015	0.30761	0.29365	0.037394	0.54867	-0.64018	0.98064	0.0093051	-0.27014	-0.057821	-0.2773	-0.52654	-0.17652
-0.87785	0.064507	0.22274	0.41951	0.38236	-0.28676	0.70957	0.16088	0.32334	-0.26198	-0.99281	-0.35058	-0.035846	0.15043	-0.69076	-0.52139	-0.12628
-0.82849	0.060328	0.6369	-0.60129	0.32003	-0.7541	-0.37869	0.65447	-0.89875	-0.14822	-0.58863	0.02327	-0.13912	0.33714	0.26884	0.01151	-0.2236
-0.98746	-0.00387	0.098731	-0.51825	0.29495	-0.5308	0.3464	0.43181	0.46239	-0.65116	-0.15429	-0.15063	0.27311	0.96095	-0.42076	0.46217	-0.13115
-0.65217	0.013721	0.96779	0.7521	0.23115	0.0029975	0.83269	-0.18723	-0.40737	-0.75505	-0.36081	0.91247	-0.45863	0.31515	-0.27666	-0.0086712	0.28959
0.4721	0.12293	0.94189	0.10056	0.92435	0.3488	-0.48576	0.45323	-0.67267	-0.75748	-0.088905	0.81021	-0.3672	-0.33827	-0.17261	-0.6476	-0.10427
-0.92427	-0.0086004	0.73236	-0.11003	0.011786	-0.81036	-0.62825	0.84305	-0.14821	-0.19163	-0.43904	0.46154	0.032529	-0.24548	-0.74821	-0.56033	-0.44059
-0.69914	-0.23457	0.55751	0.13135	0.46129	-0.41539	-0.3113	0.00035023	0.050974	-0.5466	-0.25134	-0.20298	-0.60763	0.24509	-0.03419	-0.68661	-0.060884
-0.42386	0.013427	0.04483	0.41028	0.83441	-0.036775	0.58561	0.92765	0.42956	-0.91548	0.10541	-0.36372	-0.20299	0.42158	0.4493	0.67213	0.12035
-0.17375	-0.083954	0.2293	-0.75112	0.85694	0.075006	-0.072913	0.37497	-0.59235	-0.070742	-0.34851	-0.14949	0.017219	0.2796	-0.66279	0.19354	0.22912
-0.3623	0.037879	0.26528	-0.60253	0.54295	-0.018885	-0.38397	0.82398	-0.24925	-0.69779	0.069674	0.3873	-0.18173	-0.57646	-0.81109	-0.63726	0.054645
-0.89044	-0.030053	0.68293	0.10805	-0.11251	-0.63996	-0.35718	0.9087	0.36073	0.13772	0.20078	0.0029591	0.11615	0.75009	0.22143	0.96465	-0.099112
-0.40865	0.090113	0.17687	0.004974	0.94649	0.15018	-0.83529	-0.1801	-0.6857	-0.41642	-0.035092	0.42115	0.58938	0.24221	-0.87311	0.68073	-0.13939
-0.39871	-0.16615	0.80426	-0.1635	0.28683	-0.064323	0.50279	0.041237	-0.21923	-0.31012	0.017751	0.089796	-0.4991	0.8854	-0.057261	-0.56378	-0.2427
-0.4192	0.14828	0.98738	-0.5685	-0.35867	-0.15191	-0.51265	0.47587	-0.53684	-0.65862	-0.41414	0.10369	-0.40216	0.11659	0.4968	-0.075122	-0.12708
0.037261	0.23898	0.35656	-0.27504	0.76639	-0.20631	0.62106	-0.019088	0.071438	-0.87215	-0.1008	-0.27016	-0.1421	0.29355	-0.61401	-0.2109	0.13179
-0.97552	-0.043135	0.58272	-0.76	0.045214	-0.2862	0.34579	0.76977	-0.84504	-0.36414	-0.46001	0.64161	-0.15912	0.79316	0.44053	0.37254	-0.11155
-0.3007	-0.1674	0.97278	-0.24857	0.43279	-0.27442	0.48999	0.44953	-0.48807	-0.92721	-0.70577	0.48097	-0.45326	0.056518	0.1774	0.12045	0.29526
-0.62827	-0.14269	0.76643	0.15171	-0.19771	0.28961	0.02126	0.59105	0.53504	-0.68663	0.25259	0.32263	0.053973	0.9352	-0.29175	0.71477	0.40962
-0.63246	-0.10973	0.39004	-0.065579	0.88276	-0.8081	0.11276	0.30846	-0.14662	0.050699	-0.59575	0.28105	0.0003249	0.41243	-0.39052	0.16922	0.20972
-0.2001	-0.039994	0.88744	0.31288	0.40704	-0.082574	0.59689	-0.01123	0.15294	-0.2347	-0.91938	0.26847	-0.0058615	0.65558	-0.7475	0.47098	0.3679
-0.43671	-0.078657	0.51724	0.45222	0.55287	0.59089	0.18028	0.9697	-0.22722	-0.16846	0.32621	0.049056	0.37678	0.66387	-0.45025	0.63178	-0.24946
-0.42257	0.10855	0.56604	-0.22749	-0.21621	0.77407	-0.81731	0.28518	-0.23964	-0.97945	0.35904	0.55048	-0.19516	0.90292	-0.083987	0.58332	0.27338
-0.41326	-0.066176	0.88674	-0.53079	0.14051	-0.71874	0.41585	-0.26447	0.042021	-0.75927	0.06044	0.95731	-0.34668	0.84682	-0.083576	0.82166	0.96121
-0.60848	-0.11429	0.1659	-0.33626	0.79182	-0.38011	-0.14881	0.98843	-0.15125	0.16017	-0.58606	-0.32813	0.0044899	0.26001	-0.39148	-0.45324	-0.2384
-0.041533	0.10851	0.17754	0.50676	0.81161	0.30671	0.065861	0.52159	0.46256	-0.59232	0.37219	-0.1288	-0.15447	0.31662	-0.43284	-0.013175	-0.018798
-0.82773	0.1643	0.19046	-0.25531	0.26989	-0.66465	0.82428	0.56369	0.21965	-0.47903	-0.063422	-0.70051	0.42685	-0.33342	-0.81701	0.20944	-0.28501
-0.69805	0.044227	0.47538	-0.41864	0.2311	0.33765	-0.57511	0.12557	-0.86103	-0.57831	0.11827	0.21695	0.31253	0.49262	-0.72411	-0.058106	-0.46665
-0.85303	0.17424	0.74867	0.31426	-0.55201	0.89378	0.62418	-0.010694	-0.34608	-0.46928	-0.084291	0.34013	-0.0066525	0.94466	-0.55542	-0.33883	-0.44415
-0.28178	0.041446	-0.10241	-0.12911	0.98726	0.80215	0.8134	0.42928	-0.4681	-0.31267	0.39719	0.51856	-0.071294	0.71677	-0.43504	0.32289	0.31383
-0.89122	0.099611	0.46728	-0.82983	-0.25437	-0.26335	-0.29835	0.41732	-0.33331	0.37779	-0.9509	-0.32564	0.042085	0.64875	-0.52727	-0.38943	-0.21163
0.21244	0.13021	0.7742	0.066565	0.46621	0.58103	0.26437	0.13516	-0.64421	-0.77719	0.7576	0.81774	-0.5151	0.18361	0.69051	0.12229	0.10351
-0.090764	0.052358	0.21862	0.98083	0.96902	0.91192	-0.41491	0.31015	0.40144	-0.86746	0.55143	0.4093	0.65203	0.75229	-0.90156	0.92454	-0.31512
-0.75925	-0.15733	0.73814	-0.32355	-0.37596	-0.22113	-0.63429	0.93018	-0.28888	0.079638	0.5367	-0.01753	-0.24149	0.093022	-0.15426	0.24167	0.089386
-0.38122	-0.10444	0.2656	-0.10004	0.50241	0.34605	-0.20566	0.56459	0.17993	-0.093292	0.25601	0.059461	0.44109	0.75298	-0.88572	0.48614	-0.16569
-0.7575	0.3281	0.7578	0.4506	-0.37373	0.27919	-0.1513	0.35084	-0.32494	-0.77022	-0.76416	0.85257	-0.53709	-0.17106	0.088759	-0.5153	-0.103
-0.22508	-0.18518	0.75138	-0.19999	0.53926	0.30294	0.45611	0.35879	-0.88253	-0.55764	0.22297	0.45235	-0.53456	0.66945	0.59131	-0.25971	-0.48355
-0.53607	0.11129	0.012704	-0.84051	0.27059	0.18236	-0.99306	0.067929	-0.24466	-0.90407	-0.27684	-0.31701	0.24438	0.97884	-0.27756	0.7102	0.0096191
-0.23393	-0.044845	0.60042	0.86866	0.27339	0.13656	-0.28652	0.66403	0.72533	-0.52432	-0.075962	0.11058	-0.35037	0.34749	0.50563	0.61064	0.14658
-0.86041	-0.14568	0.69859	-0.69852	-0.00041157	0.15638	-0.043543	0.51843	-0.84604	-0.97842	0.58853	0.7501	0.066578	0.62723	-0.48974	-0.20195	-0.39044
-0.23893	0.071634	0.68081	-0.39389	0.12257	0.60162	-0.29008	0.54308	-0.44191	-0.72174	0.031701	0.45248	0.29221	-0.11549	-0.87071	0.62222	0.38006
-0.86814	-0.017665	0.49526	0.19763	0.11474	0.13426	0.098975	0.54497	-0.50535	0.19787	0.00041967	0.1724	0.20355	0.48584	-0.47338	0.75518	-0.0098188
-0.25271	0.12255	0.60068	0.92583	0.25153	0.83852	0.51024	0.127	0.29423	-0.9734	0.41519	0.56836	-0.28775	0.33178	-0.41828	-0.1696	0.13031
-0.42503	0.085155	0.73121	0.93178	0.27701	-0.48713	-0.0054727	-0.16886	0.88693	-0.93371	0.24345	-0.79801	-0.66635	0.18206	0.103	-0.47959	0.041007
-0.2595	0.067731	0.70786	0.92602	0.77271	0.45204	0.25137	0.28053	-0.057457	-0.58242	-0.27155	0.60444	-0.0283	0.073716	-0.97436	-0.97801	-0.37147
-0.48646	0.20143	0.16731	0.64617	0.98352	0.23838	0.14745	0.39114	-0.5865	-0.093255	-0.59206	-0.51108	0.43937	-0.13478	-0.52115	0.94704	0.20484
-0.43948	0.064673	0.88856	-0.2481	0.23484	-0.27803	-0.68215	0.87661	-0.29817	-0.1098	-0.031596	0.25217	0.42332	0.65654	-0.40755	0.51889	-0.32248
-0.41759	0.076307	0.64683	0.023614	0.0017156	0.18066	-0.78869	0.41198	0.15667	0.0060221	0.076707	-0.32152	0.61848	0.30088	-0.98403	0.49933	-0.32145
-0.26818	0.19152	0.84165	0.99946	0.60217	-0.20262	-0.67205	0.56022	0.73119	-0.44816	-0.92358	0.83358	0.4683	0.50728	-0.68711	0.25843	-0.21803
0.31326	0.010856	0.93049	0.66927	0.6153	0.1212	0.91103	0.06635	0.63116	-0.57531	0.27561	0.49152	-0.02179	0.69484	-0.40465	0.2437	0.03507
0.17646	-0.14046	0.87326	0.049086	0.97502	-0.22717	0.16302	0.59891	-0.19813	-0.5156	0.77661	0.55538	0.052346	-0.23912	-0.9347	0.090093	0.26858
-0.74928	0.034082	0.51459	-0.27321	0.29339	-0.44035	0.89422	-0.39225	-0.21495	-0.74122	0.778	-0.48327	-0.32636	0.39999	-0.90012	-0.79647	-0.025369
-0.71873	0.080231	0.56929	0.097835	0.15657	-0.3172	0.97614	0.37684	0.19036	-0.89959	0.016288	0.10971	-0.26784	0.27397	-0.22996	-0.65277	-0.46288
-0.46516	0.083521	0.44075	0.48616	0.57536	0.52242	-0.39021	-0.060926	-0.0083622	-0.61007	0.40884	-0.90232	-0.59794	0.85112	-0.021835	-0.62718	-0.21
-0.54994	0.085408	0.72773	0.16942	-0.31602	0.42038	0.11593	0.70447	0.14631	0.025064	-0.8041	-0.69108	-0.20057	0.96846	0.070844	0.11179	-0.33624
-0.41196	-0.22895	0.83617	-0.95261	0.47265	-0.16075	-0.63381	0.93597	-0.8553	-0.49265	-0.020948	0.53607	0.53154	0.51849	-0.73784	0.96097	0.2909
-0.50725	0.14815	0.85722	0.62847	0.23392	0.52233	-0.40323	0.47223	-0.61921	0.31597	0.35056	0.039282	0.99281	0.8408	-0.70225	0.88712	-0.6576
-0.49864	-0.38566	0.93648	-0.7066	0.12353	0.1707	-0.6757	0.83938	-0.65874	-0.12774	0.74154	-0.079017	-0.34416	0.58563	-0.36568	-0.24027	0.19676
-0.87558	-0.11482	0.66728	-0.80057	-0.24056	-0.68035	-0.29252	0.2362	-0.004035	-0.34401	-0.32145	0.098852	-0.15688	0.97364	0.14269	0.7225	0.072351
-0.51596	0.14442	0.17702	0.36563	0.34061	0.1326	-0.24537	0.79	0.63315	-0.73045	0.54928	-0.49632	-0.44775	0.82126	0.62145	0.14252	-0.3199
-0.58604	0.040096	0.18091	-0.55542	0.56764	-0.74362	-0.26496	0.13976	-0.1106	0.15998	-0.51767	-0.55479	0.19665	0.42198	-0.85466	0.27393	-0.081156
0.16671	0.11814	0.67632	0.28451	0.44039	0.44046	0.70409	0.65747	0.64398	-0.49833	-0.691	-0.10031	-0.31458	0.2477	-0.45672	-0.39644	0.12343
-0.55661	-0.018753	-0.079693	0.40916	0.57361	0.098958	0.65289	0.36193	0.1083	-0.78885	0.40625	-0.17039	-0.90491	-0.48013	0.59564	-0.25576	0.093725
-0.48599	-0.0079503	0.15578	0.62209	0.62595	0.52646	-0.94446	0.97637	0.0093764	-0.22114	0.72746	0.0080929	0.22618	0.14673	-0.38343	0.40351	-0.30572
0.5311	-0.061875	0.78799	0.30402	0.93201	0.27504	0.48163	0.42075	0.14422	-0.20684	-0.22298	0.071847	-0.11918	0.55003	-0.35975	-0.15658	-0.422
-0.5418	-0.015464	0.63413	0.74707	0.87628	-0.12325	-0.051277	0.0926	-0.5934	0.037706	0.69547	0.27874	-0.083628	0.85201	-0.28556	-0.15882	-0.3445
-0.97706	-0.10138	0.92013	-0.2576	-0.40024	-0.25681	0.33163	0.51285	-0.063675	-0.34017	-0.32841	-0.13389	0.097786	0.24756	-0.46525	0.031178	-0.19141
-0.8486	0.15747	0.73129	0.20763	-0.52931	0.44777	0.83712	0.16034	0.33925	-0.77261	0.26156	-0.028919	0.085416	0.43325	-0.96217	-0.39636	-0.11633
-0.86609	-0.21426	0.52304	0.57845	-0.19107	0.71852	-0.17302	-0.00034917	0.54912	-0.1053	0.80885	0.29307	-0.019623	0.90112	-0.93916	0.23317	0.54282
-0.87159	0.07664	0.46978	0.27369	0.3049	0.60667	0.24752	-0.27278	-0.83776	-0.48462	0.79531	-0.18134	0.097334	0.70271	-0.48975	0.55215	0.58864
-0.62671	0.0053494	0.6171	0.63963	0.67766	-0.10611	0.4904	0.13486	-0.38121	-0.1457	0.15067	0.17412	0.0069895	0.10475	-0.536	0.30966	0.46016
-0.81974	-0.053666	0.46025	0.020849	-0.14859	0.79961	-0.75125	0.73243	-0.18963	-0.39204	0.54546	-0.82139	-0.022729	0.35923	-0.37061	0.29339	0.18616
0.21502	0.17297	0.52442	0.65794	0.83682	0.034315	0.80503	0.25211	0.3718	-0.31141	-0.063528	0.12707	0.07882	0.11987	-0.36296	0.42619	0.16386
-0.95444	-0.12472	0.72736	-0.42252	-0.12356	-0.80288	-0.49505	0.93735	-0.28694	-0.21681	-0.29155	-0.40114	-0.081584	-0.26574	-0.35693	0.41082	0.2848
-0.74885	-0.19777	0.54364	0.41955	-0.069138	0.59238	0.9419	0.86286	-0.13803	-0.61082	-0.83106	0.22362	-0.60965	-0.8531	-0.15598	0.023405	0.75976
-0.034955	0.14184	0.44321	-0.083868	0.69921	0.17871	0.23317	0.70606	-0.52172	-0.28052	-0.65571	0.14284	0.016975	0.29157	-0.10575	-0.10749	-0.55
-0.97337	-0.15132	0.90235	0.45267	-0.45427	0.83785	0.078755	-0.00081076	-0.62143	-0.44903	0.19736	-0.36402	-0.69229	0.40754	0.18735	-0.64436	-0.23328
-0.20508	0.16769	0.13648	0.6014	0.87307	0.49276	-0.96184	0.54014	0.21164	-0.67104	0.52676	-0.07771	0.20299	0.91318	0.15416	0.67568	-0.35743
-0.33464	0.17988	0.39325	0.83958	0.37254	0.40918	0.1128	0.84993	0.45231	-0.28009	-0.50652	0.9455	0.1027	0.96433	0.28754	0.3285	-0.67496
-0.60463	-0.031105	0.83644	0.019498	0.063801	-0.53254	-0.84489	0.70602	0.13136	-0.2474	0.088492	0.73013	0.087568	-0.058787	-0.46978	0.93812	0.47713
-0.51423	-0.191	0.9629	0.37119	0.11568	0.34851	0.86481	0.38737	0.10599	-0.60406	-0.44367	-0.75438	-0.23978	0.7325	-0.61232	-0.6154	-0.1448
-0.56544	0.028249	0.40308	-0.36114	0.63401	0.19673	-0.30456	0.594	-0.82881	-0.056314	-0.12222	-0.34058	0.21292	0.88872	-0.69194	-0.4897	-0.67857
-0.62991	0.031245	0.65739	0.45334	0.48012	-0.17084	0.68996	-0.37061	-0.30714	-0.84419	-0.25423	-0.68646	-0.68287	0.53247	-0.047153	-0.52915	0.046874
-0.16546	0.1021	0.86785	0.72781	0.57353	0.34435	0.70347	0.74888	-0.48699	0.34829	0.7674	-0.93221	0.10654	0.83512	0.10991	0.83062	0.017693
0.042555	0.29418	0.55201	0.69271	0.9712	0.34176	-0.20573	-0.38986	-0.22341	-0.88618	-0.21543	-0.67461	0.44882	0.1798	-0.97823	0.088793	-0.10505
-0.83386	0.0071109	0.27298	0.095945	0.092526	0.15505	0.017078	0.99676	-0.14009	0.098633	-0.37388	-0.40986	0.057556	-0.20653	-0.84021	0.81257	0.75243
-0.66547	0.16125	0.89067	-0.10561	-0.02979	-0.41229	0.1625	0.42574	-0.27985	-0.26119	-0.41933	-0.15585	0.53574	0.1656	-0.56052	0.64226	-0.21239
-0.15153	0.20311	-0.30428	-0.91331	0.92224	0.88959	0.18862	0.67583	-0.90485	-0.63635	-0.35962	0.47955	-0.39406	0.45641	0.29243	0.48128	0.76488
-0.62001	0.27239	0.6386	0.445	-0.043612	0.42683	-0.014975	-0.19287	-0.044329	-0.70803	0.15907	-0.21524	0.17657	0.52984	-0.44316	0.32406	-0.073633
-0.73105	-0.072514	0.47839	0.79436	0.51211	0.50346	0.42147	0.13144	-0.30246	-0.18915	-0.068719	-0.71779	0.38727	0.42321	-0.54689	0.97899	0.39416
-0.84558	-0.0028615	0.42852	0.95468	0.29713	-0.29202	0.45235	0.81979	0.93965	-0.34165	0.22655	0.54967	-0.023181	0.17016	-0.70385	-0.3091	-0.14781
0.16653	0.091834	0.81212	0.52738	0.97176	0.51027	0.77284	0.55782	-0.67298	-0.56396	0.54957	-0.40981	-0.42456	-0.15043	0.095142	-0.15232	0.06912
-0.54882	-0.058888	0.73147	-0.48855	-0.0073775	-0.50534	0.65259	0.24075	0.61003	-0.95074	0.86855	0.38661	-0.384	0.99088	-0.35489	-0.30792	0.055578
-0.10074	0.12739	0.51794	0.85479	0.71783	0.80133	0.6525	-0.21908	-0.34847	-0.54539	-0.45812	0.4057	-0.53409	0.58768	0.60757	0.28613	0.39706
-0.93443	-0.18048	0.38286	-0.59548	-0.028209	-0.21458	-0.0033042	0.46513	-0.18747	0.044157	-0.73508	0.96497	-0.44212	-0.14383	-0.63532	-0.68856	0.20869
0.00041824	0.099361	0.34019	0.72593	0.44094	0.76263	-0.45822	0.59142	0.94136	-0.38447	0.089522	0.36841	-0.83183	0.73987	0.60199	-0.74071	-0.33982
-0.87915	0.049268	0.42848	-0.33698	-0.25376	0.53506	0.4809	0.88676	-0.61484	-0.61904	0.93279	-0.54914	-0.4371	-0.19931	0.092033	0.29381	0.46239
-0.13733	0.05655	0.81566	0.31022	0.42586	-0.18273	0.026578	0.34851	0.3056	-0.44617	-0.93199	-0.080855	0.38209	0.21375	-0.70571	-0.0028635	-0.63837
-0.5171	-0.16335	0.27264	-0.061996	0.67361	0.09404	-0.60191	-0.077877	-0.00031248	-0.89084	0.59779	-0.73048	-0.57849	0.068579	-0.73396	-0.98352	0.23182
-0.47472	0.050041	0.95495	0.8742	0.54682	-0.28676	-0.0072049	0.6143	-0.17341	0.10363	-0.38953	0.45875	0.12816	0.33123	-0.31046	0.052067	-0.25835
-0.54828	-0.19976	0.58184	-0.018328	0.61763	-0.064174	0.15749	-0.34214	-0.51467	-0.41821	0.35447	0.15233	-0.66261	0.48255	-0.38954	-0.21077	0.67556
