# Supplementary material for: Distinct cellular states determine calcium signaling response
Source: Mol Syst Biol. 2016 Dec 15;12(12):894. doi: 10.15252/msb.20167137 (PMC5199124; doi:10.15252/msb.20167137)
Supplement: Supplementary file 6 — Source Data for Figure 3 [file MSB-12-894-s005.zip › parameterDistributionGroup/parameterDistribution189.csv]

-0.9523	0.017121	0.33545	0.49807	-0.043263	0.4625	-0.015408	0.29935	0.26161	-0.090934	0.10528	-0.39236	0.4746	0.91316	-0.73723	0.35779	-0.26958
0.0043814	0.10355	0.68606	-0.096114	0.09417	-0.0056631	0.35475	0.75785	0.22874	-0.76628	0.40649	-0.067042	-0.35402	-0.17853	-0.18035	-0.36272	-0.062007
-0.067545	-0.13421	0.40378	-0.20878	0.63701	0.12473	0.84091	0.3567	0.19879	0.35418	-0.076373	0.76596	-0.17915	0.50245	-0.6792	-0.036409	0.64583
-0.10281	-0.10509	0.17641	-0.39782	0.99667	-0.39249	-0.15056	0.097164	0.1887	-0.78423	0.6929	0.37057	-0.31403	0.14888	-0.35842	-0.064303	0.72415
0.23481	-0.027596	0.89427	-0.26301	0.60812	0.50945	-0.28952	0.52482	-0.92823	-0.38582	0.85891	-0.36635	-0.32061	-0.323	-0.65265	-0.35278	0.36393
-0.3602	-0.1237	0.43168	0.23679	0.78018	-0.23028	-0.13709	0.82301	-0.40027	0.15921	0.43661	-0.051438	-0.13906	0.59055	0.22681	-0.17368	-0.378
-0.93645	-0.05376	0.84388	0.19443	-0.38582	-0.075094	0.74364	0.19978	-0.42481	-0.20504	0.025789	-0.34308	-0.38218	0.11962	-0.066719	0.55323	0.6891
-0.39073	0.095357	0.73392	0.30828	0.59599	-0.90332	-0.40375	0.45202	0.52126	-0.2755	-0.4261	0.70505	0.27612	0.98411	-0.73743	0.023001	-0.40514
-0.18231	-0.0031274	0.59752	-0.54494	-0.10741	-0.0037	0.60187	-0.21085	0.20635	-0.23316	-0.16575	0.50688	-0.8983	0.54959	-0.3501	-0.41807	0.72752
0.10786	-0.054416	0.78113	-0.27031	0.84873	-0.76911	-0.66865	0.71132	-0.017937	0.2689	-0.244	0.11962	0.40867	0.58482	-0.65414	0.59912	0.029507
-0.090472	0.27529	0.64378	-0.64694	0.30523	-0.5211	0.0028131	0.66499	0.068427	-0.83538	-0.87207	-0.10199	0.49657	0.46023	-0.99306	0.08823	-0.20819
-0.86615	0.30361	-0.40757	0.55375	0.57817	0.47156	-0.33887	0.65222	0.54578	-0.88524	0.082352	0.89425	0.58394	0.92316	-0.88388	0.27861	-0.31429
0.34642	0.22595	0.69704	0.35339	0.87585	0.8453	-0.87086	0.2399	-0.34099	-0.87093	-0.084831	0.15959	-0.16049	0.76127	-0.65058	-0.52281	-0.19995
-0.30092	0.44499	-0.32452	-0.07972	0.62579	0.3241	-0.27276	0.5349	-0.32784	0.12836	0.19598	0.10785	0.029427	-0.019299	-0.89433	-0.3592	-0.07692
-0.76134	-0.053041	0.78217	0.4982	0.01953	-0.24659	0.4591	0.17962	0.48673	-0.79142	0.70262	0.57369	-0.41873	0.36107	-0.38189	0.043132	0.61907
-0.78201	0.099706	0.67885	0.43298	0.3762	0.093445	0.33984	0.35292	-0.4272	-0.82261	-0.35692	0.70483	0.58598	0.77067	-0.87155	0.34561	-0.035841
-0.4958	-0.1055	0.64647	-0.36446	0.20564	-0.8062	-0.35832	0.27511	0.20473	-0.37322	-0.4464	0.47339	-0.32531	0.45737	-0.47498	-0.51054	-0.12715
-0.24271	0.23035	-0.2261	-0.74498	0.76334	0.2053	-0.27411	0.65532	-0.25778	-0.60715	-0.14147	-0.4849	0.12671	0.46624	-0.43308	-0.41144	-0.26293
-0.51638	0.017211	0.99672	-0.037904	-0.43184	0.28677	0.99138	0.22722	-0.25993	-0.7356	-0.66949	0.15765	-0.11537	0.55083	0.086855	0.84922	0.65343
-0.75009	0.011338	0.060876	-0.085726	0.25398	0.81864	0.18595	0.38172	-0.86906	-0.26255	0.14244	-0.41692	0.22624	0.15185	-0.61676	0.34928	0.20541
-0.10563	0.15	0.56073	-0.022092	0.94547	-0.27497	0.74278	0.027378	-0.78662	-0.51216	0.25584	0.16464	-0.5399	-0.096769	0.013127	-0.72975	0.091606
-0.6402	0.22463	0.74657	-0.40735	-0.4502	-0.91747	-0.83344	-0.1722	0.22302	-0.12923	-0.041152	0.74012	-0.25294	0.54004	-0.70078	0.03327	0.47047
-0.75794	-0.012556	0.74136	0.76882	0.30035	0.7698	-0.11668	0.85631	-0.99974	-0.66106	0.55784	-0.094794	0.34687	0.062392	-0.6922	0.026849	-0.1817
-0.9268	0.023845	0.62424	0.48222	-0.0039537	0.59786	0.10601	0.55547	-0.13662	-0.14681	0.51908	0.23123	0.28306	0.42617	-0.8248	-0.25294	0.028369
-0.36004	0.083345	0.91358	-0.068527	0.057525	0.19743	-0.62156	0.41896	-0.66491	0.10498	0.66503	0.69663	-0.33834	0.73709	0.0071564	-0.26308	-0.29052
-0.81493	-0.16619	0.32515	0.045698	-0.0061433	0.17536	0.49372	0.70101	0.22051	0.06184	0.71295	0.25494	-0.14304	0.45112	-0.4184	0.03648	0.06473
-0.9376	0.13263	-0.39689	-0.92412	0.61337	-0.34944	-0.39975	0.92507	-0.83303	-0.15705	0.56349	-0.76761	0.1043	-0.18412	-0.64646	0.15419	0.11506
-0.59436	0.00030619	0.64531	0.62249	0.19554	0.10213	0.17299	0.2179	0.29353	-0.27606	-0.33344	0.6944	-0.64482	-0.021842	-0.19256	-0.69658	0.29329
-0.030093	0.070884	0.84696	-0.93901	0.28915	-0.53	-0.38378	0.062668	-0.38379	-0.58004	-0.84848	0.74807	0.016269	0.91552	-0.17521	0.65999	0.39908
-0.7539	0.24738	-0.1991	0.98837	0.64244	0.84433	-0.61841	0.42722	-0.20463	-0.22409	0.40796	-0.73119	0.29696	0.61563	-0.27956	0.95945	0.099326
-0.38623	-0.058937	0.34791	0.053158	0.78827	0.53065	-0.25426	0.36416	-0.56896	-0.30907	-0.25746	-0.82692	0.15802	0.39383	-0.95387	-0.008253	0.26923
0.17805	0.4213	0.17822	0.56747	0.33199	0.99107	-0.89884	0.7175	-0.070101	-0.39256	0.065851	-0.62096	-0.46204	0.28392	0.38179	0.55301	0.41971
-0.58041	0.070662	0.79035	0.25421	-0.039609	0.083623	0.95918	0.87067	0.089222	-0.10371	-0.095808	-0.24021	0.24271	0.45663	-0.30498	0.30847	0.037148
0.081409	0.26035	-0.088805	-0.27144	0.79552	0.33123	0.56763	0.66564	-0.22442	-0.01069	-0.71039	-0.62346	0.50375	0.00050811	-0.88715	0.071596	-0.18074
-0.022071	0.15461	-0.11782	-0.18591	0.99779	-0.89962	-0.5973	0.92078	0.95621	-0.00029902	-0.78861	-0.031279	0.13616	0.50547	-0.34981	0.8007	0.26268
0.13059	-0.1348	0.65162	-0.79549	0.46827	0.094149	-0.23518	0.32963	-0.36252	-0.99178	0.9277	-0.19433	-0.67561	0.034515	0.074346	-0.024873	0.51637
-0.14878	0.022085	0.92713	0.71553	0.73002	-0.43347	-0.58451	0.2001	0.25276	-0.41451	0.80172	0.96174	0.56527	0.75448	-0.69542	0.86753	0.053082
-0.40366	0.020162	-0.048054	0.13613	0.99129	-0.0043504	-0.24606	0.01222	-0.41324	0.2654	0.3708	0.014826	0.19629	0.78602	-0.73359	0.30944	0.13231
-0.94116	-0.11975	-0.33694	-0.83034	0.76873	-0.0035668	-0.83796	0.63328	-0.69797	-0.52249	0.52831	0.29314	0.22336	0.74928	-0.44146	0.53331	0.25839
-0.54274	0.21506	-0.31589	-0.53318	0.68844	-0.5109	0.018323	0.23405	-0.47318	-0.62134	-0.23999	0.028105	-0.35756	-0.45229	-0.69989	-0.20045	0.42732
-0.13524	0.026471	0.54217	-0.19989	0.092825	-0.35128	0.69189	0.71868	0.56619	-0.30528	0.026204	0.59156	-0.39102	0.074213	-0.24435	-0.015574	0.17493
-0.66838	0.45819	0.25397	-0.014006	-0.37954	0.022872	0.069948	0.088245	0.22314	-0.20871	-0.76898	0.009244	-0.048053	0.45265	-0.91715	-0.050027	0.17167
0.32402	0.32964	0.31419	-0.64572	0.47601	0.02271	-0.4297	0.82102	-0.22353	-0.77473	-0.52147	-0.42523	0.32396	0.057245	-0.48513	0.5488	0.16289
-0.66402	0.1453	0.25097	-0.50964	0.15365	-0.78467	0.30418	0.29956	0.10323	-0.22358	-0.16841	0.068034	-0.42203	0.81845	0.40286	0.29575	-0.081676
-0.13416	0.14515	0.51889	0.43486	0.56333	-0.68172	-0.49793	0.50404	0.74068	-0.62621	-0.45193	-0.38122	-0.17042	0.22356	-0.48007	-0.51018	-0.19602
-0.60926	-0.072197	0.1201	0.38651	0.856	-0.83974	-0.69305	0.67229	0.61441	-0.39598	0.76145	0.69013	0.24372	0.52578	-0.82804	0.36249	-0.058264
0.057724	0.12737	-0.020515	-0.59393	0.84725	-0.084408	-0.54821	0.32891	-0.28077	-0.52785	0.60492	-0.19542	-0.17858	0.6905	-0.10431	0.70078	0.42433
-0.28987	0.13771	0.49046	0.40598	0.32127	0.58361	0.53456	0.21742	-0.61555	-0.58343	0.89707	0.13719	-0.38909	-0.3391	-0.61211	-0.62418	0.13604
0.45615	0.31702	0.77107	-0.037139	0.7606	-0.066724	0.50117	0.080295	-0.11142	0.038911	0.78509	0.89822	0.58328	0.94067	-0.7031	0.69684	0.057093
-0.10666	-0.059786	0.14511	-0.17555	0.76753	0.38973	0.25706	0.88707	0.17679	-0.31552	0.71664	-0.14334	0.32292	0.74542	-0.8356	0.14336	-0.039187
-0.23196	-0.093666	0.21927	0.021833	0.79208	-0.29619	-0.43018	0.3547	0.33812	-0.69777	-0.37814	-0.74794	-0.38047	0.2495	-0.088638	-0.42318	-0.014061
0.086525	0.18698	0.63592	-0.77804	0.37574	-0.14478	-0.94715	0.18543	-0.27162	-0.49961	-0.51935	0.3472	0.20414	0.6839	-0.66563	-0.2348	-0.16869
-0.99378	0.031391	0.166	0.50645	0.41527	0.096791	0.42805	0.69227	-0.27095	-0.15175	-0.43075	-0.54719	0.31164	-0.015395	-0.74407	0.73117	0.37525
-0.65547	-0.011631	0.063094	-0.52335	0.19678	0.01526	0.80972	0.66711	-0.075019	0.27892	0.15353	-0.1133	0.52466	0.22654	-0.89657	0.30096	-0.029585
0.17129	0.15158	0.15797	0.69166	0.98172	0.49863	-0.098637	0.59653	0.88284	-0.45741	-0.49955	-0.73868	0.17318	0.588	-0.869	-0.22342	-0.10498
-0.18262	-0.18702	0.52538	-0.080316	0.51737	0.19288	0.20228	0.4667	-0.22465	-0.30332	0.17328	0.19116	-0.47951	-0.20208	-0.24434	0.06249	0.5986
-0.023742	-0.31898	0.36747	-0.72015	0.82092	0.26207	-0.085019	0.9697	-0.6413	0.10985	-0.33597	0.94413	-0.36474	0.51704	-0.48788	-0.81965	-0.31388
-0.066867	0.092851	0.72022	0.080031	0.45052	-0.054716	0.3408	0.29755	0.052366	-0.057084	-0.52071	0.66112	-0.19213	0.17532	-0.81136	-0.44874	0.23514
-0.36283	0.097463	0.43155	0.17688	0.28571	-0.29091	-0.21757	0.15404	0.61306	-0.84211	0.92864	-0.48562	-0.26111	0.72557	0.11403	0.8364	0.69064
-0.81279	0.073494	0.31599	0.085287	0.21082	-0.26075	0.4092	0.045275	-0.12139	-0.080967	-0.056188	-0.0038517	-0.015603	0.64477	-0.61094	-0.1338	-0.2059
-0.71425	-0.31468	0.26968	-0.92941	0.5968	-0.52317	-0.80801	0.52454	-0.49007	-0.1245	0.094142	-0.13969	-0.17572	0.74307	-0.38472	0.52452	0.54503
-0.983	0.0053939	0.47177	-0.13919	0.068668	-0.59384	-0.20323	0.41081	-0.23104	-0.60366	0.61616	0.076386	0.20496	0.57042	-0.6075	0.39082	0.0027164
-0.48443	-0.0040516	0.011594	-0.17936	0.30424	0.40936	0.40655	0.29387	-0.030891	-0.18998	-0.15877	-0.91385	-0.6244	0.54097	0.051584	0.34725	0.68874
-0.80483	0.12577	0.30019	-0.16171	-0.21412	-0.27789	-0.44766	0.10649	0.08413	0.37367	-0.58043	0.61116	0.1831	0.62292	-0.77969	-0.0063605	0.034236
-0.4437	0.1524	0.43945	0.29378	0.22877	-0.058938	0.060865	0.63384	0.16463	-0.33982	-0.70752	-0.51596	-0.13153	0.95408	0.14415	0.37665	-0.21033
-0.57654	0.10828	0.8809	0.88312	-0.43139	0.27559	0.51424	0.35645	0.53659	0.27098	-0.026931	-0.097131	0.25422	0.33253	-0.54301	-0.15858	-0.13895
0.65149	0.024509	0.68758	-0.70021	0.86465	0.27175	-0.39843	0.51016	-0.28482	-0.71467	-0.31378	-0.80508	-0.042771	0.66486	-0.085209	0.88691	0.69865
-0.86413	-0.15999	-0.050432	0.28649	0.46009	0.70987	-0.43927	0.40222	-0.40547	-0.75843	0.8287	-0.20013	-0.60869	0.73796	0.52441	0.95648	0.75877
-0.24651	0.05358	0.38394	0.19935	0.57036	-0.78516	-0.45822	0.49422	0.75743	-0.98714	0.76267	-0.3151	-0.11884	0.38073	0.22905	0.66134	0.25602
-0.61365	0.10971	0.81597	0.78714	-0.15061	-0.13039	-0.92277	0.16797	0.80333	-0.41936	0.29046	-0.15664	-0.14345	0.43652	-0.62978	-0.50188	-0.1393
-0.42295	0.028935	0.34786	0.0018027	0.67484	-0.20701	0.8241	0.61086	-0.39297	-0.1733	0.33964	0.39278	-0.25754	0.42118	-0.30314	-0.51456	-0.39751
-0.37041	-0.15246	0.93922	0.064861	-0.23807	0.20957	0.13594	-0.068643	0.47967	-0.12676	-0.52052	0.69314	-0.14116	0.82728	-0.71415	-0.33129	0.33288
-0.84995	-0.11766	-0.067914	-0.45171	0.42777	0.035686	0.7006	-0.097697	-0.25445	-0.78279	0.2124	-0.38739	-0.61194	0.3793	-0.29409	0.059647	0.85399
-0.50708	-0.014381	0.14475	-1.0118e-06	0.6149	-0.5935	-0.06074	-0.086079	0.38084	-0.68464	0.35616	-0.69084	-0.60688	0.25138	0.11702	-0.019368	0.64072
-0.70547	-0.22204	0.48842	0.51753	0.21797	0.5395	-0.10743	0.80381	-0.1346	-0.24402	0.94544	0.59607	-0.0017341	0.72442	0.013548	0.91233	0.32534
-0.65974	0.028474	0.12189	0.18651	0.39271	0.022003	0.80896	0.55018	0.10164	-0.38048	-0.36843	0.98334	0.20425	0.24299	-0.47599	0.30485	-0.0061726
-0.40549	-0.15849	0.42846	0.44065	0.74431	-0.6185	0.82973	0.79628	0.21643	-0.53491	0.19404	0.15629	-0.29836	-0.80263	-0.40597	0.13928	0.77529
-0.72555	-0.17881	0.57075	-0.068854	0.41211	0.061685	0.20497	0.26601	-0.62479	-0.28591	0.74691	-0.91637	0.064095	0.77269	-0.72068	0.29213	0.1462
-0.60198	-0.16076	0.74248	-0.3471	-0.10886	0.42208	0.021946	0.23488	-0.41028	-0.6811	0.82458	-0.16479	-0.65903	0.25601	-0.2207	-0.99762	-0.049438
-0.91255	-0.015524	-0.090621	0.26026	0.47801	0.58943	0.01336	0.062223	0.013749	-0.65964	-0.80754	-0.75621	-0.17699	0.43193	-0.57211	-0.5439	0.3151
0.38549	0.21421	0.34697	0.87178	0.86194	0.15701	-0.19388	0.67389	0.48643	-0.23098	-0.22883	0.11694	0.097717	0.67206	-0.091243	0.28037	-0.42135
-0.52294	-0.065147	0.073933	-0.20771	0.94698	-0.15763	-0.068239	0.56558	-0.41672	-0.0094093	-0.33744	0.84995	0.33411	0.93284	-0.76277	0.22212	-0.28497
-0.37489	0.015614	0.16719	0.86269	0.68112	0.40513	-0.15623	0.5823	0.59413	-0.34686	-0.91416	0.7141	-0.14986	0.62503	0.28037	0.85179	0.64415
-0.6545	-0.09841	0.42663	0.67764	0.3332	0.70062	-0.68418	0.66043	-0.30189	0.047693	0.16657	0.14705	0.037726	0.31439	0.019156	0.41923	0.23222
-0.33385	-0.13777	0.55334	0.52714	0.52135	-0.8017	-0.30522	0.90473	0.51994	0.066448	-0.98714	0.29055	-0.22514	-0.21591	-0.19885	0.30893	0.39198
-0.3072	0.044898	0.40727	0.84639	0.56364	0.62081	0.038302	-0.10064	-0.27937	-0.32621	-0.26203	-0.45166	-0.6154	0.89609	0.47221	-0.60901	-0.28292
0.18759	-0.016129	0.71558	0.71572	0.61982	0.52395	-0.47147	0.62773	0.51812	-0.16799	0.013342	-0.66793	0.051067	0.53311	-0.22674	-0.29794	-0.15277
-0.92811	0.15558	0.61348	0.27475	-0.54882	0.70518	0.90519	0.2931	-0.44584	-0.23726	-0.58254	-0.38317	-0.10288	0.70938	-0.25197	-0.47264	-0.44596
-0.31364	0.25833	0.56279	0.47783	0.16996	0.21907	0.22304	0.3259	-0.073495	-0.42348	-0.093741	-0.094862	-0.44988	0.10416	-0.24177	-0.63204	-0.061306
-0.5267	-0.006885	0.86214	0.86514	-0.069577	0.050494	0.72732	0.038352	0.54567	-0.54263	-0.08045	-0.90651	-0.60529	0.46141	0.26806	0.023867	0.31557
-0.8188	0.10739	0.52167	-0.14984	-0.0044865	-0.44309	-0.73669	0.34857	-0.14043	-0.77249	0.68082	0.40753	0.18337	0.5394	-0.3049	0.61394	0.12432
0.33004	0.14501	0.73674	-0.27757	0.34024	-0.38749	0.54813	0.13859	0.39243	-0.64302	0.43268	-0.085282	-0.35112	0.59907	-0.024724	0.13385	0.32374
-0.70236	0.18217	0.98966	-0.759	-0.66756	-0.30695	-0.78414	0.044143	-0.77752	0.084965	-0.53448	0.061986	0.084719	0.90576	-0.28015	-0.11939	-0.34603
-0.57492	-0.038209	0.62794	0.54737	-0.18243	0.62588	-0.69353	0.36121	-0.049453	0.037749	-0.74569	-0.25174	-0.079274	0.7557	-0.44239	0.11452	-0.12171
-0.21701	0.083422	0.13635	0.40248	0.76497	0.12574	0.19298	0.89438	0.054604	-0.043762	0.75729	0.2234	0.24149	0.19633	-0.66134	0.24569	-0.25626
-0.4709	0.15755	0.50009	-0.19044	0.1042	-0.26159	0.61104	-0.010563	-0.080991	-0.36371	-0.73873	-0.047396	-0.32913	0.98909	0.43769	-0.13361	-0.04505
-0.5906	0.1112	-0.056767	0.4203	0.3231	-0.34204	-0.59063	0.65387	0.87716	-0.5901	-0.90859	-0.78079	-0.87954	0.013053	0.53352	-0.61982	-0.22748
0.091454	0.22697	0.32708	0.39911	0.44997	0.22358	-0.15652	0.91789	0.14779	-0.91589	0.51339	-0.14678	0.048643	-0.47036	-0.41698	0.060832	0.18798
0.10337	0.25652	0.32888	-0.15365	0.79885	0.49746	-0.096581	0.15112	-0.89272	-0.86969	0.051609	0.96803	-0.25603	-0.22704	-0.083397	0.13134	0.74967
-0.40871	-0.096755	0.54477	-0.50162	0.082092	0.0006239	0.84962	0.46712	0.31823	-0.43734	0.63522	-0.059043	-0.56272	-0.22548	-0.56736	-0.96236	0.44182
-0.71044	0.15292	0.37263	0.50824	-0.29213	0.64548	-0.23128	0.12864	-0.18482	-0.43076	-0.68231	-0.83771	-0.36093	0.17249	-0.0089596	-0.50685	-0.10936
-0.8253	-0.095395	0.61429	-0.84667	-0.059835	-0.34811	-0.051867	0.37201	-0.72958	0.13981	0.67801	-0.49888	0.34477	0.87597	-0.65394	0.71659	0.1264
-0.9547	-0.06661	0.020029	-0.36178	0.11709	0.20581	-0.15972	0.71452	-0.30375	-0.67578	-0.29317	-0.57882	-0.70751	0.39562	0.50249	0.24164	0.24916
-0.86066	0.13672	0.47835	0.036398	-0.22851	-0.011678	0.4773	0.78541	-0.42072	-0.60293	-0.53374	-0.64661	0.10309	0.23569	-0.56782	0.44791	0.0040445
-0.94314	0.17957	0.31897	0.21805	-0.3885	0.49219	-0.24299	0.74742	0.53419	-0.90404	0.51199	-0.2237	0.611	0.89295	-0.96969	0.49517	-0.11307
-0.92062	-0.073248	0.59435	-0.17707	-0.72667	-0.026561	0.44124	0.49071	0.51884	-0.69095	-0.23534	-0.56702	-0.73973	-0.2817	0.18226	-0.36169	0.3897
-0.64194	-0.17202	0.35456	0.25895	0.71191	-0.49653	0.027013	0.30939	0.087255	-0.91102	0.36476	0.42686	-0.69396	-0.15962	-0.166	-0.48549	0.34839
-0.9764	0.09804	-0.47673	-0.14742	0.49875	-0.67517	-0.55514	0.67048	0.48464	0.0060505	0.080444	-0.044681	-0.08794	0.68068	0.25503	0.55057	0.064339
0.23339	0.095486	0.40584	0.12755	0.96458	-0.24091	0.28741	0.70704	-0.16546	-0.22325	-0.85219	-0.5834	-0.4205	0.40226	0.47058	0.19386	-0.11066
-0.23156	-0.063427	0.62465	0.47402	0.55533	0.24944	-0.68307	0.88393	0.46269	-0.97016	0.53028	0.81766	0.6252	0.46981	-0.92069	0.44416	-0.17492
-0.51895	0.30254	-0.51135	-0.75744	0.6876	-0.043942	-0.02757	0.38388	-0.1473	-0.95231	0.30291	0.12864	-0.36097	0.60778	-0.032883	-0.2127	-0.11347
-0.29082	-0.09082	0.72486	0.41333	0.52633	-0.50115	0.59398	0.37801	0.30105	-0.74118	0.39256	0.97282	-0.037173	0.72495	0.16993	0.63927	0.11747
-0.065601	0.0049575	0.70139	0.62048	0.23083	0.32164	0.4471	-0.15004	0.52162	-0.92274	0.74556	-0.57679	-0.72182	0.27605	-0.13126	-0.81928	-0.039596
-0.16688	-0.040634	0.21795	-0.2036	0.80333	-0.2776	0.39108	0.22964	0.24331	-0.73482	-0.52812	-0.69476	0.13	-0.054576	-0.76863	0.39	0.79669
