# Supplementary material for: Distinct cellular states determine calcium signaling response
Source: Mol Syst Biol. 2016 Dec 15;12(12):894. doi: 10.15252/msb.20167137 (PMC5199124; doi:10.15252/msb.20167137)
Supplement: Supplementary file 6 — Source Data for Figure 3 [file MSB-12-894-s005.zip › parameterDistributionGroup/parameterDistribution19.csv]

-0.83123	0.16013	0.6124	-0.48109	-0.429	0.7803	-0.24207	0.026561	-0.44848	0.66804	0.020825	0.065236	-0.21331	-0.34769	0.18742	-0.44158	-0.86579
-0.69789	0.12531	-0.34663	-0.043424	0.32743	-0.23009	-0.46172	0.23857	0.83601	0.51725	-0.13463	-0.23401	-0.51742	-0.20886	0.59632	0.27919	-0.039583
-0.20614	-0.1501	0.25258	-0.19827	0.2886	0.71059	-0.97181	-0.34545	0.2132	-0.31121	-0.51403	-0.099906	-0.26496	-0.43978	0.017918	-0.36349	-0.49467
-0.24298	0.051647	0.60867	-0.13192	0.92006	-0.13641	-0.32624	-0.3748	0.30415	0.20062	0.93884	-0.95337	-0.070474	-0.3953	0.78666	0.90754	-0.36565
-0.079758	-0.078073	0.66577	-0.35465	-0.67189	-0.51197	0.20519	0.35816	-0.77706	0.48593	0.73814	-0.53766	-0.6059	-0.75233	-0.40669	-0.14604	0.6248
-0.2232	-0.37418	-0.72716	-0.97033	0.73993	0.57357	0.28733	0.062746	-0.29189	0.61623	-0.4359	0.25166	0.36312	0.23781	0.054724	0.45469	-0.96552
0.49552	-0.29076	0.37452	0.32302	0.036413	0.64658	0.67641	0.25907	0.9756	-0.57554	0.73526	-0.76496	-0.57592	-0.43069	-0.053981	-0.28673	0.077474
-0.28656	-0.94805	0.29566	-0.71028	-0.0060159	-0.35778	0.85385	0.61491	-0.27578	0.99087	-0.55583	0.040079	-0.54252	0.86574	0.93382	-0.073681	-0.58236
0.18755	-0.86697	-0.11922	-0.54726	0.71122	0.62155	-0.52335	0.62783	-0.54596	-0.16801	-0.87162	-0.58928	-0.81964	-0.52181	0.23852	-0.25454	0.25744
-0.75817	-0.6762	0.90183	-0.40831	0.075049	0.28991	-0.17315	0.29821	0.28728	0.067022	-0.66412	-0.79229	-0.53428	0.14149	-0.36639	-0.95831	-0.2938
-0.14866	-0.22703	0.29066	-0.38605	-0.48499	-0.65405	-0.24633	0.46188	0.69232	0.59843	-0.46919	0.08708	0.12153	0.82599	0.21468	0.39756	-0.66295
-0.8986	-0.33978	0.56911	-0.54873	0.6536	0.73242	-0.44316	-0.72082	0.41035	-0.80912	0.94573	0.82259	-0.46238	0.49179	-0.17075	-0.425	-0.051917
-0.75424	-0.85761	0.47017	0.12825	-0.2069	0.75652	0.96782	-0.20499	0.084869	0.65681	-0.17173	0.49985	0.64391	0.85519	-0.55968	0.43003	-0.89844
0.56328	-0.70445	-0.10076	-0.52677	-0.058566	0.14691	-0.12285	-0.32524	0.97172	-0.42772	-0.32905	0.44862	-0.62913	-0.45318	-0.20666	0.0081661	0.74363
-0.98288	-0.23244	0.25898	0.020896	-0.21876	-0.17964	-0.43184	-0.3769	-0.16138	0.71877	0.80022	-0.70436	-0.18954	-0.24807	0.019927	0.73662	0.36655
0.5525	-0.40852	-0.28956	0.30256	-0.69584	0.76557	-0.1343	-0.27115	-0.30471	0.76948	0.74284	-0.85834	-0.35637	-0.21675	0.35485	0.83163	0.41241
0.33358	-0.74338	-0.38251	0.70669	0.097297	0.78671	-0.49328	0.098681	0.43544	0.80996	-0.76086	0.014112	-0.79248	0.50551	0.46785	0.48821	0.76313
-0.015238	-0.23533	-0.043518	0.74361	0.33966	-0.030343	-0.15086	0.28485	-0.15168	0.17006	0.61894	-0.066788	-0.26595	-0.93655	0.084967	0.9725	0.55701
-0.51265	-0.17981	0.51426	0.32424	-0.017565	0.12555	0.62819	0.61907	0.077128	0.10317	0.56324	0.035556	0.037538	-0.66179	0.44516	0.44605	-0.73782
-0.53191	-0.9374	0.94556	0.81264	0.66792	-0.9666	-0.23945	0.14092	0.37863	0.67287	0.60877	-0.31873	-0.15437	-0.98656	-0.050783	0.54632	0.23462
-0.90548	-0.39378	-0.76788	-0.30795	0.04339	-0.43129	-0.9067	-0.38547	-0.24936	-0.12319	-0.32771	-0.22543	-0.62417	-0.73728	0.99426	-0.024064	-0.48782
-0.12413	0.0092436	0.68184	-0.60065	0.57341	0.7246	-0.2342	0.095389	0.33695	-0.73392	-0.85846	-0.15173	-0.80609	-0.41108	0.78739	-0.90043	-0.90419
-0.14924	-0.22675	-0.62967	-0.55655	-0.317	-0.09036	0.23343	-0.19713	0.39937	0.27378	0.42734	-0.13101	-0.24923	0.82353	0.68841	0.24581	-0.70235
-0.74961	-0.88948	0.93446	-0.74648	0.12947	0.6369	-0.081705	-0.70937	-0.036815	0.24885	0.18024	-0.75749	-0.28318	0.71657	-0.38083	0.050326	0.29782
-0.91752	0.06491	0.46731	-0.99204	0.99067	0.76542	-0.045991	-0.78742	-0.93012	0.22813	0.37894	-0.4925	-0.7813	-0.38271	0.038206	0.31913	0.97427
-0.49453	-0.077884	0.10088	-0.591	0.78581	0.67085	0.29316	0.037608	-0.25596	0.4273	0.53913	-0.44965	-0.49253	0.17003	0.060463	0.20519	0.46492
0.3541	0.28507	0.51093	-0.91353	-0.64827	0.81598	0.59587	-0.40948	0.051225	-0.94306	0.54251	0.14394	-0.15413	-0.23651	-0.61368	-0.088311	-0.014168
0.42651	-0.11293	0.98578	-0.26289	-0.50252	0.86986	-0.035616	0.1571	0.52686	0.6249	0.50897	-0.34199	0.14588	-0.23219	-0.50911	0.17929	-0.21724
-0.030581	-0.27788	0.57476	-0.84029	-0.51922	-0.18197	0.26838	-0.25878	-0.33401	-0.084732	-0.65303	-0.056211	-0.58086	0.012936	0.36598	-0.43195	-0.41928
0.30007	-0.39008	0.57476	0.42976	-0.27072	0.80333	0.62336	-0.13443	0.53816	-0.22099	0.46807	-0.41524	-0.78946	-0.83946	0.69946	-0.71239	-0.62661
-0.81827	-0.71215	0.65964	-0.92672	0.42969	0.28883	0.67127	0.27762	0.85682	-0.36293	0.036257	0.34419	0.16286	-0.3213	-0.69712	0.30444	-0.032997
0.18673	-0.93468	0.8591	0.3522	0.016324	-0.084434	0.67105	0.96818	-0.057725	0.66098	-0.61364	-0.16418	0.15864	0.33626	-0.04823	0.42263	-0.62909
-0.26499	-0.35365	0.21225	0.38428	0.28541	0.06164	-0.10562	0.21546	0.092875	0.86369	-0.95291	-0.52215	-0.35965	0.050319	0.86948	-0.23443	-0.93375
-0.91192	-0.56927	0.69763	-0.4004	-0.0077621	-0.42668	-0.012788	-0.46452	-0.10105	-0.28918	0.40012	0.9206	0.071261	-0.053915	0.25455	0.20192	-0.93597
0.46211	-0.87767	0.76968	-0.61356	0.613	0.85006	0.99859	-0.80321	-0.11031	-0.90253	-0.34145	0.67817	0.27511	-0.71935	-0.22525	0.4314	-0.54698
0.5362	-0.058335	0.98909	-0.94867	-0.048002	-0.49276	0.25795	0.34688	0.93561	-0.061307	0.90362	0.16176	-0.41712	0.50848	0.0040254	-0.34628	-0.30573
-0.53638	-0.18109	0.69771	-0.68526	0.37197	-0.69606	0.31633	-0.73625	0.7346	-0.7495	0.25969	0.37865	0.13674	0.60644	-0.0031664	0.47701	-0.3766
-0.045544	-0.17209	-0.13272	-0.36538	0.57964	0.41847	-0.4786	-0.31909	-0.68769	0.44763	0.77832	-0.29248	-0.74966	-0.092702	0.17745	-0.58721	-0.17077
-0.26508	-0.52442	-0.056131	-0.45497	-0.42269	0.42688	0.26979	-0.88403	0.079881	-0.74077	0.43647	0.56662	-0.60348	-0.31019	0.60184	0.16345	0.033215
-0.4494	-0.40856	-0.876	0.39099	-0.032259	0.93162	0.92906	-0.30649	-0.25618	0.88164	-0.38781	0.2624	0.034796	0.45572	0.41647	0.59609	-0.56897
-0.69889	0.11228	-0.46218	-0.96092	0.21064	0.76887	0.53311	0.53721	-0.012833	-0.30372	-0.64131	-0.38817	-0.5643	0.43228	-0.23312	-0.87074	-0.15023
-0.63002	0.064739	0.22695	-0.79225	-0.049453	0.92186	0.015622	-0.45721	-0.27527	0.3344	-0.19758	0.32149	-0.38449	0.24041	-0.18263	-0.54751	-0.27911
-0.84021	-0.11075	-0.83991	0.1947	0.29114	0.33853	-0.23171	0.86422	-0.80569	0.83362	-0.13072	-0.042698	-0.61223	-0.86547	-0.0022852	-0.86878	-0.38267
0.53572	-0.27434	0.25885	0.44745	0.090081	0.62135	-0.13917	0.77864	0.72149	0.91325	0.2806	-0.45907	-0.31981	-0.038341	-0.13191	-0.30071	-0.30676
0.67026	-0.28486	0.82123	-0.89562	-0.15264	0.89151	0.61043	0.11822	-0.0084363	-0.66816	0.60847	-0.65905	-0.34529	-0.14722	-0.22473	0.60557	0.66832
-0.57396	-0.34732	0.86803	0.1967	-0.36264	0.536	0.20812	-0.62106	0.82715	0.66498	0.07842	0.24178	0.58239	-0.078263	-0.046095	0.70266	-0.92197
-0.47168	-0.13469	0.8971	-0.57109	-0.49142	0.012996	0.43262	-0.42483	-0.54615	0.92541	0.83575	-0.60565	-0.52068	-0.044821	-0.10255	-0.28025	0.063488
-0.41739	-0.76593	0.18163	-0.88267	0.44422	0.82659	0.50703	-0.2765	0.33991	-0.60262	-0.65485	-0.91295	-0.73355	-0.56195	-0.35739	-0.83555	0.25879
0.08999	-0.98362	0.94465	-0.25649	-0.0248	-0.27491	-0.49215	0.861	0.96857	0.4	-0.11389	-0.066715	0.22088	-0.19955	-0.11862	0.80482	-0.17552
-0.19761	-0.71633	-0.42389	-0.032268	0.41266	-0.85551	0.15018	-0.90033	0.31706	0.99235	-0.27148	-0.070616	-0.30377	0.72581	0.031431	-0.44831	-0.64229
-0.055862	-0.68082	-0.72611	0.86454	0.16427	0.4588	0.779	-0.1899	-0.53902	0.55449	0.96488	0.86186	-0.56196	-0.16621	0.56314	0.031427	-0.09429
-0.58354	-0.82558	0.1175	0.62983	0.81399	-0.19766	-0.70531	0.4965	0.48082	-0.13377	0.71701	-0.92029	-0.046869	0.09443	0.69667	0.76431	-0.57202
-0.089464	-0.30527	0.16943	-0.36311	0.99047	0.96807	-0.36597	-0.96337	-0.65402	-0.20572	0.56448	0.92596	0.14415	-0.57175	-0.4862	0.93655	0.53115
0.21103	-0.51886	0.94773	-0.74837	-0.26536	0.44168	0.95225	0.18987	-0.25296	-0.32142	0.45044	-0.2768	0.015527	-0.45793	0.080646	0.55364	-0.29843
-0.52736	0.13523	-0.061501	-0.60949	0.71393	-0.60456	-0.57603	-0.50708	-0.59854	0.36461	-0.081967	-0.27681	-0.33495	-0.1654	-0.32299	0.2144	0.58328
-0.13328	-0.79425	-0.072594	-0.49077	-0.58946	0.71962	-0.30955	-0.89414	0.62659	0.53131	0.66916	-0.49887	0.80028	-0.74945	-0.71404	0.96323	-0.49772
0.14351	-0.15366	-0.26861	-0.40033	-0.25212	0.66991	0.58022	-0.06	0.88219	-0.49166	-0.055032	0.44776	0.032181	-0.16158	-0.37183	0.38309	0.024908
0.13667	-0.96215	-0.057923	0.17016	0.027898	0.13005	-0.67985	0.74626	-0.067099	0.58738	-0.0099191	-0.6033	-0.82639	-0.88363	-0.19839	-0.34353	0.6508
-0.13291	-0.08706	0.88582	-0.7765	-0.060139	-0.66106	0.30069	0.021633	-0.66438	0.35565	-0.62761	0.14036	-0.49655	0.13699	0.52502	0.18468	-0.15547
-0.87943	-0.39721	-0.78763	0.29615	-0.4453	-0.17154	-0.24742	-0.5472	0.95094	0.79198	-0.95375	-0.72076	-0.76095	0.67994	-0.091444	-0.32066	0.43566
-0.13873	0.0032764	-0.033342	0.062208	0.11021	-0.42572	0.81915	0.090157	-0.21895	0.30714	-0.5712	0.044824	-0.74916	0.583	0.58284	-0.68928	-0.62339
0.65084	-0.10951	0.39883	0.66758	0.79836	0.47216	0.46139	0.82073	0.88189	0.065116	0.67921	0.72826	-0.36467	0.49231	0.45429	-0.24126	-0.60331
-0.86604	-0.57343	-0.31455	-0.19713	-0.83047	-0.33165	0.91984	-0.17015	-0.24088	0.97062	0.91951	0.43328	-0.45001	0.85637	-0.087768	-0.7637	-0.50672
-0.56109	-0.089572	-0.40802	-0.37885	-0.28203	0.89162	0.10217	0.42475	-0.56074	0.075755	0.7028	0.94421	-0.097204	0.10758	0.15114	-0.13591	-0.70571
-0.51481	-0.75384	0.66161	-0.65276	0.34609	-0.38032	-0.072332	0.12658	0.023613	-0.0015034	0.025156	-0.80256	0.17227	0.2807	-0.26791	0.088503	-0.76095
-0.12854	-0.96709	0.29459	0.34543	0.79902	-0.96024	-0.20933	-0.97487	-0.79957	0.77713	-0.2559	-0.52632	0.41799	-0.26372	-0.96073	0.43961	-0.18088
-0.4814	-0.14841	0.030048	-0.22188	0.67958	0.24093	0.91384	-0.14009	0.10903	0.070257	0.54156	-0.78585	-0.095107	-0.031593	-0.87923	0.31227	0.80641
-0.52534	-0.45097	-0.45003	-0.34447	-0.68872	0.81842	0.46763	-0.4376	0.78386	0.703	-0.12943	0.052904	-0.37465	-0.024367	0.73006	0.026763	-0.66998
-0.55829	-0.47731	0.1278	-0.65525	0.90692	0.5841	-0.29677	-0.23934	0.87377	0.96517	-0.12758	-0.42403	0.089442	0.75312	-0.30463	-0.13724	-0.61036
-0.49295	-0.2771	-0.074107	-0.59536	-0.33681	-0.31549	-0.39896	-0.30952	0.38656	0.51417	0.67745	-0.31801	0.29999	0.013091	-0.088298	0.32191	-0.87624
-0.2342	-0.17977	0.7094	-0.12367	-0.70066	0.68138	-0.93545	-0.60752	0.6078	-0.066775	-0.89924	-0.43919	-0.22374	-0.42035	-0.85448	0.28793	0.92653
-0.0046276	-0.27252	0.47615	0.52396	0.053585	-0.23004	0.091291	0.32139	0.29582	0.79627	0.03694	0.4392	-0.41515	0.93667	0.75148	0.16667	-0.40489
0.3086	-0.29112	0.51449	-0.43578	-0.48582	0.10915	-0.63769	-0.42194	0.76204	0.38341	0.78849	-0.44474	-0.88565	-0.97824	0.17875	-0.065422	0.63768
0.13144	-0.39712	-0.24322	-0.87955	0.083091	-0.43729	-0.029584	0.35393	0.48601	0.44441	0.89153	-0.17942	-0.42586	-0.31234	0.17561	-0.023297	-0.032273
0.0028319	-0.20389	-0.61561	-0.1423	-0.42988	0.46737	0.73466	-0.52077	-0.48002	0.40065	-0.81494	-0.15591	0.081412	0.31527	0.25533	0.25815	-0.78794
0.063949	0.086165	-0.53603	-0.62171	0.51786	0.68648	0.30612	0.2323	-0.165	0.075424	0.35605	-0.42807	-0.48931	-0.63821	0.76037	0.65566	0.18853
0.16534	-0.14029	0.18672	0.63006	0.61123	0.97783	0.1905	-0.48832	-0.3502	0.24904	0.83728	0.42068	-0.33279	-0.18451	0.13225	0.68055	0.4206
-0.18569	-0.83974	0.34918	-0.30609	-0.41545	0.70769	0.86201	0.67996	-0.38136	-0.35997	-0.83393	-0.81155	-0.45579	-0.79673	0.49928	-0.11754	-0.39791
-0.46907	0.25742	0.51831	0.06062	-0.97412	0.49577	-0.90624	-0.0042017	-0.101	0.64694	0.71616	0.27295	-0.143	0.28523	0.5705	0.61339	-0.41676
-0.14805	-0.65974	0.67666	0.28794	-0.038733	-0.38567	-0.77082	-0.41663	0.16103	0.55928	-0.49456	0.71509	-0.3913	-0.56974	-0.076388	0.31338	0.33867
-0.91065	-0.25459	-0.32302	0.84485	-0.32301	-0.38662	0.58969	-0.86612	0.44565	0.61807	-0.39079	0.9141	0.24671	0.49309	0.13472	0.85009	-0.40641
0.42094	0.15138	0.38352	-0.66571	-0.40793	0.29971	0.15675	-0.38481	0.11004	-0.029519	-0.71156	0.55849	0.30449	-0.47229	-0.15704	0.50499	-0.67076
0.097719	0.40753	0.062139	0.17359	0.93566	0.31046	-0.21701	0.12473	-0.7879	0.6085	-0.5344	0.87322	-0.56541	0.17806	0.90629	-0.12592	-0.54584
-0.90198	-0.39439	0.45745	0.69146	-0.50061	-0.87363	0.0085961	-0.87859	0.15306	0.77023	0.94882	-0.10765	0.2538	-0.38707	-0.65829	0.008177	-0.57246
-0.56883	-0.16623	-0.93922	0.14007	-0.5198	0.77189	0.26392	-0.3839	0.23038	0.37193	0.16946	0.75018	-0.19565	0.59519	0.87095	0.73223	-0.48818
-0.56486	0.059551	-0.31417	-0.62627	0.38221	0.46721	0.89591	-0.75354	-0.01077	0.33386	0.96014	0.89062	0.52349	-0.20355	-0.15074	0.50061	-0.98218
-0.2708	0.064017	-0.059998	-0.10894	-0.82842	0.43818	0.51505	-0.41775	0.25452	0.2668	-0.2976	-0.30439	-0.27781	0.72755	-0.22633	0.1909	0.15674
-0.39035	-0.54268	-0.37691	-0.5951	-0.59675	-0.02118	0.10083	-0.69919	0.27018	0.043128	-0.23243	0.52562	0.028969	-0.68876	0.10006	0.9301	0.054602
-0.20314	-0.42165	-0.62915	-0.14013	0.4033	0.65295	-0.16512	0.27035	-0.01649	0.45077	0.89547	0.38976	-0.30097	0.41736	0.30374	0.14582	-0.41717
-0.48651	0.039506	-0.032932	-0.42266	0.1753	-0.8743	0.12863	0.48592	0.23314	0.63021	-0.54485	0.24001	-0.51989	0.43529	0.6603	0.95464	0.53557
-0.6806	-0.87924	-0.82019	-0.084692	0.045454	0.62464	0.48898	0.28984	0.73613	0.06707	0.031092	-0.23414	-0.33021	0.5054	0.25667	0.17069	-0.27261
-0.3309	-0.43578	-0.76647	-0.42013	0.25627	0.5061	0.0079499	0.19066	0.12887	-0.085772	0.658	0.072654	-0.36775	-0.98773	0.34705	0.081887	-0.16371
0.80345	-0.74297	0.84366	-0.79244	-0.74472	0.96429	0.64669	-0.084669	-0.3352	-0.34246	-0.77944	0.61281	0.66396	-0.9933	-0.44908	0.51132	-0.94326
0.6756	-0.39114	0.68903	0.25635	0.46007	0.43845	-0.98636	-0.52592	-0.13449	0.15732	0.59292	0.73064	-0.55081	-0.6286	0.43234	0.044316	-0.0030001
-0.11221	-0.47324	-0.67213	-0.22154	-0.55685	-0.59412	0.080766	0.20775	-0.64537	0.77043	-0.11428	-0.30815	-0.025068	-0.040898	-0.58522	0.32524	0.19512
-0.84172	-0.60902	-0.33779	0.10678	0.46333	0.59538	0.67635	-0.066725	0.799	-0.46457	-0.57973	-0.80913	0.062782	-0.39477	-0.94158	-0.14746	0.015486
-0.58466	-0.60352	-0.34834	0.80704	0.078323	-0.43204	0.90545	-0.71722	-0.58224	0.74971	-0.93001	-0.70696	0.17321	-0.20553	-0.91142	0.7116	0.61991
-0.0092871	-0.46582	-0.12451	0.18945	0.2773	0.80525	0.64555	-0.20746	-0.30288	0.31864	0.87751	-0.21522	-0.63511	-0.9684	0.34718	0.74166	0.8706
0.51362	-0.0011744	0.18852	-0.11186	-0.14895	0.02261	-0.78504	-0.025809	-0.40726	0.33384	-0.93548	-0.083845	-0.24282	-0.78542	0.070814	0.1022	-0.16867
0.5639	-0.090938	0.26204	0.97076	-0.72038	-0.80577	0.58336	-0.32284	-0.24721	0.71126	-0.081286	0.087674	-0.83905	-0.47769	-0.35266	-0.19789	0.93989
-0.4411	-0.45098	0.64046	-0.55157	0.17766	-0.15509	0.45018	-0.021292	0.13908	-0.65555	-0.45748	-0.68801	-0.19521	-0.17557	-0.070965	0.35695	0.18715
-0.0052942	-0.33354	0.90217	-0.23271	-0.42002	0.10454	0.16381	0.44103	0.61941	0.55148	0.34759	0.43433	0.23176	-0.28419	0.031396	0.93102	-0.1655
0.10231	0.40728	-0.036165	-0.86003	0.61216	-0.36154	-0.21102	0.38305	-0.629	0.24963	0.31715	-0.041158	-0.072439	-0.012765	0.27361	0.728	0.023484
-0.28865	0.1771	0.7033	0.078409	-0.42811	0.75158	0.67867	-0.18717	0.27481	0.2065	0.14299	-0.94286	0.052177	-0.51545	-0.39374	0.98104	0.54067
0.26367	-0.43834	0.16275	0.54939	0.56251	-0.059286	-0.89249	-0.50683	-0.22094	0.51009	0.6018	0.30298	-0.21942	-0.4395	-0.23637	0.43039	0.44788
0.31157	-0.7325	-0.21758	-0.05453	0.2515	0.8667	0.19388	0.21605	-0.64116	0.50621	0.53265	0.57228	0.19133	-0.37522	-0.17002	0.27125	-0.74152
0.75611	-0.96488	-0.097143	0.090692	0.96211	0.54081	-0.17803	-0.93086	0.82684	0.72388	-0.13992	0.15888	0.092523	-0.88472	-0.89795	-0.26607	-0.14184
-0.14082	-0.26507	0.16385	0.32086	0.29167	-0.38169	-0.5492	-0.071323	0.42861	0.79741	0.80732	-0.45291	-0.7216	-0.19789	-0.23057	-0.43264	0.52312
-0.2875	-0.55002	0.43124	-0.62023	0.70723	0.97985	0.032195	-0.12497	0.39286	-0.28164	-0.37013	-0.57117	0.066375	-0.23679	-0.078675	0.10405	-0.58413
-0.28817	-0.24852	0.19005	0.14795	0.23786	-0.095997	-0.35793	0.0020549	0.16959	0.22549	0.67246	-0.44554	-0.29527	-0.69895	0.027524	0.3606	0.23196
0.83409	0.19139	-0.088532	0.88559	0.36377	-0.075941	-0.3028	0.008061	0.60515	0.68301	0.023568	0.57658	-0.28698	0.12421	0.03398	0.27151	0.18852
0.67371	-0.27646	0.015053	-0.2505	-0.49869	0.75483	0.7325	-0.63063	-0.33994	0.44122	-0.013847	-0.73501	-0.10458	-0.44982	-0.23824	-0.053509	-0.23994
-0.72704	0.066154	-0.15644	0.14206	0.53824	0.18979	0.99782	0.54219	0.074357	0.18784	-0.1296	0.48399	-0.26235	-0.60443	-0.024352	0.27922	0.18096
0.62213	-0.83378	-0.068826	-0.95293	-0.73019	-0.82225	0.42011	-0.43266	-0.78393	-0.20377	-0.59142	0.7707	-0.28093	-0.86307	0.36688	0.74889	0.077866
-0.32691	-0.36029	0.89145	0.61277	0.021372	-0.80672	0.11346	-0.69811	-0.94969	0.78876	0.1231	0.58407	0.21985	-0.89151	0.027963	0.44497	-0.74741
-0.052374	-0.050589	-0.2076	0.90061	0.32157	-0.53641	-0.083569	0.23399	0.18079	0.89572	-0.86394	0.008726	-0.58162	0.0018527	0.23261	-0.39426	-0.14856
-0.89363	-0.48387	0.1004	-0.25365	0.14987	0.35516	-0.33629	0.40535	0.23566	0.43903	0.16638	0.23762	-0.78543	-0.53468	0.62872	-0.068449	0.081525
0.33547	-0.19214	0.93447	-0.24929	0.093485	0.44249	0.77239	0.20345	0.37799	-0.28987	-0.15208	0.5044	-0.65351	-0.010911	0.084519	-0.39537	0.13273
0.27574	-0.35662	-0.70215	0.18868	-0.45229	0.38837	-0.33773	0.67732	0.31035	0.68513	0.68127	0.086199	-0.065467	-0.84468	-0.24378	-0.59877	-0.85073
