# Supplementary material for: Distinct cellular states determine calcium signaling response
Source: Mol Syst Biol. 2016 Dec 15;12(12):894. doi: 10.15252/msb.20167137 (PMC5199124; doi:10.15252/msb.20167137)
Supplement: Supplementary file 6 — Source Data for Figure 3 [file MSB-12-894-s005.zip › parameterDistributionGroup/parameterDistribution190.csv]

-0.50294	-0.19537	0.67924	0.18083	0.72586	-0.57737	-0.71623	0.81259	-0.23595	-0.12405	0.71952	0.28858	0.13656	-0.17288	-0.27391	0.44884	-0.33965
-0.68262	0.12522	0.43528	0.021174	0.096969	-0.16561	0.1699	-0.26794	-0.072373	-0.67275	0.53871	-0.25307	-0.29625	-0.37299	-0.19826	-0.73191	-0.73344
-0.46221	-0.064619	0.90284	-0.085259	-0.23546	-0.042361	0.12348	-0.11414	0.42656	-0.36046	-0.83629	0.68747	-0.16213	-0.48165	-0.86118	-0.84697	-0.42688
0.6865	0.16171	0.77556	0.14287	0.7977	-0.47734	0.48137	0.39898	0.83296	-0.36616	0.13928	0.40208	-0.39781	0.31609	0.54725	0.50098	-0.090505
-0.25364	0.30924	-0.046307	0.16656	0.62983	0.78511	0.12608	0.060639	-0.58204	-0.68249	0.38474	-0.10517	-0.51924	0.10601	0.55022	-0.49486	-0.80159
-0.25263	-0.13877	0.64158	-0.51407	0.24752	-0.31681	0.88921	0.046473	0.27359	-0.25923	0.32079	0.40812	-0.42431	-0.015985	-0.25968	0.0079724	0.31804
-0.50111	0.35968	-0.059169	0.2639	0.40136	0.80423	0.56795	0.046749	-0.14762	-0.26587	-0.85265	0.52265	-0.36422	-0.29717	-0.48914	-0.76665	-0.3711
0.042999	0.11349	0.97376	0.43336	0.51135	0.43173	-0.40585	-0.41089	0.097249	-0.37763	0.70593	-0.011247	0.18486	-0.1953	-0.98941	0.83065	0.58779
0.091046	-0.058048	0.70766	0.26665	0.67716	0.21562	0.36756	0.041896	0.23032	-0.34441	0.47931	-0.10978	-0.058082	0.91433	0.22038	0.64229	-0.30231
-0.22996	-0.26588	0.46075	0.19759	0.85084	-0.11056	-0.041168	-0.070407	0.1407	-0.41223	-0.92465	-0.19452	0.31006	0.098745	-0.35019	0.30126	-0.74229
-0.63645	-0.095662	0.081242	0.33584	0.59047	-0.097119	0.32946	0.0027941	0.59083	-0.83122	0.46129	-0.18116	0.45321	-0.28002	-0.49146	0.21424	-0.98904
-0.54722	0.13886	0.57607	-0.17715	-0.10247	-0.05747	0.19846	0.56218	0.41924	-0.0081408	-0.58964	-0.086243	-0.19711	-0.27629	-0.79228	0.56634	0.86898
-0.89719	0.11835	0.1264	0.85458	0.73739	0.12745	0.35908	-0.91194	-0.095171	-0.1375	0.16266	-0.79596	-0.13848	0.24432	-0.88146	-0.2596	0.054865
-0.89087	-0.41038	0.28182	0.55186	0.59246	0.12718	0.20379	0.96409	0.20374	-0.60823	-0.57958	-0.0082921	-0.39427	0.36247	0.075345	-0.59616	-0.68215
0.065959	0.22276	0.54012	0.69091	0.75756	0.49084	0.47096	0.27584	0.15304	-0.61	0.36206	0.20789	0.27534	-0.75977	-0.86299	0.67396	0.23204
-0.83635	-0.072891	-0.015323	0.24863	0.76648	-0.83182	-0.57983	-0.5054	0.51326	-0.44595	-0.75977	-0.19273	0.1106	-0.48037	-0.60863	-0.35323	-0.78955
-0.6751	-0.057698	0.38304	-0.53735	0.33987	-0.4356	0.55452	-0.36722	0.081421	-0.68331	0.12591	0.47754	-0.40122	0.70968	-0.041638	0.081928	0.091455
-0.19529	0.0061204	0.93662	0.95013	0.57548	0.19524	0.072287	-0.45532	0.85583	-0.3201	-0.23023	0.65086	-0.099858	0.85653	-0.75857	0.22255	0.31462
-0.14	0.038203	0.63714	-0.055761	0.8308	-0.38617	-0.11718	-0.044658	0.19984	-0.68832	-0.25209	-0.53278	0.46184	0.01393	-0.49089	0.77497	-0.3955
-0.70117	-0.086669	0.44957	0.22645	0.71575	0.18496	-0.1047	0.47044	-0.85547	-0.87859	-0.32221	-0.39518	-0.69973	0.14574	0.55659	-0.52685	-0.53007
-0.7663	-0.33213	0.28874	0.54062	0.9531	-0.37785	-0.45128	0.11163	0.33015	-0.61628	0.011381	-0.19539	-0.31752	0.54907	-0.2167	0.70042	0.71722
-0.15017	-0.0050543	0.34423	-0.39273	0.50555	-0.24812	0.7977	-0.27244	0.4564	-0.55944	0.3097	0.097715	-0.14265	0.97993	0.16993	0.24801	-0.47086
0.017493	-0.040732	0.16848	-0.94754	0.99216	-0.70609	-0.37001	0.38413	-0.28989	0.25012	-0.69365	0.55593	0.027884	0.22198	-0.24119	0.82594	0.24726
-0.69187	0.2096	-0.47003	-0.27643	0.65293	-0.34283	0.26165	0.28604	0.067503	-0.36295	0.013344	0.13238	0.25966	-0.67819	-0.66839	0.042955	-0.58719
-0.10495	0.03746	0.83829	0.005456	0.48427	-0.32761	-0.8111	0.18534	0.42093	-0.971	0.52525	-0.21567	-0.078445	-0.16134	-0.60328	0.13613	0.073251
0.42043	-0.014123	0.9498	-0.48634	0.60928	-0.4363	0.086814	0.065225	0.051457	-0.16511	-0.70475	0.94278	0.48752	-0.41338	-0.56547	0.3922	-0.74944
-0.52434	0.037923	0.36126	0.63749	0.20468	0.48915	-0.15595	-0.081663	0.89303	-0.59492	-0.92421	0.20609	-0.54324	-0.0035505	-0.76705	-0.58076	0.37708
-0.78316	0.10893	-0.079171	0.096469	0.86828	-0.45464	-0.50848	0.49383	-0.64253	-0.19399	-0.015247	0.53302	0.27951	-0.32697	-0.21327	0.086771	-0.94596
-0.99744	-0.14035	0.37358	0.050028	0.25496	0.50462	0.83319	0.21426	-0.5718	-0.29287	-0.89675	-0.54548	0.030366	0.10854	-0.51245	0.25951	-0.13316
-0.31408	0.23386	0.5408	-0.64141	-0.078677	-0.25427	0.90129	0.48302	-0.045036	-0.25154	-0.73538	0.68021	-0.078203	0.66956	0.48097	0.18075	-0.92079
-0.94836	-0.15951	0.30783	0.56987	0.47127	0.37087	0.29991	0.44045	-0.82318	-0.15505	0.07898	-0.48498	-0.35459	-0.73968	-0.55565	-0.62094	-0.17042
-0.72959	-0.53392	0.38326	-0.65805	0.37214	-0.38236	-0.14346	-0.1733	0.21897	-0.58172	-0.91768	-0.028101	-0.56435	0.67823	-0.36136	-0.29418	0.32256
0.091611	0.10662	0.41541	0.024555	0.26953	-0.31256	0.94118	0.10486	0.98856	-0.71217	-0.74169	-0.16033	-0.11338	-0.47292	-0.46845	0.82621	0.65873
-0.060211	-0.099519	0.77712	0.39201	0.31487	0.16477	-0.38078	-0.3906	0.72477	-0.57256	0.093936	-0.57811	-0.072951	-0.26059	-0.91625	0.13276	0.37163
-0.56155	0.26694	-0.31546	-0.20645	0.79974	-0.18209	-0.50498	-0.49585	-0.4484	-0.93117	0.55968	-0.71203	-0.87421	0.56137	0.79546	-0.96432	-0.89363
-0.99724	-0.16113	0.79984	0.39955	-0.23565	0.10105	-0.44588	0.6562	0.39906	-0.60762	0.4498	0.77585	-0.17956	-0.20904	-0.57121	-0.77904	-0.60122
-0.46773	0.046885	-0.029059	0.31021	0.61782	0.56421	0.036964	0.30257	-0.29821	-0.37803	0.69401	-0.55713	-0.23706	-0.62501	-0.34304	0.67497	0.68972
-0.70075	0.041463	0.33267	-0.49487	0.46707	-0.45007	-0.65669	0.31326	-0.077875	-0.61928	0.87676	0.51529	-0.046331	-0.032901	-0.65104	-0.35657	-0.46763
-0.9068	-0.10454	0.29261	0.13901	0.78226	-0.55617	-0.82788	0.28824	-0.2718	-0.69108	-0.16415	0.17291	0.36341	-0.69811	-0.71307	-0.084068	-0.84275
-0.49884	-0.07728	0.56965	0.072987	0.7298	-0.14463	-0.76034	-0.43909	-0.8292	-0.29652	-0.36688	-0.4452	-0.29633	0.074883	-0.028973	-0.33857	-0.50131
-0.75532	0.047235	0.28378	0.014719	0.68706	-0.39503	-0.49533	-0.2955	-0.55059	-0.38007	-0.39657	0.50736	0.42124	-0.41976	-0.49762	0.34005	-0.80839
-0.2032	-0.040892	0.62106	-0.80501	0.16448	-0.52694	0.8473	0.1154	0.1311	-0.098644	0.37206	-0.053377	0.2293	0.1359	-0.20863	0.77019	-0.27558
-0.84972	-0.21964	-0.16853	0.95737	0.91888	0.23029	-0.89713	-0.43787	0.74939	-0.74628	-0.58843	0.23653	0.038245	0.20107	-0.49829	0.0017094	-0.40799
-0.4507	-0.021487	0.26405	0.37191	0.52175	0.14732	-0.37026	0.0010079	-0.081671	-0.098821	0.88323	0.73094	-0.52567	0.86033	0.90466	-0.12703	-0.70397
-0.27484	0.021672	0.37607	0.41788	0.34203	-0.1217	-0.31059	-0.60476	0.84871	-0.24451	-0.27486	0.48168	-0.10107	0.035536	-0.7528	-0.46784	-0.30884
-0.84397	-0.091482	0.88871	-0.81013	-0.12878	0.037795	0.67445	-0.14057	-0.93981	-0.12422	-0.49992	-0.4802	0.0052329	0.21011	-0.98221	-0.33428	-0.12875
-0.43607	0.042884	0.40651	0.65786	0.46593	0.77978	-0.35582	-0.27961	0.21286	-0.91991	-0.16868	-0.16432	-0.12675	0.84997	0.43472	0.3402	-0.68316
-0.21805	0.18202	0.23118	0.56694	0.78544	0.8497	-0.78577	-0.091563	-0.47024	-0.7069	-0.79778	-0.67258	-0.13162	-0.55263	-0.44297	-0.062188	-0.14977
0.54248	0.13868	0.5322	-0.072728	0.95218	0.32895	-0.12142	-0.46591	-0.11624	-0.52313	-0.90246	0.15834	-0.80477	0.52665	0.59612	0.11721	0.25843
-0.66686	-0.1683	0.18448	-0.89906	0.44199	-0.35129	0.91202	0.73267	-0.39015	-0.11312	-0.72479	0.63676	0.17216	0.0043521	-0.32037	0.36207	-0.47885
-0.24305	0.054734	0.94341	-0.27022	0.43942	-0.41031	0.32268	0.098772	0.037352	-0.3697	0.87096	0.4146	0.099472	0.16308	-0.70028	0.21976	-0.037041
0.35443	0.0063079	0.99656	0.7471	0.20651	0.63848	-0.99706	0.33716	0.73785	-0.93154	-0.46476	-0.53899	-0.52434	-0.1438	0.12507	0.48106	0.56705
-0.30464	0.096314	0.41951	-0.17141	0.55352	0.02353	-0.64161	0.16353	-0.6521	-0.18135	-0.29279	0.4117	-0.33674	-0.20123	0.1544	0.57317	0.25169
-0.22506	-0.1635	0.9574	0.70839	0.53989	0.30762	0.17732	0.5068	0.34894	-0.80424	-0.3621	-0.31163	-0.60964	0.023251	-0.18391	-0.30983	0.2529
-0.14619	0.075717	0.41062	-0.48331	0.71447	-0.20582	0.34161	-0.071441	-0.61893	-0.99597	-0.23825	-0.062451	-0.68054	0.23607	0.8304	-0.60309	-0.84663
-0.99237	0.07125	0.45751	-0.80228	-0.63955	-0.21752	0.089353	-0.31961	-0.19496	-0.54278	-0.075961	-0.15001	0.21783	-0.55544	-0.68677	0.56571	-0.034874
-0.41305	0.11215	0.69506	0.20937	-0.19032	0.015602	-0.43184	0.23306	0.35463	-0.8905	-0.43213	0.77217	-0.23704	-0.34342	-0.079948	-0.49769	-0.72842
-0.59034	0.081701	0.13503	0.32131	-0.042733	0.58074	-0.75088	0.061433	0.74226	-0.47551	-0.4118	0.22502	0.23644	0.28463	-0.49389	0.41232	-0.3311
-0.31029	-0.19505	0.46967	0.45661	0.26051	0.58068	0.056066	-0.065527	0.2282	-0.33585	-0.97825	0.17431	-0.45964	0.13749	0.12023	-0.014616	-0.089368
-0.62636	-0.27348	-0.006459	-0.72724	0.70043	0.23209	-0.056128	0.46302	-0.0026754	-0.38991	0.17993	-0.54492	-0.12057	0.75819	-0.91953	-0.36327	-0.061261
-0.80821	-0.21498	0.19053	0.052392	0.42124	0.32141	0.79681	-0.28607	-0.62637	-0.31414	-0.064617	0.21312	-0.27974	-0.033682	0.055463	0.93139	0.55089
-0.84547	-0.29975	0.44837	-0.59107	-0.094861	0.64512	0.64633	-0.26775	-0.15522	-0.97252	0.0019374	0.031766	-0.87829	0.7644	-0.377	-0.95624	0.23829
-0.94175	0.050417	0.64763	-0.73818	-0.67654	0.64454	0.50692	-0.28136	-0.97426	-0.86069	0.34828	-0.36294	-0.37638	0.27212	0.09728	0.32421	0.13074
-0.30773	-0.40418	0.75641	-0.66882	-0.012376	0.43299	-0.058903	0.66864	-0.29956	-0.62015	-0.75895	0.6945	-0.70886	-0.2572	-0.33154	-0.40536	0.45519
-0.91681	-0.032352	0.6942	-0.16784	-0.62829	0.084777	0.66093	0.73961	0.33416	-0.66107	-0.86857	0.20251	-0.26915	0.24392	-0.037743	-0.3253	-0.54239
-0.76814	-0.12634	0.19226	0.64292	0.1561	0.66577	0.26601	-0.27374	0.69083	-0.66193	0.5983	0.71418	0.37209	0.15135	-0.64416	0.5471	-0.34261
-0.79629	0.14177	-0.22196	0.70763	0.91333	0.50753	-0.51346	-0.043046	-0.38649	-0.54811	0.31456	-0.41915	-0.55801	-0.96386	-0.67253	-0.76342	0.15111
-0.20378	-0.069213	0.29512	-0.23095	0.46216	0.079781	-0.38586	0.30286	0.3411	-0.81041	0.038942	-0.50644	0.072633	-0.48555	-0.48804	0.16176	-0.31695
0.14446	0.023149	0.3945	0.55716	0.47769	0.88682	-0.76138	-0.052974	0.26806	-0.055471	-0.18907	0.91731	-0.20204	0.4966	-0.14006	0.091698	-0.20119
-0.49	0.020466	0.69083	-0.20555	0.55433	-0.40722	0.40514	0.71743	0.12343	-0.24042	-0.92647	-0.42478	0.35821	0.65135	-0.62262	0.1045	-0.65175
-0.82481	0.030356	0.72325	0.059211	0.054282	0.13332	0.62952	0.62464	-0.85785	-0.89064	0.0096503	-0.29997	-0.28111	-0.8288	-0.019239	0.39445	0.10156
-0.13423	-0.26684	0.64748	-0.30833	0.66177	0.7116	0.74177	0.55786	-0.52587	-0.31625	-0.15623	0.16721	0.13201	0.80671	-0.18097	0.38427	-0.47138
-0.73565	-0.23568	-0.36462	0.21911	0.73264	0.44228	-0.23658	-0.24618	0.5357	-0.55309	0.20308	-0.055485	-0.36869	0.60293	-0.090727	-0.069334	-0.056727
-0.25715	0.003675	0.65778	0.91174	0.4669	0.38502	0.0086978	-0.0016049	0.6637	-0.86766	-0.14551	-0.62421	-0.16391	-0.57381	-0.55407	0.89487	0.95257
-0.50591	-0.10049	0.85331	-0.78501	0.070185	-0.31255	0.12717	-0.27579	-0.14112	-0.93269	-0.1011	-0.049341	-0.78664	0.018841	-0.19296	0.045704	0.93672
-0.54322	-0.19068	0.14932	-0.070461	0.96451	-0.14106	-0.78394	0.76983	0.07222	-0.86757	0.026789	0.17221	-0.40327	-0.33231	-0.65334	0.055209	0.69177
0.051312	0.15308	0.0059991	0.97852	0.76395	0.53869	-0.15733	-0.23639	0.90848	-0.67054	-0.24582	0.94471	-0.44682	0.44671	0.63955	0.82027	0.24676
-0.38362	-0.014254	-0.056246	-0.097781	0.69061	0.69578	-0.17813	0.28393	-0.26623	-0.83045	0.76049	-0.26751	-0.34948	-0.59681	-0.64009	-0.045658	0.49002
-0.53825	-0.12548	0.51522	-0.143	0.44729	0.31228	0.32991	0.017068	-0.18591	-0.59487	-0.944	-0.033063	0.22246	0.36231	-0.55508	0.24612	-0.34852
-0.59429	0.12654	0.12694	0.26423	0.32302	0.72973	-0.3354	-0.58042	-0.30775	-0.58966	0.5705	0.56921	-0.055667	0.33784	0.11183	0.42631	-0.38663
-0.97121	-0.28216	0.051011	-0.12214	0.43791	-0.57943	-0.15269	-0.074092	0.69942	-0.27367	-0.40065	-0.054292	0.22024	0.71412	-0.32997	0.42883	-0.47363
-0.34741	0.18508	-0.12745	-0.45958	0.40975	-0.028908	-0.3023	-0.044768	0.32498	0.049267	-0.41094	0.81873	0.10683	0.60695	-0.46062	0.012261	-0.48564
-0.19923	0.27869	0.89944	0.26368	-0.46394	0.75618	-0.42628	-0.041755	-0.14689	-0.68325	0.26664	0.6087	-0.18313	-0.12187	-0.30888	0.69935	0.50863
-0.35847	0.17065	0.0057339	0.23455	0.59028	-0.060469	-0.096188	0.47509	0.83673	-0.63314	0.50008	0.012257	-0.28114	-0.039933	-0.074702	0.49026	0.37061
-0.15877	0.1691	0.67887	-0.53992	0.55871	-0.22439	0.54066	0.46578	-0.95933	-0.7415	-0.032484	-0.24342	-0.26645	-0.018017	0.68286	0.33716	-0.60591
0.29867	-0.11478	0.84358	-0.78682	0.51592	-0.053799	-0.35092	-0.52632	-0.49345	-0.31747	0.1695	0.72104	-0.19534	-0.56396	-0.82372	0.10499	0.47146
0.38611	-0.043791	0.90488	-0.22457	0.47201	0.94867	-0.39843	-0.15165	-0.53253	-0.2872	-0.96987	0.44355	-0.10392	0.47179	-0.10341	0.36417	-0.078621
-0.17263	-0.12266	0.33142	0.090605	0.83728	0.19374	-0.9182	-0.080625	0.099351	-0.32278	0.1119	0.11558	-0.078105	-0.23593	-0.46348	0.14959	-0.05781
-0.1511	-0.13176	0.2547	-0.91556	0.64083	-0.17217	0.040214	0.22624	0.48165	-0.74895	0.55515	0.49479	-0.485	0.87017	-0.30237	-0.59023	-0.14555
0.33737	0.34731	0.45495	0.12737	0.44313	0.53392	-0.90355	0.61672	0.46974	-0.14225	0.67237	0.075667	0.72758	0.59806	-0.3766	0.9628	-0.80628
-0.54051	0.19548	0.69298	-0.084229	-0.031861	-0.23807	-0.03106	0.00027452	0.3989	-0.77312	-0.75575	-0.61665	-0.72071	0.30243	0.57696	0.62285	0.62293
0.53953	0.45309	0.56076	-0.127	0.096656	-0.19047	0.52063	-0.69404	0.75764	-0.58387	-0.30113	0.09705	0.22663	0.43248	-0.10732	0.73788	-0.44503
0.235	0.026578	0.59976	0.23215	0.91628	0.14139	0.99823	-0.21474	0.5863	-0.85367	-0.34134	-0.020762	-0.41494	0.43571	-0.031442	0.27021	0.24054
-0.94496	-0.43549	0.81222	-0.91178	-0.39429	-0.017025	0.87391	0.76029	-0.25749	-0.81433	0.68017	0.14596	-0.36241	0.093235	-0.62919	0.030026	0.5384
0.11244	0.353	0.24647	0.0371	0.40556	0.2958	0.076726	0.17701	0.058723	-0.15645	-0.38149	-0.91827	-0.6674	-0.46829	-0.23591	-0.94903	-0.22122
-0.35738	-0.076137	0.46699	0.56856	0.45657	0.69298	0.20238	-0.32395	-0.041664	-0.12985	-0.0019039	0.7423	-0.095327	0.48081	-0.040862	-0.2025	-0.71284
-0.39082	-0.18393	0.22092	0.42741	0.69687	0.54513	0.24441	-0.21349	0.28755	-0.33215	-0.87307	0.14218	-0.3054	-0.05572	-0.67279	-0.50313	-0.026114
-0.2324	-0.0063318	0.40963	0.8047	0.6649	0.096189	0.55467	-0.41402	0.80654	-0.6206	0.67097	0.24368	-0.50109	0.50495	0.065988	-0.17452	-0.13011
0.00067016	0.29007	-0.3319	-0.40188	0.91662	0.081596	-0.173	-0.74098	-0.15781	-0.52977	-0.62259	0.892	-0.47498	0.18113	-0.16726	-0.047116	0.18392
-0.44129	0.17103	0.32095	0.14953	0.80025	-0.98557	0.79654	-0.25634	0.45494	-0.53089	0.67815	-0.3016	-0.45985	0.16034	0.015475	-0.61881	-0.49547
-0.16508	-0.012168	0.66839	-0.15288	0.8867	0.039321	-0.27866	0.010271	-0.99478	-0.15402	0.043911	0.34155	-0.15783	-0.58767	-0.89174	0.086563	0.48607
-0.71246	-0.039603	-0.10855	-0.76713	0.20811	0.33558	-0.074574	-0.7795	-0.44927	-0.45955	-0.54636	-0.84847	-0.33369	0.48487	-0.49532	-0.66885	-0.36459
-0.47287	-0.10776	0.79013	0.25335	0.19706	-0.55377	0.019511	0.75819	0.33054	-0.35565	-0.054012	-0.31531	-0.31496	-0.48014	-0.22246	0.79863	0.77608
-0.80292	0.205	0.10282	0.055525	0.28923	0.83792	-0.40744	-0.23883	-0.54988	-0.79667	0.030237	-0.60952	-0.30204	0.87345	0.59474	0.11805	-0.67052
-0.35539	-0.0074259	0.3654	-0.59003	0.42634	-0.23757	0.1011	-0.23353	0.21483	-0.11415	0.55285	-0.16032	0.35973	0.67216	-0.61587	0.62061	-0.21008
-0.68303	-0.10646	0.047979	0.39087	0.8285	-0.3737	0.57646	0.047986	0.23647	-0.45132	-0.089788	-0.56527	-0.31683	-0.50759	-0.18108	-0.17412	-0.16264
-0.7375	0.14925	-0.13003	-0.54061	0.16475	-0.23632	-0.26646	-0.83305	0.27426	-0.70381	0.29129	0.049475	0.16616	0.29466	-0.56232	0.63595	0.075298
-0.62417	0.078964	0.48297	-0.083946	0.33586	0.026212	-0.045025	-0.031291	-0.15377	-0.44748	-0.031738	0.30493	-0.35593	-0.30745	-0.77621	-0.10895	0.59653
0.053779	0.24612	0.23856	0.41646	0.9783	0.35464	0.36604	-0.6928	0.077678	-0.3167	0.77525	0.3594	-0.33544	0.40767	-0.2926	0.18015	0.30628
-0.45167	0.34088	0.61472	0.27111	-0.047928	0.61542	-0.37091	0.77939	-0.60317	-0.004763	0.6643	0.084823	-0.12958	-0.36814	-0.30504	0.13537	-0.065475
-0.35657	0.10575	0.43863	0.55845	0.53484	-0.012312	0.47617	0.054199	0.097653	-0.65973	0.029078	0.12547	-0.57463	-0.86825	-0.25097	0.37353	0.90557
-0.69796	-0.088044	0.10159	-0.64135	0.36612	-0.52163	0.58565	0.40259	0.30481	-0.47801	-0.24336	-0.20698	-0.27043	0.31977	0.073376	0.30742	-0.0073519
-0.11025	-0.16221	0.40758	-0.096483	0.876	0.050619	0.40846	0.7366	0.31324	-0.87965	0.51804	0.086819	-0.55161	0.76655	0.622	0.1966	-0.086155
