# Supplementary material for: Distinct cellular states determine calcium signaling response
Source: Mol Syst Biol. 2016 Dec 15;12(12):894. doi: 10.15252/msb.20167137 (PMC5199124; doi:10.15252/msb.20167137)
Supplement: Supplementary file 6 — Source Data for Figure 3 [file MSB-12-894-s005.zip › parameterDistributionGroup/parameterDistribution191.csv]

-0.10944	0.033315	0.89379	-0.28612	0.77761	-0.60389	0.014529	-0.44503	-0.15347	-0.23227	0.88846	0.92681	0.04462	0.46364	-0.54931	0.62909	0.28486
-0.66826	0.097391	0.66461	-0.43607	-0.13242	-0.72229	-0.81344	-0.12014	0.70402	-0.74668	0.6925	0.50685	-0.14414	-0.1853	-0.36718	0.047715	-0.10742
-0.15777	0.067043	0.18283	-0.20451	0.64454	0.89066	-0.60468	-0.086899	-0.56366	0.039993	-0.78143	-0.66295	-0.39395	0.65149	-0.0004234	-0.43403	-0.47319
-0.56222	0.1574	0.22238	-0.36534	0.17709	0.071187	-0.70946	0.60165	0.32969	-0.47631	0.17692	0.38369	0.032919	-0.033132	-0.68008	-0.25119	-0.46917
-0.36059	0.30642	0.091976	-0.60021	0.52862	-0.67412	0.47517	-0.63766	0.90676	-0.91643	0.64617	-0.72555	-0.52585	0.41021	-0.35729	0.15331	0.71907
-0.43415	-0.017622	0.39853	0.17516	0.75445	-0.35654	-0.25911	0.18752	0.76728	-0.6714	-0.82008	0.40159	0.13081	0.45754	-0.32299	0.37539	-0.35764
-0.25599	0.22377	0.31226	-0.3959	0.51128	0.33125	-0.59853	0.1254	-0.8964	-0.28887	0.83248	-0.37895	0.01255	0.32405	0.33031	0.3353	-0.79948
-0.074385	0.10954	0.31484	0.411	0.97696	-0.36299	0.70224	-0.20347	0.89009	-0.26758	-0.014084	0.45206	-0.26544	0.56107	-0.48276	-0.57076	-0.38819
0.23949	-0.0189	0.78537	-0.67512	0.57666	-0.23269	-0.25105	0.68686	-0.27052	-0.11554	0.60365	0.20294	-0.11606	0.60475	0.535	0.74323	-0.37957
-0.79769	0.069535	0.74229	0.82812	-0.19963	0.80908	0.15039	0.027722	0.7425	-0.9339	-0.73731	0.81195	-0.059113	0.82147	-0.25249	0.4252	-0.073777
-0.95065	-0.042763	0.63957	-0.49557	-0.25037	-0.35174	0.47337	-0.18235	-0.17508	-0.34543	-0.37807	-0.003943	-0.47678	0.33605	0.27866	0.10503	-0.078644
-0.2644	0.25639	0.33962	0.32546	0.46915	0.13989	0.86735	-0.17599	0.54822	-0.032426	0.33278	-0.46985	0.34684	0.67582	-0.064791	0.82358	-0.54307
-0.22645	-0.12027	0.70401	-0.51863	0.23042	0.28723	0.092869	-0.11118	0.050217	-0.57547	0.12671	0.75996	-0.042782	0.84085	-0.056589	-0.1567	-0.79295
-0.25268	0.18127	0.6823	-0.43649	0.42873	-0.047534	-0.50291	-0.5524	0.13172	-0.54285	-0.79499	0.67588	-0.09481	0.40662	-0.88638	-0.33438	-0.12459
-0.37362	-0.031447	0.70561	0.12778	0.27036	0.41276	-0.012167	0.48002	-0.57273	-0.90158	-0.15036	0.1933	-0.54865	-0.56902	0.37257	-0.29332	-0.44957
-0.44299	0.024919	0.32032	0.84053	0.65029	0.35612	0.5139	-0.23912	0.72272	-0.73041	-0.56003	0.56317	0.012049	0.098508	-0.29384	0.96322	0.44719
0.23032	0.16257	0.73988	0.17697	0.75612	-0.0034252	0.22252	-0.65978	-0.044007	-0.53846	0.79875	-0.34805	0.023694	0.28397	0.056895	0.53621	-0.37153
-0.39517	0.057523	0.87514	0.72587	0.51196	0.61138	-0.21088	-0.28766	-0.72122	-0.37245	-0.63451	0.5067	0.032479	-0.43012	-0.69091	-0.067564	-0.20447
-0.6673	0.20688	0.11705	0.62007	0.39747	0.92434	-0.041829	0.24274	0.07987	-0.65942	-0.3177	0.90024	0.44002	-0.06824	-0.46803	0.63397	-0.55439
0.2427	0.11148	0.65341	0.3106	0.6334	0.33475	-0.048256	0.45757	-0.024675	-0.78908	0.53238	0.22594	-0.79775	-0.71817	0.30592	0.33174	0.70779
-0.1361	0.066432	0.65051	-0.11324	0.064023	0.7896	0.91808	0.67152	-0.23688	-0.23854	0.0020469	0.29638	-0.36503	-0.19793	-0.49033	-0.95495	-0.58617
-0.30077	0.22676	0.55407	0.75698	0.77896	0.85278	-0.01828	-0.017204	-0.59635	-0.36952	0.65758	-0.32243	-0.27057	0.30079	0.09206	0.18818	-0.18443
0.077289	-0.019402	0.63005	-0.8808	0.7304	-0.34428	0.016359	0.90539	-0.0052825	-0.27603	-0.4224	-0.0041797	-0.37531	-0.040168	-0.52613	-0.10373	0.35489
0.066227	0.10143	0.18806	-0.99418	0.81794	-0.43772	-0.34623	0.4552	0.58011	-0.74177	-0.23306	0.06451	-0.33787	-0.33755	-0.99064	-0.073923	0.70805
-0.11759	0.23493	0.67871	-0.079073	0.27285	0.18263	0.72324	-0.079113	-0.087588	-0.15014	-0.32601	-0.39549	-0.3462	-0.30246	-0.54581	-0.0028084	0.43418
-0.53575	0.11403	0.18138	0.1003	0.49391	-0.34777	-0.030921	0.33071	0.35391	-0.4811	-0.67895	-0.26605	-0.43997	-0.52788	0.15051	-0.093498	-0.23239
-0.83916	-0.035318	0.046913	-0.021646	0.43467	0.37865	0.5191	-0.60203	-0.4667	-0.13938	-0.12461	0.86608	-0.095766	-0.14724	-0.90839	-0.16802	0.055622
-0.2856	0.020806	0.91142	0.72007	0.64899	0.54224	-0.0082544	0.20346	-0.55144	-0.4692	0.7105	0.44851	0.10351	-0.46189	-0.43156	-0.15905	-0.70835
-0.34796	-0.019793	0.45613	0.17768	0.71559	0.096353	0.24935	-0.59705	-0.47291	-0.5149	-0.39905	0.13402	-0.30361	-0.21911	-0.078656	0.10598	-0.087969
-0.25162	0.22509	0.37004	-0.17288	0.59974	-0.114	-0.088403	0.087919	-0.07175	-0.5046	-0.024052	0.17781	0.20754	-0.70898	-0.56829	0.3929	-0.25537
-0.36357	0.068175	0.96227	0.57508	0.41064	0.73151	-0.036091	0.10979	-0.79618	-0.447	-0.04755	-0.38748	-0.35642	0.81213	0.76181	0.88822	-0.00070047
-0.48041	-0.05633	0.47134	0.79311	0.3502	0.11937	-0.15459	-0.79626	0.51423	0.21201	-0.98481	-0.28178	0.52346	0.75247	-0.52479	0.90368	-0.44572
0.043195	0.26849	-0.064453	0.31812	0.88026	0.62964	-0.93911	-0.90857	-0.080704	-0.11609	-0.74971	-0.38133	0.067167	0.0017668	-0.43359	0.87645	0.3112
-0.80753	-0.035398	0.37144	-0.30189	0.031073	0.23137	0.80469	0.64149	0.049774	-0.612	-0.68476	-0.42731	-0.1723	0.60689	0.43184	0.9905	0.11562
-0.57535	-0.0075421	0.74322	0.83122	0.13844	0.1912	-0.34007	-0.15386	0.63465	-0.69584	-0.35767	-0.72026	-0.1768	0.047678	-0.2552	0.077749	-0.14018
-0.96273	-0.18604	0.65837	-0.36447	-0.068091	0.046572	-0.17317	-0.35037	-0.31436	-0.49528	0.58119	0.10701	-0.10364	0.025947	-0.80307	0.48925	0.65134
0.21398	0.15143	0.98269	-0.26981	0.38278	0.25582	0.58269	-0.46779	-0.3098	-0.58772	-0.24251	0.79231	-0.57282	-0.54578	-0.71425	-0.098894	0.92352
-0.099109	0.02116	0.38498	0.18787	0.43075	0.065685	0.1059	0.56409	0.74474	-0.91888	-0.62781	0.13144	-0.60864	0.64018	0.95402	0.34025	-0.26136
-0.93334	0.017149	-0.22447	-0.25468	0.72241	-0.48644	0.57441	0.3665	0.21732	-0.4196	-0.33397	0.090693	-0.27718	-0.3744	-0.36069	-0.57162	-0.49828
-0.93901	0.066086	0.6001	-0.29883	-0.13841	0.24039	0.83182	0.36544	-0.25883	-0.23682	0.19043	-0.81491	-0.094458	0.32448	-0.34148	0.075429	-0.2176
-0.92228	0.14195	0.041017	-0.52795	0.44122	-0.98972	-0.39013	-0.11991	0.9802	-0.87831	0.40426	0.22818	-0.115	0.81644	0.019965	0.89594	0.2621
-0.011628	-0.057764	0.87765	0.99825	0.65878	0.18493	0.2202	-0.40712	0.7238	-0.59216	-0.045776	0.37272	-0.66713	0.24086	-0.03806	-0.030074	0.44801
-0.50708	0.1205	0.50096	-0.14149	0.20052	-0.19565	-0.28139	-0.13863	0.37118	-0.12254	-0.51062	-0.35522	-0.29605	-0.52268	-0.89643	-0.34668	0.27091
-0.68576	-0.14707	0.52282	0.47438	0.15285	0.82005	0.54252	0.069396	-0.10361	-0.3842	-0.84561	0.66022	-0.36142	0.33185	-0.10508	0.30633	0.26569
-0.92144	-0.16583	0.33012	-0.57003	0.16911	-0.20381	0.21245	-0.020387	-0.031509	0.054892	-0.87939	0.96265	0.061191	0.29766	-0.80844	0.67584	0.50359
-0.29343	-0.18058	0.80568	-0.40915	0.34806	0.22639	-0.18615	-0.077257	-0.070729	-0.74205	-0.94306	0.7413	-0.61739	0.66057	-0.23466	-0.24215	0.39874
-0.80271	0.1752	0.081565	0.076283	0.15668	0.055746	0.14843	0.27125	-0.31759	-0.17181	-0.84853	0.35913	-0.25928	-0.27823	0.13044	0.35583	-0.11242
0.094526	-0.0032593	0.97663	0.5008	0.53486	0.35168	0.14121	-0.10459	-0.23807	-0.36278	0.26639	-0.10204	0.076247	-0.5935	-0.72215	-0.4602	-0.7284
-0.34656	-0.043576	0.77178	-0.71808	-0.044745	-0.039091	-0.98239	0.58022	-0.65156	-0.094947	-0.039257	-0.34502	-0.11699	0.52352	0.54606	0.57029	-0.56651
-0.38655	0.24004	0.40013	-0.53621	0.62204	-0.030108	0.024304	-0.037608	-0.41778	-0.69245	-0.55596	0.38527	-0.13547	-0.22728	-0.27825	0.9547	0.64178
-0.50164	-0.13571	0.5148	-0.36031	0.3131	-0.11632	-0.26523	-0.32303	-0.037755	-0.25846	-0.99918	0.43365	-0.085026	-0.0092024	-0.63143	0.3049	0.23439
-0.28308	0.03577	0.97627	0.34416	0.29891	-0.35355	0.60776	-0.83321	0.023026	-0.020972	-0.85732	-0.27112	-0.52962	0.9795	-0.022077	0.31179	0.54177
-0.26873	0.11587	0.52851	0.068869	0.84027	0.1454	-0.35683	0.46873	-0.21726	-0.35926	-0.83985	0.10608	-0.18485	-0.048145	-0.52122	-0.44428	-0.37603
-0.39532	0.09485	0.64442	-0.43302	0.77694	0.1048	-0.92618	-0.25051	-0.93866	-0.56529	0.27748	-0.20743	-0.085919	0.34062	-0.69629	-0.17203	-0.13793
-0.85622	-0.010294	0.57163	0.16606	0.36659	-0.20712	0.47091	0.40586	-0.30979	-0.23796	0.10035	-0.23013	0.2942	0.21806	-0.02851	0.45447	-0.87957
-0.22225	0.019938	0.62277	-0.41275	0.47728	0.54418	-0.23361	-0.27973	-0.48134	-0.31203	0.36015	-0.48825	-0.13268	0.59333	-0.51385	-0.31734	-0.34913
-0.7022	-0.019832	0.32034	0.56918	0.64147	0.14239	-0.40401	-0.91777	0.0703	-0.96541	-0.48443	0.64027	-0.29084	-0.16695	-0.4479	0.65629	0.83474
0.18107	0.13421	0.23315	0.06002	0.53314	0.49586	0.70869	0.31656	0.18775	0.00358	0.78193	0.90198	0.11112	0.44604	-0.17164	0.031447	-0.83367
-0.55089	0.062703	-0.37669	-0.87278	0.74006	0.37833	-0.084817	0.037262	-0.58925	-0.64183	0.28675	0.86957	-0.40117	0.41711	0.36779	-0.33202	-0.74249
-0.64873	-0.052334	0.85612	0.93868	0.52524	0.15864	-0.65727	0.72494	-0.10832	-0.08134	-0.64295	-0.090869	0.02611	0.46323	-0.13864	0.85519	0.18607
-0.12425	0.16873	0.42561	0.25264	0.66495	0.68233	0.23386	-0.51407	-0.47194	-0.36784	-0.26303	0.13055	0.345	-0.27465	-0.6283	0.59699	-0.26257
-0.22193	0.2002	0.34013	-0.67168	0.08674	0.25105	-0.024569	0.35194	-0.53519	-0.77549	0.071739	-0.60596	-0.6849	-0.73451	0.00078279	-0.027871	0.41959
-0.43743	0.27071	0.47133	-0.10985	0.087873	0.31	0.8285	0.68402	0.039634	-0.85361	-0.09263	0.9789	0.30917	-0.26088	-0.1585	0.26797	-0.89664
-0.41116	0.14414	-0.070711	0.59301	0.85179	0.45766	-0.00060541	0.094879	0.52143	-0.38574	-0.54746	-0.63363	-0.29904	0.90892	0.43176	0.27144	-0.41598
-0.30698	0.56171	0.064796	0.77105	0.39834	0.97278	-0.57166	-0.52639	-0.17942	-0.20443	0.74111	-0.066725	0.25542	0.84535	0.42056	0.88207	-0.81162
-0.91101	0.013074	0.70926	0.63005	-0.0044342	0.11569	-0.3216	0.25527	0.33945	-0.40866	-0.75711	0.075	0.18991	-0.47392	-0.59338	0.35624	-0.24974
0.011807	0.062038	0.66513	-0.6992	0.48405	-0.43348	0.84361	0.46053	0.72826	-0.39884	-0.67912	-0.35506	-0.16938	0.56082	-0.66309	-0.45305	-0.25598
-0.5823	-0.010749	0.33785	0.22115	0.58836	0.43247	-0.86631	-0.28102	-0.41619	-0.020659	-0.37503	-0.25557	-0.35255	0.31919	-0.36505	0.26411	0.53418
-0.44086	0.13304	0.82501	-0.35461	0.076487	0.54185	0.73544	-0.64684	-0.68389	-0.90657	0.28037	0.3997	-0.30597	0.25019	0.0019654	0.42059	0.16204
0.42223	0.14772	0.95971	-0.48868	0.53266	-0.089096	-0.022926	-0.31009	-0.10528	-0.60833	0.48904	-0.60589	-0.093226	-0.59806	-0.61941	0.32714	0.28225
-0.88753	-0.021352	0.28259	-0.30733	0.094748	0.50374	0.344	0.1921	-0.30446	-0.22433	0.78797	0.20841	-0.20427	0.50257	-0.33649	0.60224	0.52817
-0.58322	-0.27561	0.53379	0.10084	0.035683	0.63532	0.21107	0.8551	0.0040737	-0.32726	-0.60925	0.42501	-0.57358	0.16085	0.13602	0.034032	0.13758
-0.0086388	0.050731	0.45992	-0.29682	0.44933	0.85868	-0.25447	-0.021373	-0.59146	-0.73956	-0.39865	-0.14315	0.041105	-0.45507	-0.37352	0.50002	-0.042927
-0.95058	0.19849	0.24702	0.30323	0.1534	0.97712	-0.26116	0.58184	-0.43313	-0.64808	-0.24799	-0.79639	-0.38305	-0.58685	-0.6751	-0.7469	-0.07606
-0.010048	-0.06818	0.85675	-0.85354	0.98574	-0.91793	0.060689	0.28246	-0.58462	-0.7954	0.082572	0.0070091	0.070016	0.30527	0.19244	0.94518	-0.19298
-0.75867	0.036634	0.55642	-0.27762	0.13264	0.54942	0.09899	-0.13414	-0.18787	-0.53699	-0.069053	0.26847	-0.47821	0.72363	-0.64307	-0.75446	0.026062
-0.83523	-0.12441	-0.42647	-0.39007	0.97815	0.29621	-0.31284	-0.63703	-0.54029	-0.24855	0.039396	0.79254	-0.58256	0.52911	-0.24488	-0.73515	-0.16715
0.49912	0.18643	0.8099	-0.64592	0.69344	0.7398	-0.74699	0.34058	-0.54004	-0.10605	0.23844	0.093079	-0.16314	0.94491	0.042429	0.39216	-0.1102
0.15946	0.31964	0.67153	0.032781	0.61167	0.69404	-0.18818	-0.88237	-0.83488	-0.064877	-0.088053	-0.33374	-0.074968	-0.0087428	-0.76734	0.30298	0.3658
-0.38569	-0.10752	0.0032909	-0.26793	0.89528	0.44632	-0.30546	-0.068721	0.079371	-0.5145	0.90628	0.11154	-0.38966	0.60508	-0.42684	-0.71954	-0.32009
-0.27159	-0.027	0.73834	-0.6805	0.39503	-0.13058	0.13276	0.2351	-0.56338	-0.87409	0.20472	-0.16974	-0.14881	-0.038292	0.53611	0.22675	-0.83285
-0.3511	0.14475	0.71146	0.24762	0.27724	0.37059	0.18821	0.031888	0.5192	-0.51236	-0.59948	-0.60178	-0.11423	0.473	-0.89691	0.38792	0.7247
0.35126	0.0026481	0.96949	0.2808	0.68712	0.60414	-0.16658	-0.68265	-0.32245	-0.73855	0.0018859	-0.15902	-0.17197	-0.26993	-0.28956	-0.69599	-0.8736
-0.56736	0.2557	0.081832	-0.68484	0.40822	0.61937	-0.65845	-0.29227	-0.60806	-0.76453	-0.088683	0.28381	-0.38794	0.0072117	-0.44437	-0.59882	-0.21114
-0.25712	0.32883	-0.23907	-0.33035	0.71923	0.49264	0.79569	-0.20573	-0.37821	-0.89167	-0.22393	0.49855	-0.58248	0.33777	0.92446	0.82113	0.15612
-0.89327	-0.089511	0.59944	-0.65112	-0.058821	0.41898	0.46748	-0.64864	-0.8157	-0.17053	0.24612	0.67185	-0.06843	0.11718	-0.84084	0.46966	0.56695
-0.70426	0.016195	0.25625	0.22815	0.57454	-0.19153	0.40184	0.053259	-0.22125	-0.76215	-0.50615	-0.045041	-0.13966	-0.15561	0.020904	0.082875	-0.5138
-0.80676	-0.15215	0.64528	-0.46589	-0.012933	0.28445	-0.51792	-0.51779	-0.81596	0.1223	0.23996	0.43245	0.32937	0.04944	-0.96189	0.9231	0.36866
-0.32812	0.24825	0.85358	-0.21509	-0.19724	0.31596	0.54388	-0.025636	-0.2253	-0.48987	0.78935	0.10345	-0.45449	-0.80665	-0.54049	-0.56878	0.056505
0.20775	0.085508	0.37316	-0.56537	0.86863	0.075206	0.37742	0.25848	-0.20097	-0.97991	-0.22195	0.20272	0.085293	-0.80797	-0.82291	-0.13504	-0.32992
0.59613	0.16262	0.9225	-0.080032	0.83326	0.045128	-0.4164	-0.084062	-0.18675	-0.52812	-0.10715	-0.93721	-0.33252	-0.054381	0.51553	-0.31137	-0.97323
-0.091894	0.0042728	0.56183	0.15506	0.78935	0.071797	-0.84594	0.4126	0.57203	-0.78682	0.51924	0.11336	-0.31017	-0.19419	-0.98795	-0.79817	-0.059596
-0.13145	-0.034934	0.62726	-0.56263	0.92141	-0.34874	-0.65697	-0.29846	-0.33466	-0.80742	-0.48143	-0.87702	-0.055827	-0.026121	-0.30321	0.76448	0.32443
-0.66868	-0.28631	0.84681	-0.36403	0.11838	-0.51848	-0.093806	-0.48009	0.098506	-0.1803	-0.27607	0.77171	-0.45112	0.41658	-0.76088	-0.75815	0.025926
-0.61798	-0.1308	0.18883	-0.59909	0.98214	-0.55896	-0.66228	0.80738	-0.27722	-0.97302	0.32898	0.25803	-0.51446	0.48371	0.17571	0.37712	0.35302
0.01046	0.13239	0.55933	0.29971	0.72577	0.47248	0.14878	0.62935	-0.22024	-0.78251	0.5808	0.26824	0.17572	-0.088245	-0.12763	0.03121	-0.96476
0.62361	0.33842	0.93796	0.22612	0.98649	-0.018568	0.56627	0.35154	0.53802	-0.41831	0.18952	-0.95576	0.17421	0.27797	-0.61213	0.0414	-0.50122
-0.30129	0.30601	0.42581	-0.34234	0.16827	0.57121	-0.47307	0.46535	-0.70422	-0.72532	-0.55112	-0.104	-0.6805	-0.42614	0.49644	-0.29856	-0.29241
-0.44663	0.04026	0.68934	0.72511	0.21483	-0.14156	0.12061	-0.51556	0.73631	-0.17859	-0.49205	0.40685	-0.086379	-0.19648	-0.77677	0.65117	0.72253
-0.82426	0.049312	0.50977	0.22118	0.078693	-0.29491	-0.27493	0.21105	0.86665	-0.32115	-0.13426	-0.16367	-0.26544	0.34664	-0.47935	-0.74015	-0.50306
-0.23033	-0.089234	0.69508	-0.81316	0.1167	0.13125	-0.62021	0.69957	-0.059715	-0.9245	0.35633	0.26595	-0.0030687	0.2188	-0.2275	0.19239	-0.41229
-0.82039	-0.20952	0.43557	-0.099336	0.024506	0.94723	0.05274	0.83189	-0.78672	-0.373	-0.51417	-0.23936	-0.60393	0.21591	0.31316	-0.091157	-0.066646
0.70365	0.095536	0.83773	-0.13063	0.86896	-0.1641	-0.27042	0.7266	0.8377	-0.34847	-0.65093	-0.34032	0.17212	0.062953	-0.53886	0.26097	-0.31776
-0.28672	0.16062	0.55379	-0.10032	0.27736	0.044784	-0.67571	-0.28977	-0.59162	-0.10223	-0.061689	-0.4296	-0.16438	-0.00010826	-0.014354	0.52994	0.030084
-0.51812	-0.020289	0.35689	-0.23798	0.83037	-0.2482	-0.39817	-0.66476	-0.60257	-0.69142	0.82173	0.75695	0.0047521	0.15111	-0.17293	0.10204	-0.51425
-0.25481	0.074708	0.82202	-0.75414	0.069169	0.22766	0.29781	0.88001	-0.68053	-0.14653	-0.28878	-0.26852	0.055208	-0.72264	-0.81679	0.61782	0.53863
-0.43766	0.15296	0.51713	-0.81857	0.36647	-0.16536	0.46336	0.063282	-0.15104	-0.54957	0.24832	-0.75048	-0.40605	0.17331	-0.4856	-0.76877	-0.28002
-0.31636	0.20554	0.36137	0.13873	0.83245	-0.25344	-0.29702	0.45651	0.58795	-0.36763	-0.93473	-0.24358	-0.23215	0.31183	-0.43304	-0.52054	-0.45132
-0.54582	-0.18238	0.51754	0.27567	0.65366	0.087244	-0.24773	-0.56575	-0.29975	-0.33409	0.073233	-0.55638	0.11434	0.17528	-0.36761	0.8353	0.1448
-0.84165	-0.077095	0.10922	0.52184	0.15655	0.69605	-0.88047	0.39732	0.2375	-0.22356	-0.074832	-0.034725	0.21881	-0.55935	-0.71972	0.60126	0.011526
-0.97945	-0.08528	0.91943	0.67094	0.049549	-0.075697	0.040823	0.36423	-0.7212	-0.15701	0.76427	-0.23971	-0.52736	-0.45758	-0.058384	0.060129	0.30048
0.042751	-0.090511	0.88134	-0.28059	0.37086	0.5955	-0.54965	-0.005065	-0.53106	-0.46982	0.37933	-0.43383	-0.038355	0.63781	0.26429	0.57025	-0.46872
-0.46371	-0.02795	0.33699	-0.62066	0.5904	-0.24222	-0.68234	0.32485	0.26077	-0.78409	-0.14249	-0.076462	-0.0081943	0.21031	-0.54121	0.16784	-0.082264
-0.94938	-0.28842	0.35432	-0.44348	0.46695	0.25295	-0.36477	-0.040294	-0.85429	-0.38399	-0.15712	0.61058	-0.12917	0.37465	-0.42448	-0.038541	-0.15965
