# Supplementary material for: Distinct cellular states determine calcium signaling response
Source: Mol Syst Biol. 2016 Dec 15;12(12):894. doi: 10.15252/msb.20167137 (PMC5199124; doi:10.15252/msb.20167137)
Supplement: Supplementary file 6 — Source Data for Figure 3 [file MSB-12-894-s005.zip › parameterDistributionGroup/parameterDistribution192.csv]

-0.17944	0.24123	-0.65145	-0.007172	-0.77775	0.30505	-0.2401	0.87603	0.73288	0.66035	0.38605	-0.24669	-0.25368	-0.16439	-0.87469	0.30438	0.84409
-0.65815	0.11115	-0.46212	-0.39359	0.78184	0.73816	-0.22564	0.20976	0.84871	-0.011964	0.21393	-0.44185	-0.32943	0.77075	0.76219	0.21825	-0.62914
-0.70819	-0.64317	0.080584	-0.6043	0.87012	0.31739	-0.9015	-0.17312	-0.97662	0.39205	0.99008	0.33518	0.12809	-0.39164	-0.84276	-0.63723	-0.76824
-0.3325	-0.51637	-0.14061	0.90917	-0.57029	-0.40291	-0.52945	-0.094969	0.40733	0.68005	-0.72249	0.12771	-0.6852	-0.59808	0.54503	0.082446	0.0080345
-0.22273	-0.34145	-0.67576	-0.0060529	0.28411	0.64599	0.27536	-0.0013912	0.54001	0.68872	-0.099919	0.29845	-0.63904	-0.64018	-0.24239	-0.068846	0.60624
-0.45743	-0.55942	0.027047	0.26743	-0.2766	0.42982	0.19872	-0.95909	-0.25059	0.67486	0.1584	0.43373	-0.66599	0.31658	0.15902	0.13373	0.42935
0.41319	-0.13809	0.38739	0.37204	0.73954	0.58585	0.50865	0.62088	0.6403	0.17938	-0.11436	-0.84713	-0.52432	-0.92754	-0.038903	0.45441	0.71139
-0.47782	-0.03327	-0.18079	-0.30882	0.021264	0.19455	-0.084264	0.16522	0.67669	0.44571	0.42387	-0.64746	-0.28894	-0.59431	-0.85819	-0.5298	0.1017
-0.1524	-0.3023	0.12164	-0.41223	0.39598	-0.98635	-0.44954	0.16788	-0.86705	0.37978	0.92707	0.74439	-0.80764	-0.3908	0.61595	-0.60176	-0.47341
-0.19759	-0.209	-0.014949	-0.59158	-0.026435	0.048678	-0.61196	0.12345	0.16517	-0.036987	0.65913	-0.30132	-0.47174	-0.84343	0.47345	-0.12056	-0.44495
-0.22193	-0.12826	-0.63282	0.75286	0.71508	0.78205	0.31327	-0.80568	-0.58512	0.23677	0.34216	0.91071	-0.47246	-0.2692	-0.39991	-0.95362	-0.43556
-0.27151	-0.2747	-0.13095	-0.46246	0.33159	-0.08329	0.072717	0.10106	0.29091	0.54747	0.17512	0.70308	-0.2629	0.060761	-0.15922	0.34764	0.30926
-0.58744	-0.27679	0.40231	-0.84174	-0.33982	0.97903	0.47321	0.4248	-0.30316	0.24019	-0.49797	-0.42347	-0.46099	-0.083669	0.83447	0.45742	-0.28013
0.29233	-0.30542	0.59927	0.13106	-0.074721	-0.050791	0.82483	0.10571	0.59968	-0.046058	-0.10187	0.31683	-0.59004	-0.89427	0.82945	-0.15133	-0.67523
-0.98618	-0.093264	0.35271	0.21078	-0.50897	0.57728	0.28092	-0.05921	-0.63765	0.11265	-0.86156	0.73294	-0.095278	-0.19601	0.79337	0.88397	-0.54403
-0.36261	-0.23898	0.071861	-0.45354	-0.78909	0.36157	0.43071	0.25491	0.29707	0.40448	0.20408	-0.42204	0.010111	-0.3021	-0.58214	-0.076791	-0.26627
-0.28874	-0.075834	-0.82205	-0.16581	0.20932	0.31472	0.78949	-0.99508	0.9617	0.56709	-0.52129	-0.83093	-0.10911	-0.75197	-0.96483	-0.24015	0.097946
0.13763	0.047727	-0.38529	-0.36282	-0.30504	0.073008	-0.16752	-0.34624	-0.13096	0.22796	0.13932	-0.34241	-0.77998	-0.89558	-0.51227	-0.87365	0.2763
0.70999	0.2869	0.64614	-0.44562	0.18252	0.66638	-0.097803	0.1087	0.50177	0.51959	-0.56557	-0.37286	0.90568	-0.88582	-0.84472	0.61675	-0.98653
-0.44209	-0.36953	0.39863	-0.68701	0.40431	-0.34193	-0.098673	0.44366	-0.88604	0.6906	0.87125	0.315	-0.28366	0.54631	0.30282	0.078953	-0.43005
-0.86643	-0.13322	0.46091	-0.18149	-0.018122	0.63023	0.35641	0.74269	0.73483	0.59455	-0.43943	-0.93552	-0.42949	-0.95752	0.52051	0.54138	0.034716
-0.83518	0.35092	0.1076	-0.63671	0.52272	-0.52158	-0.74469	0.55376	0.78188	0.9743	-0.32815	-0.74693	0.44332	0.36857	-0.85672	0.69068	-0.046465
-0.79199	-0.59039	-0.51509	-0.088669	0.044712	-0.19229	-0.50877	-0.73702	0.12725	0.95056	0.72777	-0.59954	-0.41262	0.075966	-0.28662	0.50141	0.74037
-0.96975	-0.41567	0.67457	-0.090129	0.72711	0.20872	0.06273	0.65724	0.73995	0.17814	-0.21354	-0.54702	-0.35661	0.34063	-0.038075	-0.44424	-0.42915
0.87296	-0.13063	0.3256	0.22923	0.20893	-0.24458	0.57259	0.54669	-0.4611	0.56634	0.94837	0.51798	-0.43519	-0.9778	0.44644	-0.2679	-0.63782
-0.18643	0.16772	-0.25243	0.30958	0.4479	-0.38081	-0.10081	0.8755	-0.23364	0.61077	0.81049	0.13459	0.28408	-0.19522	-0.66606	-0.38338	-0.97242
0.15754	-0.86267	-0.30753	-0.45967	0.35062	0.62982	0.082469	-0.22438	0.1141	0.58669	-0.08084	0.34271	-0.67225	0.82313	0.63659	0.15668	0.0031966
-0.79927	-0.0413	0.045694	0.98009	0.092405	0.82711	0.18399	-0.24342	-0.19606	-0.028077	0.55239	0.23885	0.031675	-0.8626	0.46894	0.52191	-0.79175
-0.15771	-0.018739	-0.34409	0.12823	-0.76832	-0.17624	-0.23012	-0.47376	-0.51151	0.94887	-0.94547	0.60531	-0.31134	-0.62224	-0.2492	0.013048	0.07492
0.0015728	-0.10126	0.39537	-0.22571	-0.57316	0.0039169	-0.093187	-0.72195	0.2247	0.31775	-0.15626	-0.74024	-0.73491	-0.3422	0.84191	0.60887	0.39049
-0.61753	0.03298	-0.74325	0.1694	-0.73863	0.34296	-0.72892	0.6065	0.24872	0.74283	0.0082934	0.16273	-0.79701	-0.21685	0.46612	0.21203	0.44592
-0.36506	-0.32521	-0.084933	0.00070771	-0.59691	0.81557	-0.07154	-0.0077905	-0.22062	0.72048	-0.24853	-0.19519	-0.13841	-0.58749	-0.80669	0.12423	0.47667
0.084202	-0.1576	-0.5165	0.40429	-0.14698	-0.23823	-0.99771	-0.43425	-0.63387	0.8772	0.72443	0.37442	0.22232	0.28903	0.18342	0.41435	-0.99866
0.15085	-0.47197	0.40475	-0.36941	0.52617	0.96973	-0.093498	-0.64924	-0.23931	0.30751	-0.19624	-0.22155	-0.16814	0.35301	0.38816	0.28147	-0.56452
-0.065015	-0.043696	0.58258	0.76463	-0.088672	-0.16586	0.80992	0.76981	0.78667	0.66393	0.068259	-0.5402	-0.049788	0.54624	-0.082763	0.0064065	-0.65346
-0.25102	-0.53558	-0.41714	0.097	0.17579	-0.29827	0.26908	-0.34193	-0.59657	0.82559	-0.3197	-0.45874	-0.11384	-0.0034732	-0.08802	0.34574	-0.12492
-0.089478	0.024266	0.90731	-0.42334	-0.37842	-0.66205	-0.28302	-0.91585	0.76453	-0.20062	0.34294	-0.97512	-0.36265	0.48932	0.38939	0.56759	0.084163
-0.010726	-0.36969	-0.56305	-0.86466	0.016329	-0.3658	0.012495	-0.19313	-0.80695	0.79812	0.31793	0.34223	-0.59972	0.50907	0.66383	-0.53297	-0.72882
-0.92005	-0.014495	0.098928	0.03297	-0.83885	0.51117	-0.063116	0.32705	-0.0010766	0.85863	0.74843	-0.55084	0.21873	0.51076	0.012083	0.88458	-0.32416
0.095665	-0.23362	0.037654	-0.31911	0.49894	0.5816	-0.63415	-0.22154	-0.31885	0.43211	-0.86846	0.52652	-0.19063	0.92265	0.15956	0.34392	-0.24408
-0.037708	-0.10748	0.095954	-0.47355	0.44079	0.53961	0.53188	0.3913	0.83929	0.11568	0.65012	-0.13459	-0.023191	0.51432	0.16513	0.20147	-0.59411
0.28454	-0.3396	0.67751	-0.56134	-0.091408	0.46828	0.26795	0.048807	-0.46631	-0.40811	0.56128	0.56327	-0.41786	-0.073956	0.95518	0.82951	-0.1246
0.25432	0.089248	0.35889	-0.042979	-0.16053	-0.068	-0.61994	0.44453	0.54368	0.42384	-0.25845	0.10108	-0.4703	-0.18227	-0.18086	0.21642	0.50234
0.20624	-0.54564	0.17548	0.051829	0.88801	-0.77771	-0.53163	0.18423	-0.041959	0.61424	0.29435	-0.18746	-0.72082	-0.64761	0.57344	0.3814	0.40125
-0.31843	-0.045729	0.096645	-0.46031	-0.89171	0.076394	-0.51018	0.93086	0.75604	-0.28773	0.94875	0.71679	-0.12446	-0.28257	-0.42831	0.56724	0.46271
-0.76325	-0.81128	-0.0035077	0.42204	-0.9102	0.53315	0.54747	-0.0084195	-0.87585	0.84929	0.7727	0.75391	-0.65921	-0.79791	-0.34617	-0.65499	0.20248
0.56143	-0.37875	0.20115	0.47583	0.041328	-0.15915	-0.37975	-0.62139	-0.039635	0.49523	-0.066064	0.38917	-0.87005	0.42948	0.45318	-0.73894	-0.34442
0.39419	0.12514	-0.42921	0.098726	-0.095488	0.3662	0.89715	0.60986	-0.017103	0.61475	0.28679	0.21145	-0.20414	-0.53629	-0.59403	-0.55428	-0.35442
-0.5033	-0.30657	0.12978	-0.8841	0.27611	0.80802	0.78232	0.077238	-0.20064	-0.58165	0.24264	0.0016939	-0.71637	0.92306	0.69149	-0.35164	-0.43284
-0.038304	-0.59421	-0.47081	0.31747	0.49384	-0.64568	0.2088	0.29406	0.9721	0.40563	0.93433	0.4054	-0.71423	-0.023657	0.39536	0.36364	0.54898
-0.62471	-0.14287	-0.44238	-0.69281	0.023199	0.59865	-0.30245	0.6729	-0.76766	-0.11579	0.036603	0.35025	-0.51041	0.011996	0.99073	-0.20945	-0.91464
-0.67676	-0.5168	0.32327	0.29553	0.46735	-0.54373	0.17845	-0.044705	0.92664	0.027253	-0.38166	-0.048987	-0.27411	0.31733	0.13136	-0.24662	-0.57298
-0.35997	-0.79727	0.69968	-0.092335	0.73372	-0.043199	-0.83783	-0.42772	0.6282	0.45523	0.93108	0.13579	-0.47159	0.92341	0.62169	0.49783	0.030749
-0.69781	-0.5548	-0.015994	-0.20669	-0.52137	0.50241	-0.274	-0.77321	-0.77779	0.73277	0.16946	-0.012906	-0.32623	0.56752	0.29512	-0.0069191	-0.39581
-0.067007	-0.018163	0.36307	0.048683	0.58428	-0.29131	0.97945	-0.20059	0.77799	0.016185	0.9976	0.4922	0.065482	0.25765	0.39182	0.98439	-0.26856
-0.98381	-0.80121	-0.15707	-0.27822	0.16307	0.85246	0.36415	0.35818	0.043178	0.43245	0.09778	0.78018	-0.54705	0.71331	0.49351	0.1241	-0.1049
-0.29044	0.081225	-0.66573	0.29121	-0.88332	0.83355	0.018071	-0.32679	0.51634	-0.26173	0.60951	0.43666	-0.60944	-0.91983	0.28174	-0.040851	0.014802
0.16856	-0.39002	-0.51635	-0.37563	-0.59414	-0.74888	0.2381	-0.84858	0.92033	-0.33255	-0.95521	-0.51014	-0.27393	-0.12624	0.33137	0.34103	-0.27683
0.15061	0.24619	-0.44845	-0.35101	-0.2314	-0.037821	0.37557	0.86005	0.82693	-0.52743	0.27989	-0.57564	-0.79716	-0.24778	0.81431	0.45778	0.38261
0.7511	-0.42818	0.53303	-0.80456	0.95604	-0.23922	0.5329	0.80456	0.33923	0.34803	-0.47622	0.38862	-0.469	-0.56412	-0.29592	-0.56528	-0.11844
0.91775	0.022203	0.55393	-0.43348	-0.3209	0.1703	-0.51175	0.71331	-0.3402	0.69432	-0.27177	0.13053	-0.54268	0.47458	-0.32272	-0.41322	0.18677
0.40033	-0.98765	0.78766	-0.44291	-0.27609	-0.046371	-0.77547	-0.75644	0.61683	-0.96841	0.73009	0.15818	-0.013967	-0.95215	-0.28961	-0.33507	-0.81479
-0.74476	-0.1987	-0.33188	-0.77677	-0.31959	0.34824	0.48689	-0.80979	0.80771	0.28211	0.67941	0.34005	-0.30062	0.57949	0.33498	-0.45314	-0.86105
0.76561	-0.51622	0.038138	-0.30408	0.87873	0.0075938	-0.12448	0.791	0.99077	-0.43417	-0.50888	0.39099	-0.21581	-0.50209	-0.088344	0.054896	-0.21466
-0.50295	-0.36365	0.82807	0.29759	-0.079461	0.37068	-0.077611	-0.25976	0.4107	0.28287	-0.19105	0.27257	-0.31871	0.8699	0.20098	-0.09582	-0.51861
0.73823	-0.92878	0.87164	0.65736	0.46014	0.12654	0.85564	0.047479	-0.68306	0.54405	-0.15032	-0.85393	-0.13688	0.63551	0.41281	0.55253	-0.3696
-0.67075	-0.29253	-0.067929	-0.2471	0.31755	0.5786	0.32836	-0.90041	-0.35741	0.13566	0.36972	-0.80482	-0.62247	0.80014	0.34765	-0.37978	-0.26265
0.019651	0.18837	0.47991	-0.70909	0.79326	0.30786	-0.26628	-0.70399	0.40256	0.62753	0.75512	-0.13924	-0.55956	0.59248	0.4664	0.19383	0.037433
-0.52837	-0.23961	0.30406	-0.21393	-0.042903	-0.89027	-0.49883	0.20681	-0.47594	0.90184	-0.24748	-0.48584	-0.12354	-0.6855	-0.69973	0.42894	0.58405
-0.050369	0.080461	0.4325	0.43448	0.63727	0.30907	0.84986	-0.78006	0.63518	0.15275	0.37765	0.10559	0.27049	-0.090371	-0.97939	-0.1187	-0.48636
-0.82922	-0.91805	-0.52829	0.46484	-0.69484	0.13409	0.13032	-0.99426	0.89793	0.20626	-0.099955	-0.81512	-0.28879	-0.12478	0.53078	0.83084	0.15612
-0.19665	-0.46468	0.53501	0.57145	0.93252	0.69939	0.20052	-0.31608	-0.037222	-0.74734	0.081655	0.69184	-0.7226	0.039276	0.75801	0.54003	0.34316
-0.77728	-0.12964	0.055592	0.039614	0.19941	0.13968	0.95774	0.15545	-0.28338	0.76419	-0.38873	0.77741	-0.34489	-0.51175	0.5298	0.98837	0.41675
0.97625	-0.7676	0.083103	-0.61197	0.67632	-0.15113	-0.50774	-0.88421	-0.34369	-0.013681	-0.32578	0.32671	-0.33538	-0.52512	-0.23626	-0.65659	-0.59918
-0.85562	-0.57901	0.59577	0.69394	-0.050175	0.44505	-0.58772	0.84146	-0.0068091	0.17917	0.81349	-0.31637	-0.74302	-0.37434	0.16293	0.26617	0.71354
-0.78141	0.16565	-0.099128	-0.34517	0.36982	-0.019123	-0.82305	0.55568	-0.9985	-0.29753	-0.56399	-0.72417	-0.78221	-0.86886	0.57397	0.85184	0.97292
0.44209	-0.95612	0.17983	0.39834	0.29542	0.77057	-0.069315	-0.78909	-0.10536	0.14553	0.45415	0.40204	-0.28639	-0.82621	-0.35962	-0.013219	0.090518
-0.34223	-0.42628	-0.5077	-0.15541	-0.79797	0.0064282	-0.41807	-0.56472	-0.26114	0.67467	-0.48949	0.43826	-0.35706	-0.51105	-0.28009	0.28055	0.40731
-0.23118	0.019552	0.74546	-0.80891	0.75614	-0.33071	0.4845	0.41007	-0.46004	0.94128	-0.75124	-0.19034	-0.5731	0.73673	0.40091	-0.090217	-0.14542
-0.7422	-0.53877	0.65423	-0.30665	0.36355	0.71973	0.28143	0.080235	0.97386	-0.61682	0.4075	-0.1707	-0.52445	0.82422	0.98506	0.10044	-0.63344
-0.20664	-0.67375	0.26695	-0.10715	-0.28595	0.069626	0.54982	0.001014	-0.38266	0.32989	-0.2589	0.43006	-0.12682	-0.75896	-0.16692	0.627	0.26006
0.34626	-0.51631	-0.58175	-0.79751	0.64096	0.32966	0.55471	0.1132	-0.2296	-0.15806	0.07525	-0.75307	-0.38601	-0.27004	0.16793	0.29962	0.10241
-0.19798	-0.64344	-0.65611	0.46716	0.73254	-0.92819	0.55701	0.9145	-0.043627	0.60496	-0.34486	0.11121	-0.36575	-0.15442	-0.16724	-0.4571	-0.34688
0.20346	-0.32664	0.38942	-0.62421	-0.19229	0.69273	0.15145	0.12011	0.4696	0.66531	0.80857	0.91333	-0.60908	-0.31825	-0.39791	-0.86729	-0.096472
0.64565	-0.98705	0.51133	-0.013854	-0.54296	-0.21622	-0.2549	0.67273	-0.30957	0.82859	-0.91484	-0.68408	0.082104	-0.077275	0.03939	0.51145	-0.45005
-0.2884	-0.50957	0.89792	0.15096	0.073452	-0.57996	-0.456	0.28867	0.25504	0.73237	0.28317	-0.085858	-0.63697	0.32062	0.43622	-0.47301	-0.41407
-0.94641	-0.398	0.83586	0.41318	0.00084264	0.26764	0.02998	-0.42787	0.19177	0.13465	0.01366	-0.46794	-0.60221	0.47917	0.93357	-0.10528	-0.59069
-0.88829	0.12319	0.075991	-0.0063786	0.53156	0.56264	0.28335	-0.052831	0.18969	0.098448	0.13291	-0.47352	-0.66265	0.58184	-0.050219	-0.17705	0.32967
0.50723	-0.58578	0.8848	-0.6264	0.66608	0.74339	0.15015	-0.16415	-0.10271	-0.62038	0.37087	-0.1759	-0.44786	-0.29451	0.025733	0.83617	0.88957
-0.45129	-0.038499	0.079269	-0.25054	-0.758	0.36699	-0.43083	0.12592	0.5617	-0.028094	0.26115	0.47954	-0.56915	-0.022375	0.21443	0.32517	0.34492
-0.86376	-0.26728	0.90596	0.94701	-0.95776	0.84654	0.92701	0.065708	0.58474	0.022118	0.077406	0.40038	-0.33783	-0.33428	0.28323	0.76819	0.3908
0.44393	0.29434	-0.10712	-0.57182	0.30751	0.6354	-0.013135	0.362	-0.24317	0.25554	0.36096	0.00033886	-0.99756	0.62129	0.17715	-0.47027	0.31427
-0.79136	-0.58877	0.068663	-0.30228	0.66357	-0.13513	-0.7169	0.85989	0.85661	-0.081816	-0.15251	0.33717	-0.16352	-0.58522	-0.35654	-0.69001	-0.80117
0.83998	-0.059485	0.62422	0.085723	-0.77259	0.46091	-0.050973	0.17872	0.086569	0.79581	0.94638	-0.14303	-0.042489	0.95464	0.71262	0.60562	-0.6986
0.1429	0.010654	0.94909	-0.23632	0.20187	0.87184	-0.75523	-0.79663	0.38666	-0.33601	-0.473	0.12482	-0.39016	0.45317	0.49302	0.30174	-0.27412
-0.95399	-0.54597	0.15415	0.76118	0.033369	0.053077	0.19172	0.11843	-0.47543	0.58682	0.2195	-0.44585	-0.034855	-0.44582	0.056043	-0.27538	-0.9934
-0.36978	-0.96296	0.25185	-0.75954	0.77295	0.82186	0.69561	0.050183	0.2755	-0.491	-0.16745	-0.88552	-0.65484	-0.27938	-0.27182	-0.97612	-0.27084
-0.16979	-0.34489	-0.8919	0.59796	0.78756	-0.15507	0.095002	0.25019	-0.31748	0.96932	-0.56273	-0.093055	0.078561	-0.65579	-0.032413	-0.016932	-0.92804
0.050301	-0.22241	0.31486	0.60859	0.41402	-0.60313	-0.084376	-0.43895	0.96178	0.015853	-0.06011	-0.0042714	-0.51882	-0.39176	0.78071	-0.077964	-0.60598
0.14982	0.21429	-0.4727	-0.27043	0.46781	0.49814	-0.14323	-0.24941	0.32473	0.098865	0.47132	-0.19612	-0.58195	-0.028992	-0.1649	-0.6806	-0.13251
0.57782	-0.95587	0.94598	0.076128	-0.93826	-0.082455	-0.4162	-0.086052	-0.31567	0.99786	0.064154	0.022959	-0.21834	-0.23455	-0.46792	0.031742	0.19067
-0.25612	-0.26381	0.54766	0.30338	-0.4156	0.49927	0.27974	-0.8572	0.22731	0.64347	0.32303	0.032449	0.18509	-0.17657	-0.92804	0.33486	0.041913
-0.42263	-0.30294	-0.3669	-0.38149	0.41872	-0.08677	-0.15675	0.28102	0.0011973	-0.16379	-0.65034	-0.86273	-0.37962	-0.48225	0.96604	0.39324	-0.59425
0.81763	-0.22661	-0.003613	-0.58058	0.049524	0.73178	0.35499	-0.018521	0.83609	-0.070929	0.52073	-0.40961	-0.52096	0.95096	-0.064116	0.06513	0.40351
-0.29171	-0.55079	-0.086838	-0.61145	0.65712	-0.709	-0.71046	0.38283	-0.6202	0.46989	-0.41303	-0.69949	-0.75899	0.18527	0.96659	0.9609	0.68627
-0.56866	-0.73507	-0.52987	-0.77876	0.068838	0.38369	0.95687	-0.19899	0.22502	0.20632	0.046727	-0.62001	0.17051	0.55402	-0.36208	-0.21406	-0.87412
-0.28976	0.093489	0.88937	-0.080148	0.28904	-0.29192	-0.2024	0.36393	0.32242	-0.27078	-0.10552	-0.49098	0.30707	-0.2974	-0.43619	0.48468	-0.46636
0.25506	-0.37982	0.68624	-0.090405	0.69087	0.86283	0.72148	0.19492	-0.2432	-0.35213	0.30529	0.63519	-0.78705	-0.83217	-0.41969	-0.93441	0.20839
-0.16727	-0.32913	-0.41482	-0.63242	0.29851	-0.41872	0.18239	-0.87844	-0.17409	0.43935	-0.52686	-0.17685	-0.56881	0.24869	-0.36625	-0.099552	0.56431
0.58115	-0.28693	0.78512	-0.2786	-0.12108	0.82956	-0.37793	0.3645	-0.82688	0.21678	-0.084662	-0.67244	-0.30159	-0.44915	-0.29806	0.48425	0.52281
0.58201	-0.74752	-0.51216	-0.50306	0.96796	-0.32717	-0.62393	-0.10458	0.055057	0.48538	-0.67846	-0.41772	-0.42666	-0.59955	0.5764	0.043622	-0.47902
-0.090893	-0.76568	0.56476	-0.2129	0.12685	0.24351	-0.054629	0.39487	0.036477	0.0033486	-0.93761	0.44961	-0.11463	-0.30348	0.049875	-0.37908	-0.94819
-0.44359	-0.4568	-0.01838	-0.20621	0.55474	-0.10513	0.3266	0.94962	0.26694	-0.53966	0.58335	-0.082085	-0.54035	-0.7743	0.43984	0.66414	0.43634
-0.13873	0.40523	0.057133	0.23603	-0.27544	0.52767	-0.3208	-0.41765	0.043611	0.059437	0.098139	-0.67673	-0.36395	-0.55009	0.69889	0.93624	0.23233
