# Supplementary material for: Distinct cellular states determine calcium signaling response
Source: Mol Syst Biol. 2016 Dec 15;12(12):894. doi: 10.15252/msb.20167137 (PMC5199124; doi:10.15252/msb.20167137)
Supplement: Supplementary file 6 — Source Data for Figure 3 [file MSB-12-894-s005.zip › parameterDistributionGroup/parameterDistribution193.csv]

-0.93116	0.21745	-0.68754	-0.68238	0.7385	0.089438	0.56129	-0.092262	-0.61637	-0.65487	0.39864	-0.38194	0.15797	0.51239	-0.33111	0.76057	0.26431
-0.58661	0.030149	0.61493	0.8842	0.42302	0.54912	-0.862	0.79752	-0.34777	0.16294	0.051523	0.18833	0.29121	0.2318	-0.45476	0.34479	-0.19925
-0.89421	0.018191	0.80246	0.60726	0.51917	-0.019729	-0.22867	0.56027	-0.73315	-0.66271	-0.65277	0.049883	0.43355	0.40863	-0.6266	0.58498	-0.22534
-0.13896	-0.064718	0.38076	0.33207	0.86761	0.084215	0.15453	0.44344	-0.16065	-0.31658	0.01508	0.074259	0.010477	-0.51095	-0.84759	0.11598	0.19644
-0.79165	-0.20236	0.72619	-0.10108	0.30237	-0.45165	-0.47805	0.4147	-0.52945	-0.90374	-0.72353	0.14401	-0.57533	-0.36945	-0.095285	0.23386	0.70753
-0.60445	0.1057	-0.12774	0.50668	0.98475	-0.22122	0.068866	0.11309	0.17116	-0.63167	-0.58164	-0.95776	-0.42911	0.35268	0.21329	0.27933	0.19666
-0.88234	0.11432	0.54935	0.52299	-0.073428	0.16404	-0.11075	0.87119	-0.33384	-0.93174	0.42598	0.68466	-0.011527	0.045949	-0.072078	0.69995	0.070168
-0.080335	0.26719	0.37048	-0.32443	0.73598	0.24466	-0.13551	-0.17783	-0.50367	-0.94616	0.20764	-0.11396	0.042849	0.30459	-0.86132	-0.98233	-0.5421
-0.18309	0.41751	0.82307	0.65068	0.25989	0.60501	0.98394	0.92633	-0.75201	-0.95461	0.58057	-0.45759	-0.019483	0.35999	0.19221	0.73386	-0.19363
-0.10668	0.071202	0.11125	-0.6567	0.79184	-0.23521	0.52026	0.75366	-0.26532	-0.96319	0.66885	0.62544	-0.41846	0.074685	0.46256	0.4339	0.23313
0.31544	-0.027426	0.55527	-0.58826	0.68815	0.086051	0.35528	0.84169	0.06641	-0.56927	-0.75296	-0.85606	-0.27649	0.24546	-0.35457	-0.2382	0.056038
-0.26337	-0.071184	0.56679	0.36284	0.5698	0.27826	-0.12179	0.36738	0.16	-0.44898	0.29241	-0.50618	-0.42162	0.56166	0.135	0.42589	0.38339
-0.57386	0.23335	0.43233	0.47866	0.63095	0.69218	0.73121	0.14126	-0.7081	-0.58191	0.17636	0.89622	0.21078	0.80243	-0.88991	0.86889	0.56655
0.34149	0.056112	0.76169	0.34257	0.84503	0.033776	-0.24268	-0.26797	0.49165	-0.73818	0.14465	0.59849	0.055535	0.95198	-0.7551	0.69642	0.46885
-0.82826	0.053181	0.49992	0.060475	0.065658	-0.26449	-0.44064	0.62879	0.25976	-0.77624	-0.028276	0.083017	-0.069785	0.049533	-0.2802	0.12587	-0.018156
-0.48359	0.17598	0.40215	-0.14046	-0.13459	-0.051005	-0.46023	0.89921	0.27222	0.31716	-0.69703	-0.67641	0.32025	0.49596	-0.73545	0.23033	-0.32614
0.61252	0.37014	0.91815	-0.3336	0.88685	-0.38612	-0.17089	-0.073403	-0.45814	-0.99789	-0.31144	0.1774	-0.19461	0.20132	-0.69271	-0.58681	-0.29128
-0.19205	0.18988	0.71889	0.17655	-0.03421	0.03133	0.9826	0.81143	0.17998	-0.15064	-0.058602	-0.17631	0.31381	0.70222	0.051911	0.83587	-0.56171
0.17122	0.18509	0.27165	-0.41188	0.93195	-0.68835	-0.2114	0.42552	-0.14936	-0.89014	0.44257	0.68533	-0.49228	-0.6726	0.095601	0.3487	0.7861
-0.40048	-0.14283	0.95061	-0.020882	0.02703	0.11421	-0.19908	0.25983	0.25994	-0.25697	-0.19495	-0.37878	0.61793	0.86016	-0.88159	0.78822	-0.059125
-0.25126	0.18305	0.59341	-0.044622	0.25001	-0.68905	-0.078727	0.06352	0.29993	-0.03153	0.76957	0.91875	-0.12877	0.70321	0.037238	0.27474	-0.099707
0.089882	0.068651	0.96421	0.30324	0.70554	-0.59912	0.82816	-0.34039	0.30807	-0.43625	-0.50628	-0.32623	-0.63486	0.60888	0.054483	0.17626	0.55924
-0.51982	0.18111	0.49566	0.27967	0.2662	-0.0676	0.84335	0.16748	0.61667	-0.66993	0.16269	-0.269	0.13081	0.99658	-0.17208	0.48214	-0.1571
-0.81516	-0.091185	0.31407	0.45687	0.58395	-0.62856	0.34911	0.85868	-0.31617	-0.35832	-0.067864	0.54941	-0.49188	-0.71726	-0.18834	-0.25302	0.17257
-0.36856	-0.080036	0.31345	0.19975	0.93676	0.050232	0.27489	0.41798	-0.50517	0.35011	0.54924	0.54544	0.45303	0.60072	-0.97347	0.62256	-0.17051
0.20782	0.23568	0.66031	-0.037619	0.44291	0.39793	0.68642	-0.065554	0.071268	-0.73432	0.91287	0.3105	0.036239	0.83908	-0.90759	-0.10048	0.00212
-0.63383	0.20412	0.72928	0.84866	-0.13493	0.50284	-0.45673	-0.20389	-0.47017	0.18028	0.78196	0.83027	-0.19099	0.68031	-0.30825	0.38472	0.26811
-0.42489	0.46612	0.96188	0.8571	-0.26258	0.35055	-0.6233	-0.18455	-0.40821	-0.47693	0.65456	0.32112	0.16152	0.74522	-0.29256	0.80579	0.17992
-0.29381	0.16558	0.16828	0.57841	0.59798	0.16168	0.52804	0.22609	0.61507	-0.75678	-0.40877	-0.65172	-0.24665	0.093348	-0.59565	-0.3402	0.053058
-0.12561	-0.00077791	0.55059	-0.29741	0.96088	-0.16969	0.2077	0.10895	-0.86872	-0.96861	0.38606	0.049721	0.36055	0.16993	-0.89842	0.4076	-0.16435
0.42591	0.27413	0.13873	-0.82995	0.94913	-0.0087986	-0.06631	-0.036958	-0.47	-0.477	-0.056273	0.044261	-0.30898	0.56458	0.25929	0.78935	0.67111
-0.78929	-0.049177	-0.072272	-0.017851	0.65912	-0.43815	-0.79738	-0.2979	0.36293	-0.53284	-0.10449	-0.16814	-0.12015	0.67166	-0.73059	-0.73385	-0.46176
-0.36418	0.08037	-0.097803	-0.17931	0.67578	0.38476	0.77347	0.18734	-0.25332	-0.24921	0.19949	0.066222	-0.4357	0.58543	0.094946	0.53764	0.56699
-0.98057	-0.21591	0.86397	0.060331	-0.33794	-0.13786	-0.65914	0.93483	0.18775	-0.16298	-0.32144	-0.30889	0.094366	0.25852	-0.61491	-0.11727	-0.28116
-0.4292	-0.0068142	0.92305	-0.075468	0.10497	-0.37975	-0.20344	0.19975	-0.19314	0.28821	-0.17414	0.24061	-0.17872	0.21054	-0.73782	-0.44297	0.012483
-0.25179	0.10407	0.6607	0.22513	0.48944	0.2272	-0.029537	0.014143	0.11961	-0.81286	-0.20943	-0.3652	0.25511	0.66014	-0.73875	0.14148	-0.13937
-0.24474	-0.013785	0.75442	-0.88078	0.46511	-0.75533	-0.34315	0.39621	-0.33085	-0.78612	-0.39678	-0.9872	-0.17185	0.70496	-0.083792	-0.36422	-0.53255
-0.84903	-0.049593	0.47745	0.34248	0.0076999	-0.3671	-0.11696	0.33693	0.7451	-0.37505	-0.75237	0.20547	-0.03108	0.78835	0.0090079	0.26577	-0.28968
-0.60116	0.16376	0.34047	0.15618	-0.15547	0.76392	0.020805	0.59778	-0.43465	-0.4144	-0.094942	-0.76055	-0.13622	-0.12832	-0.20866	0.2978	0.11391
-0.08323	0.33852	0.52583	0.44024	0.31524	0.84734	-0.27042	-0.15821	-0.66595	-0.7988	0.26522	0.30736	-0.42139	0.3795	0.27448	-0.30567	-0.27508
-0.85906	0.26652	0.056288	0.626	-0.21793	0.83652	-0.71647	0.066934	0.08122	-0.63513	-0.31858	-0.56374	-0.31971	0.31266	-0.26737	-0.49109	-0.33478
-0.22908	0.10384	0.6112	0.36598	0.4468	0.62794	-0.48177	0.73494	-0.58712	-0.47539	0.86425	0.167	0.34687	0.23194	-0.53122	0.11634	-0.63687
-0.8611	-0.11573	0.47919	0.27193	0.12877	-0.322	0.27734	0.9679	0.24118	-0.39359	0.034553	-0.13536	0.043238	0.33807	-0.16925	0.2228	-0.41266
-0.7324	0.059928	-0.27851	0.33342	0.50997	0.37738	0.75851	0.13855	0.42253	-0.84783	0.56171	0.19871	-0.077268	0.42489	-0.42537	-0.34	-0.34618
-0.44603	0.11105	0.70025	0.63549	-0.23006	-0.042231	0.65619	0.70896	0.8126	-0.64011	-0.67145	-0.52355	-0.55241	-0.51363	-0.14374	-0.37457	0.16914
-0.55221	-0.068593	0.33615	0.63346	0.4973	-0.060302	-0.86323	0.84019	0.17794	-0.78416	-0.89834	-0.96728	-0.35528	-0.68435	-0.52229	0.39437	0.77277
0.10357	-0.21434	0.87483	-0.70626	0.85788	-0.30327	-0.6041	0.10116	-0.96292	0.11851	-0.17703	0.59394	-0.023754	0.71714	-0.55156	0.90016	0.68574
-0.28144	0.37987	-0.25331	-0.96919	0.66409	0.52329	0.63317	0.74037	-0.89634	-0.64769	-0.57915	0.71179	-0.13487	0.29835	-0.3055	0.63284	0.3448
-0.54362	0.20422	0.72829	-0.22122	-0.20536	-0.34607	-0.43832	-0.024489	-0.29602	0.20184	-0.95706	0.13928	-0.13165	0.41263	-0.5244	-0.27447	-0.2047
-0.78566	-0.016119	0.71933	-0.066258	-0.03431	-0.25089	0.35035	0.075651	0.079923	-0.76039	-0.39884	-0.15189	-0.16236	0.5052	-0.61325	0.66986	0.77632
-0.12866	0.16397	0.088533	0.69572	0.94034	0.030113	-0.53537	-0.2845	0.7846	-0.85065	-0.77215	-0.119	-0.11623	0.61699	-0.73342	0.2691	0.5384
-0.74962	0.0090574	0.39649	0.84909	0.40354	-0.12654	-0.17705	0.78286	0.47566	0.083887	-0.57772	0.43168	0.50514	0.38526	-0.97335	0.67635	-0.20466
0.038334	0.035932	0.9888	0.81901	0.5101	0.044205	-0.10775	-0.056023	0.40802	-0.15103	0.64539	0.27211	-0.27324	0.56179	-0.2275	0.03114	0.13205
-0.76429	-0.25107	0.48746	0.60834	0.43104	-0.50372	0.60607	-0.1625	0.48578	-0.52855	-0.21513	0.74283	-0.61697	0.47782	0.059667	0.69073	0.9651
-0.64564	-0.042511	0.096551	0.65831	0.79487	0.16696	0.2071	0.36977	-0.035237	0.15765	0.68707	-0.37552	0.3374	0.36548	-0.67452	0.50186	-0.10763
-0.94633	-0.19841	0.37639	-0.4458	0.049605	-0.2481	-0.32197	0.41393	0.24134	-0.96005	0.69321	-0.26378	0.35355	0.87452	-0.51788	0.83211	-0.069639
-0.88114	-0.0075723	0.94516	0.28805	-0.28503	0.14837	-0.17744	-0.33048	-0.26415	-0.38934	-0.86484	-0.94597	-0.11169	0.51002	-0.65163	-0.096172	0.32786
-0.52688	-0.12775	0.93381	-0.14324	0.27982	-0.63716	-0.64409	0.38456	0.052886	-0.38698	0.27598	-0.24189	0.091019	0.70217	-0.34467	0.45102	-0.038484
-0.35583	0.01651	-0.017489	0.16027	0.96337	-0.33208	0.77236	0.8364	0.56349	-0.47052	-0.80495	0.38183	-0.11693	-0.34423	-0.85323	0.22759	0.65137
-0.34133	0.02099	0.59457	0.14057	0.83396	0.11802	-0.48446	-0.014385	-0.80533	-0.7588	0.26146	0.17421	0.46923	0.42811	-0.89159	0.36749	-0.38853
-0.71553	0.26616	-0.35954	0.72135	0.52585	0.94651	-0.90888	0.028261	-0.26505	-0.57662	0.27031	-0.12265	0.29433	0.54081	-0.28588	0.87768	-0.25842
-0.53365	0.057095	0.19182	0.2611	0.63027	-0.099784	0.46155	0.5325	-0.072564	-0.68512	-0.46115	0.44799	0.14164	-0.12862	-0.19782	0.60521	-0.0076286
-0.76444	-0.0057293	-0.036212	0.72812	0.89143	0.20053	0.094831	0.97725	0.41488	-0.62454	0.18769	0.52127	0.33572	0.37198	-0.73149	0.20234	-0.2238
-0.23381	-0.16364	0.94159	-0.031809	0.35197	-0.38417	-0.58986	0.65168	0.19592	-0.67521	-0.2176	-0.72957	0.13075	-0.048695	-0.59257	0.39901	0.16245
-0.74501	0.068325	0.54298	-0.16771	0.17495	-0.37213	0.50856	-0.076568	-0.27496	-0.50834	0.70785	0.18213	0.38631	0.19313	-0.9218	0.77096	0.16357
-0.8294	0.018426	0.72122	0.78781	-0.30947	0.48839	0.27855	0.97389	0.61692	-0.58953	-0.2885	-0.16649	0.0083928	0.51105	-0.29469	-0.037456	-0.24578
-0.89166	-0.13551	0.25476	-0.42749	0.37362	0.36696	-0.21901	0.63565	-0.67769	-0.66512	-0.087791	0.68888	0.30781	0.47854	-0.76028	0.2922	-0.31245
-0.25987	-0.014302	0.83594	0.16606	0.38115	0.60562	0.67407	0.53251	-0.5058	-0.31428	-0.36568	-0.38367	-0.043622	-0.098132	-0.63145	0.30873	0.65149
-0.53402	-0.098375	0.31421	-0.26446	0.59431	0.41748	0.84938	0.88662	-0.27434	-0.96665	-0.42093	0.73178	0.76288	0.5931	-0.70445	0.95689	-0.39258
-0.92368	-0.11823	0.12158	0.18312	0.67146	-0.6325	0.20729	0.43552	0.50725	-0.19683	0.20889	0.20311	0.70234	0.91063	-0.64937	0.84106	-0.39242
0.48489	0.16869	0.8176	0.9825	0.56543	0.44079	-0.56708	0.86632	0.61975	-0.30105	-0.40852	0.015032	0.027399	-0.079824	-0.5164	-0.40849	-0.55319
-0.8387	0.097202	0.18965	0.55423	0.18354	-0.40196	0.72605	0.4514	0.6203	0.034742	0.035326	-0.098626	0.46979	-0.27666	-0.78161	0.64125	-0.020078
-0.53217	0.11125	0.67957	0.84947	0.43997	-0.010167	0.56306	-0.059843	0.34668	-0.67882	-0.98218	-0.62792	0.23466	0.75762	-0.32378	0.88649	0.24525
0.039623	0.17977	0.61085	-0.092155	0.94125	-0.53869	-0.21143	0.32074	-0.27407	-0.9508	0.33644	0.15414	0.061519	-0.71195	-0.98499	-0.19479	0.046684
-0.27037	0.14771	0.63156	0.38708	0.058327	0.4351	0.28322	0.476	-0.10843	-0.31397	-0.84243	0.51283	-0.15869	-0.27499	-0.53084	-0.017697	0.012684
-0.17357	0.1053	0.69934	0.87957	0.59796	-0.31084	-0.45555	-0.011713	0.81566	-0.54843	0.13452	0.65392	0.43247	0.56796	-0.63356	0.99187	0.20246
0.29037	-0.061456	0.8429	-0.4225	0.74815	-0.056961	0.29688	0.12852	-0.69409	0.16494	0.22807	0.14305	-0.20303	0.37519	-0.55858	-0.094746	-0.0024167
-0.92704	0.075526	-0.34219	0.46336	0.54827	-0.23155	0.17168	-0.081573	0.48309	-0.53272	-0.2302	0.67129	-0.19506	0.35792	-0.41985	-0.31018	-0.27956
0.34793	0.29351	0.36348	0.044504	0.77664	0.31468	-0.68082	0.14492	-0.15323	0.00040603	-0.40121	-0.38253	-0.11274	-0.093255	-0.88344	-0.96695	-0.54753
-0.17554	0.15255	0.52079	0.21771	0.31221	-0.13106	0.30999	-0.0024647	0.45709	-0.24625	-0.21978	0.4118	-0.26442	0.5172	-0.19244	-0.2737	-0.18035
-0.1763	0.37405	0.081967	-0.36473	0.2452	0.87768	-0.57958	0.55474	-0.75142	-0.058207	-0.19021	-0.43348	-0.10461	0.037309	-0.61713	-0.44151	-0.2496
0.20148	0.028513	0.91004	0.31093	0.39386	-0.21655	0.20848	0.47687	0.40084	-0.27133	0.92092	-0.63035	-0.4305	-0.5046	-0.46358	0.1828	0.68329
-0.51355	-0.016392	0.65771	-0.10021	0.43324	-0.041668	0.3186	0.43455	-0.65432	-0.58322	0.49102	0.54649	0.36856	0.13767	-0.79618	0.075627	-0.50542
-0.16494	0.13742	0.17734	-0.05498	0.61927	0.49137	-0.81016	0.55377	-0.54567	-0.67743	0.49006	-0.64037	-0.4614	0.043001	0.039311	-0.56365	-0.36245
-0.91409	-0.045199	0.057743	0.40993	0.52409	0.14775	0.14008	0.65897	0.24437	-0.73492	0.36753	0.32466	0.041056	0.17347	-0.35577	0.17897	0.12479
-0.94939	0.12466	0.15901	-0.23215	0.10579	0.36893	0.40579	0.12076	-0.67731	-0.40969	0.4331	-0.14107	-0.1748	0.07687	-0.94344	-0.61945	-0.10652
-0.68745	0.010532	0.10537	-0.2701	0.88418	0.4325	-0.6814	0.082338	-0.97612	-0.61235	0.72301	0.13668	0.14855	0.97969	-0.50505	-0.35362	-0.60536
-0.40248	0.038956	0.6116	-0.19096	0.12703	0.14982	0.13014	0.33817	-0.13679	0.086346	-0.37043	-0.0085645	0.14871	0.44413	-0.57489	0.52973	0.27181
-0.26967	-0.033939	0.010091	0.046305	0.67433	0.84573	0.17275	0.77553	0.11364	-0.26685	0.67914	0.41973	0.53796	0.49177	-0.93244	0.80677	0.14988
-0.3906	0.0065819	0.6606	-0.19383	0.37243	0.021785	0.41778	0.27215	-0.46978	0.37893	0.9248	-0.11465	0.039553	0.61321	-0.6272	-0.076218	-0.067466
-0.34349	0.16622	0.98017	0.67665	-0.33923	0.34814	0.74562	0.4641	0.33254	-0.017878	-0.16613	0.090005	-0.037354	0.16077	-0.28145	0.37884	0.092106
-0.026431	0.11298	0.80815	0.36057	0.50695	-0.1643	0.28653	-0.15313	-0.038125	-0.17983	0.32874	-0.40239	-0.141	0.44894	-0.25194	0.70697	0.53515
-0.60488	-0.091971	0.79299	-0.23737	-0.15254	-0.43216	-0.26353	0.88853	0.28074	-0.57359	0.61865	0.93747	0.30668	-0.32457	-0.66746	0.96956	0.44902
-0.38949	0.19405	-0.39771	0.24991	0.96007	0.21294	0.76048	0.21561	0.67699	-0.13795	0.0023633	-0.19997	0.39382	0.93435	-0.94118	0.27452	-0.28408
0.29828	0.23268	0.30017	0.44201	0.86709	-0.4125	0.91674	0.57633	0.70134	0.30246	-0.96756	0.36925	0.3496	0.1397	-0.64587	0.468	-0.12252
-0.58767	0.23018	-0.062463	-0.32663	0.12714	0.003409	0.67766	0.1996	0.58111	-0.33261	0.7903	-0.22399	0.18424	0.918	-0.42891	0.6555	0.14676
0.20984	0.028642	0.86771	0.26224	0.76683	0.49249	0.2456	0.15235	-0.28283	-0.43554	0.34741	0.16522	0.29745	0.65373	-0.75747	-0.0042005	-0.43883
-0.42919	-0.0072005	0.96528	0.99639	0.18273	-0.22249	0.52713	0.46232	0.4302	0.35334	-0.28876	0.01562	0.32877	0.66662	-0.81385	0.10317	-0.43748
-0.05448	-0.063272	0.7336	-0.51425	0.61185	0.59242	0.38429	0.10965	-0.92974	-0.042316	-0.45576	0.78836	0.42342	0.6933	-0.84114	0.64294	0.096491
-0.57851	-0.092888	0.41651	0.40349	0.40694	0.31856	-0.33315	0.61539	0.17932	-0.74161	-0.028051	0.44877	-0.11522	0.034121	-0.60966	0.022717	0.2878
-0.19573	-0.081279	0.8704	-0.051123	0.31144	-0.011681	-0.11457	0.86815	-0.34994	-0.93656	0.48608	-0.30127	-0.27293	-0.60228	-0.36031	-0.13315	0.27373
-0.17567	0.22297	-0.36095	-0.15451	0.86835	-0.073014	0.89246	0.41807	0.3759	0.12399	0.034813	0.64342	0.029512	0.38043	-0.43238	0.5178	0.21954
0.015052	0.085865	0.52117	-0.14631	0.64342	0.14504	0.57272	-0.56506	-0.24804	0.12697	0.96387	-0.69892	-0.54928	0.54365	-0.99968	-0.30395	0.95251
-0.57443	0.11406	0.19933	0.08277	0.15237	0.69922	0.24943	0.70825	-0.18541	-0.46768	0.16595	0.56154	-0.080681	0.065721	-0.40673	0.80479	0.72229
0.24024	0.01009	0.82724	-0.65533	0.48559	-0.19355	-0.54924	0.29407	-0.12642	-0.66849	-0.66446	0.85557	-0.22953	0.89541	0.086836	0.043395	-0.38973
-0.66494	-0.054676	-0.11648	-0.17543	0.93821	0.23028	0.80967	-0.10013	-0.66697	-0.3869	0.14201	-0.043542	0.10383	0.8255	-0.60688	-0.12862	-0.54838
-0.24565	0.091326	0.43846	0.0058624	0.44831	0.0703	-0.49186	-0.17056	-0.094307	-0.65813	-0.69879	-0.28742	-0.10336	0.67758	-0.26373	-0.23705	-0.37508
0.29411	0.038367	0.72512	-0.54767	0.89602	-0.24552	0.44999	0.85439	-0.39212	-0.44873	-0.32182	0.070578	-0.017778	-0.32458	-0.50286	0.95536	0.94012
-0.20067	-0.11984	0.81181	-0.68752	0.62739	0.12834	0.38984	0.17276	-0.97688	-0.76466	0.39917	-0.21371	0.024944	0.48515	-0.8695	0.45976	0.71048
