# Supplementary material for: Distinct cellular states determine calcium signaling response
Source: Mol Syst Biol. 2016 Dec 15;12(12):894. doi: 10.15252/msb.20167137 (PMC5199124; doi:10.15252/msb.20167137)
Supplement: Supplementary file 6 — Source Data for Figure 3 [file MSB-12-894-s005.zip › parameterDistributionGroup/parameterDistribution194.csv]

-0.60042	-0.039653	0.95268	0.20771	-0.23165	0.91759	-0.98662	0.32645	-0.75642	-0.21064	0.78362	-0.57094	0.056236	-0.081816	-0.56723	0.22752	-0.13303
-0.35086	0.18288	0.18219	0.3556	0.37468	0.56687	0.27545	0.29362	0.39296	-0.86509	0.80077	-0.32026	-0.024746	0.39938	-0.072312	0.71503	0.062326
-0.27013	0.38289	-0.52562	0.47784	0.9923	0.88545	-0.39291	0.33033	0.37893	-0.73114	0.23023	0.31448	0.11536	0.12568	-0.67387	-0.46151	-0.78323
-0.24695	-0.13532	0.89674	0.98029	0.079315	0.58312	-0.28155	-0.072729	0.66019	-0.42625	0.19093	0.077383	-0.049953	-0.343	-0.76972	0.86233	0.90465
-0.34556	0.12639	0.83948	-0.24278	-0.094773	-0.52702	0.87704	-0.60688	0.7182	-0.34154	-0.64324	0.16582	-0.39728	0.82249	-0.44164	0.058299	0.41939
-0.57374	-0.26022	-0.15959	-0.4329	0.93772	0.26647	0.88591	-0.0516	-0.82585	0.20834	-0.0020991	0.35966	0.11159	0.74721	-0.12302	0.74102	-0.12202
0.14658	-0.25189	0.88901	0.36699	0.97394	-0.032424	-0.34285	-0.085895	0.1922	-0.61412	-0.66523	-0.38831	-0.51045	0.47343	-0.17039	-0.62672	-0.27255
-0.15622	-0.013973	0.16041	-0.75296	0.86267	0.095895	0.50217	0.90675	-0.37528	-0.87744	-0.80209	0.20038	-0.068327	0.31789	-0.038567	-0.067215	-0.58756
-0.27714	-0.0034367	-0.074773	0.70234	0.98904	0.056636	-0.32092	-0.35803	0.48048	-0.8172	-0.92455	-0.084375	-0.42091	-0.34368	-0.19444	0.037575	0.28398
-0.29658	-0.033602	0.95911	0.21372	0.19461	0.57773	-0.069288	-0.13927	-0.16951	-0.86098	0.60432	0.98175	-0.3874	0.67545	0.075277	0.67893	0.52531
-0.39032	0.096824	0.51987	-0.62975	0.2769	-0.13409	0.072277	-0.27981	-0.59521	-0.34339	-0.58037	0.040224	0.066778	0.3624	-0.20754	0.45318	-0.20218
-0.19711	-0.18029	0.24408	-0.81608	0.70324	-0.20729	0.57601	0.5142	-0.1626	-0.98314	-0.3404	0.32658	0.29599	-0.28715	-0.41933	0.80269	-0.19136
-0.73216	-0.058815	0.88976	-0.88237	-0.49238	-0.26995	-0.84271	-0.034412	-0.081764	-0.72698	-0.86763	-0.09007	0.26548	0.28024	-0.33144	0.50768	-0.39635
0.35303	0.2056	0.11247	-0.23997	0.95687	0.89939	0.99846	-0.68978	-0.33103	-0.63101	0.69087	-0.24552	-0.047436	0.23848	-0.73475	0.26488	0.21752
-0.072289	-0.15312	0.72498	-0.98236	0.61438	0.035458	0.14134	-0.28849	-0.63123	-0.50912	-0.93635	-0.62286	0.13034	0.36074	-0.80209	-0.20957	-0.38399
0.030717	0.076583	-0.093071	0.74083	0.74636	0.83633	0.71956	0.39246	0.96208	-0.20723	0.09006	-0.26952	0.64419	0.5119	-0.646	0.78646	-0.59057
-0.25112	0.22668	0.72464	0.41944	0.30251	0.55089	0.1353	-0.30336	-0.62252	-0.54419	0.066345	-0.78908	0.30904	-0.26729	-0.42612	0.23968	-0.78313
-0.31771	0.041878	0.39308	0.6222	0.93623	0.24039	0.85471	-0.15331	0.17339	-0.82987	0.70724	0.19368	0.00020278	-0.18932	-0.95568	-0.1134	0.0029902
0.31205	0.19371	0.45019	-0.085003	0.52094	0.45592	0.90894	0.87075	-0.16319	-0.47995	0.75218	-0.29552	0.090007	-0.0032999	0.051852	0.22258	-0.74147
0.17656	0.0044013	0.69224	0.10892	0.62066	-0.14469	0.045721	0.62198	0.52588	-0.41048	-0.84752	0.63463	0.76243	0.24211	-0.54155	0.66906	-0.99272
0.28557	-0.42927	0.92915	-0.92366	0.88248	-0.22096	0.95968	0.46789	-0.39901	-0.20518	-0.53664	0.68757	-0.39975	0.90218	-0.061047	0.037614	0.088002
-0.29524	-0.14753	0.73166	-0.036111	0.075277	-0.14493	0.83708	-0.015395	0.46836	-0.12887	0.67154	-0.21454	0.20478	0.29295	-0.33183	0.85627	-0.089971
-0.045253	-0.29365	0.93482	0.38677	0.85965	-0.29484	-0.45275	0.32183	0.36025	-0.47446	-0.50469	-0.80908	-0.055393	0.34859	-0.41155	0.20729	-0.078922
-0.78074	0.14822	-0.18908	0.043916	0.5323	0.21224	0.53133	-0.33098	0.64163	-0.87744	0.13341	0.78874	-0.039446	0.18776	-0.94372	0.048527	0.24168
-0.68713	-0.13459	0.19703	0.004148	0.54467	0.24497	-0.98373	0.5245	-0.26698	-0.32416	-0.10383	0.91874	0.036599	-0.22762	-0.53681	-0.24878	-0.56091
0.47182	0.080518	0.45521	0.20197	0.83531	0.46622	0.49526	-0.3106	0.43476	-0.53493	-0.35304	0.29414	-0.067202	0.33347	-0.63202	-0.60732	-0.61565
-0.57333	-0.2155	0.52523	0.38325	0.63786	0.55754	-0.46796	0.0067543	-0.41297	-0.84246	-0.59395	0.15467	-0.3299	0.11388	-0.5074	-0.96034	-0.62563
-0.46044	0.21283	-0.18555	0.38697	0.71973	0.43663	-0.14152	0.33886	-0.11242	-0.42245	0.42726	-0.071113	0.073867	0.066732	-0.02392	0.44745	-0.44418
0.21452	-0.31375	0.65703	0.32374	0.9655	-0.227	-0.18173	-0.27092	0.97028	-0.23781	0.5768	-0.84804	0.026219	0.34848	-0.94902	0.5556	0.60008
-0.20905	0.12596	0.37696	0.038587	0.67738	0.50715	0.78734	0.18841	-0.28692	-0.88601	-0.45276	-0.84702	0.032079	-0.64663	-0.73927	-0.044332	-0.079011
-0.08574	0.13499	0.5279	0.54329	0.74005	-0.16399	-0.14918	-0.38546	0.01686	-0.8838	0.47458	0.19746	-0.14721	-0.23577	-0.52481	-0.056325	-0.039604
-0.7915	0.0059845	-0.83334	0.085611	0.95394	0.21794	0.38457	-0.13127	0.52489	-0.32856	-0.2561	-0.13977	-0.49904	0.50253	-0.25961	-0.3211	0.066233
0.15439	0.046082	-0.025379	0.74798	0.98763	0.58879	-0.20405	0.49584	0.85211	-0.76852	0.84398	0.58228	0.071183	-0.79159	-0.92712	0.049857	0.030139
-0.23527	0.30287	-0.2557	0.24171	0.74001	-0.089065	0.006075	0.38325	0.13602	-0.17857	-0.37514	-0.34578	-0.38963	0.66106	0.82616	0.079459	-0.70449
-0.59309	0.023978	0.6597	0.24724	-0.08157	0.46621	0.34041	0.51318	-0.24919	-0.3153	0.49833	-0.072048	0.46101	-0.15112	-0.39692	0.61572	-0.68463
-0.20229	0.22624	0.46095	0.059496	0.6803	-0.088259	-0.057038	0.48814	-0.010882	-0.60911	-0.40264	-0.16394	-0.12081	-0.072477	-0.21023	-0.49704	-0.8331
-0.099035	0.13993	0.38786	-0.11145	0.58128	-0.14714	0.022576	0.14187	0.020365	-0.76623	-0.69372	-0.44705	-0.587	0.3347	0.87162	0.13703	-0.40272
-0.42783	0.035056	0.60983	0.045155	0.081661	-0.51683	-0.65576	-0.47938	0.48873	-0.18325	-0.59941	0.33587	0.30771	0.64262	0.021659	0.77124	-0.56785
-0.55741	-0.2596	0.69219	0.86422	0.48446	-0.10714	-0.094696	0.44593	0.64929	-0.37765	-0.56255	0.90085	0.81162	0.28331	-0.66526	0.85247	-0.86385
-0.54478	-0.15648	0.62616	0.56178	-0.044259	0.90157	0.16238	0.50563	0.40326	-0.86642	0.55924	-0.013887	0.56938	-0.15815	-0.67873	0.77347	-0.43802
0.96704	0.18808	0.80993	0.64401	0.65975	0.51032	-0.73673	-0.56887	0.99867	-0.47224	0.40738	0.15527	0.27175	0.14537	-0.82224	0.20495	-0.30564
-0.80116	0.15512	0.52756	-0.43034	-0.37339	0.33548	0.49609	-0.15369	0.33972	-0.92095	0.64084	-0.50386	0.02673	0.63202	-0.84957	0.78055	0.73646
-0.21099	0.21088	0.27728	0.54444	0.65202	0.027424	0.95694	-0.083729	-0.083101	-0.59978	-0.27028	-0.16926	-0.0063221	0.13182	0.29801	0.17867	-0.85018
0.16489	-0.046842	0.68863	0.47249	0.88554	0.41033	-0.2184	-0.47975	-0.21141	-0.11516	0.41006	0.98488	-0.046178	0.62638	-0.567	0.98695	0.80312
-0.22821	0.07717	0.73288	0.66009	0.85181	-0.244	0.63651	0.40729	0.24	-0.50594	0.92039	-0.31917	0.28436	0.43708	-0.25724	0.61971	-0.53267
-0.81581	0.04873	0.231	-0.40067	-0.17155	0.43167	0.47095	-0.28736	-0.52577	-0.40657	-0.04889	-0.2388	-0.007001	-0.42375	-0.81393	-0.52641	-0.49672
0.20844	0.09672	0.43687	0.65092	0.61969	0.31208	0.37664	0.83407	0.64034	-0.62076	0.11358	-0.59055	0.23491	-0.20583	-0.089158	0.60214	-0.56205
-0.63597	-0.22992	0.66913	0.66963	0.49951	0.82508	0.80077	0.21188	-0.71308	-0.63179	-0.22335	0.22289	-0.18438	-0.45709	-0.7992	-0.91591	-0.44594
-0.12871	-0.21282	0.71898	-0.15564	0.51069	-0.13474	0.62057	-0.26477	0.28842	0.057065	-0.36192	0.74559	0.05902	0.6442	-0.93391	0.032168	0.011622
0.017864	0.26061	0.67785	0.8108	0.9847	0.1081	-0.72155	0.50272	-0.23506	-0.30055	0.4357	-0.8283	0.22946	0.32827	-0.21203	0.18759	-0.77123
0.24512	0.26844	0.71236	-0.56059	0.65684	0.20772	0.13534	-0.078758	-0.29571	-0.6749	0.40095	0.21939	0.40852	0.80452	-0.82087	-0.14426	-0.8545
-0.10843	-0.024131	0.34078	0.63315	0.80624	0.61	0.64889	-0.28792	-0.030965	-0.9134	-0.39531	0.84221	-0.21278	-0.43984	-0.58715	-0.42235	-0.25486
-0.34483	-0.017649	0.38253	0.79468	0.43608	0.86956	0.16229	0.05662	0.091925	-0.72447	-0.65049	0.010991	-0.2488	0.049889	-0.16277	0.57454	0.39845
-0.39072	0.13	0.34985	0.15083	0.64711	-0.77635	0.055222	-0.48198	-0.35462	-0.39873	0.23839	0.33874	-0.5481	0.75085	0.9258	0.78031	0.1
-0.68506	0.19289	0.53761	0.79382	0.064091	0.64113	-0.57718	-0.44931	-0.2457	-0.91335	-0.15394	0.2948	0.51827	-0.49494	-0.79158	0.019554	-0.92718
-0.70396	-0.15202	0.18247	-0.52172	0.79347	-0.33528	0.87859	0.41357	-0.77827	-0.40172	0.78066	0.46312	0.12761	-0.04766	-0.16627	0.30874	-0.54361
-0.48261	0.1566	-0.033955	0.40379	0.78229	0.25393	-0.033953	0.066594	-0.21117	-0.082307	-0.67143	-0.070191	0.028225	0.56702	0.065555	0.49446	-0.42458
-0.72096	0.0028945	0.12416	-0.45511	0.034609	-0.14742	0.78163	0.044961	0.42371	-0.36009	0.10794	-0.52312	0.29102	0.88454	-0.20682	0.92686	-0.30385
-0.58863	0.015887	-0.057665	0.88577	0.63719	0.26182	0.45854	-0.37033	0.80977	-0.12863	0.41904	-0.095804	-0.1171	0.20193	-0.81417	0.30064	0.55837
0.28477	0.18354	0.53394	0.2969	0.69989	0.040854	0.40597	0.12427	0.17221	0.051415	0.11854	0.093814	-0.3028	0.13186	-0.1065	-0.021241	-0.074796
0.032163	-0.18094	0.63047	0.56613	0.62123	0.32385	0.077139	0.29615	0.60522	-0.7357	0.13686	0.20196	0.26005	-0.83971	-0.96287	0.29712	-0.090612
-0.52895	0.137	0.17206	0.43867	0.68038	-0.21391	-0.50782	-0.63413	0.65118	-0.958	0.46345	-0.38845	0.12289	0.66811	-0.6041	-0.14822	-0.55395
-0.1409	0.0077975	0.78861	-0.54997	0.3659	-0.21209	-0.20025	-0.19965	-0.34477	-0.69169	-0.74484	0.53963	0.2044	-0.093998	-0.30099	0.42637	-0.43058
-0.53209	0.24722	-0.0864	0.47642	0.63376	0.22722	-0.10162	-0.030809	-0.30468	-0.26561	-0.6261	0.10474	0.46971	-0.029672	-0.16167	0.41241	-0.97439
0.35261	0.20012	0.87387	0.50758	0.60175	0.17763	-0.3355	0.16618	0.33633	-0.74324	-0.52567	0.10182	0.41513	0.067321	-0.40487	0.50078	-0.64962
-0.98098	0.14373	0.1556	-0.32907	-0.19045	0.19714	-0.16544	-0.57532	-0.064938	-0.52288	0.57898	-0.67937	-0.24904	0.93882	0.061597	-0.41961	-0.74265
-0.62931	-0.0075463	0.73699	-0.44235	0.0024038	-0.039664	0.047165	-0.65224	-0.93837	-0.1209	-0.6445	-0.22126	0.26842	0.069504	-0.7105	0.30033	-0.32966
-0.23551	-0.1348	0.46563	0.18952	0.86253	0.51705	-0.68391	0.44365	-0.60192	-0.46724	0.48166	0.91747	0.40246	0.077782	-0.35969	0.40599	-0.78985
-0.17937	0.12272	0.2106	-0.18963	0.28178	-0.17447	0.4635	0.010173	0.94681	-0.78477	0.74148	-0.1473	-0.13201	0.48969	-0.15354	0.85599	0.40143
-0.40371	-0.06733	0.869	-0.54422	0.13047	-0.27819	0.047454	-0.48391	-0.26631	-0.42374	0.3981	-0.53281	0.4889	0.85746	-0.30274	0.83827	-0.64915
0.012596	0.15257	-0.14756	0.10914	0.87517	0.17845	0.15515	-0.33882	0.40078	-0.49614	-0.44642	-0.29877	-0.76014	0.83091	0.80158	0.37103	0.24323
-0.10689	0.044788	0.17992	-0.83079	0.60136	0.21349	0.25253	-0.48834	-0.20141	-0.73759	0.89644	-0.39457	-0.16545	0.40586	-0.82323	-0.27797	0.046805
-0.6337	-0.038694	0.37542	-0.28476	0.19321	-0.29813	-0.22458	-0.36052	-0.045378	-0.3512	-0.68847	0.25837	0.67878	-0.65468	-0.98914	0.45896	-0.66213
-0.94344	0.22521	-0.037491	0.26395	0.74654	0.41304	0.40151	-0.97087	-0.93488	-0.66838	0.9404	-0.35806	0.25848	0.94268	-0.91645	-0.29766	-0.69167
-0.29488	0.10045	-0.39621	0.14801	0.79936	0.46984	-0.43177	-0.44041	0.0025858	-0.50053	-0.12429	-0.88442	-0.12623	-0.30505	-0.61735	-0.27593	-0.26134
-0.71413	0.27275	0.0077187	0.14145	0.27957	0.65521	0.030254	0.13255	-0.77817	-0.57468	-0.97507	0.35148	0.19445	0.7728	0.31823	0.54231	-0.86092
0.34515	0.4872	0.33372	0.80028	0.94346	0.24644	-0.60664	0.68198	-0.17254	-0.1401	-0.53156	0.4455	-0.07684	-0.38617	-0.094495	0.17769	-0.34074
0.13439	0.23812	-0.10515	0.32457	0.68379	0.97173	-0.12422	-0.35941	-0.059216	-0.22346	-0.47921	-0.78061	-0.18668	0.845	-0.16175	0.21451	-0.12414
-0.43658	0.21666	0.6374	-0.10783	-0.1835	0.16299	0.42609	0.32977	0.020124	-0.96688	0.26331	-0.065961	0.062449	0.014171	0.1305	0.94731	-0.046698
-0.86709	-0.027318	0.32548	-0.2074	0.21014	0.39489	0.88513	0.7784	-0.48855	-0.77535	0.038911	-0.40935	-0.019826	0.88088	0.17549	0.088097	-0.82186
-0.76547	0.020897	0.90077	0.35671	0.060351	0.09663	0.038563	0.23532	-0.31641	-0.099925	0.10602	0.96897	-0.13898	0.61818	-0.32814	-0.82663	-0.86829
-0.7088	-0.36251	0.63218	0.41913	0.26568	0.99359	-0.74141	0.51564	-0.076438	-0.47542	-0.21663	0.67384	0.053907	0.56698	-0.97168	-0.53754	-0.42548
-0.63781	0.12769	-0.054803	0.85085	0.55672	0.31355	0.60587	-0.19832	0.185	0.13659	0.10268	0.31453	0.49197	0.24397	-0.41929	0.48061	-0.76111
-0.79243	0.11941	0.18856	0.82899	0.41306	0.18101	-0.33363	0.59515	0.04252	-0.33978	0.16311	0.63511	-0.019452	-0.34377	-0.35428	0.019719	-0.35145
-0.34445	-0.04922	0.25853	0.56056	0.64069	0.92208	0.95622	-0.069682	-0.35691	-0.51304	0.44523	-0.11799	0.21372	-0.053744	-0.27723	0.74906	-0.19624
-0.62998	0.1639	0.81878	0.42064	-0.14267	0.61897	-0.047875	0.48961	-0.90331	-0.37808	-0.09214	-0.23797	-0.090822	-0.43692	-0.16515	-0.13747	-0.62058
0.021527	0.022863	0.71251	0.01747	0.29428	0.44541	0.41189	-0.41559	0.15218	0.04167	-0.026964	0.418	-0.043138	0.46268	-0.93467	0.3057	0.4879
-0.25488	0.43589	0.05971	0.49849	0.48396	0.5792	-0.83089	-0.31854	-0.88362	-0.56482	0.33189	-0.4901	0.25689	-0.45387	-0.036355	0.44444	-0.78523
0.1436	0.23249	0.25883	-0.36266	0.73413	-0.4856	-0.43867	-0.0085094	-0.2436	-0.45784	-0.22757	-0.6439	-0.26553	-0.67503	-0.32111	-0.49127	-0.47782
-0.74359	0.2385	0.46387	0.34702	0.22572	0.3848	-0.41474	-0.075702	-0.68482	-0.93642	0.15137	0.14996	0.19969	-0.30669	-0.52431	-0.32815	-0.81043
-0.10309	-0.048042	0.53018	0.49539	0.92287	0.22212	0.29085	0.016397	-0.21717	-0.15608	0.51551	0.15743	0.48854	0.13711	-0.32155	0.73408	-0.58573
0.10628	0.085454	-0.020783	0.053907	0.94954	-0.51344	-0.36067	-0.32373	0.77443	-0.49259	-0.67283	-0.70192	0.15864	-0.64426	-0.83277	0.78606	0.48584
-0.37382	0.40859	-0.29211	-0.34603	0.62743	0.28328	-0.58952	0.1009	-0.89153	-0.091448	-0.91017	0.42794	0.79922	-0.24933	-0.85703	0.41583	-0.97429
-0.59356	0.080147	0.91285	-0.47216	-0.19371	-0.5255	0.056017	-0.50044	-0.26851	-0.43005	0.2538	-0.03205	-0.010273	-0.03158	-0.70402	-0.61895	-0.67972
-0.38781	0.15855	0.45899	-0.30649	0.23033	-0.26827	0.51949	-0.27655	-0.43925	-0.45348	0.97765	-0.98201	-0.58111	0.24507	0.677	0.2621	-0.15572
-0.64353	0.045848	-0.032186	0.023613	0.38218	0.86222	-0.43256	-0.10847	-0.15065	-0.4253	-0.347	0.025808	0.85045	0.51739	-0.75883	0.67178	-0.91482
-0.40136	0.023902	0.87749	0.25817	-0.022296	0.61265	0.17833	0.98414	-0.13897	-0.048396	-0.36008	0.23024	0.47687	0.039832	-0.6444	0.11072	-0.96235
0.092562	0.087366	0.13653	0.16099	0.64373	0.43927	-0.073583	-0.37294	0.71956	-0.25384	0.88448	0.4779	-0.093278	0.93372	-0.40558	0.049601	-0.16323
0.078805	0.021726	0.98398	-0.22547	-0.13762	0.34871	-0.050182	0.2208	0.53272	-0.22526	-0.065423	0.54615	-0.009921	0.65214	-0.70538	-0.56049	-0.55077
-0.78847	-0.034741	0.7045	0.84716	0.36219	0.55926	0.20458	0.31011	-0.2992	-0.37999	0.63591	0.50411	-0.012393	0.68621	-0.23878	-0.5824	-0.93678
-0.2068	0.12545	-0.02629	-0.28986	0.41154	0.13466	0.36176	0.014026	0.19404	0.17748	-0.009969	-0.18745	-0.30097	0.81237	-0.28108	-0.69753	-0.57021
0.34031	0.12874	0.64603	0.1707	0.21949	0.44375	0.097692	0.37218	0.87396	-0.80182	0.071281	-0.64381	-0.39303	0.26889	-0.37113	-0.21739	0.14828
-0.72886	0.097988	0.43562	0.52033	-0.43094	0.52901	-0.82138	-0.078551	0.74717	-0.37816	0.21816	0.31252	0.025802	0.8691	-0.007877	-0.059289	-0.82157
-0.32907	0.29734	0.19716	0.28437	0.37767	0.13354	-0.36454	0.67574	-0.24255	-0.592	0.46905	-0.16895	-0.067601	0.051668	0.60949	0.75935	-0.55617
0.70994	0.3514	0.86215	0.24067	0.72091	-0.26322	-0.51695	-0.35259	0.21667	-0.61403	0.71449	-0.35078	0.32567	-0.18945	-0.39357	0.48038	-0.49468
-0.71281	0.074612	-0.42327	0.87831	0.74965	0.23769	-0.30437	0.92581	0.62231	-0.24884	0.3154	0.97855	0.12873	-0.21002	-0.16887	0.67248	-0.14765
-0.41474	0.16162	-0.44383	-0.38533	0.78636	-0.15528	0.76472	-0.13019	-0.26591	-0.063204	0.38075	-0.65489	-0.12126	0.67686	0.32347	0.22807	-0.63059
-0.046481	-0.084088	0.39478	0.12236	0.60801	-0.015276	0.27295	-0.1424	0.71636	-0.66847	0.87047	-0.28816	-0.76845	0.96481	0.65538	-0.30498	-0.34864
0.37254	0.097449	0.6927	0.14807	0.79232	0.26015	-0.65486	-0.041055	-0.043253	-0.60676	0.21745	0.17652	0.26939	-0.4227	-0.88012	0.18556	-0.29309
-0.39028	0.33299	0.054565	0.15456	0.50798	0.2001	0.81566	-0.57791	-0.45929	-0.57183	0.54794	0.009292	0.090857	0.96555	-0.2144	-0.26857	-0.94553
0.29107	0.22691	0.49396	0.79521	0.53448	0.96632	0.44572	0.46027	0.26043	-0.72159	-0.53626	-0.72932	0.13116	-0.45608	-0.33178	0.42437	-0.24313
-0.35174	0.001268	0.94663	-0.67358	-0.21382	0.010593	0.07882	-0.17877	-0.37955	-0.45035	-0.1348	-0.49259	0.098771	0.70463	-0.17193	0.46257	-0.4178
-0.56821	0.12768	0.97312	-0.72155	-0.32386	0.60667	0.023106	-0.19748	-0.48971	-0.52319	-0.37622	0.51443	0.42403	0.99724	-0.7913	0.43335	-0.37365
-0.6129	-0.3329	0.96516	-0.64102	0.40756	-0.76355	-0.57087	-0.19029	-0.83048	0.19455	-0.57324	0.47507	-0.083852	0.81	-0.59545	-0.22204	-0.2746
0.35736	0.18982	0.73097	-0.13461	0.24362	0.59796	-0.89622	-0.44661	-0.5281	-0.69714	-0.70692	-0.26392	-0.15053	0.073044	-0.19994	-0.26328	-0.55029
-0.68119	0.21048	-0.32131	0.27171	0.93603	-0.25388	0.49142	-0.75197	-0.4017	-0.34791	0.43793	0.066647	0.27259	0.060739	-0.45937	0.57346	-0.28191
-0.91452	0.013793	0.95004	-0.61704	-0.63586	-0.02583	0.1045	-0.13592	0.10473	-0.42759	-0.0080224	0.030791	0.098682	0.71934	-0.69529	-0.54924	-0.75971
-0.67072	0.24595	0.28016	0.47456	-0.3001	0.10927	0.28185	-0.38881	0.19519	0.014785	-0.017673	-0.15132	-0.51851	0.64544	0.19717	-0.11615	-0.16858
