# Supplementary material for: Distinct cellular states determine calcium signaling response
Source: Mol Syst Biol. 2016 Dec 15;12(12):894. doi: 10.15252/msb.20167137 (PMC5199124; doi:10.15252/msb.20167137)
Supplement: Supplementary file 6 — Source Data for Figure 3 [file MSB-12-894-s005.zip › parameterDistributionGroup/parameterDistribution195.csv]

0.99481	-0.38706	0.33752	-0.25643	-0.52978	-0.57346	0.68359	0.63798	-0.28054	0.99876	0.90148	0.18798	0.386	-0.21777	-0.19616	0.25292	-0.91736
-0.24677	0.28947	-0.84326	-0.82629	-0.11803	0.83471	-0.37869	-0.0019681	-0.2134	-0.58011	-0.68823	-0.42358	0.13492	0.15081	0.2516	0.64588	-0.71284
0.35137	0.25607	-0.08666	0.52836	-0.084853	0.075332	-0.28492	-0.9374	-0.58347	0.74508	0.19231	-0.62544	-0.061688	-0.88727	-0.17929	-0.10551	-0.61487
-0.12136	0.21155	0.43637	0.83927	0.30995	0.693	0.55102	-0.81161	0.54447	0.33796	-0.020491	-0.83814	-0.5747	-0.52902	-0.24213	-0.41595	0.28412
-0.16615	0.34146	-0.074073	0.047737	0.094523	0.20758	-0.239	-0.67948	-0.16247	0.49378	0.96307	-0.57412	-0.27794	-0.19815	-0.34439	0.10929	0.34723
-0.71195	0.13361	-0.7243	-0.096863	-0.25952	0.15628	-0.43262	0.75314	0.96673	0.24287	0.85442	-0.99952	0.35785	0.19056	-0.63554	-0.27373	-0.90184
0.76053	0.093579	0.52921	0.84015	-0.55502	0.28615	0.91199	-0.35825	0.7508	-0.036199	0.082883	-0.43648	-0.42152	-0.81675	0.095138	0.13238	0.097015
0.5208	-0.47695	0.24598	-0.41231	-0.23183	-0.36658	0.33016	-0.19363	-0.82189	0.264	0.32813	-0.28877	-0.0041004	-0.93875	-0.3601	-0.58728	-0.96339
-0.56246	-0.11978	0.77503	-0.20224	0.69625	-0.57733	0.44689	0.82516	0.17041	0.10633	0.69857	-0.43461	-0.48673	0.44314	0.60025	0.74215	0.35899
0.68095	-0.40606	-0.33235	0.43394	0.98989	-0.55377	-0.22366	0.309	-0.4514	0.86988	0.48354	-0.44452	-0.0067286	-0.40295	0.017958	-0.23043	-0.90115
-0.12149	-0.38559	0.6533	0.58981	-0.35905	0.5256	-0.080517	0.1796	0.73756	0.55099	0.92018	0.90809	-0.2103	0.020729	-0.16432	0.63362	0.4202
0.099203	-0.89245	0.095173	-0.59452	-0.88111	-0.55642	0.43166	-0.77038	0.85623	0.13504	0.23198	-0.92294	-0.56382	0.30759	0.060383	0.29358	0.62804
-0.36671	-0.31492	0.91454	-0.10088	-0.11994	0.61041	0.62889	-0.78546	0.22866	-0.2526	0.0010678	0.0054038	-0.21931	-0.82886	0.46357	0.58593	-0.045281
0.43056	-0.070114	-0.1745	-0.11668	-0.19692	0.7221	-0.60416	0.37723	-0.34505	0.41468	-0.75993	0.33102	-0.23093	-0.53926	0.076916	-0.65887	-0.82656
-0.067924	-0.47061	0.5921	0.26596	0.61364	-0.28289	-0.36978	0.09691	-0.52722	0.72534	-0.9891	0.76753	-0.44575	-0.49492	0.36181	-0.47446	-0.60352
0.18178	-0.85579	-0.39799	0.61212	-0.60178	-0.17369	-0.39327	-0.38981	-0.20913	0.67427	0.42914	-0.14773	-0.70457	-0.90513	0.44363	-0.41477	-0.21015
-0.34481	0.14474	0.38815	0.43148	-0.055679	0.74204	-0.38536	-0.4218	0.43986	-0.024591	0.34725	0.1371	0.22801	-0.62425	-0.64066	-0.10915	-0.63707
-0.10414	0.12077	-0.83705	-0.007104	0.054608	0.17686	0.37746	0.61923	-0.53808	0.48439	-0.092944	-0.55583	0.17854	-0.67332	-0.34693	0.12129	-0.58144
-0.4197	-0.57449	0.51651	-0.61409	-0.27697	0.55628	0.59369	0.94547	0.22554	0.57211	0.42828	-0.59198	-0.14034	-0.60486	-0.33673	-0.93555	-0.96666
-0.03102	0.11063	-0.40368	-0.1483	0.39982	0.93633	-0.60976	-0.1709	0.41894	-0.42005	0.40922	-0.078518	0.25023	0.21531	0.30951	0.7043	-0.87225
0.33106	-0.1737	-0.37197	-0.68591	0.28396	-0.084739	-0.46893	0.05015	0.40179	-0.39682	-0.12766	-0.52903	0.25561	-0.94021	-0.017418	0.20733	-0.98419
0.28141	-0.71298	0.9377	0.10259	0.17954	0.054708	-0.18001	-0.27201	0.098903	0.7181	0.040594	0.98459	-0.49181	-0.69384	-0.79981	-0.18023	0.76277
-0.7215	-0.13726	0.29406	-0.42247	-0.14296	-0.78269	-0.64947	-0.98126	-0.78721	0.58846	-0.76537	0.53137	-0.391	-0.051374	0.6473	0.11367	-0.39592
-0.71317	0.11717	-0.65294	0.066996	0.4253	0.28937	-0.47435	-0.539	0.072848	0.96901	-0.1702	-0.62561	-0.73945	-0.23434	-0.22671	-0.64872	0.32608
-0.025262	0.2555	-0.11157	-0.53652	0.91994	0.64715	-0.8786	-0.30112	-0.18282	-0.71964	-0.95125	0.097644	0.17639	-0.27469	-0.35734	0.85396	0.19923
-0.063445	0.24497	0.54591	0.26013	-0.9145	0.49449	-0.054225	-0.24421	0.84777	0.053011	0.3849	0.89857	-0.24346	0.15003	0.024352	0.21205	0.063486
-0.1805	-0.19676	0.18087	0.016918	-0.46109	0.56409	0.60426	-0.58652	-0.65204	0.20617	0.19915	-0.12889	-0.55834	-0.23877	0.59056	-0.57001	-0.87912
0.9508	0.35729	0.23288	0.56933	0.11659	0.99178	-0.75555	-0.22383	-0.41447	-0.19574	0.66866	-0.82118	-0.15251	-0.95694	-0.37482	0.40312	0.20614
-0.23206	0.15863	0.38549	-0.084697	0.73353	0.69123	0.69422	0.37397	-0.32776	-0.70962	-0.31225	-0.5234	-0.14572	-0.4938	0.76659	0.1057	-0.91942
-0.88673	-0.052457	0.17435	0.12454	0.82171	0.97045	-0.17567	-0.55465	0.23154	0.65816	-0.72462	0.32945	-0.36518	-0.97555	-0.41125	-0.99391	-0.54142
-0.77912	-0.40186	0.10072	-0.056475	-0.83843	0.65382	0.0087978	-0.81161	0.28409	-0.2731	-0.50688	-0.69149	-0.25916	-0.19113	0.4205	-0.15468	-0.67678
0.23914	0.10064	-0.72748	-0.22065	-0.57528	0.90321	0.13234	0.2457	0.72161	-0.055381	0.98244	-0.53509	-0.38025	0.11564	0.041989	-0.96161	-0.88018
0.25615	-0.28987	0.43629	-0.7597	-0.59641	-0.60869	0.51249	0.1774	-0.29638	0.25034	-0.081613	0.93905	-0.38691	-0.35464	-0.23674	0.72022	0.86861
0.0044827	-0.10156	-0.35579	-0.34984	0.35894	0.31607	0.32724	0.005141	-0.15253	0.68802	0.28921	-0.36981	-0.27731	-0.41414	-0.4662	-0.094188	0.20067
0.3166	-0.22992	0.052192	0.16547	-0.16188	0.42273	-0.41113	-0.28468	-0.49025	0.89628	0.28256	-0.14722	-0.30442	-0.0026874	-0.49522	-0.36928	0.059036
-0.34682	0.1629	-0.21031	-0.88592	0.70975	-0.041845	0.55465	0.028648	0.62955	-0.30348	0.77055	-0.52225	-0.32024	0.68446	0.53574	0.0026762	-0.59155
0.28016	0.046122	0.28731	0.50157	0.028315	-0.73719	0.25374	0.19731	0.042791	0.75181	0.42091	0.29508	-0.37845	-0.49004	-0.20845	-0.34691	-0.1723
-0.45636	-0.1414	-0.5745	-0.97732	-0.11365	0.60205	0.25191	0.86187	0.36739	0.3433	0.30962	-0.0054439	-0.4644	0.69714	0.21126	-0.044206	-0.10044
0.78225	-0.67834	0.3277	-0.35398	-0.079277	-0.24917	-0.43127	0.96214	-0.28973	0.48909	0.32822	0.7076	-0.26423	-0.81849	-0.71949	0.54012	0.93828
-0.40461	0.11885	-0.19593	-0.45326	-0.24673	-0.49752	0.14027	0.054922	-0.38014	-0.037463	-0.81841	0.16753	-0.51268	-0.4481	0.29624	-0.07774	-0.14923
0.49605	-0.01455	0.16281	-0.044645	-0.3305	0.25372	-0.0016536	-0.23725	0.50734	0.34996	-0.4906	-0.3012	-0.22546	0.46727	-0.62704	-0.48167	-0.15666
-0.80922	-0.62974	0.64175	0.8069	0.42009	0.89898	0.43637	0.015927	-0.02374	0.59352	0.97723	-0.82708	-0.26086	0.42825	0.23277	0.30969	-0.12957
-0.50923	0.049029	-0.72783	-0.030385	-0.58677	0.44988	0.86591	-0.37243	0.66657	0.6605	0.76185	-0.22712	-0.16751	0.82585	-0.66758	-0.95055	-0.71593
0.67282	-0.3113	0.61815	0.93732	-0.54086	0.83871	0.15342	-0.71036	0.31143	0.82124	-0.43388	0.7328	0.212	0.37748	-0.72976	0.04719	-0.4744
-0.44558	-0.34982	0.24013	-0.12444	-0.61039	-0.27485	-0.66174	-0.22106	-0.54325	0.87055	0.099899	0.30028	0.013731	0.7886	-0.77933	-0.2653	-0.28965
-0.072631	-0.79777	0.9088	-0.35502	0.3435	0.17399	-0.013467	0.3141	-0.13327	0.023712	-0.28593	-0.49254	-0.33798	0.15262	-0.3426	-0.64357	-0.46523
-0.21345	0.34512	0.95528	-0.78203	0.26809	0.64328	0.51134	0.62094	-0.045895	-0.034942	0.36706	-0.98167	-0.26162	-0.18643	-0.40274	-0.71981	-0.42378
0.91332	-0.81824	0.33789	0.022822	-0.81302	0.089281	0.49287	-0.17376	0.37611	0.094727	-0.333	0.56756	0.019521	-0.45667	0.4853	0.64068	-0.64129
0.023474	0.31958	-0.64188	0.59875	-0.34601	-0.049699	-0.2637	-0.63529	0.90621	0.87312	0.56443	0.58977	0.14135	0.76598	-0.93525	0.2978	0.10138
-0.16852	-0.29085	-0.13062	-0.30349	0.34922	0.31652	0.91555	-0.020655	0.096466	0.14006	0.085448	0.88394	0.017373	-0.33817	-0.40771	-0.60154	-0.87852
-0.40225	0.30639	-0.458	-0.98568	-0.24168	-0.11669	-0.20823	0.58658	-0.53565	-0.52916	0.051508	-0.05094	-0.3428	-0.63721	0.87795	0.70207	-0.23548
-0.33019	-0.41397	0.049419	-0.22766	-0.6555	0.74989	-0.41977	0.21895	0.69334	0.4891	-0.89696	0.37306	0.017303	-0.72444	-0.73822	-0.57742	-0.50695
-0.1902	-0.46457	-0.59366	0.82794	0.70772	0.22279	0.63979	0.30084	0.17873	0.27696	0.68688	-0.1796	0.074695	0.27576	0.22328	0.20437	-0.94138
-0.81063	-0.67133	-0.8518	-0.56449	-0.89539	0.6224	0.8519	-0.86295	0.037569	-0.055577	-0.82851	-0.048762	-0.75822	-0.5949	-0.2114	-0.44643	0.43261
0.39825	-0.6046	0.25113	-0.57759	-0.60321	-0.10008	0.1114	0.10928	-0.45417	0.91182	-0.64201	-0.7557	-0.27195	-0.85934	-0.099597	0.4925	0.50612
-0.24213	-0.084101	-0.43969	-0.98573	0.37732	0.7164	0.95767	-0.66048	0.75362	0.15286	-0.17657	-0.0093959	-0.69879	0.41461	-0.19759	0.0027854	0.86579
-0.11421	-0.5345	-0.83396	0.32007	0.49612	-0.25896	0.27756	-0.59361	-0.93264	0.83649	-0.59104	-0.92252	-0.39179	-0.70925	0.33543	0.12491	-0.19581
0.12848	0.34273	-0.13816	0.52499	0.59241	-0.20729	0.034081	-0.017699	-0.079816	0.27195	0.13832	-0.27204	-0.58509	-0.37684	0.72379	0.8307	0.41232
-0.60521	-0.66679	0.13464	-0.10406	0.8568	-0.41946	0.93683	-0.5055	0.88297	-0.42047	0.47316	0.20527	-0.45663	-0.41716	-0.26834	-0.51743	-0.19808
-0.060436	0.24469	-0.38788	0.24434	0.56075	0.45322	-0.34586	0.026201	-0.91966	0.39316	-0.02378	0.56767	-0.026617	-0.72073	0.098537	0.36669	-0.51015
-0.31245	-0.61723	0.66371	-0.016293	0.68	0.41957	-0.21336	-0.57616	0.28942	0.053936	0.10492	-0.21048	-0.40471	-0.041054	-0.096613	-0.050654	-0.020759
0.5392	-0.21675	0.41456	0.003761	-0.36994	0.44253	0.33683	0.21811	-0.063861	0.71029	-0.7827	0.023508	0.081731	-0.29827	0.25677	0.6075	-0.47968
0.13788	-0.69224	0.71032	-0.015905	-0.34784	-0.25263	0.074973	-0.49794	-0.1619	0.66555	0.67705	0.55751	-0.26906	-0.52176	0.052829	0.017571	-0.19944
-0.52901	-0.58632	-0.46	-0.41244	0.86603	0.54696	-0.065153	0.87099	0.41153	0.012278	0.40719	0.42074	-0.19008	-0.30628	-0.046837	0.70169	0.51539
-0.54237	-0.61764	0.39729	-0.36836	-0.79908	0.43446	-0.1787	-0.31059	0.30778	-0.26158	-0.74248	0.45782	-0.46706	-0.72097	0.45162	0.19358	-0.076807
-0.82766	0.079879	-0.81123	-0.81291	-0.5909	0.97983	0.57516	-0.79641	-0.70724	0.4715	0.14894	0.68273	0.037267	-0.98587	-0.43874	0.70509	0.29724
-0.088065	-0.83638	-0.71522	-0.37084	0.14182	0.97873	0.96075	-0.6723	0.58092	-0.11831	0.52826	0.4333	-0.34576	-0.52966	0.16987	-0.26578	-0.44685
-0.11121	-0.59079	0.70239	-0.19566	0.63335	-0.66062	0.048169	-0.20238	-0.67455	0.64419	-0.15103	0.89736	-0.29978	-0.93821	-0.34777	-0.5432	-0.34081
-0.51457	-0.59739	0.14346	-0.83694	-0.41196	0.97768	-0.28437	-0.40198	0.33779	0.027609	0.68456	-0.087631	-0.4604	-0.074352	-0.013523	-0.99147	-0.77312
0.10391	0.29862	-0.30348	-0.47302	-0.53757	0.50604	-0.17928	-0.015467	0.49567	0.035186	-0.45977	-0.47925	-0.33041	-0.19702	-0.26065	-0.059884	0.028767
0.60939	-0.33585	-0.36715	-0.82629	-0.46544	0.2062	-0.72965	-0.37236	-0.65079	0.96345	0.40084	-0.67286	0.27268	0.029427	-0.73601	0.81359	0.25716
-0.95557	0.18267	0.39089	0.9621	0.059314	0.3057	-0.1132	-0.12265	0.6989	0.22534	0.36295	0.57588	0.088959	-0.11445	-0.057061	0.35895	-0.34501
0.67654	0.082971	0.24026	0.36817	-0.016538	0.90169	0.40136	0.06006	0.01861	0.55503	-0.37212	-0.80709	0.25224	-0.76414	-0.74881	-0.30347	-0.67894
-0.0012654	0.039122	0.26386	-0.13115	0.35759	-0.23879	0.26836	-0.091178	0.075262	0.67907	-0.85522	-0.66319	-0.30481	-0.35041	-0.17294	0.13064	0.17462
0.64716	0.22112	0.51363	-0.78158	-0.64633	-0.62523	0.2761	0.24722	0.40606	0.076211	-0.68478	0.13993	-0.46759	0.40233	0.646	0.19304	-0.32525
0.047296	0.21204	0.37162	-0.66327	0.50265	-0.001442	0.024018	-0.23582	0.49398	0.61126	0.48544	0.76847	-0.03661	0.17434	-0.93543	0.46704	0.59606
0.018286	-0.26364	0.0073915	-0.35048	0.27182	-0.24535	-0.16212	-0.013254	0.63321	0.40768	0.64126	0.7475	-0.74256	0.60349	0.25362	-0.64482	-0.3431
0.63864	0.20341	0.18858	-0.17552	-0.087214	0.67727	-0.68146	-0.10145	-0.17029	0.51836	0.13488	-0.58637	-0.27733	-0.26181	0.21596	0.10322	-0.23869
0.4698	-0.17916	-0.34326	0.13128	0.22191	0.12062	-0.79541	0.5195	-0.87264	0.78621	-0.078011	-0.69632	-0.65737	-0.41908	0.6833	-0.71126	-0.78911
0.12853	-0.93411	-0.18541	-0.42059	-0.66288	0.29913	-0.3978	-0.0021774	0.31058	0.40384	-0.93465	0.69763	-0.65775	0.21545	0.56025	-0.73636	-0.66687
0.2488	0.036003	-0.56807	-0.40694	0.21693	0.66551	-0.84503	-0.62709	0.00064191	0.35675	0.9548	-0.50658	0.12486	-0.49559	-0.58673	0.87164	0.46813
-0.37288	-0.85216	0.14402	-0.36504	0.32592	0.81019	-0.24321	0.07009	0.23244	0.27201	0.112	-0.81118	-0.41292	-0.037017	-0.059033	-0.20595	-0.18739
0.12756	-0.90031	0.32545	-0.82347	0.52899	0.56871	0.10573	0.117	-0.13619	-0.071187	0.51747	-0.085369	0.52763	-0.18458	-0.19995	0.72307	-0.80189
0.73213	-0.52958	0.11453	0.55539	0.34919	-0.3008	-0.19847	-0.80648	-0.0076326	0.77643	-0.59652	-0.11203	-0.21278	0.032462	-0.66802	0.33002	0.62803
0.39496	-0.50634	-0.17731	-0.16543	0.58201	0.8414	-0.96028	-0.21186	-0.3996	0.17327	0.86577	0.35752	-0.88944	-0.30847	0.52784	-0.31131	0.037527
-0.68355	-0.78967	0.34481	-0.72857	-0.76032	0.70515	0.037182	-0.63296	0.99249	0.10398	-0.65486	-0.31296	-0.36067	-0.23045	0.83549	0.95177	0.063814
-0.42711	-0.24182	0.62674	-0.574	-0.18911	0.10293	0.53792	0.81318	0.78114	0.71287	0.42308	0.14171	-0.13455	0.32325	0.21001	0.26206	-0.51771
0.28122	-0.54453	-0.63242	-0.29091	0.14752	0.13471	-0.071569	-0.21423	0.49774	-0.22341	-0.29315	-0.12299	-0.76908	0.64311	0.86685	-0.39864	-0.6354
-0.29128	-0.15951	0.50053	-0.54595	-0.045875	0.96715	-0.79705	-0.17202	-0.097876	-0.66393	-0.89152	-0.85276	-0.15682	0.61249	0.96508	0.93692	-0.39494
-0.63688	0.014496	-0.85928	-0.4181	-0.047148	0.50482	0.15444	-0.67506	-0.57089	0.73019	-0.22702	-0.78746	-0.70055	-0.37609	-0.065944	-0.066104	0.48852
-0.36713	0.041	-0.19444	-0.75758	0.24235	-0.24073	0.25488	0.051027	0.35315	0.35991	-0.53136	0.23585	-0.33025	-0.60581	0.1583	0.93035	0.59624
0.39109	-0.3138	0.38804	-0.76053	0.29291	-0.34969	0.017322	-0.1976	0.088086	0.78434	-0.48789	-0.077796	-0.92718	0.93004	0.15738	-0.63508	0.10903
-0.96016	-0.6048	0.60474	0.040998	-0.2299	-0.57132	-0.62885	0.13196	-0.53356	0.37154	0.63764	0.077158	0.34133	-0.79591	0.033794	0.41426	-0.84335
0.41377	-0.64737	0.65546	-0.29139	-0.227	0.78455	0.20908	-0.28409	-0.68973	0.47036	-0.4438	-0.71206	-0.022228	0.11115	0.47626	0.1516	-0.9907
0.52265	-0.18458	0.31884	0.065971	-0.4316	-0.33028	0.34885	0.96303	-0.22488	0.90594	0.75793	-0.81506	0.012607	0.58493	0.42065	0.24162	-0.79692
0.051984	-0.31113	0.90172	0.49	-0.11181	0.016277	-0.73428	-0.033239	-0.085756	0.82324	-0.18505	-0.13473	-0.36185	0.28188	0.0066437	0.28029	0.28622
0.32896	-0.26995	-0.46339	-0.43172	-0.068136	-0.91568	0.14451	0.9053	0.20328	0.23791	0.59424	0.13912	-0.78514	0.33765	0.68515	-0.45498	-0.48093
-0.20897	-0.23327	-0.16881	0.10352	-0.48555	-0.3018	-0.46397	0.19965	0.022528	0.4268	-0.23373	-0.095473	-0.10942	0.19843	0.13798	0.90887	0.22202
0.36953	-0.27097	-0.019363	-0.58748	-0.36614	0.59025	-0.20765	0.44413	-0.26016	0.33098	0.71719	-0.66652	0.21913	-0.69867	-0.045423	0.14465	-0.7911
0.11448	-0.37755	0.64915	-0.19677	-0.1304	-0.85712	-0.069161	-0.52151	0.68635	0.42638	0.67838	0.7288	-0.25624	-0.75351	0.43385	-0.1161	-0.7935
-0.33219	-0.029159	-0.20251	0.0074814	-0.2395	-0.031236	0.79321	-0.11097	0.60868	0.39508	-0.15658	0.46765	-0.57976	-0.19847	0.052493	-0.0097217	0.35108
-0.8672	-0.35268	-0.27852	-0.45501	0.25827	0.39755	-0.25396	0.51906	-0.24508	0.27651	0.20446	-0.95238	-0.77595	-0.46028	-0.27806	-0.77175	0.11603
-0.058572	0.054322	0.33854	-0.19566	-0.067244	0.36235	0.023584	-0.8261	0.38299	0.38062	0.33364	-0.45598	-0.38879	-0.65517	0.45469	0.75794	0.34146
-0.46502	-0.693	-0.24402	0.60729	-0.53817	0.18889	-0.6894	-0.86739	0.08022	0.064118	-0.17301	0.20806	-0.7228	-0.40058	0.95067	-0.54331	-0.79428
-0.83917	-0.15782	0.15655	0.071692	0.6991	0.58293	0.23716	-0.21859	-0.025306	-0.63362	-0.15817	-0.13788	-0.42078	-0.88374	0.055533	-0.060388	-0.042547
-0.12703	-0.6229	0.10049	-0.54346	0.51923	0.13069	0.48202	0.2178	-0.45515	0.3864	-0.18658	-0.44009	-0.42564	0.34075	0.82339	-0.1757	-0.81544
-0.67726	-0.95734	0.70811	-0.050275	-0.024276	0.34354	-0.42318	0.26523	0.78034	-0.061915	0.9051	0.0058767	-0.56619	0.4666	0.52154	0.17087	0.080097
-0.57551	-0.018555	0.11976	-0.49067	-0.48907	0.19838	0.90615	-0.028501	-0.97687	0.75776	-0.84941	0.13938	0.7745	-0.61897	-0.67876	0.53363	-0.96523
-0.81157	-0.62359	-0.67668	0.54842	0.69835	0.36535	0.63019	0.09016	-0.33424	0.54654	0.29341	-0.82686	-0.31259	-0.035225	0.13127	0.62863	0.40405
-0.028302	-0.60591	-0.097803	-0.17198	0.4636	0.33197	-0.13422	-0.96662	0.15263	-0.19133	-0.32153	0.28194	-0.77669	0.14487	0.57981	0.55371	0.73738
