# Supplementary material for: Distinct cellular states determine calcium signaling response
Source: Mol Syst Biol. 2016 Dec 15;12(12):894. doi: 10.15252/msb.20167137 (PMC5199124; doi:10.15252/msb.20167137)
Supplement: Supplementary file 6 — Source Data for Figure 3 [file MSB-12-894-s005.zip › parameterDistributionGroup/parameterDistribution196.csv]

-0.59683	0.016924	0.61764	-0.21188	-0.11814	0.35996	-0.83631	0.93413	-0.26148	-0.18293	-0.48443	-0.30366	0.38345	0.91164	-0.20346	0.0087932	-0.26136
-0.59905	-0.21871	0.56767	0.32532	0.23198	-0.14919	0.62242	0.80412	0.44201	-0.58684	0.3023	0.38021	0.22324	-0.02716	-0.92026	0.38547	0.66151
-0.31795	-0.14344	0.59627	-0.089802	0.022765	0.054814	-0.60265	0.39958	0.37827	-0.44148	-0.47144	0.70167	-0.23992	0.13558	-0.25968	-0.84518	0.023312
-0.89016	-0.091247	0.31913	-0.014618	-0.20057	0.88157	0.29734	0.58125	-0.49697	-0.62176	0.13382	0.49093	0.068384	0.83078	0.20394	0.6372	0.36263
0.0054396	0.062433	0.73356	0.12818	0.48748	0.019306	0.36961	0.51325	-0.38905	-0.49017	-0.81433	-0.59987	0.077097	-0.69704	-0.50315	-0.43703	0.33684
-0.49327	0.21592	0.55752	-0.53343	-0.66131	0.71203	-0.35583	0.79236	-0.43657	-0.90148	0.31551	0.04025	-0.28696	0.60707	0.62129	-0.032439	0.099757
-0.28602	0.13417	0.46553	0.49624	0.011687	0.80994	0.36705	0.47892	-0.31551	-0.042605	0.58506	0.75756	-0.12755	0.23149	0.036538	0.36494	0.49391
-0.55385	0.12334	0.53724	-0.48467	0.023653	-0.7774	0.5393	0.75184	-0.26284	-0.060539	0.38087	-0.22556	0.10223	-0.023524	-0.22766	0.012462	0.051402
0.04515	-0.16589	0.25896	0.3828	0.78976	0.89981	0.79542	0.34762	0.062672	-0.29263	-0.011542	0.031618	-0.14411	0.22248	-0.18948	-0.51757	0.2932
-0.56315	0.32961	0.44287	0.52461	-0.32255	0.22091	0.72143	0.35624	-0.3022	-0.36601	0.36259	-0.1743	-0.4875	-0.60575	0.29538	-0.081436	0.65345
-0.2058	0.11894	0.51195	-0.58601	0.42152	-0.9581	-0.15555	0.061421	-0.16328	0.48048	-0.29183	0.76085	0.16765	0.61966	-0.53615	0.41028	0.72549
-0.57448	-0.19663	-0.10691	-0.46529	0.70626	0.60497	0.18446	0.63694	-0.59719	0.013073	0.9199	-0.27594	0.18048	0.90927	-0.036927	0.59749	0.42157
-0.51283	0.15454	-0.0052707	0.164	0.26917	0.13617	-0.040009	0.832	-0.10686	0.34485	-0.97199	0.42251	0.023684	-0.11062	0.026766	-0.079489	0.16056
-0.3286	0.22329	0.60764	0.28838	-0.23337	0.57802	-0.7778	0.90057	-0.14497	0.093272	-0.1002	-0.39328	0.3713	0.24769	-0.20138	0.83734	0.41794
0.038327	-0.14063	0.052373	0.4431	0.62982	0.59405	0.17089	0.90107	0.57869	-0.33393	-0.087555	0.69838	-0.7886	-0.86204	0.0043035	-0.47974	0.65204
-0.54269	-0.084785	-0.32998	-0.49346	0.84009	0.15381	-0.65676	0.74992	-0.68149	0.017829	0.085118	0.3109	-0.047095	-0.49047	-0.78284	-0.86098	-0.017358
-0.84917	-0.066371	-0.083202	0.22114	0.22952	0.33463	-0.27923	0.49179	0.29152	-0.092965	0.04172	0.31502	0.2341	0.15773	-0.71161	-0.24867	0.25548
-0.86509	0.065979	0.43533	-0.773	0.031494	-0.52941	-0.077367	0.12228	-0.63124	-0.42284	-0.70415	-0.20677	0.28267	0.014279	-0.78158	-0.016635	0.63131
-0.054732	0.0037334	0.8072	-0.51216	0.37811	-0.77898	0.57139	0.37782	0.07302	0.097671	-0.17146	-0.81897	0.2526	0.50142	-0.31473	0.20479	0.18691
-0.10299	-0.034893	0.5439	-0.00048761	0.23529	-0.36731	-0.028886	0.95096	0.95488	-0.16823	0.37607	0.38833	0.17387	0.69666	0.1128	0.33217	0.14274
-0.85435	0.030847	0.26211	0.080556	0.25601	0.41262	0.85394	0.24249	-0.99387	0.10138	-0.23207	0.61074	0.3417	0.39101	-0.40971	0.50246	0.48866
-0.65038	0.022713	0.46952	0.12379	0.11917	-0.3798	0.86938	0.4601	0.40571	-0.88238	0.86481	0.67345	0.59994	0.14386	-0.5741	0.6793	0.49253
0.19291	-0.029415	0.69957	0.51376	0.63009	-0.015812	0.69514	-0.10855	0.66611	-0.63444	0.78033	0.24243	-0.41708	0.15059	-0.24031	-0.47539	0.792
-0.73511	0.065118	0.0085081	0.80238	0.63723	0.94762	0.46607	0.49027	-0.82913	-0.63115	-0.42104	0.33109	0.18919	-0.58686	-0.84823	-0.17942	0.49286
-0.09476	0.049043	0.19219	0.82009	0.79007	0.016873	0.78982	0.45802	0.37201	-0.68149	-0.14827	0.44443	-0.24443	-0.78292	-0.46632	-0.8803	0.15128
-0.38342	0.18135	0.24872	0.95464	0.20677	0.809	0.36057	0.77687	-0.038569	0.49237	-0.39256	0.20814	0.45558	-0.17602	-0.94579	0.40715	0.4331
-0.467	-0.019772	0.91717	-0.21995	-0.42268	-0.22188	-0.61096	0.53045	0.12527	-0.10446	0.42886	0.14397	0.25455	-0.32831	-0.86185	0.16704	0.62641
-0.18707	-0.083814	0.16075	0.81147	0.95505	0.79727	0.59854	0.60853	-0.26648	-0.63215	-0.05525	-0.11489	0.53594	-0.37274	-0.80073	0.58384	0.53373
-0.10615	-0.016559	0.92666	0.57163	0.57018	-0.28745	0.060061	0.61268	-0.044049	-0.88849	-0.7641	0.61087	0.34866	0.065256	-0.19241	0.087368	0.0033753
0.061892	-0.20219	0.58464	0.21143	0.79399	0.53829	-0.17789	0.85709	-0.47472	0.60845	-0.026804	0.74173	0.50512	0.29493	-0.43676	0.81833	0.55818
-0.69902	-0.10549	-0.11576	0.57624	0.66004	-0.55013	-0.60236	0.95669	0.77168	-0.53552	-0.23091	0.60563	0.057417	-0.61461	-0.6592	0.36652	0.77681
-0.4264	-0.16049	0.96396	0.26394	0.17035	-0.010891	0.34629	0.50758	0.072738	-0.34906	0.056291	0.2989	0.31436	0.063546	-0.84336	0.15535	0.6631
-0.070092	0.015665	0.91137	-0.13708	-0.21671	0.15576	0.5686	0.84481	0.62692	-0.85846	0.45626	-0.32734	0.73116	0.36303	-0.8353	0.76775	0.52085
-0.2789	-0.528	0.62758	0.1583	0.77926	-0.073018	0.19848	0.75843	-0.015725	-0.5859	-0.78747	0.28937	-0.35414	0.18517	-0.14894	-0.27168	0.31906
0.080178	0.06622	0.60618	-0.36858	0.30224	0.40882	0.96709	0.30583	-0.27165	-0.37852	-0.089806	-0.61487	0.39307	0.30718	-0.61913	0.02444	0.23498
-0.74992	0.13162	0.49313	0.63423	-0.036671	0.46354	0.6215	0.13796	-0.4149	0.37757	0.026581	-0.62473	0.44664	0.36513	-0.88097	0.042862	0.18569
-0.25686	0.20054	0.28747	-0.50989	0.17317	0.54058	0.10074	0.56948	-0.89962	0.17079	0.4117	-0.070083	0.20977	0.68702	0.13718	-0.038747	-0.16718
-0.46857	-0.05122	0.067276	0.7958	0.76347	0.18946	0.50972	0.11245	0.67564	-0.37947	-0.28268	-0.51256	-0.38931	0.79538	0.23076	-0.69878	-0.044475
-0.93614	0.027377	0.3912	0.12062	-0.076055	-0.54014	0.74275	0.19162	0.34579	0.44059	0.16592	0.21172	-0.19337	0.76237	0.05006	-0.52762	0.034831
-0.43086	0.10708	0.337	0.41284	0.33818	0.80067	0.75612	0.55687	-0.55986	-0.62025	-0.33682	-0.59596	0.20726	-0.1158	-0.57142	-0.4907	-0.11204
-0.42614	0.032709	0.24611	0.040985	0.80442	0.2275	0.080551	0.85086	-0.72896	-0.37026	0.19209	-0.19804	0.55451	0.34555	-0.18627	0.1926	-0.2231
-0.11921	-0.33346	0.37688	-0.25546	0.91876	-0.66087	-0.53972	0.70678	0.59153	-0.020874	0.12033	0.58855	0.40221	0.91372	-0.37213	0.73734	0.31292
-0.10499	0.0064747	0.87035	0.15853	0.55601	-0.39167	0.21371	0.53236	-0.49571	-0.51325	0.24698	0.12283	0.016698	0.30938	0.029671	0.65017	0.47597
0.50106	0.1173	0.52695	-0.57653	0.78644	-0.018439	0.94444	0.73297	-0.10642	-0.023059	-0.66741	0.85519	0.30605	0.7617	-0.164	0.41438	0.10149
-0.11608	-0.20857	0.55266	0.1685	0.58229	0.64701	0.32199	0.19603	-0.12656	-0.40708	-0.88001	0.50134	-0.3186	0.98308	0.21405	-0.41755	0.044409
0.082506	0.013383	0.40018	0.98803	0.44307	0.8723	0.18222	0.43721	0.50192	-0.92082	-0.36013	-0.07838	-0.35064	-0.58132	-0.38198	-0.22813	0.87686
-0.21878	-0.051071	0.4795	0.81999	0.4301	0.15299	-0.69753	0.96924	0.4891	-0.094226	0.08292	0.70078	0.40856	-0.13631	-0.35996	0.44476	0.16445
-0.892	-0.22161	0.034226	0.45972	0.57432	0.028621	0.51206	0.6513	-0.24196	-0.23547	0.47714	0.71224	-0.12445	-0.5082	-0.57015	0.10216	0.70163
-0.34695	-0.082073	0.82117	-0.071129	0.2927	0.19917	0.7694	0.33699	-0.90897	0.10558	0.68764	0.40878	-0.23818	0.15053	0.15396	-0.4522	0.13177
-0.91599	0.0050479	-0.15263	0.18096	0.20305	0.098103	-0.56831	0.84798	0.11173	-0.3862	0.17692	0.60921	0.085921	-0.24205	-0.16312	-0.26819	0.007043
-0.99524	-0.24355	0.62248	-0.13868	0.24435	-0.74199	-0.29888	0.18782	-0.25814	0.22251	-0.067859	0.49323	0.094496	0.44406	-0.72201	-0.51439	0.22312
-0.32601	0.1187	0.084897	-0.23912	0.47487	0.46345	0.10241	0.1917	-0.58719	-0.48271	-0.057411	0.93366	-0.093463	0.45731	-0.48673	-0.59185	0.025047
-0.67446	0.066771	0.22555	-0.24035	0.4804	-0.39873	-0.28517	0.41277	-0.79121	0.17953	0.14404	0.89753	0.30287	-0.20376	-0.91551	-0.23306	0.16587
-0.16989	-0.076537	0.1945	-0.48919	0.7513	-0.21714	0.72158	0.50228	0.1745	-0.87088	-0.6846	0.9471	0.21059	-0.0088125	-0.99164	-0.77555	0.023264
-0.68777	0.13098	0.95492	0.60721	-0.5063	0.14465	-0.6535	0.12438	0.027393	0.040652	-0.12353	0.85119	-0.23159	0.60379	-0.1005	-0.86133	-0.19131
-0.61304	-0.27033	0.48391	0.11065	0.27157	0.19798	0.027789	-0.0078763	0.019958	-0.15946	0.26804	0.61493	-0.45553	0.28953	-0.13805	-0.60764	0.51686
-0.46963	0.035356	0.45718	-0.28827	0.096626	0.0078958	0.30282	0.60509	-0.73046	-0.15385	0.46812	-0.44104	-0.29146	0.20267	0.53707	0.44716	0.33115
-0.36619	-0.14508	0.1063	-0.16502	0.96391	-0.33895	0.10637	0.93213	-0.1939	-0.14548	-0.80343	0.40703	0.20448	-0.46645	-0.41676	0.079266	0.50313
-0.28035	0.1956	-0.39213	0.26531	0.76518	0.0011151	0.55141	0.51164	0.68429	-0.33198	0.66196	-0.046471	0.34678	0.050647	-0.53492	0.18338	0.37864
0.1179	0.10205	0.55967	0.20202	0.49977	0.30252	-0.32647	0.68491	-0.28982	-0.97188	-0.86127	-0.5768	0.16575	0.29212	0.18465	0.72603	0.3007
-0.24128	-0.25054	0.55506	0.18773	0.78578	0.018023	0.16376	0.11786	0.1126	-0.81371	-0.12908	0.46142	0.22844	0.88675	-0.54667	0.43896	0.809
-0.29148	0.19526	0.37842	0.46198	0.25138	0.20312	-0.45092	0.97554	-0.0038835	-0.40115	-0.31895	0.54143	0.31389	-0.80193	-0.84801	0.13917	0.48613
-0.17102	0.064357	0.27512	0.02691	0.62853	-0.41275	0.31718	0.24001	0.23281	0.37105	0.3125	-0.033244	0.18073	-0.057086	-0.66433	-0.081419	0.58654
-0.8251	-0.13645	0.91779	0.034445	-0.12545	-0.44698	0.328	0.67368	-0.34086	-0.71229	0.72894	-0.20591	-0.020102	-0.12559	0.0082919	0.12787	0.31835
-0.27362	-0.011729	0.29584	-0.43063	0.40493	-0.80919	-0.47001	0.69924	0.27362	-0.10975	0.059653	0.63554	0.061622	-0.34709	-0.097538	0.61909	0.93124
-0.13608	0.18957	0.13479	0.76745	0.6984	0.73355	-0.44225	0.10434	-0.11952	-0.39655	0.14388	0.90866	0.74924	0.15681	-0.85621	0.7214	0.36411
-0.70222	-0.25666	0.73422	-0.29927	0.11523	-0.4044	-0.27545	0.74503	0.019147	-0.98097	-0.86385	0.23344	0.6464	0.14493	-0.98657	0.44568	0.26709
-0.62098	-0.11517	0.82314	0.16479	0.097386	0.41256	0.5351	0.23419	-0.94527	-0.03542	-0.20282	-0.41758	0.24874	0.57949	-0.17249	0.405	0.32939
-0.48787	-0.023991	0.8181	0.86173	0.20735	-0.13203	-0.14907	0.2273	-0.15258	-0.59866	0.027214	0.24513	-0.38705	-0.97033	-0.45469	-0.43256	0.87425
-0.15685	0.048665	0.28381	0.72234	0.86934	0.76103	0.40169	-0.025127	-0.12589	-0.13869	-0.1074	-0.032961	0.72776	0.76684	-0.86526	0.21596	0.16923
-0.80478	-0.0808	0.36484	-0.010895	0.21652	0.54963	0.67745	0.0012944	-0.89561	-0.9422	-0.59745	0.79253	-0.022415	0.62829	-0.58226	-0.19884	0.30985
-0.1027	0.051321	0.64655	-0.091509	0.47129	0.082601	0.44421	0.41873	-0.35762	-0.4537	0.065238	-0.28248	0.6305	0.41157	-0.37913	0.54707	0.045151
-0.69405	-0.098581	-0.38691	-0.26225	0.93927	0.12026	0.34788	0.60145	-0.21601	-0.25913	-0.73445	0.62805	0.2785	0.42545	-0.57212	0.094476	0.16901
-0.55148	0.084858	0.88122	-0.27929	-0.2347	-0.42519	0.29888	0.61501	-0.10727	-0.69657	0.079706	0.94146	0.085085	0.43705	0.079258	-0.05783	-0.0066054
-0.46337	-0.19087	0.54381	0.39817	0.6648	-0.56015	-0.45791	0.037909	0.37753	-0.50485	0.00075545	0.066421	-0.25272	0.94771	0.47207	0.22833	0.49257
-0.643	-0.098526	-0.16726	-0.10702	0.62736	0.41845	0.32136	0.4527	-0.22144	-0.46094	0.25931	-0.53397	-0.13336	0.43665	0.046209	0.17998	0.51705
0.50159	0.22239	0.63552	0.61319	0.38381	0.91891	0.57523	0.3278	0.22694	-0.25707	-0.070751	0.14079	-0.053145	0.14723	-0.27299	-0.026155	0.57101
0.22741	0.014452	0.47854	0.61493	0.93185	0.070957	-0.044258	-0.080331	0.5471	-0.17322	-0.52099	0.12349	-0.07781	0.31894	-0.61742	-0.44153	0.59837
0.15307	-0.048838	0.47459	-0.25194	0.76604	0.81811	0.033381	0.79032	-0.94835	-0.88337	0.83527	0.71733	-0.068437	0.62367	0.25125	-0.29066	-0.2691
-0.91237	0.24656	0.04724	-0.63492	-0.49593	-0.14234	-0.38678	0.69706	0.51386	-0.28016	-0.91706	0.59241	0.91951	0.4859	-0.85838	0.96823	0.48845
-0.81683	-0.042775	-0.070147	0.91047	0.47086	0.86438	0.33026	0.85219	0.22527	-0.90262	0.81358	0.080367	0.22828	0.23098	-0.40879	-0.27314	-0.022483
-0.60197	0.0027325	0.46985	0.41759	0.43824	-0.27416	0.47552	0.53681	0.091478	-0.19241	0.68906	-0.6571	0.33452	0.49079	0.14597	0.73066	0.42041
-0.99945	-0.11135	0.26588	0.44489	0.41658	0.20432	-0.27877	0.43168	-0.22017	-0.96421	-0.62497	0.53929	0.49097	0.50459	-0.86093	-0.16665	-0.066015
-0.51516	0.27104	-0.29547	-0.60386	0.50432	0.14089	-0.63487	0.93656	-0.83376	-0.92411	0.0013445	0.702	0.14609	-0.63402	-0.41338	0.39855	0.76244
0.33343	0.13603	0.51217	0.16768	0.30503	0.87417	0.65369	0.43976	-0.20178	0.28949	-0.85288	0.77288	-0.067232	0.043204	-0.66059	0.1791	0.90205
-0.90624	-0.19427	0.68732	0.96032	-0.45242	0.9778	0.79471	0.53057	0.053204	-0.044782	-0.94734	0.041316	-0.3164	-0.087797	0.10024	-0.42419	0.15238
-0.41772	0.051487	-0.1468	0.5867	0.75084	0.28018	0.90455	0.38546	0.91424	-0.43487	-0.81895	-0.85062	0.71433	0.7752	-0.84449	0.43374	0.11388
-0.94316	-0.027488	0.56612	-0.29902	-0.29917	0.6637	-0.24128	0.25755	-0.88702	0.27406	0.7421	0.69431	0.37876	0.88857	-0.70288	-0.29292	-0.10719
-0.55764	0.014906	0.068034	0.12983	0.03913	0.69227	-0.13978	0.4132	0.20846	0.0042228	0.64013	0.34078	-0.048714	-0.097272	-0.82448	-0.6379	0.54891
-0.15705	-0.027696	0.66466	-0.017671	0.7696	-0.66057	-0.050545	0.18828	0.10519	0.16146	-0.89258	-0.6208	0.7151	0.36865	-0.93468	0.21009	0.13393
-0.58053	-0.29708	0.81787	0.829	-0.40419	0.98695	-0.15933	0.52299	0.21246	0.37866	-0.25454	-0.23585	-0.26301	-0.45334	-0.60651	-0.19451	0.99172
-0.24707	0.067066	0.55668	0.12077	0.39095	-0.53121	0.71019	0.77936	0.83925	-0.44251	-0.1448	0.53509	0.84688	0.68707	-0.63219	0.60618	-0.1223
-0.43027	-0.041413	0.86657	0.80304	-0.13686	0.21339	0.083897	0.25585	0.54138	-0.12669	0.19218	0.50983	-0.081834	0.11686	-0.37036	-0.76425	-0.035256
-0.17545	0.089897	0.60706	0.12795	0.259	0.30838	0.90691	0.29456	-0.32908	-0.31856	-0.048547	0.78549	0.53963	0.66457	0.011962	0.94709	0.3046
0.63924	0.074073	0.89594	0.36049	0.89435	0.23841	0.29434	0.72531	0.12291	-0.86158	-0.47683	-0.0064949	0.58735	0.58535	-0.041319	0.8084	-0.014821
-0.11486	-0.067313	0.88799	0.28318	0.58509	0.042657	-0.29781	-0.079683	-0.38148	-0.43092	-0.029212	0.84568	0.26805	0.89792	-0.68012	0.33528	0.56768
-0.56326	-0.0064741	0.03245	0.69989	0.94019	0.43189	0.21507	0.41334	-0.3572	-0.48989	-0.37907	0.31604	0.23607	0.78051	-0.045564	0.5257	0.24099
-0.14892	-0.075126	0.74688	-0.22001	0.62159	-0.0020977	0.18903	0.36058	-0.34738	-0.59274	-0.12377	0.089348	0.79244	0.93727	-0.53397	0.83095	0.11683
-0.67765	-0.26727	0.76962	-0.034943	-0.15641	0.40116	0.39359	0.29412	-0.10512	0.19033	-0.05805	-0.007659	0.21095	0.91041	-0.5875	0.43081	0.75962
0.6549	0.33659	0.64435	0.011851	0.81725	0.10464	0.8682	0.28188	-0.57382	-0.014498	0.049227	0.29184	0.50841	0.48621	-0.26401	0.57353	0.10655
-0.34737	-0.088161	0.27849	0.032395	0.3803	0.25262	-0.032274	0.52148	0.43647	0.0034412	0.1995	-0.50545	0.41084	0.77995	-0.83489	0.38772	0.39845
-0.95495	0.038752	0.25352	0.68313	-0.019384	0.37549	0.83382	0.8849	-0.021344	-0.91491	0.11007	-0.27413	0.090533	0.24918	0.038255	0.56274	0.20359
-0.80967	-0.17163	-0.25647	0.67561	0.912	0.53234	0.88295	0.26998	-0.45428	0.43106	0.48267	-0.26422	-0.22093	0.95242	0.72958	0.65941	0.57011
-0.31547	0.050734	0.28756	-0.86407	0.69825	-0.19882	0.23877	-0.093736	-0.9472	-0.099257	0.16299	0.41403	0.52166	0.81589	-0.70126	0.78944	0.7434
-0.28727	0.02695	0.24405	0.30391	0.937	0.29268	-0.22678	0.2225	-0.94988	-0.48732	-0.41483	0.13946	-0.20929	-0.3286	-0.43778	-0.32538	0.55584
-0.88593	-0.098172	0.14448	-0.059436	0.65006	0.2333	-0.25827	0.47775	-0.67581	-0.43096	-0.1665	0.20572	0.69627	0.60794	-0.88182	0.56485	0.24423
-0.80323	0.04226	0.27632	0.070453	-0.012579	0.30808	0.66415	0.75132	-0.18774	-0.2189	0.11435	-0.10782	0.46817	0.25052	-0.35636	0.56983	0.1531
-0.63417	0.037434	-0.32903	0.35765	0.89617	-0.061017	0.29734	0.26677	0.053522	0.40151	0.81762	0.43152	0.2986	-0.19672	-0.8906	-0.037803	0.71529
-0.57909	0.10105	0.81186	0.06917	-0.30457	0.17563	0.09022	0.047774	-0.0049327	-0.76836	-0.55072	0.24978	-0.035927	0.54476	-0.30285	-0.46671	0.23104
-0.9489	0.12881	0.25999	0.72444	-0.39466	0.59164	-0.089823	0.77502	-0.11379	-0.58342	-0.2162	0.53569	-0.30525	-0.9906	0.058114	0.15016	0.88416
-0.082022	0.042588	0.71154	0.62894	0.26278	0.34765	0.01429	0.6802	0.39112	-0.85	0.16269	-0.076372	0.61147	0.094836	-0.74739	0.28445	-0.071705
-0.783	-0.23965	0.76487	-0.35138	0.034768	-0.43067	-0.31245	0.42	-0.26538	-0.011823	0.57986	0.30958	-0.14098	0.65314	0.11795	-0.36091	0.029396
-0.034674	0.014939	0.67706	-0.22104	0.27109	0.81196	-0.047533	0.70868	-0.992	-0.95127	-0.18711	-0.40638	-0.3157	0.038245	0.28442	-0.63142	-0.20252
-0.76285	-0.010659	0.71983	-0.34002	0.26835	-0.54787	0.057044	0.29607	-0.78352	-0.01438	-0.7532	0.36098	0.40091	0.24948	-0.83719	-0.13345	0.1545
0.067002	0.066671	0.49387	-0.89563	0.38358	-0.54432	-0.0022019	0.586	0.10214	-0.99416	-0.24262	0.14114	0.56265	0.4994	-0.31066	0.73685	0.17606
-0.60795	0.050411	0.77958	-0.4373	-0.18445	-0.075392	0.21252	-0.17107	-0.81032	-0.42471	-0.72838	-0.075762	-0.17835	0.67632	-0.20359	-0.34095	0.33308
-0.031312	0.13742	0.8144	-0.19784	0.16441	-0.24197	0.52943	0.074991	-0.16558	-0.28409	-0.35122	0.40491	-0.092524	0.10521	-0.58827	-0.59591	0.20777
-0.90431	0.028204	0.40971	-0.96721	-0.17607	-0.55652	-0.23243	0.69268	-0.34206	-0.25062	-0.018864	0.68527	0.10982	0.77182	-0.12057	-0.26256	-0.19728
