# Supplementary material for: Distinct cellular states determine calcium signaling response
Source: Mol Syst Biol. 2016 Dec 15;12(12):894. doi: 10.15252/msb.20167137 (PMC5199124; doi:10.15252/msb.20167137)
Supplement: Supplementary file 6 — Source Data for Figure 3 [file MSB-12-894-s005.zip › parameterDistributionGroup/parameterDistribution197.csv]

-0.37232	0.06197	0.99378	0.82165	0.35306	-0.65325	-0.2721	0.14712	0.029771	-0.78686	0.39461	-0.45796	0.20402	-0.28608	-0.49576	0.40594	0.16301
-0.38712	-0.081786	0.93761	0.62717	0.21912	0.45946	0.0066625	0.8287	-0.50746	-0.24444	0.19677	0.086092	0.59303	0.12916	-0.56314	0.8785	-0.21896
0.37224	0.31575	0.62068	0.086973	0.83504	-0.18016	0.43074	0.39365	-0.17743	-0.26069	0.28727	0.3836	0.71486	0.62421	-0.63382	0.9782	-0.33502
-0.22041	0.06283	0.28558	0.13109	0.17685	0.047691	-0.086231	0.23468	0.67027	-0.29651	-0.70333	0.13073	-0.044971	0.60705	-0.24362	0.27493	0.23934
-0.79804	-0.063582	0.69598	0.1896	0.070448	0.012261	-0.34846	0.28998	-0.18548	-0.79922	-0.20573	0.24807	0.19435	0.50608	-0.70668	-0.14226	-0.21177
-0.37785	0.015601	0.58901	-0.078918	0.35986	-0.13245	-0.50672	0.097125	-0.76507	0.10024	0.099835	0.65286	-0.043425	0.11626	-0.77798	0.18988	0.33416
0.22222	0.034856	0.62413	-0.87113	0.66422	0.26958	0.368	0.27991	-0.92713	-0.21796	0.34693	-0.56805	0.18943	0.68528	-0.39103	0.073286	-0.26158
0.015926	0.11103	0.49996	-0.45379	0.5883	-0.75757	-0.11569	0.26851	0.65247	-0.64738	0.56103	0.53267	0.099734	0.52281	-0.7244	-0.3533	-0.13361
-0.053077	0.16697	0.15019	0.31132	0.63225	0.23015	-0.36873	0.55174	0.31328	0.12276	0.40235	0.050904	-0.22425	0.62212	-0.3324	-0.73874	-0.47222
-0.35163	0.15746	0.24057	-0.79108	-0.036387	0.17115	0.093669	-0.11477	-0.63358	-0.24223	0.38852	0.20874	-0.28684	0.22049	-0.63058	-0.27157	0.39758
-0.37835	-0.13346	0.99715	0.57389	0.32537	0.3385	-0.89862	0.84668	-0.50568	-0.14207	-0.12712	-0.90999	0.74109	0.26273	-0.55339	0.99453	-0.3237
0.682	0.17864	0.66508	-0.26905	0.82753	0.63332	-0.44688	0.16298	-0.84848	0.093163	-0.6128	-0.068662	-0.1395	-0.20106	-0.69126	-0.93335	-0.12008
-0.87284	0.15312	0.035026	0.013133	0.39642	-0.67154	-0.54048	0.05876	-0.14633	-0.35838	-0.40195	-0.21551	-0.24524	0.58882	0.21141	0.3789	0.016221
-0.75377	0.013171	0.28593	-0.20455	-0.0050842	0.54765	0.20066	-0.22872	-0.30288	-0.73663	0.93609	0.93986	-0.25935	0.61515	-0.35292	0.10341	0.76845
-0.59293	0.0097479	0.42925	-0.33427	-0.24696	-0.038941	0.75715	0.51871	0.071457	-0.17657	-0.13333	0.65913	-0.13309	0.53639	-0.039228	0.60697	0.31078
-0.55599	-0.25316	0.33253	-0.41837	0.62425	-0.49266	0.095079	0.059941	-0.49094	0.12025	-0.28365	-0.79439	-0.17418	0.080866	-0.59248	0.18167	0.75237
0.56722	0.027233	0.73755	0.83417	0.92075	0.472	-0.037684	0.37808	0.16625	-0.1546	-0.060181	-0.066832	0.012917	0.87749	0.097543	0.39339	-0.26835
-0.066625	0.042885	0.19538	-0.3688	0.8776	-0.48033	-0.8986	0.38469	0.51891	-0.56017	-0.031084	0.58895	0.85131	0.64547	-0.7813	0.56282	-0.5081
-0.6956	0.16664	-0.62467	0.098946	0.56766	0.81718	-0.16206	-0.037589	0.009189	-0.98269	-0.49764	-0.55232	0.6809	0.76052	-0.68075	0.90433	-0.22476
-0.42201	-0.049382	0.29681	-0.53563	0.40268	-0.84938	0.49492	-0.026733	0.19649	-0.50961	-0.22773	0.01969	-0.40626	-0.46763	-0.96545	-0.023633	0.93487
0.38296	-0.015842	0.9685	0.57034	0.81756	-0.23361	-0.091551	0.99269	0.20835	0.16124	0.44467	0.62454	0.47887	0.54485	-0.11215	0.55537	-0.50479
-0.6424	0.058922	0.79182	0.67369	-0.21171	0.43433	-0.42127	0.6922	0.053203	0.014801	0.73176	0.30107	0.042689	0.197	-0.39636	-0.31006	-0.39501
0.37632	-0.043029	0.98482	-0.082089	0.69723	-0.16843	-0.64456	0.89084	-0.080978	0.41702	0.74431	0.86594	0.14109	0.89452	-0.23141	-0.070793	-0.50776
-0.038249	0.010371	0.54205	-0.55532	0.79559	-0.99446	-0.81571	0.10595	0.30301	-0.89288	-0.022604	0.5487	0.23124	0.5747	-0.5457	-0.033701	-0.38916
0.67899	0.33945	0.48586	0.86016	0.62207	0.31142	-0.29978	-0.052821	0.5172	-0.74017	0.62738	0.40409	-0.4185	0.22554	0.32036	0.46662	0.51509
-0.41558	-0.060864	0.56045	0.85756	-0.027684	0.39425	0.4078	0.6662	0.96234	-0.17847	0.23239	0.083781	-0.40318	0.60386	0.18726	-0.55927	-0.37967
0.49604	0.34272	0.27402	-0.057675	0.92669	0.68295	-0.15902	-0.1351	-0.97934	-0.87945	-0.43552	0.19302	-0.14624	0.18967	-0.28199	0.3701	0.4378
-0.32925	0.013053	0.44473	0.25898	0.94649	-0.21362	-0.022301	0.56015	-0.35085	-0.61072	0.46699	-0.074134	0.025372	0.90003	-0.49172	-0.40026	-0.61831
0.26036	0.24559	0.66718	0.77283	0.16773	0.69565	0.58158	0.4244	0.18177	-0.7699	0.38814	-0.77542	0.0038596	0.44967	-0.14516	0.63673	0.092695
-0.084617	0.10567	0.52962	0.12102	0.22137	-0.44082	0.39553	0.21081	0.58573	-0.38179	0.61425	0.59806	-0.17567	-0.26076	-0.72839	-0.59066	-0.12417
-0.066321	0.22432	0.6137	0.33671	0.27786	-0.075484	0.39487	0.32178	-0.12635	-0.56566	-0.39083	-0.50522	0.28477	-0.2285	-0.7142	-0.1887	-0.48833
-0.4347	0.11046	-0.17862	-0.73068	0.50683	-0.077102	0.57833	0.57644	-0.11	-0.85545	-0.707	-0.080671	-0.04361	-0.32007	-0.83564	-0.81501	-0.27565
-0.1174	0.024233	0.86007	0.417	0.32281	0.49383	0.48675	0.0067925	-0.25136	-0.59613	-0.32418	-0.63665	0.097389	0.76335	-0.55601	0.27062	0.15294
0.5601	0.32227	0.70927	0.10181	0.3305	0.16507	0.43484	-0.27849	-0.097054	0.32218	0.3601	-0.2383	-0.34906	0.92356	-0.24474	-0.27231	0.24166
-0.61668	0.22588	0.27699	0.72075	-0.023671	0.51468	0.047898	0.16424	0.5692	-0.73264	0.34771	0.51432	0.088958	0.66469	-0.5231	0.50931	0.28442
-0.59334	0.14383	0.18983	-0.65307	0.41087	-0.21485	-0.0061858	0.14308	-0.70057	0.003672	0.0066014	0.46323	-0.21718	0.51925	-0.16726	-0.99785	-0.5532
-0.57466	0.027482	0.37804	0.46461	-0.055757	0.15904	0.6419	0.27281	0.35179	0.11622	-0.39562	-0.19752	-0.12239	-0.30749	-0.44603	-0.40153	0.19415
0.096729	-0.041545	0.73773	0.66646	0.82595	-0.18214	0.08575	0.36885	0.41829	0.42695	-0.043271	0.7443	0.74793	0.38096	-0.8221	0.37564	-0.45866
-0.35941	0.086749	0.62917	0.42577	0.11308	0.20147	0.5359	0.14772	0.16059	-0.46985	0.0094972	0.15876	-0.27943	-0.2978	-0.62695	0.018458	0.71938
-0.088242	0.092744	0.94716	0.34823	0.024868	0.0054311	-0.4921	0.56612	0.35904	-0.87669	0.059784	0.76374	0.1941	0.10927	-0.18185	0.66241	0.20181
-0.95991	0.082168	0.57922	0.60779	-0.23366	0.9295	0.24291	0.055194	-0.27196	-0.48882	0.05632	0.086979	0.39057	0.3274	-0.80383	0.7143	0.48621
-0.84567	0.070005	0.02852	-0.19507	-0.025639	-0.27762	0.18835	0.36208	-0.10961	-0.29185	-0.41952	0.87666	-0.55171	-0.69738	-0.23937	-0.44278	0.35633
0.54796	-0.090488	0.94263	-0.71456	0.77029	-0.15474	-0.1805	0.75592	-0.067239	-0.47674	-0.49239	0.63283	0.34744	0.26384	-0.85664	0.11162	-0.098844
-0.28035	0.025265	0.84308	0.5378	-0.039838	0.15245	0.075169	0.94485	0.00041237	-0.58056	-0.066607	-0.8093	-0.14462	-0.7101	-0.39935	0.050847	0.2615
0.10559	-0.049241	0.29941	0.85079	0.72772	0.39306	0.29284	0.89796	0.68232	-0.79516	0.39029	0.0088851	0.10211	-0.21762	-0.51596	0.31011	0.054353
-0.014248	0.064299	0.7339	0.49196	-0.20547	0.69695	-0.47648	0.524	0.58931	-0.27044	0.89795	0.018952	-0.59753	0.10937	-0.24099	-0.67348	0.074185
-0.71918	0.055529	0.25655	0.057222	0.54337	-0.61711	-0.36141	0.53744	-0.04732	-0.51893	-0.99197	0.66661	0.11177	0.26367	0.1582	0.28007	-0.12627
-0.98628	0.16392	0.023249	0.67021	0.34171	0.69655	0.071056	0.2186	-0.97052	0.025393	0.24246	-0.36999	0.36965	-0.055597	-0.68437	0.31379	-0.058155
-0.64432	-0.010851	0.75845	0.38743	0.49946	-0.66898	0.71679	-0.072221	-0.18571	-0.62776	-0.24194	-0.23536	-0.37814	0.26327	0.022494	-0.35714	0.14651
-0.5629	0.21722	0.59167	-0.37676	-0.30205	0.28619	0.0039483	0.35446	-0.66865	-0.50037	-0.67243	0.54725	-0.27917	0.69187	0.5158	0.28634	-0.15103
-0.10867	0.066781	0.47368	0.37663	0.40887	0.098793	-0.46722	-0.16168	0.067178	0.043081	-0.7755	0.78329	-0.53514	0.80081	0.73915	-0.030175	0.094598
-0.37084	0.19544	-0.38632	0.42104	0.72832	0.3288	0.1411	0.082775	0.32263	-0.40527	-0.094503	-0.93324	0.29795	0.77656	-0.57779	0.73224	0.068784
-0.71371	-0.031665	0.53289	0.13136	0.037194	-0.48201	-0.14323	0.18282	0.40146	-0.13868	-0.5559	-0.64022	0.17758	0.75754	-0.074838	0.80337	0.13626
-0.46664	0.28338	0.28819	0.59693	0.11859	0.69432	-0.3933	0.060527	-0.19935	-0.11563	-0.1611	-0.17404	0.40261	0.13072	-0.84699	-0.076573	-0.21756
0.090106	0.054866	0.48481	0.45028	0.6949	0.054239	0.76079	0.75492	0.25531	-0.83051	-0.44693	0.51228	0.17784	0.61862	-0.028748	0.79832	-0.36852
0.28358	0.05774	0.90641	-0.1224	0.50224	-0.34219	0.6665	0.46746	0.010071	-0.16908	-0.82898	0.42819	-0.20631	0.50309	-0.028649	-0.4093	-0.51241
0.15802	0.11985	0.86675	-0.43979	0.47198	-0.65326	-0.29725	0.33292	-0.075701	-0.047328	0.04087	0.41281	0.41078	0.40456	-0.51864	0.13141	-0.42029
-0.71751	-0.07044	0.45522	0.79852	-0.14931	0.27447	-0.92871	0.026558	0.48614	-0.52793	0.4528	0.94981	-0.53185	0.55001	0.747	0.7375	0.68124
-0.69159	-0.051834	0.35149	-0.27507	0.14199	0.032922	0.75187	0.64741	-0.51354	-0.62062	0.33027	0.011202	-0.22369	0.22859	0.31976	0.072337	-0.10529
-0.25111	0.11435	0.36192	0.72978	0.1827	0.029946	-0.41861	-0.049683	0.85396	-0.13855	0.16097	0.61857	0.17151	0.76032	-0.30305	0.84481	0.21618
-0.47792	-0.055615	0.82538	-0.19563	-0.21484	0.67424	0.52603	0.39803	-0.71133	-0.35373	-0.61604	0.11969	-0.0074182	0.049317	-0.62379	0.30797	0.38082
-0.10794	0.1613	0.74882	0.79642	-0.017284	0.89654	0.30833	0.17611	0.65347	-0.40136	-0.29783	-0.32511	0.42534	0.53445	-0.90475	0.15668	0.16281
-0.0087457	0.22524	0.41823	0.16981	0.3468	0.74207	-0.063148	-0.014459	-0.55568	0.024968	-0.63406	-0.45078	0.40087	0.45087	-0.70428	-0.03268	-0.27148
0.040221	0.27225	0.66591	0.69235	0.24767	0.24801	-0.25776	0.0049383	-0.044194	-0.82184	-0.5136	-0.6842	-0.20968	0.83766	0.28561	0.64282	0.13062
-0.15373	-0.053531	0.57138	0.41101	0.58316	0.6764	-0.7129	0.53128	-0.52667	-0.38138	-0.66088	-0.62206	0.27581	0.50817	-0.14746	0.89567	0.023166
-0.93392	0.21102	-0.36677	0.35724	0.2596	0.030002	-0.85411	0.20373	-0.032482	0.43988	0.36785	0.44901	0.43616	0.72376	-0.14863	0.46236	-0.42892
-0.2336	0.045813	0.7998	0.60222	0.22113	0.50652	0.010003	0.78341	-0.26146	-0.17008	-0.8847	-0.13218	-0.19123	0.86035	0.61172	-0.053063	-0.54445
0.029465	0.065357	0.92944	0.63102	0.42783	0.31167	0.6799	0.58549	-0.3219	-0.94211	-0.80672	-0.54535	-0.51978	0.68966	0.88333	-0.28956	-0.59188
-0.078938	-0.096641	0.40505	0.5757	0.4075	0.36762	-0.8144	0.60688	0.80681	-0.50457	-0.228	-0.46492	-0.07279	0.44183	-0.32979	0.39335	0.22276
-0.18998	0.12809	0.32833	0.44347	0.43245	0.009488	-0.45518	-0.34479	0.57951	-0.97606	-0.40132	0.62897	-0.23466	0.93435	-0.0089783	-0.11333	0.13951
0.44677	0.18521	0.36996	-0.016199	0.88459	-0.60032	0.2883	0.41128	0.3936	-0.48476	0.49969	0.53774	-0.67976	-0.83881	-0.39566	-0.21603	0.65811
-0.78644	0.022991	0.33995	0.75644	0.044762	0.12463	0.70385	0.55338	0.65978	-0.53262	0.22178	-0.13054	-0.74693	0.94698	0.64555	-0.89505	-0.57023
-0.70805	0.088536	0.28734	0.30578	0.16936	0.026137	0.84645	0.70483	0.036502	-0.72747	-0.40186	-0.37697	-0.093157	-0.043869	0.096393	0.34439	0.17238
-0.49193	-0.13214	0.40635	-0.53576	0.25566	-0.26584	-0.19464	0.52902	-0.17195	-0.80771	0.22955	0.14216	-0.40409	0.56343	0.62002	0.89309	0.45431
-0.59541	0.18472	0.061225	-0.203	0.17161	0.74641	0.3818	0.12775	-0.49518	-0.55264	0.40609	-0.54927	0.038657	0.34063	-0.59123	-0.4026	-0.073907
-0.38214	0.21626	0.39484	0.94534	0.042579	0.69694	-0.30953	0.67758	-0.047062	-0.47286	-0.4179	0.96554	-0.043405	0.065754	0.1963	0.50939	0.025433
0.073787	0.027295	0.13913	-0.061744	0.90908	-0.80716	0.34705	0.60103	0.59846	-0.39356	-0.73205	0.097436	-0.19793	-0.34995	-0.60931	0.22498	0.40819
-0.93212	0.098298	0.53169	-0.7937	-0.77788	0.14463	0.19507	-0.28814	-0.30315	-0.098253	-0.077505	0.19586	-0.25243	0.7293	-0.50125	-0.26873	0.4446
-0.60598	-0.0027707	0.60199	-0.30045	-0.4449	0.26209	-0.59543	0.69084	-0.0090351	-0.66194	0.26996	-0.39517	-0.11401	0.25252	-0.11393	0.10454	0.089535
-0.40139	-0.30787	0.90524	-0.3487	0.41835	-0.49417	0.3491	0.14672	-0.38746	-0.63068	-0.084233	-0.43372	-0.42693	0.3475	-0.35327	-0.25272	0.253
-0.42558	0.30246	-0.19073	0.99705	0.73148	0.17329	0.0045658	0.50384	0.065684	-0.86367	-0.29361	0.87399	0.51036	0.29726	0.19582	0.99971	-0.46376
-0.87984	0.0076209	0.1416	-0.57297	0.20494	0.33593	0.49225	0.079972	-0.69136	-0.32573	-0.4401	-0.5002	0.15255	0.15854	-0.93922	0.052515	0.31467
0.32521	0.20719	0.88128	0.66804	-0.019774	0.98422	0.42391	0.13302	0.17968	-0.19896	-0.038647	0.5172	-0.36058	0.15742	-0.53898	-0.13641	0.46603
-0.29874	0.049218	0.24199	-0.29268	0.83049	-0.12619	0.36123	-0.027505	-0.6866	-0.30723	0.053525	-0.5161	0.71781	0.74692	-0.36823	0.78124	-0.51627
-0.023244	0.097883	0.29167	0.19961	0.49072	0.63348	-0.20635	0.46861	-0.17141	-0.2952	-0.94255	0.47081	0.29654	0.50307	-0.31167	0.33952	-0.28034
-0.93965	-0.0004418	0.17582	-0.26922	-0.22552	0.47452	0.7816	0.56146	-0.40949	-0.4353	0.14348	-0.88476	-0.01625	0.79231	0.13013	0.70422	0.032882
-0.48542	-0.053225	0.66441	0.32828	0.78101	-0.21564	-0.5406	0.24716	-0.75224	-0.42621	0.39908	-0.73781	0.36803	0.45866	-0.26437	0.46337	-0.25492
-0.93351	0.15615	-0.50242	0.15672	0.32584	0.25174	0.47992	0.81833	0.19336	-0.39177	0.35092	0.36391	0.41586	0.23003	-0.47665	0.17907	-0.42573
-0.46185	0.1202	0.53567	0.97681	-0.060334	0.8031	-0.35073	0.10468	-0.010166	0.021471	-0.42955	0.84995	0.18274	0.44536	-0.16877	0.27753	-0.10515
-0.87002	-0.02788	0.59363	0.32296	-0.011797	-0.59783	0.4171	0.35108	0.6265	0.076795	0.23292	-0.50696	0.48571	0.30403	-0.84556	0.43814	-0.033558
-0.86701	0.057499	0.52361	-0.31113	-0.33602	0.65704	0.4741	0.58053	-0.74299	-0.80891	0.57213	-0.52236	0.022199	0.41977	-0.39125	-0.1922	-0.25553
-0.50903	-0.018131	0.94219	0.99248	0.37933	-0.80811	-0.2624	-0.27751	0.28722	-0.90309	-0.5753	-0.15241	-0.75395	-0.22031	-0.14017	0.097844	0.993
-0.84148	0.07834	0.69135	-0.12514	-0.20659	-0.11487	0.5697	0.32585	-0.59245	-0.24725	0.26975	-0.55694	0.21613	0.1717	-0.65497	0.70467	0.20942
-0.007642	0.018326	0.8159	0.64698	0.30658	0.8621	0.019321	0.61809	0.12419	-0.55462	-0.98457	-0.48307	0.26438	0.92336	0.14898	0.8822	-0.052523
-0.36489	-0.022375	0.56248	0.90137	0.72207	-0.63339	-0.1174	0.14526	0.77919	-0.28763	-0.018464	0.32161	0.25556	0.51465	-0.53452	-0.27643	-0.56974
-0.86438	0.11774	-0.20754	0.59278	0.031235	0.27077	0.56895	0.083243	0.90352	0.097773	0.27	0.34049	0.23902	0.69913	-0.69828	0.68384	0.38277
-0.62786	0.11021	0.47928	-0.26516	-0.26011	-0.18901	-0.28495	0.19362	0.54483	-0.18552	0.60446	-0.42596	0.49251	0.84521	-0.75904	0.56052	-0.12555
-0.54203	0.069788	0.20449	-0.19056	0.32724	0.63831	0.28036	0.44284	-0.77319	-0.63466	0.33193	-0.63369	0.1207	-0.56956	-0.92682	0.77161	0.96819
-0.89132	-0.12739	0.53471	0.5658	0.71336	-0.47905	-0.40143	0.15546	-0.82038	-0.51547	-0.30647	0.090435	-0.42778	0.53616	0.39432	0.44771	0.19467
-0.2208	0.118	-0.40288	0.57663	0.99839	0.12135	-0.81055	0.92283	0.73273	-0.96956	-0.21991	0.6165	-0.078627	-0.15312	-0.68501	-0.73498	-0.3701
-0.74197	-0.19007	0.65252	0.03447	-0.021667	-0.58523	0.60976	0.040132	0.02729	-0.5499	-0.12649	-0.7419	-0.71713	-0.012638	0.53562	-0.026837	0.26241
-0.62041	0.32222	0.58606	0.45437	-0.52683	-0.085775	-0.0076284	0.80665	-0.29288	-0.42283	-0.53871	-0.052048	-0.143	0.47214	0.31633	0.40288	-0.37357
-0.85616	-0.080931	0.65857	0.67212	0.37088	-0.020442	0.81737	-0.15987	-0.64749	-0.20868	-0.27205	-0.39732	0.21544	0.66891	-0.93033	0.47511	0.099603
-0.3856	0.093755	0.12852	-0.31464	0.1054	0.39306	0.41637	0.19423	-0.098084	-0.20973	0.65056	0.39923	0.02041	0.87991	-0.6851	-0.017066	-0.21262
-0.72339	0.018978	0.42301	-0.27601	-0.092625	0.5016	-0.20212	0.41359	-0.93834	-0.37943	-0.23219	0.03082	0.13404	0.43989	-0.13987	0.93733	0.078019
-0.073703	0.13245	0.013216	0.042278	0.53805	0.70997	0.59466	0.78546	-0.11921	-0.30939	-0.47822	0.0083818	0.06214	0.77516	0.23496	0.62874	-0.19481
-0.29629	0.075479	0.13085	-0.93698	0.39463	0.012416	-0.058509	0.20574	-0.82818	0.078916	0.25296	0.4164	-0.4107	0.76417	0.31896	0.01714	-0.0567
-0.37401	0.013016	0.48398	0.46092	0.19499	0.99409	-0.37555	0.75353	-0.54946	-0.31859	0.74203	-0.56648	0.16541	0.15346	-0.41779	0.77836	0.3055
-0.29676	0.13153	0.3773	-0.3106	0.17851	-0.21606	-0.23118	0.01323	0.16404	0.57276	0.70415	0.38732	0.52857	0.84682	-0.94497	0.031237	-0.27643
0.22349	-0.0019302	0.70918	0.87123	0.6052	0.52103	-0.098764	0.34195	0.43527	0.038646	-0.84257	0.28794	0.0079256	0.60712	-0.069733	0.43693	0.10463
-0.32214	-0.18498	0.53329	-0.03956	0.52075	-0.55951	0.18441	0.0038224	0.1991	-0.67957	-0.19458	0.22449	-0.63412	-0.11296	0.25522	-0.3205	0.28145
-0.63241	0.11197	0.85839	0.43484	-0.31813	-0.78555	0.16246	0.32434	0.9575	-0.62305	0.38273	0.18594	0.084896	0.80636	-0.022362	0.41601	-0.1751
-0.13	-0.025699	0.7331	-0.12885	0.16677	-0.51562	-0.42689	0.78292	0.19147	0.49711	-0.67962	-0.4326	0.39341	0.39385	-0.4518	0.58365	-0.22228
