# Supplementary material for: Distinct cellular states determine calcium signaling response
Source: Mol Syst Biol. 2016 Dec 15;12(12):894. doi: 10.15252/msb.20167137 (PMC5199124; doi:10.15252/msb.20167137)
Supplement: Supplementary file 6 — Source Data for Figure 3 [file MSB-12-894-s005.zip › parameterDistributionGroup/parameterDistribution198.csv]

-0.34701	0.29314	0.57264	0.61185	0.24527	0.054983	-0.5017	0.8472	0.33727	-0.63159	-0.48528	-0.32652	-0.025128	0.2096	-0.18002	-0.14359	-0.34719
-0.24078	0.078566	0.65585	0.31732	0.50292	0.0010296	0.32154	0.18467	-0.10742	-0.81354	0.83118	0.35326	-0.30121	0.31187	0.034898	0.70979	0.57169
-0.9077	0.09428	0.70089	0.91417	0.10085	-0.54882	-0.67151	0.22382	0.18927	-0.47412	0.038655	0.8391	-0.39686	0.93826	0.60136	0.15696	-0.39125
-0.26366	0.15571	0.82816	0.67203	-0.16483	0.5775	0.36316	-0.088869	0.65583	-0.64847	0.47123	-0.16085	-0.40898	0.93423	-0.028928	-0.51055	-0.15886
-0.40412	0.093586	0.60397	-0.27077	0.38623	0.0047022	-0.25316	0.55221	-0.53143	-0.59374	0.22125	-0.85232	-0.34966	0.11984	-0.024472	0.20736	0.15914
-0.83375	-0.081843	0.75918	0.16446	-0.10594	0.30452	0.63145	0.3566	-0.1296	-0.96825	0.36932	0.18779	-0.39388	0.9484	0.23497	-0.12755	-0.16052
-0.52214	0.055803	0.43227	0.63422	0.50676	0.40837	0.65832	0.23662	-0.50343	0.3242	0.67544	0.68185	-0.7672	0.36702	0.11356	-0.90066	-0.34369
0.29698	-0.083342	0.68031	-0.66969	0.36352	0.70956	0.95779	0.51079	-0.44095	-0.5071	-0.44409	-0.57087	-0.77252	-0.37054	-0.34088	-0.2683	0.93342
-0.43977	-0.099884	0.66147	0.49496	0.41608	0.92869	0.38298	0.46072	-0.72765	-0.54383	0.31156	-0.026716	-0.90335	0.22438	0.5238	-0.86234	-0.38871
-0.59624	0.28521	0.44052	0.81392	-0.016677	0.45306	0.98313	0.13441	0.10244	-0.088373	-0.53406	0.53584	0.12086	0.57428	-0.28354	0.61477	0.069578
-0.15937	0.038799	0.67313	0.43141	0.60139	0.13093	0.033775	0.13232	0.21053	-0.5574	-0.29879	0.41063	0.11151	0.40491	-0.58897	0.78303	0.62035
-0.66793	0.090662	0.70045	-0.4532	-0.27712	-0.30855	-0.047687	0.86746	0.14661	-0.19788	-0.60324	-0.052495	-0.20582	0.4628	-0.16627	-0.22494	-0.3408
-0.67202	0.0072761	0.26679	-0.2056	0.54464	0.54477	-0.27797	0.52191	-0.84748	-0.83436	-0.86238	0.8062	-0.1413	0.35467	-0.40907	-0.23425	-0.15243
-0.86266	0.0040958	0.061626	-0.058801	0.35241	-0.4239	-0.07122	0.33958	0.16777	-0.63815	-0.073774	-0.57384	-0.55927	0.15543	0.3986	-0.099928	0.028633
-0.13869	0.16812	0.6764	0.84061	0.9909	0.83883	0.21011	0.47423	-0.96215	-0.82076	0.059901	-0.70829	0.36296	0.60708	-0.64152	0.46684	-0.29855
-0.30039	0.19879	-0.0030996	-0.47624	0.82544	0.3436	0.15114	0.28016	-0.20408	-0.34098	-0.26775	-0.2037	-0.084522	0.85687	-0.62649	-0.21995	0.0073362
-0.40285	0.068258	0.31686	0.7315	0.31791	-0.21083	-0.28617	0.43653	0.90403	-0.27646	0.31241	-0.072519	-0.28951	-0.020741	-0.12395	0.59837	0.62812
-0.47601	0.098563	0.99018	0.7688	-0.031871	0.26406	0.67934	0.24891	-0.093068	0.02214	-0.14735	0.014245	-0.48877	0.52373	0.22693	-0.42463	-0.24388
-0.84189	0.058799	0.75467	0.15027	0.21884	0.010853	0.4186	0.96209	-0.78235	-0.5571	-0.050816	-0.26159	0.23913	0.72296	-0.020663	0.7983	-0.22436
-0.80554	-0.062653	0.54353	0.21097	-0.094488	0.72418	0.7564	0.38052	-0.37542	0.40083	-0.38716	0.78574	-0.25473	0.60994	-0.79084	-0.88093	-0.27234
-0.58063	-0.29932	-0.010435	-0.58858	0.84931	-0.14529	-0.33429	0.76393	-0.26845	-0.58936	-0.1176	0.35755	-0.62545	0.60701	0.37354	-0.12879	-0.10379
-0.89965	0.18224	0.25201	0.047221	-0.070219	0.28613	0.77468	0.38528	-0.38455	-0.64105	0.41337	-0.030871	-0.44576	0.00026651	-0.36065	-0.59832	-0.22124
-0.75786	0.174	0.097921	0.30091	0.11024	0.0025567	-0.397	0.8232	0.061682	-0.47729	0.37144	0.80597	-0.42584	-0.26471	0.15821	0.74879	0.70881
-0.90179	0.21286	0.84303	0.5678	-0.50281	0.14701	-0.41343	0.33216	0.1819	-0.46263	-0.14543	0.0045908	0.31621	0.1618	-0.57958	0.36861	-0.26628
0.086415	-0.086126	0.8942	-0.57107	0.24264	0.87595	-0.036029	0.34705	-0.79125	-0.58487	0.72059	-0.15409	-0.52269	0.58753	0.23138	0.41139	0.62996
-0.25866	0.27691	0.50831	0.97657	0.25473	0.31034	0.49569	0.69597	0.52111	-0.23448	0.52438	-0.083331	0.1638	-0.06201	-0.79952	-0.044483	-0.24831
-0.27936	0.007686	0.35039	0.29801	0.90334	0.13453	0.019514	0.60319	-0.020844	-0.78939	0.99639	0.21987	-0.16707	0.50523	-0.021884	0.47326	0.31285
-0.23972	-0.055194	0.77646	-0.3705	0.66044	-0.42072	-0.28844	0.45345	-0.24224	-0.69205	-0.68706	-0.16933	0.00278	0.70331	-0.26852	0.54048	0.2171
-0.92855	0.25418	0.26036	0.3278	-0.10368	0.28537	0.79462	0.84512	-0.42252	0.055264	-0.59346	-0.7017	0.27327	0.13526	-0.52296	0.60868	-0.25964
-0.30617	0.097402	0.54262	-0.91314	0.15822	-0.74372	-0.16194	0.55545	0.13042	-0.54036	0.19371	-0.095486	-0.50669	0.24339	0.049911	0.10239	0.2379
0.24019	0.19952	0.56639	0.98756	0.36423	0.78582	-0.094672	0.63725	0.90872	-0.93636	0.6173	0.80382	-0.40113	0.23925	-0.25589	-0.012566	0.19066
-0.58732	0.090085	0.045479	0.49724	0.33487	0.58504	-0.046949	0.96594	0.4323	-0.99593	-0.8698	0.3584	0.010861	0.37277	-0.28993	0.74446	0.40085
-0.23404	-0.17977	0.825	0.93798	0.71645	-0.36945	0.11281	0.95643	0.7209	-0.65683	-0.4919	-0.15201	-0.30511	0.4649	-0.035506	0.59329	0.39568
-0.16795	-0.20787	0.39968	0.43929	0.61094	0.36873	0.34577	0.34502	0.34109	0.035915	-0.32655	-0.066094	-0.43421	0.33618	-0.39918	-0.56508	-0.10691
-0.6781	0.20722	0.341	0.48161	0.35182	0.14717	-0.12721	0.02707	-0.30451	-0.084169	-0.73494	-0.27441	-0.24804	0.31239	-0.1746	0.25221	0.30864
-0.36956	0.015845	0.55427	0.58133	0.44579	0.40743	0.19574	0.5821	-0.65939	0.025724	-0.53907	-0.62983	-0.57228	0.30603	0.91112	0.36341	0.074192
-0.57854	0.22823	0.6265	-0.016327	0.12141	-0.25442	-0.75525	0.57879	-0.44194	-0.18147	-0.25273	-0.63653	0.11218	-0.37318	-0.59617	0.40096	0.19392
-0.43819	-0.057769	0.93517	0.15144	0.10202	0.14111	-0.17592	0.92999	-0.094486	-0.85716	-0.55129	0.58379	0.067657	0.37451	-0.20521	0.78945	0.28295
-0.6334	-0.053919	0.41904	0.36791	0.33141	-0.02633	-0.60979	0.86184	0.51861	0.050246	0.89935	0.8738	-0.15792	0.22208	-0.7602	-0.39706	-0.049947
-0.49641	-0.11552	0.95151	0.60741	0.4105	-0.10777	-0.20625	0.50604	-0.27332	-0.84837	-0.9647	0.90356	-0.13549	-0.36198	-0.95372	0.39015	0.74701
-0.65822	-0.015324	0.361	-0.54029	0.14879	0.26704	0.34511	0.025219	-0.4591	0.28123	-0.0092769	-0.084883	-0.42913	0.72502	-0.45633	-0.43616	0.32422
-0.98673	0.1549	0.033388	0.17077	-0.082503	0.63065	0.06416	0.52588	0.075554	-0.74446	0.41536	-0.29892	-0.36856	0.10497	-0.17857	0.477	0.7777
-0.1103	-0.053597	0.75767	0.92731	0.48611	0.74456	0.60005	0.70219	0.66252	-0.97468	0.43313	0.20883	0.04092	0.78492	-0.74933	-0.094175	-0.17271
0.3444	0.05271	0.94059	0.30361	0.39401	0.30976	0.5684	0.52106	0.64595	-0.48736	0.43182	0.64088	0.049494	0.4535	-0.5238	0.71201	0.57935
-0.50705	-0.02997	0.65443	0.49499	0.075234	0.3504	0.59098	0.5523	-0.10226	-0.34221	0.3753	-0.22615	-0.47719	0.37132	0.64372	0.41369	0.13487
-0.5041	-0.12328	0.72068	0.64858	0.0079499	0.30365	0.79992	0.6893	0.13215	0.16423	-0.64724	0.094681	-0.29021	0.15561	-0.31411	-0.19624	-0.14608
-0.29973	-0.07781	0.68762	-0.50806	0.83003	-0.085198	0.045264	0.85045	-0.95151	-0.53074	-0.59996	-0.6289	0.26942	0.22623	-0.94706	0.28602	-0.059167
-0.26053	0.28662	0.35841	0.26508	0.48497	0.80626	0.14145	0.21556	-0.39262	-0.68975	0.46102	-0.061021	0.053792	0.063502	-0.55874	0.30426	0.45337
-0.5726	-0.15915	0.53189	0.35241	0.99346	-0.19988	0.039621	0.52322	-0.48074	-0.25639	0.034805	0.60913	-0.35997	0.52188	-0.22318	0.036342	0.34975
-0.62962	0.15592	0.164	-0.47596	0.17762	0.12255	-0.053549	0.63439	-0.094041	-0.3885	0.090229	0.38681	-0.016018	0.54938	-0.36584	-0.18244	-0.37031
-0.84049	0.16915	0.21457	-0.30196	0.25939	0.22912	-0.62543	0.62021	-0.91437	-0.83728	-0.67694	-0.12145	-0.14742	-0.23624	-0.42163	-0.017267	-0.074067
-0.57581	0.026086	0.38703	0.65546	0.54124	0.87478	0.23361	0.052064	-0.2496	-0.23984	0.046586	0.50521	-0.16165	0.96946	-0.30001	-0.32632	-0.17862
-0.32028	0.1108	0.8083	-0.087015	0.46763	0.26222	0.97188	0.73866	-0.68805	-0.60977	0.09818	0.55634	0.1807	0.74838	-0.71456	0.16667	-0.26342
-0.76952	-0.035794	0.64483	-0.22255	-0.02439	-0.21439	0.54196	0.50255	-0.057197	-0.97943	-0.069738	-0.050178	-0.32877	0.011515	-0.37083	-0.35314	-0.070152
-0.57655	0.015806	-0.080874	0.54384	0.27882	0.65003	0.39245	0.57518	0.55355	-0.31552	0.29088	-0.12227	-0.63325	0.33901	-0.031628	-0.68639	-0.25991
-0.75623	0.061625	0.63415	-0.70518	-0.19706	-0.53775	0.23991	0.56591	-0.087518	-0.79215	-0.069106	-0.48795	-0.58341	-0.074198	0.25957	0.0079594	0.33281
-0.25124	0.085568	0.76731	-0.15388	0.77907	-0.22885	-0.88499	0.69942	-0.89326	-0.74819	-0.2444	0.25832	0.29248	-0.17699	-0.89121	0.54424	0.011196
-0.67478	0.057695	0.5076	0.29083	0.21426	0.40005	-0.70397	-0.11632	-0.41855	-0.53487	-0.73525	0.53398	-0.21757	0.2395	-0.80866	0.10699	0.67242
-0.3139	-0.031006	0.77796	-0.54512	0.099365	0.39546	-0.53029	0.51167	-0.73982	-0.99162	-0.8561	-0.23279	-0.62173	0.49823	0.50789	0.88446	0.75698
-0.68879	0.2088	0.1663	-0.060263	0.34421	-0.27536	0.47326	-0.083532	-0.084808	-0.29176	0.77529	0.15017	-0.21136	0.71472	-0.090477	0.3481	0.32984
-0.14639	-0.24684	0.57941	0.59293	0.39116	0.48495	0.41096	0.49744	0.58346	-0.3136	0.92683	-0.31397	-0.91262	0.51716	0.73061	-0.066079	0.057716
-0.43456	0.10801	0.24375	0.43574	0.66368	0.090797	-0.21089	-0.065063	-0.0061763	-0.74898	0.59915	0.34764	-0.76522	0.82277	0.80773	0.64368	0.45459
-0.48306	0.086357	0.63625	0.25105	0.12107	-0.57461	0.40547	0.59283	0.65642	-0.57361	-0.16126	0.86627	-0.077824	-0.12108	-0.61552	0.73492	0.67238
-0.35244	0.081372	0.46056	-0.30101	0.28031	0.21483	0.90786	0.36135	-0.26937	-0.34587	0.91281	0.054119	-0.28348	0.77195	0.15837	0.28312	0.063239
-0.30638	0.01184	0.39793	0.98019	0.94009	-0.53027	0.22092	0.49938	0.80148	-0.61301	0.191	0.29114	0.044001	0.095209	-0.49894	0.34118	0.081043
-0.62951	0.072595	0.59774	-0.42212	0.0061318	-0.75882	0.053622	0.87313	0.47682	-0.83201	-0.24423	0.037701	0.017171	0.41001	-0.37066	0.30367	-0.19818
-0.43523	0.21727	0.23315	-0.80991	0.63209	-0.68477	0.35812	0.29939	-0.10441	-0.83951	-0.029634	0.23984	0.48663	0.61731	-0.65842	0.90936	0.021642
0.47927	0.47845	0.42947	0.38392	0.7381	0.62338	-0.69949	0.33348	0.30775	-0.47435	0.85015	-0.19434	0.5544	0.47732	-0.74895	0.66392	-0.13824
-0.27071	-0.017973	0.62439	0.011735	0.42923	0.061967	-0.48463	0.50748	0.27886	-0.28161	-0.68508	0.1973	-0.21365	0.61287	-0.26047	-0.24917	-0.063076
-0.12857	0.14821	0.66569	0.80199	0.93754	0.3432	0.37692	0.11652	-0.3025	-0.68883	0.17483	0.24982	-0.53889	0.25933	-0.069428	0.06586	0.53999
-0.5424	-0.10914	0.71175	0.12669	0.19421	-0.75338	-0.25586	0.42536	0.73049	-0.31219	-0.33215	-0.34011	-0.4797	0.084268	-0.19302	-0.45082	0.031971
-0.67087	0.2565	0.27947	-0.85658	0.026408	0.10309	0.68815	0.025217	-0.8552	-0.22893	-0.24971	-0.71836	-0.37385	0.53236	0.098191	-0.24344	-0.1045
-0.94887	0.18074	0.70113	0.57645	-0.36574	0.14011	-0.46247	0.70203	0.36467	-0.59518	-0.91149	0.67726	0.26187	-0.030189	-0.70549	0.54277	0.29553
0.12074	0.14597	0.46024	0.98769	0.92916	0.15629	0.56244	0.51607	0.58558	-0.83195	-0.52171	-0.4626	-0.41933	0.60418	0.67957	0.52625	0.10969
0.092158	-0.10855	0.76716	-0.076671	0.52533	-0.30292	0.32458	0.085457	0.34389	-0.37051	-0.20264	-0.14195	-0.64575	0.47053	0.19682	0.25639	0.48525
-0.74497	-0.1478	0.18262	0.70547	0.86388	0.31466	0.91116	0.14814	-0.55587	-0.2169	-0.38366	0.028096	-0.66058	-0.23912	-0.30904	-0.32521	0.50684
-0.76321	-0.12344	0.38972	-0.080317	0.49799	-0.13679	0.51636	0.89026	-0.28663	-0.29394	0.54078	0.88855	-0.12506	0.31931	-0.56517	-0.2837	-0.19242
-0.71374	0.374	0.093528	0.1318	0.025137	0.57844	0.33945	-0.21236	-0.035949	-0.26014	0.34813	-0.87867	0.13075	0.78485	-0.7302	0.27414	0.18903
-0.43194	0.024402	0.39297	0.67095	0.70589	0.47954	0.60462	0.81908	-0.48612	-0.42971	-0.098179	-0.10575	-0.4121	0.40918	0.5996	0.22604	-0.11379
-0.80112	0.13512	0.16111	0.98754	0.51065	0.76598	-0.13675	-0.090549	-0.56274	-0.2178	-0.19353	0.20994	-0.31271	0.11802	-0.62619	-0.26766	0.18658
-0.45645	0.091513	0.69411	0.70922	0.010401	0.53607	-0.32386	0.47889	0.22897	-0.84063	0.076765	0.75904	-0.14447	0.36192	-0.083738	0.99821	0.68567
-0.78589	0.19079	0.41204	-0.30264	-0.23113	0.41102	-0.50962	0.95953	-0.40512	-0.62184	-0.63475	-0.39931	-0.16628	0.44959	0.23124	0.92388	0.37724
-0.60416	0.018128	0.52259	-0.10237	-0.051059	-0.29146	-0.43859	0.48839	0.12638	-0.683	-0.14791	0.42357	-0.54883	0.56479	0.76441	0.36699	-0.10752
-0.76407	-0.032905	0.89906	0.26361	-0.042395	0.71457	0.54044	0.28564	-0.97014	-0.38206	-0.10354	0.0001076	-0.053983	-0.11857	-0.74085	0.70725	0.98233
-0.13374	0.16006	0.83072	0.27384	0.46859	-0.020847	0.39162	0.59931	-0.23717	0.10526	0.092349	-0.0022331	0.35246	-0.19757	-0.99854	0.55052	0.33979
-0.53752	0.14887	-0.44996	-0.20217	0.77538	-0.21107	0.32479	0.32289	0.56345	-0.45317	-0.16659	-0.22812	-0.76777	-0.25785	-0.17414	-0.87019	0.07187
-0.70163	0.10101	0.81369	0.48089	-0.21241	0.87489	-0.79504	0.90058	-0.42578	-0.419	-0.41251	-0.72358	0.11362	0.19968	-0.55808	0.98771	0.51349
-0.25774	0.12063	-0.00941	-0.38397	0.71934	-0.51581	0.18892	0.24126	0.58107	-0.32301	0.55396	0.89609	-0.15826	0.2692	-0.81832	0.22079	0.6053
-0.54514	0.030954	0.73638	0.10136	0.18562	-0.042765	0.32769	0.22842	-0.27066	-0.27963	0.45414	0.55112	-0.26587	0.89668	0.12767	0.60065	0.21497
0.031879	-0.030712	0.97375	0.83823	0.64711	0.44788	0.59458	0.0595	-0.17892	-0.13038	0.56882	0.41238	-0.11704	0.15001	-0.9069	-0.33774	0.077381
-0.90836	0.055153	0.19334	-0.55983	0.035781	-0.21548	0.40091	0.31966	0.0026252	-0.61717	0.099622	-0.0050346	0.085379	0.55655	-0.57259	0.87065	0.58461
-0.63238	0.015583	0.77613	-0.57192	-0.12885	-0.057898	-0.067383	0.62925	-0.38106	-0.34774	0.24004	-0.3541	-0.42197	0.46637	0.2104	-0.16128	-0.1526
-0.96981	0.22552	0.0052965	-0.71784	0.22128	-0.11407	0.94817	-0.077755	-0.71167	-0.6565	-0.89616	-0.10112	-0.081437	0.64618	-0.13906	0.2185	0.047814
-0.86306	0.11812	0.51144	-0.17817	-0.36584	0.956	0.1057	0.27992	-0.13017	-0.95482	0.098617	0.35172	-0.099903	0.97897	-0.84975	0.25531	0.54694
-0.35418	0.22008	0.52445	0.27315	0.52813	0.47163	0.04263	0.40194	-0.65843	-0.83987	-0.60105	-0.079273	0.056225	0.12358	-0.35044	0.2255	-0.10244
-0.90065	0.019571	0.27705	0.62373	0.48735	0.88699	0.63186	0.69034	-0.97538	0.13104	-0.019525	-0.3036	0.30388	0.60117	-0.2168	0.92278	0.061583
-0.67434	-0.071078	0.66947	-0.97646	-0.17467	0.12123	-0.26841	0.30533	-0.42777	-0.3163	0.12466	-0.35315	-0.48801	0.50708	-0.35766	-0.70788	0.065869
-0.29662	0.034673	0.53455	0.082163	0.497	-0.51906	-0.50044	0.58877	0.97111	-0.90669	0.037853	-0.012358	0.5356	0.72377	-0.94512	0.8639	0.043304
0.079895	-0.10321	0.71874	-0.31045	0.7303	0.54928	0.69081	0.28793	-0.67453	-0.41123	-0.14952	0.64934	-0.39405	0.39491	-0.1368	0.12271	0.53089
-0.98413	-0.05905	0.78744	-0.089888	-0.50955	0.71632	0.048502	0.43894	-0.91823	-0.61161	-0.73834	-0.29686	-0.73896	0.12403	0.66798	-0.31396	-0.18452
-0.67562	0.12898	0.18026	0.75761	0.70259	-0.30049	0.32434	0.49471	0.29775	-0.288	-0.37429	0.1808	-0.44882	-0.37565	-0.13157	-0.47196	0.09744
-0.47943	0.15784	0.79747	-0.58539	-0.48478	0.34132	-0.42402	0.3728	-0.40523	-0.22945	-0.87242	-0.067799	-0.50466	0.12978	0.10474	-0.40146	0.10129
-0.21454	0.11986	0.65132	-0.083872	0.46623	-0.40862	0.9779	0.38083	-0.26583	-0.41091	0.43739	-0.12093	-0.44845	0.07284	0.22819	0.38492	0.41815
-0.46299	0.085645	0.99479	-0.21647	0.017233	-0.36486	-0.50052	0.70201	-0.37746	-0.23254	0.66405	-0.65767	-0.015297	0.47983	-0.36877	0.23636	-0.20213
-0.596	-0.038494	0.47372	-0.17675	0.13844	0.13032	-0.10814	0.38172	0.01829	-0.5543	0.18118	0.59626	-0.42076	0.33041	0.030809	-0.10253	0.22392
-0.89415	-0.19934	0.10848	0.31693	0.19197	0.47225	0.5417	0.23084	0.26918	0.077181	0.88572	0.89428	-0.65869	-0.21396	-0.71936	-0.92616	0.38955
-0.48001	0.051698	0.87048	0.027747	0.14286	-0.12251	-0.091375	0.28649	-0.46529	-0.62017	0.11853	0.55396	-0.43977	0.0061631	0.13122	0.23236	0.4793
-0.51333	-0.23773	0.21492	0.23919	0.92356	-0.26064	-0.28149	0.6212	0.10147	-0.86128	-0.84215	0.32209	-0.27758	-0.4065	-0.86259	0.16545	0.77449
-0.54628	-0.11286	0.32779	-0.3897	0.14667	0.71061	0.17574	0.08164	-0.32022	-0.71046	0.54474	0.17484	-0.90266	0.83854	0.62753	0.19118	0.56124
-0.85515	-0.13035	-0.071489	-0.39458	0.69037	0.22661	-0.55396	0.64149	-0.38279	-0.67137	-0.60512	0.67154	0.048681	0.18917	-0.97361	0.5243	0.83553
0.11072	0.15464	0.99355	0.56682	0.012626	0.62332	-0.2888	0.72186	0.28553	-0.0078487	-0.42303	0.92621	-0.077437	-0.23799	-0.80476	-0.54146	-0.05316
