# Supplementary material for: Distinct cellular states determine calcium signaling response
Source: Mol Syst Biol. 2016 Dec 15;12(12):894. doi: 10.15252/msb.20167137 (PMC5199124; doi:10.15252/msb.20167137)
Supplement: Supplementary file 6 — Source Data for Figure 3 [file MSB-12-894-s005.zip › parameterDistributionGroup/parameterDistribution199.csv]

0.25967	-0.44002	0.36437	-0.24335	0.033591	0.61282	0.94548	-0.957	0.44255	0.19714	-0.72014	-0.44939	-0.67406	-0.36505	0.50826	-0.40811	-0.33142
-0.43722	0.15813	0.14418	-0.39423	0.54898	0.64548	0.58965	0.78637	-0.1847	0.1163	0.29923	0.24432	-0.69002	0.49623	0.11711	-0.10633	0.30584
0.81498	0.14282	0.24736	-0.41572	-0.22281	0.16937	-0.92517	-0.27021	0.44343	0.58113	0.15204	0.74139	-0.53294	-0.011008	0.12704	-0.5319	-0.43501
0.93452	-0.36984	0.82949	-0.44693	0.16636	0.3381	0.45084	0.12777	0.40501	0.38545	0.17159	-0.57822	0.031354	-0.031578	-0.48704	0.23888	-0.048766
-0.17589	0.019399	0.50508	0.040578	0.5979	-0.98057	0.06634	0.2287	0.32136	0.99887	-0.28428	-0.5893	-0.36143	-0.54793	-0.21729	0.4247	0.59652
-0.03197	-0.077217	-0.27988	-0.44478	-0.1983	0.62865	0.32549	-0.28907	0.43902	0.35564	0.20548	-0.90484	-0.11023	-0.48147	-0.1889	0.26383	-0.14969
0.36238	-0.25832	0.30514	-0.96358	-0.3618	0.28841	0.71509	-0.50742	0.81002	0.43888	-0.497	-0.78615	-0.39048	-0.36759	0.82905	0.45885	-0.32978
-0.82496	-0.10463	-0.52727	0.34324	-0.39181	0.39928	-0.70129	-0.49415	-0.28938	0.96065	0.048099	0.32571	-0.43622	0.077191	-0.13286	0.095283	0.27633
0.15868	-0.51575	0.53323	0.22976	-0.27579	0.28967	-0.433	-0.47094	-0.90051	0.85543	-0.42036	0.7749	-0.79031	0.34298	0.65549	0.27626	0.26688
0.037934	-0.45007	0.088808	-0.70051	0.32885	-0.018957	0.053386	0.0090415	-0.2925	0.42837	-0.34971	-0.073151	-0.32819	-0.47009	-0.41914	-0.035378	0.18439
0.52363	0.28038	0.25391	0.37514	-0.79569	0.87809	-0.19722	-0.75852	-0.34954	0.94792	-0.90639	-0.11639	0.19266	-0.83188	-0.93117	-0.17956	-0.35731
-0.46688	-0.49721	0.49529	0.64698	-0.32131	-0.45379	0.16963	-0.9463	0.14303	0.20134	-0.2581	0.49079	-0.64176	0.16939	0.3626	0.32609	0.38582
-0.034593	0.17346	-0.60773	-0.19869	-0.75847	-0.20422	-0.58097	0.092788	0.81372	-0.11922	-0.59275	-0.1625	-0.45154	-0.87814	0.44302	0.24482	-0.089629
-0.29957	-0.58757	0.12896	-0.67327	-0.53921	0.64532	-0.97078	0.42414	-0.86731	0.73667	0.075795	0.072694	0.054114	-0.0064684	-0.4107	0.33807	-0.17515
-0.10945	-0.69933	0.96103	0.64146	0.66228	0.0024199	0.58874	-0.29939	0.76514	-0.99828	-0.019297	0.66219	-0.20927	-0.39884	-0.0057935	0.20881	-0.22665
-0.12354	0.010399	0.57794	-0.70747	0.33147	-0.45566	0.13129	0.5522	-0.12066	-0.29894	-0.056628	-0.099661	-0.24948	-0.96698	0.069041	0.84131	0.51849
0.93245	-0.29185	0.016071	-0.13908	-0.64048	0.94619	0.11941	0.69764	0.55991	0.56084	-0.015121	-0.30638	-0.52909	0.54244	0.78331	-0.11928	-0.58862
-0.5724	-0.82427	0.10713	-0.20147	-0.6114	0.52828	0.31511	-0.7151	0.0456	0.22932	-0.23453	-0.57448	-0.54721	0.012985	-0.16656	-0.75914	-0.2998
0.61438	-0.13672	0.14133	-0.23004	-0.59049	0.054051	-0.22601	0.23197	0.58744	-0.075538	-0.15975	-0.44545	-0.061155	-0.44772	0.24528	0.45408	-0.44061
0.22828	-0.24891	0.28936	-0.20726	-0.58919	0.53215	0.27211	0.28099	0.56475	0.2429	-0.40688	-0.54849	-0.084937	-0.031159	0.006203	-0.33128	-0.96721
0.13161	-0.53406	0.30469	-0.36339	-0.24514	0.5766	-0.73112	0.30861	0.58954	-0.58732	0.64954	-0.012806	0.25998	0.1458	0.17093	0.97881	-0.48674
-0.80581	-0.50598	0.30588	0.54204	0.14937	0.1613	0.20993	-0.74843	-0.16773	0.54551	0.77956	-0.24973	0.057743	0.15129	0.18099	0.30211	-0.73478
0.50682	-0.30996	0.13469	-0.62568	-0.62378	0.90834	-0.023799	-0.91057	-0.75042	0.42268	0.10971	-0.054214	0.071501	-0.95756	-0.50672	-0.37052	-0.80959
0.090829	0.14089	-0.041303	0.72403	-0.96129	-0.86605	0.082249	0.29348	0.058104	0.2276	-0.87054	0.31318	-0.11391	-0.35234	0.87572	0.96549	-0.42935
0.5593	0.029307	0.041061	0.39199	-0.18162	0.5136	0.56967	0.1865	0.059009	0.93435	0.1675	0.76077	-0.18119	-0.22945	0.19633	-0.27708	-0.85983
0.33439	-0.18174	0.93836	0.22141	-0.038917	-0.021572	0.79586	0.54093	0.86511	0.84471	0.77605	-0.14324	-0.22313	-0.015178	0.77896	0.0059965	-0.9772
-0.22104	-0.53526	0.13559	0.1078	-0.27796	-0.056306	-0.65917	0.43901	0.2919	0.59949	0.60425	0.3951	0.047066	0.29304	-0.26774	0.3241	-0.30871
0.52247	-0.8307	0.40888	-0.11464	-0.44639	-0.034302	-0.88969	-0.82639	0.20439	0.33688	-0.57427	0.026149	-0.022667	-0.69101	0.61685	0.70318	-0.57497
-0.56364	-0.23766	-0.27885	0.30677	-0.015431	0.70378	-0.21488	-0.10779	0.49318	0.67537	-0.73751	0.29659	0.1729	-0.81626	0.29658	0.79067	-0.66803
-0.32005	-0.15153	0.17868	0.057314	0.4895	0.97724	0.32626	-0.50291	-0.16589	0.47362	0.54443	0.46056	-0.60938	-0.13218	0.89784	-0.12469	-0.60686
-0.54728	-0.67947	-0.32125	0.31191	0.57358	0.6637	-0.15101	0.85401	-0.15151	0.70618	0.3257	-0.81718	-0.57542	0.0052811	-0.74785	-0.85768	0.1874
-0.86938	-0.81219	0.5609	-0.34647	0.49253	-0.2018	-0.34731	0.68747	0.94966	-0.89078	0.50175	0.51929	-0.77078	-0.80304	0.76534	0.66752	0.52139
-0.3121	-0.69309	-0.63619	0.8144	0.03957	-0.82578	-0.66324	-0.7603	-0.603	0.82542	0.89131	-0.052147	0.19463	0.16625	-0.34732	0.39447	-0.46131
-0.30126	-0.59486	-0.70771	0.14667	0.47395	0.28151	-0.25656	0.012605	0.074674	0.97311	-0.35631	0.17672	0.00091958	0.79287	0.47832	0.4447	-0.66552
-0.31586	-0.39718	-0.3837	-0.31426	-0.93761	0.79768	-0.28383	-0.022195	0.41794	0.57271	-0.17136	-0.67103	-0.34497	-0.20732	-0.22929	0.27993	0.35564
0.093037	-0.092985	0.33489	0.12886	0.16008	-0.24693	-0.057508	-0.053923	-0.10023	0.72141	-0.60974	0.43613	-0.71246	0.0040504	-0.3673	-0.95494	0.019208
-0.45966	-0.11177	-0.47305	0.69746	-0.70133	-0.39201	-0.51671	0.60513	0.53663	0.75061	0.051507	-0.48897	-0.51308	-0.064542	0.53218	0.20448	-0.078523
0.58225	-0.16301	0.35987	-0.57057	0.3236	0.061498	0.68612	0.24086	0.96537	0.093363	0.95347	0.92007	-0.16144	-0.65803	-0.014397	0.26497	-0.088012
0.56211	0.25585	0.2114	-0.45392	-0.40498	0.35475	-0.40882	-0.20173	0.54611	0.016459	-0.35645	-0.038644	0.042899	-0.66801	0.72534	0.61857	-0.95523
-0.57624	-0.23609	0.5515	0.62635	0.90596	0.034861	-0.3902	0.30361	0.19448	0.38068	-0.46077	0.83228	0.29262	-0.84464	-0.46815	0.63321	-0.15304
0.94472	-0.17808	-0.017612	0.2563	-0.57693	0.54629	-0.6224	-0.96922	0.43273	-0.26482	0.69375	0.12408	0.13394	-0.83738	0.28105	0.72941	-0.52559
0.064423	-0.81289	0.89955	-0.014776	0.345	0.75686	-0.15355	-0.064861	0.41167	0.42728	-0.8385	-0.75246	-0.65126	-0.0080655	0.70254	0.39032	0.16422
0.50597	-0.14421	0.36768	-0.86063	0.018618	-0.84382	0.53162	-0.61971	0.67687	0.10604	0.3803	-0.064544	-0.72227	0.091787	-0.041607	-0.99858	-0.33321
-0.092539	-0.42655	0.17649	0.25822	0.34303	0.49101	-0.046766	-0.17114	0.38137	-0.043232	0.50431	0.23248	0.40025	-0.96162	-0.85048	-0.0097252	-0.70508
0.054048	0.091688	-0.96397	-0.14074	-0.36536	0.4607	-0.20322	-0.75423	0.38294	0.9809	0.85737	-0.33083	-0.20068	-0.68938	0.45399	0.75501	0.0081921
-0.18593	-0.1193	0.0067385	-0.63985	0.84731	0.63239	-0.54074	-0.22356	0.70804	0.39204	-0.39175	-0.72722	-0.43469	0.40523	-0.69581	-0.19171	0.66789
0.59163	-0.36034	0.37487	-0.60773	-0.079428	-0.51825	0.010617	-0.099702	-0.52425	0.047778	0.79305	-0.44124	-0.55707	-0.29242	0.40018	0.27573	0.15738
-0.60689	-0.45331	-0.21832	-0.17433	-0.36856	0.9597	0.61747	0.96244	0.64172	0.60515	0.94516	-0.29237	-0.45108	-0.15275	0.38982	0.4769	0.17615
0.43264	-0.34174	0.31339	-0.051879	-0.58875	0.15498	0.47677	0.85591	0.54972	0.39734	-0.081948	0.44782	-0.55984	-0.11613	0.22251	-0.23099	-0.13264
0.67438	0.24951	-0.067631	-0.56854	-0.36548	-0.03865	0.053738	0.41324	0.2555	0.020543	0.47914	0.39722	0.12853	-0.78999	-0.43191	0.6432	0.10239
-0.71166	-0.58486	0.1863	0.38613	0.99573	0.9579	-0.70455	0.48749	0.10629	0.92294	-0.60122	0.22891	-0.34924	-0.19669	0.49835	0.62252	0.088005
-0.38807	-0.36882	0.47223	0.12607	0.21085	0.93793	0.7856	-0.17521	0.36819	0.74727	0.26141	-0.6877	-0.35316	-0.17547	-0.51082	0.016382	0.40125
0.38693	-0.16954	-0.35354	-0.96549	-0.70492	-0.08984	0.73372	-0.58511	0.19196	0.72681	-0.26967	-0.13743	-0.80913	-0.0018073	0.30833	-0.20951	0.28253
-0.72349	-0.55782	-0.13181	0.97117	-0.010824	0.12649	-0.32578	0.67185	-0.073032	0.79277	0.45729	0.59715	-0.18903	0.23753	0.1723	0.14637	-0.40339
-0.31013	-0.20532	0.89181	0.72512	0.68853	0.26246	0.35871	-0.35427	0.39407	0.040543	0.71278	-0.50922	-0.3622	0.90689	0.41065	0.61609	0.17958
-0.61682	0.43162	-0.39772	0.11497	-0.30558	0.072265	-0.17689	0.60332	-0.33182	-0.3393	0.40039	-0.087485	-0.36929	-0.77229	0.38021	-0.21313	-0.66312
0.40706	0.080006	-0.6321	0.7604	-0.86079	0.38334	0.28756	0.34356	-0.37541	0.95533	0.30911	-0.20607	-0.84234	0.20284	0.64286	0.092983	0.31345
-0.39833	-0.83709	0.58063	-0.45827	-0.12479	0.51797	0.38724	0.65785	0.68444	0.253	0.12443	0.1341	0.096575	0.18881	0.058797	0.039881	-0.97878
-0.39423	0.31936	0.24236	-0.012681	0.29528	0.38081	0.072134	-0.60366	0.58275	0.25834	0.81242	-0.18136	-0.053588	0.28298	0.078123	0.49812	-0.1668
0.27668	-0.37517	-0.57977	-0.6523	-0.17813	0.49731	-0.31602	0.5162	0.20084	0.7034	-0.016164	-0.32504	-0.048957	-0.31147	-0.4316	-0.031959	-0.15476
0.47808	-0.30745	0.87229	-0.7174	0.89306	0.81685	-0.089094	-0.32384	-0.80762	0.7976	0.61816	-0.84908	-0.23262	0.47111	0.47543	-0.15224	-0.84836
-0.72691	-0.2152	-0.49028	0.74999	-0.02807	0.67986	-0.73865	-0.80184	-0.042771	0.86577	0.13157	0.97095	-0.45641	-0.95079	-0.40142	-0.65778	-0.078894
0.31363	-0.36062	-0.064542	0.64134	0.08328	0.99964	0.082575	0.28964	-0.2656	0.80599	-0.058902	0.18586	-0.55455	-0.35303	0.50517	-0.18471	-0.40807
-0.11523	-0.62796	-0.27526	0.5483	0.3623	-0.249	0.19976	0.16423	0.12115	0.98346	0.44057	0.31093	-0.30407	0.83207	0.80224	-0.1105	-0.94259
0.15789	-0.10462	0.96231	-0.1048	0.83945	-0.34761	-0.22801	0.093285	-0.20584	-0.17491	0.64558	0.7567	-0.77199	-0.6455	0.59268	-0.56185	-0.4192
-0.89787	0.067074	0.69849	-0.62225	0.57009	0.60406	0.74908	0.76443	0.92873	-0.48733	0.74174	-0.23589	0.43429	-0.18078	-0.55323	0.32148	-0.61579
0.39388	0.16594	0.78953	-0.53338	0.26388	-0.65249	0.14181	0.47143	0.70996	0.55517	0.52067	0.34592	-0.014092	-0.28934	0.24697	0.48868	-0.36698
0.038619	-0.98093	0.38778	-0.11103	0.049283	0.55143	-0.38045	0.25403	0.4193	-0.066875	0.72752	0.57903	-0.66829	-0.59669	0.41622	-0.30079	-0.15198
0.28658	0.037024	0.38859	0.35596	-0.7623	0.10447	0.45966	0.62772	-0.0056065	0.81343	0.5575	0.58314	-0.31568	-0.08385	-0.38422	-0.82403	-0.48681
0.23502	-0.90751	0.5133	0.45299	0.0055079	0.15185	-0.30192	0.77794	-0.16154	0.48557	-0.19417	-0.27754	-0.79539	0.02077	0.82751	-0.76173	-0.76893
0.039058	0.045368	0.42061	0.63284	-0.037377	-0.43117	-0.81401	-0.7095	-0.76346	0.12965	-0.3726	0.084767	-0.72948	-0.78915	-0.18409	-0.92489	-0.078973
0.36726	0.085851	-0.26273	-0.95245	-0.35293	0.37184	0.9467	0.083646	0.1183	0.69604	0.75627	-0.97449	-0.15786	0.82074	0.25524	0.8346	0.10787
-0.11353	-0.063559	0.28667	-0.51705	0.1482	-0.40641	-0.032126	0.15768	0.23432	0.59876	0.3489	0.38014	-0.55083	0.2894	-0.05112	-0.67944	-0.25934
0.22335	-0.92921	-0.3241	-0.37084	0.11259	-0.16235	-0.086905	-0.17441	0.21578	0.92768	-0.52187	0.7123	0.65294	-0.90333	-0.55014	0.81954	-0.64646
0.89804	0.30899	-0.048911	-0.38138	0.52075	-0.52941	0.2291	0.37647	0.74947	0.45268	0.19626	-0.60417	-0.37882	0.32691	0.50813	0.19554	-0.30106
-0.93671	-0.37355	-0.60363	-0.82283	0.37801	0.82883	-0.43861	-0.26694	-0.18842	-0.97361	-0.49956	0.7949	-0.18851	0.48522	0.97488	0.68783	-0.59155
-0.71597	-0.11444	0.013999	-0.3843	-0.49944	0.90842	-0.86447	-0.26827	0.57454	-0.28751	-0.3274	-0.27089	-0.81104	-0.1567	-0.80306	-0.85216	0.70385
0.30971	-0.83123	-0.28445	-0.83492	-0.60844	0.51115	-0.21866	0.44648	-0.74983	0.39785	-0.58809	0.21197	0.38046	-0.16598	-0.29225	0.46599	-0.67377
-0.88362	0.092418	0.19581	-0.25409	0.39241	0.67128	-0.91138	0.64635	-0.65949	0.26862	-0.17084	0.60711	-0.13978	-0.30792	-0.66562	0.38998	0.53063
-0.98831	-0.0706	0.54532	-0.024432	-0.29838	0.60872	-0.99042	0.091538	-0.16383	-0.66441	0.22472	0.18633	-0.60154	-0.51903	0.28855	-0.3117	-0.23635
-0.55336	-0.7425	0.38918	-0.88088	-0.31207	0.85837	0.70841	-0.49508	0.0055065	-0.44015	-0.10283	0.72128	-0.28903	0.45165	0.41596	0.15477	-0.4318
0.12931	-0.48362	0.046558	-0.39961	0.5209	0.066636	0.44893	0.068759	0.94764	0.71983	-0.3505	0.71433	-0.78916	0.15671	0.76596	0.79311	0.68873
-0.26966	-0.30428	0.27741	-0.46966	0.73144	0.42684	-0.31877	0.38802	-0.10913	0.073713	0.2314	-0.55137	-0.4524	0.9254	0.17353	-0.13975	-0.1689
-0.37014	-0.43818	-0.2597	0.33324	-0.22051	-0.6403	0.47826	0.084264	-0.34755	0.67771	-0.30635	-0.062679	0.065262	0.48867	0.86967	0.81545	-0.91649
-0.74152	0.25029	0.69805	0.044107	0.09376	0.31542	-0.77184	0.24593	0.35595	0.40141	-0.69803	-0.52843	0.019337	0.90193	0.65357	0.78205	-0.66722
-0.65241	0.3727	-0.61158	-0.44743	-0.17613	0.60506	-0.95794	0.39466	-0.6453	0.32221	0.69831	0.57099	-0.01992	-0.7686	0.072981	0.19022	-0.58527
-0.36528	-0.35478	-0.17417	0.35001	-0.98529	0.6383	0.41463	0.68779	-0.15316	0.60876	0.11814	0.18906	-0.067454	-0.47844	-0.80568	0.42429	0.4864
-0.94726	-0.43864	-0.70942	-0.0014466	0.73659	0.04547	-0.84589	0.50173	0.80639	0.62877	0.029999	-0.80177	-0.34638	0.082893	0.066322	0.24313	-0.0022222
0.43783	-0.24645	0.64047	-0.64319	0.1436	-0.51654	-0.089318	-0.058661	0.83267	0.282	0.53433	-0.73255	-0.37217	0.23475	0.056571	-0.52525	-0.57777
-0.55426	0.014253	-0.059491	0.28979	0.0047247	-0.40103	-0.26564	0.39762	0.8935	0.57204	0.11373	-0.62826	-0.30665	0.66374	-0.14819	-0.29054	-0.33486
0.29448	-0.30234	-0.34552	-0.60005	0.78591	0.092204	0.72598	-0.49123	0.13592	0.23767	-0.40764	0.36406	-0.32779	0.63433	0.5302	0.48603	-0.18297
0.79119	0.035995	0.51194	-0.11465	0.25848	-0.69616	-0.51031	-0.98469	0.3098	0.082135	0.51158	0.69044	-0.50671	-0.75677	0.3049	-0.068207	-0.061413
-0.11272	-0.14127	-0.21425	-0.17122	-0.9329	-0.050018	0.11121	0.022007	0.51418	0.87847	0.17202	-0.67968	-0.26083	0.20864	-0.61762	-0.93804	-0.46822
0.66923	-0.056374	0.01905	0.069474	0.61043	0.038068	-0.35324	0.2147	-0.7929	0.98394	-0.31037	0.0022255	0.14675	-0.92072	-0.88913	0.44119	0.26323
0.38724	-0.60432	0.79512	0.53132	-0.64316	0.78806	0.10609	-0.40623	0.2688	0.75693	-0.77402	-0.23323	-0.362	-0.89231	-0.09202	-0.22428	-0.27813
0.30855	-0.68432	0.40166	0.19611	0.51687	-0.73668	-0.75979	0.33009	0.37476	0.978	0.27897	0.90768	-0.4953	-0.56739	-0.50922	-0.34589	0.36132
-0.64565	-0.17855	-0.46173	-0.5821	-0.68584	0.83904	-0.61486	0.014997	0.32483	0.7952	-0.59116	-0.37363	0.36704	-0.43365	-0.87841	0.72074	0.19404
0.37753	-0.3375	-0.54206	-0.63481	-0.25848	-0.87262	0.66448	-0.71786	0.56401	-0.27031	0.49535	0.29319	-0.71246	-0.45237	0.57656	-0.25116	-0.20708
-0.040374	0.11799	0.51225	-0.51942	0.30314	0.44198	0.10173	-0.82591	0.50577	0.30448	0.61965	0.49369	-0.72516	-0.55174	-0.48066	-0.33393	0.74785
-0.65568	-0.82974	-0.33272	-0.49932	0.79491	0.48542	0.61296	-0.70654	0.057029	0.68025	0.42932	0.65833	-0.54163	0.11082	-0.66266	-0.77336	0.24875
0.75537	-0.68612	0.71062	-0.74703	0.10911	-0.54902	0.30286	0.88394	0.63625	0.021205	0.64892	0.57481	-0.0012933	-0.46	0.088546	0.5172	-0.30732
0.04162	0.32791	-0.35991	-0.62281	-0.31365	0.11805	-0.28438	0.33796	0.31041	0.40867	-0.42736	0.06432	-0.076163	0.47531	-0.22919	0.19454	-0.1899
-0.53017	-0.73573	0.43976	-0.35636	0.5243	0.92795	0.33278	-0.36779	0.72681	-0.71658	-0.93565	0.35584	-0.51206	-0.49195	-0.52876	-0.040621	0.65009
0.49598	-0.28687	0.50716	0.24483	-0.56813	-0.29276	0.63816	-0.79226	-0.66886	0.8899	-0.17421	-0.53137	-0.15405	0.43663	-0.29454	-0.29453	-0.37315
-0.61694	-0.3511	0.61037	0.34293	0.4276	-0.66542	0.063635	-0.78946	-0.46119	0.48658	0.81822	-0.11504	-0.64017	0.68295	0.98305	0.67956	0.11772
-0.19557	0.10278	-0.3848	-0.5317	-0.03016	-0.91386	-0.20294	-0.43034	-0.10418	0.26344	-0.53732	0.87442	-0.70766	-0.60107	0.51778	-0.81059	-0.71113
-0.26364	-0.97393	-0.5282	0.13996	0.0029312	0.66427	-0.56245	0.4194	-0.067832	0.24133	-0.34572	-0.56975	-0.08306	-0.88546	-0.4526	0.28024	0.11865
-0.19242	-0.23079	0.79978	0.30532	0.029288	0.9247	-0.11322	-0.31748	0.42612	0.39817	0.16048	0.83564	-0.61815	-0.80954	0.17714	-0.40424	-0.055385
-0.63705	-0.19924	0.52476	-0.0049662	0.059065	0.65017	0.58972	0.29848	0.53848	0.17043	-0.70249	-0.35236	0.052954	-0.3769	-0.53945	0.33982	-0.018372
-0.58696	-0.32243	0.91393	0.67598	0.21883	0.77864	-0.14208	0.31883	0.73133	0.66495	0.47223	-0.65424	-0.66002	0.08245	-0.2321	-0.21509	0.55183
-0.043232	0.12166	0.11731	0.24026	0.47087	-0.84831	-0.764	-0.38144	0.53351	0.78068	-0.33257	-0.26737	-0.56132	-0.44969	0.18171	-0.31066	-0.14801
0.21574	0.075287	-0.325	-0.51155	-0.33437	-0.50507	0.021092	0.73088	0.68806	0.29122	0.32789	0.96696	0.028458	-0.73167	0.1405	0.61921	-0.30752
0.022261	-0.42635	0.68659	-0.063748	0.69614	-0.43527	0.21033	-0.3638	0.72386	0.72204	0.64532	0.75766	-0.49986	-0.57334	-0.51148	-0.35772	0.39301
0.60177	-0.08495	0.43482	-0.034549	-0.73748	0.11261	-0.58138	0.020338	-0.63006	0.77145	-0.74548	0.63082	-0.34724	0.50673	0.91628	0.075693	-0.88403
-0.43841	0.32991	-0.30861	-0.60788	-0.016847	-0.29792	0.55312	-0.89826	-0.034815	0.086984	0.24682	0.75006	-0.59036	-0.27681	0.36442	-0.092044	-0.10719
0.29108	-0.38622	0.52198	-0.082181	0.41776	0.10469	-0.87364	0.81203	-0.13967	0.40506	0.72493	0.52958	-0.2047	-0.96782	0.54755	0.6091	-0.33007
