# Supplementary material for: Distinct cellular states determine calcium signaling response
Source: Mol Syst Biol. 2016 Dec 15;12(12):894. doi: 10.15252/msb.20167137 (PMC5199124; doi:10.15252/msb.20167137)
Supplement: Supplementary file 6 — Source Data for Figure 3 [file MSB-12-894-s005.zip › parameterDistributionGroup/parameterDistribution2.csv]

-0.67873	-0.20225	-0.021544	-0.84608	0.24326	0.44328	0.52861	0.61387	0.5967	-0.47091	0.16288	-0.47515	-0.52903	0.18788	-0.5906	-0.5453	0.20135
-0.16175	-0.087021	0.95038	-0.86387	0.78581	0.86147	0.0054753	-0.038485	0.091714	0.34591	0.81311	-0.1708	-0.095	-0.88626	-0.27979	0.17092	-0.23029
0.48399	-0.020646	0.2152	-0.42768	0.18299	-0.75145	-0.13349	0.19996	0.25971	0.6384	-0.059619	-0.85769	-0.39016	-0.45028	-0.1006	0.78299	0.77253
0.010332	0.10527	0.61651	-0.81099	-0.59433	0.50391	-0.10931	0.41569	0.52808	0.37503	0.74537	-0.41704	-0.10006	0.77639	-0.79302	0.33949	0.45195
0.16651	-0.18387	0.70843	-0.43239	-0.21491	-0.82879	0.21053	-0.24067	-0.72043	0.88494	-0.079467	0.31753	-0.44745	0.20099	0.3242	-0.44215	-0.72413
0.34115	0.22718	-0.070275	-0.54303	-0.86644	0.52167	0.15849	0.076635	-0.15359	0.94308	-0.95948	0.25021	0.084196	0.80388	-0.1501	0.48893	-0.38869
0.26318	-0.045129	0.05864	-0.85884	0.73312	-0.070576	0.053812	-0.80124	-0.059685	0.99506	0.23086	0.30284	-0.10349	0.52798	-0.97683	-0.012171	0.2913
0.25697	-0.43454	-0.62527	-0.8622	-0.19488	0.90754	-0.46671	0.68397	0.9142	0.21607	-0.30881	-0.79587	-0.022821	0.070202	-0.28167	0.16428	-0.36984
-0.77718	-0.4577	-0.61148	-0.9738	-0.56486	0.78727	-0.84108	0.39556	-0.095086	0.54454	0.11589	-0.89345	-0.1968	0.66762	-0.46368	0.036701	0.016188
-0.46629	-0.3335	0.29776	-0.13951	0.87213	0.79369	0.035887	0.3849	0.19497	-0.43608	-0.33157	0.2326	-0.34261	0.24558	-0.14174	0.39753	0.33822
-0.19339	0.037824	-0.3547	0.18923	0.031697	0.59104	0.27813	-0.36852	-0.462	0.52029	0.5757	-0.27796	-0.15225	0.31011	0.52131	0.75937	-0.32508
-0.038116	0.14348	-0.16372	-0.79758	0.97033	-0.74337	0.44887	-0.43072	0.80337	0.71555	-0.92563	-0.26869	-0.29981	0.074791	0.11119	-0.2368	-0.60349
-0.33198	0.20961	-0.27509	-0.19231	0.14315	0.51867	0.39069	0.2449	-0.80416	0.71025	0.51114	-0.98059	-0.15568	-0.09063	0.98137	0.83868	-0.67507
0.64163	0.14678	0.43585	-0.57835	-0.26132	-0.029107	-0.98152	-0.8403	-0.10587	0.79119	0.005785	-0.47323	-0.25012	-0.13287	-0.086392	0.94986	0.65458
-0.10199	0.2769	-0.062542	-0.51072	0.64893	-0.54648	-0.80103	-0.56465	0.93453	0.79554	0.41097	-0.69289	-0.15169	0.030636	-0.3174	0.067722	-0.17949
-0.85306	-0.30977	-0.033267	-0.52473	0.12242	0.094396	0.69373	-0.7995	0.11028	0.64015	0.26644	-0.26784	-0.21227	0.3914	0.20107	0.2494	-0.39356
0.094587	0.059397	0.80246	-0.16501	0.29177	-0.20603	-0.54099	-0.25834	-0.062598	0.60264	0.3907	0.19377	-0.33795	0.7262	0.8481	0.90003	-0.14898
-0.08439	-0.048507	0.10777	-0.44301	-0.23701	0.4	-0.70101	0.045232	0.51955	0.87837	-0.12266	-0.098074	-0.36299	-0.25081	-0.11414	0.16097	0.11595
0.30796	-0.98519	0.53591	-0.063971	-0.65174	0.49107	0.94637	-0.49574	0.83435	0.70879	0.49058	0.99699	0.065366	-0.55052	-0.044246	0.1455	-0.77181
-0.32699	0.20805	-0.47615	-0.64244	-0.13668	0.51844	-0.22448	-0.53222	0.33875	0.49694	-0.12583	0.21136	-0.070617	0.91793	0.44541	0.91797	-0.25447
-0.091017	0.043089	-0.46098	-0.41457	-0.2264	0.18107	-0.32044	0.054805	0.69488	0.63884	-0.089249	0.109	-0.15315	0.011138	-0.93954	-0.40315	-0.034598
-0.13709	-0.99959	0.047131	-0.4716	-0.2543	0.73406	0.24082	0.30641	-0.51818	0.71423	0.23476	0.098551	-0.54223	0.11058	0.66045	0.61622	0.14081
-0.70099	0.14998	0.74092	-0.007427	0.26872	-0.58389	-0.47397	-0.26114	0.85068	0.60867	0.51442	0.6247	-0.38876	0.63861	-0.33751	0.23529	0.46121
0.64154	0.12996	0.055322	-0.42725	0.79773	0.62841	0.12772	0.38544	0.3373	0.8187	-0.67592	-0.88811	-0.39855	0.3284	-0.38638	-0.10457	0.19362
0.4225	-0.28856	-0.42365	-0.17346	0.25481	0.19489	-0.17704	0.003471	-0.039093	0.92283	-0.4341	0.080982	-0.22273	-0.41775	-0.39406	-0.39608	-0.4187
0.014069	-0.029428	-0.46464	0.1719	0.21431	0.0896	-0.69833	-0.53226	0.71503	0.49586	-0.57463	0.88328	-0.28503	-0.95054	-0.10151	-0.36872	-0.55435
-0.20471	-0.23337	0.94765	-0.75869	0.40845	0.46505	-0.49722	0.47143	0.16513	0.62012	-0.66731	-0.66667	-0.40337	-0.16156	0.83595	0.8404	-0.06992
0.095406	0.12556	0.17366	-0.036538	-0.48831	0.60153	-0.018916	-0.42096	-0.68411	0.68561	-0.030431	-0.54906	-0.13488	-0.16853	0.98955	0.87846	-0.687
-0.53388	0.20771	0.47542	0.93055	0.30478	-0.93736	0.24385	-0.53986	0.41428	0.34197	-0.8142	0.040267	-0.17603	-0.96736	0.15545	0.85349	0.17475
-0.90795	-0.31905	-0.49492	0.281	0.29279	0.10275	0.021886	0.77956	-0.35604	0.78368	0.94542	-0.3459	-0.14472	-0.66833	0.21098	0.44383	-0.34451
0.44115	-0.24715	0.86518	0.72338	0.59856	0.073425	0.8594	0.074968	-0.52684	0.92702	-0.31461	0.67734	-0.70746	-0.61374	-0.56048	-0.072132	0.9673
0.032344	0.14438	0.13445	-0.47578	0.541	0.82137	0.77983	-0.64406	-0.62001	0.1748	0.36517	0.27318	-0.51524	-0.12759	0.3456	-0.19576	-0.39508
0.020207	-0.11412	0.48739	-0.16493	-0.4782	0.56309	0.35847	-0.73857	-0.97478	0.58546	0.82003	0.096587	-0.41859	-0.062245	0.13536	0.49503	0.30525
-0.35666	-0.69731	-0.13086	-0.10316	-0.99202	0.18397	0.51298	0.10663	-0.035343	0.80153	0.51901	0.071578	-0.065924	-0.2601	0.013939	0.47225	-0.27843
-0.1017	-0.88701	0.64012	-0.7909	0.69224	0.61297	0.6341	0.14631	0.85122	0.70059	-0.78899	0.42672	-0.52106	0.24946	-0.20713	-0.042725	0.30699
0.72151	-0.29854	0.16517	-0.23164	-0.29109	-0.98284	0.7544	-0.17497	-0.25035	0.84807	-0.27998	-0.81883	-0.30188	-0.011968	0.25777	0.48174	-0.05369
0.32645	-0.31758	-0.37841	-0.31063	0.023884	0.90828	0.5403	0.33338	0.27764	0.78422	-0.61701	-0.52373	-0.53422	0.95082	0.48006	0.47552	0.16453
-0.93152	-0.48009	0.24916	-0.27982	0.86426	0.73231	-0.079361	-0.77759	-0.89141	0.85285	-0.89699	0.63853	-0.21288	0.44238	0.22852	0.44892	-0.22646
0.17565	0.06665	-0.10601	0.15963	-0.29925	-0.31289	0.29896	-0.48874	0.13149	0.97986	0.95716	0.35447	-0.13856	-0.52004	0.36654	0.91296	-0.047795
0.34754	-0.91701	0.49487	-0.69474	0.46614	0.83638	0.58749	-0.24642	0.39212	-0.070914	0.14648	-0.92351	-0.21514	-0.46901	0.26293	0.11388	-0.57451
-0.89812	0.29805	0.36153	-0.49321	0.42752	0.9295	-0.096294	-0.052865	0.7213	-0.30788	-0.69409	0.33045	-0.38082	0.13028	0.24744	0.70101	0.32993
0.39943	-0.40097	0.91794	-0.69151	0.44283	-0.073797	0.78094	0.59144	-0.0099541	0.2825	0.89069	-0.37177	-0.15258	-0.84893	0.33232	0.99103	0.088364
0.15998	-0.81922	-0.74415	-0.69241	-0.4918	0.56317	0.95332	-0.75695	0.94014	0.35277	-0.60323	0.081058	-0.20213	-0.52833	0.46989	0.45079	-0.47669
0.48359	0.32617	-0.22567	-0.15873	-0.34023	0.013307	-0.64572	-0.24187	0.11075	0.82783	-0.46288	0.26094	-0.2898	-0.12589	0.56057	0.36618	-0.47857
0.44034	-0.0085736	0.63875	-0.36643	0.16626	-0.40989	-0.5865	0.051391	-0.88743	0.94254	-0.9603	-0.51513	-0.45085	0.2381	0.33327	0.58374	0.26086
0.59078	-0.34088	0.82224	-0.38563	0.7963	-0.36512	0.036773	0.60947	-0.51658	0.76248	-0.13424	-0.23542	0.18915	0.23397	0.35602	0.93018	-0.64835
-0.30749	0.37422	0.90509	-0.66433	0.42216	-0.075041	-0.35661	0.70268	-0.067978	-0.15216	-0.23285	0.50701	-0.0061259	0.27148	0.043222	0.25664	-0.61854
0.072083	-0.5582	0.86957	-0.01812	-0.15115	0.95285	0.39344	-0.77165	-0.80773	0.63655	0.31991	-0.29481	-0.090514	-0.40448	0.12901	0.15785	-0.63605
-0.54891	-0.1113	-0.033705	-0.75708	-0.28515	-0.074639	0.86403	-0.13458	0.44161	0.66252	0.96589	-0.011912	0.033252	-0.50222	0.45725	0.94429	-0.4381
0.057829	-0.87	-0.65587	-0.053744	-0.58143	0.46057	-0.95422	-0.85536	-0.4092	0.97943	-0.37229	0.28519	0.1045	-0.20958	-0.61041	0.31292	-0.15203
-0.065476	-0.69256	0.34564	-0.33416	0.25224	0.076409	0.6404	-0.60873	0.764	0.47748	0.032174	-0.35282	-0.084188	-0.34087	0.34073	0.61699	-0.41691
-0.4651	0.11453	-0.55964	-0.80621	-0.82583	0.29633	0.34276	-0.97564	0.41554	0.16047	0.85862	0.19801	-0.24678	0.48941	0.8377	0.89838	-0.31317
0.34816	-0.5172	0.57423	-0.71353	0.87472	0.53472	0.067992	0.2887	0.45861	0.64829	-0.15319	-0.95544	-0.41667	0.15483	0.28223	0.26031	-0.070449
0.66051	-0.67358	0.51328	-0.36157	-0.044722	-0.28228	-0.083912	0.17963	0.39007	0.51521	-0.30388	-0.73976	-0.19846	-0.96973	-0.41795	0.659	0.59025
-0.51327	-0.41037	0.53741	-0.10483	0.95111	0.46524	-0.56832	-0.44694	0.38461	0.42891	-0.82308	-0.85941	-0.23744	-0.5473	-0.67991	-0.19563	0.080912
0.77415	-0.37162	0.59464	-0.71436	-0.1362	0.73343	-0.52648	0.76174	0.69933	-0.096471	-0.60027	0.41105	-0.14076	-0.68411	0.58435	0.94105	-0.23177
-0.18766	-0.035936	-0.31641	0.46915	-0.38795	0.28555	-0.59465	0.40313	-0.41449	0.91671	0.79331	0.093727	-0.21625	-0.61879	0.45236	0.47581	-0.407
-0.72589	0.010756	0.19161	0.16902	0.27089	0.98767	0.89225	0.40899	0.2537	0.69371	-0.27183	-0.15098	-0.17319	0.75764	0.1547	0.13315	-0.53211
0.062242	-0.12082	-0.98873	-0.071077	-0.21174	0.76574	-0.60996	0.32902	0.038001	0.849	0.17953	0.17221	-0.30736	-0.42444	0.69097	0.66997	-0.27595
0.46468	0.27027	0.31017	-0.43929	0.92056	0.15689	-0.9958	-0.30366	0.5229	0.53956	-0.59024	0.90734	-0.31795	-0.54377	-0.94453	-0.75472	-0.053816
-0.74966	-0.047992	0.17066	-0.2075	-0.54673	0.32474	-0.11753	-0.40918	0.50745	0.78723	0.19477	0.21604	-0.18598	-0.13455	0.1924	0.568	-0.12568
-0.28571	-0.18608	-0.74576	-0.63285	0.45305	0.81941	0.27185	-0.5447	-0.51299	0.85487	-0.60453	-0.37002	-0.32477	-0.42306	0.70374	0.62115	-0.30597
-0.25593	-0.91153	-0.11767	-0.1187	-0.45495	0.42872	-0.68293	0.58129	-0.043907	0.70832	0.2287	-0.31451	-0.26932	-0.0504	-0.015732	0.14545	-0.17645
-0.63062	-0.23909	-0.94485	-0.95899	0.074361	0.53129	0.66514	0.65156	0.41443	0.70925	0.27003	-0.98552	-0.37795	-0.033784	-0.59181	-0.45515	0.0092543
0.44146	-0.34538	-0.44652	0.90873	0.38128	0.75264	-0.51389	-0.86277	0.40613	0.86444	0.6416	-0.28178	-0.27018	-0.56898	-0.31539	-0.37173	-0.38104
-0.40329	-0.48617	-0.98798	-0.11627	0.17694	0.75827	0.8066	0.10302	0.58701	0.64039	0.12729	-0.77953	-0.093044	0.80069	0.019096	0.60689	-0.096971
-0.47089	-0.11899	-0.11087	-0.52567	-0.30538	-0.10418	0.010402	0.37784	0.71603	0.32128	-0.39665	0.81903	-0.50854	0.34775	0.58606	0.14646	-0.31068
-0.47517	0.14076	-0.65748	-0.18888	0.68422	0.91187	0.26513	0.18506	-0.28461	0.25432	-0.74795	-0.82104	-0.25579	-0.5537	0.62311	0.73934	-0.24674
-0.032338	-0.25652	0.42278	-0.83714	-0.04527	0.44882	0.78452	0.089788	0.28335	0.43852	-0.86759	-0.17814	-0.5493	-0.2347	-0.034844	0.19016	0.41852
0.37555	-0.78372	-0.066442	-0.32719	-0.56838	0.91338	-0.61022	-0.19409	0.49591	0.15882	-0.41813	0.94122	0.085891	-0.57725	-0.38493	0.13488	-0.50578
0.6215	-0.23485	0.82317	-0.22104	0.53481	0.19448	0.17184	0.091858	0.042549	0.41081	0.48032	0.97111	-0.38934	-0.6577	0.80611	0.39257	-0.50392
-0.76506	-0.67518	-0.41412	0.56586	0.14297	0.37318	-0.3776	0.010583	0.24861	0.89275	0.78225	0.29385	-0.33016	-0.83011	0.50486	0.33113	-0.38227
-0.52299	-0.41367	0.40207	0.18615	0.84551	0.15051	-0.41996	0.18091	0.37244	0.28837	0.62612	-0.51225	-0.34695	0.20642	-0.78049	-0.74267	-0.14457
-0.02721	-0.51057	0.87328	0.50327	-0.31395	-0.093582	0.76527	-0.070556	-0.12137	0.97243	-0.56918	0.040917	-0.31735	-0.77833	-0.62786	-0.44271	-0.05812
-0.5448	-0.38644	-0.46696	-0.56265	-0.44917	-0.11461	-0.89982	-0.3711	-0.3599	0.77571	0.73327	-0.18785	-0.32574	-0.76689	-0.26368	0.0099289	0.04235
0.58507	-0.047354	0.47055	0.053528	-0.96263	0.83257	0.46536	0.74087	0.49129	-0.08127	0.40751	-0.82765	-0.11469	-0.67087	0.62728	0.67247	-0.57532
-0.92054	0.0054608	0.76976	-0.75844	-0.45047	0.94374	0.14806	0.53903	-0.24003	-0.10509	0.23299	0.58165	-0.25075	0.12732	-0.78313	-0.14354	0.26135
-0.14524	0.25904	0.3092	0.54045	-0.40475	-0.052674	-0.82654	0.020542	0.060098	0.17853	0.35539	-0.79646	-0.39154	-0.98366	0.17099	0.22528	-0.048591
-0.020497	-0.57942	0.97414	-0.24893	0.37835	-0.13108	-0.23901	0.56261	-0.62696	0.54591	-0.47023	0.50665	-0.22955	-0.33466	0.58042	0.61131	-0.37611
-0.4251	-0.27703	0.4149	-0.46281	-0.92846	0.903	-0.63191	-0.1124	-0.021773	0.038371	0.42601	-0.28695	-0.43118	-0.77569	0.8596	0.34118	-0.52217
-0.34425	-0.15369	-0.65255	-0.085258	0.42092	-0.30739	-0.83061	-0.15573	0.2368	0.61272	-0.44307	0.034038	-0.4929	-0.45371	-0.35553	0.52303	0.96184
-0.99058	-0.70745	0.11185	-0.2351	0.86065	0.66706	-0.54562	-0.51536	-0.22788	0.79195	0.30841	0.61392	-0.56502	-0.76887	-0.15107	-0.073411	0.30245
-0.28189	0.13233	0.85178	-0.60066	-0.66598	0.30683	0.064834	-0.15617	0.057808	0.37453	0.28062	-0.037236	-0.23285	-0.13628	0.21024	-0.015115	-0.61218
-0.25901	-0.47369	0.59518	-0.063398	0.6553	0.98956	0.097909	-0.32239	-0.13602	-0.27067	0.7548	-0.48025	-0.68218	0.88934	0.25772	0.25439	0.4343
-0.18468	-0.62112	0.55401	-0.95025	0.28856	-0.22139	0.74163	0.05704	-0.0073052	0.48523	-0.39306	0.13321	-0.10529	0.13625	0.11358	0.5453	-0.22402
0.29764	-0.82272	-0.76037	-0.30045	-0.18237	0.073857	-0.40805	-0.67037	0.99659	0.70288	-0.16415	-0.73761	-0.15542	0.054729	0.43244	0.54654	-0.43437
0.26037	-0.52677	-0.058878	0.82998	-0.95942	-0.66982	0.27631	-0.56981	0.57463	0.93313	-0.11621	0.91038	-0.45267	-0.60186	-0.039207	0.19386	0.24583
0.15128	0.25739	-0.24106	-0.65731	0.55087	0.31244	0.0010601	-0.21667	0.32244	0.49915	0.040621	-0.69713	-0.26025	-0.27721	-0.33467	0.13265	0.10521
-0.48646	0.19461	-0.53099	-0.88909	-0.90225	0.54495	-0.9581	-0.26658	0.89427	0.30108	0.65529	-0.77055	-0.24244	-0.21953	-0.28388	0.47351	0.3598
-0.22978	-0.9607	-0.24974	-0.019219	-0.50198	0.92221	0.66701	0.37901	0.48113	0.84298	-0.17596	-0.41783	-0.12369	0.33207	-0.44534	0.645	0.46094
-0.80632	-0.92532	-0.29442	-0.63872	-0.3174	0.71298	0.5564	0.1775	0.76459	0.2195	-0.26858	-0.19438	-0.23765	-0.61776	-0.75522	-0.29152	0.058229
-0.66755	-0.90747	0.20844	0.074024	-0.25448	0.43673	0.82996	-0.6548	0.14415	0.70144	-0.55699	-0.029228	-0.49541	0.33774	0.04165	0.33593	0.3863
-0.70935	0.17515	-0.52617	-0.15967	-0.019887	0.90152	-0.61431	0.063865	0.80925	0.32451	-0.088821	0.060497	-0.15068	-0.37638	-0.049569	0.1785	-0.33456
-0.29019	-0.2517	-0.55285	-0.61387	0.86516	0.025469	0.76817	-0.63306	0.95961	0.91746	0.42846	-0.30547	-0.3297	0.35952	0.39426	0.98105	0.36049
0.39233	-0.21687	0.99445	-0.95075	0.72883	0.51762	-0.76404	0.29709	-0.32973	0.29186	-0.37442	-0.66302	-0.059847	-0.63487	-0.73876	0.11742	0.10181
-0.87412	0.34958	-0.22706	0.27287	0.92004	-0.50745	-0.14095	0.039809	0.071418	0.54603	0.97907	0.37861	-0.25328	0.11622	0.30249	0.10182	-0.552
-0.72513	0.19934	0.21965	0.77779	-0.39128	-0.2512	0.11593	-0.21644	0.32058	0.69852	-0.61173	-0.60342	-0.50694	-0.15017	-0.00097162	0.14553	0.2617
-0.34218	-0.4099	0.048596	-0.32213	0.093792	0.43956	0.51771	-0.080849	-0.058512	0.46408	0.024007	0.4324	-0.20823	-0.98385	-0.3021	0.26815	0.10767
-0.26465	-0.18056	0.046926	-0.38568	0.41323	0.9656	0.16295	0.6125	0.019952	0.15542	-0.077408	-0.24912	-0.46449	0.12134	0.064217	0.32456	0.29465
0.14106	-0.50889	0.72649	-0.44827	0.71558	-0.078828	0.42991	-0.18644	-0.13553	0.90956	0.073873	0.090321	-0.37041	0.31897	0.9492	0.5162	-0.55337
-0.99903	-0.63792	0.72793	0.31148	0.56137	0.38921	-0.69489	0.32322	-0.40738	0.65736	0.74379	-0.45793	-0.3047	-0.15106	-0.16342	-0.35245	-0.44433
0.19999	-0.5689	0.97428	-0.70119	-0.034421	0.74038	-0.23051	-0.15707	-0.44244	0.55201	-0.15026	0.86661	-0.3764	0.11872	-0.19802	0.12774	0.19033
-0.55616	-0.22987	-0.44306	0.38697	-0.18516	0.63623	0.78019	0.68734	-0.16343	0.99877	-0.38392	-0.88603	-0.45396	-0.055883	0.065392	0.12033	0.069717
-0.78206	-0.32549	-0.22525	0.047251	0.15999	0.38881	0.21654	-0.56157	-0.45178	0.50238	0.42539	0.70211	-0.43301	-0.089868	0.61726	0.39787	-0.2357
-0.67887	-0.35899	-0.54846	-0.81689	0.65286	0.56118	0.22448	-0.70852	0.74902	0.38963	-0.35167	0.036786	-0.30258	0.2304	0.31044	0.44254	-0.14008
0.29147	0.093597	-0.17421	-0.28484	0.60369	0.16405	-0.19377	-0.86724	0.85132	0.29734	-0.28708	-0.087271	-0.45228	0.7759	-0.5047	-0.21954	0.29768
-0.62384	0.11718	0.46649	0.46396	0.72914	0.73494	-0.0032097	0.77107	-0.40676	0.62591	0.021023	0.35143	-0.066427	-0.70984	-0.50622	0.22744	-0.004555
-0.91346	0.09394	0.82573	-0.35344	0.44654	-0.23903	0.91945	-0.56736	-0.32864	0.64322	-0.73224	-0.03819	-0.33043	-0.4148	0.32342	0.81173	0.26189
0.14075	0.17456	0.44557	-0.36686	0.77239	0.75301	0.43842	-0.55474	0.81595	-0.31135	0.63106	0.3746	-0.075693	-0.85515	-0.58053	-0.51027	-0.62245
0.19362	0.23782	-0.85745	-0.99928	0.033512	0.13888	-0.66902	-0.40851	-0.35187	0.12027	-0.011463	0.33565	-0.20159	-0.4843	0.71518	0.48917	-0.66961
0.27594	-0.18689	0.19328	-0.55539	0.66886	-0.753	0.045352	-0.071277	0.6282	0.93641	0.97634	-0.48843	-0.58905	-0.80606	0.34114	-0.05348	-0.12156
0.025952	-0.9119	-0.7704	0.38094	0.86188	0.83587	0.089078	-0.97244	0.60404	0.64228	0.53445	0.075044	-0.42253	-0.35614	-0.64581	-0.44764	0.15175
0.1039	-0.44121	0.21262	-0.66247	0.98367	0.10041	0.361	0.097844	0.27987	0.95773	0.22895	-0.44841	0.23015	0.79401	0.020629	0.90158	-0.43833
0.49192	-0.55748	-0.23056	0.1913	0.75985	0.3977	0.1036	-0.60441	0.10336	0.86697	-0.18779	0.80473	-0.29921	-0.36039	0.6258	0.74599	-0.15831
-0.27684	-0.60602	0.75445	-0.54509	0.55275	0.65355	-0.037672	-0.22672	0.66835	-0.14349	-0.65258	0.91918	-0.12395	-0.21755	-0.6337	0.14518	0.14972
-0.90732	-0.89534	0.27303	-0.64161	-0.73732	0.87335	0.47853	-0.13139	-0.59404	0.66447	-0.13144	-0.57362	-0.27827	-0.58977	0.18491	0.69427	0.18151
-0.034344	-0.99779	0.40584	-0.26688	-0.089664	0.043146	0.34674	-0.6304	0.55124	0.46652	-0.33395	0.31598	-0.12936	-0.71369	-0.049005	0.70633	0.13706
