# Supplementary material for: Distinct cellular states determine calcium signaling response
Source: Mol Syst Biol. 2016 Dec 15;12(12):894. doi: 10.15252/msb.20167137 (PMC5199124; doi:10.15252/msb.20167137)
Supplement: Supplementary file 6 — Source Data for Figure 3 [file MSB-12-894-s005.zip › parameterDistributionGroup/parameterDistribution20.csv]

-0.64946	-0.016449	0.83046	0.28951	-0.30127	0.86333	-0.16967	0.45391	-0.50211	-0.0061718	-0.22925	0.19265	0.22953	0.00022769	-0.48086	0.15307	0.53354
-0.86958	-0.074738	-0.57084	-0.23393	0.65091	0.60063	-0.29671	0.36612	-0.49622	-0.31623	0.0038667	0.11769	-0.11087	0.27524	0.15857	0.66531	0.92262
-0.84673	0.0066466	0.41349	0.065373	-0.21062	0.33759	-0.26082	0.65706	0.12695	0.08448	0.0090625	0.018688	0.67779	0.30503	-0.68931	0.65221	0.24534
0.18372	0.054787	0.93524	0.52022	0.32148	0.14366	-0.1481	0.68077	0.38641	-0.73353	0.012031	-0.076256	0.59998	-0.56533	-0.902	-0.1312	-0.069644
-0.52413	-0.097386	0.9259	0.15979	-0.45493	0.62428	0.11516	0.98388	-0.015763	-0.60086	-0.15711	-0.029063	0.28274	0.37653	0.22758	0.74222	0.33171
-0.28386	0.16343	0.28662	0.17824	0.45053	0.90521	0.60267	0.29081	-0.78954	-0.27773	0.56672	0.81293	0.31735	-0.32406	-0.7848	-0.13632	0.44336
-0.35432	-0.097397	0.18698	-0.080498	0.75918	-0.61903	0.038142	0.59089	0.36084	-0.0024909	0.16052	-0.26939	0.16146	0.37542	0.01819	0.33357	0.21229
-0.68388	-0.29347	0.51446	0.50233	0.76806	0.45263	-0.2073	0.49913	-0.62956	-0.44513	-0.034659	-0.3328	0.71969	0.45866	-0.81622	0.522	0.25108
-0.13384	0.045491	0.29446	0.0080878	0.48775	-0.31236	-0.99655	0.85628	0.79104	-0.61071	-0.79717	-0.43391	0.51659	-0.082691	-0.54974	0.29277	0.17522
-0.89403	-0.057915	0.59758	0.82224	-0.36824	0.99565	0.42619	0.18261	0.17737	-0.81729	0.41865	-0.032412	0.14875	0.5431	-0.29445	-0.19542	0.19305
-0.87084	-0.12338	0.34104	0.24122	-0.29498	0.50566	0.71753	0.73348	0.41418	-0.18595	0.45709	-0.10279	-0.018382	-0.28664	-0.5883	0.024071	0.88651
-0.60566	0.092431	0.076207	0.6352	0.70107	0.10725	0.078664	0.81062	-0.12837	0.17002	0.22913	0.07569	0.50492	-0.34552	-0.74547	-0.1744	-0.093561
-0.48413	-0.10525	0.28916	-0.43594	0.42099	0.005112	0.024603	0.76442	0.043909	0.12157	-0.51172	-0.79375	0.32634	0.63932	-0.42135	-0.4964	-0.19986
-0.93122	-0.2418	0.95796	0.26107	-0.11261	0.13892	-0.18323	0.69627	-0.78887	0.01395	-0.56207	0.11762	0.13109	-0.1536	-0.50179	-0.4562	0.017629
-0.93383	0.15243	0.1884	0.64767	0.32096	0.49638	0.33271	0.4289	-0.53375	-0.27164	-0.039445	-0.2706	0.63962	0.09264	-0.73473	-0.025526	-0.22397
-0.62388	-0.053166	0.4739	-0.48092	0.93262	-0.53853	0.26736	0.24035	-0.95037	0.016799	-0.33816	-0.25768	0.97084	0.85398	-0.9078	0.38381	-0.20608
-0.63267	0.14121	0.041793	-0.64205	-0.12639	0.046696	0.13318	0.81002	0.15299	0.0090542	0.31796	0.061497	0.34929	0.33133	-0.40026	0.48431	0.54259
-0.028653	0.10966	0.56817	0.94385	0.91141	-0.376	0.17128	0.85448	0.55383	-0.33988	0.4003	0.32411	0.80498	-0.28594	-0.73129	0.55559	-0.057839
-0.8577	-0.020325	0.23475	0.8983	0.23286	0.88019	0.21185	0.70949	-0.2479	0.0045847	-0.34936	0.65655	0.56239	0.13928	-0.46955	0.55722	0.13254
0.079423	-0.13724	0.7745	0.4803	0.68866	0.6501	0.6142	0.88635	-0.2822	-0.3041	0.15006	-0.034487	0.6046	-0.39523	-0.7518	0.51447	0.37856
-0.87697	-0.027002	0.41852	0.19071	0.53133	-0.32221	-0.18662	0.33443	-0.38643	-0.34118	-0.40046	0.95716	0.57817	0.69393	-0.46837	-0.053897	-0.27855
-0.11149	0.045903	0.52756	-0.21937	0.32592	-0.56667	0.58556	0.24936	0.92498	0.28746	-0.99589	0.45555	0.709	0.70785	-0.71567	0.64075	0.33306
0.071192	0.1085	0.19397	0.74974	0.94388	0.2443	0.31635	0.07536	0.36546	-0.29614	-0.39167	0.72888	0.23581	-0.1423	-0.78418	0.019839	0.66818
-0.74559	0.076019	0.27509	-0.41312	0.094827	-0.50515	0.28447	-0.1676	0.187	-0.092504	0.29038	-0.15388	-0.053482	0.83926	-0.37942	-0.50901	0.21012
-0.55164	-0.073211	0.78534	-0.053681	-0.050994	-0.38636	-0.24026	0.91148	-0.020663	-0.83504	-0.33248	-0.84746	-0.02965	-0.072903	0.41695	0.52486	0.41803
-0.061074	-0.025369	0.16171	0.039348	0.80373	0.32841	0.53087	0.45707	-0.18247	0.19273	0.75586	0.74661	0.10076	0.19787	-0.29127	0.30448	0.51214
-0.37285	-0.026459	0.85763	0.30017	-0.13618	-0.16802	-0.49584	0.45443	0.7752	-0.1949	-0.64183	-0.077487	0.41104	-0.329	-0.87666	0.40432	0.8651
-0.23895	0.0084293	0.40349	-0.35546	0.74803	0.38476	0.83996	0.62114	-0.81773	-0.43784	-0.36805	0.83919	0.9739	0.13243	-0.75635	0.50631	-0.16031
-0.56311	-0.18929	0.76005	-0.011707	-0.21881	0.8785	-0.83773	0.86519	-0.39449	-0.7089	0.12391	-0.18134	0.10202	0.15961	-0.25653	-0.28431	0.036302
-0.71541	0.033855	0.73323	0.5199	-0.48828	0.18072	0.33415	0.47802	0.89997	0.14041	-0.28301	-0.0079609	0.43811	0.38445	-0.68191	-0.02266	0.19082
0.14347	0.032223	0.64636	0.63282	0.84475	-0.021432	0.94626	0.54129	0.54782	-0.2659	-0.57423	-0.013089	0.94067	0.39652	-0.57945	0.5723	-0.25336
-0.098956	-0.041806	0.60231	0.14235	0.46052	0.00086767	-0.41343	0.57552	0.4102	-0.80492	0.42873	0.4298	0.6406	0.62536	-0.15128	0.53264	-0.17009
0.15311	0.055038	0.39197	0.50224	0.89892	0.5608	0.50246	0.87861	-0.60306	-0.073386	-0.28459	0.57397	-0.019496	-0.32514	0.41612	0.85002	0.88291
-0.75448	0.16271	0.58398	0.9925	0.15646	0.5304	0.89241	0.36117	-0.59751	-0.315	0.89587	0.53288	0.51317	-0.18513	-0.65143	-0.055431	-0.013802
-0.25902	0.13458	0.80836	0.56171	0.35472	-0.23115	0.37941	0.022565	0.11141	-0.46934	-0.49275	0.68819	0.33109	0.20666	-0.66103	-0.023063	0.35931
-0.61742	0.12125	0.72774	-0.43403	-0.46435	0.31845	-0.42618	0.15843	-0.59655	-0.1879	-0.076727	-0.68539	0.18959	-0.11876	-0.74724	0.21826	0.82308
-0.27008	0.16965	-0.23098	0.43789	0.72831	0.86485	-0.75834	0.69734	-0.13591	-0.6753	0.25566	-0.61968	0.62553	-0.36864	-0.65968	0.25934	0.083201
0.32986	-0.15075	0.99365	0.27497	0.55716	-0.14434	0.66958	0.33139	0.47635	-0.35072	0.43023	-0.6509	-0.021961	0.35807	0.074661	0.5682	0.75955
-0.40344	0.12478	0.80415	-0.51642	-0.17676	0.23247	0.51357	0.23414	-0.76808	-0.80893	0.54212	0.82465	-0.27872	-0.464	-0.35675	-0.91681	0.18428
-0.60801	0.094928	0.64349	0.51939	-0.34145	0.76797	0.30482	0.66544	0.24392	-0.13629	-0.3437	-0.39509	0.64054	0.78051	-0.14879	0.50835	-0.20763
-0.78063	-0.11104	-0.10642	-0.098025	0.38249	0.89021	0.23476	0.3415	-0.67456	-0.57789	-0.4268	-0.35831	-0.15284	0.0047985	0.046335	0.39308	0.97319
-0.016339	0.04151	0.75113	-0.43573	0.40041	0.48033	-0.39356	0.8512	-0.88777	0.093262	0.34853	0.32691	0.72539	0.63875	-0.22093	0.58779	-0.2789
0.050952	0.16868	0.45584	0.12154	0.67368	0.63024	0.0089439	0.16933	-0.52243	-0.16305	-0.63111	0.9723	0.59769	0.38398	-0.94989	-0.31834	-0.18676
-0.78941	-0.0049626	0.051909	0.25639	0.16646	0.98306	0.50158	0.48167	-0.48301	-0.061103	0.12855	0.042099	0.19619	-0.42464	-0.82903	0.058327	0.7596
-0.90292	-0.064841	0.029212	-0.53826	0.10754	0.2879	0.077607	0.55644	-0.23269	-0.81759	0.086345	0.39458	0.22768	0.45144	-0.32272	0.57065	0.68438
0.024929	0.23617	0.99022	0.21337	-0.40202	0.74678	-0.46252	0.53237	0.17655	0.18849	-0.87331	-0.67841	0.93136	0.56263	-0.61261	0.73079	-0.10986
-0.77706	0.12308	0.54052	-0.1845	-0.33477	-0.29397	0.90761	0.45695	0.51676	-0.17195	0.22544	-0.30246	0.51016	0.1383	-0.79467	-0.014666	0.1027
-0.65541	-0.045936	0.13091	-0.66201	0.4007	-0.050066	0.0058473	0.63109	-0.72139	-0.97668	0.20967	-0.55505	-0.096351	-0.098894	0.17167	-0.043004	0.19465
-0.26535	0.06129	0.17718	0.41459	0.4119	0.28992	-0.29097	0.85626	0.57989	-0.51166	-0.099429	-0.44136	0.43375	-0.69536	-0.96535	0.0016434	0.40957
-0.26568	-0.16814	0.52779	-0.4395	0.79007	0.1559	0.35661	0.99099	-0.86497	-0.0088106	-0.21867	0.55832	0.88246	-0.086935	-0.79832	0.68514	0.10866
-0.1929	0.12544	0.45366	-0.47285	0.75377	-0.34748	-0.64648	0.88677	-0.79398	-0.40597	-0.30675	0.031921	0.65252	-0.45728	-0.78716	0.056841	-0.093386
-0.68386	0.078662	0.96151	-0.91429	-0.78367	-0.37963	-0.53603	0.65386	-0.23485	0.071128	-0.42198	0.15849	0.38821	0.24398	-0.22015	0.41454	0.17719
-0.13197	0.17835	0.69718	0.25361	-0.10186	0.31686	0.066324	0.40402	0.30492	-0.42462	0.36008	0.83801	0.54814	-0.30299	-0.80395	0.39894	0.49001
-0.87153	0.056914	0.31012	-0.43879	-0.20381	-0.1276	-0.83982	0.8664	-0.48624	0.019055	-0.85112	0.077419	0.18579	-0.57624	-0.34888	-0.064231	0.27724
-0.42366	0.1097	0.80673	0.48995	0.01435	0.051087	0.72292	0.38349	0.11537	-0.569	-0.90079	-0.38413	0.54422	-0.22421	-0.5844	0.092477	0.063031
-0.71983	-0.084864	0.48599	0.32814	0.051551	0.31232	0.1135	0.80689	0.059991	-0.99052	-0.012282	0.43907	0.47938	0.017076	-0.31677	0.57858	0.22899
-0.8453	-0.2177	0.98364	0.62378	0.13124	0.26433	0.2864	0.20018	-0.27883	-0.6315	-0.14189	0.52964	0.51891	0.92151	-0.76102	0.49415	0.49418
-0.89765	0.10586	0.55861	0.69715	0.11711	-0.10159	0.74812	0.3527	-0.14378	-0.66631	-0.51305	-0.44237	0.45233	-0.26855	-0.55647	0.34716	0.425
-0.53259	0.099444	0.22889	0.20301	-0.090683	0.39318	-0.13657	0.70324	0.049178	-0.47917	0.22131	0.43937	-0.12115	0.17017	0.64432	0.30112	0.19052
-0.96027	0.17444	0.76841	0.64177	-0.48657	-0.60598	-0.53886	0.5553	0.6464	0.28549	-0.99783	-0.54687	0.62585	-0.50563	-0.93634	0.097567	0.17671
0.4348	0.17699	0.90139	0.82805	0.28978	0.41525	0.82647	0.58729	0.86007	-0.73367	0.20493	0.11063	0.67568	-0.28802	-0.87877	0.25475	0.1561
-0.40566	0.038388	0.91058	0.60783	-0.32648	0.64094	0.4068	0.53946	0.39657	-0.65746	0.70723	-0.17614	0.32225	0.17602	-0.46062	-0.16059	0.080785
-0.70902	0.02728	0.28756	-0.0076164	0.12803	-0.055107	0.017995	0.30829	0.32067	-0.74942	-0.25516	0.81747	0.24372	0.6815	0.051332	0.72773	0.5451
-0.66184	0.15455	0.82471	-0.12992	-0.64147	0.167	0.75492	0.96524	-0.31266	-0.71253	0.35179	-0.12079	0.28005	0.1561	0.37119	0.67955	0.10668
0.059849	-0.037964	0.6257	0.88236	0.86237	0.67916	0.46868	0.25499	-0.091057	-0.50466	-0.25404	-0.1387	0.46039	0.78895	-0.050017	0.39736	-0.097898
-0.032246	0.15661	0.33459	0.19029	0.64425	0.72258	0.27379	0.30014	-0.34083	-0.25093	-0.011502	0.11507	0.70403	0.53851	-0.4208	0.72453	0.15478
0.52729	-0.0090871	0.8493	-0.72296	0.84955	-0.27154	0.13459	0.65163	-0.71003	-0.32397	-0.79485	-0.58327	-0.040572	-0.081818	0.24155	0.15088	0.29336
-0.10374	-0.091805	0.6714	-0.23177	0.34851	0.33498	0.39871	0.45985	-0.10922	-0.44819	-0.4017	0.39998	0.35661	0.85391	-0.098574	0.68935	0.32665
-0.35903	0.063822	0.35263	0.80778	0.53677	0.6431	0.44305	0.73278	-0.15523	-0.38176	0.24541	-0.14794	0.58547	-0.01514	-0.33484	0.57223	0.011886
-0.73961	-0.14062	0.36524	0.30646	-0.073616	0.001409	0.020659	0.19228	0.89351	-0.73392	-0.27322	-0.2785	-0.33423	-0.185	-0.51616	-0.9528	0.39812
-0.35964	0.13544	0.40979	-0.60271	0.61781	-0.65238	-0.92387	0.59022	-0.88857	-0.11446	0.079795	0.25123	0.31566	0.23853	0.2352	0.71508	0.24475
-0.22573	0.045041	0.88464	-0.53199	0.063092	-0.75233	0.032316	0.46687	-0.16442	-0.88363	0.19783	0.13417	0.088708	-0.23651	-0.082327	0.58857	0.76075
-0.24232	-0.47995	0.81203	0.27224	0.75386	0.21963	0.73508	0.41824	-0.5297	0.075993	-0.035087	-0.54899	-0.1938	0.64367	0.16792	-0.2523	0.10157
-0.89202	0.012479	0.11899	-0.62008	0.19602	-0.48234	0.024269	0.36282	0.051567	-0.096407	0.12092	0.2744	0.77855	0.01707	-0.9707	0.98679	0.74689
-0.85164	-0.044884	0.98575	0.013039	-0.26554	-0.14737	-0.50954	0.74909	-0.58741	-0.70486	0.045533	0.42361	0.18867	-0.2413	-0.29546	-0.40867	-0.083409
-0.56751	-0.034877	0.33402	0.74451	0.20675	0.46993	0.89726	0.47589	0.9962	-0.53349	-0.6289	0.077135	0.51678	0.71537	-0.96319	-0.35952	-0.14596
-0.16724	-0.10906	0.68562	-0.21834	0.79276	-0.51893	0.87885	0.5621	-0.54783	0.14378	-0.7413	-0.53216	0.038726	0.00078494	-0.24287	-0.37368	0.047149
-0.48563	0.082555	0.47422	0.3267	-0.019112	0.71235	0.59229	0.18564	-0.19731	0.11106	0.7431	0.054841	0.094403	0.83193	0.011977	-0.068813	0.066473
-0.43182	0.094734	0.11554	-0.72207	0.55288	-0.17049	-0.57946	0.39986	-0.63303	-0.29572	0.47472	0.091344	0.47083	0.018809	-0.37679	0.34487	0.17954
-0.49965	-0.054901	0.43327	0.61341	0.59173	-0.24607	0.11945	0.32971	0.39287	-0.8106	-0.021275	0.3717	0.27821	0.52311	-0.057307	0.55467	0.38831
-0.85532	0.16185	0.17249	-0.25535	-0.25321	-0.0026393	-0.50097	0.12091	0.16315	-0.41861	-0.6524	0.60557	0.096215	-0.096292	-0.65173	-0.2321	0.67966
-0.72617	-0.1166	0.52155	-0.051272	0.46585	0.074799	-0.13841	0.74128	-0.93152	-0.42149	-0.36437	-0.4963	0.50176	-0.31654	-0.7093	-0.076901	-0.026232
-0.68757	0.04777	-0.0063339	0.94204	0.75593	-0.018615	0.42083	0.57782	-0.18336	-0.16016	-0.38259	0.68401	-0.26216	-0.9746	0.050222	-0.20773	0.61584
-0.71649	0.12415	0.60864	0.70377	-0.49732	0.99777	-0.53796	0.49269	0.37159	-0.69986	0.068281	0.36978	0.5342	0.82653	-0.34853	0.24576	-0.164
-0.64479	-0.094647	0.21269	0.16232	0.54151	0.35053	0.54811	0.73379	-0.61828	-0.46345	-0.11465	-0.14679	0.045002	0.17122	0.065303	0.032856	-0.011246
-0.9377	0.11573	-0.15876	-0.48992	0.31726	-0.11277	0.22316	0.54194	-0.64266	0.063451	-0.27923	-0.80009	0.074856	-0.21607	-0.31349	-0.70234	-0.13013
-0.99991	0.052603	0.32464	0.33319	-0.11186	0.42744	-0.14339	0.27508	-0.32515	-0.13588	0.0907	-0.45702	0.34802	0.498	-0.22312	0.32843	0.08677
-0.50557	0.025972	0.11996	0.0086543	0.67051	-0.1193	0.2413	0.40121	-0.2189	-0.69884	-0.99505	-0.29214	0.10605	0.3398	0.12605	0.68483	0.5453
-0.93322	0.09872	0.23373	0.49304	0.26395	0.26415	-0.28592	0.49842	-0.90785	-0.10404	0.90385	0.90734	0.037775	0.68858	0.76674	0.7389	0.1363
-0.79795	0.024232	0.13939	0.62797	0.052982	0.72628	0.92447	0.4245	-0.12887	0.47242	-0.094665	-0.22945	0.33484	-0.40734	-0.82041	0.35079	0.92916
-0.62455	-0.13233	-0.15239	-0.093682	0.74555	-0.20519	0.5501	0.21027	0.53459	-0.58927	-0.12813	0.87159	0.030331	0.064636	-0.88675	-0.70763	0.38676
-0.76529	-0.086852	0.49709	-0.1298	0.12699	-0.4674	0.39854	0.84435	0.027912	-0.30373	0.59041	0.060457	0.18175	0.37838	0.34735	0.72486	0.30908
-0.93596	0.13986	-0.37081	0.17235	0.50103	0.62179	-0.52939	0.64272	-0.26165	-0.80078	-0.089734	0.39069	0.34518	0.17612	-0.67321	-0.46731	-0.20868
0.17351	-0.075503	0.68274	-0.019959	0.79957	-0.18575	0.28422	0.8	0.12547	-0.38936	0.44094	0.40579	0.59166	-0.14839	-0.53465	0.10096	-0.080639
-0.072265	0.1616	0.57521	0.01988	0.68956	-0.35783	-0.16841	-0.027578	-0.3236	-0.95291	-0.046423	-0.44925	0.1322	0.46559	-0.25343	-0.23899	0.039498
-0.22298	0.25	-0.24801	0.54652	0.88284	0.80512	0.3197	0.13899	0.016654	-0.76746	-0.67443	-0.36063	0.45653	0.38915	-0.86449	-0.22946	-0.025875
-0.536	0.060701	0.26146	0.66596	0.59311	0.14664	-0.89495	0.65377	-0.28951	-0.53004	-0.3808	0.08417	0.41669	-0.39064	-0.37559	0.45312	0.27933
-0.83894	-0.19812	0.37763	0.046415	0.362	-0.031947	-0.32932	0.85288	-0.020785	-0.42105	-0.74342	-0.84183	0.87342	0.512	-0.72136	0.47849	-0.25439
-0.9372	-0.023488	0.52301	0.48647	0.10557	-0.28671	-0.35616	0.42362	0.1406	-0.84169	-0.28827	0.32394	0.69372	-0.15907	-0.86812	0.58438	0.2623
-0.19912	0.28027	0.44638	0.4513	0.30541	-0.12779	-0.59902	0.50091	0.30234	-0.75492	0.56011	0.47335	0.20207	0.04171	0.017443	-0.032694	-0.031043
-0.99057	-0.13717	-0.019369	-0.45391	0.60536	-0.121	-0.26484	0.71019	-0.65177	-0.50063	-0.81916	0.17611	0.36537	0.72859	-0.17285	-0.05488	-0.29275
-0.27093	0.084805	0.78181	0.18661	-0.0060378	0.41939	0.8702	0.99539	-0.29238	-0.064433	-0.55743	-0.33134	0.57331	-0.048257	-0.40177	0.31676	-0.14544
-0.49264	0.14689	0.74376	-0.113	-0.062746	-0.12005	-0.23312	0.16362	-0.42382	-0.24149	0.50164	0.85066	0.42403	0.11444	-0.51712	0.45388	0.37683
-0.56739	-0.083392	0.72306	0.55347	-0.041025	0.26972	-0.14791	0.22386	0.043741	0.041434	-0.0093431	0.77966	0.069739	0.38407	0.0071176	0.52557	0.63245
-0.16364	0.019742	0.82014	0.028758	0.88713	-0.65038	-0.19736	0.40152	-0.61346	0.22152	0.45994	0.08541	0.63091	0.39992	-0.64611	0.27964	-0.081672
-0.64036	-0.13284	0.17042	-0.018876	0.4099	0.52566	0.12216	0.44738	-0.50083	-0.37183	-0.11259	-0.61237	0.075339	0.4952	0.41786	0.86817	0.69256
-0.89594	0.15364	0.22069	0.20944	-0.39619	0.39233	-0.36743	0.6124	0.4407	-0.307	0.71622	0.77625	0.044831	0.82316	0.0043509	-0.41203	-0.24593
-0.25668	0.19434	0.96941	0.70672	-0.41408	0.96808	0.55994	0.62924	-0.034135	-0.48285	0.50082	-0.14797	0.26227	0.071463	-0.09859	-0.18251	-0.074266
-0.62389	-0.045481	-0.32984	-0.2711	0.90626	0.27808	0.76675	-0.13383	-0.438	-0.42479	-0.84785	-0.27941	-0.055193	0.7022	-0.22298	0.12316	0.79407
-0.58098	0.014569	0.18463	-0.36877	0.29636	-0.45394	0.25009	0.37756	0.54604	-0.82683	-0.96814	0.24588	0.50923	0.37882	-0.68903	-0.062761	0.0046653
-0.17742	0.075465	0.94375	-0.10237	0.27501	-0.77039	-0.14575	0.079564	0.04401	-0.7373	0.67041	0.51104	0.17908	0.95469	0.18301	0.72054	0.36067
-0.83366	0.13624	0.074027	-0.4684	-0.14358	0.87513	0.36272	0.86515	-0.75866	-0.75769	0.20528	0.21881	0.61613	0.4175	-0.058474	0.77216	-0.0021216
-0.38583	-0.12421	0.79224	0.80421	0.73076	-0.43886	0.7526	0.66946	0.12522	-0.4803	-0.21493	-0.96401	0.15047	0.21124	-0.1812	-0.22612	-0.034083
0.052175	-0.2079	0.3884	0.83156	0.95303	0.52996	0.14355	0.79101	0.45206	0.3195	0.18668	0.27031	0.47422	0.99621	0.1349	0.59443	-0.12356
-0.14496	0.003656	0.62128	0.23095	0.98671	-0.82167	-0.13501	0.37976	0.13935	-0.45579	0.28481	0.072258	0.41871	0.78421	-0.090699	0.068732	-0.21328
-0.60408	-0.044842	0.41142	0.22339	0.26543	0.68121	0.72028	0.527	-0.64385	-0.030088	-0.11891	0.83997	0.44768	0.41134	-0.062232	0.33804	-0.071166
-0.432	0.16611	0.90793	0.64139	-0.22145	-0.51835	0.3975	0.53425	0.63935	-0.092162	0.36368	0.17598	0.39128	-0.54125	-0.64882	0.30521	0.45283
-0.57503	0.12549	0.31624	0.60683	0.30669	-0.22959	0.17704	0.059011	0.30207	-0.49534	0.50497	0.036655	0.094075	0.2781	-0.25657	-0.055767	0.2973
-0.85366	0.069201	0.067344	-0.11804	0.38036	-0.47265	0.86296	0.10513	-0.16388	-0.43426	-0.96814	-0.53132	-0.27887	-0.36564	-0.1405	-0.10936	0.84739
-0.22301	-0.24699	0.98431	0.3623	0.74357	-0.063856	0.3554	0.33487	-0.69114	0.23097	-0.063684	-0.021741	0.4812	0.4842	-0.38027	0.76061	0.52328
-0.151	0.055507	0.88786	0.69501	0.090109	0.6501	0.79993	0.74135	0.28967	-0.90402	-0.024136	-0.39057	0.28474	0.38848	-0.20557	-0.33135	-0.22151
-0.26239	-0.062484	0.18704	-0.5978	0.97083	-0.39551	-0.34018	0.77376	-0.68761	0.23316	0.41756	0.56163	0.37725	-0.40893	-0.72765	0.17046	0.37435
-0.31869	0.032072	0.72865	-0.051987	0.24937	-0.2154	0.20788	0.74357	-0.23965	0.30229	-0.2049	0.46809	0.31574	0.51854	0.082175	0.36664	-0.045138
