# Supplementary material for: Distinct cellular states determine calcium signaling response
Source: Mol Syst Biol. 2016 Dec 15;12(12):894. doi: 10.15252/msb.20167137 (PMC5199124; doi:10.15252/msb.20167137)
Supplement: Supplementary file 6 — Source Data for Figure 3 [file MSB-12-894-s005.zip › parameterDistributionGroup/parameterDistribution200.csv]

-0.32333	-0.76742	0.27458	-0.42921	-0.93024	-0.52004	-0.77596	0.97282	-0.05792	0.45108	-0.62919	0.67129	0.012491	-0.69336	-0.71899	0.71948	0.66783
-0.67995	-0.15515	-0.29953	0.55419	-0.060296	0.797	-0.058394	0.40649	-0.2705	0.21815	0.49402	-0.70681	-0.090477	-0.89091	0.33659	0.90456	-0.0041145
0.13112	-0.52311	-0.99786	-0.97433	0.040426	-0.4087	-0.50738	0.94378	0.58904	0.65354	-0.22647	-0.96681	0.35071	0.83367	0.013225	0.18853	-0.98657
0.55187	-0.4543	0.084021	-0.55882	-0.49518	0.76696	0.6773	-0.72178	0.78942	-0.065577	-0.97405	0.38653	-0.28756	0.2761	-0.44836	-0.39379	0.093485
0.73533	-0.32138	0.42083	-0.016272	-0.68862	-0.51561	0.080457	0.16512	-0.23658	0.77001	0.088725	-0.019089	0.052555	-0.32316	0.10672	0.92611	-0.017342
-0.65262	0.053856	-0.22273	-0.949	-0.50149	-0.32154	-0.31142	-0.76064	0.19	0.68893	-0.54896	-0.86808	0.34417	0.19341	-0.10669	0.54999	-0.80439
-0.34182	-0.080341	-0.9096	0.064304	-0.63427	0.13528	0.11008	0.69265	0.91883	0.76759	-0.24486	0.023497	-0.6081	-0.58515	-0.10144	-0.60393	0.0075147
-0.16811	0.010891	0.48339	0.023792	-0.26153	-0.60867	0.92938	0.22217	0.89828	0.087124	0.37796	0.38887	-0.50528	-0.0088319	0.81472	0.0018854	-0.41145
0.65656	-0.070239	-0.19268	0.41034	0.85418	0.65223	0.19275	-0.41258	0.89808	-0.46846	-0.79319	-0.81264	-0.25646	-0.71751	0.69536	-0.2342	-0.96705
-0.82981	-0.29888	0.64433	-0.10662	0.43289	0.62667	-0.51894	-0.17997	0.20549	0.50697	-0.42274	0.30689	-0.32588	-0.43168	0.43261	0.36633	-0.22121
-0.5798	-0.45025	0.47664	-0.82425	0.27913	-0.57723	0.42633	0.40856	0.28398	-0.06826	-0.41874	-0.67112	0.21283	-0.1709	-0.54162	0.91627	0.45931
-0.98408	-0.70366	0.043322	0.51724	0.64607	-0.2442	0.097143	-0.16742	0.37128	0.076004	0.27147	0.1888	0.04516	-0.078491	0.69022	0.87077	-0.55113
-0.58045	-0.22903	-0.16774	-0.062739	0.24796	-0.6549	-0.52846	0.70896	0.40051	0.31273	0.84779	0.59433	0.31454	-0.54053	-0.51468	0.94568	-0.0057304
-0.95286	-0.063969	-0.21765	-0.79538	0.63321	-0.53748	-0.18468	-0.4913	0.46674	0.35093	-0.62879	-0.85021	0.60456	-0.23191	-0.67919	0.40626	-0.66419
-0.045633	-0.16872	0.80466	-0.065767	0.74638	0.54045	0.18781	-0.73777	-0.70152	0.41234	-0.091062	-0.53353	0.14275	0.4138	-0.64255	0.85787	0.58763
-0.93992	-0.48215	-0.82023	0.4712	-0.30136	-0.67609	0.0016364	0.62691	0.81773	0.37128	0.8669	0.098981	-0.79409	-0.12541	0.74353	0.36054	0.30449
0.29316	-0.21906	-0.78621	-0.68913	-0.60299	-0.03268	-0.58067	0.33651	0.44806	0.96825	-0.050317	-0.37699	0.66872	-0.29439	-0.94668	0.15756	-0.95839
0.15435	-0.26081	0.41466	0.48022	0.62875	0.86629	0.1744	0.99404	0.6323	-0.52882	0.28398	0.5238	-0.83046	-0.74839	-0.27411	-0.59146	0.56094
-0.82944	-0.48069	-0.2183	0.060684	-0.23826	0.055469	0.9837	0.11692	0.51747	0.36992	-0.57365	0.3041	-0.087036	-0.43435	-0.59507	-0.54567	-0.40637
-0.19207	0.082321	-0.41656	-0.035095	0.13733	-0.2643	-0.9169	0.68527	0.083091	0.22665	-0.095387	-0.18204	-0.11094	-0.63902	0.40188	0.74226	-0.20566
-0.63332	-0.63727	0.87796	0.53914	0.87168	0.77941	0.86152	-0.52732	-0.64274	-0.056345	0.71586	0.44957	-0.16948	0.17668	-0.29673	0.23194	0.058418
0.029415	-0.48338	0.82379	-0.70715	-0.92115	0.49806	-0.29159	0.34866	0.07034	-0.063243	-0.37775	-0.49389	-0.81039	0.79116	0.376	-0.79229	-0.47134
-0.93151	-0.38584	0.30401	0.21969	-0.68442	0.21523	-0.39955	-0.36837	0.14827	-0.78374	-0.23495	-0.3902	-0.70344	-0.10338	0.8376	0.56663	0.21032
-0.49681	0.18914	0.13668	-0.46106	0.55399	-0.84149	-0.91894	0.6106	0.089893	-0.18373	-0.19769	0.29165	0.14714	-0.4707	0.47447	0.74949	-0.59878
0.30137	-0.33185	0.59709	-0.62335	0.8903	0.64865	0.0088247	-0.41426	0.078121	0.1373	-0.04136	-0.17518	-0.62268	0.08067	0.99781	0.91533	0.30499
0.048339	0.29521	0.67826	-0.70021	0.10537	0.49982	0.98391	-0.42731	-0.090354	0.28444	0.65687	-0.42264	-0.10124	0.2551	-0.24855	0.27383	0.16732
-0.092723	-0.65147	-0.19031	0.80061	0.38783	-0.45021	0.14642	0.93324	0.1275	0.80647	0.24094	-0.88323	-0.56141	0.90297	0.91092	0.53058	0.069732
-0.29434	0.056307	0.10659	-0.83794	0.54328	0.87496	-0.41166	-0.47118	-0.11488	-0.51391	0.060832	-0.57179	0.10985	-0.74311	-0.61304	-0.019431	-0.30723
0.55832	0.029537	-0.10127	-0.38159	0.59426	0.94953	0.77336	-0.90155	0.026128	0.17794	0.42569	-0.92741	-0.27713	0.57668	-0.38091	0.33829	0.63346
0.52308	-0.5598	0.8287	-0.047851	-0.43446	-0.57474	-0.32331	0.31193	-0.77265	0.67064	0.5115	-0.21931	-0.22745	-0.73312	0.51283	0.95533	0.24463
-0.88411	0.27396	0.11865	0.52484	0.94993	0.71568	-0.3432	-0.79041	0.01241	-0.21513	0.65584	0.10585	0.11174	-0.068692	0.20291	0.66649	-0.26253
-0.71268	0.087099	-0.8336	-0.23531	-0.065435	0.7615	0.20612	-0.91218	0.30541	0.52312	-0.88891	-0.82674	0.074187	-0.75125	0.18056	0.97549	-0.096727
0.41892	0.36578	-0.32567	-0.55983	0.20295	-0.078161	0.41724	-0.61244	-0.58897	0.77896	0.24548	-0.7659	-0.37125	-0.63715	0.16942	-0.2592	-0.37137
-0.86467	-0.15156	-0.7887	-0.65516	-0.59876	0.20057	0.43909	0.1266	-0.18745	0.68656	-0.18175	-0.25378	-0.47582	0.28987	0.65311	-0.54431	-0.9816
-0.025679	-0.46436	0.76624	-0.46693	-0.19799	0.69199	-0.0040192	0.73717	-0.99609	0.72392	0.17491	-0.87213	-0.1992	-0.36648	-0.0017114	-0.67039	-0.83188
-0.51981	-0.32323	-0.87173	-0.14796	0.33794	-0.71902	0.046573	0.7624	0.3668	0.56831	-0.10148	-0.1646	-0.40752	-0.1509	-0.15734	-0.28953	-0.042018
0.18777	-0.39325	0.70984	0.93642	-0.79175	0.55179	0.3028	0.4235	0.31371	0.86417	0.10203	0.3641	0.12551	-0.42211	-0.97579	0.1455	0.21754
0.20888	-0.27651	-0.076245	-0.16886	-0.43447	0.02766	0.5924	-0.18539	0.18071	0.23868	-0.13574	0.87526	-0.71231	-0.043167	0.9202	0.21469	-0.1226
-0.76356	-0.63947	0.86815	-0.45198	-0.27589	0.52084	-0.30746	-0.70789	-0.58642	-0.06451	-0.4142	-0.036117	-0.10745	0.48605	0.13309	-0.37676	-0.8846
-0.8402	-0.49419	-0.21338	0.50879	-0.42999	0.27895	0.12249	-0.34969	-0.36178	0.73858	-0.14382	-0.43345	0.35338	-0.11944	-0.25168	0.33123	-0.73303
-0.9221	-0.49107	0.13306	-0.42027	-0.5522	-0.7205	-0.13321	0.94685	0.021379	0.57633	0.6106	-0.39714	-0.095211	-0.86617	-0.19177	0.147	-0.29845
0.54856	0.40864	-0.33415	0.24402	-0.45704	0.69084	0.85611	-0.1309	0.56331	0.67635	0.92214	0.30824	-0.25308	0.22017	-0.43755	-0.53906	-0.23162
-0.54034	-0.23718	0.41411	-0.17119	0.86408	0.41125	-0.25601	-0.25205	0.37736	-0.61545	-0.22887	-0.33494	0.53029	-0.40404	-0.38783	0.47968	-0.83925
-0.020668	-0.6993	0.34203	0.51104	-0.81773	0.60732	-0.93295	-0.85286	0.70185	0.16791	0.24913	-0.53697	-0.050447	0.4242	0.24087	0.53902	-0.25816
0.47924	0.1758	0.38526	-0.13514	0.10992	0.16565	0.34898	-0.10413	0.8793	-0.0039446	-0.089904	0.50365	-0.14569	0.80999	0.00061028	0.38841	0.034432
-0.56914	-0.27054	-0.79641	0.80361	-0.37934	0.66585	0.062758	0.38855	-0.035873	0.2444	-0.17042	0.12805	-0.4028	-0.3334	0.14839	0.053873	-0.11778
0.51968	-0.52111	-0.47632	-0.63602	-0.10257	-0.68849	-0.21813	0.37428	0.71531	0.39956	-0.36024	-0.20466	0.092483	-0.42318	0.35724	0.61804	-0.58157
-0.90563	-0.42805	-0.60993	0.42486	-0.4149	0.86219	0.41229	0.021376	0.85252	-0.10185	-0.28875	-0.18407	0.20506	0.10167	-0.7229	0.0092302	-0.41169
0.031798	0.12529	-0.3148	-0.5617	0.11375	-0.0050859	-0.34876	0.086632	-0.068029	0.76282	-0.92427	0.48171	0.069377	-0.88553	-0.20071	-0.51657	-0.87551
0.57467	-0.86466	0.19152	-0.81583	0.58042	0.73317	0.10242	0.84712	0.65688	0.31259	0.50861	-0.20671	-0.60945	-0.54976	-0.09481	-0.55501	0.023124
0.16699	-0.057023	0.922	-0.3089	-0.88896	-0.55614	-0.34816	0.40316	0.18559	0.84007	0.29106	0.65183	0.025473	0.35912	0.41461	0.44169	-0.67397
-0.86285	-0.83014	-0.57172	-0.47008	0.62741	0.26709	-0.38808	0.48741	0.72591	-0.1397	-0.14989	-0.48852	0.32837	-0.087686	-0.82172	-0.46785	-0.81222
0.35271	-0.41811	-0.72574	-0.68268	0.14534	0.91718	0.93202	0.72854	-0.33687	0.55649	0.81826	-0.60121	-0.33889	-0.36645	0.27237	-0.60341	-0.8711
0.080635	0.48243	-0.18687	0.37651	-0.20528	0.84424	-0.97682	0.84215	0.44933	-0.10457	-0.54367	-0.44089	-0.15374	-0.15575	0.72397	0.94389	-0.045902
0.23304	-0.71622	0.52171	0.39507	0.34523	0.078252	-0.65775	0.50041	-0.14794	0.028626	-0.20683	0.062124	0.1058	-0.75202	-0.20713	0.62911	-0.19565
-0.61655	-0.84093	-0.4481	-0.16384	-0.85229	0.19613	-0.21266	0.0067622	0.43815	0.19924	0.23507	-0.68198	-0.24777	-0.15811	0.56556	-0.23844	-0.89648
-0.72341	0.16176	0.88781	0.13862	0.91724	-0.020419	-0.27623	-0.602	0.42074	-0.79977	0.475	-0.080854	-0.067071	0.44532	-0.25261	0.61008	0.47924
0.81906	0.18595	0.63293	-0.73527	0.39108	0.18087	0.83773	0.18394	-0.096392	-0.31228	0.010404	-0.69821	-0.95841	-0.13233	0.8883	0.46982	0.53015
-0.70023	-0.62765	0.81798	-0.73597	0.20462	0.35475	-0.34096	-0.1011	0.90321	0.23714	-0.023065	-0.83036	-0.49022	-0.22451	0.27728	-0.15533	-0.25402
-0.21189	-0.54793	0.70521	0.79882	-0.385	-0.90202	0.13429	-0.0087386	0.24938	0.2686	-0.42417	0.60318	0.0014471	-0.25952	0.75076	0.90451	-0.38261
0.0024721	-0.6213	-0.27268	-0.34349	0.77261	-0.12595	0.012578	-0.68067	0.49113	0.66257	0.27656	-0.55284	-0.48847	0.15262	0.25939	-0.05844	-0.021893
-0.78948	-0.24603	0.4182	-0.6882	0.99019	-0.0031855	-0.67779	-0.60353	-0.013356	-0.41848	-0.40425	-0.23395	-0.25166	0.41432	-0.23511	0.043153	0.14895
0.44843	-0.34365	0.98704	-0.35695	0.74479	-0.43937	0.56798	0.61724	-0.824	0.9511	0.76535	-0.69376	-0.4487	-0.09583	-0.2234	-0.33745	-0.061165
0.042461	-0.020891	0.31721	0.1479	0.44412	0.68416	-0.79552	-0.03451	-0.22294	-0.044696	0.5278	-0.355	-0.60489	-0.41358	0.20533	-0.33126	-0.20057
0.13834	-0.31211	-0.43559	0.63355	0.5804	-0.9199	0.44481	-0.034364	-0.2263	0.78834	-0.63048	0.09081	-0.50404	-0.038283	0.1571	0.40671	0.47069
-0.84502	-0.31326	0.90925	-0.21551	-0.19094	0.60407	-0.26822	-0.32243	-0.20153	-0.056383	-0.36703	0.94044	-0.24375	-0.59499	0.60198	-0.2303	-0.97803
0.24748	-0.31467	-0.24691	0.29655	0.38108	0.39217	-0.88821	0.098638	0.66241	0.95684	-0.58271	-0.12347	-0.59879	0.2201	0.29075	-0.66183	-0.57517
-0.4099	-0.21386	0.90285	-0.42898	0.48276	-0.28352	-0.51929	-0.87871	0.32098	-0.41291	0.74021	0.24941	-0.047707	0.20142	-0.60417	0.77826	0.75309
0.83059	-0.64135	0.70973	-0.28239	-0.86979	0.41589	0.16852	-0.23651	0.84939	0.14649	0.031778	-0.29167	0.08422	0.076227	-0.46111	-0.40332	-0.75702
-0.1845	-0.55593	0.47695	-0.23859	-0.09479	-0.13943	0.14437	-0.052829	-0.62172	0.029275	0.048006	-0.36569	-0.98143	-0.30065	0.66129	-0.5803	-0.31483
0.065389	-0.93113	0.35332	0.52504	-0.56269	0.3811	-0.037983	0.80783	0.7982	0.79325	0.16966	-0.58425	-0.68121	-0.96752	0.28882	-0.65793	-0.28459
-0.45792	-0.22952	-0.86746	0.17889	0.019001	-0.094001	0.74633	-0.29264	0.68008	0.66991	0.34561	0.0073773	-0.84906	0.08731	0.92127	-0.20298	-0.19757
0.010188	0.10227	0.70253	-0.53445	-0.012895	-0.16371	-0.17982	-0.17118	-0.088492	0.36449	0.11795	-0.52471	-0.45238	0.096818	-0.15067	-0.20472	0.09617
0.68741	-0.043061	-0.1355	-0.44	-0.10504	0.13622	-0.57647	0.67097	0.28099	0.14647	-0.39579	0.04622	-0.16475	-0.66234	-0.73835	-0.36118	0.03606
0.23226	-0.0032589	0.097584	0.030638	0.97033	0.71772	-0.080441	0.20549	0.36516	-0.12641	-0.54079	0.99078	-0.60447	0.0063714	0.38681	-0.32319	-0.14485
0.030996	-0.54939	0.10402	0.12068	-0.037199	-0.78386	0.46146	0.053739	-0.0022527	0.14794	-0.13974	0.085724	-0.29831	-0.052543	0.34575	0.14229	-0.45818
-0.89304	0.1205	-0.72799	0.34403	0.30683	-0.22957	0.24697	0.76249	0.076242	0.84117	-0.14661	-0.71904	-0.027323	0.71516	0.06702	0.043148	-0.56866
0.04286	0.1208	0.085161	0.3305	0.9062	0.69065	-0.16366	-0.31105	-0.014357	-0.33832	-0.25406	-0.39415	0.29313	-0.25653	0.23697	0.83933	-0.51445
-0.090825	0.28362	0.37428	-0.43987	0.70828	-0.27653	-0.38155	-0.095005	0.91328	0.75375	-0.67692	-0.37359	-0.48378	-0.26163	0.78202	0.28631	-0.37076
-0.4717	-0.38904	-0.067661	0.81278	-0.40442	0.3572	-0.17111	0.095034	-0.019256	0.84974	-0.40819	-0.17345	-0.49955	0.75413	0.6898	-0.58173	-0.9059
0.44371	-0.84183	0.51601	-0.91703	-0.72301	-0.40249	0.90898	-0.64748	0.53303	0.38632	0.97552	0.061028	-0.75904	0.44229	-0.74846	-0.43753	0.96674
-0.17079	-0.47728	0.54038	0.48467	-0.52167	0.26425	0.36706	0.12786	-0.60959	0.74363	-0.40861	-0.14595	0.24015	0.13634	-0.59013	0.23375	-0.40787
-0.16158	-0.55959	0.42824	0.2576	0.21463	-0.36912	-0.78389	-0.43863	-0.50772	0.42883	0.60588	0.23474	-0.40705	-0.86731	-0.57449	-0.41475	0.23306
0.088465	0.23542	-0.68179	-0.49187	0.54241	0.66341	0.57399	-0.75668	-0.17283	-0.10916	-0.37298	0.51261	-0.29355	-0.62147	-0.40383	-0.53912	-0.40057
0.045154	-0.064596	0.72708	-0.55093	0.21648	0.32096	0.31732	-0.56986	-0.069061	0.4316	-0.76641	-0.46407	-0.15716	0.87659	-0.017481	-0.38257	-0.77848
0.36548	0.0031031	0.21062	-0.083133	-0.94654	-0.6816	-0.052473	0.50495	-0.42925	0.62419	0.47311	-0.24081	0.027728	0.76543	0.62783	0.70347	-0.64286
-0.84382	-0.75198	0.38412	-0.39708	0.85312	-0.057031	-0.025487	0.1505	0.88527	-0.41138	-0.56249	-0.61066	-0.44396	-0.21624	0.21557	0.59129	0.61154
-0.97555	0.036879	0.99414	0.14719	0.83322	-0.1994	-0.6841	-0.57909	0.28784	0.32145	0.36824	-0.24052	0.26283	-0.20112	-0.20442	0.58808	-0.37276
0.20009	0.065874	0.90949	0.60941	0.047923	0.35585	-0.25903	0.036185	0.14086	0.48278	0.24967	0.38014	-0.30139	-0.41821	0.16961	-0.51189	-0.65834
-0.69326	-0.0083592	-0.27626	-0.20735	0.84176	0.17662	0.94393	-0.83353	0.75505	0.99964	0.10399	-0.46956	0.12726	-0.5159	-0.78731	0.71836	0.56518
0.64492	0.47448	-0.2629	0.26084	0.60567	0.54835	0.91944	-0.44348	0.16697	0.13827	0.42023	-0.32285	-0.69691	-0.41492	0.61427	-0.63893	-0.68148
-0.29106	0.002008	0.56986	-0.95075	0.96311	0.35667	0.32502	0.22048	-0.35809	0.087061	-0.2728	-0.29384	-0.85171	-0.3725	0.075609	-0.95385	-0.18466
-0.39008	0.095324	0.28416	-0.26463	0.84396	0.075206	-0.023701	-0.15326	-0.21295	0.5762	0.026027	0.19661	-0.42044	-0.087854	0.61288	0.56406	0.097674
0.57631	0.28939	-0.54835	-0.12981	0.075033	-0.018408	-0.33829	-0.49179	-0.52361	0.19762	-0.4489	-0.66216	-0.19969	-0.076558	0.13294	-0.62991	-0.99794
-0.67716	-0.018224	0.25454	0.61218	0.13565	0.19115	0.26988	0.54228	-0.6794	0.46027	-0.9097	-0.80702	-0.48721	-0.81392	0.2388	-0.48841	-0.40754
-0.095694	0.068552	-0.37769	-0.15189	-0.10832	-0.49764	0.073139	0.19974	-0.052502	0.86161	-0.12583	0.77166	-0.017598	-0.77503	0.68171	0.2919	-0.98174
-0.14069	-0.3256	0.91736	0.23382	0.47563	0.88293	-0.69354	0.91047	-0.19031	0.40372	-0.31091	0.08418	0.28549	-0.27224	0.47952	0.91934	-0.60989
-0.22216	-0.24274	0.48994	-0.26425	-0.60432	-0.32605	0.29311	-0.77864	-0.92634	0.43409	-0.031412	-0.12153	-0.6452	-0.065788	0.44423	-0.50899	-0.35999
0.25025	0.16549	0.27609	0.19759	-0.49493	0.076152	-0.81591	-0.44252	0.31593	0.25277	-0.8113	0.024455	-0.41144	-0.89317	-0.11184	-0.30435	-0.043013
0.21945	-0.2919	-0.22257	0.95558	-0.89463	0.20448	0.027564	-0.70536	-0.54794	0.75736	-0.48998	-0.90687	-0.11466	-0.01881	0.53517	0.50651	-0.37114
0.64658	-0.81614	0.522	0.82702	-0.72434	-0.32487	-0.038586	0.79713	0.30512	0.64147	-0.8278	0.71067	-0.994	-0.025562	0.11766	-0.63548	0.2727
0.16389	-0.21212	0.11667	-0.43812	0.10785	0.61705	-0.51262	0.92575	-0.5423	0.54261	-0.04084	0.28012	-0.74142	-0.35075	0.60287	0.059841	0.046355
-0.13035	-0.66425	-0.33084	0.48675	0.65455	0.46467	0.88373	-0.47872	0.70314	0.6625	-0.13915	0.0027954	-0.91341	-0.9848	-0.18898	-0.12243	0.95736
0.96179	-0.49087	0.95711	0.34332	-0.7159	0.74538	-0.4839	-0.74485	-0.78367	0.99925	-0.61235	-0.56055	-0.58806	0.30166	0.80037	-0.38638	-0.7591
-0.47361	-0.66493	0.25149	0.55352	0.5525	0.82734	0.23524	0.63104	-0.95817	0.23568	-0.99958	0.65234	-0.41095	-0.91129	-0.18321	-0.20611	0.052823
0.38563	0.089832	0.51348	0.78787	0.04758	0.054345	-0.30772	0.44148	-0.041398	0.74169	-0.28515	0.36235	-0.68071	-0.061477	0.71516	0.35481	0.28536
0.3519	0.34512	-0.27739	0.42766	-0.0028935	-0.33199	0.86239	-0.48163	-0.96786	0.027517	-0.61213	-0.62027	-0.36753	-0.97521	-0.28243	0.52147	0.74488
0.26366	0.070631	-0.15047	0.43973	0.57702	0.12331	-0.39054	0.42444	0.93454	0.72681	0.32553	-0.14205	-0.28905	0.010956	0.31833	-0.15428	-0.46936
-0.15768	-0.83209	-0.70497	-0.61921	-0.40503	-0.4064	0.10341	0.41953	-0.3628	0.59596	0.035566	-0.43598	-0.50645	0.12426	-0.26943	-0.70049	-0.1032
