# Supplementary material for: Distinct cellular states determine calcium signaling response
Source: Mol Syst Biol. 2016 Dec 15;12(12):894. doi: 10.15252/msb.20167137 (PMC5199124; doi:10.15252/msb.20167137)
Supplement: Supplementary file 6 — Source Data for Figure 3 [file MSB-12-894-s005.zip › parameterDistributionGroup/parameterDistribution201.csv]

-0.24591	0.31381	-0.34104	-0.11723	0.32344	0.63027	0.84483	0.40905	0.27316	0.11254	-0.16293	0.16659	0.25115	-0.7492	-0.64749	0.38101	-0.11103
-0.83583	-0.18752	-0.071857	0.44698	0.21336	-0.6	0.66838	-0.75731	-0.44692	0.35354	-0.56373	0.5808	-0.75195	-0.54983	0.77405	0.81085	0.70897
0.23975	0.029518	0.058132	-0.8218	-0.34051	0.39808	0.2142	-0.3587	0.65851	-0.30264	0.19512	0.46027	-0.32604	0.50151	0.47207	0.76181	0.069074
-0.2911	-0.67203	0.57089	-0.88863	-0.60927	0.32367	0.45626	0.61117	0.25784	0.078348	0.17783	0.046185	0.331	-0.61176	0.1601	0.35507	-0.93167
0.18579	-0.11199	0.16515	-0.53647	0.7766	-0.249	-0.66219	-0.64508	0.33093	0.1692	0.20764	0.69598	0.14139	-0.44919	0.057778	0.92268	-0.021994
-0.47126	0.31042	0.74541	0.048864	0.54354	0.83147	0.62446	0.031522	0.75085	-0.44907	0.082832	-0.13137	0.49319	0.15623	-0.64051	0.89167	-0.1282
-0.052124	-0.94887	-0.47708	0.10992	0.69663	0.46175	0.84902	-0.034896	0.34134	0.32205	0.63411	0.16106	-0.088757	-0.38749	-0.55261	-0.14638	-0.050024
0.41818	-0.37766	0.42008	-0.10773	0.1904	0.68706	0.16781	0.81722	0.78002	-0.43219	-0.42733	-0.098712	0.4649	0.20593	0.12461	0.86864	-0.73452
0.62667	0.47838	0.23824	-0.028213	-0.59702	0.30298	0.17131	-0.51974	0.57527	0.30014	0.008249	0.45438	0.26941	0.71701	-0.51471	0.24141	-0.44124
0.13679	-0.32749	0.11055	-0.58671	0.22111	0.27842	0.12734	-0.4509	0.14275	-0.26043	-0.010291	-0.47408	-0.65977	-0.96274	0.58033	0.50248	0.54126
-0.58629	-0.17121	-0.2794	-0.38312	0.9316	0.41791	-0.56204	0.083772	0.1617	0.059492	0.43566	-0.20444	-0.43463	-0.67136	0.46332	0.31278	-0.011009
-0.32411	-0.16361	0.37515	-0.28628	0.77667	0.52606	0.003196	-0.069192	0.59282	-0.55627	-0.052819	-0.64154	0.098409	-0.12689	0.35676	0.6394	-0.49844
0.39571	-0.50166	-0.40969	0.42294	0.5609	0.44644	0.59685	0.34182	0.96058	0.99571	-0.93818	0.23841	0.33116	0.77158	-0.65859	0.65907	0.065539
0.41482	-0.2747	0.39973	0.05802	0.29464	-0.015813	-0.64599	-0.20608	0.38795	0.62929	-0.8537	-0.71539	-0.87043	0.62731	0.75215	-0.22473	-0.037846
-0.87669	-0.47486	0.7591	-0.59496	0.16831	0.38498	0.43697	0.64877	-0.24847	0.30466	-0.64593	0.12835	0.019699	-0.40768	-0.75971	0.032206	-0.05998
0.30827	0.32206	-0.65478	0.22213	0.20113	0.28715	-0.70114	0.47313	0.99038	0.2501	-0.61926	0.18903	-0.68199	0.75955	0.0058994	-0.10621	0.43959
-0.73039	0.037329	-0.40725	0.76494	-0.21506	-0.58796	-0.87756	-0.28343	0.35543	0.72556	0.68116	-0.35981	-0.81815	0.4424	-0.1925	-0.33069	0.60242
-0.071782	0.34527	0.69121	0.45546	-0.050013	0.79129	0.9501	-0.55058	0.58522	-0.56147	0.3544	-0.23702	0.27949	0.3996	0.13134	0.51369	-0.72869
0.52353	-0.23921	-0.40762	-0.071331	-0.032487	0.25432	-0.40973	-0.98668	0.45822	0.83865	-0.509	-0.56146	0.13268	0.43525	-0.64943	-0.82401	-0.99259
-0.38682	-0.33788	-0.65752	-0.89144	-0.43339	0.075676	0.76266	0.080599	0.26544	0.58119	-0.6593	-0.27983	-0.54207	0.30597	-0.33005	0.26058	0.87472
-0.32552	-0.13219	-0.63197	-0.60974	0.44232	0.40059	-0.5538	0.17852	0.1636	-0.16574	0.022907	-0.7344	-0.32652	-0.50355	-0.21226	-0.83548	-0.64438
-0.030757	-0.68383	0.65568	0.025616	0.37704	-0.43928	0.7927	-0.73928	0.30512	0.53686	0.81122	-0.22197	-0.27838	-0.4276	-0.52481	-0.0057374	0.30848
-0.50333	-0.68981	0.52646	0.69413	0.10812	0.26095	-0.034605	-0.34392	0.78664	-0.0031532	0.817	0.87748	-0.2755	-0.47746	-0.30561	-0.24488	-0.20242
0.61891	-0.49436	-0.013357	-0.45654	0.60438	-0.050234	-0.4475	-0.49829	0.60794	0.3869	-0.53189	-0.49621	-0.6909	0.27703	-0.02918	0.16761	0.76861
0.2591	-0.8226	0.52945	0.87522	0.75893	0.80614	-0.69298	-0.068796	0.73627	0.99414	-0.90476	0.66006	-0.033055	-0.63236	-0.52101	0.054934	-0.12301
-0.22176	-0.86103	-0.81707	-0.31049	0.36686	-0.23998	0.73625	0.39931	0.85623	0.36224	0.21195	-0.2438	-0.21992	0.10813	0.23225	-0.50393	-0.93851
0.31413	0.082588	-0.66036	0.52338	0.17288	0.50315	-0.1626	0.95451	0.82069	0.98804	0.58307	0.70896	0.24651	-0.24671	-0.71056	0.74693	0.15162
0.003447	0.41347	0.79835	-0.43648	-0.19825	0.4146	0.47957	-0.067403	-0.49491	0.33993	-0.81234	0.26793	-0.48981	0.28683	0.21204	0.53062	0.48492
-0.67055	-0.078238	-0.31203	0.72084	-0.25724	-0.19301	-0.3436	-0.75696	0.67592	0.60146	0.99876	-0.092836	-0.37226	-0.17331	-0.37106	-0.33741	0.10934
-0.7328	-0.82968	-0.65407	-0.23557	-0.13646	0.157	-0.61176	0.10581	0.37392	0.0023359	-0.028158	-0.3013	-0.1553	-0.57496	0.49368	0.46979	-0.37492
-0.99437	-0.065889	-0.60261	-0.21349	-0.24567	0.86328	0.86705	0.2164	0.48074	0.24396	0.91016	0.96776	-0.27176	-0.76252	0.14638	-0.032227	-0.20731
-0.30942	0.14259	0.27971	-0.60254	0.58029	-0.092239	-0.47901	-0.47415	0.05006	-0.01788	0.19593	0.42895	-0.47915	-0.090109	0.98679	0.49242	-0.37995
-0.012544	0.034613	0.81469	0.39916	-0.18809	-0.56314	-0.40778	-0.17009	-0.29879	0.96785	-0.048555	0.61607	-0.22128	0.37827	-0.6477	0.22517	0.43498
0.13264	-0.78984	-0.39383	-0.83601	-0.27447	-0.5623	0.2238	0.34712	0.6168	0.13503	0.41514	0.23899	-0.46542	0.031457	0.19352	-0.35116	-0.31378
0.93932	-0.58162	0.51684	-0.16124	-0.98855	-0.03499	0.030404	-0.47892	-0.70979	0.85625	0.71592	-0.63774	-0.32074	0.80669	0.16274	0.24198	0.014609
-0.10495	-0.0025492	0.59032	-0.0556	0.28882	0.58712	-0.26833	0.5845	0.96724	-0.18907	0.30101	-0.30749	-0.068213	0.78517	-0.51049	-0.88921	-0.93712
0.9972	0.079179	0.058909	0.54781	-0.97403	0.80154	-0.39443	0.73117	0.72127	-0.028054	0.80523	0.83845	-0.027158	-0.98922	-0.12883	0.42895	-0.093787
-0.67883	-0.74736	-0.45048	-0.79166	-0.30265	0.4256	-0.56906	0.59832	-0.54548	0.83429	0.27085	0.12383	-0.34046	-0.4136	-0.20429	0.53059	0.76035
0.073832	-0.47323	0.26945	-0.81895	0.75067	-0.46471	0.89137	-0.064054	0.19191	0.51006	-0.080945	0.64507	-0.8079	-0.14961	0.69304	0.84087	0.87815
-0.50292	-0.81815	0.92832	-0.69438	-0.6555	0.29609	-0.73432	-0.43529	0.56342	-0.30061	0.35263	0.58395	-0.54347	-0.22579	-0.045411	-0.84303	-0.42259
-0.23913	0.14631	-0.32994	-0.5545	-0.88986	-0.28999	0.11062	-0.65211	0.16636	0.17946	-0.27334	-0.13436	-0.13799	-0.78816	0.41557	0.72694	-0.15668
-0.63364	-0.85666	-0.13871	0.011574	0.56154	0.44949	-0.28319	0.9929	0.76648	0.030391	-0.20262	-0.52417	-0.40251	-0.54603	-0.43034	-0.53809	-0.15614
-0.098051	-0.21144	0.81225	-0.65102	0.69889	0.9924	0.74062	0.60884	0.7362	-0.54519	0.6269	0.78773	-0.17329	-0.76002	0.3727	0.67875	-0.050252
-0.36112	-0.37243	-0.030459	-0.35721	-0.18684	0.52536	0.25762	0.74821	0.088162	0.66569	0.22005	-0.65729	-0.23846	-0.65645	0.33967	-0.25411	-0.76744
-0.39465	-0.76024	0.52831	-0.91344	-0.15605	-0.2263	0.14563	0.55168	-0.23393	0.79241	-0.12304	-0.18931	0.098501	-0.079997	0.22359	0.75087	-0.22987
0.56778	0.098597	0.3469	0.38228	-0.15681	-0.78089	-0.51854	-0.024937	0.24673	0.6355	-0.64383	-0.2402	-0.78693	-0.099969	0.83665	0.28365	0.076613
-0.87681	-0.8595	0.40577	0.1273	0.56718	-0.41082	-0.39452	0.14839	0.59941	-0.84349	-0.17842	-0.0079927	-0.3516	-0.36404	0.52522	-0.11078	-0.70428
-0.68508	-0.52181	0.41028	-0.56197	0.88947	0.31811	-0.21947	-0.77117	0.0023655	-0.66246	0.14435	0.31052	0.024908	0.21785	-0.66971	-0.093605	-0.1159
0.013834	-0.031032	0.15225	-0.43184	0.29437	-0.36576	-0.85326	-0.46372	0.19879	0.82948	0.70187	0.74606	-0.14884	0.42927	-0.80609	-0.089985	0.3105
0.18476	0.05796	-0.32607	-0.42417	-0.57206	-0.81471	0.46389	-0.52458	-0.043492	0.57243	-0.40867	0.32043	-0.81747	-0.10002	0.70067	0.27562	0.46675
-0.1825	0.41139	0.56866	0.22489	0.36654	0.97264	-0.95956	-0.6603	0.48988	-0.32848	-0.27866	0.19239	-0.42707	-0.8248	0.25122	0.30794	0.12305
-0.31225	-0.71904	0.25984	-0.5299	-0.51112	0.64083	-0.60113	-0.0094374	0.77785	-0.13006	-0.20589	0.4116	0.21501	-0.81078	-0.027642	0.25055	-0.70185
0.06859	-0.20285	0.12809	0.010777	0.11873	0.56818	0.60133	-0.091235	0.67458	0.19337	-0.36599	-0.23729	-0.13689	0.38501	0.091564	0.60509	0.077575
-0.4984	-0.072781	0.81375	-0.37904	0.63131	0.076431	-0.20338	-0.092503	-0.012509	-0.0091991	-0.39576	-0.57436	-0.376	-0.40816	0.25589	0.49271	0.18702
-0.17205	-0.61608	0.73256	-0.53544	0.32012	0.44596	-0.39645	-0.25263	0.2745	0.64416	-0.77588	-0.19661	-0.70366	-0.00073461	0.18136	0.56673	0.88715
-0.77324	-0.66664	-0.24016	-0.22152	-0.53621	0.3811	-0.45007	0.042508	0.70966	0.071388	0.10575	0.013932	0.022807	-0.47604	-0.69405	-0.81302	-0.85617
0.36427	-0.28022	-0.65223	-0.0014768	0.97005	0.61561	0.12554	0.31912	-0.37162	0.2652	0.37065	0.31351	-0.46991	-0.99956	0.61493	-0.15885	-0.47091
0.0036014	-0.44934	-0.27754	0.56661	0.52373	0.8103	0.87067	-0.14182	0.33302	0.32131	-0.6083	-0.22809	0.32919	-0.54189	-0.072186	0.84916	-0.30839
0.63623	-0.11128	0.0055988	0.3678	0.087473	-0.70874	-0.11343	0.86552	0.36511	0.72995	0.87954	0.64108	-0.73622	-0.010446	0.15861	-0.99999	-0.49862
-0.84305	-0.64189	0.010333	-0.35742	0.56478	-0.059385	0.16416	0.47076	0.25367	0.18526	0.65508	0.13846	0.38305	0.019838	-0.78226	-0.10803	-0.67352
-0.61543	-0.6521	-0.025967	0.15744	0.32258	0.42073	-0.67768	-0.55332	0.20238	0.24975	-0.93464	-0.093888	0.40253	-0.39613	-0.62512	0.45095	-0.43322
-0.744	-0.30268	0.65894	-0.44407	0.17602	0.25667	0.8591	0.025168	0.87999	0.050939	0.24454	0.42844	-0.963	0.15715	-0.39791	-0.76324	0.52669
0.29044	-0.26861	0.46668	-0.078317	-0.83085	0.92976	-0.0006633	-0.26694	-0.17985	-0.020324	0.13866	0.17995	0.15041	-0.24055	-0.20974	0.041461	-0.70839
0.16029	0.21852	0.87615	-0.94051	0.30103	-0.16606	-0.30748	0.34522	0.61188	-0.059461	0.53605	-0.55533	-0.55603	-0.86417	0.37206	0.66516	0.63978
-0.56827	-0.5041	-0.48047	-0.70775	-0.45244	-0.59445	0.27124	0.30349	-0.086497	0.29019	0.48799	-0.44394	-0.5408	-0.24349	0.9201	0.26961	-0.38278
0.15485	-0.50493	0.46696	0.10798	-0.053464	0.047116	0.32151	-0.30811	-0.95449	0.44714	-0.9608	-0.84767	-0.59387	-0.11181	0.65759	-0.51347	-0.61911
0.20976	-0.3641	0.6565	-0.13378	0.11584	-0.67513	0.31315	0.51772	-0.26269	0.66876	-0.67215	-0.51327	-0.71407	-0.5957	0.54815	0.11307	0.14523
-0.055123	-0.17463	-0.10584	-0.25082	-0.43435	0.28703	0.056755	0.067703	0.17327	0.43564	0.0081511	-0.071378	-0.40699	-0.3314	-0.12249	0.15888	0.38856
-0.4363	-0.1184	0.59349	0.18314	0.52505	0.11811	0.676	0.58394	0.71019	0.19799	0.98211	0.43638	-0.32839	-0.34472	-0.11397	-0.6327	-0.47296
0.04091	-0.46195	0.27079	-0.46595	0.58443	0.18225	-0.67498	-0.90569	0.20434	-0.70679	-0.22793	0.21032	0.12909	0.088367	0.41879	0.48057	-0.91021
-0.90995	-0.57809	-0.95543	-0.65518	0.9919	0.85649	0.23278	0.065765	0.90667	0.1029	-0.22355	0.99762	-0.41124	-0.59491	-0.16242	-0.59417	-0.34019
-0.1868	-0.52871	0.35032	0.050867	-0.2153	0.019459	0.48081	0.93926	0.023288	0.35303	-0.70131	0.80924	-0.47435	-0.16517	0.75604	0.084516	-0.44209
-0.28642	0.038082	0.31832	-0.099652	0.57481	-0.041429	-0.44635	-0.7245	-0.60289	0.11189	-0.77589	-0.10513	0.058123	-0.55503	0.5027	0.74657	-0.67613
-0.44299	-0.56504	0.013578	-0.081887	-0.29742	0.06148	0.18702	-0.40241	-0.64461	0.71155	-0.20183	-0.55719	-0.27561	0.51966	-0.30828	0.60232	0.59527
0.37865	-0.09535	-0.58755	-0.10802	-0.2513	0.75819	0.7323	0.66657	0.25098	0.67335	-0.43155	-0.33273	-0.14927	-0.72187	-0.42693	0.34698	0.30237
-0.66441	-0.048023	-0.080781	0.59504	0.22168	0.34728	0.3923	-0.48735	0.16973	-0.0043997	0.12136	0.43981	-0.59876	-0.44192	-0.23417	-0.29206	0.40446
-0.25173	-0.93719	0.41494	0.70532	-0.64592	0.48832	-0.49024	0.27296	-0.59149	0.72801	0.54753	0.87859	-0.70942	-0.23917	0.097459	-0.098709	0.46932
-0.45213	-0.57014	-0.14687	-0.065078	-0.89986	0.020523	0.30646	-0.94134	-0.40434	0.89001	0.50727	-0.20672	-0.7057	-0.74812	0.14701	0.26399	0.78577
-0.53412	-0.13613	0.97009	-0.89831	0.033407	0.11516	-0.37004	-0.13166	0.14531	-0.29591	-0.83444	0.87159	-0.1439	-0.21973	-0.60235	-0.087705	0.084668
0.47933	0.23438	0.29662	-0.90155	0.35566	0.90509	0.26901	-0.64549	0.4697	-0.69825	-0.16816	-0.61252	-0.71648	0.057375	0.82594	-0.63014	-0.67692
-0.65083	0.023186	-0.0091313	0.62416	-0.59425	-0.19775	-0.084062	-0.67166	0.067686	0.36025	0.51061	0.60189	-0.6249	-0.82757	-0.33422	-0.68083	0.18124
0.33063	-0.7205	0.95676	-0.34517	-0.4968	0.67673	-0.11576	-0.32519	0.31859	-0.042934	-0.19323	0.15645	-0.018622	-0.49338	-0.044552	-0.26813	-0.87142
0.16788	-0.35161	0.83966	-0.89134	0.32454	-0.083233	-0.32758	0.88883	0.67921	-0.10632	0.32428	0.48604	-0.21469	0.053223	-0.56396	0.47596	0.6661
-0.00079867	-0.87368	-0.55492	-0.38186	0.20413	-0.31092	0.62524	-0.24426	0.54937	0.55868	-0.66882	0.4511	-0.37074	-0.20607	-0.93221	-0.66831	0.2718
0.37224	-0.23633	-0.59192	-0.060323	-0.16355	-0.40405	-0.44551	0.47702	-0.19465	0.94556	0.22015	0.8581	-0.19533	0.045901	0.50054	0.4041	-0.38933
0.10478	-0.73868	-0.056455	0.63431	0.85085	-0.10699	0.90517	0.90651	-0.85657	0.82354	0.9306	0.13353	-0.51805	0.33567	0.86798	0.77933	0.32001
-0.44161	-0.59837	0.90514	0.17562	-0.2301	-0.85283	0.23118	-0.68257	-0.93529	0.91728	0.83587	-0.10238	-0.32979	0.19118	-0.15825	0.44656	0.49813
-0.7206	-0.42538	0.60427	-0.26284	-0.90634	0.537	0.16986	-0.91649	0.30895	-0.50852	0.60109	-0.49568	-0.20527	0.2701	0.7215	0.93552	-0.1997
-0.76414	-0.022817	0.36357	0.024514	-0.15133	0.65936	-0.3907	0.69431	-0.078698	-0.15419	-0.52913	0.32136	-0.2905	-0.75229	0.25129	-0.03615	-0.52472
0.46343	-0.8859	-0.23081	-0.61554	0.049036	-0.30776	0.5446	-0.20237	-0.40637	0.2274	-0.23962	0.026822	-0.1892	-0.87414	-0.2519	0.19211	0.04767
-0.66452	-0.1807	0.8077	-0.53933	0.61748	0.033506	-0.13916	0.37818	-0.081848	0.43658	0.95972	0.46254	-0.22802	0.47453	-0.065442	0.82285	0.7153
0.41118	-0.22476	0.69896	-0.23973	-0.43729	0.93758	0.78075	0.27554	0.082802	-0.090859	0.4087	0.58594	0.21826	-0.00078862	0.54416	0.73145	-0.96048
-0.36654	-0.21885	-0.057579	-0.4787	0.32505	-0.79877	0.5034	0.041549	0.27043	0.32041	0.31755	0.97286	-0.083544	-0.59591	-0.68669	-0.40674	-0.38707
-0.23493	-0.26062	-0.3557	0.23579	-0.60638	0.32201	0.40782	-0.45872	-0.42769	0.4009	0.5375	-0.93835	-0.57606	-0.48937	0.38533	0.68198	0.62509
-0.18405	-0.05835	0.40242	0.22799	-0.621	0.73911	-0.89954	0.19811	0.13214	0.4775	0.6191	-0.63883	0.36832	-0.32707	-0.25689	0.68448	-0.41937
0.030016	-0.80864	0.011528	-0.74584	-0.26758	0.016473	0.17454	0.048091	0.29693	0.55178	-0.56182	0.1329	0.29935	-0.94809	-0.74806	0.25261	-0.26147
0.252	-0.36539	-0.27679	0.73378	0.5444	-0.017744	-0.39119	-0.94006	-0.19177	0.70128	-0.26253	0.055808	-0.45891	0.73112	-0.36416	-0.87014	-0.26242
-0.70962	-0.96113	-0.37653	-0.26967	-0.34307	0.16718	-0.44453	-0.027163	-0.49885	0.17918	0.47333	-0.85996	0.36462	-0.61193	0.61938	0.91645	-0.94172
0.00075095	-0.49588	-0.12583	-0.36388	-0.5962	0.075801	0.7797	0.59129	-0.10165	-0.002989	-0.61357	-0.81906	-0.061459	-0.90855	-0.12665	-0.38099	-0.7596
-0.057602	0.14933	-0.42586	-0.39424	-0.34185	0.8809	0.18044	0.82512	0.92128	-0.81441	0.58009	-0.6141	-0.44357	0.56072	-0.053644	0.38979	0.52928
-0.2973	-0.53934	0.66515	-0.97773	0.78948	-0.1806	0.0089057	-0.9992	-0.30716	-0.42307	0.0023121	-0.25113	0.0090663	-0.39427	-0.42101	-0.021465	-0.34723
0.65651	-0.051529	-0.16043	-0.36065	-0.59399	0.97204	-0.73269	-0.57823	-0.24592	0.38335	-0.32181	-0.027031	0.17463	-0.18981	-0.27319	0.74476	-0.12954
-0.59039	-0.10698	0.61955	-0.75853	0.43464	0.10523	0.3421	0.42152	0.15838	0.76628	0.22442	0.28874	-0.23354	0.53991	0.38307	0.58791	0.020053
-0.57852	-0.308	0.80254	0.87846	0.40096	0.63145	0.37383	-0.12144	-0.47228	0.046896	0.43093	0.67586	-0.23996	-0.4453	-0.11424	-0.15335	-0.28432
-0.81095	-0.90485	0.64607	-0.87717	0.17677	-0.13324	-0.14069	0.69344	-0.34386	0.40899	0.73365	-0.61551	-0.40899	0.44007	0.98996	0.92793	0.12742
-0.96906	-0.47546	0.24982	-0.59864	0.17366	0.12076	0.35441	0.81743	0.049552	-0.42809	-0.62494	-0.092542	0.23707	-0.39298	-0.40879	-0.3954	-0.92861
0.01898	0.045819	0.13116	-0.55158	-0.17702	0.72599	0.75046	0.4231	0.50234	-0.83233	0.18017	0.44923	0.12462	0.8728	-0.33369	-0.34159	-0.80877
-0.40711	-0.86041	-0.18103	-0.086037	-0.39006	0.95545	-0.5507	-0.86612	0.13835	0.54241	0.30783	-0.32489	0.07485	-0.20065	0.37148	0.7518	-0.38671
-0.051375	-0.35661	0.85117	-0.60858	-0.28812	0.077075	0.45237	0.41266	0.67729	-0.014258	-0.57636	0.087553	0.091569	-0.70634	-0.3613	0.029719	-0.34311
-0.54442	-0.034387	0.33122	-0.21944	-0.83128	0.15624	-0.65464	0.0044574	0.77178	0.85163	0.3189	-0.98575	-0.22955	-0.16721	-0.74998	-0.26427	0.35165
0.29906	-0.50363	0.20677	-0.42987	0.37112	0.041919	0.481	0.35021	0.1147	0.14445	0.66566	0.58911	-0.56371	-0.13508	0.15231	-0.15098	0.11836
-0.25972	-0.11613	0.0092958	-0.89009	-0.13942	0.02504	-0.70878	-0.33017	-0.73705	-0.60172	-0.83019	-0.88162	-0.59585	-0.92064	0.43558	0.74697	0.65318
-0.65105	-0.011215	0.14954	-0.46153	0.011319	0.35946	0.41299	0.12581	0.52075	-0.64713	0.017242	0.16451	-0.94661	0.52116	0.909	-0.14401	-0.15545
0.18181	-0.25183	-0.43925	-0.86873	0.9864	-0.061392	-0.79428	0.58564	0.58405	0.088668	0.33774	0.17248	-0.3787	-0.85181	-0.80362	-0.28527	0.50821
