# Supplementary material for: Distinct cellular states determine calcium signaling response
Source: Mol Syst Biol. 2016 Dec 15;12(12):894. doi: 10.15252/msb.20167137 (PMC5199124; doi:10.15252/msb.20167137)
Supplement: Supplementary file 6 — Source Data for Figure 3 [file MSB-12-894-s005.zip › parameterDistributionGroup/parameterDistribution202.csv]

-0.68209	-0.11095	0.66091	-0.73625	-0.24416	0.11418	-0.72496	0.51414	-0.69019	0.45086	-0.95427	0.34192	0.047303	0.74405	-0.42683	-0.12546	-0.3305
0.12587	0.20206	0.74846	0.18052	-0.096697	0.68571	0.20055	0.63043	0.25968	0.45306	-0.35295	0.78398	0.4644	0.69649	-0.81691	0.26795	-0.3021
-0.1286	-0.0022014	0.40741	-0.21448	0.48724	0.16041	0.77705	-0.14452	-0.1425	-0.16044	-0.68333	0.60271	-0.37252	-0.16761	-0.80752	-0.61195	0.37964
-0.20942	0.25769	0.028134	0.76814	0.69474	0.035176	-0.46758	-0.086029	0.30173	-0.52869	-0.8088	0.19347	-0.83795	-0.41023	-0.18199	-0.94493	-0.033548
-0.76607	-0.24346	0.52843	-0.10706	0.44737	-0.31073	-0.58139	0.69671	-0.15461	-0.44538	-0.65489	0.087003	0.015026	-0.019138	-0.84937	-0.53538	-0.21199
0.034385	0.24694	-0.049327	0.88206	0.66952	0.46389	-0.43416	0.37222	0.92772	-0.0276	-0.33593	-0.43597	-0.1056	0.3372	-0.57433	0.41435	0.44116
-0.11221	-0.086069	0.91001	-0.038503	0.13937	-0.18134	0.54067	0.73694	0.70181	-0.43592	-0.70846	0.65417	0.036126	0.24701	-0.52963	0.058043	-0.025265
0.20543	0.22473	0.7729	0.55768	0.27131	0.23665	-0.44295	0.31888	0.35667	0.11321	-0.38559	0.31796	-0.038227	-0.055678	-0.76043	-0.3689	-0.058364
-0.060158	0.094452	0.14238	0.55206	0.85267	0.42744	-0.482	0.32896	0.51321	-0.1994	-0.49749	-0.52718	-0.090822	0.53065	-0.82461	-0.7109	-0.44671
-0.70749	0.16568	0.65055	0.85378	0.24961	0.75706	-0.53131	0.19327	-0.73029	-0.83702	0.084467	-0.25832	-0.33682	0.29707	0.033276	-0.28657	-0.23831
-0.46993	-0.032868	0.58011	-0.067639	0.38927	0.024568	-0.19634	0.82093	-0.44179	-0.084333	-0.23841	0.62474	-0.19625	0.51029	0.43748	0.29961	-0.17988
-0.89312	0.1071	0.56259	0.94578	-0.53101	0.41699	0.22102	-0.0017544	0.5629	-0.75527	-0.13138	0.93783	-0.60928	0.42395	0.5834	0.18323	0.070865
0.19491	-0.093653	0.69161	0.067134	0.7558	-0.26182	-0.26475	0.746	0.05841	0.56405	-0.81377	0.78783	0.64924	0.53968	-0.92453	0.34199	-0.58386
-0.40239	0.099137	0.41819	-0.27158	0.29494	0.15612	-0.36364	0.0022699	-0.64326	0.098538	-0.64259	0.93959	-0.30184	0.36296	-0.35314	-0.48389	-0.17761
-0.16966	-0.13713	0.96994	-0.59089	0.56341	-0.29446	0.9483	0.30399	-0.74746	-0.11981	0.55715	0.79581	-0.011721	0.14792	-0.84303	0.55022	0.89444
-0.21708	0.09797	0.52747	-0.21244	0.4572	-0.62531	-0.14345	0.086951	-0.040667	-0.17635	-0.42075	0.36996	-0.37339	-0.42145	-0.62875	-0.44524	0.28705
-0.24875	-0.076849	0.3071	-0.23739	0.21749	-0.12507	0.20711	0.13962	0.7598	-0.25362	-0.912	0.22032	-0.5505	0.043993	-0.54568	-0.39654	0.72308
-0.59246	-0.051583	0.050938	-0.33292	0.44962	0.67389	0.3058	0.33544	-0.66178	-0.62752	-0.36097	0.8628	-0.61363	0.44077	0.45922	-0.72438	-0.4095
-0.66456	0.11463	-0.083668	0.55577	0.93866	0.74114	-0.87032	0.9708	-0.61996	-0.6917	-0.13272	-0.70156	0.082689	0.042783	-0.46642	0.32662	-0.12403
-0.029661	0.18173	0.79896	0.73578	-0.17376	0.31509	-0.28419	0.15836	0.89867	-0.66735	-0.97261	0.82851	-0.18873	0.47917	-0.41902	0.40101	0.39588
-0.88356	-0.10352	0.33271	0.40984	0.28205	0.57305	-0.19846	0.6436	-0.31805	-0.36213	-0.45704	0.11854	-0.023262	0.32923	-0.2693	0.031452	-0.23677
-0.10698	0.18481	0.70654	0.33003	0.6874	0.2649	0.63757	0.80429	-0.88552	-0.81609	-0.50326	0.5575	0.19183	-0.70445	-0.65528	0.35643	0.10687
-0.57836	0.2335	0.33662	-0.59208	-0.12827	0.31927	-0.73545	0.38454	-0.55598	-0.80394	0.10761	-0.41314	0.0052869	-0.55616	-0.96523	-0.67644	-0.28213
-0.10376	-0.002769	0.78073	0.89759	0.80206	-0.018791	0.90909	0.65082	0.54346	-0.26628	-0.55465	-0.61867	0.34465	0.53363	-0.71699	0.30285	-0.29128
-0.47954	0.097157	0.15004	0.655	0.38651	0.25857	0.27968	0.32025	0.73807	-0.90118	0.20521	0.43484	-0.32371	0.84327	0.68196	0.78741	0.14153
-0.56399	-0.040214	0.83321	-0.26719	0.41975	-0.19657	0.1983	-0.0082338	-0.96581	-0.5772	0.021549	-0.31094	-0.41152	0.69287	0.11707	0.26492	0.30915
-0.56154	0.29384	0.0023284	0.30888	0.28357	0.51458	-0.61511	-0.059903	-0.23449	-0.82534	-0.25908	0.37684	-0.48935	0.45938	-0.074197	-0.90453	-0.59992
-0.93825	0.095682	-0.070032	0.63279	0.054211	0.85074	0.63161	0.017744	0.26619	0.047783	0.88194	0.071216	0.034718	0.62851	-0.73507	0.36716	0.40275
0.14438	0.071743	0.65009	0.81018	0.50451	0.42018	0.64949	0.25176	0.0049652	0.29188	-0.60539	0.57708	-0.64788	0.15048	0.34443	-0.67343	-0.25895
-0.66455	0.033612	0.80001	0.20254	0.14818	-0.83198	0.7035	0.37868	-0.34106	0.10045	-0.8955	-0.56682	-0.071291	0.25144	-0.14269	0.35014	0.017553
-0.57311	0.029338	0.058416	0.54542	0.98194	-0.70447	-0.61776	0.77605	0.50417	-0.57429	-0.41683	-0.6405	-0.075038	-0.50613	-0.78887	0.84609	0.98627
-0.43788	-0.0016493	0.58971	-0.74328	0.25926	-0.52312	0.29394	0.24469	-0.65982	-0.68149	-0.2924	0.02405	-0.26358	0.20356	0.00075086	0.14514	-0.07636
-0.35318	-0.11861	0.55415	-0.10555	0.80588	-0.29853	-0.62181	0.31036	-0.41866	0.13319	0.1986	0.67947	0.094639	0.81418	-0.3477	0.1648	-0.23383
-0.46124	0.2152	0.042049	-0.42938	0.48754	-0.05742	0.033817	0.37471	0.43813	-0.83399	0.11857	-0.50873	0.016443	0.62339	-0.56723	-0.37565	-0.17381
0.29461	0.38623	0.55167	0.68432	0.1863	0.8748	0.60826	0.090369	0.35447	-0.075253	-0.422	0.19652	-0.33102	0.59252	-0.27005	-0.21293	-0.09358
-0.91383	0.0077874	0.16251	-0.32723	-0.20003	-0.13569	0.47805	0.79832	0.47342	-0.66777	-0.83007	-0.69903	-0.51438	-0.80992	-0.69956	-0.24018	0.9393
-0.010924	0.25897	0.78498	0.60477	0.57445	-0.14569	-0.75484	0.28447	0.095842	-0.38113	-0.58592	0.42062	-0.04676	0.62012	0.072313	0.28907	-0.24951
-0.59656	0.16861	0.70605	0.82992	-0.29029	0.92571	0.374	0.34488	-0.35337	-0.48451	-0.68441	0.55777	-0.45128	-0.87175	-0.36204	-0.14593	0.56113
-0.035395	0.17499	0.45423	0.8455	0.5712	0.19099	0.6634	0.18886	0.81297	-0.8412	-0.090248	0.057067	-0.25871	0.52428	-0.20733	-0.24424	-0.38513
-0.33196	0.00032915	0.33737	0.93635	0.80224	0.82387	0.15153	0.15472	-0.45341	-0.22754	-0.65435	-0.57724	-0.15556	0.79425	-0.027672	-0.37167	-0.67088
0.12214	0.090516	0.93735	0.94306	0.54168	0.68665	-0.16043	0.51698	0.026121	-0.48909	-0.96292	0.16099	0.077018	-0.14434	-0.92158	-0.4175	-0.26486
0.010057	0.23415	0.33004	0.2658	0.425	0.032642	-0.70945	0.42908	0.96115	-0.71511	-0.65513	-0.45879	0.56807	-0.041655	-0.9785	0.41869	-0.0034992
-0.18555	0.057325	0.68628	0.60929	0.44538	0.92227	-0.2202	0.43524	-0.80665	-0.30514	0.49334	0.79736	0.17623	0.24392	-0.039888	0.35424	-0.35037
-0.43888	0.19568	0.7283	0.94485	-0.11888	0.73013	-0.69301	-0.067736	0.35681	-0.47434	0.3164	0.33264	0.30371	0.68468	-0.92653	-0.43136	-0.71668
-0.77106	-0.30558	0.85276	0.87062	-0.039699	0.68	0.18325	0.44804	0.22688	-0.45602	-0.16892	-0.10441	0.11018	0.91187	-0.53863	0.23423	-0.28862
-0.46789	0.056416	0.52647	0.41823	-0.090189	0.74067	0.6217	0.056095	0.25665	-0.86732	-0.91621	0.20746	-0.5772	0.7748	0.055092	-0.23332	0.053615
-0.50804	0.041851	0.17744	-0.29832	0.49681	0.35302	0.6491	0.24696	-0.76872	-0.13295	-0.27446	0.78794	-0.16871	0.056468	-0.12443	-0.072044	0.048581
0.08098	-0.11466	0.9877	-0.86821	0.67108	-0.13405	0.55126	0.91679	-0.8211	-0.34607	0.097613	0.0049597	0.1751	0.43713	-0.65265	0.25644	-0.21701
0.10289	-0.021926	0.7155	-0.3478	0.58899	-0.19173	0.3157	0.63276	-0.25386	-0.089838	-0.64786	0.19056	-0.046776	0.80535	-0.021148	0.44921	-0.23949
-0.94203	-0.11567	0.94963	0.76259	0.025892	-0.44707	0.84479	0.1769	0.17549	-0.31952	0.096514	0.95943	-0.48067	0.76121	0.23844	0.31649	0.23886
0.14781	0.35509	-0.076828	-0.72168	0.86672	0.16603	0.21264	-0.064181	-0.6854	0.006165	0.97142	0.49386	-0.20514	0.33458	-0.30072	-0.19176	0.0030294
-0.37094	-0.1067	0.5285	0.15347	0.79154	0.85476	0.24156	0.37481	-0.81475	-0.55675	-0.39102	0.035658	0.10655	0.94363	-0.97131	-0.64095	-0.6347
-0.7036	-0.043682	0.37661	-0.72075	0.4214	-0.25588	0.020907	0.25659	-0.52463	-0.8881	0.64983	-0.45462	0.17058	0.53972	-0.31037	0.32387	-0.017701
-0.51239	-0.084091	0.73827	0.01432	0.43954	0.25496	-0.34915	0.081637	-0.73014	-0.76927	-0.048465	-0.0020806	0.1478	0.70949	-0.67534	0.25158	-0.10928
-0.22951	-0.11616	0.77042	-0.18117	0.51939	-0.2987	-0.06725	0.15634	-0.36995	-0.21988	0.25143	0.5669	-0.3138	0.37705	-0.35957	-0.70369	-0.35677
-0.62965	0.062137	0.055763	0.48325	0.13289	0.37454	0.70868	-0.011253	0.78566	-0.33675	0.062068	-0.69392	-0.15916	0.92863	-0.30175	-0.25931	-0.1693
-0.76527	0.13194	0.86572	0.80858	-0.63386	0.08771	0.25277	0.30742	0.6378	-0.64034	0.26138	-0.041247	0.068848	0.027906	-0.51417	0.011205	-0.39044
-0.7636	-0.10715	0.96599	0.8214	-0.028501	0.68265	0.77231	0.52428	-0.55089	0.24261	-0.10753	-0.60707	0.5358	0.87668	-0.73896	0.49971	-0.47233
-0.2434	-0.28536	0.53346	-0.6346	0.71455	-0.81433	-0.93422	0.67023	0.37799	-0.33111	0.050436	0.67371	-0.09743	0.26489	-0.77345	0.16583	0.49529
-0.53378	-0.022173	-0.12773	0.24177	0.91465	-0.068249	-0.12727	0.085659	0.29944	-0.23792	-0.48988	-0.48694	0.10134	0.45813	-0.79082	-0.47329	-0.43869
-0.42514	-0.042952	0.49617	0.99373	0.92235	-0.3114	-0.15982	0.17553	-0.15918	-0.61653	-0.90462	0.15335	-0.70685	0.41346	0.64748	-0.67576	-0.55522
-0.066275	0.16613	0.22677	0.10106	0.79948	0.46681	-0.8221	0.93547	0.31285	-0.66522	0.27482	-0.88208	0.5636	0.38545	-0.90337	0.4964	-0.25398
-0.73453	-0.042486	0.093418	0.56729	0.52123	0.31265	0.59771	0.44325	-0.3246	0.021867	0.92617	0.91871	-0.10084	0.12302	-0.36018	0.37532	0.22423
-0.75407	0.050422	0.45718	0.43231	-0.26416	0.19764	0.41628	0.059334	0.5377	-0.43674	0.42507	-0.26895	-0.34121	0.29686	-0.2512	0.20832	0.43809
-0.34011	0.02094	0.71149	-0.021532	0.3808	0.14625	0.62723	0.088487	-0.36702	-0.39172	-0.068484	-0.2641	-0.17344	0.73183	-0.31158	0.16813	0.012036
-0.83603	0.08588	0.44593	-0.2401	0.17062	-0.34144	-0.21556	0.88526	-0.56967	-0.7726	0.1296	-0.26223	0.040133	-0.39887	-0.57972	0.24871	0.11398
-0.67157	0.20428	0.62875	0.0011262	-0.52678	0.1766	0.58282	0.79307	-0.058147	-0.47453	0.086805	0.93203	-0.21526	-0.12483	0.094189	0.28667	0.066734
-0.10172	0.29964	0.45502	-0.21056	0.31117	0.44932	0.9174	0.15233	-0.74223	-0.50293	0.79162	-0.40756	-0.040169	0.55301	-0.032588	0.37179	-0.20826
0.063853	0.19363	0.91053	-0.55237	-0.094621	-0.21833	-0.096684	0.54031	-0.029757	-0.56009	0.22269	0.35226	0.32336	0.34341	-0.33787	0.43819	-0.51749
-0.39242	-0.094675	0.77373	-0.50216	0.020387	-0.27065	-0.0057258	-0.030732	-0.04419	0.10434	0.84331	-0.70135	0.098941	0.42418	-0.91344	0.69804	0.83245
-0.26943	0.15911	0.97153	0.35991	-0.30674	-0.036477	0.8843	0.84795	0.53554	-0.79106	-0.99188	-0.89675	0.11943	-0.49516	-0.58629	-0.32675	-0.39742
-0.49714	0.078446	0.64312	0.0034619	0.05039	-0.43974	-0.83345	0.80476	0.39261	-0.73436	-0.47334	0.10854	0.31737	0.066262	-0.69712	-0.27852	-0.68782
-0.19687	-0.0045007	0.65204	0.76672	0.43976	0.34594	-0.63622	0.43821	0.68997	-0.68551	-0.45089	-0.093482	0.026596	0.2697	-0.80754	-0.63143	-0.30178
-0.05495	-0.13868	0.40492	0.43736	0.82958	0.33267	-0.14672	0.49017	-0.014791	-0.10557	0.4212	0.050205	-0.26383	0.22017	-0.18371	0.17214	0.20419
-0.17027	0.038498	0.68438	-0.66842	0.24905	-0.0078819	0.80327	0.021778	-0.76851	0.31957	0.809	-0.4462	0.10487	0.36098	-0.74284	0.49954	0.51576
-0.3848	0.010793	0.35831	0.28743	0.42429	-0.058294	0.31581	0.068718	0.49612	-0.80526	0.40521	0.1963	-0.031278	0.65795	-0.30151	0.3576	0.14101
-0.38801	-0.14924	0.33362	-0.59012	0.49714	-0.59247	-0.8554	0.31946	0.27064	-0.048489	-0.092022	0.86868	-0.025545	0.31065	-0.31821	0.39997	0.38971
-0.38536	-0.23767	0.027208	0.53456	0.67847	0.81434	-0.23693	0.76374	0.68698	-0.74348	0.18899	0.74958	-0.3868	0.97863	-0.38048	-0.58268	-0.29133
-0.38055	0.15535	0.25502	0.43917	0.47216	0.05358	-0.28545	0.42792	0.033765	-0.88979	-0.65984	-0.50684	0.0092271	0.14481	-0.33329	0.013072	-0.45343
-0.31604	-0.075111	0.98693	-0.30562	0.27311	-0.010301	0.46985	0.71575	-0.54837	-0.63226	0.20975	0.30687	0.10762	-0.19635	-0.7683	0.68112	0.73769
-0.24561	0.098257	0.96942	0.7249	-0.087452	0.36812	-0.10423	0.71296	0.06391	0.015005	0.061399	-0.63768	-0.052463	-0.043351	-0.20573	0.17814	-0.090459
0.015623	-0.093912	0.49927	0.20405	0.6954	0.80306	0.38708	0.42857	-0.45383	-0.1517	0.31183	0.24002	0.18356	0.26793	-0.54182	0.57269	0.11704
-0.84347	-0.016159	-0.11323	-0.89106	0.56857	-0.085894	-0.96464	0.71929	-0.87234	-0.52351	0.61276	0.045332	0.41472	-0.086287	-0.7999	0.81613	0.18902
0.1118	0.091901	0.22222	0.034278	0.86791	-0.36766	-0.99555	-0.032599	0.86653	-0.3636	-0.62901	0.33145	0.10745	0.28523	-0.87222	-0.068425	-0.098069
-0.79962	0.12467	0.23828	0.32265	0.023692	-0.67161	0.24488	0.37543	0.95271	-0.25015	-0.011492	-0.36334	-0.092436	0.10817	-0.019376	0.50264	0.33961
-0.68842	-0.15503	-0.38414	-0.047419	0.9071	-0.094769	-0.98436	0.76391	0.38706	-0.90153	0.085419	-0.45714	-0.10341	-0.36297	-0.77555	0.083771	0.46646
-0.18417	-0.034717	0.40098	-0.60942	0.94093	-0.22949	-0.27351	0.61393	-0.93409	-0.88164	-0.31811	-0.029856	0.016645	-0.10168	-0.38895	0.13405	-0.16152
-0.46889	-0.0072881	0.20789	-0.38818	0.55679	-0.21879	0.4191	-0.14125	-0.0072389	-0.35848	-0.20891	0.22932	0.30945	0.57967	-0.95763	-0.32337	-0.49903
0.0092866	0.20172	0.39671	0.034119	0.38799	-0.043757	0.32254	-0.41795	0.24851	-0.65639	0.4457	0.145	-0.69915	0.058072	-0.063608	-0.70951	0.19607
-0.58811	0.16323	0.4542	-0.46345	-0.37187	0.2731	0.7367	0.3797	0.013318	-0.62024	0.70846	0.16256	0.23594	0.020003	-0.9855	0.35131	0.38768
-0.71913	0.11414	0.57084	-0.25301	-0.3561	0.19742	0.25981	-0.058293	0.019002	-0.42018	0.16802	0.20071	-0.25848	0.49526	-0.5286	0.24061	0.48448
-0.81611	0.16388	0.31388	0.29429	-0.21804	0.35893	0.53789	0.68572	-0.14431	-0.7883	0.37051	0.56379	0.25184	-0.6087	-0.93891	0.63084	0.24659
-0.80122	0.13214	-0.2068	0.65315	0.42759	0.81819	0.115	0.26403	-0.03395	-0.0084095	0.64415	-0.18075	-0.0017277	0.76212	0.1612	0.72002	0.12611
-0.5544	0.19422	0.071986	0.53133	0.6699	-0.31349	-0.30969	0.52586	0.39333	-0.74395	-0.027832	-0.84556	-0.56376	0.4377	0.96748	-0.074699	-0.35834
-0.48097	0.2278	-0.39595	0.10572	0.90717	-0.44535	-0.93578	0.63517	0.39203	-0.67065	0.084794	-0.23149	0.17953	0.16704	0.20329	0.74768	-0.26602
-0.21987	0.13619	0.4027	-0.42204	0.34348	-0.28645	0.41148	0.49069	0.30362	-0.65595	0.25166	0.066717	-0.37463	0.14092	-0.13323	0.052056	0.31354
-0.86546	0.25014	-0.12738	0.3961	0.75543	0.43089	0.48643	0.27655	-0.94852	-0.23038	0.73917	0.17797	-0.11079	0.53703	-0.22825	0.1272	-0.15557
-0.63496	-0.077086	0.63929	-0.40736	-0.002887	0.24341	0.24531	0.92113	-0.11492	-0.9526	0.1965	0.50129	0.53447	0.54091	-0.97099	0.32735	-0.54615
-0.78573	-0.086044	0.27241	0.24191	0.3261	0.13711	0.69682	0.29159	0.32972	-0.26914	0.087093	-0.38872	0.081972	0.43088	-0.6103	0.55993	0.46199
-0.26523	-0.075153	0.84703	0.54446	0.38492	0.36891	0.6371	-0.015873	-0.20367	-0.15536	0.5035	0.58154	-0.2437	0.6838	-0.28029	-0.3311	-0.21943
0.56885	0.18033	0.50608	-0.14046	0.50079	-0.13602	0.054236	0.3082	0.78758	-0.34308	-0.60079	-0.59008	-0.61418	0.66228	0.35621	-0.76817	-0.43599
-0.44158	0.2486	0.54901	0.46461	-0.33599	0.72149	-0.047197	-0.011948	0.17765	-0.029755	-0.20485	-0.21403	-0.032768	0.52616	-0.49317	0.097684	0.021292
0.30109	0.2538	0.56182	-0.14052	0.6029	0.0099835	-0.13773	0.52747	-0.013375	-0.66304	0.14253	0.56183	0.17449	-0.43952	-0.82889	0.76342	0.41954
-0.55659	0.10852	0.61134	0.31897	0.25078	-0.30103	-0.029136	0.45617	-0.22113	-0.40425	0.5552	0.45008	0.086091	-0.10537	-0.2681	0.042985	-0.39108
0.27163	-0.10704	0.74767	0.051298	0.60405	0.26029	0.8534	0.2892	0.38454	-0.26952	-0.98296	-0.63272	-0.40656	0.83051	-0.33449	-0.97212	-0.62305
-0.11927	-0.29023	0.95728	-0.3832	0.64955	-0.13888	0.63387	0.57176	-0.55755	0.096503	0.29692	0.22788	-0.17059	0.34851	-0.86914	0.030046	0.45696
-0.35956	-0.028027	0.59716	-0.42685	0.32708	0.26925	-0.016236	-0.1373	-0.4822	-0.68756	-0.68347	-0.010429	0.22677	0.54437	-0.9401	0.20293	0.18733
-0.55548	-0.095663	0.99285	0.43728	-0.091101	0.38585	0.66934	-0.19819	0.29842	-0.80996	-0.29115	0.13911	-0.71462	0.95277	-0.0064419	-0.9507	-0.13543
-0.3387	0.10468	0.32983	0.49021	0.34519	-0.35396	-0.092807	0.24672	0.58479	-0.72521	0.023707	-0.31089	-0.37726	-0.75088	-0.64025	-0.58275	0.15589
-0.45419	0.12567	-0.11569	0.08126	0.56809	0.91159	0.21418	0.77219	-0.078632	-0.68274	0.75695	-0.24344	0.074421	0.83137	-0.50875	0.09025	-0.30065
-0.526	0.15347	0.068185	0.47588	0.53035	0.024113	0.29232	0.34658	0.4899	-0.18986	0.35698	-0.29018	-0.096418	0.59455	-0.52664	-0.82573	-0.65059
