# Supplementary material for: Distinct cellular states determine calcium signaling response
Source: Mol Syst Biol. 2016 Dec 15;12(12):894. doi: 10.15252/msb.20167137 (PMC5199124; doi:10.15252/msb.20167137)
Supplement: Supplementary file 6 — Source Data for Figure 3 [file MSB-12-894-s005.zip › parameterDistributionGroup/parameterDistribution203.csv]

0.40488	0.18122	0.73606	0.20668	0.34571	0.14925	-0.26751	0.3535	0.43095	0.16223	-0.24568	-0.043526	0.087441	0.64506	-0.35184	0.65748	0.073365
-0.034405	0.2047	0.070362	-0.52032	0.74151	0.1759	0.63254	0.041786	0.23385	-0.18931	0.4701	0.28853	0.11952	0.77252	-0.73773	0.3056	0.61891
-0.80968	-0.21693	0.07539	0.1353	0.35173	-0.13871	0.27266	0.32176	0.30993	0.24199	0.55964	-0.99749	-0.52957	0.5477	0.40764	0.2753	0.41031
-0.56042	0.17829	-0.11285	0.81963	0.36165	0.40659	0.074135	0.27379	0.86215	-0.29549	0.14906	0.096105	-0.22355	0.19548	-0.24362	0.15687	0.11301
-0.95868	-0.00507	0.76446	-0.27568	-0.59368	0.80712	-0.98337	0.4282	-0.75519	0.25715	0.17845	-0.48592	0.049445	0.91166	-0.37744	0.26162	-0.24847
0.32348	0.31235	0.98364	-0.44813	0.30218	0.33239	0.27348	0.73717	-0.92213	-0.44248	-0.62125	-0.22496	-0.074624	0.85444	0.87295	0.75264	-0.53098
-0.010224	0.08357	0.94692	0.31917	0.17534	-0.096426	-0.35456	0.14547	0.8463	-0.47523	-0.76141	-0.032368	-0.15085	0.2294	-0.48762	-0.53996	0.10711
-0.10042	0.030008	0.55903	0.15819	0.76993	-0.50338	-0.17199	0.57626	0.33259	-0.52901	0.40112	-0.46306	-0.18051	0.65187	0.4001	0.41517	-0.27099
-0.63747	0.20792	0.40558	0.44528	-0.11169	0.35643	-0.11678	-0.18083	0.61317	-0.69963	0.68252	0.69047	-0.46473	0.7056	-0.018015	-0.41374	0.063773
-0.070718	0.2445	0.4665	0.057242	0.3331	0.6875	-0.81834	0.11031	-0.61977	-0.35703	0.30959	-0.01528	0.5925	-0.4106	-0.91705	0.61729	-0.33445
0.33152	0.20166	0.65973	0.80832	0.78964	0.39014	0.56438	0.25112	0.90196	-0.93737	-0.44907	0.66946	-0.10019	0.55247	-0.45518	0.54491	0.68506
-0.4763	-0.21017	0.57369	0.55899	0.56653	0.83355	0.64532	0.88119	-0.36173	-0.24578	0.50984	0.62836	-0.082235	0.44238	-0.44916	-0.31473	-0.099259
0.25601	0.29639	0.3239	0.033757	0.91193	0.1512	0.49206	0.70965	0.1554	-0.61169	-0.30123	0.36219	0.055191	0.65795	-0.0060174	0.10613	-0.42264
-0.14662	0.11968	0.33687	0.84959	0.98675	-0.48363	-0.45962	0.56348	0.65316	-0.69653	0.32724	0.23749	-0.22069	0.73408	0.58115	0.46936	-0.11235
-0.44402	0.039695	0.36414	0.72047	0.34551	-0.2777	-0.10559	0.7141	0.65843	-0.090771	-0.5852	0.066709	-0.27721	-0.12817	-0.076414	0.35621	0.38586
-0.53846	0.0098834	0.56727	0.79233	0.3148	0.32302	-0.91674	0.096621	0.015702	-0.3431	-0.39484	0.37223	-0.46926	0.38365	0.057266	-0.62492	-0.33649
-0.081302	-0.1281	0.66808	-0.028208	0.682	-0.20457	-0.95203	0.4428	0.41495	-0.64797	0.13847	0.72125	-0.23782	0.84843	0.31013	-0.30104	-0.39549
0.10797	0.40981	0.70057	-0.053522	0.28476	0.15532	-0.12128	-0.029154	-0.94657	-0.42853	-0.9564	0.17263	0.22073	0.54335	0.16387	0.66824	-0.43977
-0.087728	0.17905	0.38376	0.66613	0.34601	0.91281	0.9557	0.3385	0.12229	0.097884	0.31187	-0.67801	0.12749	-0.0299	-0.88065	0.3787	0.5333
0.39096	0.21704	0.40086	-0.27325	0.8244	0.96614	-0.88366	0.00081721	-0.62634	-0.9544	-0.34197	0.32202	0.20711	0.67684	-0.39897	-0.25775	-0.53435
0.18403	0.10177	0.49733	-0.32366	0.60862	0.48056	-0.69558	0.35387	-0.025699	-0.68677	-0.15132	0.91232	0.017763	0.67274	-0.66911	-0.60626	-0.50714
-0.77758	-0.11881	0.98388	-0.16842	-0.41164	0.22996	-0.0179	0.24667	-0.76123	-0.19008	-0.44915	-0.97143	-0.64654	-0.13269	-0.081324	-0.84769	-0.3488
-0.47504	-0.23497	0.76233	-0.047305	0.24694	0.60039	0.98079	0.18804	-0.68183	-0.28614	-0.10418	-0.42213	-0.37416	-0.15502	-0.63122	-0.41374	0.32599
-0.60097	0.044045	0.7582	0.81511	-0.0081898	0.71334	0.88687	0.43215	-0.21895	-0.59246	-0.12221	-0.55207	-0.19549	0.38421	-0.42274	-0.68056	-0.64073
-0.61324	0.18908	0.18806	0.0033932	0.056467	0.26329	0.0026106	0.14073	0.38815	-0.57709	0.30744	-0.25694	-0.41908	0.62857	-0.14431	-0.92165	-0.39933
-0.78025	-0.35048	0.99155	0.62781	0.038257	0.50025	-0.0036656	0.63915	-0.52555	-0.034653	0.39299	-0.44569	0.069299	0.073108	-0.84493	-0.025052	-0.0080156
-0.25025	-0.28518	0.86628	0.4253	0.86611	-0.53634	0.77497	0.59882	-0.14051	-0.0068071	0.49617	0.20417	-0.17021	0.16216	-0.59038	-0.050968	0.13119
-0.066744	0.20576	0.64307	0.39986	0.15799	0.52629	-0.029961	0.46812	0.79361	-0.048568	-0.42934	-0.0064587	0.46455	0.55976	-0.9434	0.54347	0.19991
-0.55223	0.28475	0.6006	0.39999	-0.54665	0.71041	-0.48554	0.57339	0.26837	-0.9751	-0.68455	-0.50586	-0.63705	0.028967	0.69504	0.13517	0.26953
-0.12583	0.27917	0.45428	-0.058736	0.44296	0.81821	-0.28045	0.28642	-0.62006	-0.26312	0.32209	-0.79046	0.37271	-0.20242	-0.93642	0.41756	0.34765
0.63107	-0.15122	0.96531	-0.82678	0.94214	-0.20438	0.95241	0.43558	-0.68512	-0.69633	0.51339	0.23634	-0.46398	0.082284	0.26936	0.25394	0.20147
-0.26095	0.1437	0.27264	0.8561	0.45904	0.76333	0.22453	-0.016823	0.26904	-0.14477	-0.079362	0.29168	-0.077868	0.58901	-0.68559	-0.59099	-0.39841
-0.18763	-0.27148	0.51312	0.42303	0.83659	0.61036	0.27405	-0.10971	-0.14553	-0.081773	-0.25402	-0.78643	-0.606	0.43112	-0.38584	-0.72473	0.30723
0.16558	0.024016	0.55737	-0.22561	0.5652	0.061206	0.23826	-0.13166	-0.0085978	-0.96583	0.91234	-0.26583	-0.62637	0.18381	-0.19933	-0.30107	0.28942
-0.67783	0.096115	-0.15629	0.47944	0.21806	0.67244	-0.012991	0.39672	0.68969	-0.84481	0.080998	0.56358	-0.8339	-0.048643	0.31401	-0.85978	-0.024261
-0.00074937	0.27134	0.051238	0.64696	0.66451	0.89612	-0.71501	0.12739	0.24561	-0.21136	-0.03002	0.35822	-0.50185	-0.089003	-0.49725	-0.86104	-0.13547
-0.39199	0.21213	0.52894	0.57928	0.39684	-0.73414	-0.76834	0.28406	0.92621	-0.48534	-0.92745	0.035573	-0.08156	0.48158	-0.40844	-0.56461	-0.6278
0.031905	0.0686	0.6957	0.43479	0.93229	0.32561	-0.38434	-0.12677	-0.39136	-0.27239	-0.429	-0.68659	0.53711	0.77569	-0.88582	0.44498	-0.10318
0.065411	-0.017318	0.69684	0.27727	0.58609	-0.27626	-0.04297	0.098159	0.33947	-0.29577	-0.20851	-0.56268	-0.3991	0.15953	-0.28196	-0.22975	0.11399
-0.60716	-0.028768	0.071032	0.5515	0.76191	0.57813	-0.082429	0.22992	0.22111	-0.4053	0.37998	0.83572	0.025185	0.66123	-0.74769	-0.4944	-0.40422
-0.6391	0.13856	0.5415	0.74664	0.19496	0.27101	0.77222	-0.0031568	-0.23021	0.032133	-0.71828	-0.72097	-0.37669	-0.26543	-0.69761	-0.84063	-0.074225
-0.25558	-0.011874	0.10986	0.15204	0.7137	0.28665	-0.60092	-0.2548	0.43849	-0.14176	0.11815	-0.37354	0.27362	0.83837	-0.81527	-0.057474	-0.44979
-0.7154	-0.21431	0.80039	-0.61131	0.096123	-0.29681	-0.41815	0.91093	-0.74652	-0.24332	-0.77479	-0.2757	0.15876	0.27435	-0.52466	-0.098992	-0.50072
-0.4623	0.003333	0.0053813	0.51136	0.72391	0.35007	0.40862	0.54949	0.53111	-0.39584	-0.085382	0.36162	0.50825	0.85472	-0.22012	0.96523	-0.45264
-0.3494	0.3661	-0.16413	-0.68544	0.83744	-0.02475	-0.033496	-0.041161	-0.63427	0.030143	0.33083	0.13589	-0.081386	0.55744	-0.17062	-0.23326	-0.11712
-0.49942	-0.0044768	0.84378	-0.27329	-0.11483	0.13434	0.033056	0.17694	-0.14607	0.32115	-0.13045	-0.86505	0.11101	0.70275	-0.80507	0.6067	0.53509
-0.48216	-0.25368	0.91913	-0.41813	0.2756	-0.17351	0.25951	-0.21628	-0.37663	-0.16757	0.092465	0.53145	-0.56916	0.64937	-0.25772	-0.89764	-0.0046673
-0.60416	0.10877	-0.55675	0.54058	0.8283	0.16381	-0.32115	0.54298	0.75816	0.02585	-0.2519	0.037395	-0.58737	0.26859	0.29544	-0.26899	0.012175
-0.22805	0.1397	0.55016	0.66612	0.39118	0.88645	0.61943	0.13979	-0.49459	-0.21739	-0.78295	-0.026749	-0.17708	0.33914	-0.22488	-0.83258	-0.61841
0.26067	0.051917	0.6646	0.49033	0.77529	0.12291	0.73739	0.38159	0.78054	-0.71576	-0.025741	-0.93712	-0.92464	-0.55493	-0.058644	-0.14115	0.94178
-0.30107	-0.024709	0.23543	-0.59179	0.24253	0.37628	0.57266	0.41025	-0.44325	-0.64476	-0.27746	0.80345	-0.81293	-0.44196	-0.024855	-0.51925	0.33243
-0.90817	-0.16515	0.64047	0.81206	0.32555	-0.22489	-0.63866	0.54037	0.21991	-0.70205	-0.68962	-0.1289	-0.024638	0.065294	-0.39602	0.14158	0.14586
-0.95742	-0.022544	0.58365	0.59871	-0.26268	-0.49295	-0.39555	0.58078	0.86622	-0.67197	-0.8743	-0.35976	-0.17469	0.56953	0.3809	0.12299	-0.39187
-0.096915	0.1249	0.89907	-0.093699	0.18361	-0.34251	-0.1848	0.25496	-0.0033568	-0.95974	0.5735	-0.22162	-0.67778	-0.76705	-0.0052286	0.062653	0.67658
-0.15854	0.17888	0.35363	0.82943	0.44747	0.65581	0.22925	0.67954	0.48393	-0.21825	0.028586	-0.62553	-0.024114	0.66387	-0.41847	-0.5041	-0.58936
-0.21881	-0.045092	0.92141	-0.39287	0.071533	-0.2423	0.57509	-0.38219	-0.0020383	-0.0936	0.79521	0.76454	-0.087341	0.97088	-0.59397	0.72086	0.92595
-0.58781	-0.26362	0.44244	0.33205	0.48253	-0.028824	0.15364	0.90805	-0.056493	-0.46759	-0.059077	0.21129	-0.46211	-0.54961	-0.2384	-0.43724	0.1563
-0.62066	0.021873	0.74288	0.46181	-0.41372	0.13764	-0.72161	0.6727	0.66447	-0.19128	-0.8817	-0.65438	0.23158	0.17383	-0.24516	0.90218	0.097844
-0.72991	0.1147	-0.24837	0.63947	0.855	-0.28529	0.53298	-0.079856	0.91603	-0.0061414	0.50399	0.8253	0.21936	0.99779	-0.80271	-0.39026	-0.45507
-0.97835	0.025627	-0.19565	0.6298	0.4439	0.21751	-0.087232	-0.090518	0.70299	0.032566	0.42199	-0.1498	0.099102	0.88655	-0.48526	0.36566	0.25181
-0.076007	0.011417	0.8089	0.075539	0.17035	-0.40567	-0.10832	0.053378	0.98425	-0.39969	0.028534	-0.45304	-0.086633	0.095693	-0.72853	-0.14677	0.23885
-0.14073	-0.029944	0.14187	0.042737	0.72031	0.073659	-0.32976	0.19756	0.76593	-0.77071	0.065075	0.25809	-0.29832	0.84167	-0.67826	-0.30457	0.11224
-0.98637	-0.13517	0.024979	0.30641	0.52931	0.12945	0.22167	0.37408	-0.12351	-0.28074	-0.46553	-0.14446	0.017037	0.62694	-0.18237	0.80183	0.23111
-0.42952	-0.13681	0.50296	0.20279	0.51336	0.11841	0.32962	0.64548	0.13174	-0.51214	-0.39263	-0.42214	-0.40709	0.098312	0.12417	0.11411	0.3968
-0.7939	0.0972	0.2119	0.61801	0.53704	0.58111	-0.64248	-0.19584	-0.77977	-0.79669	0.39914	-0.81556	0.094375	0.26303	-0.33684	0.88376	0.21265
-0.50375	0.11724	0.64924	0.88174	0.66095	0.34188	0.059172	-0.016951	-0.26092	-0.66615	-0.99206	0.46896	0.40811	0.57133	-0.67232	0.70422	-0.17303
-0.45493	0.030564	-0.46821	-0.53575	0.9759	0.044369	0.21112	0.34025	0.10882	-0.79247	0.4464	0.226	-0.022653	0.61641	-0.6632	-0.35045	-0.41092
-0.8154	0.0097608	0.089967	0.6051	0.69347	-0.62258	-0.15529	0.45002	0.47491	0.14853	-0.10644	-0.085858	0.049313	0.39257	-0.22985	-0.1452	-0.34598
-0.58671	0.090619	0.39295	-0.26204	0.24665	-0.71189	0.20039	0.41064	0.34969	-0.40412	-0.79651	0.72859	-0.31318	0.54003	0.27001	-0.37482	-0.38993
-0.98907	0.30796	-0.19601	0.80032	0.0072182	0.80838	0.56922	0.34609	0.32966	-0.71843	-0.52016	-0.63945	-0.022211	0.79808	-0.057631	0.2528	-0.081007
-0.38662	0.27087	0.47852	0.68785	0.11121	0.79599	-0.31839	0.59312	-0.1775	-0.99486	0.086364	0.70019	-0.13539	0.28525	0.63757	0.80583	-0.015938
0.0089933	0.094083	0.86255	-0.41773	0.16777	0.32278	-0.12914	0.28236	-0.29702	-0.48712	0.45245	0.65976	-0.20957	0.20157	-0.1761	-0.48502	-0.30689
-0.67941	0.32366	-0.032253	-0.27852	0.61465	-0.0095449	-0.21467	-0.050874	-0.99648	-0.70135	-0.32987	0.17323	-0.077268	-0.23726	-0.28731	0.10787	0.20203
-0.21798	0.13114	0.75932	-0.02645	0.16273	0.49	0.080945	0.26022	-0.080195	-0.4589	-0.04074	0.98266	0.67969	0.78054	-0.78855	0.59234	-0.48473
-0.45262	0.089015	0.42761	-0.2694	0.34867	0.99113	0.62516	0.77826	-0.92874	-0.76278	-0.74808	0.84291	-0.118	-0.070865	-0.33081	0.26021	0.33287
-0.57783	0.033157	0.65095	0.96878	0.67098	-0.63706	0.49308	0.52015	0.36884	-0.23948	0.18134	0.50946	-0.35408	0.065879	0.21513	0.24296	0.33562
0.29767	0.075996	0.91767	0.45924	0.71081	0.11193	-0.84148	0.44218	-0.0066855	-0.051084	-0.41363	0.39823	0.16021	0.50084	0.10009	0.88208	-0.019832
-0.83131	-0.031964	0.35247	-0.17192	0.28643	0.0021734	0.70884	0.06368	-0.054668	-0.60848	0.98874	0.05732	-0.55235	0.46787	-0.33454	-0.067414	0.4692
-0.28428	0.22508	0.63814	0.48274	0.19689	0.017634	0.64474	-0.33675	0.3725	-0.23657	0.18229	-0.060167	-0.11999	0.60357	-0.50973	0.17096	0.50418
-0.72996	0.12315	0.48297	0.20505	0.10591	-0.25666	-0.28811	0.9973	-0.07065	0.059348	-0.7899	0.64291	0.27692	0.098885	-0.43403	0.72263	-0.12163
-0.45523	0.079226	0.15185	-0.94611	0.66727	-0.63654	-0.096156	-0.14645	-0.46302	-0.096257	0.45812	0.049458	0.1061	0.42921	-0.6566	0.19274	0.16683
-0.42825	0.13603	0.31205	0.60356	0.31161	-0.11088	-0.73078	0.74812	0.53966	0.54386	-0.98595	0.97796	0.73315	0.56138	-0.58778	0.88383	-0.52143
-0.84399	-0.17564	0.77339	0.50895	0.55963	0.020742	-0.005869	0.53328	-0.6794	-0.81617	0.68728	-0.95129	-0.14972	0.66883	-0.32705	-0.35887	-0.23936
-0.078503	-0.35145	0.66696	-0.6457	0.75632	-0.1227	-0.26	0.29545	-0.80586	-0.93133	-0.8892	-0.67002	-0.5235	-0.45416	-0.3812	0.32321	0.98287
-0.53702	-0.037498	0.70576	-0.43862	-0.52921	0.44488	0.73324	0.5165	0.067113	-0.086954	-0.46107	0.67701	-0.51663	0.73858	0.12063	0.27826	0.68172
-0.85908	-0.091992	0.50205	-0.65117	0.18885	-0.060685	0.013612	0.035835	-0.74929	-0.81654	-0.11018	-0.5771	-0.44119	0.41811	-0.095377	0.51297	0.90031
-0.94724	0.13422	0.06604	0.24911	0.38927	0.37845	-0.26683	0.38144	-0.12878	-0.91773	0.48435	-0.74424	-0.47011	0.58647	-0.013029	-0.42418	-0.065702
-0.82742	-0.11051	0.086385	-0.081641	0.46251	0.14298	-0.65221	0.54162	0.20207	-0.25112	-0.19586	-0.81079	0.22333	0.40601	-0.92716	-0.27965	-0.075723
-0.72884	-0.23442	0.017553	-0.15458	0.58306	0.566	0.6187	0.70322	-0.61667	0.020408	0.66663	0.69565	-0.31808	0.23801	-0.23425	-0.74778	-0.28513
-0.005743	0.090929	0.88001	0.42187	0.62694	-0.5892	0.72557	-0.30995	0.76254	-0.19713	0.19711	-0.1376	0.0099972	0.98445	-0.46142	0.45974	0.3692
-0.23884	0.037353	0.1156	-0.98439	0.6797	-0.13717	-0.6711	0.26269	-0.50443	-0.67021	-0.11676	0.98521	-0.040723	0.41913	-0.33775	-0.18643	-0.34783
-0.39891	0.10914	0.33071	0.43239	0.72122	-0.39635	-0.48601	0.11851	0.27721	-0.33699	0.81245	0.86357	0.043053	0.11793	-0.85398	-0.24692	-0.16079
-0.60909	-0.033368	0.21857	-0.31675	0.5514	-0.73493	-0.90738	0.70812	0.35742	-0.30314	0.01001	0.17223	0.2333	0.66039	-0.33938	0.83927	-0.15177
-0.39554	-0.042884	0.33599	-0.36995	0.75678	-0.29638	-0.31799	0.27144	-0.13678	-0.28424	-0.45756	-0.11374	0.16418	0.55908	-0.64492	0.36797	-0.12047
0.20901	-0.087507	0.57251	0.36597	0.90015	0.21103	0.018676	0.36584	0.27515	0.20605	-0.53494	-0.98735	-0.11495	0.32654	-0.48792	0.75674	0.83119
-0.5807	-0.081501	0.60077	-0.3024	0.31638	-0.83994	0.10004	0.78141	0.24612	-0.22042	0.03974	0.29027	-0.28667	0.30981	-0.076813	-0.0085411	-0.046579
-0.57414	0.14703	0.49454	-0.17398	-0.040409	0.51581	0.038614	0.2124	-0.13945	-0.28642	0.61427	0.090869	0.43553	0.80689	-0.66305	0.1217	-0.56755
-0.72716	0.030219	0.92389	-0.020813	-0.049668	-0.45563	-0.26179	0.43833	-0.46368	0.58822	0.19892	0.040893	0.12642	0.91463	-0.50472	0.17329	-0.28817
-0.63395	0.28143	-0.46464	0.43656	0.97526	0.36336	0.45322	0.62886	-0.43903	-0.63796	-0.30514	0.5419	0.24523	-0.07728	-0.4749	0.37983	-0.28436
-0.65259	-0.1334	0.1648	-0.053646	0.72991	-0.31794	-0.55345	0.64739	0.31368	-0.12421	0.94325	0.30173	-0.26728	0.35312	-0.48704	-0.95646	-0.31414
0.20215	0.021571	0.86648	0.7065	0.88676	0.62551	0.56354	0.17658	-0.266	-0.95435	-0.35317	-0.64807	-0.45008	-0.19053	-0.76402	-0.28585	0.6457
-0.27574	0.15034	0.77139	0.50826	-0.11351	0.56708	0.082859	0.67896	0.23823	-0.53838	0.27212	0.089056	0.16564	0.18027	-0.099541	0.55508	-0.28997
-0.95435	0.050165	0.54062	0.70547	0.0029617	-0.21365	0.0082662	0.49757	0.38627	-0.028292	0.52982	0.45137	0.095065	-0.057798	-0.59032	-0.1741	-0.14099
-0.53609	0.11417	0.42966	0.69216	0.51726	0.63898	-0.39988	0.17001	-0.61664	-0.79171	-0.8007	-0.18357	0.16218	0.54158	-0.12523	0.28297	-0.5693
-0.83998	-0.21701	0.21937	-0.53055	0.58718	-0.016527	-0.61352	0.34378	-0.82203	-0.80027	-0.77153	0.29284	0.10709	-0.079833	-0.9058	-0.016669	0.13215
-0.88702	0.30712	0.37535	-0.27094	-0.50242	0.013647	-0.48239	0.099958	-0.14242	-0.46229	0.057937	0.86624	0.099847	-0.36522	-0.97187	0.44348	0.72192
-0.11179	0.2021	0.88894	0.78028	0.094379	0.085345	-0.41189	0.78362	0.81973	-0.62114	0.30337	-0.013412	-0.21671	0.028398	0.015572	0.86649	0.6175
0.028742	-0.03643	0.74627	-0.68299	0.76854	-0.75805	0.027974	0.10465	-0.41454	-0.3505	-0.15996	0.70996	-0.15165	0.49098	-0.30594	-0.01404	-0.020166
-0.93438	-0.1754	0.34005	-0.1022	0.082402	0.072149	-0.69904	0.2053	0.003162	-0.0045557	0.10898	-0.73837	0.22979	0.30414	-0.92484	0.94603	0.65993
-0.72573	0.19864	0.89487	0.13909	-0.49795	0.86929	0.054771	0.31255	-0.85689	-0.11337	0.27474	-0.13624	0.24975	-0.2876	-0.64282	0.11457	-0.082345
-0.7555	0.1708	0.37876	0.36559	0.29344	0.42514	0.78172	0.31079	-0.77686	-0.66316	-0.2334	-0.49893	0.38133	-0.022872	-0.10601	0.73675	-0.14511
-0.046847	-0.01119	0.16182	0.42651	0.9646	0.11856	-0.67813	0.69304	0.55724	-0.50888	-0.54045	0.46281	0.047976	0.0081607	-0.73433	0.72106	0.62388
-0.045657	0.062605	0.8012	0.82723	0.080202	0.81575	-0.76621	0.8566	0.41807	-0.48399	0.61109	-0.040336	-0.69128	0.16376	0.82186	0.45118	0.37956
-0.6205	0.12705	0.71633	0.62699	-0.075898	-0.13274	-0.28799	0.34622	0.93824	-0.50513	-0.15289	0.93994	0.052952	0.22182	-0.74036	-0.63087	-0.53848
-0.8009	0.049333	0.37039	-0.88541	-0.12033	0.1272	-0.61498	0.83244	-0.66364	-0.65878	-0.38229	-0.28908	0.016864	0.17911	0.052743	0.4026	0.035587
-0.11274	-0.010504	0.76287	-0.43874	0.47871	-0.98765	0.65518	-0.28109	0.47175	-0.45729	-0.058009	0.32344	-0.58026	0.84399	0.40501	-0.40384	-0.077399
-0.67269	-0.076203	0.2793	-0.23992	-4.5075e-06	-0.62567	-0.72103	0.76351	0.73269	0.17803	-0.25261	-0.13607	-0.50941	0.19327	0.10551	-0.60257	-0.20723
