# Supplementary material for: Distinct cellular states determine calcium signaling response
Source: Mol Syst Biol. 2016 Dec 15;12(12):894. doi: 10.15252/msb.20167137 (PMC5199124; doi:10.15252/msb.20167137)
Supplement: Supplementary file 6 — Source Data for Figure 3 [file MSB-12-894-s005.zip › parameterDistributionGroup/parameterDistribution204.csv]

-0.41364	0.17164	0.32486	0.033555	0.56494	-0.021644	-0.36068	0.023414	-0.23702	-0.66216	-0.20858	-0.21566	0.36902	0.31809	-0.70804	0.2338	-0.10256
-0.98392	-0.028208	0.056319	0.27167	-0.049847	0.018474	0.95985	0.60593	0.34074	-0.26248	-0.46267	-0.20022	-0.064255	0.093449	-0.19851	0.021341	-0.21717
-0.76727	-0.035365	-0.22023	-0.16624	0.74686	-0.68721	-0.73558	0.78466	0.029918	-0.2557	0.24022	0.10202	0.32482	-0.92642	-0.91444	0.63815	0.45251
0.060611	0.23056	0.83549	0.39058	-0.20976	0.10835	-0.18542	-0.057084	0.72356	-0.82944	0.053037	0.39014	-0.034207	0.74157	-0.45044	-0.32635	-0.49178
-0.21192	0.12583	0.5412	0.73133	0.22947	0.56025	-0.39359	-0.20878	0.25948	-0.5296	0.82762	-0.45272	0.3984	0.34354	-0.58784	0.46218	-0.1629
-0.8362	-0.10128	-0.42622	0.62733	0.59299	0.50316	0.68164	0.53803	0.26164	-0.89521	-0.11869	-0.17144	-0.6632	-0.31581	0.35511	0.7047	0.98813
-0.59555	0.053198	0.18205	-0.10174	0.95608	-0.58416	0.16794	0.38397	-0.69202	-0.67722	0.098557	-0.61268	-0.40093	0.12794	-0.40032	-0.92716	-0.53182
-0.62201	-0.12074	-0.30014	0.44794	0.97034	0.21535	0.5368	0.94022	0.27113	-0.18647	-0.49187	-0.53577	0.30417	-0.20326	-0.4989	0.81846	0.44474
-0.20474	0.056754	0.877	0.38546	-0.14068	0.56457	-0.58106	0.47547	-0.32306	0.45155	0.78656	0.053637	0.49446	-0.092382	-0.70857	0.63381	0.098645
-0.65833	0.1513	-0.1188	0.21336	0.62508	-0.59595	0.44885	-0.22741	0.42974	-0.81677	-0.0056445	-0.0010362	0.052106	0.90194	-0.38796	0.32303	-0.21067
-0.55931	-0.03944	0.5271	0.23022	0.34334	0.2048	0.26377	0.77786	-0.42607	-0.52547	-0.30177	0.42212	0.58755	-0.43735	-0.66331	0.48115	-0.42824
-0.81716	0.14578	-0.50368	0.28425	0.75659	-0.67718	0.29118	-0.41866	0.75631	-0.39786	-0.30017	-0.26093	-0.45699	0.45809	-0.67262	-0.737	0.0073682
-0.33618	0.14079	-0.24451	-0.28021	0.52084	0.19983	-0.82294	0.63088	0.076292	-0.32479	0.87034	0.21304	0.26268	-0.40039	-0.75284	0.1844	0.2266
-0.62568	-0.085799	0.25436	0.16603	0.62471	0.21944	-0.69095	0.61865	-0.7113	-0.53173	0.31109	-0.82036	-0.18975	-0.58869	-0.43774	0.41766	0.70989
-0.5081	-0.038313	0.15458	0.72978	0.34342	0.6917	-0.7373	0.781	0.78543	-0.63064	0.30362	0.47895	-0.22552	0.026767	-0.65944	-0.80521	-0.13573
-0.95668	0.1421	0.040789	-0.43538	-0.19165	0.54501	0.51901	0.43482	-0.74726	0.14467	0.053818	0.64575	-0.23385	0.6662	-0.11405	-0.72928	-0.64062
0.043716	0.18101	0.41567	0.37942	0.61595	0.76828	-0.18947	0.24231	-0.69194	-0.72744	0.16366	-0.40108	-0.51475	0.16639	0.58018	-0.64451	-0.57996
-0.59427	-0.023183	0.95537	-0.99528	-0.27592	-0.35088	0.66934	0.1963	-0.58521	-0.038566	-0.65077	0.31336	0.38468	0.51863	-0.64081	-0.27227	-0.57849
-0.32778	0.078869	0.35286	0.9077	0.48048	0.83082	0.19492	0.20998	0.21008	-0.071868	-0.72645	-0.83345	0.22141	0.72191	-0.799	-0.37022	-0.41139
-0.47541	0.25005	0.078571	-0.52301	0.43237	-0.29675	0.095501	-0.33381	-0.72761	-0.16612	-0.57839	0.061721	-0.30344	0.26477	-0.43076	-0.84325	-0.27857
-0.83248	0.13507	-0.27513	-0.019438	0.21162	0.027091	-0.082718	-0.17905	-0.024663	0.046104	0.55738	-0.017088	-0.4783	-0.35736	-0.62902	-0.87516	0.32811
-0.93679	0.056671	-0.29026	-0.45371	0.18689	0.12412	-0.4276	0.65056	0.07285	0.13593	-0.76333	0.71783	0.29784	0.75434	-0.35951	0.73704	-0.0096642
-0.067725	0.19903	0.22732	-0.20397	0.48056	-0.44623	-0.59243	0.28018	0.54496	-0.61407	-0.73463	-0.32126	-0.065112	0.16368	-0.52692	-0.24441	-0.23001
0.12408	-0.14859	0.97982	-0.80807	0.41139	0.106	0.77285	0.7614	-0.19511	-0.56836	0.22917	0.053571	0.49278	0.64137	-0.99167	0.12244	-0.35995
0.69088	0.22282	0.66501	-0.31638	0.83489	0.97903	-0.10022	0.32743	-0.63652	-0.62793	0.10032	0.11633	0.56741	0.4838	-0.90774	0.73013	0.018111
-0.24919	0.21376	-0.37758	-0.6004	0.92331	-0.71997	-0.64151	0.94491	-0.24414	-0.32809	0.37766	0.59818	0.22857	-0.48425	-0.25633	0.67923	0.19153
-0.75088	-0.12035	0.75708	-0.54214	-0.21314	-0.010413	0.79948	-0.27009	-0.14471	-0.49634	0.26681	-0.4216	0.059179	0.93386	-0.7544	-0.49477	-0.23866
-0.39653	0.13139	-0.058778	0.12205	0.65995	0.10672	0.31185	-0.4389	-0.3166	-0.99175	-0.38824	-0.46684	-0.94331	0.057631	-0.0095264	-0.1442	0.77069
-0.037186	0.22679	0.143	0.95824	0.72875	0.34783	0.13979	0.49095	0.3039	-0.76763	0.38432	0.15071	0.078401	-0.299	-0.7505	0.32372	0.17925
-0.941	-0.12111	0.3899	0.027612	-0.11477	0.36619	0.67247	0.32021	0.27	-0.44836	-0.034661	0.13737	0.052561	0.73236	-0.71742	0.53741	0.5775
-0.29889	-0.083155	0.58007	0.038338	0.57473	0.95416	0.83949	0.050443	-0.79508	-0.87726	-0.44054	-0.84036	-0.064661	0.51028	-0.78308	0.39728	0.77025
-0.071361	0.32526	-0.047898	-0.58804	0.58949	0.16313	0.4761	0.034899	-0.80203	0.11944	0.28678	-0.081747	0.54082	0.6463	-0.68418	0.33336	-0.43973
-0.43309	0.44487	-0.349	0.12142	0.81988	-0.47155	-0.69021	0.11513	-0.062464	-0.58253	0.071176	-0.44819	0.17935	-0.4639	-0.58313	-0.0038176	-0.066481
-0.44669	0.37219	-0.18569	0.73953	0.95665	0.37455	0.38725	-0.20861	-0.97192	-0.52027	-0.12902	-0.61932	0.082619	0.65868	-0.51268	-0.18754	-0.47896
-0.96137	0.04596	-0.34739	-0.83646	0.56253	-0.15083	0.16291	0.24708	-0.38568	-0.34176	0.31126	-0.049799	0.26986	0.94309	-0.62219	0.51601	-0.084405
-0.16368	0.3344	-0.035063	0.4508	0.93188	0.75354	0.051374	0.11629	-0.67807	-0.72594	0.73508	-0.30391	0.38667	-0.18598	-0.54432	0.68217	0.19763
-0.3513	0.045101	0.31696	0.96958	0.96081	-0.838	-0.33248	0.35536	0.83695	-0.81332	0.46196	-0.36285	0.0093813	0.027266	-0.52406	-0.18468	-0.33694
-0.34125	-0.063754	0.7329	-0.90021	-0.11937	0.27153	0.46239	0.66508	-0.71435	-0.98698	-0.84642	-0.3427	-0.20718	0.49153	0.12446	-0.0061734	-0.21483
-0.0075529	0.20481	0.14676	0.092501	0.42119	-0.43518	0.7902	0.27884	0.69636	0.21103	0.10122	-0.17021	-0.21135	-0.070416	-0.37625	0.048778	0.42274
-0.74649	0.15445	-0.52281	0.31339	0.9318	0.29757	0.64612	0.53896	-0.10478	-0.84685	0.05923	0.22435	0.4935	0.19084	-0.06834	0.63307	-0.3633
-0.51981	0.0076535	0.9359	0.18759	-0.23799	0.46764	0.25712	0.5224	0.099003	-0.70281	-0.48985	-0.44839	0.66494	0.28514	-0.63739	0.85897	-0.052726
-0.48895	0.043209	0.10292	0.083382	0.81955	-0.51867	0.86978	0.72854	0.078367	-0.28354	-0.67213	0.60969	0.55562	0.21241	-0.56671	0.36778	-0.64811
-0.041425	0.15687	0.74944	0.46932	-0.0013701	0.42185	0.3926	-0.068286	0.17053	-0.95142	0.53127	0.060521	-0.28606	0.38266	0.031614	-0.35494	-0.22709
-0.80404	0.10731	-0.34808	0.50775	0.86939	-0.2823	0.78339	0.31396	0.14103	-0.60951	0.72855	-0.67112	-0.31217	0.44398	0.9473	0.28081	-0.21949
-0.40902	0.23808	0.82851	-0.3393	-0.33771	-0.86024	0.97629	0.24664	0.18791	-0.26352	0.48703	0.029828	-0.39808	0.79399	0.67904	0.4184	-0.23962
-0.25342	0.14883	0.77429	0.35408	0.17911	-0.34363	-0.3973	0.75208	-0.21165	-0.81872	-0.5107	0.41464	-0.30157	-0.44599	0.39794	-0.25117	-0.19986
-0.2213	0.11742	0.37448	-0.030432	0.79601	-0.70744	-0.41109	0.72395	0.20096	-0.5411	0.014617	-0.48312	0.59417	-0.25967	-0.75442	0.44965	-0.25854
-0.75442	0.13872	0.17855	-0.67818	0.085059	-0.19487	0.12133	0.18786	-0.77665	-0.013935	0.4328	0.41897	-0.21679	0.96518	-0.16519	-0.29559	-0.54251
-0.30662	-0.1163	0.48688	0.9629	0.64274	-0.43794	-0.091317	0.49382	0.96115	-0.71206	0.99645	0.46628	-0.45209	0.063435	0.54754	0.90541	0.75381
-0.39967	-0.16498	0.90585	0.05126	-0.05948	-0.24104	0.056007	0.72601	0.86209	-0.49837	-0.58345	0.39202	0.71915	0.27874	-0.9394	0.74374	-0.25099
-0.16112	0.23529	0.20197	-0.48364	0.61107	-0.14976	-0.45173	0.32483	-0.18135	-0.63214	-0.82894	-0.82175	0.11016	0.43831	-0.45	-0.33799	-0.51643
-0.55302	0.090042	0.60254	-0.38547	-0.040201	-0.26899	-0.6492	0.79021	-0.41424	-0.087887	-0.10936	0.0068864	-0.15839	-0.088886	-0.30342	-0.9866	-0.53661
-0.36376	-0.12556	0.56998	0.82741	0.51875	0.055805	-0.18782	0.47191	0.75258	-0.35702	-0.56426	0.097356	-0.17644	0.80313	-0.35248	-0.9364	-0.70314
-0.90894	-0.021571	-0.30374	0.33116	0.8937	-0.3844	0.43567	-0.29074	-0.05004	-0.80661	-0.34991	0.06788	-0.56472	0.39717	0.072084	-0.90164	-0.40213
0.0047764	0.14825	0.97899	-0.21556	0.07436	0.33885	0.78327	0.020205	-0.95378	0.31393	0.2323	0.50851	-0.051813	0.07344	-0.90622	-0.77423	-0.22827
-0.9644	-0.023451	0.38074	0.03268	0.091936	0.54936	-0.26672	0.15956	-0.66021	-0.31074	-0.26333	-0.30722	0.40491	0.26097	-0.67065	0.64875	0.10667
0.11819	0.19605	0.77151	0.49245	0.67929	0.0092371	-0.83208	0.44083	-0.35379	-0.37059	-0.32138	-0.60266	0.30979	-0.37047	-0.91727	-0.338	-0.55987
-0.36551	-0.028395	0.409	0.69458	0.72599	-0.23737	0.69266	0.55769	0.61886	0.12897	0.7374	0.74974	0.72129	0.81665	-0.77465	0.4347	-0.65947
-0.97933	0.09071	0.49259	-0.26961	-0.039014	-0.53215	0.99669	0.8609	-0.16653	-0.40047	0.38405	0.72758	-0.0062639	0.069746	-0.2108	-0.56463	-0.52392
-0.29508	0.13339	0.44788	-0.80469	0.25356	0.28378	0.74531	0.52205	-0.52905	-0.25942	0.71817	-0.15909	0.2671	0.33208	-0.77727	-0.21738	-0.4098
-0.32651	0.19177	-0.2647	0.54577	0.936	0.54973	0.19726	0.52216	0.12324	-0.94595	0.79085	-0.6212	-0.050178	-0.036378	-0.23329	0.99255	0.89961
-0.26194	0.15574	0.18097	0.29427	0.77169	0.36528	0.58504	-0.47061	-0.61089	-0.35382	-0.43997	-0.22605	-0.40909	0.63807	-0.27767	0.107	0.62992
-0.22633	0.017034	0.61916	0.31857	0.3851	-0.019106	0.72287	0.19804	0.11919	-0.71366	-0.73735	0.12953	-0.023591	0.30646	-0.29577	0.47902	0.17976
-0.55148	-0.0091735	0.19767	0.88465	0.56402	0.88076	-0.48911	0.0098794	-0.0080998	-0.79343	-0.13929	-0.43082	0.047105	0.24302	-0.4153	-0.051001	-0.0030025
-0.35991	0.025925	0.47916	-0.36813	0.060563	0.45353	0.32696	0.41792	-0.065709	-0.51742	-0.57582	-0.45873	-0.055181	0.21291	-0.83305	0.15644	0.51253
-0.4616	0.036859	-0.54663	0.84278	0.94657	0.20239	-0.28368	0.44557	0.60795	-0.91828	-0.54349	0.94152	-0.72106	-0.79285	0.021438	-0.21508	0.4753
-0.26164	0.22721	0.097634	-0.60497	0.25645	0.74938	-0.051158	0.07291	-0.74088	0.05487	0.2745	-0.62758	-0.39945	0.77347	0.016993	-0.54734	-0.20525
-0.56793	-0.07028	0.80089	0.39079	-0.036358	-0.012212	-0.49729	0.42867	0.74659	-0.40077	0.12796	0.22672	0.41959	0.76231	-0.7284	0.9287	0.153
-0.18047	0.18518	0.73649	0.88119	0.57413	0.87754	0.52523	0.64248	-0.93276	-0.75891	0.15603	-0.64353	0.33201	-0.39494	-0.39685	0.0011434	-0.36521
-0.73402	-0.013945	0.89575	0.20832	-0.6205	0.14808	0.59525	0.40622	0.88848	-0.62858	-0.34379	-0.56668	0.37674	0.30151	-0.83423	0.14274	-0.067257
-0.3668	-0.029201	0.68352	0.56123	0.10553	0.38394	0.43914	0.23324	0.043344	-0.11734	0.28573	-0.11847	-0.17117	-0.23292	-0.62629	-0.59286	-0.076102
-0.27116	0.12861	0.22172	-0.44238	0.41661	0.99957	0.29713	0.23876	-0.88837	-0.75353	0.50218	0.23285	0.033912	-0.20304	-0.9815	-0.19882	0.22881
-0.31011	0.27167	0.74619	0.24414	-0.23281	0.8087	-0.30174	0.28298	-0.36668	-0.0079896	-0.1631	0.82023	0.28483	0.83223	-0.17041	0.17627	-0.4669
0.48469	0.25267	0.97806	-0.95029	0.79224	-0.49602	-0.34875	0.016105	-0.9817	-0.7213	-0.31775	0.35163	0.5168	0.4254	-0.52787	0.44449	-0.39005
0.52577	0.2236	0.53386	-0.32581	0.57819	0.95733	-0.32213	-0.16926	-0.56569	-0.66384	-0.012828	-0.43134	0.11098	0.55167	-0.61647	-0.73412	-0.4981
0.52145	0.061063	0.56541	-0.29149	0.82294	-0.03971	0.056365	0.76535	0.56377	-0.93134	0.35667	-0.60842	0.4058	0.64228	-0.2954	0.94436	-0.045925
-0.44211	0.22417	-0.11195	0.25898	0.11314	0.35502	0.41949	0.33148	0.81476	-0.85804	0.48011	0.12531	-0.45031	0.18874	-0.30084	-0.95507	-0.10446
0.66012	0.087276	0.89174	0.42236	0.86992	-0.49546	-0.78462	0.5945	0.96332	-0.2593	-0.4879	-0.21778	0.20655	0.32207	-0.55049	0.51075	-0.13518
-0.6225	0.095208	-0.012362	-0.45154	0.63782	-0.50325	0.85175	-0.46973	-0.3828	-0.20233	-0.59767	-0.23404	-0.50701	0.45944	-0.30708	-0.71375	0.14662
-0.34249	0.28083	-0.40611	0.83727	0.70218	0.81033	-0.99214	0.76785	0.21132	-0.99948	0.11385	-0.92035	0.028201	-0.50513	-0.50011	-0.085221	-0.036514
-0.8142	0.098784	0.22876	0.75732	0.52583	-0.40768	0.83905	-0.5061	0.099114	-0.42422	-0.029907	-0.051819	-0.46806	-0.056913	-0.67647	-0.44065	0.69626
-0.2615	0.38014	-0.23658	-0.47352	0.75945	-0.16123	0.71823	-0.35765	-0.42375	-0.20554	0.57139	0.13553	-0.12774	0.64394	-0.049932	0.66968	0.71449
-0.6936	0.21689	-0.47834	-0.33702	0.6696	0.53676	0.57519	0.27037	-0.94114	-0.29595	-0.75235	-0.15436	-0.42662	0.19311	0.54565	0.58284	0.57525
-0.34287	0.2163	0.67073	-0.67079	-0.36915	-0.068862	-0.34224	0.53807	0.18846	-0.97546	0.65921	-0.13377	-0.31973	0.84087	0.13007	0.11201	-0.081654
-0.15459	0.13844	0.051691	-0.087459	0.93309	-0.59283	0.28596	-0.24663	0.51622	-0.89004	-0.032482	0.29594	-0.17865	0.76565	-0.010249	-0.064883	-0.094144
-0.94447	-0.019764	-0.29126	-0.18217	0.65324	-0.27333	0.19538	0.72682	-0.14904	0.11126	-0.79469	-0.10556	0.31055	0.54525	-0.80467	-0.32119	-0.72065
-0.54233	0.029749	0.60316	0.53382	0.11319	0.23456	0.90717	-0.042001	0.17213	-0.75261	-0.39682	-0.51957	0.24893	0.51368	-0.20893	0.42284	0.0036328
-0.34493	0.060593	0.41406	-0.090536	0.32059	-0.74356	0.1759	0.55025	0.47779	0.052222	-0.46233	0.68516	-0.023231	0.12309	-0.58214	-0.13695	-0.17498
-0.698	-0.008566	0.98824	-0.51244	-0.41365	-0.53619	0.72347	0.22994	-0.39568	-0.68816	-0.96563	0.54605	-0.21788	0.19452	-0.15796	-0.56723	-0.46728
-0.81809	0.01454	0.42144	-0.22362	-0.12646	0.59362	0.63184	0.26669	-0.16742	-0.64378	-0.18234	0.34279	0.13595	0.41935	-0.67331	0.23987	0.43954
-0.27212	0.53873	-0.56612	0.89969	0.89131	0.28472	-0.49549	0.12446	0.34856	-0.4755	-0.71039	-0.87049	0.86261	0.57974	-0.56272	0.75532	-0.65864
-0.20477	0.10801	0.40696	0.42728	-0.14948	0.60076	0.74367	-0.16858	0.87024	-0.63593	-0.61412	-0.10572	-0.46171	0.56646	-0.51606	-0.71162	0.3849
-0.39094	0.26316	-0.64487	-0.78472	0.90127	-0.86289	0.051771	0.076488	0.27712	-0.79714	0.3344	0.15566	0.19265	-0.27067	-0.93304	0.050812	0.15388
0.22253	0.19689	0.80868	0.28803	0.36844	0.5167	0.47217	-0.22674	-0.19909	-0.28506	0.063273	0.16596	-0.11712	0.94761	-0.1093	-0.086518	-0.11123
-0.46594	0.07635	0.32136	-0.20385	0.64376	-0.34799	0.27648	-0.21629	-0.29481	-0.4225	0.41004	-0.041167	0.11466	0.36857	-0.49305	-0.18268	-0.0061671
-0.58519	0.056639	0.44798	-0.26821	-0.31366	-0.23896	0.19738	0.80014	0.61453	-0.74468	0.29563	0.36288	-0.086036	0.71418	-0.0345	0.13824	-0.27656
-0.59419	0.057197	-0.10059	-0.78954	0.55977	-0.99359	0.22019	0.021961	0.55537	-0.86764	-0.92372	-0.38695	0.056358	0.86276	-0.41237	0.77455	0.49277
-0.24847	0.00011403	0.75831	-0.65766	0.10057	-0.94412	-0.61593	0.28096	0.60097	-0.78856	-0.13541	0.070569	-0.29763	0.23646	-0.22029	-0.24656	0.0093388
0.29344	0.077577	0.6231	-0.041478	0.77244	0.029463	-0.18459	0.32427	-0.14207	-0.56113	-0.71389	-0.75712	-0.01521	0.55463	-0.098935	0.32984	-0.19203
0.024108	0.22445	0.69025	0.59711	0.52987	0.66227	0.21581	0.42659	-0.26512	-0.018182	0.47791	-0.61586	0.55291	0.99501	-0.33089	0.16105	-0.7551
0.18459	0.084397	0.27117	-0.80162	0.60443	0.0042139	0.23736	-0.040522	0.15621	-0.69561	-0.77975	-0.60173	-0.060648	0.59652	-0.88151	-0.077427	0.37454
-0.93244	0.14096	0.508	0.22801	-0.22906	0.23827	0.82428	-0.62844	-0.19483	-0.0048182	0.43054	0.92398	-0.42199	0.86453	-0.7476	-0.69795	0.46205
-0.086827	-0.07754	0.51833	0.18189	0.93499	0.2109	0.31555	0.071522	-0.59218	-0.56889	0.21529	-0.47606	-0.1584	-0.46945	-0.90366	-0.39104	0.27122
0.16448	0.14263	0.366	-0.48428	0.99538	-0.6318	-0.05853	0.087672	-0.28431	-0.56093	-0.7291	-0.26185	-0.2585	-0.7495	-0.83484	-0.78663	0.24475
-0.96246	-0.14602	0.71494	0.4709	0.11744	0.13021	-0.35587	0.62937	-0.82918	-0.0081466	-0.2045	-0.16573	0.052298	-0.4739	-0.89854	0.34948	0.54125
-0.76379	-0.20146	0.26052	0.85546	0.40388	0.6496	-0.25545	0.84318	0.20818	-0.26774	-0.78993	0.49733	0.56405	0.34148	-0.57347	0.71746	-0.39391
-0.80169	0.16907	0.19595	-0.496	-0.018168	0.37596	0.1887	-0.20538	-0.96678	-0.75149	0.4699	-0.73229	0.31978	-0.14887	-0.73858	0.40076	0.22745
-0.49476	-0.10826	0.66961	0.38982	0.0586	0.48409	0.25277	0.51966	0.32591	-0.10109	-0.0051607	0.067638	0.1283	0.70561	-0.5954	0.34068	0.0188
-0.45717	-0.093045	0.40072	-0.84966	0.3318	-0.92458	-0.57533	-0.02768	0.20075	-0.12349	-0.56708	0.40549	-0.46815	0.61443	0.00050541	-0.31	-0.017119
-0.47215	0.18534	0.70728	0.31111	0.2121	-0.045021	0.15507	-0.28125	-0.81205	-0.48673	-0.3541	-0.40569	0.28388	-0.1453	-0.83948	0.75556	0.71855
-0.33179	0.14589	0.42797	0.81224	0.51169	-0.41216	0.41599	-0.42801	0.68514	-0.52673	-0.65255	0.56022	0.062359	0.76482	-0.31777	0.66585	0.33615
-0.46921	-0.081221	0.4064	-0.079939	0.35297	0.4454	0.44026	0.075225	-0.30429	-0.4562	0.10392	0.35966	-0.030477	0.8445	-0.50319	0.15736	0.038393
-0.15935	-0.066409	0.62675	0.3739	0.53138	-0.6323	-0.17954	0.60699	0.79408	-0.47271	0.50976	0.1866	0.38042	-0.36961	-0.8334	0.31052	-0.10953
-0.27609	0.18294	0.87389	0.20164	-0.38398	0.37386	0.091061	0.39899	-0.060193	-0.66487	-0.33067	-0.26532	0.19936	-0.24557	-0.17681	0.71957	0.29762
0.058852	0.36724	0.62368	-0.346	0.18393	0.40481	0.77868	-0.063505	-0.98125	-0.21676	-0.45257	0.49453	0.58595	0.25325	-0.6893	0.18644	-0.48793
-0.8347	0.32301	-0.087999	0.046499	-0.026223	0.90159	0.69505	0.010981	-0.49435	-0.74399	0.74336	0.41254	0.42388	0.54836	-0.52891	0.82666	0.090262
-0.024908	-0.059613	0.31967	-0.012144	0.83942	-0.1963	0.30285	-0.0035781	0.26915	-0.94868	0.025927	-0.047752	0.0096482	-0.084156	-0.72091	0.12412	0.43835
-0.21984	0.054455	0.53939	6.8437e-05	0.31203	-0.18894	-0.47441	0.75738	0.18575	-0.64306	-0.43833	0.47866	0.7974	-0.39464	-0.88786	0.86289	-0.26131
-0.27234	-0.075983	0.85616	0.55491	0.054937	-0.45961	-0.28472	0.34385	0.87918	-0.58868	-0.70828	0.39153	-0.12682	-0.33928	-0.61217	-0.20235	0.060188
-0.81199	-0.14077	0.6571	-0.45079	0.11494	-0.16296	-0.038101	0.24865	-0.54576	0.25813	-0.33969	-0.095026	0.40492	0.68373	-0.91773	0.27083	-0.11833
