# Supplementary material for: Distinct cellular states determine calcium signaling response
Source: Mol Syst Biol. 2016 Dec 15;12(12):894. doi: 10.15252/msb.20167137 (PMC5199124; doi:10.15252/msb.20167137)
Supplement: Supplementary file 6 — Source Data for Figure 3 [file MSB-12-894-s005.zip › parameterDistributionGroup/parameterDistribution205.csv]

-0.94372	0.19359	-0.06688	0.60907	0.077589	0.55972	-0.73486	0.4221	-0.61794	-0.47856	0.50625	0.79013	-0.51395	-0.46226	0.074891	-0.40821	-0.086201
-0.52061	0.086802	0.075931	-0.60455	0.43452	-0.72574	0.80945	0.69934	-0.12645	-0.37501	0.14	0.53989	-0.1299	-0.52002	-0.54123	-0.22406	0.025968
-0.91131	-0.19719	0.33295	0.64123	0.48926	0.59837	0.70899	0.42256	-0.59974	-0.18985	-0.23695	0.006003	0.046851	0.40415	-0.58399	0.68852	0.57637
-0.56829	-0.031637	0.58613	-0.10371	0.013932	0.28787	0.37529	0.25053	-0.53867	-0.54345	0.52483	0.86793	-0.63692	-0.29761	0.057385	-0.9451	-0.31072
0.29149	0.072021	0.73889	0.4949	0.9647	0.93644	0.58834	0.41289	-0.89195	-0.79223	0.92705	-0.83943	-0.37617	0.27912	-0.29621	-0.87068	-0.46592
-0.92997	0.089355	-0.2054	-0.30324	0.019971	-0.71927	0.88058	0.29788	0.92735	-0.77271	-0.61188	0.46154	-0.24254	0.51729	0.063216	0.81722	0.62655
-0.11161	-0.050776	0.75058	0.026513	0.67487	-0.6144	0.9874	0.65154	-0.37442	-0.39889	0.027515	0.95806	-0.70777	-0.2073	0.52536	-0.87207	-0.51096
-0.29782	-0.064372	0.45864	0.54936	0.78653	-0.57162	-0.20951	-0.089866	0.57343	-0.52052	-0.21975	0.13372	-0.63298	0.11913	-0.1459	-0.69614	-0.09619
-0.66492	-0.010402	0.2281	0.14441	0.56504	-0.90928	0.5409	-0.11564	0.9308	-0.60103	-0.14993	0.66722	-0.2286	0.98092	0.092971	-0.020173	0.10927
-0.89374	0.12906	0.67585	0.60609	-0.4882	0.33708	-0.23016	0.058731	0.27555	-0.36692	-0.73611	-0.2181	0.2588	0.8968	-0.77919	-0.17981	-0.5205
-0.75518	-0.3755	0.8924	0.74663	-0.17474	0.45156	-0.57321	0.43571	0.14992	-0.41799	-0.35212	-0.71178	-0.47655	0.73921	0.79602	0.957	0.60754
-0.41473	0.00039207	0.69344	0.11903	0.64972	-0.1672	-0.576	0.16566	-0.77007	-0.33335	-0.58124	0.36287	0.15719	0.55308	-0.14897	0.92895	0.23036
-0.73598	-0.22634	0.50391	-0.58859	-0.030579	-0.34839	0.074733	0.55678	0.38787	-0.11446	-0.35504	-0.27052	0.3878	0.98399	-0.64223	0.74925	0.087757
-0.087966	-0.055754	0.49369	-0.15151	0.52306	-0.23139	0.094258	-0.4033	0.13915	-0.6514	-0.3418	0.4575	-0.94485	0.54338	0.32961	0.047869	0.71935
-0.57221	-0.24764	0.799	0.53023	0.022732	0.52162	-0.0489	0.4774	0.061312	-0.030853	-0.46314	0.35729	0.3523	0.79081	-0.54051	0.59564	-0.29331
-0.18331	-0.18303	0.59123	0.53955	0.41165	0.12462	-0.67609	0.15978	0.91097	-0.6603	0.46563	-0.86038	-0.28432	0.44947	-0.64954	-0.32943	0.15215
0.15764	-0.00090279	0.44512	-0.21097	0.65796	0.52535	0.019329	0.91689	-0.49146	-0.54753	0.26861	0.57496	0.2403	0.10445	-0.11278	0.77281	0.063586
-0.58713	-0.1479	-0.28354	-0.15237	0.99055	-0.2259	0.78304	0.23147	-0.054205	-0.059092	0.56648	0.43192	0.04248	0.13411	-0.80328	0.64547	0.71307
0.16192	-0.16032	0.91442	-0.82591	0.53676	0.012223	0.89234	0.15085	-0.43992	-0.83723	0.27802	-0.22871	-0.48076	0.72751	0.21871	-0.013026	0.33605
-0.71422	-0.34329	0.58724	0.082125	0.22559	-0.075676	0.85513	0.62741	-0.047991	-0.4767	-0.38459	0.69192	-0.46529	0.078671	0.036927	-0.024482	0.2346
-0.92781	-0.0014775	-0.38865	0.61036	0.72758	-0.25687	0.81271	-0.10585	0.30602	-0.85002	0.45135	0.016396	-0.48297	0.52433	0.16641	0.28885	0.2875
-0.7176	-0.027224	0.84062	-0.31506	-0.097266	0.13572	-0.7126	0.47145	-0.67467	-0.7316	-0.61464	-0.046553	0.021124	0.70179	-0.40163	-0.21848	-0.52218
-0.82334	0.097506	0.69368	0.81968	-0.077585	0.39782	-0.43672	-0.1893	-0.39832	-0.28379	-0.22815	0.23822	0.027336	0.075209	-0.82968	0.10734	0.17531
-0.25531	0.090002	-0.031153	-0.98256	0.67284	0.41815	0.36743	-0.042159	-0.88732	-0.30291	0.7639	0.047171	-0.087901	0.46638	-0.96746	-0.45791	-0.17894
-0.46349	0.049347	0.55219	-0.56618	0.39531	-0.71627	0.52042	-0.15866	-0.32258	0.172	-0.18928	0.98629	0.0032927	0.79833	-0.64408	-0.53344	-0.48527
-0.31888	0.25607	-0.68138	0.32114	0.80533	0.010872	0.0026974	-0.068182	0.86526	-0.26363	0.77395	0.37313	-0.58372	0.58743	0.23771	-0.62326	-0.21657
-0.98116	-0.069226	0.25784	-0.23255	-0.27107	-0.14083	0.21835	0.54225	0.3647	-0.90874	-0.33204	-0.73779	-0.67046	-0.019626	-0.0015859	-0.96292	-0.2774
-0.15201	0.23103	0.40706	0.69659	0.55122	0.71693	-0.054192	-0.14158	-0.35164	-0.02932	0.5178	-0.38127	0.21548	0.89673	-0.63394	0.27846	-0.27687
-0.75047	-0.17113	0.6056	-0.60464	0.29667	-0.79361	0.67992	0.95152	-0.95691	-0.87209	-0.23453	0.86469	-0.70431	-0.14713	0.97305	0.90133	0.63233
-0.7702	0.10315	0.2826	0.76881	0.44208	0.12968	-0.72622	0.82749	-0.80872	0.23252	0.0030445	-0.081528	0.33285	0.25037	-0.65295	0.135	-0.61352
-0.37416	0.14593	0.76381	-0.30657	0.38549	-0.41082	0.88977	0.51056	-0.71535	-0.98046	-0.081164	-0.45106	0.021579	0.36046	-0.14365	0.037604	-0.26309
-0.90287	-0.19909	0.73854	0.40668	-0.059028	0.039988	0.34551	0.7331	-0.12373	-0.23501	-0.75477	-0.32625	-0.34713	0.35914	-0.16684	-0.92828	-0.61349
-0.14831	0.13647	0.90703	0.25058	0.19858	0.49435	-0.5944	0.71671	-0.61611	-0.41783	0.12016	0.69702	0.30313	0.9263	0.035007	0.5386	-0.59118
-0.99672	-0.13884	0.058808	0.38478	0.55651	-0.02354	0.28136	0.68617	-0.14835	-0.36188	0.43692	-0.014251	-0.35144	0.3646	-0.059082	-0.50817	-0.41365
-0.45399	-0.047878	0.49515	0.88741	0.69506	0.66891	-0.16236	0.55166	-0.30281	-0.94553	0.49229	-0.33046	0.13422	-0.022079	-0.7546	0.33143	0.10455
0.15561	0.067062	0.45207	0.58269	0.85352	-0.44981	0.34195	0.11651	0.9876	-0.22716	-0.35032	-0.029949	-0.28211	0.72981	0.26486	0.34935	0.05916
-0.1359	0.19607	0.20623	0.06106	0.82384	-0.1589	-0.59314	0.54765	-0.25839	-0.27612	-0.10139	0.47435	0.32869	0.83428	0.0037347	0.68651	-0.4513
-0.7581	0.12586	-0.093194	0.21821	0.23608	0.53419	0.9508	0.26805	-0.17498	-0.26154	-0.42588	0.78818	-0.10897	-0.22475	-0.94356	0.045214	0.4096
-0.07161	0.012258	0.79675	-0.31417	0.85049	-0.78818	-0.37516	0.084799	-0.68299	-0.53967	0.30351	-0.22902	-0.47635	0.69744	0.37466	-0.44697	-0.58572
-0.44654	-0.12893	0.9109	0.4678	-0.026867	0.028162	0.60772	0.26994	0.77748	-0.57621	-0.24484	-0.039164	0.010419	0.7656	-0.4849	0.58514	0.45283
-0.69804	0.0682	0.096455	0.95907	0.91721	0.62041	0.2947	0.08408	-0.46294	-0.5289	-0.46539	-0.18571	0.27012	0.25528	-0.88889	-0.15904	-0.36913
-0.27788	-0.096297	0.99504	0.3364	0.51057	0.17182	0.30038	0.12144	-0.63312	-0.25576	0.089688	0.67984	0.55932	0.67278	-0.88492	0.67424	-0.078908
-0.71594	-0.10822	0.046119	0.8236	0.83151	-0.0073215	0.3628	0.63906	-0.15147	-0.23347	0.15365	-0.23594	-0.17109	0.21779	0.052474	0.22228	-0.23665
-0.40262	0.016552	0.79751	-0.31607	0.16817	-0.22535	0.76934	0.25313	0.10701	-0.87049	0.065381	-0.053567	-0.30733	0.70613	-0.11181	-0.44039	-0.20628
-0.55923	-0.15835	0.18943	-0.026887	0.78613	-0.027656	0.58384	0.16035	0.094423	-0.36273	-0.181	0.72512	0.61378	0.58685	-0.96014	0.73674	-0.027466
-0.20795	0.059745	-0.0004506	0.28231	0.83581	-0.067806	0.49056	0.42602	0.46634	-0.73363	-0.94801	-0.50071	0.060037	0.50305	-0.31506	0.26461	-0.092825
-0.4739	0.27993	-0.066296	0.4989	0.23247	0.29135	0.14472	-0.057383	-0.15821	0.29914	-0.040506	-0.23466	-0.1307	0.09543	-0.82889	0.28132	0.79904
-0.23323	0.20304	0.54707	-0.65648	0.30728	-0.19161	-0.38527	0.026213	-0.87948	-0.98648	0.47784	0.54415	-0.70244	0.52499	0.73809	0.50422	0.41905
-0.57172	0.14764	0.75093	0.59192	-0.35865	0.016959	-0.62009	-0.14257	0.60041	0.076358	0.86653	0.76286	-0.084108	0.94725	-0.11604	-0.2997	-0.35539
-0.87024	0.15173	-0.32709	0.50613	0.42287	0.72169	-0.15757	0.17144	-0.41955	-0.2597	0.77029	-0.073747	-0.45044	0.69113	0.62128	-0.057218	-0.21096
-0.59405	0.029428	0.23214	-0.30852	0.14688	-0.24695	0.9101	0.51286	0.56985	-0.4984	-0.77829	0.65345	-0.17797	0.40297	-0.54175	-0.53406	-0.27484
-0.2012	-0.08506	0.93716	0.5218	0.30868	0.99908	0.45455	0.50942	-0.48452	-0.51239	0.052317	-0.0072796	-0.56373	0.21655	-0.17501	-0.86491	-0.28862
-0.69836	0.31037	-0.15075	0.60467	-0.021382	0.35466	0.58708	-0.093655	0.36113	-0.29308	-0.054738	0.28032	-0.037253	0.55171	-0.041214	0.41675	0.21319
0.020967	0.20203	-0.084709	-0.59898	0.85868	0.1741	0.62636	-0.008558	-0.30977	-0.32277	0.81167	-0.47095	0.18865	0.75901	-0.45179	0.64382	0.3819
-0.56444	0.086199	0.14196	0.46709	0.69504	0.12392	0.42777	0.80288	-0.6557	-0.60481	-0.057652	-0.4517	0.29	-0.22866	-0.33867	0.50478	-0.1968
-0.81179	-0.064375	0.67256	0.3547	-0.47763	0.53995	0.59253	-0.085993	0.22128	-0.77383	-0.38668	0.05679	-0.70341	0.37576	-9.6929e-06	0.18833	0.7004
-0.51669	-0.0040859	0.50076	-0.67318	0.50905	-0.44544	0.76115	0.54041	-0.60891	-0.8089	0.012684	-0.1331	-0.235	0.046479	-0.064858	0.050847	0.16831
0.30843	0.1091	0.89714	0.3931	0.46227	-0.11966	0.94192	-0.1202	0.46591	-0.62079	-0.013121	-0.30279	0.5862	0.50537	-0.64674	0.73866	-0.34195
-0.35394	0.1013	0.80343	-0.36674	-0.12849	0.23931	0.86206	0.18142	-0.43104	0.039683	0.92764	0.0091341	0.34584	0.5241	-0.97483	0.48217	0.039596
-0.68531	0.0058485	-0.14779	0.25281	0.32638	0.75484	0.27729	-0.19126	-0.22966	-0.77021	0.14949	-0.22427	-0.46564	-0.14836	-0.84678	-0.6816	0.29806
-0.80185	0.023375	0.73436	-0.0010062	-0.6291	0.34851	-0.9369	0.69816	0.65807	-0.78253	0.27911	0.89996	0.48417	0.52566	-0.88938	0.47718	0.025741
-0.74742	0.13651	0.87981	-0.017619	-0.30401	-0.86521	-0.31983	0.072151	-0.14811	-0.89906	0.63698	0.18624	-0.15178	0.60984	0.070608	0.06644	-0.44914
-0.34598	0.13007	0.068724	0.24455	0.21925	0.5794	0.62509	0.45606	-0.33554	-0.67867	-0.77246	-0.82877	-0.6191	-0.0053173	0.7822	0.72346	0.59303
-0.60442	-0.10741	0.58618	0.54552	0.35103	-0.64873	-0.11667	0.10877	0.81567	-0.53304	-0.18332	0.21508	-0.28081	-0.40731	-0.70351	-0.66899	0.20268
-0.91449	0.081207	-0.27492	0.21351	0.30058	0.1519	-0.0022903	0.090118	0.16153	-0.16471	-0.46961	-0.9923	0.039984	0.38289	-0.14713	0.77436	0.53767
-0.19118	-0.099495	0.65587	0.15476	0.62239	0.1202	-0.18092	0.36493	-0.35479	-0.23349	-0.43069	0.4041	0.053709	0.35374	-0.21745	0.81016	0.46184
-0.34222	-0.11037	0.67059	-0.32742	0.010799	0.45508	0.24725	-0.47005	-0.32865	-0.7052	0.28819	0.42146	-0.68447	0.99759	-0.098463	-0.19095	0.51126
0.76337	0.16918	0.87636	-0.48397	0.39832	0.19082	-0.41657	0.48076	-0.014788	-0.78141	-0.71538	0.11057	-0.1722	0.3676	-0.2219	0.98065	0.74482
-0.61261	-0.020811	0.88152	-0.26497	0.051667	-0.85951	0.75647	0.1822	0.64242	-0.72886	-0.64741	0.58539	-0.0041886	0.76881	-0.67408	0.29246	0.47157
-0.62709	-0.050828	0.94696	0.066223	-0.194	-0.84021	0.85529	0.60007	0.76166	-0.55132	-0.59345	0.072541	0.22746	0.84097	-0.39315	0.22127	-0.54671
-0.38806	-0.12788	-0.077976	-0.37491	0.93204	-0.18508	0.58869	0.2599	-0.20643	-0.20031	-0.11342	0.36401	-0.75728	-0.3508	0.080499	-0.10493	0.62697
-0.53468	0.15551	0.45446	0.2696	0.097433	-0.0019401	0.18179	0.15915	0.43058	-0.94114	-0.41499	0.5018	0.59988	0.50959	-0.61339	0.32666	-0.64443
-0.49462	0.17866	0.69873	-0.48027	0.027743	-0.40399	-0.28394	0.01598	-0.66826	-0.37798	-0.91577	0.54791	-0.22435	0.26791	0.02237	0.73313	0.61649
0.10912	0.049546	0.6931	-0.6815	0.66241	-0.68342	0.68243	0.044237	-0.34474	-0.4477	0.055303	-0.52947	0.0093698	0.2268	-0.51018	0.21715	0.25942
-0.48258	-0.024701	0.76726	0.98092	0.48788	0.69799	-0.68689	0.018844	-0.4732	-0.69179	-0.81979	-0.12792	0.018956	0.4935	-0.46649	0.48918	0.4417
-0.87469	-0.20109	0.56944	-0.027899	0.21836	-0.89065	0.096084	0.43855	0.35155	-0.71574	0.80984	0.64268	-0.17505	-0.28575	-0.82949	0.23051	0.81982
-0.14696	0.19278	0.013073	0.36389	0.58746	0.57064	0.17688	-0.11162	0.44828	-0.624	0.62288	-0.82191	-0.013403	0.96775	-0.14611	0.89462	0.62186
-0.83977	-0.077353	0.51814	-0.017804	-0.053683	-0.34918	-0.55043	-0.042011	0.24778	-0.3853	0.7471	0.79801	0.060721	0.2183	-0.99983	0.35394	0.46066
-0.36657	0.27442	0.48374	0.50247	0.16111	-0.033602	-0.40376	0.70049	0.0017511	-0.73776	-0.71438	-0.11696	0.38682	-0.3351	-0.33214	0.5882	-0.31348
-0.9167	0.014521	-0.058778	0.86718	0.26412	0.44758	0.66247	0.64084	0.055342	-0.1342	-0.28684	0.066239	0.21435	-0.71608	-0.88713	0.40868	0.43539
0.008204	0.088376	0.68752	-0.47536	0.48133	-0.46829	-0.11837	0.41642	-0.38416	-0.6746	0.42787	-0.080489	0.067746	0.91917	0.0073417	0.17858	-0.61188
-0.70268	-0.042419	-0.12208	-0.024469	0.74425	0.39884	-0.053148	0.11735	-0.95608	-0.53718	-0.83274	0.69623	-0.53737	0.40767	0.17109	-0.42925	-0.34149
-0.89752	0.13224	0.20543	0.0083048	0.36339	-0.76175	-0.29552	0.27505	0.40159	-0.34053	-0.63659	-0.56004	0.23754	0.38597	-0.92431	-0.30267	-0.35683
0.074469	0.12824	0.5774	0.6187	0.72812	0.10069	0.272	0.61017	-0.36558	0.08129	-0.44898	-0.76795	0.23206	0.45659	-0.020154	0.3719	-0.44424
-0.96368	-0.15454	0.15179	-0.20454	0.17396	-0.1135	0.44328	0.32536	0.082742	-0.25814	0.48917	0.49817	-0.26052	0.35631	-0.42033	0.20862	0.41677
-0.080127	0.10734	0.59334	0.88746	0.34714	0.11443	-0.3207	-0.2024	0.43983	-0.69383	-0.32021	0.21864	-0.48015	0.12593	-0.072422	-0.20991	0.32206
-0.2947	0.24262	0.36141	0.11802	0.55102	-0.19655	0.2993	-0.036343	-0.19373	-0.34844	0.7255	-0.69582	0.49549	-0.13825	-0.96305	0.50066	0.0017506
-0.45884	0.15928	0.39636	0.45975	0.65328	0.019536	0.11958	0.10562	-0.65457	-0.69239	-0.2783	0.51594	-0.46891	0.64462	0.74314	0.21153	-0.0066657
-0.5537	0.052157	0.2891	0.15128	0.087154	-0.56382	-0.28567	0.18703	0.95424	-0.92652	0.91241	-0.58873	-0.038969	0.18985	-0.50905	0.98138	0.87541
0.05179	-0.11383	0.97646	0.67772	0.93536	-0.45505	0.010131	0.86004	-0.39255	-0.68113	0.050037	0.43208	-0.24307	-0.038026	0.30686	0.32074	0.02995
0.10443	0.36706	0.016219	0.23847	0.69344	0.58104	-0.63432	0.31127	-0.61401	-0.5729	-0.97822	-0.9655	0.47908	-0.18386	-0.91645	0.53454	-0.28384
-0.094156	0.056399	0.24773	-0.16053	0.79403	0.90542	0.034943	0.17375	-0.79201	-0.61569	-0.73995	0.74598	-0.032425	0.46372	-0.74003	-0.88093	-0.50669
-0.45033	0.057537	0.2894	0.72421	0.59589	0.036709	-0.68817	0.44794	0.13853	-0.43175	-0.42303	0.82348	-0.19739	-0.24771	-0.19075	-0.11782	0.086889
-0.47117	0.27861	0.49524	0.98798	0.11467	0.50488	0.46483	0.34996	-0.20146	-0.1161	-0.67074	-0.57418	-0.23687	0.99453	0.64922	0.71389	-0.17348
-0.61098	-0.046351	0.54407	0.85378	0.12414	0.47857	0.32818	0.10275	0.25364	-0.27541	-0.069668	-0.88107	0.028432	0.11546	-0.97115	0.507	0.58358
-0.94467	0.12185	0.10234	0.37636	0.24151	0.1492	0.65421	0.76364	-0.0231	-0.45687	0.10428	0.16355	-0.0091414	0.65452	0.27698	0.42931	-0.23234
-0.74011	0.11799	0.30345	0.68812	0.29187	0.24376	0.28175	0.18064	0.046147	-0.81762	-0.39223	-0.36619	-0.16456	0.40293	-0.15508	-0.33251	-0.23044
-0.83821	-0.19441	0.08227	0.36817	0.53084	0.081954	-0.63618	0.69173	0.40534	-0.92299	-0.40532	-0.0045157	-0.10649	0.16531	-0.46964	0.22266	0.35775
0.075856	0.12813	0.33611	-0.24176	0.5455	-0.37075	0.6826	0.04268	0.38097	0.10733	0.44948	0.13867	0.20402	0.75233	-0.74797	0.27297	-0.21578
-0.046046	0.082361	0.65762	0.17707	0.39192	-0.67708	-0.33017	0.39234	0.8155	-0.85939	-0.63846	-0.14008	0.062943	0.19858	-0.97042	-0.90039	-0.64618
-0.92129	-0.25997	0.66801	0.98917	0.068959	0.5439	0.8052	0.61108	-0.15086	-0.62774	0.073397	-0.0037736	-0.36008	0.10889	-0.019297	-0.0029997	0.02901
-0.22891	0.15277	0.15692	0.59577	0.57781	0.29041	0.65693	0.20623	-0.026624	-0.17234	0.0067386	0.62714	-0.055625	-0.16778	-0.54993	0.32705	0.33774
-0.033649	-0.057011	0.93163	0.27755	0.75491	-0.36719	-0.15778	0.033935	0.041529	-0.088288	-0.018348	0.55345	0.37453	0.88793	-0.73498	0.2902	-0.14361
-0.48123	-0.061289	0.74728	0.59804	0.27235	0.2578	0.21123	0.302	0.17826	-0.11885	-0.28624	0.62849	0.42663	0.48824	-0.83626	0.43131	0.019004
-0.26752	0.24884	-0.10198	0.07117	0.65761	0.13718	0.5403	0.25494	0.036726	-0.76221	0.95615	0.82189	-0.034061	-0.16323	-0.64932	-0.088708	0.030979
-0.41481	-0.29624	0.4486	0.17143	0.36712	0.44827	0.16346	0.040161	0.22011	-0.50057	-0.19504	-0.81441	-0.45052	0.59491	-0.26851	-0.31347	0.26153
0.030934	0.051213	0.74273	0.96565	0.98247	-0.13666	0.17158	0.31658	-0.14295	-0.13076	-0.18503	-0.036214	0.019904	-0.097991	-0.32173	0.33875	0.36311
-0.076308	0.18836	0.15062	-0.40979	0.67566	0.51617	0.15822	-0.083016	-0.72977	-0.79837	0.1247	0.64035	-0.16546	0.68299	-0.076653	0.56124	0.68367
-0.56377	-0.16583	0.19086	-0.36475	0.72304	0.68215	-0.14124	0.34666	-0.9263	-0.47561	-0.53157	0.78763	0.026848	0.12379	-0.95745	-0.54811	-0.15019
-0.62812	0.11437	0.74931	0.99908	0.0039165	0.61177	-0.31797	0.60179	-0.45212	-0.55911	0.069849	0.21314	-0.019245	0.99646	0.38866	0.45443	-0.66586
-0.4972	-0.093689	0.6822	0.00204	0.037061	0.18655	-0.30668	0.50764	-0.31084	-0.37469	-0.023115	0.17645	0.20572	-0.11982	-0.58287	0.33206	0.015428
-0.49596	0.0023434	0.97209	0.93858	0.48727	-0.88322	-0.11456	0.11445	-0.086144	-0.40735	0.38608	-0.024752	-0.75058	-0.2689	0.66767	0.3576	0.6291
-0.67222	0.020066	0.20724	0.51741	0.2013	0.8667	-0.58864	0.62496	-0.38301	-0.69618	0.27321	-0.28898	0.61377	0.14928	-0.71534	0.92185	-0.37599
-0.69551	-0.028331	0.65466	0.55532	-0.25409	0.0066328	0.0084826	0.086074	0.68171	-0.29707	0.44145	-0.85356	-0.13046	0.04651	-0.76442	0.40115	0.76701
