# Supplementary material for: Distinct cellular states determine calcium signaling response
Source: Mol Syst Biol. 2016 Dec 15;12(12):894. doi: 10.15252/msb.20167137 (PMC5199124; doi:10.15252/msb.20167137)
Supplement: Supplementary file 6 — Source Data for Figure 3 [file MSB-12-894-s005.zip › parameterDistributionGroup/parameterDistribution206.csv]

0.081233	0.14226	-0.96185	-0.25966	0.99492	0.45905	0.37161	-0.088943	0.31245	-0.34479	0.3132	0.32833	0.090841	-0.56458	-0.20596	0.34806	-0.45918
0.092289	0.12434	0.0014484	-0.32663	0.55362	0.54774	-0.3173	0.10402	-0.34257	-0.22706	0.34408	0.20144	-0.39268	-0.11531	0.58255	0.86153	0.18774
-0.80853	0.18811	0.38968	0.96058	0.84279	0.10775	0.10513	0.63615	0.38978	-0.86802	-0.32676	0.11812	0.069134	0.77508	-0.12448	0.10649	-0.66102
-0.64137	0.22511	-0.18109	-0.52517	0.36491	-0.38719	0.020464	0.41848	-0.30937	0.32578	0.49573	-0.50398	-0.60197	0.60317	0.59443	0.54568	0.28728
-0.70583	-0.21822	0.32582	0.7596	0.56573	0.3737	0.44914	-0.71186	0.29053	-0.91331	0.34702	0.28186	0.47701	-0.23261	-0.26704	0.49853	-0.91631
0.67508	0.36658	0.72681	-0.24729	0.44749	0.37176	0.35344	-0.9625	-0.77939	-0.32716	0.18864	0.28727	-0.64825	-0.54733	0.2158	-0.32883	-0.090032
0.050785	0.25561	0.88707	-0.15684	-0.61416	0.11011	0.97713	-0.82103	0.42996	-0.20078	-0.292	-0.44049	0.14957	0.088456	-0.6603	-0.2689	-0.7326
-0.69736	0.057321	-0.1649	0.28226	0.27294	0.77851	0.32946	-0.41024	-0.088154	0.072421	0.75533	0.032413	-0.19879	0.41287	0.43091	0.25924	-0.57623
-0.65212	-0.049675	0.44275	-0.39553	-0.13441	-0.41927	0.91407	0.096536	0.28936	-0.15453	0.66415	-0.11507	-0.12871	0.26521	-0.20522	-0.087923	-0.47268
0.91737	0.28772	0.70828	0.97168	0.14445	-0.046703	0.11458	0.15496	0.47133	-0.0016232	0.16186	-0.56342	-0.046986	-0.4241	0.34524	0.89133	-0.17747
-0.55847	-0.51919	0.19953	-0.60303	0.61806	0.069795	0.0367	0.63651	0.2986	-0.1295	-0.35536	0.22964	0.11413	0.88322	-0.60392	0.73069	0.25381
-0.27596	-0.18769	-0.22726	-0.43003	0.8434	-0.3281	0.53455	0.20346	-0.46672	0.84623	0.045033	-0.32096	-0.46173	0.17706	-0.77923	-0.31201	0.49617
-0.097229	0.012565	0.47787	0.46992	0.37607	0.42646	-0.40124	0.65319	0.37411	-0.29372	-0.042336	0.0087	-0.26401	-0.070206	0.32374	0.18731	-0.41847
-0.73347	0.049395	-0.097463	-0.39685	0.41814	0.33094	0.11575	0.39719	-0.090405	-0.42963	0.29238	-0.85165	-0.60563	-0.98569	-0.66287	-0.91695	0.097643
-0.3875	0.019149	0.39513	0.41945	0.49158	-0.077735	-0.027006	0.84447	0.38471	0.55376	0.81031	0.45041	-0.44612	0.11004	-0.24132	-0.49125	-0.23376
0.070404	-0.22899	0.1554	-0.40403	0.28367	0.96334	-0.66505	0.42472	-0.023289	0.11532	0.13704	-0.08496	-0.25151	0.31401	-0.95973	-0.345	0.26076
-0.2229	-0.20488	0.30105	0.10139	0.68863	0.98828	-0.90047	-0.97885	-0.47581	-0.23118	-0.22422	-0.10391	0.28399	0.29714	-0.29819	0.50173	-0.55524
-0.85915	-0.1636	-0.063894	0.076623	0.84587	-0.90882	0.6987	-0.35136	0.99365	-0.69604	-0.51799	-0.4835	0.10169	-0.37863	-0.48804	0.51772	-0.049422
-0.76035	0.31139	0.097754	0.2276	0.61165	0.26759	0.18369	-0.73978	-0.092087	-0.94813	0.67353	0.15907	-0.096116	-0.29666	-0.042442	0.010598	-0.53798
-0.59859	-0.28442	0.66025	0.20552	-0.28593	0.1084	-0.94965	-0.22994	0.7337	-0.60552	0.062915	-0.73541	-0.8745	-0.09401	0.99379	0.78177	0.5979
-0.95806	-0.74778	-0.34571	0.13949	0.79438	0.60545	0.10845	0.36748	0.31838	-0.19294	-0.20596	-0.36625	-0.19577	0.077065	-0.41177	0.25756	0.18972
-0.018798	0.30361	0.80581	0.5711	-0.24086	0.71756	0.5296	0.71731	-0.59713	0.59488	0.11239	-0.41434	-0.86315	0.23147	-0.075325	-0.36101	0.4934
-0.012837	-0.11501	0.62531	0.40172	0.097891	0.81428	-0.26055	-0.44718	0.266	0.050285	-0.24011	-0.1003	-0.14576	-0.19158	-0.96124	-0.88108	-0.41648
-0.43979	-0.1611	0.91507	-0.15759	0.037975	0.36609	0.19874	-0.072761	-0.23876	-0.6538	-0.9159	-0.53462	-0.23225	-0.17939	0.55353	0.32917	-0.58144
-0.23271	-0.26529	-0.061255	0.23884	0.83041	-0.36674	-0.76924	-0.15136	-0.00058469	0.29144	0.3708	-0.064064	-0.04843	-0.030649	-0.02966	-0.26351	-0.91942
0.45866	-0.33465	0.16647	0.1338	0.79392	0.79743	0.84024	-0.10052	-0.096417	0.069002	0.56618	0.82208	-0.59093	-0.48043	-0.19221	-0.46956	-0.0039864
-0.29647	-0.2808	0.19308	-0.3878	0.6906	0.37246	-0.67177	0.85432	0.47097	0.16361	-0.27175	-0.075596	-0.26617	0.86002	-0.98389	-0.11073	0.53883
-0.35478	-0.23496	0.49991	-0.41617	-0.078105	-0.20073	-0.11831	0.25115	0.57235	-0.52037	-0.71986	0.30282	-0.25389	-0.40498	-0.054351	0.38502	0.066291
-0.98503	0.068607	0.35173	-0.29681	-0.36367	0.35353	0.53372	0.30995	-0.049651	-0.95728	-0.75482	-0.12797	-0.63463	-0.56552	0.57546	-0.6722	-0.82333
-0.8524	-0.3211	0.18928	0.86782	0.49707	0.42941	-0.14245	-0.58838	0.15493	-0.41269	0.055177	-0.31129	-0.38823	0.78657	0.40201	0.025013	-0.44672
0.35751	-0.01783	0.42889	0.37133	0.77454	0.70837	-0.13908	0.26587	-0.69123	-0.23836	0.26449	0.128	-0.75191	-0.086506	0.7884	0.056646	-0.10301
-0.17604	0.10238	0.23175	-0.36124	-0.47207	0.23787	-0.68314	-0.31977	0.24197	-0.012312	0.3075	-0.58221	0.034775	-0.42244	-0.59701	0.27651	-0.061447
-0.69121	0.0010063	-0.35056	-0.17859	0.72809	-0.12994	-0.38515	0.75012	0.44605	0.48365	-0.037776	-0.69033	-0.71445	0.43023	-0.40348	-0.36516	0.54396
0.019104	-0.072979	0.92561	0.21653	-0.20701	0.24997	-0.059519	-0.92896	-0.27295	0.14517	-0.86215	-0.85329	-0.61356	0.31852	-0.17146	-0.53125	-0.015641
0.18175	-0.35732	0.8619	0.77667	0.73505	-0.0034681	0.72963	-0.62284	0.22982	-0.083219	0.56968	0.24364	-0.5596	-0.56891	-0.24234	-0.58161	-0.095212
-0.48941	-0.054778	0.17129	-0.032454	0.14161	0.17893	0.96148	-0.85402	-0.078184	0.44099	0.90335	0.22962	-0.64365	0.79459	-0.5784	-0.52072	0.4691
-0.31406	-0.23338	0.68895	0.062908	0.14023	0.18774	-0.3486	-0.76595	-0.41886	-0.070358	0.75927	0.81785	-0.46424	-0.42432	-0.1031	-0.16403	0.01363
0.10949	-0.49155	0.96218	-0.27256	0.66592	-0.00079279	0.45997	-0.24435	-0.70864	-0.046543	-0.22731	0.49291	-0.022211	0.088905	-0.26038	0.52376	0.008171
-0.18667	-0.27034	-0.001754	0.42352	0.47126	0.57255	0.021014	-0.054564	0.68698	0.048266	0.27268	0.3929	-0.33633	0.030595	0.083935	0.35481	0.086623
-0.55386	0.012925	0.68828	0.11046	0.29066	0.88841	0.81818	0.24725	-0.028485	-0.94109	-0.5801	0.33242	0.058632	0.2684	-0.56962	0.48542	0.15056
0.53335	-0.064117	0.26546	-0.059791	0.70335	0.21306	0.28795	-0.94234	0.72277	-0.54697	-0.084046	-0.72323	-0.32961	0.52879	-0.25229	-0.56309	-0.48423
-0.53364	-0.12336	0.042518	-0.22776	-0.10884	0.50391	0.98897	-0.52883	0.15553	-0.57111	0.74611	0.76299	-0.44792	0.5489	0.24304	0.30939	0.07723
-0.028458	0.075771	0.488	-0.71741	-0.66279	0.73365	0.99371	-0.52937	-0.82459	-0.42321	0.41953	0.090492	-0.80331	0.45096	0.91342	0.33417	0.10159
0.29059	-0.15678	0.25334	0.90608	0.81931	0.91803	-0.047447	-0.72368	0.1965	-0.70484	0.25431	-0.5076	0.57228	-0.29099	-0.17956	0.88839	-0.8262
-0.69124	-0.096213	0.93105	-0.69227	-0.16641	-0.51742	-0.1259	-0.2049	0.34927	-0.35552	0.015089	0.23755	0.097293	0.4219	0.07893	0.88788	-0.23118
-0.34831	-0.16586	0.36379	0.58142	-0.059353	0.63702	0.12388	-0.48684	-0.031691	-0.4595	-0.44222	0.11293	-0.53432	0.2188	0.97675	0.92178	0.12204
-0.53793	-0.22859	-0.032317	0.21485	0.49159	0.50292	-0.032077	0.44531	0.39485	-0.19262	0.45058	0.52179	-0.25012	0.31196	0.1868	0.58927	0.024573
0.035959	-0.11858	0.92139	0.40575	0.10839	-0.88175	0.075564	0.5431	0.97511	0.52428	-0.54174	0.38067	-0.41199	0.14915	0.0035796	-0.51498	-0.53153
-0.57377	-0.04717	0.28551	0.40482	0.55604	-0.60874	-0.59494	0.32882	0.38433	-0.0025734	0.14418	0.3065	-0.24504	0.033761	-0.12379	-0.45533	-0.66502
-0.10129	-0.026053	0.56307	0.51054	0.74095	-0.48142	0.44182	0.65488	0.90932	-0.31313	-0.061031	0.88189	-0.18168	0.63896	0.31583	0.29344	-0.4841
-0.86036	0.0046317	0.31686	0.084311	0.070955	0.75103	-0.38977	-0.16126	-0.2878	-0.74149	0.72888	0.79916	0.033652	0.0035071	-0.36083	0.29889	-0.17772
-0.25763	-0.36529	0.89343	0.22836	0.5661	-0.44795	-0.044392	-0.1048	0.41277	-0.018025	-0.57623	-0.032949	0.070499	-0.177	-0.76681	0.21773	0.049706
-0.31076	-0.42728	0.28779	0.27367	0.73035	-0.18204	-0.58772	-0.41436	0.43667	-0.30733	0.03468	0.67317	0.20085	-0.64633	0.014218	0.49839	-0.73239
-0.22403	-0.063475	-0.31279	-0.15288	0.73918	0.70381	-0.6562	0.63113	0.59351	0.0061814	-0.38627	-0.24045	-0.011349	0.96889	-0.80681	0.063914	0.047313
0.39322	0.21573	0.96259	-0.25531	-0.85355	-0.43941	-0.71684	-0.30997	0.88742	-0.10051	0.53844	-0.82162	0.0070303	-0.32706	0.13574	0.36312	-0.61364
-0.33035	0.024835	0.031965	-0.1797	0.45034	-0.24309	0.097387	-0.56368	0.059931	-0.48645	0.23807	-0.0054925	-0.052886	0.071726	0.74871	0.65887	-0.8024
-0.26457	0.0073415	0.29876	-0.24058	0.30116	0.35863	0.80282	-0.13536	0.67501	-0.76353	0.54104	-0.028405	0.12897	-0.038685	0.1364	0.18304	-0.97601
0.52997	-0.35691	0.32368	-0.67744	0.94933	-0.74553	-0.89134	-0.24759	0.83186	-0.59228	0.77167	-0.026954	-0.37945	-0.25346	0.60785	0.69112	0.00066485
-0.83142	0.34043	-0.4101	-0.53879	0.34286	0.27069	-0.25949	0.067002	0.11284	-0.45793	0.85114	0.85093	-0.33033	0.97541	0.42619	0.04514	-0.5273
-0.3199	0.047625	-0.40426	0.83572	0.72735	0.16347	0.0032202	0.19536	0.53855	-0.86417	0.10602	0.094489	-0.35776	-0.41902	0.98022	0.92818	-0.15342
0.0079878	-0.33889	0.49276	-0.25789	0.82801	-0.49405	-0.19817	0.63984	0.24593	0.066151	-0.849	-0.3151	-0.718	-0.70843	-0.30504	-0.70148	0.14618
-0.61465	0.05702	-0.48055	-0.81487	0.1844	-0.018637	-0.34709	-0.47773	0.0015771	0.41798	0.065453	-0.72136	-0.28503	0.50447	-0.65499	0.27077	0.65498
-0.35783	-0.50484	0.56465	-0.11537	0.57515	-0.17973	0.30927	0.80645	-0.22543	0.2056	-0.44628	-0.38211	-0.35109	0.43473	0.36252	0.29209	-0.18624
-0.65195	0.12861	0.46741	0.34816	0.25974	-0.25061	-0.14152	-0.77958	-0.29561	-0.13086	-0.30625	-0.48675	0.15398	-0.13541	-0.46298	0.45716	-0.1926
-0.88273	-0.14928	0.72787	0.54615	0.17703	0.16502	-0.41652	-0.5003	0.10088	-0.21109	0.90014	-0.0026861	-0.22297	0.99261	-0.0035406	-0.25848	-0.65593
-0.87043	-0.037067	0.017177	-0.17233	-0.11479	-0.46555	0.016066	-0.28198	0.77863	0.10915	-0.26656	-0.65593	-0.44666	-0.072168	-0.16389	0.093413	0.31269
-0.54639	0.011603	0.92029	0.1182	-0.61536	-0.56078	-0.38323	-0.89586	0.75525	-0.32502	0.44808	-0.91687	-0.16655	-0.43337	-0.52119	0.55617	0.52981
-0.29571	-0.053107	0.33136	0.96349	0.59972	0.4274	0.39472	0.1155	0.30382	0.14883	0.23465	0.56941	-0.32673	-0.25411	-0.081493	-0.33301	-0.43156
-0.78001	-0.042798	0.64714	0.7438	-0.54876	0.36739	0.57216	-0.82182	0.35846	0.1411	0.60658	-0.59041	-0.33638	0.84003	0.96335	0.39214	-0.73203
-0.36602	0.1557	0.4634	0.34742	0.51024	0.06917	-0.71984	0.25181	-0.19718	-0.48703	-0.19125	0.63891	-0.11038	-0.49274	-0.37538	-0.41852	-0.58854
-0.52221	0.1216	-0.11874	-0.67175	0.49266	-0.2678	0.26791	-0.3399	-0.21274	-0.29738	0.96623	-0.17626	0.030478	-0.070023	-0.54729	0.074309	-0.22329
-0.28795	0.009124	0.52849	0.21821	0.21997	-0.34353	-0.78127	0.10229	0.069128	0.064378	0.90598	0.1796	-0.18741	-0.3287	0.30107	-0.020022	-0.69088
-0.78456	-0.18114	-0.21407	0.48741	0.46263	0.9824	-0.49228	0.17041	0.97045	-0.54288	-0.16933	0.30476	0.0089171	0.0042423	-0.52026	0.21131	-0.13953
-0.78575	-0.27199	0.50905	-0.46062	-0.23984	-0.71636	0.095006	-0.15895	0.051529	-0.034107	-0.41268	-0.70778	-0.13746	-0.4	0.21921	-0.25129	-0.98787
-0.49213	-0.033872	0.68875	-0.3748	0.19468	-0.38501	-0.76872	0.22217	0.61914	-0.21446	-0.15651	0.18413	-0.70181	0.72483	0.4617	0.011488	0.10888
-0.59664	-0.59533	0.083973	0.20754	0.51325	0.53224	-0.50387	0.018654	-0.38366	-0.21357	-0.83912	0.26186	-0.74827	-0.14117	0.6936	-0.45412	-0.56672
-0.1793	-0.049043	0.47822	0.062919	0.7122	0.22616	0.0030953	0.66707	-0.46342	0.16954	-0.96297	0.79729	-0.066863	-0.39624	0.10011	0.058153	-0.69734
-0.55286	0.05483	-0.52968	0.58984	0.19119	0.73225	-0.068575	0.4973	0.11829	-0.060848	-0.27335	-0.95174	0.23463	-0.78801	-0.40432	0.89775	0.010307
-0.58844	-0.30459	0.78336	0.28355	0.089951	-0.12675	-0.29391	0.31816	-0.25057	0.06169	-0.78263	0.50508	-0.58165	0.10727	0.30342	-0.76987	-0.72401
-0.57895	-0.069376	0.88395	0.86944	0.42553	0.67442	0.48157	0.094272	-0.04414	-0.11546	-0.28709	-0.5235	0.20359	0.067576	-0.054134	0.66811	-0.53283
0.29963	-0.34221	0.46705	-0.53949	0.54568	0.47282	-0.084799	0.063334	-0.35784	-0.088392	0.46045	0.69819	-0.51209	0.18396	0.41877	0.65792	0.4007
0.040823	0.046608	0.26739	0.70334	0.22902	0.47003	0.66088	-0.85762	0.34986	-0.12601	0.86797	-0.0087635	-0.65473	0.4839	0.16287	-0.46735	-0.20738
-0.32812	-0.30698	0.65573	0.36257	0.076907	0.27452	-0.59027	0.70214	0.061981	0.80562	0.50348	0.77292	0.66885	0.75049	-0.5672	0.80021	-0.74592
-0.68332	0.074746	0.63216	0.38138	-0.12162	-0.17058	0.73152	-0.97372	0.059221	-0.51725	-0.9518	-0.84021	-0.36969	-0.45137	0.24149	-0.51666	-0.789
0.55753	0.4016	-0.13326	-0.70279	0.072151	0.89161	0.74266	0.4451	-0.82406	-0.51614	0.35559	-0.50774	-0.42634	-0.17542	0.44617	-0.43957	-0.85713
-0.66442	0.22271	0.67555	0.37993	0.4336	0.42395	0.027131	-0.48662	-0.49958	-0.1343	-0.15634	-0.12974	0.069532	0.013619	-0.43376	-0.2098	-0.6562
-0.4315	0.15143	0.67863	-0.20727	-0.17184	-0.11624	-0.74044	-0.18683	0.47351	-0.015955	0.29234	0.45504	-0.28818	-0.67749	-0.31067	-0.60782	-0.57081
-0.23231	0.034423	0.35527	-0.18018	0.60997	0.35388	-0.58431	-0.93604	-0.2087	-0.40486	0.93555	0.28991	0.17569	-0.17774	-0.66078	-0.55587	-0.98978
0.3351	0.1503	0.47727	0.28972	0.79554	-0.19739	0.45767	0.36698	0.20778	-0.0983	-0.45924	0.59313	0.18838	-0.8851	-0.62359	-0.29425	-0.84878
-0.63557	0.29215	-0.26946	0.62534	0.23717	-0.12256	0.65447	-0.54688	0.075706	0.13163	-0.23518	0.22376	-0.4031	-0.68682	-0.32342	-0.43252	-0.10145
-0.66462	-0.27596	-0.77432	-0.85222	0.91911	0.29604	-0.43273	0.38854	-0.45893	-0.3741	0.55638	0.42104	-0.46716	-0.48194	-0.34807	-0.52299	-0.079777
-0.5021	-0.53392	-0.13419	-0.035159	0.65711	0.261	-0.3413	0.442	0.374	-0.39869	0.11281	0.69142	-0.37028	-0.18772	0.85086	0.44621	-0.52275
0.75368	0.064554	0.91482	0.18015	0.6627	-0.71487	-0.2192	0.38391	-0.22928	0.21193	0.17229	-0.89962	0.20278	-0.84993	-0.12699	0.36437	-0.74221
-0.41232	0.036891	0.10786	0.01894	-0.053482	0.46424	0.78605	-0.16988	-0.5378	0.089145	0.36033	0.45754	-0.30753	-0.66702	0.082601	-0.27064	-0.5908
-0.5038	-0.17305	0.070242	0.15067	0.46527	0.44404	0.083455	-0.83529	0.478	-0.97443	0.23781	-0.34618	-0.13251	0.60311	0.14781	0.03835	-0.63383
-0.057941	0.2142	0.59277	0.66784	0.21572	-0.32377	-0.77617	-0.80397	0.84368	-0.64699	-0.73379	0.25823	0.094048	-0.71887	-0.13203	0.66208	-0.11589
-0.62687	-0.20742	0.14244	-0.11032	0.33229	0.17223	0.27934	-0.094131	0.99487	-0.19206	0.57328	0.27407	-0.18329	0.90729	-0.30197	-0.47441	-0.64684
-0.84153	0.025221	0.38298	-0.6306	0.26276	-0.19657	-0.97057	-0.9874	-0.70693	-0.1278	0.097335	-0.37775	-0.24363	0.41783	-0.34403	0.70578	0.72895
-0.80589	-0.17102	0.23722	0.093651	0.26282	0.14646	0.2178	0.30029	0.28971	-0.69874	-0.84252	0.87508	-0.59272	-0.11506	0.43012	0.14657	0.019973
-0.41196	-0.42579	0.30555	-0.73309	0.48329	0.52647	0.24864	-0.39829	-0.7391	-0.27416	0.77374	0.89534	0.047908	0.13866	0.053238	0.50309	-0.45438
-0.065972	0.15368	0.57525	0.17537	0.31704	-0.45198	-0.25364	-0.53135	-0.77996	0.030563	0.23463	-0.61855	-0.3536	0.6045	0.53593	0.30312	-0.28264
-0.22661	-0.43536	0.56612	-0.025302	0.36257	0.24123	-0.17336	0.98742	0.20262	0.13871	-0.01064	-0.75192	-0.75786	-0.0056173	0.04984	-0.13224	0.43502
0.4942	0.24868	0.22754	-0.32223	0.10205	0.12477	-0.12174	-0.39416	0.71257	-0.094786	-0.36401	0.057991	-0.16681	-0.12527	-0.75127	-0.71254	-0.47357
-0.19524	0.24606	-0.38999	0.27874	0.51592	0.92705	-0.040765	0.79112	0.3428	-0.64418	-0.81814	-0.071785	-0.69465	-0.34994	-0.15679	0.11984	0.8331
0.41658	0.15229	0.039216	-0.84009	0.46109	0.48129	0.46385	0.4225	-0.7856	-0.6844	-0.078006	-0.13363	-0.63287	-0.10667	0.76184	-0.6326	-0.92645
-0.75827	-0.33401	0.4204	0.97577	0.57458	-0.13322	-0.40637	-0.68701	0.25079	-0.046017	0.51705	0.18863	-0.04193	0.20009	-0.025772	0.51564	-0.17039
-0.4396	0.079075	0.7656	0.81144	-0.26041	0.40023	0.27115	-0.26743	-0.29402	-0.45635	0.64246	0.56159	-0.36575	-0.28236	0.13411	-0.38624	-0.59118
-0.66092	0.27081	0.50896	-0.048373	-0.66795	-0.13234	-0.24478	-0.43323	0.11217	-0.56202	0.64631	-0.23585	-0.069619	0.027927	-0.12007	-0.37346	-0.92353
