# Supplementary material for: Distinct cellular states determine calcium signaling response
Source: Mol Syst Biol. 2016 Dec 15;12(12):894. doi: 10.15252/msb.20167137 (PMC5199124; doi:10.15252/msb.20167137)
Supplement: Supplementary file 6 — Source Data for Figure 3 [file MSB-12-894-s005.zip › parameterDistributionGroup/parameterDistribution207.csv]

-0.41795	0.04324	-0.04892	0.50831	0.98154	0.0091341	0.45663	0.088288	0.65106	-0.87089	0.89579	0.52051	0.204	0.38297	-0.91901	0.27153	0.11526
-0.72837	0.19842	0.5015	-0.20089	0.043385	-0.2168	0.2881	0.13241	-0.63645	-0.40598	0.79414	0.83611	0.097406	0.78633	0.2331	0.50864	-0.53995
-0.30513	-0.10621	0.48497	-0.2266	0.56145	0.63252	0.088257	0.87826	-0.40315	-0.016166	-0.76613	0.52548	0.39443	0.96543	-0.40272	0.76526	-0.04048
-0.43052	-0.059573	0.61112	0.49133	0.36252	0.92061	0.55185	0.028917	-0.344	-0.40586	0.87684	0.39932	-0.19884	0.23583	-0.97546	-0.88345	-0.17323
-0.99151	0.22155	0.5689	0.18853	-0.50672	0.6852	-0.72877	0.27358	-0.58659	-0.56029	0.080423	0.57844	0.29642	0.044848	-0.76729	-0.080287	-0.51716
-0.025915	-0.15176	0.35924	0.21399	0.79796	0.70499	0.031747	0.19956	0.24617	-0.79494	0.17709	-0.16883	-0.33665	0.89868	-0.079898	-0.76869	-0.3727
-0.006995	0.071459	0.82329	-0.41719	-0.23201	0.084137	0.96673	0.60493	0.35263	-0.26079	-0.12744	-0.4268	-0.1229	0.17452	-0.91319	0.53112	0.84033
0.29994	0.23024	0.6546	0.43433	0.83681	-0.75645	0.99976	0.7564	0.42597	-0.079692	0.65339	0.61547	0.49193	-0.1359	-0.43777	0.4262	-0.59784
-0.51888	0.018128	0.74323	-0.22298	-0.22402	0.94623	0.068432	0.91323	-0.76351	-0.75748	0.683	-0.35817	-0.23529	0.59944	0.45782	0.49685	-0.013057
-0.74762	-0.094584	0.70379	0.87457	0.3479	-0.51018	0.67594	0.32728	0.76988	-0.65017	-0.29927	0.76218	0.096102	0.13078	-0.84109	-0.036101	0.041479
-0.95697	0.1393	-0.24361	0.45172	0.58778	0.31228	0.50483	0.44934	-0.43767	-0.33427	0.26507	0.11096	-0.13448	0.17608	-0.026169	0.79185	0.39417
-0.1669	-0.024394	0.77708	0.637	0.89653	-0.75122	0.63417	0.96667	0.33364	-0.25045	0.63569	0.47431	0.1641	-0.067036	-0.58199	0.10738	-0.1681
-0.1788	-0.019222	0.7954	0.12831	0.26596	0.90359	0.7785	0.8137	-0.51516	-0.11223	-0.70126	-0.12824	0.47032	0.22277	-0.81621	0.79963	0.030518
-0.88034	-0.062526	0.57699	0.23971	-0.37764	-0.39086	-0.29745	0.12865	0.83332	0.073372	-0.56605	0.54188	-0.10632	-0.23013	-0.72449	0.11496	0.65608
-0.35153	0.074574	0.13287	-0.70565	0.75963	-0.47606	0.70392	0.14827	0.33837	-0.93516	0.11094	0.07991	0.74262	0.83512	-0.87679	0.6852	-0.50376
-0.13186	-0.04951	0.38879	0.80051	0.92744	0.34834	-0.66675	0.88052	-0.22008	-0.34277	-0.43421	0.22503	0.13887	-0.1804	-0.43577	0.38207	-0.12662
-0.51823	0.1185	0.30179	0.44529	0.93244	-0.72275	0.34228	0.21487	-0.011517	-0.49164	0.30738	0.59779	0.063541	-0.10853	-0.81382	0.048127	0.071282
-0.47084	-0.18976	0.79658	0.64616	0.28495	0.37626	0.12736	0.61157	0.2429	-0.65657	-0.86906	0.38377	0.047431	0.29706	-0.78136	0.0019991	-0.13614
-0.58615	0.089521	-0.20156	0.07734	0.62968	0.10778	0.11744	0.34117	0.51774	-0.61277	-0.3879	0.19091	0.071425	0.51199	-0.78471	-0.1613	-0.34593
-0.59212	-0.031754	0.90529	-0.30164	0.20865	-0.49577	0.19213	0.60023	-0.50125	-0.45286	0.93294	0.41484	0.15927	0.96017	-0.028811	0.66574	-0.47213
-0.32601	-0.054429	0.54853	0.16623	0.88244	0.11842	-0.36037	0.94113	-0.47178	-0.74103	-0.09776	0.64008	0.58453	0.022127	-0.88492	0.88566	-0.16336
-0.067647	0.071886	0.77701	0.93832	0.57051	0.32053	-0.062558	0.26742	0.19993	-0.80295	-0.06567	0.084348	0.04563	0.44107	0.18514	0.23903	-0.35869
0.39927	0.02207	0.84095	-0.48388	0.55279	-0.0068243	-0.85595	0.79716	0.53443	-0.39485	-0.30766	-0.67504	0.69809	0.71346	-0.92747	0.48368	-0.50767
0.062512	-0.19366	0.89726	0.067707	0.86738	-0.14865	0.15482	0.11744	-0.012749	-0.24136	0.51347	0.23047	-0.0063758	0.79307	-0.70285	-0.048651	-0.083043
-0.56987	-0.011897	-0.11247	-0.004926	0.80814	0.10272	0.30059	0.054026	0.38091	-0.64023	-0.60023	-0.14832	-0.099162	0.58879	-0.63317	-0.24353	0.22379
-0.4862	-0.04727	0.7285	0.5651	0.27544	-0.094753	-0.44735	0.84174	0.77169	-0.95917	0.36284	-0.60203	0.27549	0.98019	-0.18022	0.49033	-0.57213
-0.69679	0.0059454	0.70399	0.62334	0.3649	-0.17663	0.91534	0.0051017	-0.45097	-0.57114	0.83378	0.43688	-0.23246	0.044757	-0.0023788	0.4359	0.33339
-0.25976	0.15823	0.2618	0.71076	0.29249	0.61605	-0.82518	0.62719	0.46286	-0.91528	-0.47874	-0.52292	0.084667	0.077608	-0.2363	0.045523	-0.36889
-0.447	-0.0079172	0.64631	0.28305	0.36805	-0.32911	0.42139	0.54868	0.42946	-0.86764	-0.83474	-0.29353	0.077508	-0.13122	-0.87356	0.55135	0.56928
-0.82656	-0.078106	0.42375	0.82886	0.28298	-0.46584	0.15204	-0.034073	0.56754	-0.50392	0.051257	0.24537	-0.5334	-0.59729	-0.27596	-0.55024	0.30982
-0.58398	0.25492	0.46694	-0.29728	-0.34012	-0.30723	-0.59941	-0.021987	0.19784	-0.7095	0.0705	0.51342	0.098096	0.62029	-0.31823	0.75783	0.083404
-0.12742	-0.09215	0.74621	0.91081	0.62862	-0.27191	0.50638	-0.26759	0.618	-0.021278	-0.51374	-0.14278	-0.1878	0.74461	-0.054577	-0.050701	-0.068207
0.022585	0.0032536	0.58102	-0.102	0.756	0.22761	0.4435	0.89206	-0.63794	-0.43491	-0.2609	-0.04931	0.20386	-0.57034	-0.71046	0.37127	0.22308
-0.60608	-0.052104	0.63361	0.52225	-0.039474	-0.35619	-0.030192	-0.02606	0.78643	0.0027416	-0.78442	-0.19376	-0.13335	-0.23065	-0.89935	-0.5888	0.14406
-0.60205	-0.098107	0.99995	0.019552	-0.3917	-0.20399	0.055644	0.43859	0.89079	-0.49395	-0.5072	-0.94782	0.32191	0.46981	-0.809	0.31392	-0.13693
-0.76468	-0.058573	0.48671	0.44639	0.053551	-0.065244	0.75819	0.26836	-0.16074	-0.61534	-0.72457	0.023249	-0.65245	-0.90701	0.020886	-0.054993	0.62017
-0.60659	-0.015262	0.067332	0.16672	0.075178	0.89179	-0.41883	0.26744	0.31413	-0.091982	-0.9549	-0.41097	0.069884	0.97748	-0.70545	0.28863	0.11181
-0.74513	0.010654	0.62292	-0.0010605	-0.63619	-0.070363	0.98772	0.3703	0.7282	-0.32957	-0.20959	-0.89735	-0.18233	-0.0044769	-0.65226	0.21932	0.57503
-0.51715	-0.010421	0.87032	0.1696	0.23617	-0.13657	-0.14988	0.29975	-0.84318	-0.55057	-0.86955	-0.28976	0.025076	-0.17775	-0.34197	0.49479	0.04269
-0.27739	0.17093	0.99538	0.34668	-0.58625	0.36332	0.3844	0.14802	0.72786	-0.55464	-0.45347	0.15243	0.34515	0.6814	-0.59297	0.51786	-0.16649
0.12515	0.37683	0.32615	-0.53146	0.42991	-0.29469	-0.24094	0.063291	-0.37143	-0.49256	0.40634	0.5133	0.27232	-0.018791	-0.58927	0.059877	-0.46956
0.14871	0.093926	0.60016	0.3103	0.29292	0.62912	0.2529	0.4037	0.60222	-0.040345	-0.57994	0.69157	0.58878	0.96308	-0.7081	0.44784	-0.5828
-0.057321	0.075186	0.96625	0.76741	0.39619	-0.24091	0.81107	0.053307	0.94046	-0.36351	0.87343	-0.18608	0.47812	0.58068	-0.88324	0.36431	-0.23575
-0.25356	0.030724	0.85706	-0.54295	0.25913	-0.066301	0.40163	-0.045704	-0.52884	-0.8789	-0.044578	-0.56603	0.017168	0.65242	-0.41149	0.76309	0.26866
-0.81997	0.0083956	-0.16287	0.28915	0.14811	0.98712	-0.45059	0.013644	-0.20341	-0.25725	-0.17204	0.41053	-0.23007	-0.20537	-0.90246	0.077395	0.84629
-0.56615	0.17695	0.8089	0.54822	-0.088099	0.098301	0.39327	-0.19334	0.23475	-0.57898	0.64299	0.15676	0.42262	0.68035	-0.56724	0.2383	-0.61531
0.48968	0.06609	0.77428	-0.30103	0.42503	0.25655	0.12079	0.18615	0.3925	-0.46728	0.16099	-0.6603	0.24363	0.73701	-0.56165	0.76707	0.22808
-0.73726	-0.21227	0.61653	0.13812	-0.11416	0.39609	0.82978	0.42253	0.39396	-0.37724	0.78274	-0.36779	-0.071481	0.47612	-0.70317	-0.099512	0.21099
-0.88436	0.021425	0.86902	0.060058	-0.35444	0.074034	-0.2003	0.14382	-0.29591	-0.7463	-0.34535	0.34032	0.046675	0.11249	-0.31003	-0.15997	-0.41018
-0.58979	0.19012	0.88392	0.64859	-0.20944	-0.017351	0.40155	0.1339	-0.18944	0.018831	-0.40225	-0.31749	-0.20235	0.19545	-0.35181	-0.27028	-0.28548
-0.69586	-0.20573	0.32147	0.25321	0.33055	-0.16155	0.69953	-0.12439	0.82765	-0.19327	0.37181	0.68419	-0.081444	0.91337	-0.76862	0.12872	0.29094
-0.54736	0.0052904	0.78473	0.32797	0.20426	0.53384	0.41548	0.13052	-0.53641	-0.1331	-0.99889	0.59189	0.23013	0.38117	-0.71337	0.03826	-0.11088
-0.51968	0.0029978	0.53357	0.9798	0.037565	0.25244	0.27403	0.6137	0.72031	-0.72917	-0.41275	-0.91799	-0.076691	-0.75485	-0.73382	0.19542	0.55903
-0.69866	-0.017635	0.027163	0.4116	0.24705	0.87051	-0.71551	0.29914	0.058716	-0.93889	-0.78076	-0.035888	0.040445	-0.30541	-0.98219	0.33601	0.51334
-0.28445	-0.21802	0.81719	0.24062	0.82585	-0.87835	-0.33618	-0.012588	0.19382	0.095254	-0.10534	-0.28126	0.15178	0.96976	-0.38479	0.75752	0.18015
-0.20408	0.23736	0.27011	-0.36172	0.7173	-0.03972	0.24776	0.0009931	-0.55889	-0.71213	0.0053917	-0.46433	-0.2621	0.4503	-0.27655	-0.22317	-0.2056
-0.37675	0.15584	0.13273	0.93422	0.59988	-0.10632	0.15939	0.026986	0.56467	-0.30814	0.36823	-0.020567	-0.27952	-0.081349	-0.16488	-0.29625	-0.0081873
0.13472	0.012758	0.84165	0.80687	0.81201	0.51055	-0.33769	0.16321	0.30369	-0.48678	0.39036	-0.086426	0.61023	0.53765	-0.79201	0.28517	-0.57013
-0.33829	0.02896	0.9739	-0.039964	0.12788	-0.12595	0.051145	-0.11915	-0.4081	-0.50338	0.40609	0.09853	-0.2553	0.32855	-0.29851	-0.1319	-0.10375
0.56304	0.28585	0.94178	0.14134	0.31565	0.94685	-0.041238	0.13233	-0.52126	-0.81082	0.79685	0.16826	-0.15966	0.48525	-0.21615	-0.40372	-0.58022
-0.36889	0.12156	0.36099	-0.19515	0.2645	-0.48712	0.43287	0.70026	0.4364	-0.37036	-0.17059	0.90665	0.27299	-0.42139	-0.72489	0.073848	-0.24606
-0.22605	-0.24363	0.4359	-0.39843	0.92064	0.49476	-0.059141	0.29924	-0.8831	-0.28702	0.30921	-0.88242	-0.1051	0.9908	-0.3806	-0.0020274	-0.12194
-0.85253	0.22094	-0.18087	0.28855	0.35918	0.45369	-0.15917	-0.32934	-0.31563	-0.24832	-0.27442	0.59474	-0.10541	0.66343	-0.48761	-0.11153	-0.052188
-0.42581	-0.036377	0.30748	0.042548	0.19451	0.3173	0.2335	0.9587	0.093184	-0.18158	0.0013427	-0.062897	-0.037976	0.53653	0.28801	0.61055	-0.15961
-0.70997	0.27929	0.17912	0.99929	-0.072056	0.62541	-0.49219	0.75576	0.016305	-0.018723	-0.41341	-0.08478	0.085842	0.033997	-0.13273	0.1137	-0.47809
-0.29574	0.018744	0.53713	0.68407	0.39425	0.45518	0.86009	0.34535	-0.084765	-0.6178	0.1739	0.93594	-0.30759	-0.33596	-0.29297	-0.24036	-0.047251
0.31272	0.15924	0.89308	-0.11361	-0.0083647	-0.0020504	0.4219	0.65138	0.44865	-0.70104	0.14581	-0.53578	0.010489	0.09828	-0.30355	0.092316	-0.24698
-0.64602	-0.050326	0.4605	-0.26571	-0.0065498	-0.0867	-0.67289	0.39652	0.086127	-0.48314	-0.89696	-0.25262	-0.14168	0.026955	-0.49432	0.1931	0.14073
-0.72307	0.1787	0.07064	0.12867	0.39665	0.7917	-0.69461	0.24539	-0.94683	-0.31814	-0.38065	-0.44896	-0.22332	0.14968	-0.091447	-0.79912	-0.62128
-0.78797	0.098664	0.50523	0.87327	-0.47115	0.38096	-0.4666	0.45468	0.90374	0.037114	-0.26683	-0.29959	0.67352	0.0020573	-0.89736	0.70979	-0.26354
-0.25593	0.013519	0.66503	0.43493	0.70407	0.13547	0.89415	-0.18331	-0.38706	-0.44383	0.1654	0.52402	-0.25339	0.89299	0.17541	0.8937	0.56022
-0.35691	-0.11546	0.75236	0.3498	0.10244	0.94847	-0.21326	0.88778	-0.48445	-0.54116	0.92815	0.89752	-0.035425	0.05006	-0.57171	-0.29597	-0.4283
-0.91775	-0.052377	0.28728	-0.84286	0.19422	-0.75822	-0.41418	-0.20142	-0.30993	-0.40992	-0.45983	-0.27557	0.36152	0.081562	-0.787	0.81705	0.30515
-0.04131	0.27182	0.32909	0.65814	0.34264	-0.6439	0.29534	0.1502	0.96662	-0.5081	-0.86244	0.8633	-0.34887	-0.15907	-0.26245	-0.17081	-0.06983
-0.13394	0.025637	0.38734	0.40348	0.5241	0.95012	0.22711	0.14916	-0.55942	-0.53496	0.58137	0.69587	-0.5176	-0.25323	-0.12899	0.4042	0.8991
-0.82133	0.2262	-0.69406	0.30497	0.59928	0.86525	0.23084	0.27082	-0.055499	-0.34558	-0.84265	0.10095	-0.19276	0.59887	-0.14334	0.57461	0.43645
-0.43096	-0.08052	0.95137	-0.42672	0.095432	0.039385	0.073956	-0.040179	-0.56377	-0.067539	-0.25491	0.011727	-0.10887	0.75719	-0.50078	0.87679	0.88138
-0.32113	0.087994	0.40323	-0.278	-0.0023043	-0.17141	-0.87237	0.48418	0.69624	-0.2462	-0.66574	-0.59359	0.52777	0.39288	-0.47811	0.93669	-0.1329
-0.67788	-0.10775	-0.037375	0.34824	0.68279	-0.45044	0.96062	0.23977	0.45954	-0.674	-0.53242	-0.031116	-0.42237	0.065145	0.36504	0.41196	0.37402
-0.73475	0.33359	-0.20895	-0.52119	0.58347	-0.70014	-0.74296	0.067259	-0.15062	-0.41001	-0.53864	-0.82253	0.65917	0.42988	-0.53227	0.62114	-0.58171
-0.66622	0.2121	0.61991	0.61451	-0.375	0.74738	-0.50636	-0.24278	0.15359	-0.23302	0.85038	0.29018	-0.060126	0.48174	-0.72328	-0.69124	-0.47877
-0.30032	0.14039	0.49062	0.094828	0.28892	0.98327	-0.063599	0.3091	-0.80364	-0.5984	-0.3156	-0.098667	0.37275	0.45345	-0.16603	0.67917	-0.27714
-0.73603	-0.1556	-0.082152	0.81836	0.63024	0.48826	-0.0044954	0.44306	0.84291	-0.66329	-0.053306	-0.32963	0.074044	0.61234	-0.59937	0.011118	-0.20144
-0.7498	0.058639	-0.42246	-0.19368	0.61653	0.85951	0.45717	0.054618	-0.24163	-0.5771	0.59899	-0.42697	-0.086277	0.72897	-0.29418	0.12165	0.19242
-0.50796	-0.022992	0.58939	-0.028282	0.13338	0.46205	0.10679	0.68973	-0.12914	-0.62058	0.75702	0.99398	0.43469	0.16928	-0.71767	0.21856	-0.4913
-0.30737	0.096152	-0.14702	0.038201	0.85063	-0.3949	0.90154	-0.055506	0.74627	-0.79503	-0.84541	-0.62021	0.074589	-0.17981	-0.93756	0.74278	0.95664
0.056083	0.026117	0.73519	-0.15349	0.14638	-0.42783	0.93985	0.57129	0.91764	-0.60979	-0.021597	-0.1758	-0.18934	0.67214	0.2284	0.43011	-0.0008351
-0.69194	-0.12846	0.94054	0.16882	0.27164	-0.4212	0.49488	0.023395	-0.53936	-0.10038	-0.35654	-0.80579	0.018926	0.40772	-0.82203	0.1798	0.13723
-0.49102	-0.058105	0.33054	-0.1878	-0.087851	0.72449	-0.5152	0.27605	-0.18473	-0.52506	0.54139	0.50828	-0.7357	0.52068	0.40708	-0.11439	0.06588
0.089914	0.10772	0.52214	-0.35977	0.60908	-0.28732	-0.042867	0.24796	0.011401	-0.2974	-0.0033083	0.24679	-0.4249	0.61212	-0.18784	-0.96238	-0.69655
-0.66821	-0.025284	0.83459	-0.12052	-0.1389	0.20742	0.0062343	0.63585	-0.70283	-0.16728	0.31202	0.79068	0.23902	0.10606	-0.2947	0.37079	-0.27148
-0.28672	-0.057557	0.85979	-0.012069	0.08982	0.37638	0.3296	0.13686	-0.30462	-0.1102	-0.42711	-0.53639	-0.090619	0.22887	-0.66748	-0.52882	-0.19357
-0.33781	0.25472	-0.026035	0.061829	0.79768	0.34449	0.17225	0.47624	-0.5142	-0.70905	-0.57514	0.15952	0.2356	0.6999	-0.52674	-0.22483	-0.85646
-0.090128	0.14609	-0.1193	0.065628	0.8833	0.38508	-0.32344	0.33962	-0.31869	-0.74676	-0.048805	-0.24806	0.17285	-0.40673	-0.55661	0.96553	0.47629
-0.11511	0.10285	0.65185	-0.8036	0.19264	-0.50415	-0.48878	0.36844	-0.38563	-0.33216	0.60622	0.52625	-0.28645	0.83462	0.54772	0.51329	-0.24911
-0.57505	0.17851	0.096429	0.44403	0.37307	-0.23976	-0.14046	0.050417	0.3671	-0.5993	0.71613	0.7892	0.25024	-0.004184	-0.57779	-0.070606	-0.57136
-0.34476	-0.15332	0.50697	0.38091	0.78701	0.37019	-0.59041	0.54089	-0.85537	-0.51933	-0.25566	0.43533	-0.089136	0.44636	0.2997	0.72293	-0.11563
-0.49548	0.15728	0.27772	0.7165	0.65308	-0.56848	-0.38686	-0.05453	0.33988	-0.41426	0.33543	0.14941	0.35463	0.3091	-0.38849	0.73873	-0.10985
-0.8655	0.037542	-0.2716	0.29685	0.95968	0.135	-0.41333	0.60759	-0.17269	-0.44119	0.66316	0.31383	0.18862	0.81885	0.032068	0.19018	-0.70098
-0.48588	-0.014365	0.18135	0.23213	0.49759	-0.36451	0.9394	0.40846	0.88921	-0.53493	0.12577	-0.72177	0.41159	0.15401	-0.49868	0.65191	-0.22703
-0.28005	-0.023823	0.78297	0.13168	0.076383	-0.11384	-0.31561	0.52698	0.29311	0.049552	0.46987	0.58443	-0.036259	0.28354	-0.42587	0.070862	-0.06368
-0.61638	0.083172	0.21983	0.46189	0.65309	0.80374	0.9752	0.43304	-0.80303	-0.59909	-0.25152	0.21386	0.53051	0.5823	-0.64602	0.58887	-0.56441
-0.053297	0.013523	0.40693	-0.037764	0.81094	-0.5651	0.35009	0.7586	0.37775	-0.82802	-0.88716	-0.78456	0.2511	-0.15452	-0.64851	0.20509	-0.25825
-0.7348	-0.066852	0.36628	0.98606	0.72367	0.038188	0.21441	0.86394	-0.4716	0.0052128	0.22053	0.17384	0.058867	-0.89183	-0.94725	-0.12534	0.15316
-0.96347	-0.047723	-0.19303	-0.75591	0.48982	-0.29167	0.75142	0.46162	-0.46829	-0.74024	-0.38292	-0.068849	0.1613	-0.068656	-0.36761	0.577	0.099576
-0.11367	0.0010664	0.54839	-0.53419	0.45275	-0.38559	0.86187	-0.041647	0.015761	-0.27865	0.81429	0.6995	0.038417	0.73554	-0.47081	0.11317	-0.16973
-0.096256	0.14471	0.40356	0.46809	0.51164	0.40144	0.047817	0.11981	0.38458	-0.7928	-0.48087	-0.74221	-0.075431	-0.059526	-0.47384	0.63005	0.68301
-0.91141	0.13817	0.98609	0.093366	-0.32639	-0.094453	-0.52827	0.14566	-0.81023	-0.78371	-0.063322	-0.64258	0.16944	0.2529	-0.43208	-0.23169	-0.70772
-0.56494	0.21055	0.54318	0.94872	0.45716	0.03316	0.53926	-0.077301	-0.38545	-0.42909	0.023386	0.31464	0.32296	0.24186	-0.45079	0.066683	-0.45764
-0.26232	-0.23036	0.59755	0.6164	0.65217	-0.42211	0.72088	0.57892	0.76673	-0.23448	-0.033502	-0.042237	0.17831	0.19722	-0.47368	0.70085	0.05256
-0.34452	0.13527	0.72706	0.70945	-0.029847	0.40333	0.71883	0.47363	0.15101	-0.40455	-0.13149	-0.30608	0.24536	0.38764	-0.12516	0.88834	-0.26853
-0.61028	-0.077925	-0.0025893	-0.81199	0.98361	0.023644	-0.59868	0.45892	-0.96828	-0.69168	0.72773	0.12784	0.034051	0.92279	-0.0020663	0.25263	-0.35644
-0.7584	0.19611	0.11873	0.67509	0.27547	0.55446	-0.06391	0.62214	-0.15814	-0.49299	0.19718	-0.026944	-0.38412	0.74063	0.83001	0.22899	-0.37907
-0.34386	-0.051273	0.53365	0.41856	0.19312	-0.23221	0.99693	0.53108	0.6896	0.24254	0.15368	-0.1427	0.032781	0.27767	-0.58838	0.751	0.44458
-0.7526	0.10073	0.41418	0.88334	0.81154	-0.40622	0.6808	-0.21493	0.015107	-0.85534	-0.99671	0.1769	0.13323	0.74135	-0.45055	0.16386	-0.29238
-0.14741	0.18678	-0.10417	0.20224	0.84766	0.21645	-0.3176	0.72845	-0.070644	-0.49795	-0.82913	-0.48596	0.44823	-0.44614	-0.9812	-0.080143	-0.63443
-0.34427	0.031755	0.42741	0.36235	0.11994	0.78817	0.02496	0.43457	0.4452	-0.34331	-0.3956	0.055197	-0.30671	0.24303	-0.50987	-0.89953	-0.21043
