# Supplementary material for: Distinct cellular states determine calcium signaling response
Source: Mol Syst Biol. 2016 Dec 15;12(12):894. doi: 10.15252/msb.20167137 (PMC5199124; doi:10.15252/msb.20167137)
Supplement: Supplementary file 6 — Source Data for Figure 3 [file MSB-12-894-s005.zip › parameterDistributionGroup/parameterDistribution208.csv]

-0.57565	0.14572	-0.17732	-0.70441	0.93176	-0.41639	0.60767	-0.41049	-0.33981	-0.95697	-0.88571	0.68266	-0.41893	0.25044	-0.73136	-0.75919	0.17431
-0.082291	0.18623	0.16998	-0.012295	0.85309	0.96456	0.51595	0.42406	-0.60534	-0.65563	0.41832	0.21885	0.11216	0.44815	-0.34554	0.022888	-0.32636
-0.65459	-0.017711	0.085552	0.6559	0.68615	0.19724	0.49274	0.34525	-0.073594	-0.67836	0.010798	-0.24324	-0.52157	-0.85625	-0.75457	-0.89252	0.10841
-0.94214	0.0084088	0.39264	-0.21806	-0.11672	-0.39435	0.38013	0.59035	0.29371	-0.26432	0.26293	0.46471	-0.07247	0.9222	0.1123	0.16993	-0.42223
-0.38725	0.06531	0.78514	0.4951	-0.35338	0.70931	0.55837	-0.2372	0.37038	0.0031144	-0.47546	0.49695	-0.37448	0.57299	-0.85456	-0.022355	0.69165
-0.56383	-0.0023106	0.55367	0.76147	0.28691	0.51782	0.42043	0.84235	-0.078903	-0.83276	0.19234	0.69972	0.25546	-0.26101	-0.54029	0.87752	0.23901
0.32539	0.093521	0.31862	-0.58684	0.9942	-0.40928	0.13628	0.75616	0.48443	-0.057509	-0.49457	0.57212	-0.37133	0.67202	-0.23115	-0.64786	-0.38544
-0.78953	0.40127	0.46959	-0.20163	-0.48909	-0.28211	0.097507	0.048356	-0.0095725	0.21285	0.039471	0.72228	0.075876	0.55484	-0.63997	0.58584	0.28029
-0.39398	-0.064046	-0.028664	0.35733	0.97203	0.25407	0.44168	0.68783	0.32294	-0.040708	-0.56197	0.39652	0.16025	0.77899	-0.49909	0.67016	0.0073544
-0.80975	-0.094076	-0.081664	-0.24137	0.67016	-0.24691	-0.0973	0.80244	-0.19185	-0.33621	0.86953	0.7845	0.066896	-0.2644	-0.88942	0.45151	0.39838
-0.051477	0.095244	0.07294	0.55598	0.98704	0.7766	0.31018	0.15161	0.10057	-0.6492	-0.047976	-0.46863	-0.19459	-0.13739	-0.67457	-0.47726	0.062736
-0.64669	0.19177	-0.058989	-0.26099	0.18793	-0.09412	0.93949	-0.21492	0.43527	-0.11502	0.88664	-0.076651	-0.36142	0.51695	-0.81504	-0.17422	0.48962
-0.24795	0.061494	0.98662	-0.11482	0.29751	0.53154	0.21413	0.23552	-0.9804	-0.8831	0.41122	0.033128	-0.65788	0.441	0.34367	0.81476	0.91348
-0.11455	0.057265	0.21443	0.13628	0.98088	-0.55249	-0.67914	0.31898	0.87919	0.13498	-0.98297	0.30891	-0.016426	0.61301	-0.62768	-0.89207	-0.54098
-0.78033	-0.024336	0.59188	0.20585	-0.19425	-0.069725	0.72075	0.74433	0.47924	0.4484	0.5516	0.85819	0.13408	0.27045	-0.92134	0.050411	0.16775
-0.5123	-0.031443	0.84696	-0.14835	-0.56931	0.84189	0.95282	0.39294	-0.34463	0.27721	0.1352	-0.14083	-0.20853	0.65496	-0.55006	-0.093212	0.17096
-0.31599	0.035615	0.13788	-0.37536	0.97145	-0.47327	-0.91793	0.78165	-0.069267	-0.93789	-0.80759	0.24705	-0.002053	0.75604	0.29107	0.29977	-0.38703
-0.41412	0.15178	0.27504	-0.54617	0.1723	0.049307	-0.13604	0.091862	-0.054055	-0.67658	-0.86227	-0.78995	-0.16275	0.74344	-0.12876	-0.12471	-0.25128
-0.29266	0.253	0.23114	0.32177	0.48254	0.59381	-0.55077	0.3026	-0.18791	-0.61001	-0.2562	0.12374	-0.43413	0.17735	0.024399	-0.06206	0.053114
-0.72911	-0.001525	0.40039	0.027693	-0.0020891	0.9533	-0.39279	0.35669	-0.4634	-0.37725	0.58445	0.2444	-0.25991	0.66159	-0.19143	-0.20002	-0.085574
-0.86762	0.045436	-0.22961	-0.041759	0.74691	-0.13181	-0.32952	0.59993	0.18972	-0.40524	0.29228	-0.25344	0.1768	0.66516	-0.41817	0.12591	-0.38084
-0.27238	0.028835	0.53293	0.63867	0.65793	-0.51911	0.60364	0.28736	0.56939	-0.043893	-0.48566	-0.13518	0.084393	0.019074	-0.60783	0.4251	0.22738
0.21027	0.26539	0.58981	-0.26413	0.6096	-0.80688	-0.52726	0.015101	0.56082	-0.42465	-0.66432	0.60397	-0.53123	0.37526	0.28597	-0.31235	-0.23223
-0.84362	0.014334	0.65705	-0.16118	-0.26384	0.64174	-0.74933	0.60815	-0.59102	-0.14356	0.57349	-0.46618	0.018243	0.85567	0.30464	0.94414	0.21719
-0.63934	0.038972	0.081405	0.30155	0.30716	-0.07176	-0.72809	0.72581	0.76183	-0.30863	0.20595	0.34884	-0.096143	-0.077143	-0.63648	0.023794	0.19643
-0.070276	0.092082	0.82656	0.39127	0.41336	0.36676	-0.38996	0.36626	0.3716	-0.53506	-0.39084	-0.44075	-0.11619	0.67128	-0.44489	0.46263	0.5618
-0.20376	0.092111	0.53175	-0.36159	0.23685	-0.53946	-0.16688	0.81316	0.38557	0.49416	-0.67685	0.13083	0.29482	0.38461	-0.6069	0.39072	-0.043398
-0.89535	0.0058585	0.41994	0.59935	0.1061	0.37236	-0.65852	0.72594	0.3048	0.0012804	0.71027	0.15915	0.27434	0.49122	-0.98439	0.62423	0.24621
-0.42099	0.13599	0.76711	0.64546	-0.030484	0.17797	0.4455	-0.36139	0.39022	-0.10039	-0.30629	0.1076	-0.37421	0.72816	-0.34782	-0.53267	-0.15112
-0.93403	0.016586	-0.15568	-0.87294	0.1743	0.24339	-0.48069	0.89441	-0.16323	-0.26424	0.3364	-0.50707	0.36072	0.82477	-0.79887	0.90048	0.17487
-0.7021	0.28478	0.5385	0.13532	0.17751	0.17158	0.90579	0.13843	-0.54735	-0.09122	0.041844	-0.7776	-0.65549	0.67142	0.23459	-0.82427	-0.5207
-0.37892	0.11416	0.63401	-0.26851	0.32308	0.086312	-0.12929	0.8161	-0.19122	-0.54993	0.0088537	-0.29346	0.25453	0.59971	-0.66027	0.86029	0.25812
-0.7569	-0.059319	0.54118	0.65969	0.51007	-0.62255	0.15721	0.34081	0.89856	-0.32241	-0.64432	0.12426	0.57054	0.90955	-0.56575	0.67472	-0.34678
-0.32294	0.15584	-0.14742	-0.25123	0.94324	0.52073	0.5528	0.05231	-0.34307	-0.84411	0.91643	0.46215	0.20019	0.81088	-0.51764	0.93862	0.23437
-0.39889	0.017655	0.69607	0.40275	0.15342	0.58718	0.93191	0.057283	0.21648	-0.65082	0.011877	0.24025	-0.12784	0.95492	-0.39395	-0.053908	-0.0086785
-0.31745	-0.0091519	0.32183	-0.11724	0.2844	0.48007	-0.5223	0.74425	-0.22106	-0.11861	0.48943	-0.056227	-0.12771	-0.42481	-0.86325	0.3029	0.76009
0.29565	0.086978	0.65729	0.44033	0.86125	-0.30276	0.82578	0.51927	0.71902	-0.25277	-0.43889	0.2925	-0.11895	-0.034901	-0.79309	-0.42125	-0.21918
-0.028937	-0.14588	0.69154	-0.32909	0.64789	-0.29401	-0.80333	0.28656	0.058553	0.17662	0.29029	0.097186	0.44692	0.8205	-0.78716	0.43382	-0.44779
-0.35062	0.18902	0.63785	0.48152	0.31244	0.52873	-0.61259	0.33535	0.1257	-0.52413	-0.48333	-0.054037	-0.023631	0.95577	-0.07186	-0.05074	-0.44683
-0.64729	0.27443	0.74634	0.66102	0.1982	0.50478	0.052176	0.56176	-0.47263	-0.18894	-0.82555	-0.25442	0.31917	0.50698	-0.75915	0.23599	-0.26556
-0.14737	0.0359	0.65644	-0.2011	0.82932	-0.29989	-0.88992	0.70502	-0.21657	-0.62604	0.84739	0.39276	-0.015461	0.30305	-0.18541	0.19037	0.014256
-0.65104	0.10012	0.47373	0.34825	0.59129	0.4984	0.14558	0.30506	-0.59545	-0.42645	-0.29041	-0.4506	0.19281	0.51597	-0.67298	-0.20267	-0.38937
-0.37466	0.082381	0.92361	-0.208	-0.14503	0.78499	-0.37791	0.68472	-0.2256	-0.82564	-0.56453	-0.33717	0.19584	0.60948	-0.71448	0.6946	0.53786
-0.67973	0.21017	0.78238	0.94754	-0.47284	0.81177	0.039986	0.052839	0.072346	0.15589	-0.54429	-0.0096598	-0.65322	0.66252	0.40553	-0.43643	-0.21688
-0.29237	-0.05802	0.34977	-0.18117	0.69571	0.28575	0.22473	0.42059	-0.69703	-0.8042	0.002809	-0.55859	-0.72065	-0.65622	-0.13229	-0.51135	0.28211
-0.7354	0.20884	0.55939	-0.54416	-0.3214	0.050367	0.42791	0.48974	-0.5214	-0.2392	-0.39158	0.079564	-0.17458	-0.031486	-0.17233	-0.45948	-0.36179
-0.33721	-0.055746	0.63667	0.92756	0.44344	0.64669	-0.058978	0.7085	0.70882	-0.9458	0.025598	0.95845	0.34989	0.34016	-0.98072	-0.12341	-0.25101
-0.75368	0.025162	0.080956	-0.3248	0.15092	-0.031872	-0.11605	0.34779	0.29391	-0.45365	-0.4169	0.060604	-0.2302	-0.050969	-0.94441	-0.2268	0.3273
-0.45867	0.11267	0.31381	-0.024616	0.58184	-0.44008	-0.18995	0.57665	0.63794	-0.5358	-0.0028824	0.73669	0.40108	0.5485	-0.54524	0.8933	0.066926
-0.30336	0.028276	0.71456	0.99961	0.44409	0.045403	-0.67496	0.44658	0.45047	-0.51214	0.24506	0.11667	-0.43054	0.61347	0.83963	0.81201	0.30552
-0.58581	0.04299	0.82873	0.14221	-0.16457	0.28244	0.21051	0.6554	0.44719	-0.8472	-0.044803	0.20199	-0.046354	0.60526	-0.56236	0.36244	0.25846
-0.79144	0.06604	0.097195	-0.29724	0.37529	0.47484	-0.22451	0.36672	-0.51571	-0.73149	-0.15546	-0.18548	-0.076155	-0.04078	-0.64608	0.34859	0.61494
-0.27151	0.17536	0.64705	-0.21023	0.32626	0.56712	-0.14052	0.41251	-0.37417	-0.46915	-0.7926	0.078057	0.16669	0.8738	-0.48879	0.70646	0.20543
0.51096	0.16669	0.82142	-0.24047	0.85906	0.42543	0.092569	0.63637	0.065175	-0.63119	0.24282	0.00092492	0.26108	0.96273	-0.7239	-0.23781	-0.42754
-0.033555	-0.048066	0.80169	0.77262	0.77468	-0.48701	0.061439	0.1273	0.59461	0.37637	-0.82132	-0.0037518	0.13762	0.68112	-0.70903	-0.20797	-0.34779
-0.027446	0.12008	0.85976	0.52652	0.66449	0.25242	-0.08573	-0.0033157	-0.22921	-0.90667	-0.73197	0.9559	-0.37469	0.32636	-0.25114	-0.39189	-0.12916
-0.28066	-0.067976	0.080185	0.117	0.51107	0.36136	0.52547	0.57673	0.61853	-0.55409	0.82029	0.69647	-0.79294	0.45053	0.35484	-0.27321	0.10324
-0.50491	0.0033529	0.12993	-0.63268	0.84142	-0.76631	-0.44628	0.46993	0.009797	-0.62885	-0.36143	0.92666	-0.048372	0.87744	-0.26614	-0.25007	-0.53354
-0.24706	0.1735	0.042836	-0.42618	0.99052	0.044594	-0.87817	0.65517	-0.44728	-0.36492	0.22748	-0.4912	0.29571	0.94985	0.096041	0.81354	-0.2969
-0.069733	0.063979	0.56482	0.7803	0.56578	0.54182	-0.34763	0.18752	0.12629	-0.48196	-0.24295	-0.27548	-0.55756	-0.23061	-0.1582	-0.22987	0.26763
-0.45749	-0.15192	0.45809	-0.73497	0.42264	0.42615	0.4199	0.69311	-0.59769	-0.37525	-0.6069	0.072043	-0.24506	0.62594	-0.46574	-0.038014	0.25193
0.47475	0.044375	0.96485	-0.15067	0.73993	-0.64433	-0.28782	0.46108	0.72921	-0.88323	0.20569	0.31881	0.018016	0.1208	-0.46662	0.22719	0.22192
-0.7607	-0.0020896	0.73833	0.44668	-0.084688	-0.62799	0.58568	0.010429	0.86991	-0.38186	-0.027012	0.20269	-0.42251	0.84976	-0.037954	-0.084507	-0.044987
-0.45822	0.19032	0.05195	0.51672	0.62958	0.42162	-0.46672	0.75556	0.42415	-0.23336	0.52193	-0.046257	-0.16608	0.16031	-0.61266	-0.30968	-0.071841
-0.5477	-0.027718	0.75937	-0.54633	0.34741	-0.49421	-0.16253	0.1916	-0.74629	-0.18997	-0.42931	0.72365	-0.36585	0.33369	-0.082761	-0.5339	-0.21544
-0.97825	0.16603	0.85362	-0.24841	-0.45496	-0.34364	0.23331	0.50977	-0.5078	0.41795	-0.92118	0.31973	0.61394	0.48304	-0.69889	0.49462	-0.53092
-0.66308	0.060909	0.23968	-0.68391	0.6943	-0.45684	0.56556	0.02538	-0.93618	-0.38136	-0.32304	-0.4864	-0.30605	-0.2742	-0.69687	-0.014593	0.57453
-0.44495	0.19322	0.89813	0.6383	-0.011284	0.53291	0.81843	0.070801	-0.65262	0.066571	-0.96994	-0.24006	-0.092237	0.45261	-0.026522	0.81919	0.52773
-0.44368	-0.27863	0.67681	-0.55268	0.66768	-0.42403	0.16255	0.30818	-0.55438	-0.34383	-0.96204	0.44327	-0.59849	0.069119	-0.26453	-0.22662	0.61007
-0.39287	0.15561	0.32551	0.26503	0.84549	-0.78847	0.9508	0.45527	0.70262	-0.61734	-0.36187	0.5447	0.18457	0.3477	-0.55251	0.73045	0.27245
-0.65324	0.22284	0.13357	0.76546	0.4761	-0.029186	-0.10772	0.47158	0.36717	-0.53643	-0.10988	-0.44079	0.069056	0.62486	-0.017225	0.3839	-0.55888
-0.35096	-0.0037815	0.30119	0.3667	0.60589	0.68997	-0.41835	-0.16747	-0.17965	-0.32667	-0.39276	0.73708	-0.53985	0.3255	-0.56779	-0.54059	0.36978
-0.35994	0.41607	0.29785	-0.72635	0.54538	-0.25617	0.59589	0.44298	-0.83069	-0.67937	-0.54413	-0.92129	0.19076	-0.0020181	-0.51868	0.19597	-0.04161
-0.95022	0.26259	-0.25307	0.5623	0.65229	0.65317	0.83446	0.17161	-0.68	-0.42558	0.90906	-0.73286	-0.46652	0.62511	0.39035	0.15795	-0.10538
-0.89441	-0.21809	0.93156	0.79521	0.30008	-0.25376	0.84372	0.93183	0.044631	-0.087273	-0.89443	0.29082	0.088681	0.58306	-0.84636	0.38426	0.1808
-0.21776	0.23171	0.51809	-0.70702	0.13928	0.28921	0.017176	0.90648	-0.38288	-0.6464	0.35419	-0.66452	0.057453	0.25436	-0.35385	0.42667	0.12413
-0.4477	0.20889	0.39821	0.80304	0.41917	-0.26507	-0.73615	0.92303	0.91315	-0.18674	0.87882	0.87515	0.16032	0.21182	-0.32658	0.33865	-0.090174
-0.71121	-0.010449	-0.44585	-0.73726	0.89821	0.53785	0.46623	0.94154	-0.94522	-0.47048	0.254	-0.19245	-0.073114	-0.0046815	-0.46901	0.38617	0.44992
-0.64521	-0.17149	0.66825	0.77856	0.046557	0.36903	-0.49697	0.43946	0.77873	-0.63221	0.43751	-0.52408	-0.40985	-0.23665	-0.98354	-0.24326	0.78333
-0.6659	-0.191	0.63554	0.18622	-0.06758	-0.13298	-0.73101	0.82826	0.30866	0.31537	-0.89718	-0.63551	0.1563	0.21586	-0.73015	0.2839	-0.056708
-0.94644	0.21009	0.47862	-0.37803	-0.66905	0.56263	0.2451	0.12136	-0.05261	-0.91795	-0.48762	-0.67726	-0.27696	0.52441	-0.52471	-0.13595	0.39132
-0.78668	-0.1084	0.11312	0.53009	0.9641	0.10502	0.022336	0.70311	-0.37732	-0.58573	-0.80337	-0.0086786	-0.41614	-0.086794	-0.15149	-0.6503	-0.12533
-0.71125	-0.13189	0.99596	-0.16568	0.10957	-0.48323	-0.32039	0.72165	-0.48545	-0.26514	0.23337	0.025098	-0.31496	-0.42593	-0.81302	-0.038939	0.54678
-0.11633	0.11544	0.72249	0.11931	0.43961	0.61677	0.41392	0.39847	-0.57676	-0.93604	-0.21585	0.29204	0.16831	-0.22674	-0.65987	0.091499	-0.047542
-0.93853	-0.26099	0.85837	0.11445	-0.09195	0.62665	0.23557	0.4125	-0.85313	-0.1981	-0.73778	0.68181	-0.31339	0.87879	-0.064165	-0.19527	-0.16676
-0.51625	0.031678	0.84918	0.0049813	-0.33996	0.70234	-0.19184	0.32069	0.093008	-0.55205	-0.91388	0.45779	-0.26647	0.75631	-0.52791	-0.67916	-0.2486
-0.58724	0.02131	0.56938	-0.052775	0.345	-0.56279	-0.2564	0.31575	0.12613	-0.056247	-0.27982	-0.39713	0.38162	0.45263	-0.58828	0.27278	-0.37984
-0.95218	0.19083	0.18288	0.44835	0.26099	0.59441	-0.5412	0.60347	-0.80849	-0.34105	-0.64618	-0.46122	-0.37234	-0.11345	0.025572	-0.78541	-0.48994
-0.42787	-0.072906	0.42944	0.29372	0.77206	-0.41894	-0.36707	0.78752	0.30436	-0.13038	0.2685	0.40195	0.28573	0.34559	-0.85397	0.40814	-0.16075
-0.95962	-0.048487	0.38671	0.44108	-0.092968	-0.52384	0.075092	0.57764	0.84882	-0.50288	-0.74045	0.76258	-0.35278	-0.50548	-0.63555	-0.3432	0.14041
0.33572	0.20195	0.92741	-0.35415	0.91059	-0.54266	-0.86565	0.84119	-0.73113	0.0050027	-0.48666	-0.68886	0.43829	-0.034761	-0.88084	0.23473	-0.54205
-0.56358	0.2925	0.0011784	0.6964	0.71664	-0.041959	0.51688	0.75733	0.00012104	-0.53445	0.382	-0.8473	-0.33776	0.11084	-0.17837	-0.6474	-0.61893
-0.080835	0.28489	0.76954	0.81136	0.10777	0.77565	0.33067	0.48113	0.18906	-0.72005	0.19036	-0.37476	0.45353	0.4105	-0.66761	0.61528	-0.34689
-0.49107	0.021636	0.052425	0.33888	0.80672	0.3773	0.23018	0.50621	-0.24065	-0.2299	0.32078	-0.16055	-0.13963	0.30934	-0.0064102	-0.15744	-0.34533
-0.96311	-0.1858	0.069127	-0.073686	0.29478	-0.067167	0.92682	0.67235	0.098886	0.17777	-0.059992	-0.10421	0.33998	0.35884	-0.84054	0.48246	-0.077146
-0.63514	-0.23262	0.45029	-0.1732	0.49627	0.052063	0.64225	0.016056	-0.42215	-0.35646	-0.44753	0.18715	-0.55716	0.63445	0.068876	-0.096966	0.29965
-0.28462	-0.040095	0.58134	0.18975	0.8838	-0.25074	-0.011311	0.35235	-0.028407	0.15404	0.051899	-0.44494	-0.029997	0.97743	-0.2214	0.27983	0.019152
-0.46275	-0.15797	0.91072	0.24049	-0.094354	0.39939	-0.1424	0.89326	-0.070733	-0.92081	0.13677	-0.75807	-0.34838	-0.059321	-0.081945	-0.13472	-0.03839
-0.17182	0.2262	0.35844	0.82626	0.73641	0.20228	0.8555	0.83098	0.52735	0.18427	-0.60069	-0.82629	0.6814	0.68898	-0.58986	0.35781	-0.67788
-0.58622	-0.019043	0.61167	0.32245	0.72949	-0.37572	0.39146	0.92035	0.031401	-0.18683	-0.79171	-0.90805	0.17337	0.19531	-0.92814	0.38679	0.40573
-0.41218	0.026261	0.49856	0.3477	0.62005	0.67107	0.5565	-0.30832	-0.6809	-0.8726	0.72243	-0.25369	-0.50338	0.80305	0.25315	0.16669	0.42954
-0.43951	0.091852	0.52717	0.063517	0.3768	-0.019753	-0.38349	0.30342	-0.10806	-0.83963	0.60246	-0.78094	-0.24302	0.39893	0.058444	0.09101	-0.026427
-0.026204	-0.27873	0.73962	0.23239	0.41137	-0.44631	-0.029906	0.44043	0.97121	-0.15884	-0.74845	0.33245	-0.49034	0.69039	0.47057	0.12541	-0.030636
-0.44386	-0.013896	0.52218	0.30273	0.48928	-0.12599	-0.69798	0.9525	0.46038	-0.96486	-0.59146	0.72317	-0.17245	-0.0061531	-0.25222	-0.067602	0.1081
-0.67047	0.14229	0.26373	0.40362	0.73312	-0.42183	0.015259	0.17598	-0.20937	0.037122	-0.21972	0.8983	-0.031167	0.049107	-0.47026	-0.27931	-0.22141
-0.20025	0.0021146	0.56447	-0.010276	0.27206	-0.092992	0.56151	0.29849	0.27997	-0.15551	-0.80102	-0.51676	-0.4878	0.76906	0.45103	0.082375	-0.12522
-0.80135	0.15237	0.27565	0.41048	0.13967	0.30967	0.29746	0.90916	-0.26953	0.31339	-0.30442	0.52626	0.58792	-0.19383	-0.67643	0.84956	-0.082941
-0.18825	0.14224	0.92063	0.8231	0.48657	0.12896	0.11108	0.24945	0.030757	-0.062494	0.15202	-0.65781	-0.45252	0.5355	0.26669	-0.28252	-0.22525
-0.7036	-0.057334	0.763	-0.40341	0.14886	-0.30281	0.29552	0.50975	-0.020907	-0.8039	-0.3464	-0.59265	-0.17748	0.76594	-0.79164	-0.27608	-0.0012663
-0.80281	0.055697	0.40643	0.076799	0.24681	0.15648	-0.74264	0.90901	-0.15917	0.12269	0.01026	0.56848	-0.047538	0.86999	-0.54266	-0.23207	-0.35842
-0.45514	-0.23911	0.92804	-0.65867	0.063576	0.4743	0.70573	0.36088	-0.78922	-0.99695	0.75423	0.26748	-0.7079	0.49495	-0.090734	-0.45664	0.1348
-0.50546	0.050159	0.37348	0.88495	0.58827	0.32192	0.47972	0.61095	0.032	-0.65957	0.043229	-0.24939	-0.26938	0.30262	0.14555	0.50449	0.17058
-0.45627	-0.010797	0.65705	-0.28725	0.50891	0.17272	0.49882	0.15925	-0.94412	0.10543	-0.47267	-0.22088	0.2585	0.47812	-0.64611	0.056007	-0.25113
0.43303	0.3272	0.46395	0.73525	0.81943	0.39817	-0.091827	0.52534	0.71158	0.21546	0.0083871	-0.70648	0.39152	0.35641	-0.84756	0.62863	0.13474
0.18863	0.2348	0.91285	-0.57433	0.078076	-0.15455	0.66687	0.71946	0.10883	-0.18324	-0.74572	0.62801	0.029354	0.62042	-0.25807	-0.29307	-0.53686
-0.51853	0.06079	0.61446	0.22291	0.37449	-0.47863	-0.56676	0.2929	0.115	-0.042651	0.80668	0.12417	0.18135	0.017105	-0.53561	0.58003	0.25375
-0.51271	0.072924	0.88869	-0.051822	-0.28256	0.35989	-0.22413	0.57157	-0.12457	-0.43481	-0.48792	-0.30624	0.42732	0.30768	-0.72297	0.48729	-0.33111
-0.063165	0.040043	0.87313	0.39186	0.57918	-0.24525	0.75984	0.67761	0.58587	-0.24337	0.4723	0.58057	0.22045	0.30655	-0.58839	0.78542	0.45793
-0.33597	0.066575	0.80302	0.79219	0.5232	0.17325	0.29216	-0.093531	0.031862	-0.15243	0.011664	0.83461	0.01979	0.82815	-0.25245	0.48363	0.22649
-0.052517	-0.0086649	0.76222	0.60829	0.51262	-0.22947	-0.53176	0.78415	0.70981	-0.72366	-0.48284	0.68773	-0.31185	0.47193	0.61861	0.46107	-0.09595
-0.72357	-0.27562	0.28699	-0.089511	0.73476	-0.019187	0.51412	0.72931	-0.39881	-0.59149	-0.45228	0.58497	-0.63471	0.83714	0.77247	-0.18651	-0.31125
-0.14946	0.088553	0.78451	0.1361	0.18031	0.26979	-0.57668	0.52535	-0.25358	0.31411	0.30367	0.4205	-0.2083	0.65652	-0.013547	0.23272	-0.087854
-0.45153	-0.071453	0.99272	0.76709	0.29527	-0.19087	0.75982	0.87324	0.58394	-0.79627	-0.24215	0.2681	-0.41601	0.93005	0.26327	-0.034266	-0.33916
0.037384	0.022189	0.37297	0.40127	0.8132	0.89096	0.0013837	0.32236	-0.082138	-0.97569	0.87777	-0.09169	-0.068686	0.91304	-0.087369	-0.014039	-0.40783
-0.61206	0.1473	0.22749	-0.25931	0.12124	-0.029136	0.25071	0.0066651	0.28022	-0.663	-0.35737	-0.28617	0.10543	0.64691	-0.84247	-0.19995	-0.38285
