# Supplementary material for: Distinct cellular states determine calcium signaling response
Source: Mol Syst Biol. 2016 Dec 15;12(12):894. doi: 10.15252/msb.20167137 (PMC5199124; doi:10.15252/msb.20167137)
Supplement: Supplementary file 6 — Source Data for Figure 3 [file MSB-12-894-s005.zip › parameterDistributionGroup/parameterDistribution209.csv]

-0.47953	-0.024838	0.1791	0.30862	0.19905	0.75991	-0.05154	0.6767	0.37924	-0.67539	-0.78712	-0.0010921	-0.51826	-0.43243	-0.75565	-0.92461	0.11907
-0.26235	0.15249	0.72255	0.72334	0.43771	-0.21831	-0.28383	0.22852	0.076747	-0.22467	-0.015566	0.04328	0.18319	-0.56924	-0.70137	0.2904	-0.12894
-0.58573	0.1182	0.90357	0.45427	-0.015824	-0.050243	-0.48618	-0.04894	0.18304	-0.66424	-0.0050793	-0.80227	0.20049	-0.28492	-0.89709	0.48572	0.19849
-0.78979	0.093414	0.24898	0.20356	0.42176	-0.31741	-0.28152	-0.24372	0.38553	-0.53856	0.25394	0.76962	-0.48523	0.55106	-0.24047	-0.03684	0.50912
-0.84411	0.044612	0.55695	-0.1411	0.0056726	-0.8126	0.22896	0.59677	0.49406	-0.30516	0.20526	0.30043	-0.14703	0.11212	-0.12344	-0.14344	-0.27236
0.093336	0.021163	0.84576	0.18565	0.80913	-0.28673	-0.25658	-0.24979	0.3394	-0.31739	-0.18653	0.33412	-0.11662	0.73126	-0.59112	-0.2963	-0.30111
-0.69336	-0.085561	0.63142	-0.34583	0.17242	-0.52171	-0.38292	0.2118	0.18303	-0.70561	0.60023	0.61591	-0.18339	0.55541	-0.060734	-0.063729	-0.40876
0.041249	0.1835	0.9831	0.75446	0.28817	-0.36953	0.041975	0.2795	0.93284	-0.25838	-0.50243	-0.75394	-0.098338	0.1317	-0.042699	0.26261	-0.048695
-0.70744	-0.016459	0.77841	0.42115	0.056218	0.77606	0.28855	0.49912	-0.24303	-0.60904	-0.49375	-0.29136	0.10744	0.14422	-0.82922	0.30199	0.15098
-0.58992	0.055817	0.63986	0.09246	-0.17524	0.41646	-0.65864	0.39225	0.003011	-0.44214	-0.70147	0.079425	-0.089677	-0.21046	-0.53677	-0.22633	-0.3091
-0.34466	0.033534	0.88793	-0.39954	-0.02103	0.090056	0.76324	-0.13128	-0.013754	-0.35243	-0.39395	0.33884	0.099064	0.68888	-0.81299	-0.2168	-0.20724
-0.20983	0.24252	0.1247	-0.035003	0.65307	0.48899	-0.38215	-0.28263	-0.22282	-0.52437	0.40633	0.13868	-0.15682	0.42647	-0.50449	0.43582	0.418
-0.38097	0.096175	0.12903	0.72661	0.99675	0.6448	0.95389	0.56635	-0.13776	-0.81651	0.30985	-0.25664	-0.3277	-0.37799	-0.71707	-0.66617	-0.15782
0.048527	0.09278	0.56675	0.46587	0.53383	0.61463	-0.24982	0.39091	0.11758	0.043503	-0.3909	-0.43084	0.028754	0.64789	-0.25629	0.081148	-0.37834
-0.41289	0.051715	0.25122	0.51768	0.95652	0.27234	0.075664	0.46637	-0.23282	-0.57127	-0.20476	-0.13877	0.33098	-0.22201	-0.75944	0.017998	-0.39349
-0.058108	0.2483	0.49507	0.37614	0.89127	0.41084	0.58542	0.24813	-0.71743	-0.78741	0.43983	0.66522	0.079512	-0.41015	-0.38277	0.65545	0.050709
-0.89372	-0.18196	0.67376	0.24884	-0.24878	0.65906	0.14369	0.73499	-0.037553	-0.32441	-0.29308	0.15433	-0.15161	0.34375	-0.37141	0.32201	0.30128
-0.60525	-0.015487	0.27301	-0.63364	0.075456	-0.23889	0.58121	0.78793	0.089186	-0.11204	0.35234	0.0243	-0.3391	0.4273	-0.13662	-0.55977	-0.50827
-0.85512	0.29225	-0.26427	-0.1561	0.56053	-0.11805	-0.20101	-0.46349	-0.35631	-0.072095	0.039762	0.6306	0.32116	0.79017	-0.60161	0.10584	-0.697
-0.048547	0.14952	0.64318	-0.40357	0.91927	-0.5491	0.61442	0.31539	-0.058566	-0.88593	0.57127	0.60764	0.54829	0.48736	-0.41352	0.83502	-0.42455
-0.36687	0.24215	0.69321	-0.14881	0.3438	0.062502	-0.38713	-0.0018623	-0.59443	-0.19387	-0.2405	-0.82616	0.61644	0.61314	-0.74931	0.13587	-0.86305
-0.22519	-0.013199	0.22999	0.12663	0.36825	0.43518	0.96911	0.26518	0.49747	0.013865	-0.72267	0.21369	-0.19426	0.71014	-0.49649	-0.08918	-0.049059
-0.52197	0.051927	0.64202	0.1106	-0.098775	0.79294	0.72064	0.71951	-0.26912	-0.24389	-0.52762	0.89121	0.22795	0.7872	-0.14491	0.31949	-0.68946
-0.75678	0.2616	-0.0039047	-0.33552	0.17824	0.28221	-0.52819	0.4604	-0.34593	-0.23536	0.012808	-0.32185	0.16492	0.044409	-0.79975	-0.54447	-0.80361
-0.65371	0.28811	-0.025049	-0.71505	0.27514	-0.65853	-0.78181	0.16051	0.27271	-0.69242	-0.83084	0.030813	0.027465	0.78465	-0.10339	0.05209	-0.67542
-0.70208	-0.019568	0.26933	0.78647	0.47236	0.23655	0.49014	-0.022171	0.21867	-0.59328	0.40788	-0.37799	-0.60208	-0.11413	-0.066793	0.022532	0.59308
-0.64689	0.17857	-0.21553	0.19158	0.41354	0.45623	-0.95472	0.10998	0.89106	-0.90711	-0.29681	-0.32912	-0.080073	0.83945	-0.72265	0.34352	0.52166
-0.16711	0.18221	0.33305	0.50715	0.97886	0.060633	-0.473	-0.20166	-0.29973	-0.2623	0.10253	-0.29466	-0.038051	-0.061279	-0.62034	0.69052	0.63867
-0.69558	-0.048137	0.53919	-0.62044	0.092285	0.69239	-0.0081561	0.29446	-0.7988	-0.73372	0.10469	0.032166	-0.01734	0.48169	-0.71707	-0.44097	-0.54197
0.62371	-0.019538	0.88186	0.55066	0.87574	0.58964	-0.61434	0.72468	0.12971	-0.14904	-0.48394	-0.15183	0.17826	-0.21106	-0.71941	0.085037	-0.33609
-0.35866	0.22393	0.80536	-0.18214	0.06462	0.11978	-0.0021827	-0.019041	-0.41188	-0.313	0.51332	-0.22204	0.37249	0.87695	-0.47793	-0.039761	-0.94396
-0.66302	0.20681	0.12493	-0.49992	0.022175	0.65911	-0.89874	0.45498	-0.41114	-0.61636	0.12427	-0.40264	0.25437	0.58674	-0.51672	0.24721	-0.43274
-0.57616	-0.023962	-0.34686	0.45465	0.9374	-0.26682	-0.72976	-0.097345	0.85713	-0.024607	-0.2976	0.21757	0.19007	0.11735	-0.75377	0.60361	0.32239
-0.74413	-0.061925	0.96749	0.7996	0.047916	0.59026	-0.27694	0.25223	-0.54279	0.033988	0.034141	-0.31661	-0.010034	-0.33811	-0.94639	0.47589	0.78128
-0.90279	-0.071779	0.18915	-0.47953	0.71984	-0.62559	-0.058014	0.47258	-0.54293	-0.70345	0.13829	0.97014	0.49526	0.097898	-0.80258	0.16474	-0.7382
-0.10919	-0.027672	0.85317	0.54261	0.2067	0.55452	0.65573	0.64024	0.074102	-0.79939	0.13755	-0.098532	-0.83453	-0.70015	0.19106	-0.1978	0.42326
-0.88174	-0.21867	0.73698	0.41756	-0.14537	-0.23389	0.64794	0.36941	0.91804	-0.17511	-0.44798	-0.2951	-0.25936	0.81146	-0.43168	0.31385	0.4424
-0.5493	0.27647	0.71885	0.68108	0.066016	0.032451	0.67251	0.15296	0.096781	-0.22126	0.22859	-0.48153	-0.54427	-0.066077	-0.33774	-0.96519	-0.38944
0.046312	0.14549	0.60835	0.69649	0.69511	0.077749	-0.45581	-0.26735	0.23883	-0.53299	-0.72981	-0.26578	-0.68138	0.019603	0.055924	0.22441	0.65167
0.027429	-0.055401	0.76841	0.48644	0.60537	0.25914	0.3486	0.4717	0.58605	-0.34401	-0.717	-0.20004	-0.24801	0.35876	-0.36794	0.1961	0.38433
-0.27973	0.04126	0.17233	-0.24201	0.89943	-0.21667	-0.29159	-0.30396	-0.35045	0.33703	-0.19972	0.70425	0.48002	0.74936	-0.92376	0.11598	-0.56211
-0.75689	0.15167	0.12679	0.15595	0.51186	-0.4385	-0.8082	0.073089	0.49601	0.31939	-0.18207	0.34756	0.28291	0.98527	-0.63991	-0.15958	-0.6607
-0.53639	-0.069911	0.31475	0.079478	0.41806	0.15376	0.17617	0.7473	0.10798	-0.11466	-0.70719	0.082764	0.26281	-0.016515	-0.72735	-0.04461	-0.46516
-0.67651	0.11272	0.66435	-0.18118	-0.30668	-0.27749	-0.60507	0.38381	0.56541	-0.70348	-0.40175	0.50662	-0.23664	0.64477	0.17222	0.71991	0.36259
-0.28118	0.30138	-0.013908	-0.066723	0.97813	0.45347	-0.39981	0.55986	-0.6764	-0.060492	0.24225	0.56622	0.57993	0.16024	-0.79978	0.61624	-0.413
-0.54132	0.16652	0.47747	-0.62965	0.015772	-0.47626	-0.022316	-0.21529	0.16964	-0.38972	0.21845	0.59568	0.18027	0.13892	-0.61946	0.30975	-0.045281
-0.15268	0.12032	0.68835	0.12133	0.56881	-0.50646	0.52179	-0.20342	-0.01902	-0.040354	-0.35156	0.26381	0.0005765	0.29366	-0.34911	0.44409	0.14467
-0.12285	0.29347	0.57696	-0.16506	0.99969	-0.6467	0.3273	-0.86206	-0.417	-0.71881	0.8213	0.83338	0.34784	0.9165	-0.83966	0.63203	0.12327
-0.70855	0.013356	0.79865	0.6653	-0.29746	0.58607	0.51922	0.21256	0.49101	-0.67866	-0.53752	-0.44577	-0.059779	0.55277	-0.24171	-0.16339	-0.43534
-0.23468	0.34251	0.67063	0.084674	0.13012	0.11991	-0.9155	-0.15902	-0.29271	-0.60829	0.67907	0.35657	-0.11462	-0.66508	-0.83599	-0.1144	0.18657
-0.90888	-0.090291	0.65695	0.48796	0.13155	-0.003227	0.55598	0.59571	-0.030841	-0.36798	0.31137	-0.49013	-0.32105	-0.18131	-0.49577	-0.24666	0.11531
-0.68851	-0.17709	0.028008	0.22759	0.66727	0.36077	-0.25198	0.84663	-0.11736	-0.29465	-0.14657	-0.035306	-0.15457	-0.37796	-0.55726	0.21449	0.4213
-0.16936	0.00039807	0.9278	-0.05762	0.31538	-0.33684	0.75888	0.11723	0.043754	0.29842	-0.47712	-0.20008	-0.17578	0.80162	-0.32531	-0.44107	-0.46373
-0.57085	0.18591	-0.57835	-0.47027	0.6896	-0.20458	-0.65369	-0.16555	0.80553	-0.78201	-0.10948	0.3761	-0.13041	0.56525	-0.89546	-0.12645	0.34279
-0.63356	0.023023	0.56106	-0.42874	0.080753	-0.41567	0.36821	-0.3549	-0.23383	-0.76164	0.21882	-0.26554	-0.68113	-0.082984	-0.20177	0.30094	0.94459
-0.40178	0.062652	0.48354	0.68101	0.61856	-0.015135	0.73364	-0.52515	0.14362	-0.47534	0.24127	-0.56187	-0.13593	0.45728	-0.72762	-0.59205	-0.3449
-0.40135	-0.12506	0.52019	0.98023	0.65112	0.32378	0.7352	0.71909	0.63934	-0.65671	-0.095757	-0.014492	0.58532	0.25632	-0.78128	0.92239	-0.32904
-0.77791	-0.075106	0.27687	-0.26855	-0.12706	0.51362	-0.52852	0.31809	0.050791	-0.54484	-0.15335	-0.094451	-0.52795	0.40345	-0.14277	0.024264	0.44348
-0.51845	-0.19128	0.097603	0.40858	0.93684	0.45868	0.26699	0.54516	-0.33063	-0.051472	0.087859	0.59746	0.078746	0.93044	0.12113	0.58562	-0.37283
-0.52487	0.13721	0.66283	-0.003859	0.028553	-0.085646	-0.40612	0.072584	0.3453	-0.56199	-0.59361	-0.11726	-0.035368	0.31808	-0.52796	-0.071832	-0.076082
-0.87101	-0.048311	0.17601	0.018628	0.62786	-0.25166	0.34774	0.36158	-0.090562	-0.056299	-0.60915	-0.069067	0.1914	0.5161	-0.76451	-0.35762	-0.57948
0.31627	0.14699	0.71755	-0.038953	0.94074	-0.38866	-0.43669	-0.62061	-0.21914	-0.41305	-0.63614	0.44017	0.053957	0.75877	-0.48819	0.76175	0.2674
-0.46848	0.030475	0.36532	0.30447	0.44289	0.0026574	-0.1287	-0.07153	0.091557	-0.37953	-0.00058219	0.37087	-0.41738	0.25555	0.10039	-0.32916	-0.28197
0.06598	0.027778	0.4689	-0.078933	0.86552	-0.36845	-0.6627	0.0052724	0.35061	0.043448	-0.41538	0.72674	-0.094655	0.83071	-0.067182	-0.019258	-0.35612
0.79211	0.17544	0.69655	0.63759	0.77227	0.41935	0.20994	0.59741	0.82475	-0.54908	-0.67763	0.25445	-0.56614	0.51654	0.42167	0.068554	-0.086869
-0.44508	-0.085803	0.75419	0.50399	0.58283	0.37177	-0.16145	0.16543	-0.29574	-0.97073	-0.40486	-0.78962	-0.6008	0.63917	0.36794	0.53472	0.53145
-0.32279	-0.013682	0.28506	-0.28762	0.8878	-0.65737	-0.39909	0.21575	0.35673	-0.29878	0.45545	-0.064504	0.36444	0.70762	-0.71556	0.25791	-0.60151
-0.36204	0.25111	0.0042278	0.038815	0.81274	0.47203	0.27856	0.20156	-0.61569	-0.4868	-0.21148	-0.080366	0.0049978	0.72456	0.071979	0.31381	-0.52602
-0.053829	0.16099	0.25829	-0.73349	0.91925	-0.31565	0.27388	0.090912	-0.60163	-0.34309	-0.22296	-0.36871	-0.37206	-0.75177	-0.87077	-0.84923	0.10171
-0.661	0.097233	0.11842	0.44761	0.72627	-0.060992	-0.30605	0.085438	-0.022163	-0.94528	-0.20688	-0.52309	-0.14055	-0.018914	-0.28661	0.61261	0.36026
-0.15243	0.18567	0.37919	-0.20004	0.38461	0.3154	-0.90206	0.26307	-0.6804	-0.33449	-0.20137	0.27078	-0.059934	0.064326	-0.020974	0.51686	-0.10454
-0.75278	-0.12286	0.37743	-0.37837	0.23711	-0.065785	0.08638	0.78972	-0.2744	-0.095564	-0.94749	-0.37414	-0.026273	0.35561	-0.53727	-0.091727	-0.32752
0.54932	0.33078	0.74754	0.1868	0.89592	0.26713	0.82061	-0.35242	-0.38262	-0.82789	-0.10876	0.093377	-0.1595	0.21437	-0.49286	-0.39926	-0.19538
-0.56924	0.082369	0.91724	-0.25659	-0.38425	-0.26827	-0.18796	0.00087699	0.47539	0.04248	-0.74774	0.54231	0.2161	0.63141	-0.80121	0.25	-0.018427
-0.030159	0.25187	0.31195	-0.058	0.96948	-0.083314	-0.14563	-0.58826	-0.76936	-0.48734	-0.33041	0.059641	-0.55996	0.56903	-0.085602	-0.32927	0.11032
-0.033591	0.15176	0.92256	0.33095	0.083959	0.036758	-0.99123	-0.086715	0.29331	-0.34649	0.12746	0.78498	0.44329	0.054711	-0.71	0.32889	-0.51913
-0.59063	0.044645	0.68127	-0.30946	-0.057726	-0.31077	-0.89236	0.83774	0.40753	-0.38559	-0.72167	0.038139	0.14832	0.26109	-0.67189	0.79237	0.29208
-0.60437	0.191	0.38845	0.21098	0.10371	0.25971	0.13719	0.091412	0.25624	-0.62966	0.29338	0.14194	0.28778	-0.095957	-0.97415	0.50708	0.31118
-0.42122	-0.066292	0.75229	-0.48226	0.10268	0.45825	0.1377	0.53887	-0.36336	-0.46339	0.29707	-0.015437	0.011479	0.83238	-0.28689	0.69331	0.25968
-0.46118	0.17737	0.1631	0.58605	0.99797	0.2767	-0.28973	0.009837	-0.4583	-0.49671	-0.45655	-0.82044	0.034099	-0.20032	-0.61158	-0.13863	-0.41801
-0.1991	-0.04256	0.77039	0.91633	0.43963	0.67887	-0.29935	0.22676	0.38147	-0.58598	-0.088078	-0.12525	0.081423	0.21091	-0.87959	0.38059	0.38693
-0.95455	0.10582	-0.18673	0.42977	0.70349	0.22033	0.59683	-0.25587	-0.48812	-0.94277	-0.56016	-0.24431	-0.56338	0.53907	0.48757	0.58886	0.32238
-0.71706	-0.02879	0.66894	-0.058876	0.30261	-0.018415	-0.039101	0.74019	-0.11809	-0.48202	0.44943	0.51679	0.17405	0.16601	-0.95101	0.98273	0.84414
-0.82254	0.064696	0.61085	0.41611	0.15887	0.42053	-0.44098	0.10592	-0.45331	-0.21969	0.37146	-0.39152	0.19361	0.67016	-0.26039	0.23564	-0.52534
-0.13553	-0.035373	0.38294	-0.24481	0.57233	0.25636	0.035508	0.88836	0.041003	-0.32531	-0.088098	-0.021309	-0.18022	-0.16583	-0.51062	0.59989	0.84287
-0.7928	0.018286	0.17173	-0.28241	-0.10609	0.088023	-0.091823	0.68709	0.28892	-0.35737	-0.47105	0.080139	-0.48154	0.17477	-0.18617	-0.65559	-0.33962
0.31692	0.10253	0.62733	-0.103	0.8637	0.20251	-0.59078	0.59298	-0.14216	-0.27779	-0.93367	-0.02807	0.38631	0.61254	-0.089996	0.61314	-0.68059
-0.78809	-0.0032651	0.86619	0.54046	-0.3398	0.26938	0.1535	0.1067	0.1811	-0.15333	0.32564	-0.24105	-0.17207	-0.26389	-0.99621	-0.54497	0.0062785
0.011963	0.096328	0.4179	-0.07806	0.79328	0.049428	0.78385	0.1669	0.078894	-0.75272	-0.11886	0.47037	-0.22979	0.52711	-0.11516	-0.046819	-0.14131
-0.11969	-0.31837	0.8376	-0.34223	0.62482	-0.48037	0.66793	0.4371	0.10101	-0.58423	-0.96619	0.31302	-0.43905	-0.26646	-0.70213	0.15755	0.8498
-0.71597	-0.17077	0.72253	-0.83147	-0.14547	-0.67538	0.29339	-0.065671	-0.32886	0.012564	-0.76223	-0.15757	-0.61482	0.1243	-0.15065	-0.78897	-0.15328
0.10347	0.10348	0.48554	0.025771	0.8914	0.46464	-0.87485	0.37216	-0.65588	-0.37798	-0.024622	-0.3918	-0.14104	-0.062066	-0.45822	-0.45905	-0.50554
-0.28158	0.089152	0.72368	0.10558	0.37267	0.94531	-0.15369	-0.043681	-0.9043	-0.81429	-0.034232	0.37342	-0.047623	0.37017	-0.61078	-0.50294	-0.59445
-0.93855	0.25343	0.089903	-0.57468	0.56312	-0.37088	-0.23885	0.40209	-0.97439	-0.73629	-0.11924	-0.31924	-0.42095	-0.38802	-0.43541	-0.92115	-0.50301
-0.98522	-0.044101	0.30867	-0.091251	0.035572	0.39158	0.69528	-0.30306	-0.40688	-0.1975	0.86257	-0.18026	-0.46118	0.35491	-0.48237	-0.414	0.23127
-0.024301	-0.054794	0.57696	-0.0026974	0.44175	0.3266	-0.086422	0.21984	0.37349	-0.46838	-0.32496	0.41671	-0.27038	0.61972	-0.081469	0.41774	0.30541
-0.67184	0.028991	0.035056	0.067676	0.51483	-0.00016416	-0.78216	0.84836	0.21955	-0.75787	0.68382	0.96162	0.089387	-0.24947	-0.39118	0.63983	0.064291
-0.78954	0.021215	0.77367	0.77959	-0.068951	0.64326	0.92047	0.48183	-0.0012296	-0.53771	0.56947	-0.53846	0.082427	-0.54809	-0.97936	0.44108	0.61704
0.30276	0.328	0.66326	0.20689	0.7263	0.41879	-0.81489	-0.10168	-0.55865	-0.76302	-0.57097	-0.29823	0.052469	-0.61993	-0.62571	0.7731	0.64288
-0.69661	0.16283	0.33221	0.28385	0.49524	0.4888	-0.15439	0.45479	-0.7347	-0.64659	0.11705	0.37193	-0.096568	-0.42657	-0.91457	-0.75426	-0.30837
0.52967	0.094508	0.61566	0.10728	0.96513	0.28963	-0.28297	0.17897	0.28985	-0.34654	0.6746	0.2306	-0.32154	0.70337	-0.02174	-0.084757	-0.21416
-0.007722	0.19544	0.24549	0.74972	0.80908	0.58264	-0.48214	0.020865	-0.32128	-0.55605	0.66403	0.56224	-0.18228	0.65562	0.49641	0.83784	-0.16532
-0.085111	-0.0020884	0.22422	-0.27918	0.5405	0.47874	0.68349	0.49856	0.15997	-0.56024	-0.43956	0.081599	-0.56751	0.53375	0.15621	-0.32652	-0.017916
0.066499	0.4015	0.25101	-0.93409	0.56693	-0.15185	0.036254	-0.047345	-0.38276	-0.60735	0.81633	-0.44894	-0.56797	0.39501	0.092778	-0.061147	0.093618
-0.62577	0.047264	0.50109	0.35538	0.43809	-0.0087496	-0.022627	0.46897	0.1128	-0.85785	0.66469	0.70063	-0.082475	-0.14563	-0.75823	0.12759	0.19702
-0.55164	0.16278	0.472	0.40282	0.42005	0.16368	0.76572	-0.077133	-0.66684	-0.9575	0.45622	0.22554	-0.20202	0.21609	0.13389	0.91701	0.4905
-0.71631	-0.10512	0.7173	-0.26071	0.50144	-0.60206	-0.34439	0.25922	-0.8715	-0.72646	0.52365	0.10707	-0.73482	-0.80366	-0.25052	-0.88151	0.060305
-0.050113	0.27768	0.67529	0.46148	0.36228	0.88395	0.64747	-0.53426	-0.51236	-0.32526	0.28902	0.33468	0.50247	0.69524	-0.9138	-0.032875	-0.73584
-0.14398	0.11131	0.58815	0.72843	0.70055	0.0044598	0.61585	-0.024522	0.42199	-0.3481	-0.10907	-0.68333	-0.17064	0.62059	-0.15812	0.35929	0.040126
-0.14029	-0.19138	0.49967	0.030156	0.86116	-0.73796	0.92403	0.054678	0.75609	-0.57358	-0.081394	-0.13884	-0.44763	-0.031809	-0.57168	0.11369	0.75021
-0.17532	0.16979	0.4517	0.069197	0.86243	-0.26544	-0.57	0.048748	0.00034152	-0.99828	0.33902	-0.7229	-0.25017	-0.33312	-0.69521	0.1149	0.4765
-0.77753	-0.00012462	0.44953	0.062799	0.10552	0.60488	0.9701	0.262	-0.20236	-0.17541	0.025204	0.41152	0.52487	0.85882	-0.79735	0.014468	-0.8681
-0.30734	-0.20715	0.27882	-0.9636	0.67897	-0.36247	0.70637	0.83475	-0.11433	-0.63585	0.87823	0.59546	-0.4384	0.3983	-0.09564	-0.15031	-0.033368
0.2806	0.096843	0.72507	0.71699	0.54207	0.91742	0.23456	0.36517	-0.15123	-0.81291	0.56889	-0.52649	-0.4068	0.11908	0.38649	0.68572	0.3674
