# Supplementary material for: Distinct cellular states determine calcium signaling response
Source: Mol Syst Biol. 2016 Dec 15;12(12):894. doi: 10.15252/msb.20167137 (PMC5199124; doi:10.15252/msb.20167137)
Supplement: Supplementary file 6 — Source Data for Figure 3 [file MSB-12-894-s005.zip › parameterDistributionGroup/parameterDistribution21.csv]

-0.78933	-0.045319	-0.043792	0.50384	0.77489	-0.37952	0.97872	0.41328	0.90345	-0.2507	-0.33169	-0.65105	0.30695	0.33012	-0.43337	0.91323	0.087081
-0.9642	-0.17984	0.12759	-0.21969	0.72994	-0.26612	-0.81436	0.24341	-0.57115	-0.63355	-0.8726	0.43286	-0.059815	-0.018744	-0.26864	0.80424	0.48675
0.31189	0.26901	0.63538	0.48208	0.7504	-0.072662	-0.65123	-0.36167	0.67083	-0.46746	0.83041	0.14724	0.18504	0.71559	-0.10918	-0.030392	-0.81768
-0.25852	-0.11831	0.5334	-0.17854	0.31014	0.16435	0.31475	-0.15523	0.65064	-0.30718	-0.85019	-0.1207	0.49268	0.99044	-0.65401	0.02766	-0.86238
-0.41643	0.005191	-0.17801	0.56408	0.69773	0.57827	-0.40151	-0.31934	0.71837	-0.66637	-0.64364	0.44861	0.83217	0.73797	-0.73916	0.94382	-0.77772
-0.81031	-0.0026505	0.69974	0.12579	-0.0056145	0.32967	-0.26444	-0.34086	-0.29721	-0.5997	0.67939	-0.067613	-0.15884	0.49586	-0.21345	0.72819	0.48996
-0.75549	0.15832	0.0099511	0.97777	0.41752	0.082386	-0.73965	-0.095319	0.63746	-0.87063	-0.68258	-0.55832	0.1827	-0.52699	-0.29255	0.80131	0.033191
-0.67597	0.30435	-0.014254	0.039191	0.18619	0.62599	0.34224	0.011049	-0.43965	-0.90258	0.13667	-0.4521	-0.10474	-0.98985	-0.80957	-0.47549	-0.32046
-0.91164	-0.037305	0.14408	-0.31341	0.66109	0.10328	0.79286	-0.33918	-0.80967	-0.81814	-0.53651	-0.62065	0.024127	0.37499	-0.1181	0.43465	-0.33944
0.068844	0.10875	0.94142	0.96107	0.59443	0.20352	-0.25733	0.81179	0.34177	-0.31182	0.97151	0.085194	-0.43864	-0.019971	0.28027	-0.42401	-0.59839
-0.67519	0.21135	0.86523	0.17607	-0.20355	0.25979	-0.72321	0.28129	0.68403	-0.83997	0.65889	0.18393	0.12233	0.18347	-0.99755	-0.49737	-0.43501
-0.33478	-0.0030821	0.61068	-0.10742	0.35875	0.12788	0.62688	-0.33584	-0.20582	-0.63304	-0.12041	-0.53276	-0.10451	0.52093	0.081446	0.26551	-0.39871
-0.40328	0.18063	0.50867	0.34691	0.40786	0.44581	0.065704	-0.2586	0.20395	-0.71178	0.35956	-0.98358	-0.46254	-0.073936	-0.58511	-0.050075	0.65173
-0.8706	-0.050886	0.33607	-0.23585	-0.38552	0.53318	-0.1464	0.19031	0.46181	-0.88687	0.3766	0.16118	-0.21996	0.28443	-0.74286	0.2963	0.72523
-0.074774	0.1159	0.74104	0.14426	0.053847	0.84144	-0.49568	-0.34348	-0.51426	-0.47341	0.3602	-0.92491	0.14828	0.91557	0.21434	0.35462	-0.94372
-0.69676	0.050692	0.582	0.13062	-0.16855	0.54203	0.39606	0.25676	-0.062672	-0.71338	0.28414	0.99266	0.59929	0.34837	-0.0053467	0.81107	-0.91418
-0.73734	-0.26024	0.10874	-0.37628	0.33178	0.2695	-0.86113	-0.076123	-0.60273	-0.83327	0.46966	0.59721	-0.7866	-0.1945	0.5936	0.24167	0.27929
-0.43388	-0.1473	0.7227	-0.44881	0.43707	-0.29512	-0.54279	-0.014244	-0.69909	-0.08661	0.21226	-0.86162	-0.26705	0.28571	0.089564	-0.15486	-0.48767
-0.22772	0.31301	-0.43025	0.37139	0.87414	0.43148	-0.37253	0.20299	0.029337	-0.87503	-0.19925	-0.52147	-0.58428	-0.34734	0.21937	-0.58229	-0.38469
-0.19688	0.12312	0.66052	0.71689	0.67189	-0.046121	0.93848	-0.076301	-0.084069	-0.15353	-0.056973	0.73183	-0.083855	0.52561	0.06497	0.59993	0.010178
-0.60767	0.23123	-0.34781	0.24123	0.43141	0.83671	0.53359	-0.2235	-0.34479	-0.25168	-0.22959	-0.90987	0.3338	-0.23295	-0.34831	0.79655	-0.29049
-0.49378	0.14267	0.68032	-0.36176	-0.08412	-0.28866	-0.12996	-0.57507	0.16669	-0.78468	0.72049	0.58481	-0.48116	-0.059417	0.0026031	0.5763	0.74378
-0.24536	-0.14408	0.94671	-0.48427	0.11423	-0.60813	0.10027	0.5254	0.51571	-0.38405	0.4308	-0.51196	0.2429	-0.020019	-0.52269	0.68602	-0.07044
-0.88769	0.063118	0.96811	-0.20228	-0.61671	-0.66634	-0.10181	-0.26103	0.1519	0.074869	-0.0099435	0.15346	0.27548	0.59477	-0.1565	0.24582	-0.84634
-0.94135	0.067551	0.025011	0.49767	0.086131	-0.58492	-0.52021	-0.2932	0.73581	-0.64307	0.184	0.99789	-0.46604	-0.30858	0.096202	-0.20103	-0.15285
-0.40426	0.10448	0.70092	-0.4798	0.23974	0.44669	0.17634	-0.49981	-0.55931	-0.55146	0.20859	-0.1543	0.40714	0.58166	-0.64985	-0.18107	-0.93846
-0.61371	0.09559	0.28506	-0.2944	0.20558	-0.40789	-0.84067	-0.71108	-0.055085	-0.56237	-0.64907	0.54811	-0.02021	-0.44405	-0.63782	0.78086	0.67315
-0.042854	0.35323	0.42771	0.97802	0.071336	0.72433	0.35296	-0.33737	0.4086	-0.83197	0.11177	-0.042785	0.2659	-0.25899	-0.77916	-0.4211	-0.88918
-0.36757	-0.10978	0.18477	-0.3931	0.76735	-0.6111	0.68357	0.022295	0.096645	-0.8719	0.2032	0.45464	-0.79636	-0.61195	0.25721	0.097122	0.50535
-0.066891	-0.18523	0.90656	-0.31701	0.33226	0.35843	-0.7931	0.95187	-0.1565	-0.82496	0.94497	0.52228	0.050201	0.35648	-0.44757	0.37403	-0.070229
-0.0035807	0.0090502	0.45614	-0.041914	0.69732	-0.8876	-0.2415	-0.54775	0.64486	-0.92808	0.60753	0.21708	-0.78804	0.23027	0.62039	-0.89461	-0.74152
-0.74598	-0.17811	0.35562	0.72843	0.1773	0.55852	-0.34812	0.16448	0.61798	-0.42426	-0.56614	-0.12836	0.20382	0.38992	-0.31067	0.10879	-0.78212
-0.42867	-0.20293	0.7871	0.32482	0.07196	0.94596	0.63555	0.69834	-0.76085	-0.48223	-0.20037	-0.55255	-0.18854	-0.05339	0.065816	0.55964	0.02212
0.33256	0.040861	0.92157	-0.88803	0.54428	-0.87115	0.26708	-0.061587	0.15307	0.24227	-0.3275	-0.4293	0.71225	0.20611	-0.76893	0.92814	-0.4602
-0.61428	0.086626	-0.13798	0.61114	0.61295	0.41685	-0.83292	-0.035103	0.51649	-0.53463	-0.14779	-0.46298	-0.051696	-0.42339	-0.84251	-0.1871	0.081835
-0.28368	-0.018233	0.50268	-0.423	0.63109	-0.024013	0.55755	-0.15172	-0.74193	0.17328	-0.16702	0.10819	-0.075559	0.83716	0.10293	0.26323	-0.4944
-0.81182	-0.11136	0.67896	0.91488	-0.2543	0.10437	0.12562	-0.064252	0.97427	-0.55176	-0.5179	0.14837	0.05688	0.047478	-0.4539	-0.26512	-0.64888
-0.23823	0.023204	0.76815	0.233	0.27887	0.15348	-0.59721	0.25905	0.10428	-0.41249	-0.4255	-0.54268	-0.12405	0.15358	-0.41848	-0.59946	-0.64666
-0.7141	-0.068487	0.26581	0.77034	0.32886	0.1318	0.96856	-0.30686	0.4223	-0.78395	0.45967	-0.88272	-0.13843	0.083048	-0.040091	0.48421	-0.038259
-0.75816	-0.3419	0.2802	0.65457	0.50033	0.14416	-0.56622	0.83177	0.41948	-0.58219	-0.43067	0.77477	-0.40976	-0.11527	-0.040979	-0.47485	-0.35908
0.018973	-0.043925	0.55941	-0.19399	0.71511	0.57377	0.45981	-0.045336	-0.35727	-0.53488	0.74685	0.61192	-0.42679	0.63129	0.18354	-0.29525	-0.28847
-0.90424	0.21866	-0.79483	-0.27779	0.59021	0.18217	-0.88274	-0.55707	0.39299	-0.077249	0.73649	-0.94629	-0.10263	0.65281	-0.63578	0.25052	0.38588
-0.14155	0.14822	0.48494	-0.38818	0.71939	0.29616	0.31911	0.1644	-0.90218	-0.55649	-0.41717	-0.52524	0.083785	0.66921	0.82641	0.83006	-0.82079
-0.59087	0.045504	0.22302	0.14388	0.57772	-0.16809	-0.49433	0.28929	0.31789	-0.97284	0.064797	0.52565	-0.36609	0.065241	0.3974	0.83525	0.44027
-0.548	-0.035784	0.8402	-0.38668	0.080939	0.25164	-0.55395	0.065467	-0.35083	-0.72582	0.43097	-0.324	0.25573	0.2438	-0.99392	0.76037	0.51546
0.38855	0.24213	0.99384	0.5164	0.67043	0.63114	-0.51938	0.5069	0.56159	-0.72882	0.32055	-0.98489	0.4165	0.79421	-0.21493	0.62564	-0.72612
0.13736	0.22405	0.5003	0.27705	0.53055	0.072997	-0.75887	-0.14561	-0.041451	-0.010116	-0.45634	0.29881	0.32743	-0.093902	-0.29726	0.70413	-0.37366
-0.46195	0.023845	0.39614	-0.74904	0.58336	-0.91079	-0.30486	0.10014	-0.25889	-0.67481	0.19948	-0.85785	0.072721	0.1889	0.40829	0.42664	-0.93471
-0.90944	0.0753	0.33386	-0.045233	-0.067844	-0.075026	-0.45291	-0.46232	-0.15305	0.034989	-0.17101	0.82618	0.017874	0.75474	0.17641	0.59997	-0.30756
-0.16566	-0.08865	0.92197	0.051208	0.69223	-0.5471	0.38002	0.18875	0.26345	-0.56608	-0.58678	-0.10994	-0.35399	-0.096894	-0.43739	0.26165	0.75736
-0.86853	0.1708	-0.14132	-0.89779	0.073107	0.44516	-0.069578	0.18135	-0.90462	0.18506	0.90275	0.60735	-0.17559	0.1827	-0.55514	0.52478	0.75969
0.70807	0.50183	0.92325	0.42984	0.42275	-0.50437	-0.99405	-0.72086	0.1739	-0.32613	-0.72385	-0.7041	0.64371	-0.58931	-0.75215	0.42452	-0.8344
-0.72634	0.09129	0.052269	0.66714	0.67483	0.40977	-0.33667	-0.35855	0.011139	-0.47829	0.11138	-0.30049	-0.071489	0.44825	-0.30032	-0.2733	-0.49881
-0.44982	0.2779	-0.25065	-0.033465	0.52397	0.11761	-0.12998	-0.1827	-0.30966	-0.47105	0.78865	0.40281	0.064533	-0.044081	0.19262	0.85181	-0.16789
-0.15093	0.057646	0.39436	0.34298	0.32901	0.30907	-0.41343	-0.14443	-0.0026441	0.023384	-0.63196	0.50411	0.48682	-0.36584	-0.75233	0.072204	-0.88066
-0.35554	-0.10021	0.9689	-0.52054	0.03803	0.43375	-0.17513	-0.14359	-0.46616	-0.45284	-0.91897	-0.62657	-0.67922	0.89513	0.22693	-0.85131	-0.48446
-0.2595	-0.059762	0.068328	-0.16147	0.51415	0.20024	0.07939	0.13426	0.40863	-0.91058	0.22806	-0.85128	-0.58878	-0.32215	-0.52398	-0.082338	0.72025
-0.74538	0.11066	0.025753	-0.11815	0.96746	-0.51849	-0.15053	0.74116	-0.58767	-0.62453	0.64826	0.047535	-0.11399	-0.38617	0.14369	0.39362	-0.32969
-0.47631	0.0011477	0.20822	0.010515	0.24225	0.25455	-0.048244	-0.10359	0.46421	-0.87856	-0.54185	0.10043	-0.48544	0.65064	0.29721	-0.080773	-0.17254
-0.34842	-0.47719	0.46055	-0.48136	0.40342	-0.33524	-0.37568	0.72422	0.67043	-0.75415	-0.19324	-0.81459	-0.67065	0.64913	0.25615	-0.17591	-0.011843
-0.52911	-0.041203	0.018334	-0.58121	0.31178	-0.57596	-0.1067	0.17469	0.83568	-0.54736	-0.34244	-0.090756	-0.41355	0.049678	-0.44317	-0.39098	-0.0045369
-0.71351	0.24605	0.20325	0.79098	0.3452	-0.1413	0.43527	-0.87477	0.32214	-0.92827	-0.010605	0.24497	-0.31568	0.56873	0.067463	0.59415	0.38574
-0.24908	-0.52119	0.83624	0.30043	0.64564	0.40093	-0.34483	0.56985	-0.30555	-0.45052	-0.28657	-0.6595	-0.46335	-0.26144	-0.68507	-0.22923	0.5837
0.56683	0.064579	0.99991	0.18055	0.6309	0.5212	-0.1275	-0.46115	0.27002	-0.63605	-0.68822	-0.78717	0.26627	0.35179	-0.9581	0.68072	0.41449
-0.69336	-0.34911	0.37108	0.71875	0.83833	-0.69466	0.24359	0.39103	0.80181	-0.87932	0.63083	-0.89462	-0.46704	0.015629	-0.10782	-0.33455	-0.15987
0.024893	-0.065911	0.86435	-0.74384	0.53877	-0.39371	-0.019656	0.94658	-0.68408	-0.48806	-0.6944	-0.84653	-0.42583	0.23389	0.80361	0.44321	-0.34063
0.37624	-0.09437	0.92459	-0.17426	0.79463	0.54972	-0.78072	0.0022093	-0.75346	-0.096012	-0.082181	-0.53289	-0.072216	0.47993	0.078598	0.56589	-0.23188
0.45608	-0.0027534	0.64589	-0.75876	0.71209	0.41878	0.093677	0.032526	-0.25541	-0.29691	0.9214	-0.52239	0.050657	0.78307	-0.52111	0.523	0.15861
0.39991	0.022835	0.79106	0.093267	0.82481	0.9046	0.34336	-0.89182	-0.48083	-0.85568	0.10778	-0.7351	-0.21246	0.34447	-0.46807	-0.20795	-0.12808
-0.95643	-0.20934	0.08722	-0.20544	0.41044	0.18063	0.80778	-0.47653	-0.53753	-0.55121	-0.12659	0.23611	-0.22064	-0.028887	-0.57425	-0.66686	-0.38661
-0.092468	-0.44253	0.90564	-0.15551	0.63903	0.19321	-0.60631	0.81826	-0.07124	-0.56027	-0.59382	-0.6076	0.025799	0.29013	-0.89565	-0.20744	-0.20201
-0.78783	-0.0041003	-0.21488	-0.41516	0.40525	-0.047656	0.10478	0.051042	0.12759	-0.70048	-0.31922	-0.096572	0.089613	0.88556	0.50078	0.57792	-0.75175
-0.75996	-0.059932	0.50565	0.86381	0.46285	0.031923	0.19809	0.64617	0.61212	-0.30765	-0.75154	-0.30555	-0.35021	0.30461	-0.54025	-0.23573	0.12432
-0.50912	0.054344	0.73656	0.14042	0.39965	-0.11279	-0.17932	0.77078	0.078094	-0.31001	-0.26409	0.1435	-0.25397	0.24047	-0.11989	-0.33697	-0.34586
-0.19783	-0.10755	0.94694	-0.1145	0.87351	-0.61794	-0.54321	-0.47495	-0.32751	-0.33662	-0.31952	0.17917	-0.17735	0.35741	-0.61277	0.062409	0.39358
-0.12995	0.13821	0.30474	0.79937	0.42847	0.62342	0.61239	-0.4476	0.054197	0.039193	-0.034059	0.28269	-0.28791	0.15327	-0.36221	0.07305	0.26475
-0.94191	0.17554	0.027724	0.44179	0.26947	0.77216	-0.1063	-0.14491	-0.14103	-0.34915	-0.5608	-0.5692	-0.12363	-0.04302	-0.52996	0.11889	0.23025
-0.70188	0.15153	0.50624	-0.58892	-0.16715	-0.76947	-0.16969	-0.030885	0.83913	-0.61979	0.072299	0.0043124	0.34208	-0.081283	-0.69861	0.38555	-0.20552
-0.22929	0.24321	-0.30163	0.58946	0.63426	0.61349	-0.86747	0.52572	0.98602	-0.31387	-0.0958	0.73231	0.46762	0.68666	-0.29325	0.36957	-0.9144
-0.44899	0.245	-0.20673	0.54193	0.78428	0.87123	-0.33589	-0.10326	-0.32475	-0.37841	-0.98376	-0.86154	-0.034442	0.39861	-0.19834	0.50411	-0.025372
-0.86245	-0.13155	0.27194	0.37983	0.23005	0.48581	0.49409	0.42975	-0.35628	-0.79853	-0.39609	0.069468	-0.69999	0.039733	0.92988	0.061247	-0.21114
-0.85365	0.044041	0.46475	-0.12344	-0.2972	-0.13109	-0.35953	-0.060221	0.49396	-0.3984	-0.18188	0.7714	-0.28442	0.23887	-0.19268	-0.25014	-0.28569
-0.49762	-0.099547	0.55106	0.32698	0.15825	0.66203	-0.14227	0.10648	0.55609	-0.73733	-0.069591	0.60283	0.19814	0.95314	-0.31191	0.70911	-0.11721
-0.48193	-0.097561	0.93824	0.41271	0.098179	0.074713	0.21614	0.65793	-0.092147	-0.28706	-0.73638	-0.29457	0.06789	-0.6906	-0.57383	-0.44908	-0.75848
-0.82098	-0.12382	0.19115	-0.84764	-0.10554	0.044927	-0.98494	-0.0058442	0.27462	-0.62241	0.37633	0.46124	0.12951	0.71231	-0.38267	-0.042111	-0.62171
0.13287	0.020588	0.84609	0.51105	0.47055	0.64897	0.61588	0.18649	0.62049	-0.67388	0.38607	-0.54002	-0.45471	0.88101	0.030464	0.67945	0.70249
-0.61236	-0.066053	0.28076	0.92699	0.78898	0.26534	-0.92548	0.60593	0.47014	-0.25149	-0.31969	-0.76103	0.63545	0.59655	-0.54264	0.68659	-0.66177
-0.91482	0.16308	0.32486	0.88125	-0.056491	0.024503	0.885	-0.53399	0.047029	-0.40664	0.28256	-0.59717	-0.14845	-0.24313	-0.3287	0.010175	-0.23612
-0.38378	0.15378	0.50888	0.69254	0.29983	-0.090528	0.54573	0.69065	0.65883	0.49242	-0.8339	-0.34505	0.12255	0.90229	-0.42719	-0.4097	-0.92598
-0.29222	-0.074471	0.57647	0.46499	0.44719	-0.055285	0.89603	-0.20502	-0.24145	0.02191	0.65907	-0.72443	-0.40963	0.60303	0.35284	0.21731	-0.19016
-0.46428	-0.25429	0.85719	-0.088699	0.067341	0.4633	-0.05338	0.40936	-0.46235	-0.16473	-0.51922	-0.96649	0.14198	0.10799	-0.35919	0.73503	0.015512
-0.64591	-0.131	0.14589	0.10254	0.84262	0.35742	-0.86835	-0.25586	-0.95921	-0.44708	0.58843	0.72404	-0.36937	0.39275	0.56499	0.31898	-0.31551
-0.32832	0.048339	0.66252	0.74918	0.60443	0.33949	0.30221	-0.53557	-0.30935	-0.35021	-0.28866	0.3115	-0.3777	0.87249	0.63933	0.76489	0.015077
0.16501	0.077432	0.77335	0.13405	0.40998	0.88002	-0.6936	0.289	-0.33614	-0.40843	0.73559	-0.29591	-0.50556	-0.17258	-0.20447	-0.54631	-0.029294
-0.24708	0.044193	0.29341	0.50681	0.69282	0.26219	0.98453	0.87309	-0.061599	-0.53702	-0.082396	-0.71037	-0.05845	-0.27256	0.1998	0.46127	-0.43119
-0.96415	0.040246	0.90298	0.90223	-0.1537	0.56442	-0.49585	-0.68027	-0.10742	-0.43792	0.79662	-0.041178	-0.32002	0.63397	-0.015427	-0.38824	-0.48923
-0.21687	-0.10819	0.79579	-0.41555	0.13041	-0.61396	0.65645	0.80443	0.78054	-0.94069	-0.43251	0.3812	-0.15936	-0.24275	-0.29303	0.43678	0.27489
0.023125	-0.0037348	0.38801	-0.62109	0.71251	0.090449	0.24487	-0.17588	0.3221	-0.627	0.41138	0.24254	-0.22161	0.81168	-0.4219	-0.29454	-0.19124
-0.46039	-0.059302	0.78354	0.88589	0.80542	0.15536	0.18202	-0.38801	-0.49027	0.46493	-0.81095	-0.52911	0.19783	0.97102	-0.72436	-0.061972	-0.41491
-0.22906	-0.0658	0.41507	-0.27228	0.52319	0.71129	0.60673	0.19447	-0.52983	-0.38845	-0.011516	-0.8698	-0.37946	0.15203	-0.053816	-0.26967	-0.12481
-0.087308	0.21123	0.74043	-0.75083	0.24778	0.24349	-0.80034	-0.12276	-0.84785	-0.14806	-0.77979	-0.24079	0.11822	-0.73141	-0.9723	0.21869	0.15402
-0.73447	0.053034	0.49073	-0.2408	0.17738	0.16149	0.94151	0.41653	-0.41731	-0.62009	0.15609	0.27678	-0.40499	-0.78568	-0.44794	0.36542	0.85633
-0.97907	-0.10282	0.28891	0.55804	0.089544	0.47981	0.41737	0.48834	-0.11319	-0.56014	0.8942	0.45157	-0.82627	0.18404	0.99043	-0.079259	-0.3175
-0.61205	0.24193	0.35703	0.71061	-0.0073397	-0.034172	-0.53637	0.097903	0.9121	0.080856	0.59924	-0.070305	0.096926	-0.21234	-0.51257	0.84981	0.48911
-0.40813	-0.082767	0.67306	-0.2727	0.10527	0.046271	-0.1972	0.52896	0.34415	-0.77954	-0.36284	0.19975	-0.2414	-0.19696	-0.50664	0.59591	0.78561
-0.097589	0.12421	0.73973	-0.18615	-0.31248	0.35131	0.65638	-0.52876	0.6531	-0.89823	0.06567	0.99821	-0.49402	0.88013	-0.61204	-0.0044222	0.74496
-0.8597	-0.29415	0.52422	0.1921	-0.11511	0.52707	-0.62893	0.072717	-0.051634	-0.56	-0.83626	-0.23504	0.050419	-0.30858	-0.37682	0.63196	0.17064
0.50843	0.26742	0.93643	0.88829	0.80454	0.33202	-0.37982	-0.15936	0.22229	-0.32424	0.92343	0.64518	0.40893	-0.82637	-0.94564	0.97667	0.3046
0.59708	0.30265	0.58416	0.99695	0.74429	0.53973	-0.76598	-0.84414	0.60321	-0.07599	0.38707	0.54102	0.4255	0.78484	-0.063273	0.46323	-0.98947
-0.65887	-0.21894	0.23889	-0.77044	0.97375	-0.97799	0.75937	0.54943	-0.41549	-0.35571	-0.94511	-0.66469	-0.56581	0.81753	0.56422	-0.10138	-0.3286
0.15277	0.37517	0.63204	-0.12713	0.44934	0.79775	-0.11395	0.069881	-0.5027	-0.93429	0.22165	0.033607	-0.0497	0.78962	0.55378	0.89057	-0.36191
0.021203	0.095716	0.64013	0.75469	0.65174	0.20963	-0.98455	0.36215	0.73408	-0.75958	-0.15617	0.95248	-0.40449	-0.64873	-0.36488	0.071186	0.45807
-0.5029	-0.37668	-0.10419	-0.35889	0.8885	0.76433	-0.17148	0.40193	-0.46485	-0.3483	-0.042808	-0.18186	-0.6192	0.58421	0.0047087	-0.11123	0.30379
