# Supplementary material for: Distinct cellular states determine calcium signaling response
Source: Mol Syst Biol. 2016 Dec 15;12(12):894. doi: 10.15252/msb.20167137 (PMC5199124; doi:10.15252/msb.20167137)
Supplement: Supplementary file 6 — Source Data for Figure 3 [file MSB-12-894-s005.zip › parameterDistributionGroup/parameterDistribution210.csv]

-0.25888	-0.13961	0.973	0.50673	0.20603	0.41161	0.13232	0.05099	0.21035	-0.00074054	0.18638	0.21631	0.014162	0.37059	-0.80214	0.51568	0.69623
-0.2395	0.16531	0.50148	0.35118	-0.054718	0.51024	0.73721	0.19854	0.091078	0.36589	-0.56036	-0.45909	0.23751	0.56293	-0.42445	0.16855	-0.47322
-0.039485	0.14665	0.49307	0.050875	0.55793	-0.46434	-0.94791	0.12978	-0.030624	-0.32719	0.71865	-0.3509	-0.011279	0.48569	0.14159	0.91346	-0.071325
-0.26547	-0.048008	0.70239	0.42465	0.47269	0.0057281	0.76328	0.28525	0.71664	-0.97489	0.63378	0.57688	-0.0087016	0.67994	-0.29738	-4.8305e-05	-0.2681
-0.69075	0.12862	0.53212	0.63014	-0.048134	0.13347	-0.58459	0.85326	0.2893	-0.26911	-0.12144	-0.45946	-0.021708	-0.050855	-0.25257	-0.39417	-0.67663
-0.4102	-0.20218	0.54576	-0.15002	0.34989	0.35108	0.41295	0.17644	-0.17184	-0.75595	-0.61926	-0.88973	-0.65051	0.5163	0.26042	0.27515	0.47241
-0.34227	0.062458	0.70864	0.51883	0.37491	-0.62643	0.35703	0.88167	0.8258	-0.58679	-0.047672	0.3804	-0.19676	-0.013655	-0.085444	-0.38868	-0.44241
-0.21521	0.097057	0.85136	0.99092	0.36603	0.41916	-0.35134	0.23903	0.19551	-0.92431	0.059219	-0.47468	-0.30594	-0.10758	-0.1878	-0.42952	-0.3563
-0.14581	-0.1103	0.9252	-0.47025	0.0891	-0.51179	0.15845	0.79092	0.20784	-0.017917	-0.6057	0.76966	-0.064947	-0.01549	-0.36963	-0.10513	-0.19399
-0.87511	0.030481	0.23003	0.38176	0.35978	0.69929	-0.3637	0.28188	-0.67944	-0.57473	-0.95951	-0.10755	-0.37706	-0.43045	-0.53813	0.18408	0.71828
-0.49884	0.11877	0.62831	0.24907	-0.079661	0.97858	-0.012557	0.70227	-0.0062091	-0.7288	-0.13962	0.017663	-0.2521	0.64047	-0.23962	-0.53583	-0.42925
0.03255	0.10884	0.21812	-0.98843	0.77879	-0.064382	-0.35592	0.44416	-0.37156	-0.62294	-0.14087	0.17443	-0.027225	0.094225	-0.34075	0.45193	0.31753
-0.57916	0.093008	0.3686	-0.19406	0.10714	0.09369	0.83447	-0.30703	-0.05642	-0.14889	-0.15818	0.56358	0.31857	0.96456	-0.41479	0.81967	-0.049954
-0.72122	0.0020641	0.20236	0.60245	0.64448	0.33107	-0.48436	-0.028188	-0.23304	-0.39591	0.25346	-0.33288	0.39581	0.90127	-0.32146	0.54711	-0.65636
0.20921	-0.074664	0.93639	0.44915	0.53216	0.55595	-0.31404	0.13022	0.0075201	-0.18954	0.64602	0.55969	-0.12032	0.14071	-0.42994	0.93233	0.86758
0.30169	-0.14498	0.45652	0.27956	0.91659	0.52467	-0.44525	0.33805	0.47546	-0.25275	-0.26657	-0.31356	-0.61344	0.82428	0.29262	-0.078341	0.066473
-0.13578	0.10772	0.1349	0.71339	0.60467	0.85547	0.49095	0.071257	0.52466	-0.20864	0.86757	0.20566	-0.37903	0.43855	-0.36626	-0.34485	0.093989
-0.72174	-0.043663	0.029817	0.38963	0.79169	-0.51669	-0.85198	0.59894	0.5732	-0.5182	-0.73336	-0.85602	0.014251	-0.58273	-0.89987	0.63367	0.63794
-0.69748	0.1802	0.88297	-0.18827	-0.77525	0.08709	0.57106	-0.084336	0.33614	-0.34107	-0.1069	0.16272	-0.17175	0.84871	-0.40417	-0.4866	-0.43003
-0.62217	0.14246	0.26304	0.75857	-0.03992	0.71871	0.80713	0.34687	0.36177	-0.56333	0.97327	0.87592	-0.49552	-0.28602	-0.14986	-0.51688	-0.085488
-0.51204	0.18773	0.087261	0.29454	0.44726	0.0753	0.055102	0.56286	0.49217	-0.78196	-0.40754	0.078932	0.57037	0.21759	-0.27178	0.91668	-0.66045
0.013727	0.36521	-0.00091192	0.38786	0.6714	0.90124	-0.024068	0.52008	-0.40095	-0.39878	0.45076	0.37676	0.30732	0.063794	-0.54895	-0.027642	-0.82031
-0.73006	0.056356	0.98788	0.57928	-0.32555	-0.25686	-0.22504	0.47349	0.3658	0.037295	0.48453	0.60774	0.13704	-0.15199	-0.52999	-0.23395	-0.45993
0.55796	0.09469	0.73745	0.055822	0.99457	-0.87895	0.14171	0.52259	0.66312	-0.097468	-0.4652	-0.17118	-0.047687	-0.40841	-0.72523	0.43708	0.52762
-0.47233	-0.11155	0.65425	0.74864	0.73087	-0.7228	0.63915	0.29307	0.87254	-0.56007	0.077811	-0.20382	-0.32169	0.47354	-0.36619	-0.23186	0.0059139
-0.60226	0.063863	0.24027	0.17829	0.28001	0.43298	-0.39475	0.56297	0.12307	-0.55301	-0.51285	0.19895	-0.14067	0.83349	0.51377	0.85069	-0.010028
-0.9069	0.050384	0.30548	-0.0010522	-0.1465	0.066797	-0.064866	0.19535	-0.28635	-0.51644	0.91846	0.93257	-0.41257	-0.1928	0.068942	0.094798	0.13795
0.02383	-0.087694	0.73117	-0.58406	0.66608	-0.25109	0.27794	0.19841	0.047705	-0.64671	-0.35779	0.7119	0.27397	0.32179	-0.97136	0.49218	0.13474
-0.048133	0.11006	0.2597	0.13768	0.90258	-0.56087	-0.35947	0.49159	0.71057	-0.47801	0.20419	0.2545	-0.055373	0.4604	0.1066	0.7068	0.007197
-0.28377	0.20179	0.4409	-0.55649	0.71686	-0.39493	-0.2324	0.075731	-0.52338	-0.84067	-0.177	0.6708	0.43244	-0.041295	-0.67223	0.64421	-0.17546
-0.49974	-0.067072	0.66327	0.7127	0.45155	-0.54701	0.22376	0.86445	0.83334	-0.20923	0.10389	0.40563	0.33403	-0.12752	-0.61117	-0.0059448	-0.6032
-0.56772	0.14481	0.43085	-0.27749	0.35626	-0.68086	-0.36655	-0.31366	-0.0072825	-0.59219	0.030409	-0.79032	0.17125	0.68722	-0.55686	0.042035	-0.50035
-0.0012776	-0.1877	0.57495	0.1067	0.97126	0.39491	0.63316	0.41233	-0.47695	-0.66005	-0.21871	0.67534	-0.17183	-0.29113	-0.72583	-0.77793	-0.46452
-0.42055	-0.11924	0.86508	-0.35561	0.072536	0.084391	0.26254	0.25575	-0.48229	-0.57146	-0.25775	-0.21478	-0.17225	-0.75695	-0.99398	-0.18032	0.30492
-0.89112	0.012018	0.18013	0.64634	0.4429	-0.099203	-0.41868	0.013752	-0.12852	0.46332	0.33716	0.49859	0.051779	0.38986	-0.85865	-0.32533	-0.3503
-0.8102	0.13875	0.40542	0.81242	-0.28859	0.62869	0.22076	0.99299	0.57602	-0.44361	0.91132	0.57863	-0.3838	0.7089	0.24214	-0.61799	-0.70574
-0.80035	0.031202	-0.19413	-0.30876	0.40503	-0.040997	0.06251	-0.026925	0.33392	-0.705	-0.32504	-0.59351	0.055664	0.20159	-0.60936	0.67023	0.37788
-0.013716	0.17644	0.5873	-0.047903	0.70031	0.060256	-0.34651	0.14903	-0.48123	-0.50497	-0.19898	0.91318	0.204	0.32592	-0.35304	-0.098743	-0.67781
-0.26797	0.10741	0.50005	0.64441	0.29127	0.52792	-0.45849	0.71947	0.74942	-0.15172	-0.53315	-0.17218	0.67125	0.9898	-0.55758	0.41603	-0.86581
-0.37468	0.34158	-0.40515	0.87019	0.96088	0.67582	-0.49219	0.23681	-0.02696	-0.54105	0.99752	0.52795	-0.13835	0.28903	0.28509	0.38874	-0.35355
-0.99094	-0.06889	0.63009	0.53442	0.39532	-0.28092	-0.67594	0.06696	-0.17603	-0.23433	-0.99482	-0.13039	0.081907	0.37779	-0.62767	0.47843	0.31161
-0.47248	-0.076783	0.46581	-0.71685	0.36906	-0.18225	0.20769	-0.24723	-0.16516	-0.82835	-0.50026	-0.036758	-0.2809	0.95553	-0.2381	0.2972	0.29473
-0.86628	-0.049941	0.39671	0.61502	0.09453	-0.12455	0.34523	0.59247	0.46407	-0.53854	0.25192	-0.025604	-0.48519	-0.28572	0.00094188	0.29615	0.51357
-0.73153	0.22309	0.65325	0.41655	-0.24078	-0.2246	-0.099744	-0.2112	0.44111	-0.54637	-0.75657	-0.61735	-0.34177	0.67646	-0.042535	-0.56559	-0.54477
-0.99356	0.060767	0.99437	0.22981	-0.45365	-0.62843	0.55544	-0.033175	0.56167	0.072892	0.28554	-0.54561	0.11107	0.36497	-0.98008	-0.13793	-0.06647
-0.81913	0.16931	0.61488	0.75696	-0.17184	0.58264	0.76892	-0.41559	-0.57566	-0.0021042	-0.039253	-0.20498	0.11289	0.38632	-0.80753	0.27222	0.096514
0.012529	-0.04503	0.60413	0.16176	0.90203	-0.23235	0.54437	0.3097	0.57969	-0.7682	-0.32198	-0.53523	0.036441	0.50405	-0.55378	0.20202	0.094746
-0.12034	0.35828	-0.040925	0.44619	0.90317	0.99627	0.21136	-0.34359	-0.53391	-0.73066	0.10622	0.24404	0.075606	0.38417	-0.49352	0.11923	-0.34224
-0.17572	0.18156	0.29594	-0.55745	0.61314	-0.15109	0.18595	0.49548	-0.44597	-0.20102	-0.31059	-0.25846	-0.075011	0.33112	-0.36791	-0.56193	-0.8164
-0.98051	-0.10418	0.51445	0.44862	-0.013931	0.90868	-0.20306	0.94264	-0.45508	-0.24505	0.084514	-0.52791	0.41081	0.054236	-0.79908	0.76826	0.081106
-0.52949	0.11745	0.94411	-0.063333	0.049279	0.1264	0.49098	0.34666	-0.84367	-0.01099	-0.31815	0.41208	0.17684	0.12018	-0.81631	-0.83998	-0.85082
-0.57382	-0.14212	0.27147	0.46368	0.82539	-0.3771	-0.0011127	0.22119	0.42189	-0.62663	-0.54614	0.51887	-0.50483	-0.2385	-0.38767	-0.717	0.044806
-0.17308	0.060679	0.68237	0.66884	0.49668	0.34029	-0.99827	0.054898	-0.12158	-0.49466	0.57209	0.89505	-0.28125	0.61829	0.041432	-0.58381	-0.77271
0.60257	0.072049	0.91455	-0.16311	0.62179	0.30662	0.88881	0.14741	-0.17037	-0.10016	0.77639	0.37508	-0.2855	0.067521	-0.57041	-0.43079	-0.057993
-0.13724	0.029988	0.5954	0.53277	0.87647	-0.59835	0.30162	0.67854	-0.16493	-0.43471	-0.6344	0.94223	-0.4602	0.094045	0.3182	-0.47101	-0.67138
-0.10735	0.046492	0.77292	-0.040273	0.46314	-0.11723	0.45583	-0.54981	-0.25441	-0.67937	0.1782	-0.49004	-0.52083	0.37361	-0.27434	-0.89105	-0.32241
0.12752	0.18226	0.42735	-0.35864	0.40574	0.0067286	-0.043085	0.20011	0.26552	-0.79828	-0.91539	0.42553	0.18265	-0.25977	-0.70715	0.51839	0.12066
-0.67045	-0.018656	0.22433	0.59205	-0.0012642	0.8416	0.1926	0.31689	0.46715	-0.59845	-0.39095	-0.28764	-0.49238	0.54528	0.26693	-0.037921	0.013095
-0.16675	0.04999	0.51831	-0.84836	0.62902	0.15418	0.64235	0.22498	-0.52828	-0.91105	0.68745	0.21926	0.22209	0.34993	-0.76559	0.21914	-0.12884
-0.94042	-0.31283	0.18494	0.020361	0.42749	0.71537	0.82304	0.11394	-0.72919	-0.28127	0.63731	0.28202	-0.14583	0.41099	-0.45428	0.52157	0.42495
-0.67495	-0.062693	0.28597	0.17877	0.78985	0.80822	0.78557	0.039461	-0.96498	-0.90976	0.014794	0.47963	-0.041501	0.79636	-0.38657	-0.28942	-0.43577
0.10717	-0.14169	0.60856	0.11118	0.7041	0.82673	0.29223	0.90769	-0.71347	0.078484	0.3265	0.88264	0.026314	0.45223	-0.15429	0.86981	0.17533
-0.83122	0.011003	0.26177	-0.068568	-0.19069	0.50196	0.60963	0.8776	0.31967	-0.87819	0.50413	-0.47512	0.1935	0.51564	-0.5293	0.40058	-0.15088
-0.75478	0.33868	-0.55704	-0.78306	0.26976	0.52677	-0.25819	0.79925	-0.36972	-0.98412	0.45988	-0.37805	0.36461	0.063947	-0.62224	0.98273	0.21558
-0.29223	0.10544	0.85313	-0.59777	-0.0063264	-0.056086	0.18887	0.72354	-0.61379	-0.1922	-0.11372	-0.31095	0.032757	0.02051	-0.4278	-0.23484	-0.57056
-0.76145	0.1417	0.20374	-0.71407	0.10026	0.014841	0.25187	-0.075324	-0.68918	-0.2417	-0.74729	0.77649	0.10505	0.57867	-0.46197	-0.10064	-0.56416
-0.10865	-0.19728	0.39066	-0.031225	0.97277	-0.32209	0.41587	0.11961	0.42332	-0.55278	-0.1318	0.20867	-0.21398	0.047543	-0.91647	-0.23881	0.26855
-0.94121	0.13697	0.0030618	0.14136	0.08313	0.75777	-0.56091	0.73081	-0.48197	-0.48116	-0.65089	0.64985	-0.20057	0.29787	-0.13787	-0.65147	-0.78049
-0.59629	-0.04519	0.55902	-0.34052	0.60645	-0.90185	0.9477	0.67977	-0.43862	-0.47812	-0.62083	0.31272	0.0056055	0.43014	0.27339	0.99102	-0.090428
-0.9122	0.11654	-0.249	-0.3511	0.4846	-0.60152	0.50429	-0.33302	0.10279	-0.51052	-0.87075	0.22259	-0.09213	0.8306	0.025573	0.77197	0.096479
0.15969	0.062454	0.26342	-0.25785	0.90799	-0.65922	0.0061998	0.28948	0.50769	0.11935	0.26902	-0.3969	-0.015142	0.33676	-0.35318	0.58277	0.29303
-0.15191	0.22497	0.056405	0.97114	0.57254	0.74393	0.35856	-0.54213	0.65145	-0.69265	0.32331	0.40054	0.21628	0.53065	-0.69098	0.22466	-0.33512
-0.32086	0.17342	0.066186	-0.064403	0.51011	0.46448	-0.73677	-0.041759	-0.029229	-0.82915	0.62321	-0.67565	0.58162	0.79362	-0.22538	0.98591	-0.54684
-0.30635	0.082715	0.51384	-0.26408	0.71572	0.44556	0.48968	-0.29985	-0.93455	-0.63111	0.39825	-0.064455	-0.052189	0.80848	-0.30899	0.58311	0.34363
-0.82964	0.036945	0.62269	-0.90573	-0.38491	0.85456	0.37861	0.13583	-0.97633	-0.937	0.19354	-0.71865	-0.43361	0.89366	0.0076888	-0.61934	-0.53166
-0.083626	-0.041787	0.88574	-0.37778	0.20906	-0.11034	0.030422	0.15109	-0.13207	-0.33792	-0.60652	0.095432	0.31934	0.20589	-0.35999	0.76588	-0.26383
-0.42922	-0.16961	0.63132	-0.323	0.11523	0.88753	0.33086	0.86723	-0.52069	-0.97705	0.92438	-0.98362	-0.34975	0.79339	0.17371	0.21433	0.010627
-0.54161	-0.0056782	0.19536	-0.47741	0.70008	0.34054	-0.43997	0.56502	-0.56139	-0.6802	-0.64512	0.52202	0.36347	0.81344	-0.69971	-0.12558	-0.87725
-0.47023	0.049915	0.089421	-0.52166	0.68304	-0.32079	-0.49185	0.16909	0.21649	-0.19304	-0.6003	0.41293	0.41781	0.29132	-0.94973	0.20398	-0.18508
-0.44538	-0.059228	0.22323	0.22997	0.95325	-0.90026	0.53352	-0.3416	0.73967	-0.5453	0.0079148	-0.19871	-0.16052	0.2987	-0.71663	-0.30535	0.01327
-0.90816	0.013998	0.58018	0.033807	0.17794	0.29419	0.46678	0.11851	-0.74589	-0.40488	0.28167	0.27125	-0.10516	0.43263	-0.15098	-0.00071057	-0.15995
-0.51292	0.089308	-0.10174	0.85464	0.6726	-0.17728	0.11793	-0.24504	0.74342	-0.17742	-0.55476	0.13125	-0.44972	-0.08505	-0.48898	-0.95176	-0.33541
0.1837	-0.022488	0.81523	-0.39145	0.5184	-0.64901	0.21864	-0.060461	0.59775	-0.80273	-0.54275	-0.9074	-0.52022	-0.25285	-0.74529	-0.88882	0.08971
-0.19907	-0.0029358	0.62094	-0.91919	0.2847	0.09021	0.56984	0.45959	-0.75784	-0.54694	0.49259	0.22445	-0.35302	0.24257	-0.048162	0.17645	0.094578
-0.4838	0.21191	0.71978	0.63149	-0.084045	-0.88093	-0.41163	-0.23534	0.80999	0.029991	-0.039664	0.83033	-0.25045	0.45826	-0.078138	0.2971	0.061305
-0.11245	0.19561	0.96251	0.078432	0.011778	0.78629	0.56593	0.79556	-0.40844	-0.71371	0.67627	0.76381	0.64239	0.030763	-0.75615	0.3381	-0.91638
-0.40918	0.35128	-0.52605	0.020498	0.93549	-0.50198	0.38787	-0.59843	0.835	-0.8489	0.83201	-0.044008	-0.47957	0.94743	0.26261	0.63223	0.65823
-0.72029	0.048295	0.21105	-0.10158	0.31791	-0.17882	0.14138	-0.30386	0.010364	0.13107	-0.29819	-0.17027	-0.063361	0.60795	-0.55118	-0.61919	-0.49245
-0.086033	0.08328	0.91415	0.12821	0.54975	-0.41172	-0.24309	-0.3255	-0.10125	-0.11596	-0.28455	0.82379	-0.093912	0.22912	-0.54679	-0.1093	0.029377
-0.79649	0.25708	0.31778	0.61974	-0.19417	0.72585	0.64614	-0.82205	-0.14493	-0.26537	0.89279	-0.85391	-0.79573	0.89964	-0.12403	-0.36329	0.50742
-0.065893	0.32191	-0.023615	0.4884	0.79193	0.68198	0.36489	-0.27139	-0.56624	-0.45044	0.23295	-0.84744	-0.035461	0.32394	-0.37425	0.051243	-0.36344
-0.71983	0.081468	0.11956	0.95791	0.54854	0.69672	-0.036357	-0.20677	0.39377	-0.73678	0.6419	0.21648	-0.22527	0.35433	-0.74936	0.2562	0.82857
-0.80691	0.11272	-0.094298	0.039873	0.53372	-0.047568	-0.24695	-0.09466	0.28327	-0.68057	0.5144	-0.7385	-0.094045	0.37332	-0.55566	-0.064869	-0.118
0.2558	0.29069	0.5552	0.13163	0.50052	0.87529	0.34937	-0.29988	-0.7443	0.18099	0.93614	0.41181	-0.096149	0.92808	-0.25793	0.63189	0.26737
-0.84335	0.080128	0.11168	0.33214	0.52498	-0.32082	0.52448	0.066392	-0.045231	-0.24403	0.74151	-0.19052	-0.34295	-0.43131	-0.80231	-0.40925	0.27995
-0.4663	-0.025858	0.4862	0.31768	0.16492	0.47721	-0.12105	0.55676	0.011712	0.14374	-0.69585	0.22063	0.040279	0.21051	-0.57464	0.23743	0.0056737
-0.7678	-0.014804	0.38335	0.057972	0.4694	-0.1524	0.58265	0.52264	-0.67619	-0.59784	0.40466	0.88943	-0.2168	0.070087	0.07916	0.059213	-0.31836
-0.30039	0.041517	0.08035	0.10441	0.86734	-0.38756	-0.29559	0.28024	0.94625	-0.87691	-0.55538	-0.55113	0.33986	0.31227	-0.56603	0.76722	0.16769
-0.44497	0.20365	-0.016393	0.24346	0.56962	-0.10838	0.24855	0.07705	0.39071	-0.68158	0.54673	0.087369	-0.0086031	0.16945	-0.30558	0.80057	0.2948
-0.84004	-0.081468	-0.01351	0.49599	0.5854	0.54027	0.98627	0.23349	-0.62829	0.27802	-0.4788	0.81406	-0.024713	0.51496	-0.15964	0.13199	-0.22898
-0.33717	-0.11607	0.66627	0.025929	0.42466	0.053531	0.78935	0.18153	-0.0062427	-0.63282	-0.77609	0.90015	0.49402	0.10384	-0.57923	0.83907	-0.21546
-0.089644	-0.028578	0.63539	-0.57305	0.40527	-0.022808	0.42202	0.43192	-0.094674	0.087963	-0.03647	0.16454	-0.25286	0.20448	-0.57154	-0.70287	-0.20221
-0.5465	0.10667	0.48858	-0.19317	0.3901	0.16045	0.12405	0.077588	-0.53822	-0.53596	0.0059174	0.11275	0.49449	0.5423	-0.98609	-0.058984	-0.72132
-0.55649	-0.012795	0.76329	-0.52671	-0.038167	0.015067	0.12251	-0.50382	-0.28651	-0.85824	-0.97514	-0.52422	-0.5963	0.70042	-0.30685	-0.30713	0.36446
-0.22117	0.081264	0.17805	-0.19615	0.75367	0.30082	-0.16186	0.7217	-0.077651	-0.90179	-0.62354	0.45781	-0.22696	0.66325	0.21738	0.29658	-0.16738
-0.57312	-0.01225	0.33098	0.77735	0.62134	0.52431	-0.16803	0.35916	0.078309	-0.22814	0.53948	0.34424	0.0604	0.45049	-0.94825	-0.92511	-0.71908
-0.37331	-0.031977	0.91999	0.26331	0.30717	-0.10177	0.47583	0.13126	0.16249	-0.30438	0.84754	0.072438	-0.41263	0.57401	-0.18489	-0.55767	-0.24568
-0.61581	-0.086123	0.32678	-0.66368	0.37253	-0.69165	-0.65371	0.68353	0.0060216	-0.29196	-0.79151	0.049002	-0.29034	0.25965	-0.34268	-0.61803	-0.54054
-0.54633	0.14259	0.78438	0.060312	-0.26543	0.80241	0.15573	-0.50667	-0.44199	-0.71679	-0.10023	-0.65211	0.36558	0.72008	-0.40007	0.79157	-0.2639
-0.1495	0.24077	0.47355	0.87408	0.52462	0.48402	0.4706	0.43891	0.68064	-0.99522	-0.6178	-0.21059	0.04634	-0.14127	-0.78814	-0.37008	-0.29728
