# Supplementary material for: Distinct cellular states determine calcium signaling response
Source: Mol Syst Biol. 2016 Dec 15;12(12):894. doi: 10.15252/msb.20167137 (PMC5199124; doi:10.15252/msb.20167137)
Supplement: Supplementary file 6 — Source Data for Figure 3 [file MSB-12-894-s005.zip › parameterDistributionGroup/parameterDistribution211.csv]

-0.52052	-0.0074115	0.14521	0.99213	0.52228	0.85463	0.20687	0.90892	-0.28214	-0.19882	0.017589	0.024649	0.046874	-0.11773	-0.47718	0.70869	0.41722
-0.13482	0.2748	-0.49296	0.035193	0.89286	0.48328	-0.48286	-0.0725	-0.45235	-0.91913	-0.36271	0.97081	-0.19847	0.73803	-0.43167	-0.085104	0.020466
-0.12838	0.17708	0.39136	-0.16873	0.17108	-0.36851	0.51033	0.74424	0.22744	0.30279	0.21694	0.92348	-0.093435	0.521	0.4472	0.1249	-0.066076
0.0010275	0.14864	0.6419	0.015135	0.3662	0.47957	0.42874	0.17029	-0.6731	0.083488	0.40372	-0.71505	0.21598	0.28014	-0.72303	-0.36775	-0.21496
-0.64877	0.090013	-0.31779	-0.71987	0.85039	-0.88461	-0.19783	-0.055311	0.10476	-0.39532	-0.20157	-0.20742	0.7836	0.63711	-0.6083	0.66314	-0.21842
-0.19232	0.40943	0.021974	-0.17488	0.70504	-0.08683	0.50268	0.0062597	-0.87892	-0.80656	0.43695	-0.13977	-0.22278	-0.34751	-0.89531	-0.59118	0.23628
-0.1017	0.061398	0.68622	0.42066	0.16749	0.33705	-0.11735	0.075163	0.2431	0.019225	0.50643	-0.07442	-0.30866	0.74208	-0.056518	-0.42525	-0.096636
-0.97846	0.090853	0.30796	-0.16373	-0.49122	0.87235	-0.22609	0.72622	-0.68606	-0.11482	-0.63457	0.21899	0.29346	0.71884	-0.48366	0.28118	-0.35599
-0.28891	-0.078697	0.39095	-0.44535	0.10125	0.042411	0.044851	0.50433	0.14363	-0.010743	-0.54071	0.54287	-0.31071	0.52016	-0.13178	0.19107	0.44133
-0.95048	-0.17616	0.37327	0.1679	-0.20311	0.085138	-0.083697	0.53451	0.2025	-0.49352	-0.87511	0.5932	-0.35421	-0.179	-0.14679	0.13597	0.56881
0.18625	-0.057863	0.94332	0.67008	0.33333	0.18006	-0.064419	0.43666	0.81789	-0.84112	-0.29403	-0.045365	-0.34789	0.30433	0.1501	-0.27883	0.12059
0.0013846	-0.20106	0.97643	0.070093	0.27635	-0.020396	-0.35206	0.8507	0.087692	-0.0031793	-0.32672	0.56462	0.050229	-0.33151	-0.87108	-0.4777	-0.014637
-0.38745	-0.23151	0.81431	0.85564	0.62084	-0.17706	-0.11701	0.096236	0.034616	-0.46865	0.75753	-0.41541	-0.40058	0.54241	-0.088704	-0.11385	0.25133
0.084864	-0.18611	0.92248	0.63758	0.44581	0.15843	0.65975	0.53731	0.36887	-0.28842	0.43543	0.25078	-0.0033373	0.35416	-0.030932	0.65709	0.37264
-0.48616	0.1178	-0.25178	0.68958	0.43763	0.51407	0.35238	0.44201	0.40181	-0.22505	0.21558	0.28876	-0.58438	-0.051453	-0.37243	-0.81244	-0.13338
0.1775	-0.10911	0.58713	-0.097349	0.62493	0.59188	0.54025	0.40034	-0.81511	-0.21366	0.2883	-0.69818	-0.2894	-0.23632	-0.52277	0.37106	0.71024
-0.85197	0.17914	0.30294	0.53473	-0.37253	0.24756	0.016806	0.13889	0.4959	0.069236	-0.38902	0.5356	0.25071	0.6581	-0.74039	-0.15448	-0.28426
-0.53966	-0.0022766	0.13072	0.12571	0.41369	-0.24316	-0.2518	0.81839	0.51221	-0.7832	-0.77089	-0.55997	-0.11197	0.56945	0.5034	0.15014	-0.21894
-0.25361	0.034594	0.29412	0.48748	0.18186	0.8654	0.10673	0.68987	0.11111	-0.82649	-0.36121	-0.46214	-0.11282	0.15475	-0.43604	-0.19982	-0.10253
-0.073886	0.083667	0.23387	0.12455	0.68783	0.25845	0.74643	-0.20894	-0.0024103	-0.93971	-0.45482	0.71279	0.080621	0.33936	-0.81199	0.38127	0.75211
-0.43659	0.073733	0.5484	-0.10583	0.40576	0.25267	-0.33091	0.28092	-0.917	-0.44809	0.2278	-0.30342	0.21304	0.28472	-0.81076	0.098459	-0.027116
-0.31162	0.24816	-0.22616	0.44185	0.55513	-0.028611	-0.60838	0.41573	0.34944	0.36	0.68803	0.65365	-0.2085	-0.24914	-0.77656	-0.97213	-0.16601
-0.0042403	0.23051	0.15398	-0.3961	0.59067	-0.25409	0.83367	0.75881	-0.091573	-0.18972	0.061596	-0.73455	0.26944	0.41998	0.031579	0.71688	-0.10067
-0.5443	0.010457	-0.024462	-0.33028	0.45178	-0.068813	0.22691	0.31757	0.043149	-0.94267	0.12807	-0.92438	0.15885	-0.42932	-0.99587	0.2851	0.92544
-0.86513	-0.026471	0.46436	0.34499	-0.13193	0.54607	0.42059	0.32791	-0.38477	0.79094	-0.7901	-0.045304	0.58509	0.91437	-0.41072	0.36248	-0.18157
0.22698	0.14553	0.82072	0.36527	0.11908	0.76236	-0.5539	0.26337	0.15928	-0.10061	-0.22746	-0.42105	0.16482	0.58436	-0.20874	0.87278	0.72873
0.24684	-0.11807	0.9175	0.82916	0.76733	0.39676	0.83729	0.14686	0.33402	-0.74365	0.64327	-0.21677	-0.067025	-0.016443	-0.92793	-0.21023	0.66585
-0.78177	-0.12704	0.39403	0.27723	-0.20153	0.88327	0.56213	-0.046708	-0.25041	-0.0050944	-0.60485	0.0016192	-0.13216	0.93307	-0.24382	0.20966	0.39557
-0.32447	0.092186	0.6317	0.91998	0.43808	-0.4488	-0.12416	0.18612	0.58295	-0.73922	0.43624	0.78901	0.064638	-0.05392	-0.21711	0.16447	0.41244
-0.80033	0.14265	-0.08056	0.70861	0.30967	0.36714	-0.52277	0.41712	0.040216	-0.42602	-0.064948	0.59703	0.057677	-0.075018	-0.17107	0.34428	0.43248
-0.87328	0.046541	0.45926	0.53019	0.24362	-0.54485	0.030086	0.44241	0.44833	-0.28308	-0.082485	-0.51632	0.48587	0.24357	-0.46027	0.16913	-0.26249
-0.64937	-0.02272	0.50642	0.42781	0.14369	-0.20607	-0.061937	0.47296	0.70685	-0.087878	-0.058334	-0.41414	0.42819	0.88347	-0.56319	0.71512	-0.088181
-0.0079202	0.10647	0.41476	-0.017561	0.35038	0.1703	-0.49598	-0.0075167	-0.006188	0.030186	-0.86601	-0.25636	-0.2237	0.15659	-0.6953	-0.5159	0.29141
0.17691	0.16706	0.80533	-0.39047	0.10067	-0.065095	0.51889	0.19251	0.51266	-0.25818	-0.96926	-0.0020005	0.49563	0.93312	-0.74564	0.56805	0.10427
-0.1005	0.0986	-0.052656	0.18507	0.82321	0.4004	-0.28882	0.87093	-0.14726	-0.445	0.31884	-0.24581	0.16167	0.62006	0.4668	0.90407	-0.10157
0.24863	0.11273	0.94825	0.37205	0.34826	0.53652	0.64451	-0.14393	-0.44519	-0.72249	0.87113	0.34638	-0.14362	0.81736	-0.25286	0.89512	0.93162
0.1447	0.44178	-0.034382	-0.070721	0.72969	-0.18501	0.10268	-0.079706	-0.038082	-0.88869	0.36454	-0.22478	-0.27104	0.016221	-0.43899	-0.46926	0.17003
0.09455	-0.016677	0.88769	-0.099172	0.36062	0.11263	0.24695	0.29298	-0.40615	0.098924	0.90875	0.11726	-0.032494	0.097576	-0.57697	0.32725	0.59884
-0.55847	0.049948	-0.86064	-0.54587	0.99381	0.33829	0.029041	-0.21039	-0.27653	-0.26788	0.084803	0.18066	-0.39777	0.683	-0.35841	-0.75637	0.10652
-0.82084	0.1266	0.028508	0.65584	0.60134	0.70137	-0.74984	0.018367	-0.93149	-0.53661	0.74427	0.90214	0.36982	0.89566	-0.54781	0.16517	-0.29861
-0.37042	0.25262	-0.39646	-0.49629	0.75601	-0.019253	0.1894	0.68857	-0.29939	-0.333	-0.4888	0.11257	-0.14683	0.70672	0.18012	0.5967	0.075241
-0.23464	0.15535	0.96073	-0.22213	-0.2358	0.20161	-0.14434	0.74368	-0.52577	-0.40788	0.67066	-0.53113	0.27762	0.11499	-0.67456	0.18837	-0.16152
0.19611	0.33633	0.22166	0.36711	0.53652	0.33676	0.87219	0.68454	-0.27213	-0.6415	-0.14675	0.83181	0.15069	-0.20312	-0.15537	-0.13486	-0.29776
-0.72211	0.24558	0.34862	0.8824	-0.30612	-0.10339	-0.014308	0.12066	0.73809	-0.87911	-0.44674	0.23875	0.015134	0.70271	0.23589	0.45414	-0.082526
-0.84162	-0.12814	0.26617	0.20494	0.37947	-0.788	-0.021928	0.26776	0.62511	-0.35823	0.23737	0.42248	0.20092	0.4186	-0.4479	0.1538	0.0056381
-0.95536	-0.010313	0.48681	0.02113	-0.17448	0.59849	0.42497	-0.14083	-0.18822	-0.96106	-0.076664	-0.4511	-0.44078	0.87256	-0.45961	-0.53719	0.41309
-0.34982	0.0020719	0.92252	0.3212	0.019084	0.1394	-0.16568	0.31262	0.072745	-0.20563	-0.12694	0.82355	0.19972	0.91711	-0.84958	0.15709	-0.058218
0.11591	-0.12806	0.40491	-0.16981	0.89559	0.25317	0.35577	0.36083	-0.36819	-0.4518	-0.000632	-0.40337	-0.17998	0.95592	0.025031	0.28829	-0.137
-0.56922	0.01247	0.48853	0.43139	-0.18998	0.015478	0.13075	0.69403	0.24902	-0.98681	-0.59878	0.12707	-0.29076	0.26674	0.59328	0.88304	0.38283
0.43938	-0.11111	0.88979	0.63912	0.6583	-0.098064	0.0071621	0.50251	0.78481	-0.74261	-0.23253	-0.55764	-0.49783	-0.62388	-0.69828	-0.31013	0.62507
-0.82421	0.0047107	0.46151	-0.14283	0.030892	0.32364	0.28571	-0.086001	-0.68796	-0.57358	-0.35652	0.72263	-0.076514	0.95576	-0.24166	0.78378	0.7071
0.83707	0.21549	0.64836	0.67036	0.96106	0.94249	-0.29309	0.63773	-0.29701	-0.53727	0.67579	0.10295	0.37893	-0.21187	-0.86142	-0.32544	-0.336
-0.46393	0.2133	-0.031848	0.54104	0.32082	0.010194	0.16063	0.1315	0.35203	-0.6022	0.72446	-0.010196	-0.33792	-0.10224	-0.19042	-0.47688	0.080342
0.44661	0.13597	0.18018	0.45064	0.86837	0.1478	-0.12855	0.70631	0.62707	-0.83158	0.27767	0.74095	-0.72843	-0.37318	0.077115	-0.42829	0.15067
0.3896	-0.035372	0.87234	-0.68967	0.41218	-0.7757	0.60587	-0.14941	0.50074	-0.020331	-0.58976	0.74667	-0.43573	0.66145	-0.67343	-0.43996	0.36365
-0.30364	-0.18999	0.61613	-0.94056	0.041183	-0.22014	0.3775	0.9577	0.15925	-0.78393	0.018183	0.7853	-0.84291	-0.007691	-0.032718	-0.90259	0.04495
-0.62922	0.21094	-0.008561	0.51548	0.33226	0.41737	0.39756	0.62307	-0.33783	-0.34798	0.33386	0.85338	-0.29421	-0.25953	-0.43275	-0.38312	0.0053706
-0.60387	-0.19082	0.10725	0.86806	0.9923	0.56649	0.9286	0.048886	-0.35058	-0.72038	-0.50764	0.58586	-0.37251	0.79775	-0.26506	-0.074295	0.22165
0.22942	0.029448	0.86881	-0.13375	0.41228	-0.97647	0.19465	0.66884	0.68898	-0.81796	0.26636	0.22846	-0.67045	0.62028	0.94736	-0.38076	-0.48844
-0.43559	0.13902	0.52949	0.93438	-0.13247	0.88119	0.50256	0.98575	0.21827	-0.77472	0.10324	-0.74315	0.079904	0.23418	-0.136	-0.29154	-0.32573
-0.88047	-0.039627	-0.25229	0.16106	0.4315	0.41487	-0.51003	-0.27759	-0.22074	-0.58289	-0.57932	0.67638	-0.58642	0.45289	-0.21489	-0.34494	0.53261
0.20763	0.15551	0.17783	-0.27679	0.85653	-0.35768	0.19489	0.15178	0.35319	-0.69975	0.26658	-0.68025	-0.24772	0.24159	-0.66923	-0.45005	0.08221
-0.54079	-0.1612	0.82956	-0.99388	0.22895	-0.25403	0.35153	0.2475	-0.79081	-0.88467	-0.032719	0.03324	0.053887	0.37221	-0.92413	0.098306	0.76466
-0.26859	0.14779	0.81442	-0.10856	-0.18455	0.063193	0.30765	0.51303	-0.5237	-0.91675	0.79137	0.57064	-0.24745	-0.13729	-0.15988	-0.20961	-0.074566
-0.18182	0.041554	-0.098346	-0.56393	0.84013	-0.55454	0.59381	0.030912	0.44975	-0.12368	0.31679	-0.26459	-0.35818	0.92083	-0.33457	-0.80157	-0.28779
-0.47169	0.27894	0.92564	0.39329	-0.6202	0.52816	0.43619	0.84618	-0.67993	-0.97459	-0.75615	-0.0058905	0.19093	-0.26868	-0.26435	0.58829	0.24558
-0.51714	0.10685	0.48708	0.99409	0.22025	0.23315	-0.74097	0.54267	0.30159	-0.46196	-0.35025	0.93896	-0.097601	0.32862	-0.27242	-0.6614	-0.48397
-0.87602	-0.10177	0.004233	0.52201	0.61994	0.32208	-0.38813	0.6719	-0.29888	0.039647	0.76698	-0.39869	-0.054474	0.55516	-0.298	0.49011	0.18563
-0.61231	-0.12092	0.125	-0.20839	0.78586	-0.083437	0.52885	0.12803	-0.67839	-0.14611	0.059187	0.0064136	0.18878	0.32299	-0.96701	-0.18892	0.02774
-0.77958	-0.10192	0.93093	0.92198	0.068465	-0.67517	0.68409	-0.32372	0.62418	-0.031087	-0.2678	-0.22209	-0.79403	0.51823	-0.11628	-0.59435	0.46214
-0.38448	-0.24887	0.11213	-0.36568	0.83166	-0.057022	-0.41656	0.25027	-0.15382	0.23816	0.15106	0.16058	0.0062165	0.9707	-0.76602	-0.33995	-0.24077
-0.34959	0.14179	0.59408	0.79336	-0.030778	0.89677	-0.16366	0.59209	0.36305	-0.49984	-0.59372	0.0027337	-0.39283	0.49902	-0.22929	-0.65453	-0.2398
0.048328	0.097172	0.66504	0.88548	0.472	0.23749	-0.2276	0.22946	0.74256	-0.72853	-0.23618	0.34489	-0.12275	0.56597	-0.16024	0.46056	0.45869
-0.80913	0.086216	-0.2335	-0.91562	-0.0056605	0.3599	-0.066425	0.29329	-0.40846	-0.34179	-0.52569	0.048645	-0.29934	0.31243	-0.41857	-0.090066	0.74491
-0.3695	0.17419	0.94234	0.038652	-0.60764	-0.029235	-0.078074	0.63679	0.43592	-0.85248	-0.55095	0.7621	-0.092794	-0.32294	-0.65478	0.015465	0.4415
-0.80598	-0.25613	0.25101	0.55361	0.43361	0.60842	-0.44384	0.29668	-0.23734	-0.27779	-0.42127	-0.19326	-0.2329	0.88651	0.19406	0.22434	0.025641
-0.32913	-0.10374	0.73605	0.75084	0.41732	-0.38526	0.54591	0.81474	0.95396	-0.64593	0.99001	0.36769	0.028199	0.40208	-0.34474	-0.018827	-0.11172
0.44217	0.2153	0.9336	0.40137	0.25261	0.020785	0.36328	0.89367	0.039037	-0.76776	-0.38935	0.98483	-0.028787	0.2888	0.33294	0.73021	0.064909
-0.77042	0.21998	-0.26573	0.29824	0.38154	-0.41502	-0.39173	0.075535	0.032057	-0.86293	-0.31932	0.92709	-0.46344	0.36499	0.014125	0.16999	0.1918
-0.77269	-0.04359	0.79179	0.11446	-0.15579	0.18206	-0.5604	0.29681	-0.91056	-0.29723	0.62408	0.67182	-0.37478	0.46439	0.29808	0.10404	0.0014212
-0.66438	0.044858	0.58551	0.010257	-0.27344	0.21185	0.57858	-0.0039861	-0.0067511	-0.3289	0.11766	-0.36237	-0.02529	0.87016	-0.13739	-0.036277	0.10067
0.1222	0.36379	0.68418	-0.94884	0.03863	-0.18118	0.39936	0.51859	-0.34147	-0.13568	0.036543	-0.89743	0.51806	0.082039	-0.9891	0.23814	-0.022419
-0.28253	0.16003	0.58018	0.063485	-0.29779	0.18802	-0.56778	0.28007	0.57166	0.11781	0.29078	0.23446	0.094336	0.69009	-0.69851	0.040896	0.32299
-0.10328	-0.21634	0.1881	-0.2293	0.99822	-0.412	-0.4282	0.50818	0.28385	-0.022068	0.56018	0.13534	-0.13009	0.22715	-0.53597	-0.25901	0.061368
-0.40282	-0.026665	0.51828	0.14783	0.25253	-0.44312	0.50582	0.49247	0.77877	-0.55893	0.88763	0.11759	-0.052234	0.71956	0.15394	-0.023041	-0.2563
-0.79732	-0.20802	0.42139	-0.069347	0.0075869	0.56379	0.72762	0.28014	-0.59008	-0.25363	-0.50179	0.2207	-0.10991	0.50699	-0.5295	-0.10605	0.013116
-0.12747	0.094237	0.92447	0.59076	-0.0038902	-0.36971	-0.47344	0.88342	0.51103	-0.57015	0.48149	0.43739	-0.22243	-0.069207	0.34111	0.18574	0.11065
0.044229	0.42733	0.13489	-0.2055	0.50309	0.24402	-0.7412	0.469	-0.45372	-0.8383	0.79838	-0.035099	0.56786	0.2112	-0.17331	0.79401	-0.035983
0.48016	0.13123	0.7978	-0.060227	0.55124	0.12291	-0.051164	0.24726	-0.17796	-0.70923	0.069868	0.20908	0.55405	0.32841	-0.70798	0.94487	0.066532
0.67754	-0.039095	0.81656	0.69215	0.87647	0.19173	0.32273	0.59994	0.52847	-0.72627	-0.081515	0.12255	-0.23217	-0.091028	-0.34444	0.18024	0.30124
0.014952	0.26434	0.58375	-0.73524	0.23918	0.085378	-0.78222	0.94977	-0.7161	-0.33479	0.49777	-0.65044	0.79484	-0.039691	-0.82341	0.75027	-0.15541
-0.2444	0.22581	0.7186	0.01222	-0.10082	-0.50612	-0.49794	0.18996	0.5237	-0.50601	0.31253	0.0074164	0.3381	0.83775	-0.2246	0.49807	-0.20099
0.15908	0.084626	0.53421	0.6331	0.53785	0.44688	-0.4224	0.66784	0.38268	-0.68718	-0.78686	0.11974	-0.32715	0.61623	0.5237	-0.11625	-0.22805
-0.111	0.16253	0.81334	0.568	0.01567	0.86735	-0.75227	0.58233	-0.99585	-0.79103	0.74492	0.52205	-0.28698	-0.1824	0.39377	0.64998	0.49044
-0.44674	-0.14323	0.78971	0.73859	0.69521	0.048793	0.62889	0.30697	-0.55485	-0.39272	0.85	0.07863	0.12884	0.23154	-0.13917	0.27214	0.26498
0.34848	-0.059137	0.77387	-0.84037	0.51815	0.27414	0.50348	-0.25653	-0.57783	-0.51146	0.33452	0.023194	-0.75096	0.017996	-0.37583	-0.67585	0.82363
-0.09153	0.034137	0.33894	-0.39065	0.29401	0.18557	0.35132	0.92958	0.0035498	-0.82739	0.17522	-0.45803	-0.13532	-0.37125	-0.68754	0.020956	0.48713
0.14931	0.19627	0.16953	-0.79284	0.95702	-0.60589	0.71523	-0.10567	0.078136	-0.89367	0.010225	-0.15839	0.11218	0.9966	-0.46347	0.055352	-0.077806
-0.71441	-0.050487	-0.10445	0.15599	0.19709	0.11476	0.69924	0.74386	0.7222	-0.92165	-0.19757	-0.29382	-0.67725	0.039447	0.57974	-0.14729	0.26403
0.52196	-0.091459	0.65254	0.42229	0.72404	0.41991	0.47806	0.62496	0.71154	-0.56478	0.5742	0.72383	-0.4993	-0.16916	-0.18956	-0.93775	-0.032973
-0.056948	-0.0025494	0.68515	0.33791	0.21602	-0.0086957	0.413	0.17823	0.46597	-0.1601	0.15735	0.37736	-0.61104	0.48166	0.2485	-0.37107	-0.029313
-0.77038	-0.012222	0.35314	0.29574	0.1255	-0.45196	0.41562	0.29079	0.31519	-0.90628	0.49435	0.0033619	-0.36865	0.48841	0.26975	0.71754	0.5837
-0.80063	-0.13092	0.49848	0.28696	-0.097839	0.57024	-0.14456	0.30107	-0.14953	0.25133	0.87545	0.030845	-0.32568	0.0047114	-0.30903	-0.94348	0.028385
-0.45374	0.17063	0.15417	-0.19418	0.18366	0.21682	-0.09753	0.28008	-0.033808	-0.65805	0.034435	-0.8859	-0.4396	0.61446	-0.026689	0.42185	0.5331
0.16294	0.10864	0.64843	0.66244	0.61508	-0.49646	0.12735	0.86324	0.77488	-0.054379	0.090781	-0.89866	0.044929	0.26037	-0.14916	0.28736	-0.13708
-0.51463	0.16902	0.38124	-0.5806	-0.43035	0.22651	-0.1249	0.39579	0.029812	-0.29773	-0.52246	-0.23997	0.25046	0.86928	-0.35354	0.74146	0.26236
-0.85694	-0.20029	0.82296	0.43467	-0.12636	0.47399	0.71189	0.83536	-0.56689	-0.92412	0.40756	0.85211	0.22525	0.0082509	-0.31584	0.69014	0.20177
-0.9849	0.057883	-0.31302	-0.30805	0.65628	0.13691	0.31831	-0.19904	-0.91277	-0.40171	0.095692	0.010657	-0.36808	0.80541	-0.24447	-0.96758	-0.23288
-0.1089	0.18392	0.53658	0.55956	-0.15835	0.36834	0.52921	0.59036	0.97146	-0.67893	0.21963	0.071728	-0.24308	0.4824	-0.18278	-0.38037	-0.11689
-0.33207	0.13059	0.89164	0.6912	-0.24518	0.88388	0.19461	0.76929	-0.02238	-0.89497	-0.22346	0.71645	-0.7288	0.16469	0.52118	-0.86005	-0.41869
-0.60885	0.08742	-0.083846	0.4652	0.66528	0.74763	0.09789	0.56985	-0.19289	-0.31234	0.89906	-0.25367	0.5251	0.47677	-0.84002	-0.051854	-0.27948
-0.15203	-0.057731	0.098488	0.71599	0.70754	0.16316	-0.40723	0.91153	0.49332	-0.87465	0.3535	-0.47482	-0.45527	0.3269	0.78965	0.20397	-0.12541
