# Supplementary material for: Distinct cellular states determine calcium signaling response
Source: Mol Syst Biol. 2016 Dec 15;12(12):894. doi: 10.15252/msb.20167137 (PMC5199124; doi:10.15252/msb.20167137)
Supplement: Supplementary file 6 — Source Data for Figure 3 [file MSB-12-894-s005.zip › parameterDistributionGroup/parameterDistribution212.csv]

-0.4118	-0.10983	0.70135	0.16209	0.030979	0.12976	0.0039583	0.59599	0.67367	-0.94169	-0.74344	0.57719	0.39604	0.55394	-0.46431	0.97246	-0.12089
-0.359	-0.044313	0.98919	0.3442	-0.48145	0.59253	-0.469	0.54098	0.28514	-0.23322	0.39723	-0.0077794	-0.20104	0.61791	0.020717	0.17059	-0.2603
-0.65409	-0.0087596	0.019677	0.022709	0.099595	0.54874	0.53708	0.42228	0.27175	-0.46443	-0.28527	-0.43499	-0.43483	0.13111	-0.33389	-0.74263	-0.19542
-0.63735	0.19766	-0.13927	-0.73028	0.63945	-0.65215	0.95517	0.29294	-0.59554	-0.38803	0.27951	-0.53715	-0.43159	0.18102	0.17248	-0.57208	-0.57168
0.057948	0.042119	0.76625	-0.089511	0.69049	-0.54828	-0.19757	-0.11984	0.43338	-0.93761	-0.27951	-0.44724	-0.22217	0.97037	0.16112	0.76611	0.33583
-0.49725	-0.22441	0.90205	-0.06738	0.041073	-0.52746	-0.84533	0.27433	0.39955	-0.27126	-0.60588	-0.41336	-0.020856	0.095631	-0.60404	-0.056945	-0.21056
-0.026637	0.2342	0.30839	0.17713	0.70479	0.63233	-0.7461	0.61379	-0.53952	-0.20793	0.0791	-0.26382	0.49999	0.22822	-0.81845	0.54449	-0.39344
-0.58473	0.03835	0.42693	0.0089751	0.14749	-0.21829	-0.15572	0.13653	-0.071445	-0.096593	0.739	-0.39754	-0.29969	0.13254	-0.15174	0.0088527	0.011986
-0.37293	0.15336	0.66323	0.7352	0.48725	0.80312	-0.49427	0.076018	-0.58511	-0.41911	0.69932	0.07265	0.15095	0.44569	-0.32886	0.51232	-0.076301
-0.23872	-0.12812	0.19435	-0.44671	0.88568	-0.12585	0.27096	0.23779	-0.36232	-0.059728	-0.5921	0.087929	0.22194	0.52473	-0.61154	0.70001	0.039972
-0.30858	0.13076	0.5726	0.30993	0.51058	0.34161	-0.32593	-0.16746	-0.93339	-0.59173	0.49685	0.74004	-0.6354	0.20457	0.20873	-0.82114	-0.49259
-0.17873	-0.1687	0.96812	-0.40287	-0.060178	-0.61573	-0.019153	0.50926	0.94148	-0.5447	-0.72075	-0.049428	-0.19454	0.55198	-0.37052	0.45691	0.44489
-0.65323	0.057888	0.29488	0.66373	0.50991	-0.2393	0.64308	0.35286	0.23056	-0.51422	-0.58703	-0.65302	-0.13228	0.6736	0.47171	0.54729	-0.32431
-0.4128	0.42805	-0.56766	0.73989	0.67626	0.76001	0.72033	0.62982	0.18621	0.14549	0.36576	0.45891	0.68225	0.2351	-0.66889	0.92689	-0.43373
0.4387	-0.054242	0.65782	0.17011	0.97841	0.9109	-0.97916	0.98381	-0.33193	-0.32225	-0.54066	0.37819	-0.16991	0.48011	-0.38844	-0.61562	-0.4498
0.23783	0.12243	0.60107	-0.39757	0.45416	-0.15087	-0.81251	0.84164	0.25864	-0.47936	-0.73759	0.27173	0.1684	-0.16648	-0.65343	0.38571	-0.050297
-0.17536	0.21038	-0.093527	0.89142	0.8447	0.93926	0.37852	0.57782	-0.074333	-0.88218	0.86899	-0.23842	0.10005	-0.32215	-0.26885	0.64821	0.17596
-0.40709	0.08319	0.14637	-0.11096	0.88433	-0.80583	0.15959	0.65742	0.22019	-0.71934	0.11043	0.96541	-0.3459	0.37939	0.13458	-0.53306	-0.71183
-0.79361	-0.0045792	0.56076	0.17051	-0.013233	0.23327	-0.25941	0.16066	-0.44054	-0.85138	0.48506	0.58261	-0.35446	-0.55271	-0.63813	-0.63502	0.0070044
-0.8512	0.022961	0.17504	-0.70999	-0.054783	0.27949	-0.3341	0.85524	-0.33321	-0.65218	-0.036207	0.56853	-0.2636	0.14885	-0.28029	0.24951	0.48482
-0.3112	0.10372	0.65447	0.5126	-0.036235	0.64621	0.15436	0.84073	0.25035	0.037326	0.21153	-0.1754	0.58133	0.40889	-0.48754	0.9497	-0.37491
-0.69712	0.26258	0.57293	0.31736	-0.4024	-0.13495	-0.59178	-0.18639	0.77789	-0.92297	-0.21213	0.23595	0.085842	0.6398	-0.30435	0.0012385	-0.533
0.20069	-0.071554	0.58969	0.59099	0.5372	0.71368	0.38164	0.65024	0.38532	-0.91618	-0.60845	-0.13686	-0.48853	-0.041887	0.14609	0.57776	0.73639
-0.84056	0.069172	-0.16208	0.074086	0.25093	0.15678	0.46893	0.12807	0.43599	-0.1992	0.48197	0.24686	-0.52165	0.23594	-0.12738	0.23362	0.77701
-0.10632	-0.084279	0.28657	0.71478	0.77086	0.70578	0.97486	0.43617	-0.094933	-0.018975	-0.67489	-0.15964	-0.51282	0.023563	0.10156	-0.79559	-0.42812
-0.1508	-0.20383	0.78711	0.34332	0.93165	-0.51093	-0.065568	0.2981	0.1736	-0.68325	-0.68333	-0.3503	0.11447	0.55505	-0.29436	0.33559	-0.36514
-0.78966	0.20174	0.3084	0.20274	-0.17091	0.77506	-0.9457	0.28863	-0.4003	-0.33041	0.1903	0.28584	-0.13849	-0.10205	-0.63372	0.49029	0.54902
-0.70616	-0.016106	0.23102	0.51608	0.60784	-0.69205	-0.19817	0.6244	0.61496	-0.054952	-0.90769	-0.73561	0.7153	0.18998	-0.55555	0.97984	-0.55316
-0.46092	0.011749	0.55717	0.73137	0.37439	0.54687	0.1057	0.27686	-0.41738	-0.48797	-0.29305	-0.71672	-0.44077	0.20662	0.26989	-0.36616	-0.42433
-0.90952	0.14287	-0.71155	0.79721	0.88636	0.95353	0.52042	-0.037516	-0.30568	-0.63848	0.59596	0.87125	-0.40687	-0.070056	-0.14771	-0.38025	-0.0094816
0.0046006	0.0040885	0.63231	0.2922	0.62287	-0.10195	-0.63386	0.78585	0.14319	-0.73679	-0.13948	0.17926	-0.48086	0.65527	0.73328	-0.078756	-0.6183
-0.28029	0.037821	0.59074	-0.14024	0.24154	0.1011	-0.22714	-0.079262	0.22754	-0.6035	-0.43399	0.087727	-0.33623	0.80712	-0.10654	0.0097198	0.13838
-0.77902	-0.23915	0.47792	0.048689	0.35036	-0.010903	-0.044307	0.35947	0.01343	-0.35073	-0.2605	-0.103	-0.17748	0.41149	-0.49671	0.20205	0.25209
-0.60082	-0.26256	0.7792	0.88332	0.31372	0.041674	-0.21856	0.33054	0.69129	-0.32244	-0.71645	0.50615	0.46232	0.42629	-0.92654	0.78863	0.21343
0.13429	0.058082	0.42529	0.42576	0.52188	0.38826	-0.19028	0.64723	0.36275	-0.16048	-0.33335	0.71512	-0.21908	-0.054824	-0.39223	0.4569	0.48949
0.34756	-0.018702	0.96198	-0.50955	0.86103	-0.24943	0.7059	0.68573	-0.42021	-0.57446	0.016938	-0.36309	0.060391	0.24283	-0.24833	0.79308	0.1255
-0.80185	0.1076	-0.25404	-0.26624	0.68867	0.83537	0.11749	0.2059	-0.70877	-0.81991	0.70906	-0.14844	0.20689	0.88383	-0.41128	0.48454	-0.040282
0.027479	0.28566	0.23841	0.63731	0.10962	0.78392	-0.84887	0.20821	0.97912	-0.87442	-0.94817	0.379	0.17905	0.48949	-0.8628	0.56761	0.37573
-0.81646	0.039234	-0.24152	0.089404	0.60546	-0.49833	0.19467	0.36614	0.15269	0.35169	-0.81826	-0.61742	0.3131	0.76626	-0.37594	0.74282	-0.36786
-0.46406	0.047433	0.69891	-0.33557	-0.22289	-0.18519	0.29927	0.1928	0.2106	-0.33795	-0.46084	-0.43628	-0.4128	0.96783	0.48917	0.046183	-0.35863
-0.09246	0.014631	0.44356	-0.17504	0.75378	-0.58618	0.25333	-0.39132	0.37547	0.20041	-0.53866	0.27962	-0.20339	0.81304	-0.97568	-0.53968	0.016102
-0.39946	0.093735	0.47306	-0.80072	-0.036392	0.31413	-0.56182	0.13268	-0.71199	-0.85429	-0.94229	0.74654	-0.85974	-0.31648	-0.086986	-0.4138	0.4492
-0.93832	0.039654	0.53057	-0.67093	0.020482	-0.2151	0.016287	0.81769	-0.39207	-0.63036	0.51612	0.33371	-0.087821	0.35104	-0.55534	-0.45736	-0.41329
-0.48331	0.058665	0.94875	0.93973	-0.18607	0.7608	-0.11238	0.24582	-0.14298	-0.41938	0.1848	-0.78607	0.22274	-0.17985	-0.42449	0.68964	0.016683
-0.73942	0.057574	-0.1654	-0.45093	0.99052	-0.68224	-0.045154	0.24112	-0.51401	-0.3293	-0.020794	0.20037	0.16559	-0.1945	-0.49218	0.84236	0.27942
-0.57928	0.16315	0.91825	0.37055	-0.6998	0.73382	-0.063009	0.22793	0.46919	-0.69205	-0.0877	0.71446	0.048761	0.45581	-0.70118	0.20415	0.11082
-0.52046	0.004052	0.057576	-0.47415	0.29647	0.57002	-0.75513	0.66036	-0.56775	0.12673	-0.5215	0.39948	-0.18476	0.17037	-0.7668	-0.98994	-0.59852
-0.23702	0.10014	0.64438	-0.58642	-0.043581	0.23668	0.090142	0.54461	-0.31039	0.10249	0.27256	-0.59589	-0.11145	0.65386	-0.30406	0.71619	0.49698
-0.72208	0.13155	0.060996	0.57111	0.19281	0.98102	0.051647	0.8994	-0.15246	-0.01964	-0.2138	0.4806	0.24718	0.055593	-0.95066	0.28153	-0.11485
-0.36686	0.14265	0.24838	-0.067845	0.091952	0.54554	-0.63464	0.068289	0.16107	-0.90529	-0.66157	0.17418	-0.059336	-0.19127	-0.9976	-0.28682	0.16164
-0.88908	0.15559	0.024002	0.03819	0.026819	0.085059	0.33883	0.050428	-0.12657	-0.62295	-0.49727	-0.61581	-0.12534	0.1495	-0.31684	0.13819	-0.080109
-0.45894	-0.086375	0.13026	-0.62513	0.76685	0.34818	0.6971	0.17167	-0.89365	-0.58057	-0.23324	-0.21192	0.51211	-0.078518	-0.90093	0.7438	-0.15221
-0.019347	-0.10469	0.42656	0.96589	0.95184	0.064157	0.62973	0.064883	0.98091	-0.4075	-0.4388	-0.69415	-0.071369	0.98232	0.028744	0.38555	-0.2436
-0.57944	0.012788	-0.06474	0.62994	0.71785	0.95013	-0.96766	0.38339	-0.5942	-0.11064	0.42311	-0.88239	-0.44513	0.64341	0.31301	-0.46574	-0.58843
-0.34169	0.22668	0.046057	0.43026	0.020118	0.75713	0.20127	0.30523	0.63255	-0.52615	-0.12099	-0.36086	-0.62967	0.60742	0.11473	-0.47742	-0.15741
-0.64471	0.2656	0.26792	0.59746	-0.12942	0.14076	0.2934	0.041643	0.7808	-0.5483	0.12295	-0.35696	-0.15722	0.87903	0.068518	-0.0054492	-0.53928
-0.43993	0.014636	0.31202	0.50182	0.26678	0.83851	0.35863	0.10882	-0.17102	-0.22614	0.61257	0.89096	-0.15945	0.47876	-0.32215	0.1787	-0.0088412
-0.61425	0.10036	0.4178	0.42429	-0.14502	0.79567	0.12167	0.085291	0.11195	-0.1777	-0.45504	0.84715	-0.29415	0.4387	-0.41726	0.098413	0.28374
-0.28793	0.2276	-0.052826	-0.31121	0.79536	-0.31586	-0.34717	0.8835	-0.23164	-0.21666	-0.89809	-0.29396	0.22398	0.21341	-0.32255	0.29589	-0.67067
-0.92797	-0.035706	-0.1053	0.17925	0.2195	0.035808	0.71932	-0.13976	0.2636	-0.2705	0.27692	-0.75762	-0.70859	0.01646	-0.050761	0.0084781	0.54465
0.054105	0.39638	0.51853	0.89113	0.49122	0.49907	0.073928	0.92742	0.37406	-0.98226	0.56926	-0.51502	0.69922	0.36405	-0.60662	0.60933	-0.71981
-0.86535	0.083579	0.37336	0.21847	0.16442	0.35494	-0.16621	0.2668	-0.11939	-0.83422	0.12638	0.20281	-0.35944	0.79996	0.26399	0.49524	0.23867
0.3046	0.29236	0.93006	-0.78156	0.11992	0.32087	-0.622	0.0015399	-0.83068	-0.42099	0.57489	0.13972	-0.11613	0.15428	-0.3716	0.14465	0.15274
-0.3532	0.18075	0.51153	0.49739	0.02452	0.79052	0.72182	0.030134	0.28963	-0.48344	-0.56216	-0.96522	0.059008	0.50097	-0.45104	0.19398	-0.020858
-0.44442	0.079815	0.33154	0.12919	0.34639	0.22103	-0.1922	0.68877	0.77592	-0.90469	-0.025077	-0.45203	-0.14575	0.65173	-0.61533	-0.054542	0.049745
-0.34791	0.035617	0.96638	0.0912	-0.1604	0.03527	-0.96963	0.27521	0.35335	0.17055	0.71576	0.67785	0.032397	0.40002	-0.85849	-0.21114	-0.18868
-0.23382	0.22236	0.73965	0.89089	-0.10895	0.69268	0.21369	0.18282	0.29008	-0.62259	0.65343	0.086762	0.28518	-0.15073	-0.9808	0.32359	-0.077521
-0.1436	-0.17022	0.087723	-0.38827	0.91921	0.34571	-0.1052	0.20736	0.015573	-0.045441	-0.78929	0.52301	0.21981	0.65551	-0.91122	0.2909	0.086246
-0.89022	0.041445	-0.19828	-0.77978	0.66543	-0.58364	-0.21417	-0.41938	-0.69363	-0.61111	-0.34397	0.65173	-0.19091	0.93442	0.059969	0.7029	0.22495
-0.48474	-0.28747	0.39068	0.4286	0.75187	-0.53254	-0.11386	0.29117	0.75349	-0.25486	-0.085577	0.99523	-0.29626	0.14173	-0.47874	-0.45555	0.01819
-0.36951	0.077906	-0.027112	0.74421	0.44388	0.5192	-0.34337	0.38904	0.86057	-0.57549	0.59582	-0.52823	-0.38253	0.53666	-0.2052	-0.36602	-0.24657
-0.52175	-0.12832	0.17174	-0.37031	0.91276	-0.82539	0.46791	0.67655	0.29028	-0.64218	-0.15201	-0.49063	0.054932	-0.020203	-0.78219	0.5433	0.4112
-0.21321	-0.12721	0.3059	-0.05109	0.92418	0.22244	-0.11461	-0.31212	-0.12564	-0.39894	-0.80028	0.1427	-0.31111	0.81981	-0.61156	-0.078997	0.37362
-0.71454	0.0099519	0.14047	-0.3093	0.43797	-0.3337	-0.96828	0.3726	-0.60568	0.29012	-0.0027989	0.64206	0.43005	0.71614	-0.22838	0.97775	-0.39974
-0.52045	0.0065054	0.76972	-0.37655	0.11012	-0.37549	0.28234	-0.079308	-0.11691	-0.67505	0.93116	0.30108	-0.13458	0.68286	-0.15804	-0.13329	-0.28613
-0.58973	0.19598	0.97303	-0.52991	-0.56837	0.18152	0.39647	0.82238	-0.25885	-0.65117	0.68936	0.4679	0.053689	-0.045957	-0.52968	0.29901	0.075518
-0.64711	-0.16713	0.61491	0.40442	-0.14749	0.98713	-0.26469	0.30537	0.29771	-0.44334	-0.92261	-0.77737	-0.42601	0.33968	-0.73726	-0.2292	0.77521
0.13163	0.16677	0.63208	0.22833	0.68252	-0.59057	-0.40646	-0.1377	0.45717	-0.7317	-0.72223	0.69265	-0.68747	-0.073563	-0.16496	-0.37825	0.27979
-0.040728	0.31038	0.021988	-0.14328	0.84786	0.035022	0.20603	0.091454	-0.46038	-0.57107	-0.14346	-0.57297	-0.22407	0.51592	0.19408	0.2043	-0.14646
-0.68028	-0.036946	0.25048	-0.22857	-0.18485	0.68573	-0.35752	0.40465	0.33712	-0.33793	0.51949	-0.22283	-0.62746	0.56587	-0.73821	-0.66099	0.43953
-0.070974	-0.27732	0.84393	0.099402	0.65493	-0.5371	0.26159	0.79098	0.47075	-0.26933	-0.47303	-0.14588	-0.14449	0.24585	-0.50211	-0.33837	-0.29556
-0.66086	-0.044638	0.58436	0.98242	0.31784	0.024957	0.098369	0.7469	0.47001	-0.5226	-0.66828	0.45096	0.21159	0.58221	0.083602	0.52747	-0.66536
-0.42376	0.023063	-0.1507	0.31445	0.87943	0.14797	0.48316	0.32925	0.9869	-0.26776	0.35395	-0.29898	0.053211	0.75531	-0.79954	0.54101	0.5658
-0.67127	-0.25196	0.55884	0.51928	0.40983	-0.29448	0.49265	-0.077328	0.55008	-0.16695	0.65616	0.66524	0.06718	0.96569	-0.41241	0.56752	0.071073
-0.41567	0.22121	0.51052	0.55231	0.44342	0.37211	-0.44278	-0.44203	-0.61561	0.15984	-0.86508	0.72934	0.52983	0.7172	-0.62736	0.5257	-0.45608
0.11482	0.16782	0.50612	0.71289	0.96003	0.84535	-0.16449	0.04015	-0.66376	0.058005	0.5552	0.24847	0.025584	0.22407	-0.54962	-0.15319	-0.30418
-0.59444	-0.063639	0.15262	0.52866	0.397	0.60439	0.3053	0.54161	0.46298	0.16719	0.60251	0.25652	0.028865	0.41355	-0.98751	0.16745	0.37328
-0.16194	0.19698	0.15738	0.18316	0.27799	0.43577	-0.44384	0.44534	0.8869	-0.90353	-0.69927	-0.22273	0.44592	0.78934	-0.76297	0.46734	-0.2789
-0.68435	-0.13896	0.92773	0.25031	0.045987	-0.29986	0.23777	0.31027	-0.049564	-0.84937	-0.11786	-0.51419	-0.22773	0.33679	0.093751	0.13076	-0.27072
-0.77511	0.1828	0.10603	0.19957	0.1615	0.31999	-0.046484	0.1001	-0.090146	0.066098	0.38564	0.569	-0.43274	0.83743	0.051543	-0.2669	-0.25174
-0.71053	0.19976	0.48046	-0.041439	-0.21755	0.73217	-0.67739	0.39581	-0.9485	-0.54821	-0.093221	-0.79112	0.025192	-0.20237	-0.32736	0.24159	-0.1963
-0.7794	-0.18709	0.22298	0.25778	0.90086	-0.11554	0.012651	0.70593	-0.80796	-0.73374	0.40208	0.11342	-0.24498	-0.26211	-0.42291	-0.5928	-0.4628
-0.24372	0.021275	0.45554	-0.11178	0.4915	-0.52844	-0.24909	0.60416	0.53287	-0.42115	0.089442	-0.49313	-0.070765	0.54959	0.04182	0.86094	0.33179
0.5143	-0.015766	0.82583	0.9464	0.86933	0.80247	0.6395	0.87385	0.44869	-0.48645	-0.36454	-0.1756	0.024947	0.33888	-0.14457	0.68232	0.14243
-0.97709	-0.023593	0.47448	0.75842	-0.15851	0.72485	0.95322	0.37704	0.020635	-0.0086712	0.70952	-0.55066	0.15128	0.22295	-0.73092	0.10742	-0.21194
-0.8408	0.17071	0.88956	0.97858	-0.70178	0.98644	-0.88241	0.55795	-0.11894	-0.28232	0.25816	0.073011	0.010608	0.21555	-0.38231	-0.082248	-0.47324
0.13308	-0.0039587	0.95815	-0.55968	0.42936	-0.47309	-0.22326	0.52936	0.20897	-0.95925	-0.32863	-0.35923	-0.2307	0.65918	-0.1177	-0.30627	-0.36459
-0.63695	0.01622	0.62406	-0.60019	0.24236	-0.15649	0.15518	0.29643	-0.51869	-0.84273	0.55998	-0.10829	-0.392	0.41025	-0.2777	-0.56912	-0.24747
-0.32054	-0.082782	0.089095	-0.33924	0.66258	-0.41819	-0.5537	0.87973	0.7608	-0.51877	-0.66892	-0.48328	0.11678	0.17587	-0.59251	0.81621	0.50916
-0.55538	0.29192	-0.50934	-0.8827	0.52503	-0.2391	0.2342	0.011119	-0.39987	-0.15608	0.83991	-0.18816	-0.30842	0.5408	0.13847	0.4144	0.096968
-0.7706	0.1375	0.37485	0.25109	-0.029897	0.36953	0.51409	0.085658	-0.065806	-0.91012	-0.28395	0.51074	0.38958	-0.49583	-0.93493	0.252	-0.15281
-0.24216	-0.027762	0.40417	0.8054	0.48618	0.00018708	-0.43095	0.59768	0.66633	-0.1687	-0.19195	0.56474	-0.26675	0.14407	-0.012128	0.70219	0.36592
-0.61147	0.022577	0.31503	-0.35026	-0.14808	0.11099	0.64935	0.17708	0.27747	-0.26185	0.17915	-0.2749	0.011933	0.81828	-0.39129	0.79646	0.31809
-0.83535	-0.021777	0.38172	0.11841	0.000318	-0.082564	0.55207	0.39164	0.19986	-0.37606	-0.059051	0.20141	-0.0090729	0.56332	0.037163	0.7023	0.043354
-0.33368	-0.19209	0.82195	-0.56397	0.76893	-0.39481	0.21641	-0.17225	-0.9133	-0.75523	-0.10404	0.45155	-0.61124	0.48351	-0.23281	-0.58101	-0.0094734
-0.71868	0.29658	0.64759	0.40993	-0.4806	0.41086	-0.16659	0.54214	0.36552	-0.62905	-0.11307	0.48458	0.83804	0.63055	-0.62773	0.98852	-0.77873
-0.91693	-0.023797	0.65919	-0.16416	-0.35752	-0.63476	-0.19795	0.38178	0.26772	-0.51636	-0.43136	0.67982	-0.50354	0.2458	0.40081	0.32103	0.17781
-0.12641	0.040167	0.77688	-0.57444	0.062824	-0.66835	-0.32015	0.086171	0.73192	-0.50805	-0.11041	0.38635	-0.17915	0.36625	-0.76435	-0.0027778	0.36769
-0.77253	0.063056	0.67961	0.044048	0.10748	-0.68344	0.35718	0.78821	0.65835	-0.56863	0.42731	-0.2233	0.26902	0.53672	-0.82216	-0.26084	-0.69905
-0.80218	0.41597	0.086377	0.79705	-0.077079	0.46613	0.024735	0.20705	0.047378	-0.19055	0.11757	0.25082	0.46343	-0.068852	-0.55482	0.93661	-0.055131
-0.38959	0.22097	0.3572	0.045427	0.035398	0.78706	0.12581	0.17647	-0.48285	-0.70452	0.55304	-0.42861	0.056868	-0.21833	-0.83602	-0.23364	-0.26428
-0.96601	-0.23635	0.1432	0.028132	0.49143	0.74274	0.24568	0.27432	-0.63627	0.16213	0.67662	-0.48776	0.014312	0.82449	-0.96382	0.58333	0.75325
-0.89144	0.2048	-0.46844	-0.62719	0.38198	-0.2196	0.49624	0.54379	-0.061503	-0.89942	0.030812	-0.36514	-0.64629	-0.13542	0.062385	-0.93035	-0.58443
-0.53737	0.05558	-0.034808	0.23283	0.63907	0.28478	0.50998	-0.40791	-0.12454	-0.15745	-0.83388	0.25553	-0.39832	0.21976	-0.93325	-0.72801	0.20645
0.022972	0.0035306	0.63612	0.89265	0.54505	0.746	-0.57599	0.11447	0.094577	0.11262	-0.74645	0.88916	0.30513	0.03166	-0.66385	0.51341	0.045255
-0.51642	0.21731	0.32692	0.043792	0.22407	0.18988	-0.16658	-0.41324	-0.43735	-0.83433	-0.16521	-0.057288	-0.094846	0.66925	-0.30183	0.3156	0.19565
-0.8865	0.23922	0.46165	0.88869	-0.74689	0.69586	-0.2395	0.88312	0.67834	-0.28214	0.075777	0.25579	0.41014	0.014272	-0.59154	0.70581	-0.33127
0.30192	0.27658	0.64465	0.50231	0.7506	-0.34361	-0.66669	0.35054	0.46709	-0.56808	0.21229	0.82834	0.25351	-0.031635	-0.56727	0.59943	-0.18121
-0.25044	0.18449	-0.20898	0.5504	0.98742	-0.40629	0.71638	0.004204	0.94433	-0.48823	-0.63731	0.71141	0.21318	0.78084	-0.37378	0.64959	-0.16834
0.079423	-0.025655	0.97837	-0.35046	0.1386	0.087777	-0.1483	0.15308	0.22255	-0.15838	0.58735	0.24856	-0.087741	0.59875	-0.53793	0.36037	0.47321
-0.44392	-0.29044	0.50464	0.63527	0.67661	-0.26242	0.99873	-0.17168	0.59779	-0.46139	0.64859	-0.52196	-0.50761	0.90793	0.30627	0.24961	0.27379
-0.57583	0.08951	0.91033	-0.37843	-0.30201	-0.005366	-0.67122	0.48631	-0.65186	-0.4476	-0.57877	0.27212	-0.087579	0.2211	-0.00038607	0.6185	0.023204
-0.76238	0.082133	0.48386	0.59496	-0.18398	0.72271	0.42021	0.098952	0.16846	-0.73226	-0.35946	-0.76923	-0.11185	0.39205	-0.37038	0.24779	0.18063
-0.56656	0.28467	0.045832	-0.97258	0.088554	0.12207	0.53547	-0.1991	-0.29194	-0.67917	0.10538	-0.81802	-0.16013	0.98991	-0.35732	-0.36686	-0.48014
-0.29845	-0.042518	0.13391	0.51244	0.46175	0.62805	0.072512	0.47908	0.58622	-0.59444	0.0075203	-0.23964	-0.34763	0.77283	-0.095792	-0.24732	-0.31257
-0.37906	0.17247	0.17599	-0.91887	0.28674	0.58455	-0.279	0.14547	-0.96348	-0.056548	-0.60432	-0.26264	0.34435	0.50856	-0.70419	0.10271	-0.58492
-0.10553	0.12156	0.24666	-0.03903	0.64276	-0.25571	-0.53756	0.57738	0.29894	-0.20199	-0.45304	0.23732	-0.26473	0.28125	0.14365	-0.20325	-0.44046
-0.61667	0.08731	-0.056396	0.33843	0.80869	0.62332	0.71473	-0.27148	-0.37816	-0.82614	0.76081	0.015017	-0.43575	0.57193	-0.53883	-0.99633	-0.42634
