# Supplementary material for: Distinct cellular states determine calcium signaling response
Source: Mol Syst Biol. 2016 Dec 15;12(12):894. doi: 10.15252/msb.20167137 (PMC5199124; doi:10.15252/msb.20167137)
Supplement: Supplementary file 6 — Source Data for Figure 3 [file MSB-12-894-s005.zip › parameterDistributionGroup/parameterDistribution213.csv]

-0.99402	-0.020061	-0.24088	0.387	0.2788	0.42162	0.072399	0.41139	0.39781	-0.040987	0.20031	0.41532	-0.45438	0.63441	-0.10322	-0.47943	-0.035114
0.6736	0.080077	0.81634	-0.89833	0.98704	-0.99514	0.91488	0.28932	0.058307	-0.64642	0.1255	0.17599	-0.50271	0.12734	-0.47404	-0.74896	-0.12859
-0.21427	0.14453	0.47522	0.88075	0.55163	0.36285	0.39656	0.16535	0.21765	-0.5194	0.60361	0.59705	0.30665	0.23847	-0.79501	0.90059	0.81994
-0.36223	0.036652	0.85675	-0.094365	0.37423	-0.41113	0.50359	0.39517	-0.40713	-0.61645	0.27526	-0.1749	-0.099862	0.75707	-0.025082	0.95752	0.49568
-0.58167	0.12808	0.51791	0.40807	-0.11007	0.72263	-0.058975	0.090038	-0.41841	-0.067001	-0.000184	-0.54697	0.014588	0.39738	-0.54801	-0.17148	0.15462
-0.55728	0.08724	0.16464	-0.064312	0.85444	-0.45729	0.51793	0.62785	-0.26212	-0.57969	-0.34028	-0.38312	0.19285	0.41979	-0.34724	0.48695	0.18243
-0.95298	0.055997	0.36447	0.2159	0.12769	-0.032166	-0.049077	0.11884	-0.7231	0.016112	0.049067	0.59242	-0.073029	0.65743	-0.12995	0.17159	0.10892
-0.50616	-0.088389	0.2869	-0.78754	0.45135	0.050818	0.74594	0.85566	-0.74689	-0.060519	0.27243	-0.73863	-0.030501	0.47392	-0.37612	0.24359	0.09064
-0.01226	0.085774	0.70857	0.2196	0.38356	-0.13213	0.60909	0.27018	0.36132	-0.14725	-0.21126	-0.74553	-0.18619	0.21406	-0.63134	-0.51907	-0.073739
-0.83938	0.15579	-0.047874	0.0066519	0.17367	-0.26986	-0.17045	0.68844	0.32237	-0.47044	0.46714	-0.57994	0.32029	-0.21135	-0.96899	0.88202	0.79417
-0.5931	0.13038	-0.3865	-0.26668	0.5518	0.18	0.81731	0.53918	0.054316	-0.82935	0.53779	0.78945	-0.18121	0.25505	-0.46	0.5608	0.66221
-0.32944	-0.15515	0.80745	0.58372	0.74058	-0.53151	0.21956	0.50889	-0.21064	-0.076524	0.29507	0.41088	-0.43179	0.26457	-0.012522	0.022941	0.21042
-0.50016	0.26886	0.60271	0.27808	-0.35919	0.96068	-0.32078	0.53319	-0.93744	0.14007	0.76446	-0.10067	0.067209	0.34964	-0.3285	0.20499	0.073533
-0.27801	-0.39473	0.39268	0.4714	0.80844	0.63326	0.46601	0.62596	-0.36828	-0.15351	0.34002	-0.079041	-0.3886	0.17282	-0.22571	0.38103	0.62936
-0.55281	0.059768	0.55509	-0.071782	0.22153	-0.97244	0.33234	0.75009	0.78931	-0.54037	-0.65658	0.77746	0.13856	0.4919	-0.8091	0.063134	-0.10396
-0.39044	-0.13491	0.51105	0.37472	0.69123	0.21159	0.73644	0.63496	-0.64971	-0.68207	0.078644	-0.82668	-0.17657	0.35946	-0.04441	0.64059	0.32026
0.0084273	0.19224	0.4255	0.21864	0.83174	-0.75683	0.038526	0.19487	0.71779	-0.35209	-0.52384	0.21478	0.25682	0.78903	-0.85453	0.44584	0.30959
-0.032032	0.11952	0.40456	0.14509	0.11214	0.99494	-0.75003	0.62785	-0.086719	0.049279	-0.62566	-0.65774	-0.10231	0.23468	-0.41192	-0.076937	0.46796
-0.98048	0.30989	-0.75281	0.28117	0.70632	0.99419	-0.012063	0.46039	-0.60869	-0.74344	0.29201	0.14824	-0.3003	0.56558	-0.10711	-0.41083	-0.1687
-0.52468	-0.16739	0.74698	0.2882	-0.18878	0.37152	0.95067	0.2505	0.15581	-0.066922	-0.30457	-0.76655	-0.64557	-0.099313	0.088881	-0.15737	0.61166
-0.46246	0.10899	0.49652	-0.64327	-0.27885	0.29897	0.79341	0.4939	0.011287	-0.63475	-0.21728	0.20681	-0.50769	0.25174	-0.27112	-0.54232	0.39807
-0.092206	0.15351	0.10566	0.41877	0.91355	0.14635	-0.72785	0.73271	0.30934	-0.81027	-0.81915	0.26238	0.15875	-0.34766	-0.84017	0.00023058	0.28659
-0.49808	0.22023	0.22389	0.77931	0.9225	-0.090048	0.95982	0.55663	-0.23923	-0.55867	-0.8566	-0.79671	0.39128	0.64772	-0.16711	0.68502	-0.07577
-0.67472	0.071459	0.40603	-0.071279	0.03802	-0.0090794	0.14959	0.54559	-0.36743	-0.2061	0.1093	-0.039611	-0.23601	-0.0018425	-0.080695	0.58492	0.71816
-0.45305	-0.0057528	0.089728	0.55246	0.65993	0.41632	0.58631	0.17122	-0.13855	-0.80978	-0.02171	0.92222	-0.48876	0.18229	-0.31783	0.053038	0.46792
-0.12258	-0.0048725	0.68416	-0.29299	0.35921	-0.27206	0.46307	0.5446	0.0081666	-0.31094	-0.70199	0.19414	-0.31712	-0.32841	-0.32639	-0.07176	0.57393
0.01244	0.14403	0.42606	0.011431	0.89854	-0.7266	-0.54402	0.20562	0.17969	-0.18587	0.099805	0.1888	0.043075	0.35974	-0.7852	0.28836	0.39669
-0.29163	0.26256	0.020961	0.67467	0.12211	0.82682	-0.31891	0.20425	0.57052	-0.67725	-0.52604	0.92933	-0.93005	0.76761	0.4194	-0.07675	0.34168
-0.30975	-0.18482	0.50163	0.96467	0.67972	0.46116	0.048197	0.49283	0.096808	-0.49723	0.8641	-0.1778	-0.6467	0.066834	0.088252	0.3114	0.65024
-0.6642	0.00088563	0.71277	0.42587	-0.093841	-0.04668	0.48705	-0.18421	0.15241	-0.36338	-0.01781	0.56016	-0.82016	0.78927	0.38163	-0.74468	-0.1161
-0.5186	0.29483	0.79344	-0.73847	-0.66163	-0.14142	0.45495	0.37152	-0.067821	-0.5318	-0.87745	0.91787	-0.020269	0.69329	-0.70427	0.76452	0.78918
-0.050926	0.30735	0.84841	0.77264	0.059146	0.67504	0.57016	0.14564	-0.28823	-0.51291	-0.63287	0.42756	-0.51711	-0.57493	-0.82091	-0.90974	0.28989
-0.42945	-0.23299	0.86613	-0.23666	0.46614	-0.020294	-0.19601	0.90839	-0.81146	-0.80753	-0.19092	0.85565	-0.015106	0.47721	-0.28335	0.39034	0.20136
-0.71586	0.032911	0.38437	0.47826	0.22175	0.017046	-0.093505	0.10951	0.19295	-0.85074	-0.82645	0.15934	-0.20594	0.29145	-0.43662	0.3068	0.65198
-0.47475	-0.10668	0.40423	0.184	0.57924	-0.53465	0.15755	0.35744	0.26557	-0.52955	0.075125	-0.2129	-0.44747	-0.075623	-0.471	-0.3377	0.24318
-0.70815	0.063517	0.97573	0.74219	-0.78956	0.48632	-0.099702	0.62325	0.17555	-0.080938	-0.44982	0.15946	-0.29847	0.11586	0.35816	0.062737	0.13838
-0.43363	0.11306	0.66859	0.17322	0.12694	0.35669	0.41784	0.15876	0.038982	-0.97821	-0.2393	0.6501	0.22534	0.60165	-0.88499	-0.48503	-0.040684
-0.032386	0.10965	0.52231	0.26333	0.46886	0.90002	-0.61711	0.30461	-0.73629	-0.60698	0.12204	-0.12113	-0.34181	0.18153	0.031554	0.14998	0.39929
-0.68846	0.058088	0.23914	0.52342	0.26098	0.56596	0.33086	0.23175	0.17578	-0.82058	0.30812	0.55849	-0.27965	0.60053	-0.59491	-0.60461	-0.074262
-0.2219	-0.027262	0.95782	0.23164	-0.25406	-0.36543	-0.53209	0.81476	0.7299	0.42834	-0.047432	-0.72102	0.23155	0.53045	-0.40013	0.91002	0.49384
-0.37653	0.095081	0.67714	0.049336	-0.094057	0.15414	0.63863	0.75561	0.10174	-0.74801	0.48278	0.2044	-0.30523	-0.35981	-0.16831	-0.42656	0.16706
-0.97902	0.042195	-0.050483	-0.30657	0.072956	-0.70315	0.80907	0.99682	0.59277	-0.28147	-0.32657	0.2145	0.17403	0.2945	-0.64036	0.44608	0.16538
0.15945	0.25401	0.88257	0.30707	0.25016	0.15611	0.66667	0.36405	0.06416	-0.87716	0.63534	0.80177	-0.17909	0.45416	-0.23445	-0.21488	-0.059646
-0.50295	0.00052437	0.37072	0.35147	0.38706	-0.10993	0.60637	0.63126	0.3263	-0.18392	-0.69165	0.43701	-0.022678	0.13878	-0.5264	-0.039366	0.19015
-0.25389	0.31742	-0.072918	0.53531	0.12506	0.73811	-0.095304	0.31721	0.24202	-0.50589	0.39146	-0.28548	-0.82518	0.10522	0.36816	-0.78389	-0.16464
-0.17568	0.048674	0.34534	0.45897	0.51691	-0.099128	0.7727	0.61103	0.79165	-0.097035	-0.54653	0.72144	0.19093	0.2605	-0.64191	0.5028	0.4889
-0.27487	0.09884	0.34529	-0.57682	0.85009	-0.82338	0.35518	0.11651	-0.67914	-0.60375	0.99343	-0.20635	-0.13172	0.88027	-0.21703	0.77976	0.42091
-0.19768	0.35631	0.17836	0.37589	0.57998	0.58483	0.17293	0.55433	-0.47472	0.1827	-0.1803	-0.84282	0.30692	0.64293	-0.30407	0.13851	-0.28323
0.25354	-0.11486	0.66462	0.20287	0.94437	-0.53124	-0.13415	0.93829	0.5652	-0.60416	-0.5097	0.48186	-0.044384	0.55708	-0.099932	0.88015	0.34663
0.3787	-0.1295	0.71436	0.17443	0.71017	-0.040107	0.80087	0.0022232	0.80879	-0.019994	-0.80065	-0.39135	-0.90284	-0.0030256	-0.056767	-0.38	0.89113
-0.52516	-0.022213	0.22968	0.046679	0.94391	-0.51116	-0.78682	0.69821	-0.40756	-0.16457	-0.1835	-0.68642	0.11537	0.050387	-0.66466	0.092853	0.03235
-0.43895	0.24177	0.38173	-0.33323	0.73051	-0.31839	0.31624	0.18242	-0.96406	-0.41972	-0.20324	-0.6491	0.24305	0.29482	-0.97488	-0.072007	0.23491
-0.8403	-0.0089077	0.036898	-0.73354	0.53257	-0.73585	-0.45578	0.69562	-0.49661	-0.91165	-0.085647	-0.072175	-0.12348	0.49819	-0.039035	0.40721	-0.0026621
-0.42176	0.15887	0.1481	0.59851	0.41433	0.12145	0.37126	-0.032374	0.68331	0.083157	0.24819	0.72408	-0.20111	0.1891	-0.81207	-0.76151	0.38485
-0.2981	-0.15928	0.72016	0.46428	0.30441	0.15408	0.79527	0.060489	0.86064	-0.5991	-0.79674	0.9525	-0.83139	0.99995	0.094694	-0.87143	0.064297
-0.84854	-0.20431	0.44831	0.80533	0.37461	-0.60339	0.27802	0.62827	0.57191	-0.7395	-0.29899	0.35092	-0.61232	0.44421	0.57571	0.24106	0.046501
-0.43801	0.11784	0.79099	0.099536	-0.51843	0.73557	0.16232	-0.11311	0.0017842	-0.50347	-0.8216	0.4737	-0.61839	0.20662	-0.65614	-0.99339	0.42746
-0.19282	0.18502	0.50668	-0.11607	0.16232	0.52656	0.39528	0.086592	-0.41965	-0.69996	0.4224	-0.061343	-0.22858	0.83075	0.31557	0.86426	0.76296
-0.5405	0.066584	0.4937	0.97503	0.31546	0.36	0.46738	0.5486	0.1483	-0.29651	-0.23112	0.81602	0.1435	-0.31908	-0.77998	-0.17109	0.23842
0.15819	0.1672	0.096911	-0.56466	0.92409	-0.49832	0.092139	0.21504	0.11381	-0.23739	0.0025356	0.61952	-0.27393	0.93167	-0.02133	0.50658	0.26869
-0.68601	0.10032	0.30701	-0.8823	-0.064766	0.3269	0.23132	0.69762	-0.81664	-0.77946	0.83284	0.37291	-0.078917	0.8763	-0.11182	-0.088968	-0.21922
-0.31553	0.21757	-0.51567	-0.66082	0.93157	-0.18594	0.18523	0.36264	-0.091974	-0.73782	0.46639	-0.46607	-0.22066	0.54053	-0.0091045	0.82493	0.69461
-0.018199	0.069669	0.62747	0.024269	0.60393	0.28004	-0.43229	0.28488	-0.58786	-0.50313	-0.40639	0.056846	-0.091562	0.4195	-0.52278	0.10181	0.24536
-0.22734	0.23785	0.17373	0.52747	0.2891	0.22786	0.23821	0.59165	0.49477	-0.19168	0.33248	-0.26491	-0.19022	0.43308	0.318	0.57366	0.31809
-0.5565	0.26798	-0.32526	-0.0067031	0.37763	0.87421	0.068863	0.6804	-0.17769	-0.55455	0.42952	0.88404	0.082672	0.24478	-0.67751	-0.082424	0.10983
0.0054177	0.34691	0.71843	-0.73099	0.025037	0.3038	0.13473	0.86807	-0.7894	-0.74919	-0.67742	-0.68597	0.34721	0.31893	-0.445	0.35803	0.0097201
0.030924	0.26747	-0.083541	-0.80697	0.59882	0.11398	-0.25183	0.97394	-0.21899	-0.3881	0.11474	-0.43182	-0.22929	0.68859	0.09547	0.54949	0.3329
0.0079938	0.12541	-0.14817	-0.24166	0.80898	0.13169	0.94195	0.54557	0.41098	-0.62023	0.47956	-0.9614	-0.30982	0.66982	0.25801	0.55781	0.67939
-0.010787	0.084214	0.57413	0.36741	0.50076	0.45933	0.62759	0.68323	-0.030697	-0.23558	0.88784	0.37607	0.07713	0.86446	0.20524	0.50328	-0.031702
-0.81891	0.3362	0.05167	0.62682	-0.089377	0.08243	-0.039717	0.17814	0.42224	-0.05584	-0.35999	-0.51624	-0.20754	0.88102	0.20815	0.95667	0.60729
-0.50925	0.13498	0.1769	-0.25647	0.67521	-0.19089	0.42365	0.21019	-0.63757	-0.36967	0.94699	-0.41061	-0.15401	0.52281	-0.26179	0.47126	0.56771
-0.76942	0.010136	0.17902	0.070102	0.40788	0.15648	0.52908	0.36232	-0.23886	-0.77595	0.29018	0.44183	-0.04647	0.10425	-0.82535	-0.2802	0.11706
-0.48964	-0.0099245	0.36825	0.05786	0.24455	-0.59375	0.25542	0.066411	0.89914	-0.67018	-0.97769	0.79604	-0.45799	0.22559	-0.35502	-0.16398	0.65288
-0.42863	0.015398	0.41036	0.10514	0.45774	-0.84547	0.46206	0.29937	0.52075	-0.10654	-0.52606	0.50102	-0.48093	0.91829	0.49416	0.164	-0.068499
-0.47347	-0.10272	-0.43643	0.20086	0.72821	0.51671	0.086629	0.23144	0.57991	-0.21593	-0.030698	-0.40039	-0.70451	0.6887	0.27439	-0.097322	0.5565
-0.74414	-0.10864	0.61328	0.29887	-0.1497	-0.06758	0.28744	0.10731	0.46207	0.014586	0.85973	0.14666	-0.88576	0.76388	0.14634	-0.8914	-0.22709
-0.81269	0.29869	0.028564	-0.57242	-0.2533	-0.4741	-0.37849	0.6035	0.50595	0.22153	-0.79937	0.75369	0.22478	0.73342	-0.38144	0.13892	-0.0024571
-0.434	0.31913	0.57014	-0.26755	-0.28016	0.64427	0.22501	0.65259	-0.89276	-0.33443	0.46207	-0.29706	-0.29348	0.53581	0.16693	-0.34291	-0.3545
-0.98253	-0.043745	0.63415	0.54024	-0.19301	-0.56106	0.58623	-0.10142	0.83288	0.28527	-0.14944	-0.49198	-0.46988	0.8046	-0.10067	-0.16812	0.61495
-0.40516	0.072387	0.0087368	-0.54388	0.31487	-0.09156	0.11755	0.41838	0.57157	-0.55043	0.21642	0.88826	-0.44607	0.49577	-0.68916	-0.98991	0.050562
-0.47841	-0.14198	-0.065481	-0.77952	0.68282	-0.0059179	-0.47217	0.66897	-0.311	-0.28023	0.8089	-0.50373	-0.17058	0.84721	0.32678	0.78912	0.51012
0.099979	0.24255	-0.15619	0.11827	0.91529	0.0082011	0.79295	0.22295	0.67607	-0.67753	0.47829	0.46749	-0.18242	0.41059	-0.61861	0.089489	0.54398
-0.40178	0.093696	0.78738	-0.89621	-0.28161	-0.90374	0.518	0.34398	0.40881	-0.81288	-0.86445	0.13251	-0.51311	0.83173	0.75731	0.42157	0.26254
-0.50125	0.16062	0.31131	-0.26022	-0.16965	0.20762	0.4089	0.2954	0.028788	-0.5094	0.83111	0.99693	-0.23801	0.68007	-0.41404	0.086728	0.11227
-0.35409	0.14047	0.26826	-0.83615	-0.0032495	0.76389	-0.27811	0.22418	-0.94013	-0.9597	-0.35004	0.8472	-0.36847	-0.050984	-0.79849	-0.80654	0.21582
0.094709	0.21699	0.25077	0.10749	0.65663	0.48559	-0.11771	0.27846	0.074691	-0.27688	0.6497	-0.57629	-0.082592	0.8492	-0.78784	-0.75303	-0.34976
-0.50405	0.17647	0.23025	-0.040707	0.029516	-0.1316	-0.042624	0.73144	0.19905	-0.44885	-0.35863	0.61022	-0.13848	0.0023085	-0.37593	0.52371	0.4474
0.1681	0.15448	0.2537	-0.024045	0.88847	0.32707	0.94693	0.48771	-0.057889	-0.83487	0.52255	0.0018229	0.049827	0.6345	0.081653	0.80521	0.55327
-0.56456	0.23884	-0.19517	-0.4654	0.041221	-0.28541	0.30669	0.31123	0.37657	-0.62095	-0.13734	0.018757	-0.57905	0.54639	0.54627	-0.095686	0.054861
-0.51927	0.14172	0.027285	-0.31562	0.27774	-0.1145	-0.4443	0.73956	-0.016096	-0.4434	0.25779	-0.12726	0.038981	-0.30015	-0.86033	-0.1135	0.25855
-0.32734	-0.085511	0.93803	0.18679	0.26081	-0.59873	0.67681	0.68405	0.20968	0.025797	-0.24381	0.46768	-0.041104	-0.17223	-0.93736	0.4843	0.81322
-0.29141	0.11903	0.9733	0.443	-0.26153	0.19135	-0.52465	0.39975	0.56231	-0.065062	0.057994	0.035222	0.074108	0.47933	-0.873	-0.00047702	0.24368
-0.41034	0.11175	-0.036352	0.022591	0.5662	0.29635	0.83937	0.18331	0.045453	-0.73672	0.096146	0.63987	-0.18543	0.30312	-0.83048	-0.19714	0.46124
-0.4901	0.046659	0.67211	-0.2827	0.20966	-0.29054	-0.57763	0.35044	-0.26587	-0.47879	-0.75417	0.24346	0.33053	0.24054	-0.74814	0.81617	0.58511
-0.60893	0.14151	-0.69823	-0.23308	0.85652	0.82216	0.66952	0.92904	-0.97259	-0.47103	0.39778	0.28105	-0.44203	0.29073	0.26592	0.11953	-0.039751
-0.36727	-0.077911	0.73974	-0.48828	0.24409	0.0044432	0.3951	0.69459	-0.54777	-0.5033	-0.30294	0.5075	-0.11333	0.51607	-0.13919	0.039627	0.03172
-0.76926	0.11024	-0.26503	0.56401	0.28132	0.0057619	-0.54657	-0.1428	0.95251	-0.72278	-0.34574	0.06671	-0.56421	0.72095	-0.36764	-0.19352	0.45799
-0.69631	-0.21486	0.40097	0.77249	0.26736	0.0048909	0.52037	0.33649	0.74604	-0.6577	-0.30331	0.49608	-0.64356	-0.16532	-0.25508	-0.52032	0.39907
0.22574	0.31488	0.67435	-0.52163	0.36057	-0.33673	0.027094	0.23465	-0.041872	-0.23264	0.096449	-0.8986	0.24459	0.63647	-0.6647	0.092317	-0.061678
-0.19699	0.056505	0.17555	0.73109	0.88956	0.6969	0.054279	0.63821	-0.59964	-0.42167	-0.81914	0.43643	-0.20604	-0.38245	-0.27733	-0.29323	0.031241
-0.40115	0.089076	0.088284	-0.20702	0.46986	-0.0033316	-0.55705	0.42969	0.07818	-0.25759	-0.67489	-0.7982	-0.23946	0.52726	-0.51549	-0.73988	-0.26205
-0.35502	0.11757	-0.29703	0.43526	0.37033	0.71933	0.85437	0.20675	0.75346	-0.13242	0.81505	0.24573	-0.71748	0.69021	-0.14674	0.15495	0.97889
-0.58554	0.028623	0.3073	-0.53659	0.10575	0.27973	0.412	0.57552	-0.274	0.048929	-0.16802	0.53472	0.27188	0.58371	-0.72367	0.21893	0.14397
-0.30757	0.2495	-0.067242	0.65914	0.32778	0.6095	-0.67461	0.34499	0.50699	-0.21958	0.18774	-0.64453	-0.059038	0.37447	-0.60932	0.42341	0.68469
0.28284	0.21436	0.39389	-0.46886	0.83259	0.26323	-0.11966	0.8173	-0.89746	-0.36157	0.52973	0.46565	0.39638	0.12942	-0.69151	0.37294	-0.1571
-0.42578	-0.053082	0.06938	-0.49753	0.89203	-0.57586	0.54501	0.079518	-0.12611	-0.031459	-0.6709	0.54433	-0.55331	0.81992	0.34936	-0.17493	0.10201
-0.14623	-0.44495	0.68548	0.17105	0.87803	0.23991	0.75967	0.70998	-0.34967	-0.15881	-0.871	-0.50777	-0.85462	0.68638	0.35377	-0.81259	-0.27192
