# Supplementary material for: Distinct cellular states determine calcium signaling response
Source: Mol Syst Biol. 2016 Dec 15;12(12):894. doi: 10.15252/msb.20167137 (PMC5199124; doi:10.15252/msb.20167137)
Supplement: Supplementary file 6 — Source Data for Figure 3 [file MSB-12-894-s005.zip › parameterDistributionGroup/parameterDistribution214.csv]

0.060924	-0.8111	0.4816	-0.21165	-0.84647	0.19709	-0.36043	-0.47245	0.21613	0.27891	0.19125	-0.22936	-0.64036	-0.31736	-0.33447	-0.48525	0.27483
-0.24605	-0.64041	-0.2479	0.54498	0.082146	-0.31899	-0.70572	-0.80111	0.93723	0.78155	0.3259	0.2113	-0.014922	-0.098973	-0.44825	-0.12394	-0.44653
-0.058329	-0.5387	0.40457	0.31443	0.66981	-0.011773	-0.14944	-0.23517	0.64939	-0.95579	0.37125	0.67511	-0.23651	-0.91656	0.86938	0.72842	-0.4539
0.65525	-0.18338	0.53884	0.55015	0.90276	0.086185	-0.049647	-0.16307	-0.14812	0.50541	-0.45357	-0.88353	-0.31989	0.38602	0.062535	0.59819	0.42002
0.4171	-0.57903	-0.49491	0.54735	-0.90293	0.6342	0.88458	-0.26975	-0.30705	0.42424	0.093335	0.74577	-0.63183	-0.72611	0.27783	-0.58429	-0.39472
-0.75873	-0.13021	-0.70367	-0.89188	0.21584	0.43339	-0.28335	-0.48501	-0.52969	-0.25085	0.56576	-0.043745	-0.2802	-0.40559	0.67506	0.28257	-0.67473
-0.62368	-0.39253	0.13843	-0.31489	-0.68815	0.013781	0.54947	0.9981	-0.95587	0.82469	0.75771	-0.50889	-0.93582	-0.22848	0.050956	-0.93046	-0.040234
-0.093093	-0.69121	0.36838	-0.017448	0.62488	-0.89206	0.59364	-0.54747	0.8797	0.42763	-0.096765	0.17668	-0.058195	0.052858	-0.16259	0.32372	-0.16027
-0.57834	0.21304	-0.61925	-0.79854	0.71372	0.9034	-0.22916	0.69284	0.40722	0.81948	0.6494	-0.49541	0.097645	-0.3209	-0.67647	0.60705	0.47433
-0.0037781	-0.53019	-0.57974	-0.89892	0.2673	-0.29587	-0.6734	0.44661	0.71074	0.65811	-0.80155	-0.75416	-0.42057	-0.11899	0.76117	0.47993	-0.061604
-0.17102	-0.048812	-0.44499	-0.13513	-0.36633	0.82256	-0.23117	-0.52157	0.1946	0.54607	0.19429	-0.082496	-0.48071	0.23901	0.23695	-0.56596	-0.57983
-0.68617	-0.73902	0.31724	-0.65362	0.71037	0.33164	0.47815	-0.57845	-0.89668	-0.035006	-0.011359	0.72444	-0.016231	0.37958	-0.0021845	0.11336	-0.53468
0.63963	-0.9636	-0.3098	0.1337	-0.89923	0.28702	-0.14922	0.42566	0.22162	0.1595	-0.1319	0.90368	0.07502	-0.55728	0.98378	0.91482	-0.91012
-0.12535	0.15183	0.36391	-0.074888	0.040544	0.10011	0.4122	-0.12721	0.88587	0.4946	-0.16426	-0.23154	0.59113	0.30849	-0.60424	0.70487	-0.6955
-0.088505	-0.063691	0.62193	0.77512	0.34252	0.01348	0.36136	0.020193	0.51783	0.67028	-0.69101	-0.10067	-0.52185	0.69369	0.38593	-0.17403	-0.21193
0.12483	-0.93648	0.30798	-0.25431	-0.39065	-0.48729	0.045071	0.74838	0.60285	0.94004	-0.81232	0.075582	-0.42705	-0.63094	-0.00088079	0.10021	0.1231
0.88165	-0.40651	0.23571	-0.62754	-0.49434	0.40645	-0.5278	0.2236	0.65091	-0.2172	-0.94091	-0.83763	-0.26139	0.087843	0.37967	0.32445	-0.30776
-0.18136	-0.36203	0.12897	-0.70956	0.31335	0.59801	0.65849	0.24406	-0.24171	-0.94681	0.71979	0.75992	-0.1849	-0.27897	0.10077	-0.39206	-0.84813
-0.72547	-0.11106	0.26488	-0.55461	-0.96927	0.67878	-0.8969	0.45264	-0.11986	0.19246	-0.21308	-0.064361	-0.27002	0.065184	0.44271	0.39011	-0.30979
-0.1498	-0.66083	0.10108	-0.022842	-0.88342	-0.11467	0.55033	-0.84644	0.15141	0.38142	0.62118	-0.51087	-0.23601	-0.13757	0.35754	0.5106	-0.082936
0.014233	-0.33461	0.57551	-0.93769	0.50421	-0.61847	0.23902	-0.45693	0.033051	0.92121	0.67817	0.31225	0.19759	-0.53389	-0.10459	0.40855	-0.44468
0.24018	0.032827	-0.43701	-0.45903	-0.97575	0.74479	0.0082175	0.10874	0.98913	0.23615	0.25954	-0.7076	-0.18709	0.75489	-0.089516	0.58374	0.32108
-0.23132	-0.57901	0.54602	-0.38263	-0.21421	0.6548	-0.89284	-0.72755	-0.16232	0.40371	0.29917	0.49551	-0.22377	0.62361	-0.12695	0.56916	0.29756
-0.89418	-0.6095	0.07981	0.8341	0.35945	0.50585	0.1447	0.96446	-0.84252	0.99215	0.34629	-0.67659	-0.16335	-0.20731	-0.805	-0.89827	-0.57117
-0.53318	-0.84323	-0.46339	0.30483	-0.42898	0.22721	0.013623	-0.37699	-0.38764	-0.29947	0.23678	0.33503	-0.76138	-0.98588	0.61711	-0.42888	-0.42406
0.31613	-0.026663	0.91452	-0.11358	-0.013493	0.94344	0.04466	-0.19561	0.68051	-0.8096	0.33844	0.49787	-0.79582	0.64632	0.68189	-0.66539	-0.51639
-0.099987	-0.14162	0.29505	-0.15929	0.49507	-0.51519	0.12288	-0.0060749	-0.0079093	0.53652	-0.64902	0.32072	-0.22204	-0.4069	0.80432	0.31678	-0.591
-0.10824	0.16203	0.49305	-0.75034	0.53709	0.29914	-0.12952	-0.32809	0.094841	-0.38181	0.62505	-0.65874	-0.036856	-0.047044	0.048786	0.64213	0.0020758
-0.21656	-0.14643	-0.1592	-0.43345	-0.09887	0.9052	0.74777	-0.46168	0.38485	0.26854	0.85753	0.25479	-0.23073	0.86415	-0.80751	-0.097333	0.50625
0.063631	-0.82552	-0.47906	0.075177	-0.60688	0.69633	-0.075055	0.23949	0.5857	-0.49604	0.94381	-0.35361	-0.36915	-0.32035	0.46022	0.34628	-0.17529
0.6557	-0.13731	-0.045422	-0.31003	0.2816	-0.27926	-0.61542	-0.18075	0.60053	0.9534	0.40605	-0.54621	-0.19958	0.47723	-0.2397	0.52453	0.56709
0.59233	-0.58218	0.189	0.16733	-0.96133	0.12169	0.63768	0.46764	0.73225	0.96314	0.72503	-0.29272	0.049137	0.038637	-0.52221	-0.12863	-0.54076
-0.86089	-0.84956	0.067995	0.77177	-0.17929	0.30059	0.25853	0.77014	-0.12569	0.71253	0.80717	0.44613	-0.88751	-0.85041	0.015645	-0.52205	0.35904
-0.071889	-0.56175	0.87754	-0.6221	0.66788	-0.12233	-0.16632	-0.60904	-0.77023	-0.60685	-0.12521	0.51873	-0.0086371	-0.28143	0.32813	0.15313	-0.7612
-0.69278	-0.67431	0.21484	0.028672	-0.50592	0.55114	-0.80845	0.21676	0.26821	0.82589	0.7872	0.54152	-0.42056	-0.65038	-0.67645	-0.69818	0.15833
-0.055972	-0.032093	-0.34154	0.73982	0.90648	0.3285	-0.27136	-0.55145	0.58124	0.77387	0.30552	-0.72966	-0.43446	-0.46455	-0.41493	-0.51147	-0.003557
0.69133	0.097538	-0.034061	0.26985	0.63555	0.89729	0.62243	-0.28161	0.66019	0.037361	-0.178	-0.13855	0.046897	0.30166	-0.45834	0.84821	0.45563
0.05117	0.4176	0.4694	0.56373	0.39288	0.52266	-0.29703	0.020489	-0.54339	0.6894	0.75472	-0.16613	0.29313	-0.88943	-0.47633	0.20283	-0.48541
0.8098	-0.8469	0.44052	0.014945	-0.14792	0.52075	0.1177	0.30253	-0.50388	0.70605	0.92848	0.92901	-0.42553	0.29425	0.012374	-0.56227	-0.49332
-0.5377	0.14735	0.41165	0.66045	0.74511	-0.078309	0.27047	0.53725	0.86792	0.68356	0.073637	-0.48005	-0.010859	-0.24091	-0.88791	-0.27052	0.055434
0.17891	0.24079	0.34537	-0.54143	-0.5486	-0.32118	0.67731	-0.73699	0.34186	-0.64859	-0.60769	-0.31691	-0.33045	-0.59164	0.2962	-0.57385	-0.8371
0.74525	-0.29531	0.29741	0.15892	-0.44099	0.2802	-0.84541	-0.52526	0.014365	0.34973	-0.54604	0.2872	-0.45655	0.66513	0.87575	0.83544	-0.014867
-0.049956	-0.12048	-0.21157	0.45192	0.15936	-0.72313	0.55278	-0.5386	0.79487	0.60725	-0.14367	0.62245	-0.02902	-0.22977	0.097881	0.10249	-0.5093
-0.73949	0.24216	-0.60635	-0.86499	0.93594	0.66441	0.74713	0.55679	0.12239	-0.62172	0.28766	-0.68619	-0.114	-0.18566	-0.55473	0.3401	0.50069
0.7149	-0.21611	0.3592	-0.7246	-0.23868	0.45958	-0.56399	-0.41009	0.40602	-0.2259	-0.21105	0.54644	-0.43799	-0.96632	0.4499	-0.34463	-0.6626
-0.67072	-0.30067	0.66201	0.10326	0.72268	0.18701	0.10875	-0.77115	-0.61171	0.86517	0.58581	-0.32738	-0.23867	0.31316	-0.091017	0.55326	0.48838
-0.018186	-0.55114	0.60778	0.39986	-0.91532	-0.88878	0.27623	-0.6295	-0.5658	0.91444	0.2019	0.36413	-0.19435	0.73643	-0.67747	0.68212	0.96887
0.77243	-0.39539	-0.19455	0.0031106	0.21564	0.12495	0.14894	0.73323	0.049703	0.43589	-0.51371	-0.52668	-0.060751	-0.1363	0.32581	0.73456	-0.094297
-0.12875	-0.37198	-0.10415	-0.96121	-0.70656	-0.15657	-0.84262	0.24094	0.32326	-0.27698	0.87775	-0.12849	-0.0026205	0.14388	-0.065414	-0.30338	-0.94692
-0.60338	0.085212	-0.49607	-0.0775	0.088778	0.65333	0.14614	0.68523	0.4655	0.13626	0.85134	0.28202	0.055233	-0.78595	-0.39309	0.35006	-0.075942
-0.088289	-0.9942	-0.42737	-0.52726	-0.50057	-0.48539	-0.59682	-0.40712	0.21221	0.86823	-0.98641	0.99308	-0.32509	-0.98736	-0.072005	0.34561	0.22065
-0.98026	-0.69879	0.31316	-0.46768	0.0016121	-0.35472	-0.75878	-0.68626	0.79002	0.36342	-0.28226	-0.35046	0.26479	0.86854	0.078483	0.83678	-0.47411
-0.86905	-0.50482	-0.87585	-0.95559	0.11309	-0.77394	0.16625	0.25262	0.52681	0.045835	0.44283	-0.049139	-0.17776	-0.36795	0.53952	0.37881	-0.52295
-0.40252	-0.35629	-0.047938	0.66224	0.64297	0.93716	-0.21106	-0.46443	-0.37589	0.64929	0.40873	-0.66419	0.050192	0.057571	-0.37669	-0.051986	-0.58771
-0.36098	-0.53763	-0.19751	-0.26673	-0.099397	-0.43942	-0.50313	-0.95005	0.038944	-0.04767	-0.95714	-0.54944	-0.48118	0.25288	0.8475	0.50347	-0.11901
-0.27847	0.1355	-0.83468	-0.20597	0.67058	-0.698	-0.33	0.85191	0.32592	-0.51062	0.46568	-0.17386	0.020927	-0.92277	0.25583	0.25052	-0.80054
-0.71855	0.01871	0.31994	-0.31953	-0.56289	0.26808	-0.62199	0.82587	0.70854	0.91727	-0.79158	0.72773	0.060987	-0.081375	-0.56748	0.25913	0.06806
0.11657	-0.067976	-0.95121	-0.23277	0.35014	-0.60672	0.098989	-0.69021	0.34185	-0.10443	0.48736	0.36045	-0.083962	-0.44464	0.19276	0.26367	-0.48574
-0.68114	0.14782	0.01888	-0.31454	-0.88785	0.8366	-0.4615	0.45442	-0.14986	0.8639	-0.89955	-0.56921	-0.29053	0.55898	0.65003	0.037628	-0.68466
-0.86731	-0.36872	-0.65234	-0.67628	0.93138	0.033153	-0.17814	-0.15373	-0.28601	-0.52888	-0.33567	0.13964	-0.42424	-0.68544	0.43509	0.46042	0.12895
0.38003	-0.40793	0.85558	-0.77177	-0.8181	0.30791	-0.75447	-0.59458	0.16579	-0.07268	-0.76264	0.25001	0.18773	-0.85862	0.34162	0.61435	-0.83825
-0.97599	-0.88872	0.028469	-0.42054	0.22474	0.80717	0.1747	-0.34495	-0.29273	0.64826	0.032664	-0.18602	-0.1045	-0.71554	-0.79771	-0.53558	-0.13571
-0.22442	-0.14107	-0.7987	-0.5525	0.2342	-0.47844	0.24076	-0.13805	0.054933	0.36016	-0.043551	0.028123	-0.76438	-0.91698	-0.0067201	0.04832	0.83455
0.23658	-0.42966	0.058511	-0.075999	-0.42122	0.19129	0.28925	-0.10023	-0.54841	0.98078	0.50663	0.76029	-0.14535	-0.75672	-0.76111	-0.14437	0.2939
-0.0066014	-0.76492	-0.28434	-0.90002	0.77448	0.14215	-0.047639	-0.80443	-0.75075	0.8822	-0.027738	0.5401	0.52189	-0.85562	-0.64081	0.24757	-0.87128
0.305	-0.77231	0.89894	-0.55539	-0.38201	-0.24807	0.81859	-0.19573	-0.090556	0.89278	0.20344	0.59764	0.23758	-0.017744	-0.35675	0.42556	-0.25896
-0.50501	0.19751	-0.42928	-0.78106	0.016975	0.13271	-0.50564	0.36837	0.47512	0.39439	0.4183	0.63144	0.1437	0.12674	-0.45827	0.78274	0.36833
-0.21917	-0.20775	0.26181	-0.35633	0.94225	0.79781	0.0029528	-0.70759	0.11072	0.4915	0.08123	-0.27971	-0.19726	0.90714	-0.64609	-0.78099	-0.31549
-0.12964	-0.29347	0.98034	-0.46759	-0.536	0.11754	0.6079	-0.74032	0.71112	0.15638	0.89333	-0.0087041	-0.50237	0.026542	0.38452	0.71137	0.52337
-0.82707	0.051108	0.29004	0.91946	0.40916	-0.81816	-0.17575	-0.041674	0.041952	0.32063	0.4606	-0.14808	-0.64904	-0.51572	0.66221	-0.33169	-0.50644
0.14686	-0.5875	-0.61165	0.073544	-0.8188	0.22047	-0.1409	-0.55617	-0.10794	0.38548	-0.79627	0.50437	-0.53721	-0.13247	0.12576	0.29184	0.37665
-0.1831	-0.20811	-0.18136	-0.92704	-0.56323	0.3499	0.1216	0.93192	0.54404	0.10962	-0.63998	0.56528	-0.043856	-0.58902	0.1429	-0.20663	-0.86028
-0.82653	0.20748	0.16522	0.58229	0.64366	0.75897	-0.50467	-0.04759	-0.50554	0.53282	0.5049	-0.61505	-0.63113	0.4859	-0.39528	-0.34613	0.43705
0.30466	-0.1784	0.38361	-0.52601	-0.9645	0.66635	-0.93925	0.28831	0.30037	0.59115	-0.34516	0.071378	-0.653	-0.5237	0.64933	-0.10056	-0.10514
-0.22664	-0.93786	-0.52473	-0.75754	-0.077074	0.0054211	0.16186	-0.15707	0.88779	-0.52087	0.43348	-0.36117	-0.33781	-0.067862	0.3086	0.20278	-0.19931
-0.0030219	-0.70189	-0.17098	0.19679	0.27238	-0.32236	0.62286	0.25995	-0.01967	0.80293	-0.46745	0.073695	0.062034	-0.29064	-0.47366	0.29361	0.019276
0.89353	-0.34445	0.17043	-0.60883	0.49615	-0.47308	-0.6524	-0.81832	-0.31036	0.35641	0.20916	-0.63958	-0.29572	-0.03277	0.98382	0.19657	-0.8112
-0.55437	-0.48875	-0.84653	0.04249	0.043638	0.27493	-0.41032	0.23782	0.38145	0.09137	0.9844	0.35851	-0.01407	-0.50856	0.038757	0.0065797	-0.78594
-0.47306	-0.0088073	0.14698	-0.67068	-0.86186	0.32333	0.895	0.51355	0.15248	0.89905	0.41006	0.13257	0.30969	0.28834	-0.55993	0.15122	-0.68792
-0.053821	-0.26781	-0.99269	-0.015778	0.43434	0.61159	-0.54926	-0.022931	0.68401	-0.49728	-0.591	0.1295	-0.60699	0.31019	0.7072	0.071426	-0.1947
-0.25894	0.22173	0.25065	-0.5159	0.8808	-0.4061	0.91253	-0.99385	0.56623	-0.2914	-0.72395	0.33722	-0.10947	-0.60714	-0.2486	0.83447	0.43585
0.22372	-0.16119	0.51577	0.23361	-0.13044	-0.55087	0.80742	0.68646	0.36352	0.98642	-0.45154	0.49065	-0.48841	0.072656	0.71546	0.65786	0.13789
-0.12146	-0.41489	0.0071112	-0.25739	0.31439	0.91483	-0.97369	-0.75391	-0.052597	-0.25068	0.51896	0.14773	-0.30645	0.20619	0.21264	0.98372	0.61623
-0.51549	-0.72997	-0.32834	-0.54704	-0.73212	0.45625	-0.13745	-0.66911	0.37326	0.67391	-0.94555	-0.57141	-0.46736	0.45839	0.32332	0.53775	0.47106
0.095654	-0.5895	0.35579	0.091826	-0.24723	0.57354	-0.93277	-0.062718	-0.41702	0.54478	-0.70437	-0.20733	-0.66608	-0.29704	0.16694	-0.57687	-0.13305
-0.56007	-0.44418	0.71964	0.89685	-0.98807	-0.59705	-0.95752	-0.3773	0.85533	0.71358	0.57656	-0.059541	-0.22347	0.53021	0.24343	0.79745	0.30673
-0.76353	-0.19914	-0.14917	-0.61264	0.81907	-0.42618	-0.39895	0.08354	0.70052	-0.29052	0.73533	-0.62745	-0.54947	0.19785	0.85694	-0.16362	-0.56691
0.43357	0.23391	0.32725	-0.044724	-0.90398	0.64363	0.63182	-0.47738	0.5671	0.64145	0.11377	-0.30604	-0.26358	0.89155	0.3065	0.050241	-0.48638
0.10806	-0.48342	0.67345	-0.98086	0.68402	0.31279	0.26974	0.87346	-0.41535	0.7222	0.048756	-0.63922	-0.66732	-0.50026	-0.48682	-0.49696	0.4381
0.34572	-0.21216	0.57854	-0.73888	0.79998	0.47823	0.41792	-0.52611	0.54085	0.16351	-0.37962	0.051359	-0.44334	0.58505	0.011539	0.090327	0.27156
-0.57362	0.0064124	0.18062	-0.28124	0.007727	0.87996	0.92474	0.92377	-0.10953	0.21067	-0.6233	-0.97617	-0.52517	0.53109	0.52928	-0.14496	-0.38067
0.16993	-0.14456	-0.13622	-0.59379	-0.44499	-0.53995	0.72713	0.25386	-0.271	0.32294	0.98134	0.21397	-0.53522	-0.50257	0.77963	0.69195	0.23057
0.051653	-0.31012	-0.69634	-0.67555	0.054082	-0.56401	-0.35294	-0.27741	0.97466	-0.73166	-0.13506	0.46981	-0.24684	-0.44339	0.047738	0.47327	0.19167
0.11848	-0.7757	0.008621	-0.64773	-0.53597	0.98231	-0.2535	-0.43029	0.28256	-0.25184	-0.10258	0.52611	-0.45528	-0.53803	-0.39747	0.21929	0.69918
-0.43848	-0.34165	0.56971	-0.95707	0.88167	0.25679	-0.084524	0.46916	-0.22429	0.55839	-0.1235	0.99682	0.34017	-0.31936	-0.85481	0.51118	0.050815
-0.81047	-0.52621	0.99876	-0.036768	0.22324	-0.033406	-0.055512	-0.80874	0.0065261	-0.44066	-0.16051	0.022001	-0.7268	-0.43803	0.82638	0.62271	0.54994
-0.62771	0.12099	0.062338	0.32526	0.85767	0.33823	-0.16043	0.27471	-0.9303	0.51368	-0.78571	-0.32429	-0.64659	-0.99151	-0.6383	-0.21757	0.82178
-0.74671	-0.79916	0.94332	0.12593	0.11196	-0.62022	0.6861	-0.65533	0.30839	-0.0029171	0.19861	-0.96048	0.18886	0.20092	0.11568	0.19082	-0.98918
0.32949	-0.11667	0.37002	0.30048	0.41917	0.97528	-0.71789	-0.17249	0.38396	0.57905	-0.37479	-0.34214	-0.81075	-0.39361	0.18803	-0.64167	-0.053271
-0.34345	-0.61297	-0.85964	-0.32333	0.27888	-0.5216	0.63085	-0.21923	0.48956	0.35001	0.55139	0.62112	-0.26097	-0.27024	-0.11827	-0.82741	-0.82384
0.085235	-0.25933	0.93984	-0.038352	0.64819	0.20976	-0.93791	-0.9093	0.83186	0.04096	0.17811	0.09911	-0.308	-0.34488	0.4366	0.55251	-0.029372
0.43508	-0.55376	0.44895	-0.89918	-0.33116	0.50413	0.42362	-0.78639	0.012447	0.78552	-0.30584	-0.62103	-0.016206	0.50598	-0.12215	0.89707	0.18842
0.2842	0.10283	0.44061	0.11821	-0.92127	-0.50995	-0.5061	-0.39765	0.13811	0.26534	-0.76063	0.65318	-0.36004	-0.20644	0.082791	-0.10756	-0.23895
-0.15341	-0.2732	-0.18255	0.035839	-0.92556	0.71574	-0.056165	-0.52018	-0.24071	-0.11505	0.60278	-0.39833	-0.16518	-0.48	0.27114	-0.23602	-0.76795
-0.94395	-0.97278	0.49318	-0.94615	0.93312	0.42093	-0.95075	-0.57518	0.34083	0.37163	-0.38006	-0.27098	-0.53706	-0.13404	0.080779	-0.18815	-0.018834
-0.98492	-0.24407	-0.044553	-0.38194	0.90776	0.88235	-0.703	0.47915	0.11283	-0.094726	-0.12645	-0.58433	-0.46695	-0.81571	-0.69123	-0.9137	-0.0012361
-0.57196	-0.61759	0.81392	0.72363	-0.50218	0.67033	0.52119	-0.81779	-0.28486	0.58617	-0.023038	0.79653	-0.43361	-0.21329	0.34125	0.032595	-0.27942
-0.17506	-0.75605	0.012617	-0.38668	0.9216	-0.79217	-0.28228	0.49332	-0.34011	0.66107	-0.45478	-0.068168	-0.36951	-0.2254	-0.70307	-0.5959	-0.00069348
0.033419	-0.45323	0.18622	-0.5056	0.84671	-0.67533	0.056017	0.1338	-0.19535	0.63415	0.83867	0.13743	-0.64191	0.25569	0.053529	-0.52029	0.026054
0.14748	-0.46936	0.31359	-0.22766	0.59299	0.02416	0.13335	-0.64277	-0.5043	0.72872	-0.63534	-0.11443	-0.1885	0.5732	0.12381	0.5444	-0.078719
-0.77221	-0.18454	0.44325	0.23974	0.24546	-0.22128	-0.0016601	0.11175	0.015049	0.53017	0.46687	0.53032	-0.42696	-0.7656	-0.24425	-0.49475	-0.080663
0.6887	-0.34074	0.94826	0.82311	0.72905	0.19312	-0.45395	-0.53821	-0.20252	0.71865	0.6996	-0.51847	-0.4154	0.70547	0.79107	0.10815	-0.5026
-0.064909	0.062554	0.31186	0.61324	-0.061335	0.30113	0.21499	0.73162	0.91693	0.16162	-0.86981	0.88308	-0.039875	-0.4442	-0.54346	-0.26927	-0.33052
-0.2546	-0.096992	0.46504	-0.6994	0.2335	0.54005	-0.30102	-0.59247	0.77164	0.73307	-0.4458	0.37155	0.30152	-0.81588	-0.61824	0.057607	-0.51823
-0.026089	-0.4964	-0.60021	0.39209	-0.75209	0.58196	0.18359	-0.0044172	0.15703	0.86892	-0.46954	0.99737	0.15417	0.1677	0.60846	0.74348	-0.77366
0.26912	-0.23564	-0.64501	-0.64288	0.093447	0.11124	0.93269	0.46009	0.46362	-0.087547	0.71131	0.66402	-0.51761	-0.26733	-0.11576	-0.29522	0.088438
