# Supplementary material for: Distinct cellular states determine calcium signaling response
Source: Mol Syst Biol. 2016 Dec 15;12(12):894. doi: 10.15252/msb.20167137 (PMC5199124; doi:10.15252/msb.20167137)
Supplement: Supplementary file 6 — Source Data for Figure 3 [file MSB-12-894-s005.zip › parameterDistributionGroup/parameterDistribution215.csv]

-0.077044	-0.20214	0.46196	0.19038	0.81889	-0.28718	0.049636	0.22111	0.41785	-0.36173	-0.61203	0.76857	-0.15203	0.25321	-0.64329	0.48837	0.8209
0.036303	-0.054995	0.54167	-0.2591	0.70383	0.12835	0.68717	0.93392	-0.14311	-0.90948	0.34459	0.71594	0.27133	0.52826	-0.22034	0.48386	-0.30077
-0.86881	0.15988	0.81219	-0.10334	-0.31928	-0.96612	0.24145	0.85424	0.42829	-0.55698	-0.31067	-0.82683	-0.014195	-0.34285	-0.427	-0.68787	-0.30511
-0.66784	-0.033713	0.89847	0.77159	-0.26561	0.71391	0.23043	0.70014	-0.19537	-0.81965	-0.56355	0.56877	-0.03703	0.35587	-0.0093354	0.26206	-0.10398
-0.72677	0.095351	0.67563	-0.57488	-0.33825	-0.85445	0.15665	0.55337	0.37058	-0.71283	0.35744	-0.24448	-0.068724	0.38901	0.00022624	0.18879	-0.2028
0.40531	-0.059661	0.9879	-0.25528	0.56285	-0.5461	0.36236	0.050039	0.38421	-0.10936	-0.58949	0.039737	-0.077848	0.51083	-0.46354	0.79293	0.91771
0.093478	-0.045305	0.86474	0.28756	0.73619	0.0032481	-0.88781	0.091477	-0.30742	0.23354	-0.54902	-0.41699	0.47608	0.38466	-0.72989	0.71806	0.19724
-0.24572	0.11028	0.95769	0.34825	-0.024239	0.3638	0.7718	0.025188	-0.27849	0.0057135	-0.66251	0.060723	0.31856	0.0073783	-0.97024	-0.084836	0.12309
-0.47469	0.01453	0.60379	-0.40218	0.088818	-0.021697	-0.43497	0.96443	-0.37125	-0.59577	-0.048681	-0.66695	-0.087399	-0.58893	-0.4199	-0.10526	0.24974
-0.79035	-0.33073	-0.25991	0.20106	0.59878	0.39382	0.58994	0.8507	0.44521	-0.30379	0.19073	0.85275	-0.56808	0.60076	0.39598	-0.11373	0.083658
-0.36308	-0.094955	0.72095	-0.67322	0.61137	-0.92846	-0.84172	-0.091655	-0.24404	0.088842	-0.047694	-0.10754	0.22199	0.60542	-0.95939	0.10714	0.35121
-0.083933	0.081161	0.30522	-0.51479	0.34222	0.2873	-0.4124	0.53545	0.13926	-0.59495	-0.82755	0.23304	-0.083966	0.98824	-0.67841	-0.7129	-0.51467
-0.695	0.11304	0.010652	-0.014722	0.6408	-0.46405	0.071868	0.30973	-0.19622	-0.049367	0.023936	0.3866	0.23571	0.67204	-0.49643	0.63852	-0.012328
-0.20373	0.2016	0.60694	-0.31581	0.60879	-0.53241	-0.1136	0.14064	-0.7234	-0.38224	-0.96217	-0.63612	0.31533	0.47241	-0.0712	0.90961	0.12715
0.19723	0.1372	0.4491	-0.27668	0.76544	0.24631	-0.8006	0.79782	-0.59924	-0.27689	-0.9538	0.39814	-0.0011864	-0.23383	-0.45442	0.93744	0.77657
-0.92211	-0.054756	-0.49325	-0.31916	0.71757	0.085949	0.31315	0.61502	0.13658	-0.99297	0.42842	-0.59872	-0.17621	0.15429	-0.62962	-0.48793	0.038661
0.24465	0.18871	0.72054	0.22079	0.38787	0.90478	0.1244	0.041658	-0.65951	-0.36806	-0.62586	0.46076	-0.67629	0.83513	0.79018	-0.14796	-0.14719
0.28403	0.17975	0.78396	-0.73524	0.59939	-0.62451	0.55428	0.28135	-0.32787	-0.019655	0.50454	0.10448	0.35463	0.81152	-0.47353	0.28424	-0.39384
-0.52204	0.019721	-0.0046235	0.63952	0.48824	0.25781	0.85837	0.87454	-0.15997	-0.15008	0.31373	0.8451	-0.4812	-0.81042	-0.27393	-0.22913	0.35814
-0.24287	-0.33613	0.87427	-0.31723	0.17904	0.58582	0.43483	0.094938	-0.63114	-0.49597	0.19131	0.3776	-0.58889	0.084847	-0.45555	-0.075464	0.73931
-0.36308	0.25928	0.74882	-0.25079	-0.35259	0.35492	0.87615	0.55271	0.16903	-0.77729	0.57877	-0.46115	0.35299	0.54321	-0.94688	0.16651	0.10447
-0.14901	0.15397	0.75996	0.61937	0.22514	0.29093	0.48101	0.39477	0.33428	-0.61909	0.27456	0.4828	0.015574	0.27225	-0.62021	0.0026938	0.12788
-0.38006	-0.030205	0.17491	-0.51875	0.64467	-0.85443	-0.17963	0.72107	0.29941	0.099462	-0.059557	0.44705	-0.25577	0.55963	0.13352	-0.17045	-0.21381
-0.63298	-0.032713	0.35835	-0.16024	0.4032	-0.62554	-0.35073	0.79898	0.52178	-0.89372	0.52552	0.33224	0.37868	0.18657	-0.97546	0.50454	0.28942
-0.85379	-0.061585	-0.091671	-0.29565	0.47272	0.28359	-0.11148	0.62305	-0.53916	-0.97273	-0.46062	-0.49786	-0.16326	-0.57523	-0.98578	0.069495	0.77479
-0.048103	0.0085792	0.85088	0.31037	0.22904	-0.026607	0.52481	0.11592	0.35778	-0.79638	0.25592	-0.8089	-0.29545	0.0042401	-0.70389	-0.13553	0.34417
0.38248	0.16164	0.52315	-0.82407	0.35198	0.99046	0.56535	0.25733	-0.97136	-0.2922	-0.2583	-0.71358	0.033129	0.66802	-0.58419	0.0042768	0.093404
-0.68602	-0.10474	0.53357	0.70991	0.27077	0.24457	-0.46896	0.12953	-0.0049712	-0.49858	-0.7085	0.069315	0.092173	-0.063469	-0.93777	0.52154	0.77221
-0.050172	0.090013	0.15155	-0.011314	0.61071	-0.51442	0.93064	0.84866	0.28963	-0.40853	0.36677	0.54288	-0.60287	-0.91747	-0.1661	0.34049	0.94795
-0.42006	0.034463	0.058877	0.001333	0.63447	0.86186	0.29691	0.86368	-0.72308	-0.64196	0.45675	-0.95677	-0.058128	-0.051123	-0.11817	0.0045773	0.045958
0.014216	0.19823	0.59416	-0.49859	0.35709	-0.10439	0.18875	0.58615	-0.50696	-0.69556	-0.016018	0.56057	0.27294	0.3792	-0.33162	0.2219	-0.5313
-0.32073	0.13513	0.95374	-0.8493	-0.39689	-0.15956	0.58647	0.32012	-0.53299	-0.54826	-0.39835	0.70652	-0.025097	-0.10616	-0.99663	-0.84569	-0.4178
-0.53947	-0.081206	0.54327	0.75374	0.17454	0.60554	0.4123	0.22622	-0.21246	-0.33684	0.12808	0.027887	-0.58096	-0.31363	0.015128	-0.10184	0.53295
-0.77555	0.0735	-0.092732	0.58395	0.70655	0.011786	0.50081	0.031838	-0.26662	-0.44537	-0.49774	-0.080703	-0.14919	0.33131	-0.26131	-0.033123	0.1187
-0.75658	-0.10384	-0.071758	0.34871	0.83371	-0.069422	-0.19056	0.71809	-0.5005	-0.28515	-0.23708	0.31906	-0.43772	-0.43542	0.40518	-0.18976	0.071567
-0.91625	-0.040292	0.28937	0.72403	0.35049	0.1272	-0.49635	0.58041	0.32436	-0.67674	-0.13641	-0.57322	0.32259	0.18166	-0.82263	0.53685	0.20414
-0.9711	-0.11855	-0.0023023	0.43824	0.33439	-0.18996	0.51327	0.41348	0.71102	-0.87812	-0.046013	0.87493	-0.065336	0.53947	0.080618	0.296	0.086251
0.21911	0.078823	0.80438	0.92067	0.77829	0.63218	-0.61096	0.19785	-0.35821	0.28618	-0.83386	0.33489	0.1704	0.72003	0.089587	0.87393	0.28435
-0.049212	-0.21206	0.83249	-0.33943	0.32113	0.22017	0.25978	-0.24525	-0.34442	-0.37527	-0.97306	-0.14141	-0.7988	0.029383	-0.47194	-0.87161	0.41229
-0.81057	-0.015695	0.6079	-0.65591	-0.57585	-0.15391	-0.057349	0.36047	0.27165	-0.73685	0.26269	-0.047611	-0.29442	0.0035542	-0.60015	-0.096945	0.74695
0.3036	0.056661	0.7133	0.70603	0.56165	0.5796	0.15752	-0.16644	0.67275	-0.8308	-0.29012	-0.42021	-0.44715	0.1621	-0.71442	-0.3854	0.75147
-0.98299	0.11052	0.039311	-0.46108	-0.050442	0.050684	0.40332	0.4945	-0.36909	-0.9619	0.52238	0.93944	0.18371	-0.11535	-0.75275	0.69863	0.51869
-0.95742	-0.11997	-0.12146	0.70054	0.30136	0.18371	0.17626	0.50294	0.9334	-0.61377	-0.54423	-0.034258	-0.21193	0.83664	0.29517	-0.23632	-0.26225
-0.52689	-0.31512	0.93213	0.55221	0.55774	-0.31864	-0.014142	0.59077	-0.25802	-0.38718	0.46594	-0.2787	-0.33849	0.18403	-0.15686	-0.55557	-0.1853
-0.80313	0.1151	0.49556	-0.14342	-0.55931	0.64165	0.43237	0.71305	-0.21587	-0.68333	0.35679	-0.85594	-0.037987	0.14441	-0.45854	0.16438	0.074924
-0.78854	-0.042646	0.90671	-0.18993	-0.082279	0.048445	-0.81851	0.32932	-0.91961	-0.43966	-0.9384	-0.21371	0.18285	-0.23763	-0.84143	0.15797	0.22565
-0.75097	0.21603	0.66107	-0.17466	-0.70098	-0.22313	-0.040783	0.8835	0.74159	-0.97114	-0.01665	-0.84914	0.59764	0.53565	-0.3332	0.70091	-0.1895
-0.76172	-0.011671	0.77995	0.03492	0.27131	-0.45213	0.41589	0.37811	-0.36567	0.1247	-0.53818	0.3513	0.77008	0.82026	-0.70913	0.86147	-0.31626
-0.95192	0.19564	-0.27054	0.92285	0.52219	0.13411	-0.025866	0.61771	0.38245	-0.10826	-0.36715	0.4015	-0.17348	0.27089	-0.19192	-0.23738	-0.29019
-0.10225	0.13509	0.31686	0.7548	0.64332	0.2115	0.88235	0.38333	0.30915	0.11645	-0.6285	0.29134	0.20141	0.086725	-0.88503	0.055087	0.011866
-0.40473	0.29681	-0.044654	-0.39976	0.61605	-0.72622	-0.51928	-0.0038707	0.22009	-0.90164	-0.3587	0.33212	-0.21786	0.71505	0.10857	0.30605	0.28375
-0.23291	0.14198	0.55542	0.22057	0.39595	-0.89533	0.84106	0.38446	0.82148	-0.53051	-0.789	0.41074	-0.39523	-0.52859	-0.3916	-0.89112	-0.088958
-0.29816	0.23293	-0.6954	0.3602	0.90456	0.2049	0.77725	0.38277	0.68292	-0.5487	-0.9479	-0.6573	-0.045196	0.72945	0.095486	0.29863	0.002106
0.35188	-0.086952	0.96139	-0.31982	0.83087	0.11146	0.6964	0.41913	-0.19819	-0.71052	0.37787	0.067525	-0.23718	0.16179	-0.78274	-0.86583	0.085321
-0.34712	0.12378	0.62948	-0.61463	0.16955	-0.63235	0.73549	0.60057	0.035233	-0.57456	-0.5444	0.33063	0.010948	-0.00042567	-0.40333	-0.16254	-0.005457
-0.1649	0.030938	0.64032	-0.40021	0.22988	0.2893	-0.54561	0.73549	-0.61436	-0.38821	0.080716	-0.5895	-0.062478	-0.069959	-0.17547	0.85493	0.85545
0.277	0.13234	0.3918	0.47219	0.97844	0.81534	-0.44332	0.027094	-0.22174	-0.29034	0.25085	0.51621	0.11751	0.47685	-0.93627	-0.10559	-0.02393
-0.9685	-0.096404	0.24323	-0.070006	0.31735	0.50131	0.74358	0.8046	-0.80465	-0.14175	-0.055601	-0.18032	0.10628	0.30306	-0.82148	-0.38599	-0.19784
-0.41878	0.14383	0.17987	0.28228	0.398	-0.11034	0.9308	0.9587	0.73847	-0.18258	0.022979	0.21447	0.54198	0.63841	-0.77934	0.77721	-0.12759
-0.75845	0.0035697	0.81414	0.19989	-0.46988	0.27078	0.82724	0.78415	0.48117	0.15346	0.5057	0.75284	0.6848	0.86532	-0.92562	0.51828	-0.39964
-0.54748	0.23008	0.3454	-0.27058	-0.027879	-0.11152	0.80438	0.81235	0.52611	-0.13106	0.76089	0.44426	0.51539	0.85123	-0.98513	-0.17663	-0.59165
-0.27891	0.20552	-0.090118	-0.048979	0.62481	0.75285	-0.00012183	0.47946	-0.27944	-0.44605	0.014802	-0.71402	0.58764	0.4525	-0.87184	0.44416	-0.31569
-0.32029	-0.023605	0.87912	-0.055905	-0.038469	0.51973	0.1529	0.22919	-0.26833	-0.2096	-0.92725	-0.25863	0.32163	0.55694	-0.82914	0.59396	0.35405
-0.26444	-0.0023798	-0.22549	0.22581	0.95024	0.20647	0.32205	0.5115	0.56096	-0.78153	0.49448	-0.14652	0.071766	0.68958	-0.31703	0.97881	0.7032
-0.28354	0.3797	0.50571	0.0047307	-0.18617	0.91611	0.17855	0.19756	-0.36866	-0.97729	-0.88355	0.23994	0.26165	0.85207	-0.014409	0.97551	0.43215
-0.28484	-0.10456	-0.097374	-0.28366	0.9183	0.10537	0.67134	0.73978	0.28678	-0.20463	-0.068053	-0.70539	-0.04317	0.12403	-0.92448	-6.1985e-05	0.51977
-0.66255	-0.014561	0.68343	-0.10347	-0.064572	-0.024137	0.74425	0.65124	-0.30177	-0.25827	-0.58239	0.47052	-0.04649	-0.18949	-0.39039	-0.17546	0.059629
-0.89925	0.10311	-0.4577	0.16371	0.28907	0.095967	0.45941	-0.16271	0.65929	-0.7225	-0.1772	-0.0050372	-0.29419	0.68053	-0.72872	-0.45207	0.19299
0.16067	-0.03373	0.80033	0.76336	0.52179	0.69016	0.73192	0.50642	0.26399	-0.5251	0.040758	-0.49514	-0.49531	-0.089387	-0.51768	-0.92913	-0.25184
0.56469	0.12432	0.90411	-0.61165	0.31987	0.42936	0.57213	0.69578	-0.39419	0.22388	-0.60916	-0.684	0.052631	0.45787	-0.53881	-0.048872	-0.049979
-0.72658	0.19773	0.092418	0.52594	0.43291	-0.028594	-0.35527	0.1368	-0.2304	-0.11423	-0.083342	0.24922	-0.30359	-0.16364	-0.60345	-0.82597	-0.072288
-0.30989	-0.097698	0.74223	0.023475	0.11822	0.5019	-0.42092	0.66162	-0.16931	-0.83694	-0.33283	0.39609	-0.47387	0.05068	-0.00067241	-0.92864	-0.37154
0.25545	0.033067	0.86519	0.52261	0.37401	-0.02774	-0.19173	0.36883	0.87245	-0.46328	-0.61396	0.075678	0.038476	0.33631	-0.53867	0.36688	0.19349
-0.95023	-0.26376	0.52385	0.39596	0.30857	0.9377	0.57541	-0.15201	-0.88408	-0.59655	-0.17656	-0.068382	-0.66723	0.30141	-0.50825	-0.77741	0.69139
-0.8224	-0.29168	0.71813	0.28257	0.14277	0.46842	-0.31711	0.6409	-0.69846	-0.87041	-0.69494	0.14296	-0.18854	-0.56254	-0.92261	-0.25047	0.57949
-0.25316	0.20925	0.83379	-0.19311	0.033506	-0.051933	0.81624	0.47375	0.0026634	-0.041551	0.12584	-0.07081	0.16903	-0.022965	-0.81222	-0.27586	0.089325
-0.32581	-0.015978	0.73567	-0.66371	0.15447	0.34521	0.52016	0.15833	-0.80669	-0.83777	-0.55781	-0.69902	-0.21685	0.25795	-0.45824	-0.4557	-0.054279
-0.18815	0.31912	0.30537	-0.10673	-0.0041693	0.57728	0.91105	0.75991	0.28397	0.00073531	-0.11676	0.21621	0.71322	0.62338	-0.76479	0.94265	0.14115
-0.21143	0.051866	0.7851	-0.04536	0.27116	0.24264	0.47033	0.056872	-0.32167	-0.15916	0.087198	0.90812	0.10107	0.80766	-0.4092	0.30492	0.13408
-0.57716	-0.53244	0.30025	-0.39697	0.68734	0.22584	0.26851	0.27154	-0.29313	-0.60378	-0.11208	-0.72211	-0.79228	0.44779	0.15292	-0.34424	0.56684
-0.93963	0.12107	0.81156	0.40642	-0.62364	0.63355	0.56508	0.62526	-0.37015	-0.50589	-0.30826	0.065	-0.20512	-0.62606	-0.99617	-0.62853	0.10814
-0.81819	0.15531	0.15659	-0.036457	0.56905	-0.72265	0.19106	0.065837	-0.68426	-0.76623	-0.23842	-0.060706	-0.18795	0.37204	-0.063934	-0.2651	-0.32168
-0.60238	0.012508	0.15236	0.31461	0.27034	0.10952	0.38063	0.7617	0.59591	0.00010864	-0.44031	-0.69477	0.2462	0.51574	-0.547	0.31192	-0.018465
-0.79562	0.067209	0.41761	-0.15498	0.14085	-0.059145	0.67129	0.14077	-0.37587	-0.42124	0.72465	0.4932	-0.22719	0.42947	-0.1824	-0.48968	-0.17928
-0.18928	0.098213	0.45864	0.032418	0.086499	0.96069	0.37789	0.70778	-0.55567	-0.1353	-0.46035	0.070909	0.253	0.75633	0.1083	0.8092	-0.20485
-0.152	-0.090667	0.96819	0.30335	0.37501	-0.98474	0.82565	0.72088	0.55231	0.43759	-0.74471	0.17454	0.30562	0.19582	-0.89152	-0.10544	-0.29561
0.15417	0.46089	0.37991	0.35841	0.52236	0.54627	0.30588	0.76324	0.097582	-0.4128	0.5747	-0.024091	0.69882	0.57164	-0.92093	0.77696	-0.32253
-0.33192	-0.093073	0.45891	-0.43564	0.89878	-0.56029	-0.453	0.29888	-0.44298	-0.072324	0.10852	0.37793	0.32404	0.41605	-0.89064	0.074885	-0.064858
0.17925	0.077961	0.34221	0.40374	0.8121	0.16553	-0.50515	0.84669	0.22189	-0.33462	-0.62143	0.44013	0.094144	0.48054	-0.033911	0.7793	0.085221
-0.57044	-0.18162	0.77777	-0.84961	-0.248	-0.56722	0.49908	0.22928	-0.12651	-0.13845	-0.48066	0.95129	-0.36633	0.42968	0.072973	0.086692	0.1682
-0.19495	-0.31391	0.48704	0.77216	0.87591	0.17718	0.58122	0.32459	0.23806	-0.3679	-0.95232	-0.51219	-0.39648	-0.11063	-0.5733	-0.37491	0.28352
0.1023	-0.1552	0.70299	0.76899	0.62387	0.29881	0.21842	0.22433	0.33129	0.11415	0.086048	0.65544	-0.31258	0.38538	-0.068856	-0.28246	-0.11102
-0.62432	0.14434	0.62195	0.47048	-0.18733	0.065929	0.96902	0.35208	0.68887	-0.265	0.62039	0.26594	0.049696	0.035291	-0.625	-0.062533	0.27554
0.49754	0.38049	0.50508	-0.086668	0.61956	0.40118	0.69671	0.80579	-0.043216	-0.6034	-0.036189	-0.97288	0.57597	0.58088	-0.24811	0.68052	-0.42189
-0.43944	0.20971	-0.057354	-0.3221	0.85315	-0.27678	-0.38208	0.33785	-0.69917	-0.43714	-0.20804	0.502	0.7304	0.18814	-0.86846	0.86018	-0.16484
0.39785	0.086286	0.6756	-0.93985	0.6079	-0.77946	-0.46987	0.38253	0.1427	-0.70534	-0.40117	-0.64198	-0.32918	0.44986	0.23005	0.12093	0.026571
-0.80135	0.020677	0.52823	0.46315	0.24251	-0.17475	0.23093	0.12644	0.13795	-0.75185	0.31315	0.68447	0.040556	0.79242	-0.28739	0.65481	0.38677
-0.31318	0.098198	0.32969	-0.34161	0.6007	-0.45801	0.5772	0.51412	-0.39593	0.25423	-0.39066	0.65077	0.35773	0.49243	-0.91328	0.22053	-0.31864
-0.2789	-0.28484	0.92324	0.60856	0.56092	0.62852	0.26449	0.61244	-0.32986	-0.92443	0.39251	0.41488	0.014325	0.38412	-0.80186	0.035019	0.24303
0.047443	-0.011916	0.78314	0.49225	0.53045	-0.11675	-0.10382	0.33391	0.71575	-0.39752	-0.30473	0.14936	0.046205	0.52094	-0.57963	-0.15615	-0.14172
0.11677	0.46012	0.60825	0.47182	0.60492	0.54847	0.11802	0.36137	-0.87591	-0.68904	-0.53804	-0.76596	0.69482	-0.16307	-0.87101	0.35138	-0.35428
-0.78099	0.0070776	0.44784	0.55849	0.22168	0.11587	-0.1923	0.51787	0.17628	-0.1904	-0.7406	-0.04849	0.081825	0.48443	-0.46875	0.36447	-0.049135
-0.71217	0.0033455	0.17581	0.65745	0.6396	0.040365	-0.070046	0.082298	0.33993	-0.01697	0.16745	0.15899	0.11673	0.41939	-0.80359	-0.72064	-0.327
-0.43333	0.011284	0.58631	0.2322	0.27512	0.35905	-0.56087	0.12743	-0.094547	-0.98057	-0.51967	-0.4256	0.0038033	0.3184	-0.70409	0.32828	0.77023
-0.29865	-0.088388	0.62595	0.26652	0.40842	-0.006053	0.28164	0.51514	0.15661	-0.25036	-0.56358	-0.84904	-0.058541	-0.43655	-0.89936	-0.60289	-0.053987
0.33112	-0.025689	0.70989	0.19893	0.68145	0.91291	0.70912	0.52718	-0.03065	-0.48018	-0.38252	-0.52955	0.083779	0.70782	-0.53028	0.32661	0.10629
-0.5546	-0.014763	0.71434	0.83437	0.061558	-0.15941	-0.36968	0.58041	0.64013	-0.97433	0.80216	0.36088	-0.22087	-0.50067	-0.41188	0.27183	0.63897
-0.061114	0.11411	0.867	-0.21118	0.22821	-0.12896	0.6307	-0.090762	-0.65216	-0.83836	0.48433	0.44076	-0.49753	0.13587	-0.22825	-0.60373	-0.13206
-0.39605	0.11576	0.51429	0.067137	0.14966	-0.56334	0.11546	0.37656	0.57471	-0.072367	-0.14031	0.58416	-0.11536	-0.015604	-0.071697	0.24874	0.4051
-0.82579	0.20108	0.15699	0.61279	0.00080799	0.4637	0.51947	0.088647	0.12357	0.034163	-0.1903	0.63651	0.29491	0.2387	-0.89248	0.2444	0.14263
-0.49708	-0.084898	0.62838	-0.34922	0.32236	-0.043029	0.39859	0.063855	-0.56476	-0.40582	-0.34038	-0.21359	-0.097704	0.4579	-0.76345	-0.34264	-0.161
-0.55763	-0.14224	0.57733	-0.68792	0.49525	-0.46164	0.81256	0.18337	-0.75042	-0.26161	-0.97411	0.51631	-0.23927	0.23832	-0.42171	-0.1633	0.18301
0.16754	0.026803	0.5265	0.12002	0.67738	-0.30594	0.83387	0.5082	0.84336	-0.74331	0.44492	-0.43629	0.16933	0.49207	-0.35639	0.24204	-0.11484
-0.58505	-0.0016601	0.71956	0.88028	-0.12837	0.058436	0.21013	0.93718	0.92468	-0.93633	-0.87919	0.75036	-0.32982	0.54993	0.48274	0.86659	0.32401
-0.95428	-0.16189	-0.1661	-0.18824	0.80382	-0.25868	-0.43422	0.063264	-0.42627	-0.70286	-0.17592	-0.28939	-0.27065	-0.31385	-0.99447	-0.92024	0.12667
-0.22552	0.14295	0.77605	-0.083343	0.28164	0.55351	0.72869	0.019549	-0.43224	-0.75125	0.37636	-0.19535	-0.12556	0.67815	-0.91429	0.33669	0.70949
