# Supplementary material for: Distinct cellular states determine calcium signaling response
Source: Mol Syst Biol. 2016 Dec 15;12(12):894. doi: 10.15252/msb.20167137 (PMC5199124; doi:10.15252/msb.20167137)
Supplement: Supplementary file 6 — Source Data for Figure 3 [file MSB-12-894-s005.zip › parameterDistributionGroup/parameterDistribution216.csv]

-0.0066414	0.058704	0.86268	0.84835	0.54685	-0.42815	0.20551	0.076744	0.74353	-0.28296	-0.24337	-0.34986	-0.34724	0.69578	-0.3587	-0.90644	-0.55037
-0.83565	-0.0071478	0.90508	0.85852	0.56324	-0.90395	-0.79424	0.44652	-0.003514	-0.38287	-0.39873	-0.95616	0.46149	0.40423	-0.90542	0.54634	-0.14605
-0.80101	0.24848	0.057051	0.32157	0.51641	0.48592	-0.14493	0.49329	-0.67098	-0.42304	-0.08369	0.51642	0.19394	0.33442	-0.6178	-0.51357	-0.54578
-0.99131	0.052871	-0.26998	0.2204	0.024349	-0.2726	-0.084283	0.70334	0.64285	-0.79989	-0.087438	0.35962	-0.73712	-0.45226	0.59332	0.16331	0.40204
-0.38672	0.038185	-0.041379	-0.010591	0.77783	-0.55668	-0.77407	0.78277	0.80134	-0.43098	0.049152	0.099664	0.39603	0.14838	-0.42346	0.81299	0.1932
0.033596	0.15679	0.70678	0.58744	-0.039594	0.91152	-0.36321	0.35539	0.52093	-0.082641	-0.1761	-0.96862	0.31498	0.3469	-0.97729	0.43503	0.45145
-0.39292	-0.11369	0.65721	0.37155	0.35509	0.42016	-0.032593	0.62039	-0.37154	-0.34875	-0.57388	0.18346	-0.52779	0.36441	0.54184	-0.3298	-0.23782
-0.22836	-0.039849	0.54869	0.31652	0.76466	0.19903	-0.011687	-0.25384	-0.31318	-0.51532	-0.50171	-0.12093	-0.36722	0.73247	-0.35039	-0.07512	0.42077
-0.6589	0.098136	0.40028	0.83665	0.18005	-0.056835	0.35328	0.13477	0.68482	-0.67469	-0.13813	-0.20328	-0.27782	0.51956	0.12212	0.7658	0.72139
-0.54951	0.055423	0.45147	0.84301	-0.060972	0.82447	-0.20535	0.87003	0.4694	-0.64326	0.56485	-0.37449	0.15354	0.22085	-0.3587	0.87367	0.40893
-0.49726	-0.072378	0.37118	0.32714	0.83792	-0.41983	0.053461	0.16352	-0.024348	-0.72726	0.31141	-0.77088	-0.2979	0.61225	0.49615	0.51214	0.34674
-0.4163	0.042188	0.53665	0.078052	0.45853	-0.17883	0.76689	0.17231	-0.31708	0.13234	-0.1208	-0.39581	-0.1743	0.78918	-0.45055	-0.40831	-0.42315
-0.84448	-0.27924	0.33586	0.57221	0.37229	0.47346	-0.54199	0.5876	-0.14382	-0.88291	-0.16325	0.53584	-0.31729	0.17968	0.052177	0.28181	0.44394
-0.95404	0.12404	-0.55309	0.3494	0.97563	0.49448	0.50119	0.51842	-0.76735	0.26466	-0.56167	-0.28262	0.17276	0.19003	-0.78439	0.15635	0.12113
-0.71414	0.034181	-0.041745	0.26143	0.35302	0.43631	-0.0098707	0.47394	0.10093	0.054561	-0.13331	-0.40765	-0.0080853	0.44885	-0.13472	0.41004	0.23286
0.01613	0.054175	0.877	-0.45635	0.023371	-0.22995	0.047318	0.18189	0.16856	-0.10867	-0.23124	-0.55294	-0.4504	0.072048	-0.33179	-0.54407	0.16531
0.099202	-0.026846	0.21869	-0.26017	0.82062	-0.36749	-0.6477	0.16274	0.68579	-0.63618	-0.33603	-0.39426	-0.51701	0.8421	0.25577	-0.2353	-0.101
-0.27612	-0.13805	0.6018	-0.31649	0.87497	-0.55922	0.059315	0.56304	-0.29913	-0.91603	-0.48599	-0.56993	-0.30423	0.46048	-0.45832	-0.85765	-0.32989
-0.80036	-0.24759	0.59431	0.55708	0.46534	-0.18093	0.15395	0.27637	0.093651	-0.44294	0.023255	0.093155	-0.48522	0.62337	0.1432	0.63244	0.85142
-0.22139	-0.05241	0.77614	-0.34497	0.32428	-0.14762	-0.57084	0.30498	-0.36707	-0.19917	-0.7679	-0.28951	-0.060297	0.21257	-0.68121	-0.52426	-0.28837
0.40637	0.28549	0.59089	-0.72912	0.39021	0.15437	-0.33118	0.95836	-0.55459	-0.55597	-0.53184	-0.071508	0.067975	-0.22181	-0.50169	-0.34806	-0.30588
-0.60813	0.005472	0.55931	0.24024	0.37512	-0.51117	0.84795	0.044386	0.1585	-0.193	0.37142	-0.30162	-0.32149	0.99659	0.44674	0.58671	0.2547
-0.31938	0.1244	0.61709	-0.64494	0.16095	0.63743	0.71095	-0.09159	-0.95405	-0.14187	-0.00091003	0.69109	-0.44611	0.6517	-0.51734	-0.5736	0.27339
-0.20668	0.24076	0.47133	0.30766	0.50548	0.087964	0.26713	-0.24929	-0.041781	-0.088447	0.43366	0.61953	0.065673	0.84959	-0.80707	0.2498	0.37303
-0.47237	0.12983	0.6618	-0.11132	0.24179	0.1439	0.35665	0.42647	-0.6462	-0.85901	-0.19353	-0.072756	-0.1644	0.33936	0.30718	0.32503	0.19006
-0.3461	0.21357	0.8283	0.39375	-0.10991	-0.29218	-0.21667	0.03381	0.69013	-0.10151	0.8586	0.67647	0.09836	0.48177	-0.97358	0.14296	0.27039
0.075828	-0.013475	0.55929	0.85538	0.8546	-0.43113	0.87323	0.24979	0.57603	-0.54617	-0.079449	0.088657	-0.5735	-0.7249	-0.37762	-0.10386	0.76833
-0.61209	-0.091948	0.85279	-0.35859	-0.24561	-0.095822	0.61966	0.71053	-0.055131	-0.47953	0.16738	0.094932	0.004787	-0.094043	-0.90923	0.0023607	0.15391
-0.74412	-0.14104	0.43673	0.19929	0.4678	0.5919	-0.095966	0.38761	-0.55195	-0.4744	-0.30221	-0.22941	0.080617	0.65381	-0.54431	-0.26701	-0.20341
-0.25235	0.061012	0.773	0.22496	0.91387	-0.89865	0.78267	0.076935	-0.40853	-0.5702	0.36932	0.55082	-0.33412	-0.20527	-0.46561	0.14645	0.89812
-0.79079	0.075394	0.44853	-0.74974	-0.15271	-0.57444	-0.30667	0.79984	0.059403	-0.29812	0.17636	0.42627	0.53498	0.10198	-0.39909	0.78762	0.011917
-0.46725	-0.044887	0.51454	0.16537	0.41751	-0.79682	0.20496	0.46655	0.82209	-0.51287	0.14299	0.78694	-0.36005	0.86046	0.42821	0.34509	-0.012277
-0.78102	0.040773	0.49516	-0.084317	0.28974	-0.25896	0.047851	0.57346	-0.42218	0.01305	-0.87831	-0.29001	0.40489	0.36398	-0.52091	0.45618	-0.083094
-0.73975	0.3836	-0.48451	-0.96835	0.20402	-0.17995	-0.40428	0.21429	-0.50663	-0.36762	-0.85435	-0.26577	-0.093993	0.52633	0.19085	0.69319	0.32976
-0.97663	0.041359	0.43785	0.82492	-0.12947	-0.58948	-0.10666	0.37695	0.75972	-0.96926	-0.62845	-0.2554	-0.50948	0.38983	0.98215	0.62788	0.24529
-0.76207	-0.053684	0.31541	-0.26187	0.56886	-0.63218	0.95857	0.03212	-0.30358	-0.48927	0.027043	-0.1653	-0.57509	0.54011	0.27057	0.22845	0.44992
0.183	0.14024	0.56121	0.74844	0.88816	0.35188	-0.069658	0.468	-0.10637	-0.84598	0.893	0.088852	-0.26309	-0.50969	-0.18067	-0.57704	-0.025498
-0.73871	0.12089	0.087702	0.078921	0.33035	0.65487	0.2318	0.34338	-0.60162	-0.85677	-0.11679	0.32005	-0.05085	0.38963	-0.60977	-0.25088	-0.25255
-0.76505	0.34091	-0.25593	-0.37369	0.38653	-0.06663	0.077166	0.39328	-0.20707	-0.76692	0.6055	-0.86399	0.1477	0.83236	-0.0027808	0.79946	0.10955
-0.9098	0.033745	0.75833	-0.48904	-0.28609	-0.07269	-0.91731	0.16274	-0.65352	-0.46435	-0.063646	0.92325	0.36209	0.71827	-0.75157	0.53136	-0.18464
-0.1279	0.14146	0.57472	0.63521	0.31525	0.28778	-0.12062	0.73916	0.55853	-0.8458	0.49295	-0.85992	0.35237	0.45435	-0.11044	0.92373	-0.030153
0.16734	0.21395	0.83894	-0.81317	0.64072	-0.85702	-0.088581	-0.063019	-0.15194	-0.6473	0.52559	-0.51344	-0.17432	0.53168	-0.20523	0.43626	0.747
-0.79666	-0.040801	0.48282	-0.96864	0.22786	-0.71558	-0.4973	0.73033	-0.96909	-0.44863	-0.80664	-0.74367	-0.090049	-0.86643	-0.76067	-0.25561	0.40272
-0.63351	-0.45221	0.53291	-0.098228	0.1011	0.36791	0.55336	0.39137	0.019172	-0.32025	-0.42978	-0.47097	-0.75525	0.55078	0.51183	-0.23833	0.15001
-0.55671	0.041849	0.056062	0.96446	0.95617	0.30867	-0.66857	0.50822	-0.036272	0.16839	-0.45136	0.078019	0.40237	0.6718	-0.43431	0.14217	-0.48241
-0.31214	-0.12667	0.65727	0.42651	0.90404	-0.23008	0.24855	0.49945	-0.12027	-0.42516	-0.14101	-0.62361	0.090813	0.79273	-0.18601	0.17535	-0.14892
-0.96414	0.059241	0.069842	-0.038061	0.45535	0.34229	-0.66732	0.34995	-0.76136	-0.93101	-0.52659	0.12108	-0.18045	0.35508	-0.69686	-0.76747	-0.33652
-0.66814	0.055112	0.71352	0.33953	0.32631	-0.57863	0.29491	0.67412	-0.14983	-0.27051	0.98497	0.4149	0.05477	-0.03948	-0.35042	0.2367	0.088227
-0.53441	-0.037793	0.81275	0.046908	0.033391	0.27158	0.57509	0.021572	-0.30869	-0.10569	0.17339	0.72515	-0.33121	0.96009	0.11747	0.19404	0.36656
-0.6204	-0.12246	0.47766	0.19228	0.4468	0.3303	0.69785	-0.11047	-0.44406	-0.34297	-0.9468	0.25353	-0.77878	0.74023	0.65002	-0.56637	-0.12191
-0.63626	-0.10734	0.9589	-0.98762	-0.19099	-0.334	0.49193	0.31556	-0.74971	-0.77076	0.45513	-0.65737	-0.61112	-0.065819	-0.18474	-0.20883	0.47228
-0.79319	0.004229	0.29533	0.59486	0.057391	0.34932	0.73902	0.35628	0.3429	0.04086	0.24883	0.50865	-0.16497	0.75598	0.069392	0.68544	0.36936
-0.4541	0.12856	-0.047108	0.26247	0.62852	0.42606	0.30063	0.4918	0.059748	-0.67582	0.64684	-0.80783	0.32024	0.55882	-0.10682	0.8413	0.066717
-0.49811	0.075796	0.75726	0.074072	0.32054	0.022886	-0.15733	-0.10473	-0.51629	-0.40038	-0.77686	-0.31238	-0.14983	0.93374	0.047544	0.29336	0.43027
-0.20836	0.025293	0.28957	-0.75599	0.39992	0.068541	0.10882	0.04828	0.017257	-0.49573	-0.56881	-0.36205	-0.42411	0.4038	-0.85172	-0.53675	0.45398
0.34881	-0.14916	0.53215	0.58496	0.78419	0.45716	0.61763	0.54359	0.77183	-0.26201	-0.047829	-0.20621	-0.32252	0.91054	0.083306	0.60112	0.45712
-0.0092238	0.072747	0.52315	-0.70308	0.89865	-0.6309	0.3343	0.17323	-0.38428	-0.45466	-0.056519	-0.97979	-0.34194	-0.15298	-0.46675	0.027475	0.76998
-0.19956	-0.018789	0.87176	0.37458	0.16158	0.55359	-0.063792	-0.17873	0.25216	-0.67182	-0.43369	-0.8108	-0.4485	0.34872	-0.97233	-0.49222	0.81339
0.17581	-0.11932	0.69247	-0.28188	0.6406	-0.039954	0.70194	0.7334	0.33972	-0.11917	-0.46009	0.42463	-0.16635	0.27575	-0.61211	-0.04377	0.40017
-0.40393	0.0019844	0.29917	-0.45193	0.99469	-0.52367	0.089491	0.38128	-0.81716	-0.18444	-0.38863	-0.78048	-0.027829	0.48932	-0.3236	-0.18276	-0.2778
-0.47851	-0.075804	0.5905	0.081591	0.30396	0.48993	-0.32943	0.53466	-0.44696	-0.49627	0.0032991	-0.91281	-0.12003	0.3824	-0.42814	-0.47767	-0.24197
-0.35927	0.080891	0.45601	0.48286	0.85392	-0.50987	-0.40033	0.55136	-0.34766	-0.72329	0.72769	0.098971	-0.032454	-0.22614	-0.52952	-0.054396	-0.096513
0.083382	0.089058	0.80737	0.82003	0.76958	-0.37492	-0.83158	0.43838	0.53103	0.047485	-0.54604	0.66904	-0.24219	0.88865	-0.2301	-0.19793	-0.31084
-0.47582	0.074431	0.90126	0.083513	-0.44634	0.1042	0.055954	0.19716	0.43366	-0.6775	-0.52699	0.56586	-0.15823	0.85829	0.0036302	0.20338	-0.042639
0.59282	0.16722	0.43133	-0.61873	0.76559	-0.6904	0.089446	0.19539	0.71399	-0.59421	0.1506	0.16236	-0.77279	0.21709	-0.013169	-0.53042	0.16254
0.44929	0.13578	0.59172	-0.46493	0.73641	0.63419	0.29086	0.039929	-0.66166	0.30308	0.54961	0.067566	-0.084744	0.95124	-0.44342	-0.74804	-0.26186
-0.58656	-0.10182	0.62996	0.91098	-0.18955	0.81465	-0.31296	0.44272	0.58121	-0.018483	-0.26511	-0.62512	-0.39128	0.67243	-0.039406	0.17003	0.30854
-0.016055	0.14192	0.81901	-0.26395	0.73805	-0.47455	-0.036013	0.60543	-0.6308	-0.62275	0.32315	-0.58617	0.41123	0.11866	-0.71673	0.56136	-0.18894
-0.48761	0.22539	0.9182	0.4014	-0.4268	0.66291	-0.93803	0.054504	-0.01032	-0.82064	0.41016	0.99895	0.57208	0.57535	-0.81852	0.40648	-0.16926
-0.81068	-0.33291	0.87678	0.45231	-0.12977	0.31202	0.25556	0.88718	-0.088737	0.16242	0.060754	-0.15329	0.044704	0.31102	-0.92814	-0.39869	-0.24412
-0.85326	0.12941	-0.21531	0.16134	0.88268	0.42685	-0.56101	0.26996	-0.5125	-0.6602	-0.28393	0.032879	0.24237	0.81861	-0.31684	0.046735	-0.33419
-0.50419	-0.038411	0.50138	0.9402	0.15319	0.47773	-0.11299	0.9959	0.60812	-0.64496	0.29093	0.51466	0.13591	0.41519	-0.05388	0.55242	-0.13085
-0.55719	0.15946	0.97277	0.72449	0.029067	-0.38203	0.43875	0.056419	0.42373	-0.16148	-0.54558	-0.60251	-0.10467	0.5479	-0.30268	0.46147	0.48718
-0.69574	-0.015674	0.75357	0.45445	0.013052	0.50909	-0.47749	-0.15502	-0.32716	-0.58628	-0.53664	-0.18219	-0.037112	0.83893	-0.19458	0.78646	0.74341
-0.6712	-0.14118	0.29003	-0.05031	0.63719	0.18736	-0.38814	0.5061	-0.5133	-0.95092	-0.046199	-0.94412	-0.22499	0.65253	0.25233	0.94951	0.64293
-0.58193	0.17284	0.45029	0.93526	0.2967	0.33193	0.51014	0.35858	0.091352	-0.041663	0.64376	0.017644	-0.0523	0.26376	-0.59592	-0.41276	-0.17361
-0.96718	0.074995	-0.080924	0.19044	0.34081	0.46592	0.54632	0.090311	-0.25751	-0.43726	0.26966	0.38787	-0.40635	0.55891	-0.2802	-0.89142	-0.25793
-0.84912	0.020119	0.69883	-0.37917	-0.079353	-0.50708	-0.92952	0.41179	-0.82703	0.08315	-0.78865	-0.80772	-0.21422	0.087619	-0.61692	-0.76315	-0.41641
-0.72376	-0.06482	0.92739	-0.051556	0.32323	-0.45604	0.35222	0.049215	-0.98273	0.073004	-0.80663	-0.67504	-0.22335	0.77466	-0.71654	-0.75476	-0.39773
0.69251	0.23166	0.82747	0.89447	0.93921	0.93181	-0.15351	-0.01563	0.085163	0.0080485	-0.51528	-0.25781	0.20717	0.62968	-0.83216	0.38005	0.35474
-0.31715	0.025711	0.45897	-0.7714	0.18771	0.13989	-0.45878	0.39134	-0.21242	-0.43374	0.62131	-0.44673	-0.017002	0.68708	-0.62071	0.27742	0.27355
-0.80461	0.099854	0.64443	0.00064709	-0.51322	0.73052	-0.37422	0.46547	-0.54404	-0.49628	0.97493	0.21088	-0.2184	0.5098	0.58702	0.81254	0.47086
-0.59354	-0.2675	0.54326	0.57462	0.53103	0.045454	-0.24056	0.74062	0.23383	-0.23232	-0.39869	-0.95191	-0.0094614	0.43755	-0.48731	0.04112	0.10898
-0.43461	0.062115	0.28548	0.052375	0.76915	-0.78527	-0.07927	0.68721	0.45664	-0.67134	-0.60111	-0.046107	0.42126	0.64006	-0.63656	0.39485	-0.39613
0.18564	0.090649	0.98697	-0.39133	0.19365	-0.030705	0.17914	0.42166	-0.64484	0.21281	0.37567	0.83786	0.059347	0.43176	-0.32857	0.36849	2.6538e-06
-0.43239	-0.031993	0.73492	0.56331	0.17707	-0.091162	0.43236	0.49839	0.54508	-0.0012378	0.22294	0.80884	0.096575	0.54343	-0.74461	-0.20724	-0.33559
-0.158	0.030992	0.55811	0.94727	0.6716	0.029619	0.56184	0.4146	0.18293	-0.55547	0.088118	0.2526	-0.1832	0.44249	0.075702	0.15677	-0.17829
-0.80367	0.1088	0.61911	-0.18859	0.1931	-0.42094	0.066748	0.74229	-0.9461	-0.011607	0.42252	-0.32598	0.11038	0.92752	0.73842	0.85807	-0.32784
-0.50319	0.0837	0.42298	0.25308	0.04427	-0.38525	0.13411	0.18259	0.80096	-0.28604	-0.37144	0.29584	-0.24326	0.39463	-0.17385	0.34294	0.4273
-0.52688	0.00064261	0.53585	0.081666	0.61946	-0.83535	-0.12616	0.39395	-0.14475	-0.38693	0.3125	-0.22342	-0.61058	0.51645	0.65544	0.21084	-0.011066
-0.029632	-0.052468	0.61292	-0.096542	0.82663	-0.36377	0.52636	0.74071	-0.26871	-0.33187	-0.3621	0.81268	0.24104	-0.16747	-0.6152	0.62895	0.19281
0.7454	0.1568	0.74464	0.36244	0.96859	-0.36762	0.4846	-0.32122	0.57637	-0.082485	-0.89056	0.92186	-0.64953	0.45037	0.24132	-0.50365	0.15873
-0.73162	0.17652	0.60717	0.38435	0.017027	-0.80357	0.088672	0.088091	0.26713	-0.51697	0.69414	-0.84348	-0.13377	0.38863	-0.28426	0.66109	0.42695
0.13808	-0.0036029	0.91484	0.45149	0.99065	0.70911	-0.37631	0.11338	-0.83099	-0.47743	0.054143	0.12976	0.22858	0.79016	-0.53925	0.40635	0.18813
-0.54474	-0.15364	0.40606	0.69498	0.53275	0.91097	0.65987	0.27076	-0.2967	-0.7922	0.047331	0.93871	-0.57919	0.20182	-0.041086	-0.64279	-0.080042
-0.94414	0.012907	0.33934	0.095151	0.18245	0.067356	-0.89129	0.50625	-0.60142	-0.531	0.17318	0.34375	-0.18614	-0.55492	-0.73755	-0.73923	-0.18971
-0.25169	-0.1988	0.66191	-0.28934	0.12684	-0.22151	0.97447	0.76123	0.71049	-0.95581	0.037392	0.23672	-0.65612	0.4395	0.50225	-0.26894	0.097566
-0.45552	-0.23742	0.88179	0.1183	0.31235	0.34928	0.68267	-0.22887	-0.3981	-0.42767	0.51922	0.99893	-0.59356	0.9623	-0.45592	0.039285	0.90714
-0.21848	0.20904	0.35913	0.39246	0.015766	0.42028	0.33069	0.78876	0.43131	-0.90721	0.99045	-0.21377	0.14983	0.046035	-0.50393	0.68519	0.31789
-0.96395	0.1058	0.82966	0.62513	-0.41196	0.81247	-0.83619	0.69536	-0.14736	-0.5159	0.37134	0.028644	0.38291	0.56904	-0.98733	-0.12408	-0.34857
-0.59528	0.14874	0.60507	0.58581	0.055949	-0.094911	0.074492	0.2394	0.11764	-0.3648	-0.53437	-0.56977	-0.060962	0.39821	0.15201	0.4168	0.043342
-0.80216	0.025452	0.054425	0.97301	0.6528	-0.072061	0.038767	0.33979	0.79479	-0.92707	-0.22032	0.53428	-0.19831	0.14038	-0.73547	0.17192	0.49458
-0.33144	0.053971	0.6424	0.57478	0.54041	-0.08019	0.28446	-0.033324	0.12351	-0.91597	-0.38711	0.82572	-0.36267	0.25486	-0.60607	-0.65931	0.037921
0.16522	0.2205	0.062494	-0.14032	0.9126	0.56765	-0.19984	0.10037	-0.541	-0.48461	-0.13225	-0.18235	0.21387	0.38183	-0.53028	0.66509	0.43334
-0.31553	0.16765	0.23414	0.1459	0.88448	-0.17333	-0.55027	0.56483	-0.15563	-0.48625	-0.068752	-0.30234	0.20933	0.22561	-0.75787	0.18234	-0.049797
-0.24066	0.078203	0.93871	-0.077028	0.69584	-0.42379	-0.42538	0.23034	-0.93576	-0.33735	-0.84057	0.17373	0.2953	0.26731	-0.39832	0.82765	0.38447
0.19994	0.21143	0.42051	0.56199	0.68357	0.61429	-0.81126	0.33739	0.178	-0.31903	-0.06648	-0.91236	0.33516	0.50293	-0.72955	0.5191	0.031339
-0.016863	-0.019824	0.98472	0.83697	0.52438	-0.12435	0.42859	0.44151	0.87633	-0.048264	0.78804	0.24645	0.081396	0.61107	-0.9521	-0.56976	-0.26884
