# Supplementary material for: Distinct cellular states determine calcium signaling response
Source: Mol Syst Biol. 2016 Dec 15;12(12):894. doi: 10.15252/msb.20167137 (PMC5199124; doi:10.15252/msb.20167137)
Supplement: Supplementary file 6 — Source Data for Figure 3 [file MSB-12-894-s005.zip › parameterDistributionGroup/parameterDistribution217.csv]

-0.26566	0.15174	0.5569	0.36343	0.49162	-0.13503	-0.64554	0.30033	0.34322	0.17047	-0.33976	0.20763	-0.092036	0.8309	-0.14023	0.14981	-0.35945
-0.073661	0.1736	0.25901	0.072051	0.81689	0.63875	0.47623	0.23576	-0.16237	-0.6902	0.36714	-0.25099	-0.30488	0.86065	0.10711	0.06494	-0.28896
-0.88296	0.026684	0.56863	0.62495	0.089176	0.77396	-0.098647	0.27568	-0.22478	-0.24148	-0.76877	-0.086852	0.1506	0.31696	-0.81665	0.88188	0.5647
-0.32951	0.21014	0.31152	0.90589	0.74193	0.88039	0.12468	0.15372	0.090398	-0.42939	0.059057	0.43466	0.27808	0.27259	-0.99408	-0.13948	-0.50404
-0.73399	0.11916	0.33465	0.43935	0.41245	0.062222	0.040057	0.50132	0.0078012	-0.2911	-0.89295	-0.146	-0.17426	0.099033	-0.37055	-0.20433	-0.2867
-0.54536	0.00071928	0.849	0.12094	0.24752	0.14937	-0.17114	0.49419	-0.24142	-0.0024352	0.50989	-0.72872	0.1251	0.66037	-0.5708	0.82221	0.31578
0.23939	0.035214	0.91297	0.97604	0.47138	0.82621	-0.53517	0.19361	0.65829	-0.24635	0.020406	0.77183	-0.12019	0.29204	-0.76295	0.22496	0.35773
-0.93781	0.17161	0.67148	-0.60441	-0.060732	0.074914	-0.026126	0.6474	-0.98206	-0.91854	-0.8092	0.17863	-0.3251	0.43735	-0.263	-0.67315	-0.60173
-0.96718	0.15146	-0.1561	-0.49025	0.29127	0.69325	-0.42053	0.62626	-0.8265	-0.90487	-0.32517	-0.52143	-0.38925	0.52543	0.26345	0.25306	-0.061292
-0.26738	0.2153	0.56387	-0.48723	0.61933	-0.17998	0.91447	0.9833	-0.5015	-0.91817	-0.47985	0.54959	-0.10736	0.1033	-0.59779	-0.48566	-0.49693
0.088445	0.15593	0.48727	-0.46266	0.73744	-0.34047	-0.22057	0.29421	-0.13047	-0.22553	-0.76577	-0.031775	0.058549	-0.32612	-0.83803	0.6193	0.4781
0.087631	0.19091	0.63171	0.62518	0.54252	0.5041	-0.38427	0.4576	0.80166	-0.80355	0.72288	0.19697	0.087676	0.54606	-0.58583	0.23949	-0.16698
-0.96089	-0.0013682	0.39444	0.26144	0.10742	0.28178	0.033621	0.92023	0.24757	-0.61185	-0.72217	-0.6639	0.2222	0.3708	-0.86244	-0.035887	-0.43667
-0.20201	0.15545	0.40533	0.39219	0.98084	-0.39116	0.74106	0.3727	-0.35274	-0.49223	0.11292	-0.25153	-0.62625	0.17099	0.67561	0.073479	-0.20252
-0.10742	0.20881	0.71405	-0.77298	0.24268	-0.073149	-0.24395	0.0086221	-0.36474	-0.79819	0.41446	0.66892	-0.52667	0.52101	-0.074649	-0.94233	-0.66517
-0.72898	0.18842	-0.47746	-0.23414	0.97864	0.89079	0.49984	-0.12139	-0.65105	-0.7724	0.24725	-0.30869	-0.55044	0.42762	-0.52991	0.24179	0.97478
-0.051659	0.23639	0.36295	-0.10592	0.54813	0.98201	0.090767	0.56373	-0.60368	-0.26697	0.36537	0.16012	-0.18551	0.67713	-0.15219	-0.14755	-0.47303
-0.21314	0.054674	0.60058	0.76747	0.71536	0.40319	0.88052	0.27424	0.1804	-0.13169	0.35068	0.40469	-0.020061	0.36235	-0.77559	0.1441	0.13148
-0.33103	0.0020787	0.27418	0.07052	0.6373	0.38979	0.15285	0.50776	0.12336	-0.66685	0.64203	0.86946	-0.010413	0.1818	-0.66132	0.62484	0.43193
-0.42745	0.083428	0.6007	0.88716	0.4784	-0.064147	0.30817	0.495	0.7757	-0.42711	-0.83413	-0.52328	-0.13435	0.13321	-0.55591	0.44776	0.43449
-0.6002	0.10728	0.43863	0.11885	0.49123	0.47122	0.63528	0.71684	-0.45482	-0.7884	0.45621	0.27283	-0.054358	0.54654	-0.21368	0.44002	-0.08852
0.40277	0.19511	0.93592	0.54997	0.90856	0.07194	0.60299	0.58142	0.53699	-0.64628	0.067424	0.99728	0.46765	0.47875	-0.84901	0.26144	-0.62182
-0.0020711	0.21324	0.72997	0.38944	0.59446	0.83753	-0.40466	0.29763	-0.21832	-0.53407	0.031636	-0.66064	0.43623	0.32273	-0.9552	0.61407	-0.16288
-0.7953	0.045451	0.91919	0.64399	-0.032125	0.29928	0.97741	-0.19828	-0.068938	-0.59862	0.44843	-0.32492	-0.62759	0.6434	-0.16052	-0.86313	-0.28508
0.45535	0.10395	0.61527	-0.26691	0.802	0.66186	0.81188	0.54943	-0.1759	-0.28214	-0.060736	-0.38638	0.0090722	0.43296	-0.73327	0.82217	0.69433
-0.30073	0.25209	0.43932	-0.56761	0.073728	0.46887	0.7182	-0.15742	-0.44377	-0.62512	0.024068	-0.49381	-0.76228	0.065989	-0.23873	0.075451	0.92837
-0.55566	0.056536	0.59118	0.23969	0.14799	0.49468	0.52407	0.25651	0.30091	-0.17027	0.51704	0.2743	0.28522	0.79928	-0.88889	0.27462	-0.21281
-0.8919	-0.052596	0.7205	0.95126	0.10372	0.53405	0.65978	0.67834	-0.33431	0.094223	-0.16792	0.28381	0.018491	-0.055891	-0.78859	0.64185	0.56051
-0.68919	0.21923	0.75171	0.090616	-0.39879	0.74959	-0.37047	0.45275	-0.075482	-0.92525	-0.57062	-0.50539	-0.26516	0.56498	-0.16025	0.5149	0.38719
-0.6572	0.17536	0.059319	-0.38246	0.54457	0.14599	-0.63107	0.58002	-0.12654	-0.96153	-0.44882	0.4805	0.056637	-0.04415	-0.90181	0.79525	0.71382
0.044314	0.17222	0.40443	0.044264	0.58585	0.032012	0.79	0.15309	0.51493	-0.33154	0.24745	0.66021	-0.19804	-0.046607	-0.9009	0.33911	0.76244
-0.87169	0.11597	0.36046	0.90746	0.27065	0.87239	-0.35507	0.41228	-0.25294	0.14594	-0.049105	-0.0067179	0.34679	0.65087	-0.68355	0.17529	-0.61691
-0.64035	0.1049	0.3088	-0.31667	0.058731	0.64897	0.52698	0.2581	-0.25953	-0.45884	0.61491	0.78215	-0.24236	0.091283	-0.88822	-0.32505	0.20105
-0.76284	0.10993	0.58465	0.34843	0.026556	0.60156	0.12678	0.3987	-0.31259	-0.312	0.30273	0.42965	-0.21607	0.067263	-0.42897	0.54641	0.61813
-0.82486	0.099999	0.55634	0.88631	0.13553	0.38225	-0.29666	0.21282	-0.098751	-0.18332	0.19197	0.48357	-0.076107	0.082161	-0.44479	0.63842	0.38288
-0.031297	0.00040241	0.85709	0.95165	0.41979	0.19535	0.83806	0.2099	0.57525	0.19319	-0.24589	0.77315	-0.26849	0.43718	-0.38483	-0.086341	0.0043117
-0.095782	0.083031	0.52845	0.47749	0.83665	0.35643	0.2032	0.31916	0.005908	-0.66454	0.63113	0.31201	-0.21664	0.029028	-0.46826	0.73475	0.78059
0.010181	0.34271	0.65543	-0.55968	0.12052	0.45832	-0.59691	0.047709	-0.6974	-0.45341	0.31913	-0.42658	-0.17882	0.98678	0.26602	0.18026	-0.57015
-0.60149	0.16153	0.31956	0.3032	0.17855	-0.31265	-0.25964	-0.037642	0.67229	-0.34932	-0.18681	0.057155	-0.39628	0.65613	0.19285	0.43458	0.18167
-0.29619	0.099244	0.92412	0.97561	0.71308	0.069445	0.90446	0.35411	-0.1091	-0.17748	-0.68907	0.99964	0.42301	0.30593	-0.85548	0.74538	-0.057542
-0.93623	-0.045324	0.50205	0.53799	0.054625	0.85781	0.54284	0.074346	-0.48492	0.0080457	0.21996	0.067428	-0.18096	0.65051	-0.40319	0.59524	0.50782
-0.70952	0.06339	0.4782	0.18149	0.19976	0.48671	0.12032	0.34823	-0.52174	-0.34392	-0.56726	0.40866	-0.46532	-0.56526	-0.74167	0.20153	0.97897
-0.64505	0.091784	0.30809	0.53936	0.55121	0.6178	0.84999	0.26745	-0.25269	-0.21778	-0.58788	0.26386	0.29993	0.22996	-0.85981	0.54205	0.0084818
-0.308	0.26826	0.54054	-0.45198	0.14731	-0.2827	-0.88425	0.51874	0.26611	-0.045526	0.19333	0.49247	-0.21355	0.27139	-0.57553	-0.3912	-0.25938
-0.50492	0.18146	0.57128	0.39949	0.17164	0.69274	-0.3348	0.68356	-0.37012	-0.14397	-0.29006	0.36817	-0.33211	0.46993	0.18042	0.16328	-0.19804
-0.85394	0.17267	0.23905	0.95351	0.25422	0.13628	-0.26445	0.6065	0.57408	-0.26932	-0.718	0.15666	-0.21771	-0.40713	-0.63494	0.2739	0.49719
-0.61985	-0.017218	0.35485	-0.36101	0.52459	-0.31488	0.12949	0.49714	0.11103	-0.68138	-0.49833	-0.050642	0.036689	0.80179	-0.45441	0.007436	-0.45101
0.41208	0.20267	0.80797	0.72653	0.51901	0.42572	-0.12019	0.32424	0.85242	-0.43015	-0.27805	0.26764	-0.42378	-0.24635	-0.74979	-0.92926	-0.17979
-0.58061	0.020187	0.35243	0.70076	0.40374	0.58512	0.32571	0.28574	0.31962	-0.1027	-0.82338	-0.54103	0.030928	0.22182	-0.82016	0.59028	0.53016
0.053314	0.26062	0.32335	0.012307	0.70681	0.24466	0.13031	-0.059071	0.29767	-0.83001	-0.23174	-0.35018	-0.4005	0.99597	-0.039303	-0.48742	-0.49701
-0.68997	0.17635	0.36229	0.712	0.051077	0.93609	0.30384	-0.19131	-0.042791	-0.51749	0.3283	-0.52637	-0.63321	0.72324	0.25632	0.012136	0.14313
-0.55635	0.053802	0.87145	-0.072101	-0.21113	0.13248	0.69576	-0.15542	-0.030709	-0.75535	0.31352	0.79489	-0.73906	0.69016	0.47508	-0.32889	-0.2379
0.058182	0.15956	0.38947	-0.69347	0.75159	0.55663	0.095111	0.44336	-0.75831	-0.65534	-0.3531	0.034339	-0.030138	0.68392	-0.38347	-0.11224	-0.51508
-0.024836	0.36622	0.33505	-0.36045	0.38162	0.22085	0.69438	0.53107	-0.097755	-0.73346	-0.76788	-0.18482	-0.32008	-0.24684	-0.51455	-0.35308	-0.040021
-0.59177	0.33196	-0.45697	-0.087164	0.85031	-0.082692	0.12245	-0.23329	0.11951	-0.39156	0.092695	0.018633	0.091281	0.62634	-0.4048	0.79635	0.16239
-0.019025	0.16583	0.54585	0.46751	0.67226	0.91653	-0.07758	0.42825	0.050615	-0.63175	-0.18647	0.061675	0.39914	0.41357	-0.94178	0.81697	0.15637
-0.54953	0.16067	-0.092607	0.48839	0.82223	0.40288	0.025901	0.172	0.32579	-0.69454	-0.23077	0.11363	-0.064389	0.72486	-0.2768	0.24293	-0.17978
0.40388	0.37904	0.10613	-0.19416	0.93865	0.20588	0.4963	0.23347	0.26762	-0.15484	-0.1681	-0.11036	0.19039	0.62335	-0.45982	0.78515	0.012362
0.42138	0.29166	0.37246	-0.75368	0.83999	-0.26854	-0.96147	0.44732	0.39765	-0.72388	0.25998	0.20815	-0.15772	0.38304	-0.56717	0.25104	0.31026
-0.55559	0.19005	0.79136	0.43983	0.18244	0.32558	0.3338	0.2646	-0.0098775	-0.9238	-0.49246	0.033905	0.034888	0.54225	-0.68888	-0.39129	-0.59644
-0.7718	0.16162	0.80823	0.65019	-0.2767	0.45425	0.72398	0.58362	0.18946	-0.13185	0.19608	-0.48965	-0.08449	0.26568	-0.38734	0.12197	-0.15381
-0.79498	0.16653	0.46542	0.67844	-0.051363	-0.25763	0.93681	-0.2074	0.94386	-0.46733	0.12333	-0.78834	-0.60901	0.0056994	-0.37232	-0.30731	0.41368
-0.39744	0.10096	0.62146	0.48652	0.36282	-0.11752	0.95715	-0.30187	0.45068	-0.059048	0.3724	-0.96523	-0.033933	0.70028	-0.70145	0.3495	0.24345
-0.50254	0.051653	0.92428	0.84731	-0.047165	0.9807	0.041383	0.50891	0.12748	0.0071911	0.23851	0.62905	0.392	0.63574	-0.98385	0.25042	-0.34937
-0.89354	0.19049	0.0081531	0.13795	0.82328	0.058379	-0.46438	-0.35426	-0.86182	-0.12505	-0.37274	0.10524	0.4154	0.92408	-0.50119	0.59923	-0.56849
-0.86922	0.087304	0.77684	0.27998	-0.39509	0.34593	0.42295	0.46141	0.3394	-0.37783	0.052156	-0.79045	0.085249	0.30898	-0.76851	0.40981	0.14017
-0.84647	0.22793	-0.021614	-0.47779	0.80553	-0.68262	0.21004	0.097584	-0.22799	-0.65879	0.010808	-0.55167	-0.04326	0.94744	-0.27657	0.50635	0.00023667
-0.23917	0.22687	0.53046	-0.0075838	0.45215	0.77221	-0.69526	-0.069775	-0.87165	-0.46768	0.92582	-0.39846	-0.4943	0.92574	0.22518	-0.53813	-0.62449
-0.20087	0.17002	0.89121	0.63337	0.3781	-0.011263	-0.27723	-0.19009	0.18359	-0.38911	-0.3035	-0.74059	-0.20071	0.40708	-0.43911	-0.0033442	-0.037803
-0.80068	0.057369	0.95826	-0.20527	-0.10679	-0.034368	0.01597	0.41445	-0.70391	-0.63829	-0.8961	0.47665	0.065589	0.33148	-0.42191	0.32156	-0.24736
-0.78172	0.13586	-0.12283	0.53792	0.57428	0.12633	0.43483	0.060379	0.45052	-0.097438	-0.017456	-0.90739	-0.22249	0.22138	-0.56067	-0.046287	0.16684
0.098279	0.003488	0.66747	0.1515	0.94226	-0.018225	0.55999	0.51117	-0.064949	-0.55039	-0.032909	-0.078125	-0.19793	-0.10736	-0.68682	-0.31062	-0.092377
-0.67118	0.12633	0.54234	0.65034	0.52214	-0.15073	0.36746	-0.062096	-0.16707	-0.2384	-0.62389	0.36124	-0.44752	0.077924	-0.51905	-0.69026	-0.15416
-0.18911	0.173	0.61323	0.39464	0.44923	0.49356	0.71815	0.83056	0.34614	-0.57636	0.44791	0.023529	-0.28141	0.96566	-0.1664	-0.59393	-0.62584
0.50479	0.071719	0.69298	0.40394	0.91804	-0.20723	0.43406	0.44417	0.98438	-0.019814	-0.5033	0.63079	0.24705	0.20388	-0.82019	0.64076	0.14928
-0.4499	0.16495	0.046471	0.64453	0.8625	0.50969	0.20793	0.18655	0.30088	-0.35055	-0.20932	-0.7606	0.047931	0.36983	-0.68208	0.40471	0.20006
-0.86895	0.126	-0.077521	0.017978	0.64637	0.45454	0.63937	-0.19389	-0.46596	-0.59637	-0.18013	-0.29981	-0.22842	0.71785	-0.42452	0.010696	0.047204
-0.038823	0.14527	0.71018	0.58062	0.59595	-0.13559	0.067646	-0.36728	0.65748	-0.803	0.23859	0.94131	-0.62092	0.46442	-0.37985	-0.1255	0.58422
-0.16216	0.26757	0.56536	0.54042	0.56797	0.98264	0.88989	0.16054	-0.9421	-0.082793	-0.20574	-0.10319	-0.14457	0.024049	-0.48405	-0.28159	-0.33494
-0.0045521	0.29451	0.78103	0.11941	0.65353	0.58077	-0.36467	0.52277	-0.625	-0.96101	0.27743	0.0046457	-0.068455	0.044886	-0.73675	-0.49668	-0.44245
0.23874	0.21953	0.95841	-0.25539	0.29843	0.092932	-0.76173	0.36038	0.28517	-0.47673	0.57805	-0.40038	0.079434	0.53742	-0.49654	0.30015	-0.1975
-0.21581	0.10024	0.71632	0.19321	0.30668	0.23941	-0.27084	0.1984	0.0033413	-0.59163	-0.010015	0.30103	-0.34268	0.40191	-0.068342	0.48468	0.35316
-0.8391	0.14695	0.29664	0.88303	0.36463	0.30303	0.23712	-0.36939	0.44087	-0.72897	-0.4377	0.32029	0.065759	0.97521	-0.61169	0.90525	0.53758
-0.68421	0.021414	0.45754	0.17107	0.5204	0.36817	-0.13704	0.38473	-0.68893	-0.50166	-0.68557	0.44001	-0.025045	0.04617	-0.55312	0.93062	0.68016
0.098551	0.15216	0.93525	0.49688	0.38706	0.35171	0.82553	0.12049	0.67011	-0.87228	-0.088473	-0.095113	0.10331	0.90255	-0.40846	0.57113	-0.0389
-0.64929	0.091043	0.9429	0.8735	0.22517	-0.14875	-0.60543	0.59496	0.25366	-0.29068	-0.17775	0.29138	0.24351	0.53101	-0.42549	0.68862	-0.23341
-0.62031	0.088076	0.71225	0.6744	0.20621	-0.081161	0.01769	0.71869	0.65432	-0.98608	-0.52276	0.60711	0.27294	0.036906	-0.7346	0.7947	0.14355
0.038378	0.060172	0.57353	0.57638	0.83376	-0.014438	0.60905	0.76034	0.5785	-0.4379	0.36047	0.085192	0.00083555	0.0098724	-0.47509	0.91148	0.58469
0.028333	0.24139	0.47291	0.38068	0.40797	0.41833	0.038134	0.71762	0.91494	-0.9649	-0.29201	0.77795	-0.088748	0.25385	-0.91305	-0.23504	-0.0093683
-0.80513	0.05394	0.32828	0.97746	0.84239	0.59903	0.62649	0.4053	-0.48788	-0.89338	0.52539	0.37392	-0.52575	0.43673	-0.15725	-0.99815	-0.60017
-0.98796	-0.020159	0.82464	0.70237	-0.38195	0.87532	-0.50555	0.4693	-0.031499	-0.40732	-0.39421	-0.37913	-0.088032	0.40226	-0.54389	0.21617	0.086417
0.083979	0.064492	0.84158	0.96306	0.82569	-0.27431	-0.27006	0.011755	0.75898	0.00053888	-0.83225	0.017044	-0.07173	0.51358	-0.66307	-0.43516	-0.45269
-0.13121	0.064651	0.89617	0.27781	0.61537	0.40273	0.60111	0.72025	-0.36694	-0.83851	-0.81771	0.96875	0.22249	0.31959	-0.53686	0.6399	-0.11089
0.20675	0.2076	0.94963	-0.068282	0.32812	0.37398	0.26505	0.41677	0.037433	-0.86892	-0.594	-0.95082	-0.28565	0.95287	0.076553	-0.27751	-0.61593
-0.40945	0.23268	0.61555	0.067331	0.0084048	0.7272	0.60787	0.29611	-0.38029	-0.078648	0.3584	-0.13841	0.3453	0.20243	-0.65401	0.71209	-0.098689
-0.47677	0.09259	0.80595	0.33337	0.19727	0.64463	0.83066	0.40091	-0.1221	-0.155	-0.9774	0.17867	0.37953	0.81032	-0.7132	0.97129	0.10204
-0.16341	0.32108	0.59757	-0.11161	0.60619	0.56733	-0.15118	0.079286	-0.68371	-0.26449	-0.080658	-0.36643	0.37956	0.79586	-0.88416	0.035043	-0.67048
-0.31769	0.052054	0.88231	-0.72067	0.39923	-0.18466	0.083518	0.3114	-0.99047	-0.51178	0.44929	-0.41033	-0.41827	-0.079478	-0.33108	-0.29845	0.025296
-0.95115	0.11819	0.77947	0.70761	-0.39461	0.59015	0.47971	0.21853	0.14725	-0.68216	-0.93669	0.17874	-0.087861	-0.056882	-0.82059	0.25503	0.38609
-0.22984	-0.022446	0.60604	0.049323	0.60023	-0.064691	0.88218	0.44133	0.13128	-0.036806	-0.36533	0.64402	-0.030043	0.073422	-0.93046	0.091382	0.22299
0.19188	0.38113	0.74422	-0.086724	0.22985	0.57663	0.07532	0.10029	0.10666	-0.86321	-0.59508	0.72878	-0.082552	0.42419	-0.77303	-0.57645	-0.46123
-0.79041	0.2123	0.25219	0.5501	-0.046498	0.50842	0.51865	0.47772	0.5421	-0.5356	0.33831	-0.3846	-0.11205	0.067199	-0.65425	0.21305	0.21758
0.033282	0.11542	0.46757	0.43922	0.66432	0.1505	0.13084	0.59048	0.73322	0.094223	-0.43813	0.95478	-0.0053834	0.63478	-0.44586	0.67517	0.32941
-0.69867	0.093587	0.1895	-0.083184	0.59868	0.14845	-0.05846	0.23644	-0.57242	-0.65501	0.16958	-0.83062	-0.19438	-0.064654	-0.45845	0.016391	5.219e-05
-0.6689	0.19089	0.2881	0.37391	0.16897	0.39098	-0.60582	0.41528	0.058495	-0.23937	-0.17245	0.37615	0.42308	0.032333	-0.62386	0.99672	-0.076311
-0.13678	0.22986	0.27381	0.21042	0.93458	-0.46664	0.24126	-0.089434	0.94511	-0.55798	-0.5282	0.88124	-0.32177	0.62962	-0.69459	-0.32492	0.16634
-0.63505	0.069372	0.98278	0.50984	0.084941	-0.5746	0.57072	0.40122	0.49598	0.10318	0.042185	0.32125	0.34893	0.69097	-0.51329	0.66658	-0.3276
-0.63973	-0.011666	0.5807	0.91482	0.71947	-0.65805	0.33408	-0.18627	0.56385	-0.41445	-0.36265	-0.34773	-0.5899	-0.27162	-0.89646	-0.77997	0.40593
-0.92255	0.060412	0.31725	0.84701	0.36743	0.51789	-0.064598	0.20362	0.078814	-0.24969	-0.35436	0.81979	0.063968	0.37123	-0.82367	0.14589	0.042335
0.20705	0.073274	0.67696	-0.082761	0.95516	0.30311	0.49735	0.78049	-0.37589	-0.80954	0.88796	-0.041907	-0.2976	0.59479	0.12445	0.11874	-0.23615
-0.32918	0.029172	0.68697	0.71478	0.46409	-0.20008	-0.10727	0.14578	0.89365	-0.3106	-0.025823	-0.29702	-0.25173	0.61002	-0.46826	0.16288	0.26706
-0.17656	0.20595	0.78054	-0.067291	0.84626	-0.38545	0.39015	0.070843	-0.33199	-0.31973	0.084033	0.34842	0.40213	0.50474	-0.9802	0.15678	-0.44981
0.18812	0.40337	0.89859	0.023059	0.52849	0.22829	-0.25459	0.30995	-0.24556	-0.7712	-0.19098	0.68239	-0.12586	0.44993	-0.38005	-0.3506	-0.50024
-0.063935	0.018551	0.76038	-0.16487	0.57967	-0.56438	0.044141	0.30805	0.67866	-0.78718	0.47044	-0.55057	-0.28651	0.83514	-0.12731	0.24701	0.08921
-0.78596	0.13279	0.76293	0.77187	0.22099	0.24604	0.061867	-0.12079	-0.50745	-0.73628	-0.22418	-0.044007	-0.34816	0.58076	0.092738	0.53121	0.25164
-0.64782	0.11391	0.75619	0.90168	0.13408	-0.035196	0.90148	0.15846	0.48351	-0.28272	-0.87214	0.44852	0.060615	0.0056466	-0.788	0.13804	-0.029768
-0.44638	0.21127	0.64956	0.13602	0.20782	0.95899	-0.5339	0.98777	-0.92468	-0.51452	-0.71835	-0.91375	0.0081744	0.11697	-0.30232	0.017517	-0.48053
-0.7289	0.073851	0.53905	0.38424	-0.064266	0.61619	-0.7116	0.25655	0.012821	-0.50669	-0.14995	0.5764	-0.2848	0.71849	0.17121	0.62376	0.14824
-0.28365	0.17084	0.45717	-0.28847	0.30938	0.26889	-0.18971	0.098727	0.23557	-0.77033	-0.12893	-0.28937	-0.078068	0.87617	-0.71649	-0.53666	-0.48607
