# Supplementary material for: Distinct cellular states determine calcium signaling response
Source: Mol Syst Biol. 2016 Dec 15;12(12):894. doi: 10.15252/msb.20167137 (PMC5199124; doi:10.15252/msb.20167137)
Supplement: Supplementary file 6 — Source Data for Figure 3 [file MSB-12-894-s005.zip › parameterDistributionGroup/parameterDistribution218.csv]

-0.18564	0.10149	0.50706	-0.027813	0.18841	0.76801	0.94741	0.58085	-0.57242	-0.89287	0.90538	-0.13436	-0.37701	0.84575	0.36771	0.63747	0.25819
-0.26818	0.087559	0.25248	-0.13887	0.72869	-0.40153	0.43567	0.76319	-0.17672	-0.079963	-0.21753	-0.14073	-0.090871	0.5898	0.46259	0.75556	0.33491
-0.61029	-0.06936	0.64507	-0.90015	-0.44496	0.016305	0.68889	0.72813	-0.70324	-0.23659	0.18794	0.14278	-0.50306	-0.76836	-0.35781	-0.046151	0.92794
-0.56528	0.049372	-0.35394	0.85986	0.77061	-0.005114	-0.4115	0.62516	0.74286	0.36389	-0.43427	0.25612	-0.23284	0.55593	-0.0058328	-0.18509	-0.086294
-0.4984	-0.012581	0.99611	-0.19301	-0.55985	0.47703	0.64831	0.40151	-0.13438	-0.33765	0.65831	0.1621	-0.14522	0.58262	-0.44614	-0.5501	0.092303
-0.13681	0.0831	0.71597	-0.82023	-0.029287	-0.030731	0.31235	0.48292	-0.34983	-0.43759	-0.63568	0.029364	0.45088	0.40436	-0.99652	0.4034	0.42103
-0.96111	0.012202	0.20093	0.5384	0.16027	0.1591	0.1541	0.84494	-0.0045625	-0.8792	-0.7215	0.087286	-0.0077565	0.29554	-0.52337	0.47587	0.41525
0.75737	-0.081867	0.87188	-0.74275	0.88158	0.21606	-0.058477	0.71543	-0.49564	-0.70655	0.40793	0.34484	-0.56347	0.90415	0.62424	0.40298	0.23699
-0.02796	-0.11792	0.67031	0.055482	0.40604	0.23406	-0.21524	0.78914	0.19272	-0.89752	0.74738	0.39354	-0.19653	0.3025	-0.0113	0.84242	0.95434
-0.050623	-0.047946	0.61977	0.21158	0.50935	0.38735	-0.14811	0.7256	0.09469	-0.48318	0.49244	0.4179	-0.4135	0.25699	-0.25316	-0.15282	0.32263
-0.70369	-0.23336	0.21889	0.23902	0.17015	0.69492	0.71273	0.77184	-0.054497	-0.86104	0.75598	-0.25296	-0.52457	0.69454	0.71417	0.60295	0.38345
-0.76115	0.047247	-0.29447	0.65246	0.69238	0.37308	-0.31302	0.41841	-0.12754	0.17119	-0.22193	0.49511	-0.20739	0.88693	-0.32953	-0.034688	-0.10873
0.25351	0.13942	0.25156	0.64034	0.64076	0.31938	0.94828	0.65284	0.25552	-0.54227	0.71695	-0.40549	-0.51421	-0.46691	0.2503	0.33991	0.79119
-0.90069	-0.12845	-0.020565	0.39503	0.33243	-0.34032	0.82898	0.64413	0.66374	-0.087822	-0.42791	0.063522	-0.35585	0.54265	-0.19129	0.39108	0.40996
-0.65595	0.19481	-0.35208	0.93358	0.7286	-0.067754	0.82477	0.43689	0.91148	-0.53953	0.44936	0.96544	0.29825	0.019188	-0.40263	0.69291	0.83564
-0.21219	0.090271	0.26911	0.25083	0.97582	0.46064	-0.21821	0.42441	-0.80721	-0.74167	-0.0088355	-0.86756	-0.083853	0.40965	-0.54335	0.37005	0.58361
-0.65967	0.079332	0.36753	0.67996	0.40489	0.38028	0.54629	0.36455	0.033655	-0.29904	-0.2407	-0.73907	0.2204	0.69	-0.42791	0.5489	0.78486
-0.39157	0.22828	-0.016058	-0.2954	0.4454	0.32447	0.16411	0.056878	-0.65055	-0.56212	0.87992	0.37754	-0.58875	-0.32179	-0.76274	-0.78239	0.50406
-0.72288	-0.090799	0.61967	-0.62836	-0.14732	0.14949	0.99074	0.23263	-0.57737	0.42996	-0.95915	0.73419	-0.18447	0.68162	-0.59277	0.082239	0.91082
-0.092212	0.23183	0.67669	0.66304	0.31296	0.11869	-0.34176	0.31237	0.14158	-0.26624	0.37492	0.57778	-0.060886	0.92542	0.048753	0.59077	0.41452
-0.86038	0.28465	-0.77832	0.35894	0.93706	0.95589	0.35668	0.53418	-0.65234	0.021684	-0.83214	-0.86449	0.30309	0.98279	-0.75765	0.091741	-0.13896
-0.1554	0.054285	0.41428	-0.071279	0.43881	-0.042429	0.80685	0.20249	-0.28867	-0.78681	0.62037	0.062726	-0.71768	0.45422	0.42114	0.41018	0.55333
-0.61877	0.081509	0.093643	0.95991	0.73864	-0.35457	0.61597	0.80376	0.53229	-0.91227	-0.56248	0.78821	-0.67701	0.083363	0.80479	-0.2676	-0.073682
-0.73407	0.12012	0.65267	-0.15094	0.16378	-0.82271	-0.34334	0.81684	-0.45989	-0.48694	0.63375	0.56395	-0.040539	-0.57755	-0.63271	-0.97985	-0.073649
-0.71716	0.16592	-0.0044123	-0.12709	-0.036389	-0.54191	0.39694	0.55797	0.79396	0.32071	-0.38609	0.95347	-0.57109	0.0061757	0.18345	-0.93599	0.00046067
-0.88027	-0.021564	0.07802	-0.29708	0.12821	0.58127	0.5371	0.26428	-0.70143	0.11522	0.31163	-0.012668	-0.18116	0.45979	-0.35895	-0.53732	0.18971
-0.66301	-0.42843	0.66011	-0.10832	0.43122	-0.26115	-0.024103	0.51972	0.0029261	-0.49698	0.32131	0.50128	-0.70018	0.29766	-0.69308	-0.55917	0.65412
0.14495	0.039562	0.76388	0.44731	0.66361	0.14549	0.38261	0.74803	0.12789	-0.24679	0.92574	-0.055567	-0.19293	0.62041	0.26688	-0.13705	-0.081947
-0.57174	-0.023176	0.76411	-0.29441	-0.13054	-0.0016619	-0.81306	0.012257	-0.57583	-0.59908	-0.93643	0.67268	-0.45667	-0.29711	-0.81677	-0.83324	0.5641
-0.8908	-0.27236	0.81904	-0.55194	-0.4843	-0.2521	0.091356	0.83726	-0.17797	-0.48473	0.93026	0.79521	-0.21606	0.65205	0.40686	0.46912	0.27002
0.016951	0.23818	0.64307	0.1519	-0.068504	0.76467	0.22863	0.37526	-0.42808	-0.36417	0.46075	0.49373	-0.36926	0.2991	-0.039489	0.22962	0.62666
-0.96071	-0.046231	0.85627	0.022655	-0.18581	-0.99114	0.10496	0.98331	0.62872	-0.32215	0.63864	0.1901	0.39801	0.37727	-0.75196	-0.00081272	0.13097
0.26078	-0.061966	0.87793	0.16932	0.49768	-0.090671	-0.48431	0.38956	0.46399	-0.88418	-0.38852	0.16206	-0.61154	0.038872	-0.2703	0.17916	0.88116
-0.44118	0.12949	0.67016	-0.89473	-0.030495	-0.45873	0.042459	0.012779	-0.32932	-0.10939	-0.63812	-0.75998	0.46834	0.8901	-0.92695	-0.031412	0.26749
-0.8657	-0.05311	0.15752	0.81297	0.30436	0.40747	0.44457	0.59398	-0.2481	0.63219	-0.47876	0.58939	-0.116	0.16097	0.080011	-0.13701	0.28016
-0.18751	0.089556	0.52063	0.40667	0.098124	0.14779	-0.66776	0.63153	0.72417	-0.020446	0.88498	0.49364	-0.073962	0.75114	-0.39349	0.25979	0.31104
-0.58541	0.04696	0.63631	0.30238	0.32172	-0.79692	-0.35693	0.32722	0.72094	-0.95023	-0.93671	0.17727	0.033969	0.088662	-0.68844	-0.89616	0.183
-0.53073	-0.0010158	0.37942	0.2953	0.23059	0.56413	0.077434	0.22295	-0.4687	-0.46788	0.57881	0.8171	-0.24134	0.067777	-0.27847	-0.26936	0.46908
0.065893	0.19352	0.88371	-0.47109	0.44636	0.61831	0.69552	0.87009	-0.91106	-0.38732	0.024907	0.0024331	0.43417	0.94449	-0.96858	-0.44374	-0.23217
-0.46249	0.08879	0.59499	-0.38442	0.065716	-0.53699	-0.016076	0.21525	0.34479	-0.29795	0.13002	-0.8172	-0.017431	0.76989	-0.14894	-0.22765	0.11748
-0.74792	0.10951	-0.54008	0.11353	0.89186	0.11674	0.85559	0.10328	-0.09078	-0.10881	0.69813	0.15236	0.0014634	0.61803	-0.38306	0.32728	0.70665
-0.88058	-0.17738	0.50202	0.3937	0.20365	-0.46844	-0.054771	0.4039	-0.054546	-0.1317	-0.14684	-0.58975	-0.57627	0.48207	0.33852	0.27773	0.30057
-0.51036	-0.21687	0.10627	0.5216	0.83387	0.17325	0.36483	0.20974	0.069953	0.53012	-0.89687	0.16663	-0.20883	0.4566	-0.46271	-0.44589	0.5098
-0.19934	0.099228	0.028404	0.46376	0.76336	-0.062181	0.65467	0.15938	0.78307	-0.70732	-0.018826	-0.20052	-0.45699	0.17251	-0.504	-0.59133	0.59583
-0.46741	-0.41535	0.50732	-0.73741	0.53489	-0.036371	0.0034181	0.84499	-0.66106	-0.45612	-0.41306	0.50081	0.076767	0.3163	-0.61022	0.42258	0.67947
-0.44398	0.071197	0.75185	0.52376	-0.033669	0.046972	-0.7654	0.5318	0.81661	-0.59949	-0.44985	-0.87031	0.13862	0.46105	-0.77857	-0.53191	-0.024645
-0.66436	0.0071475	0.50002	0.1034	0.079172	-0.37011	0.40694	0.29354	0.08957	0.46526	-0.66218	0.25545	-0.15366	0.41296	-0.13593	-0.27213	0.28062
0.20709	0.32956	0.30174	-0.68495	0.54408	-0.22387	-0.16139	0.074106	-0.31621	-0.11847	0.46452	0.75291	-0.16923	0.075358	-0.61862	-0.29812	0.7529
-0.76492	-0.10511	0.051855	0.24397	0.15266	0.33109	0.32201	0.95459	0.4452	-0.34725	-0.021837	0.22408	-0.022279	0.53784	-0.52971	0.35144	0.30357
-0.28067	0.052354	0.51766	-0.33621	0.52328	-0.81813	-0.40235	0.51637	-0.0091009	0.5025	-0.47204	-0.60792	0.8819	0.64767	-0.71565	0.92836	0.11776
-0.21471	0.19179	0.75587	-0.07742	-0.24719	0.070995	-0.21339	0.43007	0.54458	-0.56172	0.76255	0.40805	-0.45921	0.78407	-0.029102	-0.0076728	0.41674
-0.85707	-0.090034	0.39658	0.9089	0.15908	0.26615	0.07837	0.98287	0.27152	-0.80992	0.67936	-0.24869	-0.22494	0.42751	0.23594	0.11908	-0.014873
-0.87284	0.017767	0.76013	0.28835	-0.4043	-0.41569	-0.032538	0.5686	0.48021	-0.081035	0.41841	0.012392	0.19223	0.1655	-0.95786	-0.082087	0.18365
0.081701	0.085855	0.31215	0.78225	0.8975	-0.0012597	-0.042716	0.57734	0.1919	-0.033285	-0.3041	-0.055434	-0.2756	0.28117	0.32305	0.1668	0.20839
-0.15101	-0.13966	0.8454	-0.20298	0.43571	-0.074599	0.011827	0.35266	-0.54518	0.29265	0.16448	0.44932	-0.12338	0.24659	-0.44848	0.20069	0.76368
-0.77337	-0.089218	0.72297	-0.45884	0.11863	-0.30853	0.36293	0.1284	-0.85736	0.077633	-0.41228	-0.3552	-0.23071	0.82625	-0.18161	0.12443	0.46671
0.12766	-0.028316	0.6897	0.56601	0.90716	-0.35826	0.54615	0.12452	0.42497	0.31533	-0.40906	0.37914	-0.27835	0.63789	-0.7122	-0.71205	0.019723
-0.64294	0.075649	0.93281	0.77782	0.066523	-0.36353	-0.39848	0.44052	0.42088	-0.44024	0.77498	0.80055	0.043586	0.95736	-0.11865	0.097954	0.071682
-0.34046	0.079899	0.28278	-0.21457	0.4505	-0.49829	0.56323	0.98754	0.22395	-0.72155	-0.25492	-0.024092	-0.42426	0.35751	0.82225	0.41751	0.21984
0.23284	-0.092778	0.92477	0.26916	0.36848	0.18863	-0.68642	0.73194	0.037434	0.23319	0.009928	-0.037952	-0.66196	-0.32447	0.67169	0.10019	0.549
0.30575	0.10672	0.48835	-0.0058805	0.60479	0.016299	-0.84199	0.70265	0.35857	0.037976	0.26053	-0.024997	-0.42171	0.39466	-0.023198	-0.3232	0.03799
-0.13512	0.22577	0.27501	-0.37932	0.9656	-0.79125	0.25257	0.23325	-0.60334	-0.39564	-0.62123	-0.97993	-0.29918	0.41653	0.28111	-0.22131	0.21583
-0.10938	-0.022706	0.85577	0.25686	0.88426	-0.64915	-0.58154	0.31659	-0.20392	-0.45238	-0.22625	0.70419	-0.12952	0.74451	0.33129	0.12992	0.20275
-0.91848	-0.080499	-0.038558	0.5505	0.61263	-0.76241	0.37508	0.30996	0.76046	-0.81433	-0.43613	-0.83696	-0.031584	0.51354	-0.80812	0.32185	0.56271
-0.32739	0.027156	0.46853	-0.75431	0.11274	0.27044	0.066435	0.0024876	-0.34278	-0.17405	0.19788	0.27783	-0.84843	0.91382	0.29815	-0.82349	0.084215
-0.38516	0.017884	0.65444	-0.11652	0.30913	-0.5468	0.60946	0.47615	-0.079413	-0.48849	-0.12751	-0.18755	-0.12968	0.049043	-0.48251	-0.066543	0.47147
-0.41321	0.18532	0.69675	0.17306	-0.40415	0.4481	-0.34114	0.56237	-0.083975	0.38264	-0.29896	-0.50934	0.14263	0.50966	-0.34575	0.2599	0.35645
-0.51728	-0.011465	0.65009	0.1781	0.10462	0.054605	0.26645	0.50586	0.041522	0.03042	-0.073778	-0.74727	-0.20771	-0.058043	-0.6173	-0.86339	0.0094289
-0.20716	0.055175	0.4248	0.05432	0.96673	-0.88456	0.76147	0.24331	-0.27183	0.28023	-0.36097	-0.1348	-0.47353	0.029953	-0.24506	-0.61733	0.30042
0.59127	-0.030272	0.89897	-0.38961	0.6409	-0.14016	0.72792	0.86848	0.11635	-0.72395	-0.32116	0.037846	-0.61893	-0.48892	0.095053	-0.80903	0.13439
0.073755	0.15127	0.60213	0.26111	0.60853	-0.49121	0.54828	0.36953	-0.061426	-0.24943	0.37438	0.93074	-0.47711	-0.53178	-0.063539	-0.88676	0.082351
-0.25045	0.074924	0.67951	0.097292	-0.035607	-0.042054	0.13745	0.76392	0.00068823	-0.36567	0.13329	-0.088802	-0.16653	0.49421	0.37616	0.83997	0.37365
-0.92619	-0.18004	0.79459	0.82604	-0.082991	0.32277	-0.11887	0.76039	-0.024829	-0.0053343	0.78397	-0.0032656	0.27809	0.79963	-0.10762	0.66073	0.23331
0.09885	0.0087902	0.66538	0.066137	0.78003	-0.38871	0.80772	0.62032	0.45267	-0.39519	0.15831	-0.47046	-0.077972	0.79392	-0.10573	-0.30553	0.019871
-0.012409	0.10935	0.39236	0.27672	0.75088	0.22876	0.094456	0.076924	-0.3459	-0.5172	-0.29737	-0.81054	-0.21031	0.29867	-0.75799	0.14102	0.76805
0.1884	-0.043615	0.2723	-0.33864	0.83286	0.11007	-0.56628	0.24446	0.16662	-0.31294	-0.68071	0.25624	-0.71876	0.43367	-0.16878	-0.46498	0.55788
-0.88632	0.10529	0.10084	0.33324	0.13856	-0.51127	0.16284	0.85343	0.90424	-0.47985	-0.35854	0.67873	0.080162	0.66754	-0.026205	0.69521	0.39785
0.064988	-0.073421	0.33344	-0.54608	0.59333	-0.21516	-0.62916	0.86501	0.19164	0.20501	-0.29303	0.45427	-0.17988	0.12042	-0.47475	-0.17475	0.32945
-0.81646	-0.082317	-0.2779	0.020238	0.92702	-0.59307	-0.41017	0.5111	-0.25814	0.011224	-0.07206	-0.72515	-0.38248	0.3476	0.41532	-0.1078	0.018479
-0.66361	0.24803	0.72128	0.50888	-0.24049	-0.15659	-0.79894	0.31182	-0.038541	0.015955	0.89947	0.98501	0.16761	0.93585	-0.23883	0.099555	0.0105
0.15184	0.086854	0.89722	-0.32063	0.12638	0.0838	0.92174	0.34593	-0.31585	0.29075	-0.38926	0.41886	-0.025277	0.76701	-0.13548	0.39927	0.37605
-0.78893	0.13177	0.59257	0.7144	-0.19226	0.80571	0.077675	0.44815	-0.88204	-0.33449	-0.85839	-0.97625	-0.094006	-0.40983	-0.27079	-0.48613	0.2288
-0.59705	0.1199	0.53077	0.85042	0.23986	-0.35107	-0.050139	0.43285	0.71843	-0.79634	0.14099	-0.94482	0.39416	0.031307	-0.97326	-0.17078	0.13555
-0.41677	0.2494	0.71086	0.56927	-0.022073	-0.077103	0.68432	0.23518	-0.088349	-0.59513	0.1252	-0.82669	-0.12401	0.84225	0.12215	0.33794	0.20835
-0.93717	-0.35646	0.78784	0.73473	-0.16949	0.31293	-0.55503	0.53691	-0.085342	0.24193	0.10271	0.23128	-0.83015	0.66772	0.94025	0.30305	0.29929
-0.018019	0.12214	0.9047	0.28127	0.26905	-0.52644	-0.39276	0.18021	0.19616	-0.64541	0.32301	0.33827	-0.88442	-0.25176	-0.24624	-0.89264	0.19747
0.69076	-0.11353	0.93728	-0.10622	0.64164	0.45849	-0.3565	0.60668	0.30933	-0.22726	0.13358	0.69161	-0.36235	0.29098	-0.40528	-0.69583	0.30169
-0.068355	-0.28913	0.52457	-0.23744	0.7045	-0.58022	-0.76505	0.61903	0.30185	-0.73479	-0.35191	0.16104	-0.36756	-0.12059	0.28944	0.4366	0.82472
-0.262	0.32199	-0.77043	0.23982	0.94963	0.66749	0.75721	0.2722	-0.15882	-0.49163	-0.24721	0.039667	-0.50332	0.29437	0.54434	0.6074	0.87762
0.42275	0.02078	0.88515	-0.96078	0.48608	-0.5761	-0.06144	0.40796	0.010246	-0.76384	0.78108	0.06927	-0.14428	0.25361	-0.74032	-0.40094	0.31384
-0.64128	-0.13626	0.51288	0.4517	0.0010913	0.92922	0.81765	0.33665	-0.34053	-0.21606	0.50311	-0.88062	-0.25676	-0.34724	-0.56083	-0.20975	0.87358
-0.78045	0.18383	-0.71905	0.62504	0.38343	0.4707	0.28489	0.92804	0.48431	-0.73005	-0.005373	0.41637	-0.9305	-0.6806	0.43068	-0.41488	0.25744
-0.79123	-0.031952	-0.13972	0.19477	0.85136	0.6636	-0.21201	0.55213	-0.89774	0.03055	-0.98866	0.58862	0.096782	0.7362	-0.53434	-0.074481	0.12345
0.070908	0.13802	0.64762	0.80207	0.44999	0.64338	-0.075025	-0.027135	0.31614	-0.15485	0.13405	-0.6654	-0.21629	0.84174	-0.24128	-0.4851	0.27334
0.066789	-0.14102	0.90037	0.074962	0.34731	0.6821	0.35676	0.30883	-0.28701	-0.073648	0.32424	0.78173	-0.48801	-0.048587	-0.42686	-0.61334	0.55194
-0.62304	0.14088	0.82701	0.27785	-0.47063	0.46379	-0.92273	0.31787	-0.54681	-0.44012	-0.79467	0.041239	-0.26368	0.70082	0.62576	0.34001	0.16155
0.031223	0.10707	0.73275	0.20578	0.313	-0.50351	-0.86433	0.84172	0.77665	-0.19846	-0.40228	-0.078709	-0.097662	0.8796	0.47814	0.19395	-0.13565
0.26008	0.17001	0.73424	0.60416	0.84503	0.1936	0.24611	0.85988	-0.39473	-0.72538	-0.094499	-0.65073	0.53786	0.25709	-0.79226	0.47791	0.031668
0.085676	-0.0020689	0.591	-0.86075	0.57704	0.077944	0.73895	0.39866	-0.37942	-0.65652	-0.57564	-0.44516	0.25104	0.82206	-0.46524	0.48374	0.76071
-0.79624	0.040219	0.56473	-0.43996	0.058951	-0.75818	-0.50188	0.66315	-0.39942	0.1324	-0.35905	0.57281	0.30129	-0.06055	-0.84624	0.21412	0.46601
-0.53974	0.28691	-0.095534	-0.96242	0.44523	-0.6127	0.47006	0.25798	-0.51829	-0.12776	-0.14576	-0.39332	0.18817	0.90313	-0.10796	0.42958	0.28733
-0.96323	-0.19292	0.64057	0.007988	0.14974	-0.33587	0.32376	0.51248	-0.17691	-0.75564	0.50472	0.71013	-0.056424	0.33774	-0.23067	-0.031167	0.51992
-0.86388	0.1749	0.07323	-0.5039	-0.12187	0.30452	0.49307	0.33192	-0.57753	-0.38517	0.60376	-0.64887	-0.24997	0.78726	-0.083735	0.14106	0.30358
-0.27505	-0.10465	0.3244	0.6909	0.82681	-0.091465	0.61359	0.34758	0.12391	0.56734	-0.98962	0.020139	-0.48816	0.27925	0.060631	-0.47656	0.22544
0.038516	-0.19683	0.7245	0.29905	0.66597	0.84889	0.79492	0.38587	-0.41414	-0.98389	-0.97639	-0.50801	-0.71442	-0.76305	-0.75549	-0.94794	0.81904
-0.64643	0.13435	0.58433	0.65414	-0.41138	-0.22292	-0.76395	0.83058	0.59457	-0.39495	0.23268	-0.29685	-0.40639	-0.21937	0.39395	-0.070489	0.16116
-0.74865	-0.046964	0.41503	-0.31867	0.16198	-0.40728	-0.09739	0.76128	-0.12978	-0.67288	0.57294	0.39871	-0.30082	-0.093705	-0.15649	-0.45607	0.065589
-0.02335	-0.014726	0.62607	0.45905	0.30934	0.076852	0.16018	0.52893	0.40609	0.19582	-0.4794	-0.41075	-0.43253	-0.028455	-0.052488	-0.083385	0.50758
-0.54416	0.07469	0.63342	0.65568	-0.25484	0.59925	-0.55713	0.59676	0.41806	-0.64536	0.67542	0.34328	0.25798	0.75467	-0.58114	0.62291	0.25648
-0.099284	-0.0972	0.89854	0.82774	0.86775	0.33616	-0.012884	0.31554	-0.69634	-0.59082	0.015279	-0.016095	-0.083946	-0.45824	-0.78349	-0.54717	0.57981
-0.69475	-0.019788	0.25248	-0.7658	0.36592	-0.39353	-0.074632	0.66137	-0.57366	-0.37909	-0.53015	0.77295	-0.18877	-0.020982	-0.48333	-0.23091	0.36715
-0.64321	0.13188	-0.40207	0.57498	0.69109	-0.737	-0.62084	0.68549	0.87535	-0.45015	0.71958	0.12119	-0.39464	0.40672	0.69228	0.60672	0.26154
0.17321	-0.069711	0.55915	-0.24989	0.99698	-0.55327	0.38196	0.43248	0.45036	-0.20799	0.23544	0.066426	-0.45709	0.73183	-0.19905	-0.59307	0.18039
-0.14708	0.11908	0.24588	0.055901	0.33172	0.46037	0.73268	0.33582	0.44148	-0.11558	-0.088011	-0.090545	-0.38783	0.49433	-0.24232	-0.92811	0.22091
