# Supplementary material for: Distinct cellular states determine calcium signaling response
Source: Mol Syst Biol. 2016 Dec 15;12(12):894. doi: 10.15252/msb.20167137 (PMC5199124; doi:10.15252/msb.20167137)
Supplement: Supplementary file 6 — Source Data for Figure 3 [file MSB-12-894-s005.zip › parameterDistributionGroup/parameterDistribution219.csv]

-0.84385	0.048765	0.20673	0.25641	0.40119	0.14364	0.38845	0.79872	-0.38377	-0.49216	-0.86387	-0.38054	0.096225	-0.31025	-0.54891	0.50475	0.37368
0.077978	0.12864	0.78195	-0.17381	0.49156	-0.87141	-0.068224	0.29473	0.52696	-0.25035	0.65191	0.010878	0.26508	-0.07258	-0.6072	0.71278	0.097553
-0.66727	0.079649	0.56012	0.91345	0.38663	-0.51796	0.124	0.98141	0.39873	-0.38209	-0.65683	-0.73855	-0.31829	-0.15087	0.029253	-0.050861	-0.13213
-0.47808	-0.13671	0.63423	0.97665	0.50109	0.10973	-0.32029	0.44251	0.76496	-0.45821	0.09684	0.73733	0.01641	0.71642	-0.22913	0.75439	0.45133
0.072822	0.0063485	0.31525	0.10471	0.46471	0.44263	-0.12091	0.56559	0.69098	-0.19653	0.55351	0.26237	-0.28105	0.39164	-0.91951	-0.024396	0.60003
-0.65142	-0.14439	-0.089953	-0.71373	0.83714	0.062408	-0.42939	0.28169	-0.68339	-0.48743	0.20434	-0.83294	-0.35084	0.51967	-0.2553	-0.23075	0.031002
-0.20405	0.2138	0.58394	-0.2411	0.12913	0.6649	-0.70359	0.70568	-0.70563	-0.62219	0.63449	0.33809	-0.35897	-0.20524	-0.18873	-0.56853	-0.17138
-0.00021656	0.2499	0.79273	-0.71813	0.10259	0.077939	-0.55747	0.11755	-0.52244	-0.94608	-0.712	-0.057877	-0.78552	0.27389	0.79843	0.066244	0.17811
-0.68628	0.092199	0.0047808	-0.34157	0.61727	-0.99419	-0.61493	0.37402	0.51155	-0.58582	0.44845	0.90927	-0.09308	0.065389	-0.60252	-0.13128	-0.15066
-0.16471	-0.12567	0.9463	-0.74709	0.064187	0.25356	0.019483	0.27305	-0.59572	-0.57028	0.90382	0.30978	-0.044763	0.15199	-0.80064	0.80131	0.95879
-0.38751	-0.037216	0.3087	0.17353	0.73171	-0.5226	-0.090225	0.24052	0.7387	-0.99017	-0.38363	0.50446	0.097347	0.019158	-0.89913	-0.25244	-0.058275
-0.75125	0.023184	-0.20984	-0.3816	0.71142	-0.096418	-0.74068	0.0236	0.055812	-0.37117	-0.31583	-0.30777	-0.01373	0.70181	-0.34891	0.68335	0.40662
-0.98644	-0.11706	-0.43974	0.026315	0.46991	0.12464	0.19357	0.42873	0.97245	-0.70106	-0.098934	0.33412	-0.68643	0.7279	-0.04872	0.016105	0.73974
0.021853	0.10257	0.88128	-0.48352	0.62433	-0.33707	0.11569	0.85559	-0.82253	-0.70534	-0.092476	0.32112	-0.80751	-0.42511	0.82176	-0.092478	0.10759
-0.3938	-0.12111	0.72768	0.58009	0.45836	-0.27385	-0.38093	0.89371	0.61229	-0.30411	0.99893	-0.26302	-0.20352	0.52648	0.046215	0.80108	0.49694
-0.95091	0.1377	-0.21862	0.18185	0.54629	0.41064	-0.29622	0.8548	0.13951	-0.60403	0.77604	0.067388	-0.32311	0.49961	-0.31889	-0.33045	-0.10624
-0.20798	0.091568	0.70557	-0.72595	0.17719	-0.0061645	0.5534	0.49866	0.085216	-0.47044	0.74279	-0.40828	0.092769	0.50739	-0.62702	0.15938	0.29467
-0.33342	0.065524	0.60408	0.33524	0.44736	0.75414	-0.267	0.53979	-0.48819	-0.7479	0.58668	0.44129	0.070538	0.65361	-0.011627	0.51688	-0.081596
-0.68826	-0.065419	0.2045	-0.31973	0.41505	0.055002	-0.49654	0.86395	-0.19564	-0.47871	0.35732	0.16369	-0.72742	0.42339	0.19995	-0.66552	-0.31185
-0.37176	-0.10827	0.50202	-0.44281	0.70115	0.20173	-0.10137	0.13982	-0.55257	-0.8726	0.64457	-0.10458	-0.54246	-0.10809	-0.92749	-0.91695	0.29682
-0.46173	0.029743	-0.0018666	-0.051335	0.65449	0.13629	0.46346	0.40418	0.44484	-0.71303	0.11975	0.76931	-0.32708	0.26012	-0.33634	-0.16655	0.34489
-0.66886	0.12645	0.087972	0.92836	0.64921	0.10069	0.095598	-0.37569	0.61849	-0.45024	-0.14345	0.63172	-0.60706	0.28676	-0.28167	-0.91885	0.24604
0.35299	0.14529	0.30251	-0.3506	0.88433	0.076729	-0.11856	0.41243	0.40548	-0.38044	-0.83039	0.66869	0.1175	0.82049	-0.16523	0.54626	0.064092
-0.89527	0.071117	-0.10214	-0.70974	-0.035117	-0.24484	-0.23228	0.57425	0.23496	-0.070955	0.26278	0.77267	-0.23682	0.45625	-0.084857	0.034501	0.12946
0.074411	-0.085366	0.97755	0.33192	0.29204	0.19206	-0.30417	0.56471	0.56604	-0.96509	0.48716	0.042423	0.11393	0.020871	-0.78079	0.48644	0.50558
-0.24107	0.029003	0.93636	-0.23608	0.11693	-0.51856	0.44561	-0.31257	0.25426	-0.56447	-0.23936	0.96994	-0.46344	0.36976	-0.38811	-0.22871	0.39349
-0.13248	0.031323	0.8496	0.39127	0.64161	0.18659	-0.50937	0.59176	-0.034793	-0.5605	0.29083	0.54045	-0.17219	0.47583	-0.58278	-0.18199	-0.031202
-0.15569	0.1762	0.48067	0.068151	0.57427	0.18667	-0.025426	0.90652	-0.48672	-0.49734	0.89703	0.1879	0.20733	-0.88747	-0.95599	-0.27447	-0.10102
-0.51872	0.069867	0.52168	-0.0019914	0.19937	0.87905	-0.64166	0.98072	-0.72026	-0.57406	0.665	-0.57829	0.027227	-0.11928	-0.87454	0.17573	0.19717
-0.5701	0.11792	0.50904	0.43659	0.61508	-0.25529	-0.86291	0.031308	0.078876	-0.70981	0.57274	0.41189	0.076872	-0.15814	-0.91124	-0.52979	-0.23467
-0.69882	-0.17082	0.57401	0.084275	0.62082	0.20083	0.059011	0.78812	-0.98032	-0.27708	0.34155	0.88834	0.37789	0.79408	0.06018	0.90978	-0.36467
-0.51021	0.021421	0.56473	0.95959	0.66099	-0.48954	0.72318	0.44271	0.54031	-0.21164	0.12881	-0.1459	-0.17904	0.60395	0.21021	-0.040665	-0.48644
-0.96049	-0.013524	0.40404	0.20591	0.22306	0.30582	-0.401	0.64863	-0.47248	-0.56416	0.51578	-0.080689	-0.20233	0.70959	0.41229	0.96966	0.39398
-0.57971	-0.0093554	0.61896	-0.17347	-0.17409	0.94195	-0.93266	0.64493	-0.79951	-0.33312	0.3532	-0.41204	-0.12802	0.15735	-0.51661	-0.43294	-0.31246
-0.70977	-0.043032	-0.18291	0.35038	0.73256	0.13669	0.73579	0.66424	0.42793	-0.37426	-0.23719	-0.92389	-0.32542	-0.092204	-0.31288	-0.21981	0.19122
-0.4264	-0.0029275	0.41039	0.29315	0.32351	0.40567	0.0046355	0.99651	-0.086983	-0.063286	0.16194	-0.4008	0.064886	-0.21962	-0.74723	0.57919	0.49159
-0.5324	-0.022827	0.99293	0.14274	-0.28935	0.49737	-0.24313	0.22673	-0.69079	-0.56308	0.049552	0.64291	-0.57859	-0.21122	0.14717	-0.34195	0.015308
-0.77913	0.013286	0.10265	-0.15251	0.69919	0.13882	-0.0023888	0.12342	-0.90372	-0.3033	-0.70755	0.78552	-0.46344	0.20309	0.21488	-0.091663	0.26201
-0.90519	-0.34104	0.041307	-0.3875	0.32236	0.71339	-0.014834	0.6321	-0.51228	-0.59629	-0.18988	-0.76839	-0.28952	0.77183	0.03534	0.29071	0.25603
-0.42899	0.13837	0.55142	-0.19984	-0.22924	0.59025	-0.37152	-0.094434	-0.33309	-0.58504	0.56575	-0.054429	-0.51835	0.57407	0.19108	0.28196	0.42472
-0.87245	0.1622	0.23739	-0.14047	-0.098633	-0.27622	0.2145	0.24059	0.58543	-0.22133	0.21917	0.18756	0.36064	0.34602	-0.79736	0.064283	-0.14993
-0.9872	0.20862	-0.33565	0.78094	0.62349	0.097647	-0.16968	0.2366	0.29762	-0.29573	-0.090165	-0.73506	-0.038425	0.45982	-0.13304	0.37283	-0.19418
-0.11153	0.00055944	0.1899	0.60592	0.45688	0.70678	0.36812	0.32934	0.44527	-0.0044142	-0.19206	-0.0094979	-0.20577	-0.079118	-0.95384	0.18015	0.70733
-0.013626	0.019001	0.67932	0.38457	0.50593	0.32564	-0.2926	0.49522	-0.32969	-0.15392	-0.069985	0.37958	-0.3489	-0.36841	-0.092706	0.48175	0.80395
-0.94889	0.073239	-0.27179	-0.49333	0.52897	-0.24555	-0.968	0.47757	0.24988	-0.59364	-0.10327	0.19692	-0.22831	0.78971	-0.36965	-0.85591	-0.56159
0.31026	0.19086	0.86864	0.84967	0.57169	0.36645	0.60551	0.3682	0.28406	-0.71916	0.4604	-0.57382	-0.52925	0.071122	0.54762	0.69977	0.57078
0.31424	0.13906	0.77869	0.62906	0.42021	0.62432	-0.13689	0.77035	0.33412	-0.37224	0.437	-0.29681	-0.48453	-0.57508	-0.18743	-0.52719	0.13679
-0.36029	0.20995	0.65295	-0.44714	0.84409	-0.45406	-0.033046	-0.046993	-0.69471	-0.87586	0.14779	-0.31787	0.45336	0.85621	-0.8018	0.063891	-0.31015
-0.21874	0.09641	0.64954	-0.37146	0.52711	-0.069985	0.65092	0.91175	-0.35546	-0.49713	0.35945	0.50617	0.18915	0.6162	-0.59654	-0.032385	-0.39007
-0.18925	0.088527	0.48658	0.039324	0.29527	-0.48926	0.90224	0.51009	0.56646	-0.031876	0.24134	-0.25958	-0.32128	-0.11857	-0.2919	0.22555	0.47542
-0.51075	-0.16569	0.97625	-0.20106	0.21304	0.15651	-0.5706	0.52302	-0.93017	-0.59618	-0.041542	0.21739	-0.36745	0.57108	0.20885	0.34387	0.12915
-0.38533	0.21592	0.64078	0.057243	-0.56869	0.22219	-0.36045	0.35326	0.51537	-0.34785	0.48555	0.33189	-0.6244	0.39187	0.16912	-0.30679	-0.0078543
-0.23864	0.21328	-0.1619	-0.44415	0.85289	-0.74364	-0.14497	0.06184	0.61543	-0.2573	-0.49044	0.091342	0.10904	0.21518	-0.63632	0.32183	0.44433
-0.4478	0.0084868	0.21351	-0.60748	0.22087	0.16879	-0.67425	0.30889	0.21306	-0.93976	-0.2806	-0.11119	-0.39379	0.97433	-0.047173	-0.36507	-0.23232
-0.95545	0.35906	0.57301	0.064106	-0.77093	0.22165	-0.32465	0.17782	-0.57343	-0.81415	0.56621	0.6142	-0.31734	-0.26575	-0.35653	0.31208	0.50363
-0.51937	-0.055499	0.21721	-0.74765	0.05257	0.70143	-0.77715	0.83203	-0.38206	-0.94075	-0.44216	-0.039516	-0.35649	0.8075	0.035948	0.52632	0.68651
-0.45882	-0.11765	0.7079	0.27148	0.38094	0.26506	0.58847	0.36866	0.043469	-0.15613	-0.34974	-0.13458	-0.092763	0.8559	-0.5626	0.70737	0.59291
-0.82401	0.1438	0.18888	-0.53672	-0.12124	-0.31865	0.56248	0.19355	0.0053601	-0.91948	-0.39095	-0.58655	-0.42516	-0.071787	0.04741	-0.036135	0.28417
-0.2347	-0.1415	0.27386	0.81739	0.8282	0.064106	-0.64891	0.39721	0.97025	-0.88834	-0.26069	0.29807	-0.066763	0.52568	-0.39696	0.80308	0.65945
-0.45305	0.14325	0.29997	0.32966	0.44307	-0.034106	0.58992	-0.24359	-0.04812	-0.10217	-0.0043411	0.02115	-0.2523	0.2686	-0.75257	-0.72947	-0.083726
-0.034896	0.1654	0.77907	-0.054855	0.38697	-0.79386	0.059277	-0.0026983	0.65975	-0.30814	-0.00070748	0.085676	-0.18994	0.38954	-0.17708	0.57542	0.53218
-0.64054	-0.22464	0.23014	-0.86402	0.46467	-0.23187	-0.53669	0.60972	-0.73837	-0.61795	0.13749	0.39169	-0.47342	-0.018256	0.33535	0.72269	0.79337
-0.3665	-0.0049843	0.8771	0.70309	0.13075	-0.44455	0.33699	0.6038	0.92284	-0.085401	0.84092	0.1257	-0.068131	-0.35185	-0.74849	0.21327	0.54145
-0.075421	0.11664	0.74053	0.28215	0.43833	0.68709	-0.26437	-0.40748	-0.81336	-0.0011073	0.36822	0.20042	0.32573	0.87111	-0.75564	0.42701	-0.28191
-0.80016	0.12452	-0.12835	0.89016	0.10488	0.63641	0.80808	0.04542	0.65545	-0.66982	-0.33802	0.72006	-0.31587	-0.14617	-0.63006	-0.064127	0.56106
-0.65749	0.018888	0.78581	0.61873	-0.35264	0.30661	0.30711	0.38229	0.47739	-0.044693	-0.090341	-0.8961	0.37073	0.28619	-0.77084	0.36822	-0.25235
-0.37447	0.22175	0.96969	0.74659	-0.0060806	0.40403	0.95576	0.37337	-0.22974	-0.69133	0.37798	0.71048	-0.052762	-0.74913	-0.74485	-0.12917	0.13306
-0.74899	-0.021064	0.87267	-0.46722	-0.10227	-0.015799	0.72023	0.74676	-0.65029	-0.61425	-0.63412	0.68821	-0.090532	-0.10366	-0.82729	-0.64092	-0.1313
-0.76971	0.057376	0.77463	-0.36859	-0.068094	-0.29416	0.67103	-0.23739	-0.58873	-0.58057	0.83316	-0.0503	-0.047701	0.75421	-0.57209	-0.31073	-0.44183
0.38859	-0.089536	0.82742	0.10544	0.66823	-0.48883	0.3896	0.19705	0.96443	-0.24127	0.0018923	0.46192	-0.59582	0.096461	-0.114	-0.21878	0.49574
-0.74297	0.16277	0.56963	0.58348	0.14578	0.8123	0.72249	-0.18382	-0.82125	-0.68537	0.1477	-0.76393	-0.37715	0.13209	-0.34103	-0.90363	-0.24617
-0.93588	-0.02409	0.36303	0.84544	0.29476	0.091602	0.042707	0.61898	-0.21344	-0.30036	-0.98253	0.053384	-0.536	-0.28882	0.19068	-0.12405	0.046273
-0.32803	-0.13386	0.42378	-0.41558	0.78215	-0.393	0.34935	0.20493	-0.16036	-0.94892	-0.062191	-0.45758	-0.27152	-0.11892	-0.71763	-0.34476	0.32909
0.40734	-0.052333	0.9066	-0.072694	0.72718	-0.53926	-0.089367	0.33953	0.61147	0.013054	0.82486	0.48086	-0.045128	0.45078	-0.50827	0.72769	0.56871
-0.9775	0.1477	0.8912	0.89876	-0.57501	0.6249	0.26647	0.80641	-0.42188	-0.84533	-0.38803	-0.031552	-0.40645	-0.54913	0.1559	-0.49048	-0.26366
0.94788	0.19774	0.97626	0.19452	0.69913	0.41572	0.5026	0.020178	-0.011329	-0.16415	0.38931	0.16965	-0.9436	-0.083893	0.14168	-0.9286	-0.095566
-0.55394	0.035582	0.59519	0.26137	0.47852	-0.097232	-0.093093	0.12926	-0.82798	-0.29832	-0.94364	-0.26868	-0.17655	-0.20857	-0.68889	-0.32408	-0.15325
0.22701	-0.076856	0.82503	-0.10739	0.45292	-0.49917	-0.39944	0.63359	0.81087	-0.64279	-0.3064	0.069862	-0.58904	0.40888	0.79208	-0.10147	-0.10504
-0.68325	0.18162	0.27114	0.050283	0.25272	0.74591	-0.17148	-0.011425	-0.71737	-0.68401	0.83205	0.3949	0.27396	0.11907	-0.75166	0.59678	0.47276
-0.41448	0.18064	0.60862	0.4916	0.35518	-0.26656	0.33727	-0.18027	0.67174	-0.43248	0.26287	0.56993	-0.18699	0.80361	-0.18358	0.21866	0.2016
0.086115	-0.024681	0.85124	0.087452	0.28335	-0.32889	-0.54373	0.38701	0.70404	-0.32157	-0.12615	-0.16466	-0.46512	0.4659	0.53578	-0.10064	-0.14039
-0.89362	-0.0042779	0.20769	0.35163	0.73967	-0.31105	-0.25231	-0.4035	0.13516	-0.67651	-0.93234	0.55254	-0.3489	0.69459	-0.93132	-0.15545	0.91251
-0.35311	-0.20625	0.78153	-0.61772	0.35188	0.15596	0.50094	-0.13257	-0.50373	-0.59444	-0.27776	0.64969	-0.64333	0.2024	-0.8851	-0.85384	0.63787
-0.1926	0.017924	0.64388	0.63383	0.34345	0.45172	-0.24702	-0.10267	0.51304	-0.48016	-0.037411	-0.32731	-0.012828	0.97793	-0.48459	0.81301	0.65959
-0.53218	0.34959	0.10417	0.20113	0.036031	0.78462	0.14023	-0.16999	0.45074	-0.81575	-0.17451	0.11973	-0.76569	0.23566	-0.5006	-0.81692	0.73085
-0.36294	0.061686	0.81662	-0.23303	-0.12403	-0.57126	0.22269	0.082423	0.94096	-0.21494	-0.65313	0.5984	-0.35669	0.48482	-0.64996	-0.26052	0.55554
-0.80711	-0.09932	0.89868	0.97335	0.007632	-0.0031492	0.86785	0.64047	0.68772	0.51642	0.31532	0.59013	0.1181	0.98225	-0.71591	-0.26144	-0.22758
-0.3405	0.20373	0.67107	0.022159	0.73571	-0.53418	-0.024272	-0.15882	-0.74156	-0.51523	0.194	0.65191	-0.19592	0.032231	-0.66325	-0.49908	0.1429
-0.92276	0.076031	0.44474	0.68365	0.37407	-0.24412	-0.94785	0.48257	0.48761	0.01177	-0.88702	-0.26223	0.49504	0.58588	-0.90198	0.45772	-6.4815e-05
0.78555	0.094491	0.55002	-0.11165	0.84995	0.30587	-0.45891	0.43332	0.25901	0.019561	0.58371	0.5646	-0.021812	0.40528	-0.71469	0.81486	0.73587
-0.50984	0.24002	0.85465	0.90269	0.3303	-0.17416	-0.24104	0.44418	-0.079008	-0.15315	-0.10989	0.53946	0.012556	-0.63913	-0.96416	0.08329	0.56507
-0.66007	-0.06986	0.68141	-0.16799	-0.00066879	0.37101	0.65688	0.2288	-0.28918	-0.43719	0.44756	0.77351	-0.24021	0.46827	-0.54606	-0.36043	-0.034522
-0.45502	0.15476	0.71155	-0.49952	-0.11377	0.55564	-0.17779	0.11526	-0.71964	-0.64084	0.554	0.3368	-0.36943	-0.014649	-0.38722	-0.15159	0.4972
0.013801	0.062088	0.83168	0.26125	0.79849	0.31451	-0.77038	0.25611	-0.3233	-0.8821	0.219	0.039326	-0.11172	0.61466	-0.17761	0.26293	0.30234
-0.02495	-0.1196	0.6418	0.23357	0.57624	0.28248	-0.44037	0.67058	0.2038	-0.54267	0.14704	0.62288	-0.30063	0.2338	-0.31978	-0.12444	0.063252
-0.59945	0.021677	0.66452	0.12268	0.48339	-0.19031	-0.73363	0.80994	-0.70124	-0.47069	-0.30561	-0.020552	0.13401	-0.043467	-0.5502	0.28493	-0.16389
0.042578	0.30103	0.77952	0.42215	0.28664	0.91505	0.40968	-0.26217	-0.74486	-0.57902	0.012503	-0.43516	0.32838	-0.12887	-0.90733	0.0896	-0.14664
-0.74398	-0.0014164	0.28818	0.38489	0.17653	-0.30249	-0.57469	0.42626	0.67265	-0.52102	0.91609	0.079359	-0.22558	-0.051452	-0.27204	-0.012494	0.094166
-0.51834	0.012183	0.51051	0.062268	0.2466	-0.084089	-0.28423	0.87112	0.57307	-0.42789	0.60481	0.13689	0.37562	0.80582	-0.14111	0.63659	-0.37169
-0.86946	-0.054208	0.5307	-0.0981	0.24031	-0.60011	0.69403	0.21024	-0.1523	0.13089	-0.08933	-0.16016	0.44253	0.98139	-0.29727	0.53205	-0.58113
-0.92377	-0.048971	0.86618	-0.2599	-0.22575	-0.4353	0.31246	0.68999	0.15833	-0.67316	-0.63958	-0.83941	-0.15055	0.4148	-0.61563	0.050907	0.25679
-0.50165	-0.12548	0.59101	-0.30648	0.43206	-0.1063	0.33282	0.51758	-0.79245	-0.21086	0.20768	0.33024	-0.66167	-0.025546	0.25227	-0.86957	-0.37551
-0.76188	-0.02648	0.20873	-0.48016	0.29836	0.0051986	0.65056	0.09056	-0.46178	-0.076744	0.24966	0.050054	-0.2276	0.97271	0.28356	-0.1878	-0.45102
-0.75315	-0.16155	0.57736	0.63523	0.16434	0.48599	-0.1661	0.32035	-0.11009	-0.39467	-0.32573	-0.71682	-0.5614	0.25272	0.27862	-0.48945	-0.22385
-0.31817	-0.069527	0.81214	-0.65215	0.33261	-0.64136	0.77685	-0.18719	-0.41524	0.25508	-0.77653	-0.21925	-0.098338	0.78505	-0.78769	-0.26346	-0.10917
-0.68675	0.19716	0.7225	0.74773	0.43605	-0.17803	0.1486	0.051529	-0.8983	-0.4525	0.49826	-0.30999	-0.41115	0.6431	0.65477	0.033107	-0.32505
-0.9726	0.092846	0.11227	0.43999	0.33671	0.0085324	-0.16922	-0.094917	0.23912	-0.6795	-0.47176	-0.75173	-0.16454	0.74825	0.24109	0.78867	0.59132
-0.22665	0.074364	0.14999	-0.95858	0.96763	-0.5588	-0.27048	0.73715	-0.6208	-0.67393	0.56708	0.39713	-0.022624	0.11799	-0.27895	-0.40015	-0.42769
-0.55017	0.21377	0.085289	-0.0019753	0.38699	0.16674	-0.73159	0.21278	-0.19221	-0.57867	-0.3052	-0.50207	-0.097102	0.33615	-0.4354	-0.48432	-0.50439
-0.31249	-0.026221	0.67234	0.95347	0.65293	-0.1586	-0.32628	-0.042076	0.51948	-0.50923	0.1888	-0.43382	0.5954	0.33369	-0.87881	0.69532	-0.28638
-0.15013	0.24925	0.76113	0.82084	0.54638	0.67984	-0.46902	0.79148	-0.70386	-0.22205	-0.17056	0.087444	0.54203	0.66864	-0.048412	0.75133	-0.68706
-0.34527	0.1646	0.6403	0.62361	0.37776	-0.010838	0.81587	0.80934	-0.32926	-0.067856	0.1606	-0.45232	-0.50126	0.22954	0.86629	0.19987	-0.091193
-0.46623	-0.3038	0.49853	-0.19387	0.61959	-0.34512	0.37768	-0.21829	0.29016	-0.48223	-0.27507	0.22009	-0.721	0.70376	-0.5253	-0.85533	0.33049
-0.42414	-0.011134	0.97601	0.33827	-0.025211	0.63418	-0.43093	0.64228	-0.20039	-0.79374	-0.50853	-0.88919	0.72718	0.062059	-0.98418	0.46311	-0.54425
-0.81298	-0.048509	0.62122	-0.17963	0.18626	-0.6188	-0.55301	0.46979	0.3563	-0.343	-0.026841	0.34619	0.42682	0.57721	-0.98828	0.90377	0.53625
-0.58351	-0.032033	0.80927	-0.55821	0.44895	-0.58041	0.12229	0.083533	-0.93788	0.072481	0.24888	-0.021265	0.20904	0.87848	-0.30607	0.21853	-0.44201
-0.54876	0.081587	0.6254	-0.31608	0.48093	-0.73861	-0.13278	0.10772	0.11623	-0.56655	-0.28687	0.23942	0.022843	0.87756	-0.34881	0.85087	0.55154
-0.61666	-0.083119	0.35673	0.42101	0.93523	-0.35169	-0.1671	0.42682	-0.11026	-0.78085	-0.084852	0.84581	-0.20603	0.88995	0.47906	0.30343	-0.15289
-0.20684	-0.098601	0.81213	0.97763	0.26997	0.18767	-0.52674	0.92806	0.93254	-0.19983	0.71431	0.85693	-0.19495	0.88814	0.50736	0.57687	-0.0080078
-0.12828	0.19178	0.33715	0.6981	0.64602	0.56718	-0.054132	0.33609	0.072433	-0.30553	-0.18921	-0.80298	-0.057491	0.22894	-0.054298	-0.19893	-0.33033
-0.7662	0.062479	0.66082	-0.24304	0.021888	-0.48843	0.92824	0.57365	-0.14292	0.20167	-0.25991	0.24604	-0.12811	0.34364	-0.34307	0.65772	0.64196
-0.98707	0.069379	0.54931	0.25195	0.18169	-0.88312	0.75934	0.84077	0.077365	-0.35914	-0.93014	0.35132	-0.35168	0.16546	-0.053544	-0.15121	-0.18566
-0.5934	-0.06012	0.89668	0.050953	-0.020877	-0.14069	0.42558	0.50563	0.18606	-0.26553	0.15062	0.20082	-0.14181	0.56005	-0.15669	-0.16918	-0.039593
0.03142	0.25205	0.71932	0.25562	0.48518	-0.41256	-0.3221	-0.16762	0.43109	-0.87088	-0.095726	0.77849	-0.11385	-0.058038	-0.57005	0.24638	0.72892
-0.5381	0.26429	0.56576	0.82436	0.2682	-0.36552	-0.30612	-0.24289	0.62083	-0.55285	0.4745	-0.56639	-0.49462	0.077059	-0.30853	-0.89471	-0.23953
-0.048489	-0.0077993	0.82709	-0.68504	0.6797	-0.79215	0.80826	0.39583	-0.73879	-0.84449	0.31504	0.86909	-0.6067	-0.78654	-0.13682	-0.0037599	0.76574
-0.65411	0.14032	0.58967	0.31067	-0.27774	-0.32896	0.40564	-0.25252	0.5665	-0.17462	-0.86224	0.2394	-0.46118	0.76881	0.2813	-0.082847	-0.01604
-0.6667	-0.12867	0.50991	0.74085	0.75308	-0.48932	0.16514	0.49669	0.20226	-0.52893	-0.40125	0.03958	-0.15068	0.2925	0.16717	0.50687	0.34204
