# Supplementary material for: Distinct cellular states determine calcium signaling response
Source: Mol Syst Biol. 2016 Dec 15;12(12):894. doi: 10.15252/msb.20167137 (PMC5199124; doi:10.15252/msb.20167137)
Supplement: Supplementary file 6 — Source Data for Figure 3 [file MSB-12-894-s005.zip › parameterDistributionGroup/parameterDistribution22.csv]

-0.32439	-0.022405	0.50618	0.76234	0.8075	0.41788	0.76491	-0.10603	0.10088	-0.43511	0.12444	-0.92249	-0.16981	0.53165	-0.34505	-0.089149	-0.2093
-0.26035	-0.089802	0.61003	0.094728	0.70235	-0.54007	-0.32982	0.38202	0.60589	-0.4673	0.51177	0.2385	-0.045225	0.61681	-0.061451	0.70764	0.048848
-0.64386	0.1243	0.22705	0.22144	0.65641	-0.60291	-0.026316	0.13536	0.42475	-0.75293	0.24934	-0.37858	-0.53066	0.96811	0.71561	-0.15676	-0.61429
-0.82949	-0.10336	0.65708	-0.56762	0.028431	-0.33545	0.5524	0.78753	-0.5606	-0.052236	0.13506	-0.51319	0.068247	0.50432	-0.036199	0.59203	-0.28923
-0.32308	0.083289	0.42273	-0.58033	0.59035	-0.15924	0.54295	0.44385	-0.51581	-0.47586	0.15279	-0.47808	-0.34306	-0.20466	-0.27705	-0.51062	-0.30789
0.30779	0.19378	0.68688	0.26249	0.90605	0.69837	0.49934	-0.14862	-0.28598	-0.314	-0.13855	0.43242	-0.12281	0.6373	-0.29199	-0.32087	-0.5831
-0.8776	-0.052316	0.69355	-0.413	-0.29154	0.23028	0.90966	0.26836	-0.49014	-0.38038	-0.2721	0.34378	-0.32493	0.60177	-0.13412	-0.95922	-0.9708
-0.42281	-0.14672	0.97298	0.77347	0.37697	-9.3125e-05	0.73249	0.5987	-0.11417	-0.43867	-0.67044	-0.337	-0.15005	-0.37809	-0.23282	0.19454	-0.13286
-0.48195	0.18425	0.35284	0.59405	0.66861	0.64372	0.27166	0.26346	0.14951	-0.28155	-0.54192	-0.53912	0.17536	0.94021	-0.35529	-0.11647	-0.78341
-0.70942	-0.030872	0.94989	-0.39493	-0.11102	0.23702	0.34015	-0.57127	-0.68048	-0.47272	0.50777	0.54406	0.030847	0.8434	-0.54447	0.55908	0.31733
-0.70231	-0.056164	0.60575	-0.30494	0.09001	-0.13859	0.35878	0.34847	-0.52941	0.26205	0.040069	-0.30767	-0.16739	0.3453	-0.24668	-0.0015272	-0.20842
-0.66474	0.25372	0.20577	0.60097	0.35723	-0.15714	0.062482	0.11334	-0.011174	-0.50967	-0.68133	-0.49867	-0.83746	-0.18507	0.56866	-0.76173	-0.53602
-0.21258	0.1841	0.37978	0.49295	0.16955	0.90649	-0.13681	0.7482	0.65255	-0.15625	-0.87514	-0.88415	0.70696	0.25429	-0.99012	0.75176	-0.28643
-0.72661	0.053803	0.21142	-0.056738	0.042165	0.44108	-0.26282	0.32164	-0.32455	-0.36295	-0.21526	0.66522	-0.38915	-0.69277	-0.57668	-0.45415	0.05857
-0.49209	0.22629	0.074725	-0.93139	0.58535	-0.35718	-0.13104	-0.17374	-0.46554	-0.37406	0.010862	0.16289	0.029031	0.42702	-0.4989	0.51781	0.24884
-0.23922	0.04905	0.89809	0.71953	0.32881	0.072739	0.46833	0.88509	0.99945	-0.27948	-0.37785	0.72337	-0.20498	0.73548	-0.30378	-0.094302	-0.18558
-0.54615	-0.097204	0.92845	-0.26212	0.36763	-0.51402	0.013466	0.60103	0.14209	-0.41628	-0.39222	-0.48884	0.080123	0.89333	-0.92228	-0.49653	-0.51195
0.1246	0.036161	0.92263	0.20414	0.82943	0.68476	-0.86825	0.39623	-0.82598	-0.8654	0.69394	-0.15706	-0.30358	0.051647	-0.35307	-0.53246	-0.43599
-0.54124	-0.075319	0.47584	-0.080438	0.22532	0.26447	-0.91569	-0.52848	-0.082822	-0.39239	0.69979	0.72151	0.37441	0.62899	-0.44401	0.34727	-0.77898
-0.78248	0.089473	0.8395	0.23258	0.010618	0.25196	-0.18727	0.30534	-0.10706	-0.81924	0.073786	0.88611	-0.18874	0.63749	-0.010947	0.57773	0.12637
0.44033	0.36082	0.88654	-0.57227	0.4727	0.50122	0.74136	0.34113	-0.60043	-0.63066	0.89239	-0.14951	-0.048665	0.10377	-0.44744	-0.54083	-0.77819
-0.82663	0.0008924	0.50356	-0.25046	0.1494	-0.20933	-0.062727	0.35477	-0.15254	-0.539	-0.083266	0.7822	0.10358	0.66475	0.086354	0.063057	-0.87316
-0.26887	-0.046694	0.43423	0.39367	0.54647	0.35383	0.12487	0.94817	0.060753	-0.56927	0.34481	0.30246	-0.42322	0.46843	0.66704	0.12214	-0.56289
0.16541	-0.056524	0.74105	0.20767	0.94241	-0.32172	-0.43598	0.080071	0.53005	-0.90289	-0.18588	0.32835	0.30528	0.34892	-0.27855	0.92364	-0.22054
-0.61089	-0.038482	0.83291	0.34298	0.55442	0.34549	-0.60789	0.55246	-0.99858	0.0059333	0.00016429	-0.72459	0.012738	0.48582	-0.42304	0.37781	0.017254
-0.049407	0.14945	0.51921	0.83332	0.60781	0.38042	-0.61191	-0.26826	0.28482	-0.96206	0.54651	0.95508	-0.13589	0.13933	0.11781	0.21727	-0.41441
-0.57019	0.073747	0.64701	0.33886	0.6641	-0.25384	0.10628	0.067315	-0.3138	-0.56243	-0.49766	0.55929	0.25382	0.73798	-0.26695	0.016065	-0.94718
-0.84698	-0.033104	-0.10537	0.39807	0.85205	0.091811	0.75341	-0.03547	0.079637	0.3427	-0.48276	0.50216	0.39647	0.61983	-0.97525	0.32586	-0.26582
-0.45208	0.11328	0.13072	0.61965	0.44553	0.45647	-0.9574	-0.2569	0.49477	-0.41018	0.035175	-0.20334	0.28249	0.30334	-0.26109	0.58957	-0.4379
-0.5406	0.024761	0.48391	0.60014	0.62743	0.27874	-0.12867	-0.44967	-0.51075	-0.88261	-0.82788	-0.27386	-0.46134	0.44	0.20094	-0.64712	-0.6583
-0.42649	0.047907	0.6925	0.31079	0.48608	0.010014	-0.094032	0.42534	0.16886	-0.55851	0.27797	-0.56579	-0.34554	-0.32961	-0.70627	-0.49015	0.22213
-0.41999	0.061126	0.30804	0.44057	0.49288	0.25045	0.45714	-0.25821	0.36605	-0.40747	0.16592	-0.24509	-0.063203	0.17914	-0.55935	-0.74758	-0.71658
-0.95185	-0.14103	0.1608	-0.37758	0.49716	-0.15089	0.21274	0.10274	-0.75348	0.32492	-0.57548	0.35778	0.42484	0.15982	-0.89658	0.23157	-0.36259
-0.85809	0.084355	0.1254	-0.71297	0.182	-0.27767	0.60943	0.11331	-0.36283	-0.53824	0.87503	-0.5385	-0.21277	-0.43545	-0.49844	0.39978	0.51551
-0.13183	0.12867	0.47522	-0.74246	0.38994	0.25831	0.8238	-0.093815	-0.69734	-0.52573	-0.1639	-0.098147	-0.50229	-0.14491	-0.40289	-0.31482	0.34378
-0.29339	0.06122	0.74842	-0.65831	-0.2041	-0.14868	-0.48102	-0.18174	0.64279	-0.63181	0.66724	0.44122	-0.24328	0.65145	-0.87149	0.079718	0.70653
-0.82784	0.15328	0.28523	-0.090853	-0.026257	-0.30649	0.014193	0.72111	0.42197	-0.75299	-0.31984	-0.96568	-0.69598	-0.98384	-0.2979	-0.39106	0.46419
-0.20374	-0.016411	0.46492	-0.23738	0.55409	0.5105	-0.30235	-0.31079	-0.18094	-0.42979	-0.56339	-0.82004	0.14683	0.74161	-0.82379	0.8268	0.63867
-0.40607	0.053463	0.58424	0.16435	0.19978	-0.069295	-0.0030787	0.58434	0.79299	-0.38822	-0.046117	-0.75656	0.31816	0.72364	-0.18373	0.89769	-0.26773
-0.25924	0.13339	0.18987	-0.015579	0.6199	-0.16144	0.6199	0.30676	0.72456	-0.21902	-0.42929	0.69415	-0.38435	0.070366	-0.50955	0.15942	0.67369
-0.71126	0.05972	0.42394	-0.76943	-0.058687	-0.67606	0.047145	0.4267	0.40651	-0.71049	0.00065006	0.4764	-0.32224	0.098418	-0.031793	-4.2487e-05	-0.049684
-0.7088	-0.019972	0.62839	0.45997	0.72432	0.31308	-0.4894	0.68561	-0.74238	-0.77468	0.097974	-0.77224	0.44482	0.38458	-0.31041	0.57053	-0.72742
-0.21525	-0.18256	0.94771	0.57855	0.32066	0.05154	-0.85071	0.22686	0.45598	-0.076783	0.41113	-0.32178	0.058252	0.44094	-0.40023	0.6718	0.14028
-0.17245	0.17703	0.56916	0.13354	0.11429	0.28181	-0.38769	-0.20663	0.3165	-0.76575	0.4081	0.35594	-0.17432	0.62915	-0.044149	-0.01466	-0.38276
-0.41874	0.021129	0.3308	0.29287	0.56129	0.23563	-0.73445	-0.26946	0.11438	-0.26974	-0.7308	-0.16108	0.37708	0.60181	-0.61879	0.4209	-0.50775
-0.74604	0.050367	0.16144	-0.98284	0.47594	-0.28233	-0.34541	0.37198	-0.22078	-0.94894	0.79029	0.45318	0.17169	0.5447	-0.50121	0.33638	-0.34145
-0.96767	0.090789	0.75337	-0.70576	-0.59381	-0.32247	-0.57348	0.16934	0.0574	-0.44389	0.3145	0.23799	0.63254	0.62513	-0.37682	0.79637	-0.84321
-0.24872	0.079986	0.69613	0.47326	-0.04563	0.35768	-0.73563	-0.14862	0.49708	-0.20858	-0.29493	-0.22219	0.25778	0.35323	-0.50815	0.49601	-0.32507
-0.13412	-0.015041	0.26324	-0.0169	0.76023	-0.28614	0.30391	0.3663	0.22547	-0.13604	0.048189	-0.485	-0.54992	0.13986	0.3207	-0.081648	-0.046811
-0.84533	-0.097528	0.20445	-0.15175	0.30874	0.14107	-0.17012	-0.036012	-0.087784	-0.64113	-0.80113	0.19048	-0.49979	0.14328	-0.26273	-0.75597	-0.20964
-0.36773	0.16591	0.34614	0.12774	0.76459	0.029929	-0.039382	0.20732	0.064217	-0.91914	-0.74873	-0.81006	-0.32768	0.63235	-0.29215	-0.61191	-0.48909
-0.85122	0.099532	-0.13526	0.18066	0.26082	0.27646	-0.48055	0.28132	0.46476	-0.57498	-0.35413	0.76925	0.094168	-0.24137	-0.75075	0.15368	0.0027036
-0.87688	0.044249	0.17998	-0.054883	-0.054229	0.18382	-0.45413	0.33595	0.024866	-0.46162	-0.15367	0.1373	-0.63647	0.64955	0.90434	0.20064	-0.20418
-0.52477	-0.0034246	0.65141	-0.088025	0.61384	-0.57869	-0.11979	-0.041709	0.12715	-0.7156	-0.25668	-0.82378	0.34068	0.10957	-0.99349	0.32295	-0.15795
-0.22549	-0.028865	0.39513	0.73684	0.90778	0.14379	0.24814	0.55879	0.18414	-0.72025	0.82628	-0.61484	-0.079308	0.84337	0.70854	0.77937	-0.55332
-0.47554	0.19916	0.66707	-0.022218	0.39602	0.14445	-0.25717	-0.13662	-0.56125	-0.88078	0.244	-0.10563	0.29578	0.17002	-0.78651	-0.16878	-0.69557
-0.81557	0.18471	0.23972	0.83988	0.58984	0.21555	0.20823	0.20712	0.030721	-0.51548	-0.14568	0.73587	0.0057832	-0.00029955	-0.55254	0.89663	0.61087
-0.71051	0.010863	0.28266	0.62039	0.95149	-0.017901	0.65052	-0.22347	-0.47018	-0.292	-0.60163	-0.52866	-0.31717	-0.0023687	-0.88904	-0.79164	-0.093475
-0.32812	0.16385	0.32432	0.4798	0.87265	0.50591	-0.71179	0.18764	-0.59071	-0.82712	-0.99551	-0.56512	0.0055977	-0.78271	-0.75947	-0.55948	-0.63933
-0.4678	-0.01882	0.26317	0.24378	0.55731	-0.48314	0.0021136	0.72352	0.88895	-0.35569	-0.84538	0.16521	-0.40995	-0.78672	-0.74519	-0.90026	0.013265
-0.82672	-0.086991	0.64792	0.074384	-0.058333	0.10033	-0.53421	0.47275	-0.02189	-0.43901	-0.23984	0.80453	-0.076197	0.10672	-0.13723	0.40489	0.01223
-0.40762	0.15408	-0.39799	-0.48179	0.76394	-0.39731	0.10259	0.074559	0.48117	-0.99839	0.82015	0.10232	-0.66674	0.020779	0.10346	0.35335	0.7201
-0.68253	0.071939	0.289	-0.28552	0.54474	-0.094491	-0.29295	0.1798	-0.49347	-0.45127	0.98487	-0.044179	-0.34927	0.35706	0.035139	-0.48903	-0.44581
-0.94523	0.20583	0.67598	0.8699	0.33737	-0.1065	0.50526	0.40209	-0.3648	-0.30439	0.14007	-0.91255	0.23125	-0.12595	-0.44701	0.36393	-0.29095
-0.62705	0.16736	0.071942	-0.27798	0.65799	0.67541	-0.54223	-0.083791	-0.76218	-0.36925	0.69226	0.24559	0.096018	0.68659	-0.24641	0.35229	-0.21259
-0.70039	-0.097722	0.1618	0.20037	0.36793	0.39862	0.45971	0.18771	0.16671	-0.34554	-0.27992	0.19629	0.39021	0.67113	-0.3734	0.29225	-0.91791
-0.031302	0.049224	0.73524	-0.16611	0.51337	0.024939	0.36904	0.40438	0.45509	-0.77454	-0.016322	0.263	-0.077147	0.18501	-0.66262	0.79265	0.99381
-0.37314	0.085716	0.54377	-0.24458	0.3848	-0.37903	0.45062	-0.15465	-0.16068	-0.39282	0.60982	0.78385	-0.76214	0.14225	0.24013	-0.56684	-0.13398
-0.084275	0.29871	0.54734	0.42637	0.69663	0.75353	0.237	-0.26231	-0.47791	-0.59249	0.10857	-0.22529	0.50062	0.87419	-0.1285	0.71795	-0.85018
-0.35875	0.09115	0.52428	0.29828	0.65352	-0.43759	-0.031577	0.14551	0.66032	-0.66977	-0.71868	-0.72982	-0.25769	0.010895	-0.51917	-0.26241	-0.068786
-0.38608	0.16202	-0.054881	-0.88912	0.90152	0.050713	-0.99507	0.045163	-0.7993	-0.37372	-0.4416	-0.87337	0.64325	0.44977	-0.23958	0.824	-0.82962
-0.64522	0.25869	-0.14391	-0.52866	0.38274	0.79454	0.17307	0.10431	-0.62407	-0.86719	-0.36961	-0.34562	0.5189	0.33894	-0.80295	0.48716	-0.47144
-0.20896	0.25641	0.019211	-0.31844	0.52717	-0.29362	-0.22646	-0.15438	0.71505	-0.84353	-0.46058	0.67992	0.14307	0.57852	-0.36604	-0.053333	-0.73005
-0.97099	-0.30125	0.71881	0.62644	0.38923	0.27012	0.40098	-0.35284	-0.35896	-0.935	0.45988	-0.5079	-0.79475	0.53317	-0.43601	-0.13492	0.95893
-0.7723	0.099224	0.28561	0.027525	0.39953	0.12343	0.20362	-0.52896	-0.38081	-0.28184	-0.99756	0.58932	0.83442	0.46792	-0.95402	0.49312	-0.92211
-0.50086	0.0084501	0.31785	-0.4198	0.81588	-0.013306	0.17305	-0.55459	-0.73875	-0.9671	-0.46545	-0.83682	-0.36061	0.59746	-0.4207	0.079927	0.50443
-0.65398	0.13167	0.21596	0.9582	0.089482	0.71122	0.025941	0.45745	0.86047	-0.82303	-0.42683	-0.52964	-0.62469	-0.033913	0.098108	-0.33588	-0.025327
-0.71416	0.14422	-0.42784	0.041538	0.98286	0.36573	-0.3244	-0.14139	-0.32469	-0.30989	-0.32693	-0.39208	-0.34485	-0.13186	-0.3035	0.058021	0.35081
-0.7152	-0.089321	0.88193	0.31902	0.10291	0.30621	-0.01387	0.77025	-0.35276	-0.68033	0.29581	0.53741	-0.44581	-0.65677	-0.66815	-0.78765	0.060612
-0.1983	0.071835	0.21854	0.89811	0.85527	0.007745	0.47497	0.24503	0.72051	-0.72664	0.82737	0.064333	-0.49952	0.0099344	0.07969	-0.26584	-0.1811
-0.59548	0.14634	0.028175	-0.39754	0.8166	0.35421	-0.69118	0.04639	-0.94303	-0.56777	-0.099817	0.35669	-0.084122	0.22715	-0.48855	-0.93888	-0.89854
-0.54885	-0.013872	0.66439	-0.92842	-0.035026	0.29393	0.66417	0.26298	-0.82782	-0.91274	0.95034	0.33549	-0.10136	0.079535	-0.36745	-0.075112	-0.2803
-0.84538	-0.065957	0.24035	-0.029382	0.43219	-0.39012	-0.090449	-0.12458	0.06882	-0.39101	-0.016101	-0.72861	-0.55386	0.77676	0.58909	0.0048076	-0.21023
-0.66343	-0.11503	0.98851	-0.11148	-0.056724	0.015749	-0.87274	0.31151	-0.38036	-0.56874	-0.89605	-0.3046	-0.33801	0.39102	0.3882	0.85316	0.42275
-0.60502	-0.066769	0.83454	-0.088154	0.29397	-0.21722	-0.98164	0.34721	0.19157	-0.63797	-0.52135	-0.34313	0.020472	0.94526	-0.29214	0.56127	0.00039963
-0.075028	0.0059415	0.54305	0.45973	0.45867	0.99011	0.41287	0.90815	-0.18186	-0.43624	0.73611	0.94518	-0.18099	-0.33785	-0.62457	-0.56126	-0.40646
0.11847	0.15788	0.39337	0.42379	0.99379	0.24149	0.5475	-0.17562	0.32624	-0.39535	-0.73616	0.58607	-0.12897	0.71716	-0.39466	-0.73637	-0.86355
-0.031945	0.15414	0.84786	0.59752	0.56247	0.16874	0.35322	0.5609	0.092056	-0.50905	0.73578	-0.0066266	0.56541	0.31328	-0.53761	0.55287	-0.85675
-0.57633	0.079711	0.77482	0.28735	0.013313	0.34667	-0.79905	0.40506	-0.37252	-0.3088	-0.89871	0.8093	0.61091	-0.45703	-0.79495	0.7617	-0.36555
-0.40327	0.16321	-0.09125	0.56599	0.7499	0.50813	-0.32889	-0.18567	-0.04274	-0.66252	0.29695	0.46337	0.073504	-0.16482	-0.46524	-0.19752	-0.65373
-0.44834	-0.14173	0.77553	0.067257	0.35142	0.77139	0.66439	0.36992	-0.6179	-0.69853	-0.62192	-0.13366	0.010389	0.45148	-0.46651	0.24727	-0.083535
-0.55547	-0.25545	0.46459	0.2755	0.73962	-0.27755	0.57376	0.49364	0.39364	-0.30883	0.98327	0.54793	0.16461	0.36884	-0.86622	0.95625	0.752
0.40492	-0.076519	0.99066	0.62902	0.8509	0.74634	0.22342	0.62009	-0.1782	-0.4668	-0.48952	0.7675	-0.20241	-0.50217	-0.73635	-0.042961	0.32334
-0.34307	0.091712	0.45197	0.65981	0.29172	0.63106	0.12459	0.67796	0.10224	-0.22273	-0.27223	-0.68126	-0.040832	0.030008	-0.38542	-0.42917	-0.73754
-0.34675	0.0030423	0.56713	0.34181	0.19534	0.88037	0.54424	-0.0073198	0.35569	-0.16579	0.8059	-0.14179	-0.03326	0.79149	-0.77529	0.091726	0.16362
-0.56223	0.0445	0.17791	-0.16776	0.36971	-0.12435	0.44732	-0.3541	0.70135	-0.75131	0.059726	0.63821	0.03566	0.86687	-0.6201	0.47592	0.33335
-0.2679	0.019127	0.73573	-0.10692	0.57189	0.44629	0.6382	0.036225	-0.49852	-0.60714	-0.13811	-0.53475	0.4429	0.88004	-0.10974	0.71431	-0.8245
0.36598	-0.043077	0.71125	0.11664	0.99224	-0.28245	0.36382	0.76501	0.51204	-0.78788	-0.43904	0.54394	-0.32059	-0.59855	-0.48855	0.34941	0.85484
-0.55067	0.012373	0.66297	0.66453	0.30547	0.17664	0.39241	0.095402	0.34477	-0.67639	-0.26245	-0.13931	-0.38356	0.18924	-0.090271	-0.60395	-0.52478
-0.5307	-0.022736	0.71178	0.90134	-0.16685	0.94156	0.33582	-0.050412	0.70363	-0.68166	-0.79374	0.65069	0.12711	0.42164	-0.82771	-0.42696	-0.63908
-0.81317	0.01376	0.7122	0.62571	0.15774	-0.79403	0.17855	0.064054	0.55412	-0.60975	-0.25885	0.40277	0.15717	-0.018616	-0.035265	0.61312	-0.41774
-0.72901	0.045328	0.21217	0.49984	0.2135	0.36996	0.22001	0.73548	0.77624	-0.71808	-0.76534	0.31476	0.24017	-0.29648	-0.97029	-0.33744	-0.46354
-0.99998	-0.073223	0.5446	0.13669	0.046385	0.88296	0.69492	0.71537	-0.69801	-0.76429	-0.26477	0.93001	0.28873	0.37142	-0.45238	0.20026	-0.67512
-0.54175	0.0058305	0.76511	-0.30291	0.069725	-0.1596	-0.14344	0.14148	-0.067373	-0.83437	-0.15776	0.65098	0.33637	0.045177	-0.62951	0.66189	-0.090194
-0.69174	0.083637	0.4544	-0.24012	-0.053602	0.12525	0.62393	-0.062128	0.47657	-0.75159	-0.41737	0.56127	0.43081	0.5322	-0.82506	0.21216	-0.47498
-0.88728	-0.022509	0.23845	0.77409	0.72358	-0.26527	-0.78767	-0.29055	0.32216	-0.58764	-0.94721	0.64539	0.12767	0.10958	-0.70306	0.00092381	-0.18761
-0.35532	-0.021035	0.14587	0.33391	0.66029	0.68215	0.54742	0.099933	0.32343	-0.53398	0.52482	0.17956	0.42929	0.63137	-0.69521	0.36377	-0.51809
-0.99549	0.0096446	0.11705	0.024081	0.056142	0.7703	-0.23587	0.3934	-0.16566	-0.22956	0.20161	0.0036531	-0.43532	-0.17504	-0.81223	-0.81469	0.1227
-0.55179	0.089841	0.85227	-0.33642	-0.44437	0.15291	-0.74078	0.28235	0.16828	-0.8783	-0.10363	-0.87128	0.30321	0.38686	-0.11547	0.49918	-0.6959
-0.5732	0.023245	0.53583	0.43012	0.22439	-0.27006	-0.2386	0.64122	0.13064	-0.27196	-0.0030605	0.070387	-0.34411	-0.087533	0.20597	0.20117	-0.14894
-0.585	0.13571	0.13719	0.35799	0.2127	-0.13693	0.7141	-0.4002	0.85299	0.072534	0.53996	0.88078	0.17266	0.49465	-0.93763	-0.34409	-0.45813
