# Supplementary material for: Distinct cellular states determine calcium signaling response
Source: Mol Syst Biol. 2016 Dec 15;12(12):894. doi: 10.15252/msb.20167137 (PMC5199124; doi:10.15252/msb.20167137)
Supplement: Supplementary file 6 — Source Data for Figure 3 [file MSB-12-894-s005.zip › parameterDistributionGroup/parameterDistribution220.csv]

0.038316	0.02696	0.82539	-0.5395	0.2618	0.38529	0.1231	0.81002	-0.39721	-0.85697	-0.030681	-0.51486	0.095433	-0.38791	-0.40787	0.10199	-0.37005
0.090264	0.16888	0.79761	0.44667	0.31797	0.70268	0.24681	0.93275	0.49911	-0.56938	-0.40195	-0.010295	0.27445	0.43067	-0.44712	0.011396	-0.74403
-0.33625	0.037001	0.56274	-0.020338	0.054435	0.02802	-0.20565	0.18322	0.93858	-0.91161	0.44598	-0.14329	0.27444	0.37719	-0.85241	0.32349	-0.13807
-0.75359	0.11013	0.4966	-0.19289	-0.098863	0.017987	-0.017626	0.17947	-0.35735	-0.74176	0.33219	0.42844	0.0025114	-0.13096	-0.095128	-0.12711	-0.71575
0.061073	0.098864	0.56817	0.46256	0.37985	0.30524	0.36857	-0.10751	0.28746	0.070213	-0.28578	0.58879	0.59288	0.14524	-0.54644	0.60145	-0.74158
-0.4307	0.077129	0.8505	-0.88168	-0.12578	-0.48452	-0.59069	-0.55938	-0.25138	-0.91688	-0.30869	-0.17982	-0.35078	-0.015867	-0.31966	0.16129	0.30449
-0.78656	0.2167	-0.58711	0.51573	0.94684	-0.060019	0.065309	0.31902	-0.20294	-0.095799	-0.16308	0.038714	-0.22304	-0.26906	-0.22255	0.13068	0.045025
-0.92081	0.15568	-0.01347	0.9032	0.86015	0.2924	0.26925	-0.70957	-0.42663	-0.8855	-0.458	0.97215	-0.061193	0.64851	-0.14506	0.032994	-0.31696
0.009834	0.099722	0.62279	0.43757	0.089429	0.69219	-0.45017	0.89462	0.87574	-0.19003	-0.46655	-0.6923	0.55997	0.74183	-0.62247	0.82424	-0.44482
-0.95108	-0.19656	0.032286	-0.29006	0.30754	0.22836	0.92199	0.1022	-0.45105	-0.095746	-0.58451	-0.37349	-0.42791	-0.018742	-0.37917	-0.57985	-0.20259
-0.17942	0.17748	0.46444	-0.58837	0.39698	-0.55156	-0.016103	0.263	0.088092	-0.88768	-0.67769	-0.031962	-0.46973	-0.081822	0.20113	-0.17931	-0.23777
-0.26255	0.084361	0.12271	0.067525	0.97482	-0.80009	-0.65136	0.095181	0.43055	-0.79097	0.096303	0.074351	0.038384	-0.43035	-0.42947	0.84204	0.33483
-0.25934	0.37839	0.15106	0.32723	0.5547	0.60586	-0.038526	0.82981	-0.75548	-0.22167	-0.10292	-0.058611	-0.29377	-0.11915	0.25586	-0.089503	-0.55836
-0.80843	0.10285	0.26563	0.39485	0.55696	0.75812	0.0078287	-0.23818	-0.99775	-0.85201	-0.029984	-0.48888	-0.26128	0.69962	-0.0094993	-0.16232	-0.34659
-0.89592	0.084202	-0.2078	-0.15542	0.40774	0.010866	0.16063	0.1576	-0.11766	-0.71752	-0.22014	-0.54876	0.28327	-0.56835	-0.63901	0.69448	-0.024406
0.0247	0.32404	0.74353	0.31008	0.33323	-0.04274	-0.54744	-0.86688	-0.17135	-0.82015	-0.50615	-0.27788	0.23506	0.77676	-0.096202	0.74268	-0.36843
-0.988	0.046482	0.56199	-0.18515	0.087654	-0.55937	-0.66492	0.25359	-0.093165	-0.56315	-0.40789	-0.94078	-0.011171	-0.24482	-0.47899	0.099661	-0.25832
-0.54796	-0.069217	0.65271	-0.50855	0.58336	-0.35953	0.57259	-0.41535	-0.45561	-0.57839	-0.46588	-0.62226	0.018196	0.45915	-0.8512	-0.25929	-0.2447
0.23266	0.11083	0.27355	0.81235	0.9969	0.70596	0.9504	0.4531	0.37794	-0.36522	-0.43999	-0.35692	0.010303	-0.053135	-0.30923	0.85911	0.3774
0.31939	0.1044	0.93299	0.91078	0.63217	0.46968	0.12101	0.79512	0.49446	-0.35024	-0.87902	0.18448	-0.028792	-0.10198	-0.54518	-0.93503	-0.9598
-0.34011	0.056933	0.78263	-0.80032	0.49242	-0.84711	-0.29068	-0.15894	-0.6193	-0.682	-0.22633	0.41727	-0.039329	0.082589	-0.25474	0.34855	-0.18424
-0.70966	0.10302	-0.44109	-0.14805	0.77635	-0.98892	-0.66692	-0.42874	0.93026	-0.7829	-0.56798	-0.51564	-0.42028	-0.040782	-0.12329	-0.13358	-0.022645
-0.90375	-0.033773	0.46147	0.11828	0.35129	0.042751	-0.6125	0.57451	-0.30229	-0.63886	-0.092438	-0.087834	-0.35312	0.52265	0.21617	0.14314	-0.14443
-0.85658	-0.036025	0.20302	0.1907	0.28832	-0.058965	-0.12892	0.48277	0.45947	-0.26248	-0.88527	-0.0059329	0.43351	0.32627	-0.55895	0.14983	-0.88745
-0.10399	-0.083964	0.75453	-0.45774	0.13925	0.43474	0.074562	0.88759	-0.19891	0.11192	-0.20889	0.13234	-0.086905	0.040943	-0.99652	-0.21155	0.089137
-0.19085	0.095709	0.45364	-0.049792	0.37498	0.41314	0.57316	-0.24305	-0.23989	-0.13167	-0.9855	0.68978	-0.24601	0.57557	-0.23144	0.043667	0.065249
-0.50337	0.245	0.24327	-0.19865	0.26128	0.095023	-0.48204	-0.31385	-0.11221	-0.83803	0.2277	0.10337	-0.53284	0.12401	0.012195	0.28088	0.56046
0.21639	-0.032042	0.58413	-0.23299	0.87847	0.43188	0.29839	0.14782	-0.66848	-0.59394	-0.095344	0.55425	-0.2213	-0.010431	-0.13422	-0.18368	-0.32499
-0.19849	-0.1341	0.74333	-0.28818	0.19498	0.79	-0.0052648	0.53286	-0.38443	-0.69558	-0.43113	0.50802	0.14616	-0.4424	-0.87686	0.18451	-0.06757
-0.37357	0.063852	0.61242	0.052274	0.021202	0.12103	-0.0063075	-0.17537	0.045393	-0.17789	-0.028489	0.83961	0.14769	0.10306	-0.64478	-0.027771	-0.53216
-0.23159	-0.10697	0.76511	0.58561	0.31194	0.81903	-0.041798	0.84456	-0.28308	-0.35265	0.1308	0.53623	-0.27801	0.28706	0.28456	0.90824	0.36879
-0.96347	0.13439	-0.02174	0.30704	0.5395	0.45897	-0.40473	-0.77277	-0.74176	-0.38399	-0.14926	0.83671	0.088209	0.76062	-0.29553	0.078219	-0.46916
0.33921	-0.051195	0.75934	0.75965	0.80982	0.38107	-0.27226	0.38099	0.59643	-0.51864	0.65544	0.59961	0.27852	0.16613	-0.28444	0.86269	-0.22993
-0.96237	-0.16695	0.88167	-0.57672	-0.54175	-0.52899	0.70842	-0.45158	-0.13804	0.21032	0.23486	0.67779	0.62421	0.84828	-0.49245	0.79406	-0.75864
0.025282	0.12484	0.67354	0.55603	0.51158	-0.23077	-0.57525	0.6734	0.59055	-0.39322	0.28227	0.96657	0.066143	-0.34941	-0.6782	-0.2078	-0.51506
-0.31617	0.12894	0.54301	0.20235	0.45038	0.079531	0.38907	-0.41996	-0.27912	-0.072517	0.078396	-0.19388	-0.25207	0.52145	-0.56246	-0.30351	-0.051609
-0.51737	0.072013	0.97226	0.080796	-0.31506	0.80282	-0.33454	-0.51913	-0.52812	-0.22105	-0.081529	0.31088	-0.37676	0.79761	-0.66312	-0.49615	0.06885
-0.57374	-0.13362	-0.15077	0.82498	0.72974	0.72095	-0.54601	-0.28145	0.29491	-0.13417	-0.24692	-0.2677	-0.055031	-0.024365	-0.82837	0.60685	0.69014
-0.92119	0.28236	-0.72792	-0.019874	0.73236	0.020505	0.31741	0.89475	-0.22148	-0.2594	0.29407	-0.19991	0.081909	-0.012066	-0.26782	-0.34219	-0.9435
-0.39681	-0.0084942	0.42417	-0.43564	0.055381	0.62809	-0.063722	0.40705	-0.11495	-0.21882	0.2995	-0.41625	-0.26556	0.069933	-0.87325	-0.67904	-0.012825
0.42133	0.26355	0.42294	-0.64185	0.9733	0.17244	0.89537	-0.19493	-0.66208	-0.24388	0.25457	0.31572	0.22946	0.1181	-0.57291	-0.065018	-0.62707
-0.62731	-0.22162	0.20945	0.32601	0.87371	-0.37742	-0.51269	0.14936	0.62395	-0.61455	-0.14293	-0.23222	-0.36418	0.87593	0.029989	0.95663	0.80959
0.28032	0.16719	0.77618	-0.13739	0.82615	0.027904	-0.27681	-0.22592	-0.31088	-0.98282	0.17896	-0.6748	0.18729	0.23928	0.096798	0.67042	-0.60731
-0.95494	0.23911	-0.26626	-0.52055	0.647	-0.78519	0.3806	-0.56477	-0.84755	-0.34315	-0.10077	-0.36206	-0.30116	0.52235	0.23828	0.28544	-0.1506
-0.78707	-0.23534	0.13615	0.96035	0.8996	0.82122	0.83704	0.17565	-0.38599	-0.5213	-0.16008	0.36337	-0.51041	-0.52913	-0.94494	-0.33763	0.82163
-0.76533	-0.21229	0.19299	0.12201	0.56297	-0.46292	-0.47283	-0.44538	0.66239	-0.47168	0.34498	0.4031	-0.28303	0.87554	-0.1151	0.23579	0.14163
-0.88104	-0.049807	0.21045	0.056217	0.45587	0.41472	0.54893	0.18893	-0.89398	-0.39826	0.33229	0.98723	-0.29498	0.9587	0.8577	-0.029283	-0.9551
-0.58446	-0.019347	0.63739	0.033805	-0.31235	0.55838	-0.50794	0.35736	-0.0050973	-0.83613	-0.37987	0.35762	-0.2977	-0.047078	-0.2231	-0.2075	-0.23371
-0.66097	0.0064415	0.73346	0.69463	0.36682	0.33704	0.33796	-0.071622	-0.97523	-0.30391	-0.71483	-0.2712	0.20624	-0.30904	-0.51467	0.027148	-0.62842
-0.82536	0.11163	-0.24285	-0.58615	0.35119	-0.296	0.5153	-0.26921	-0.25966	0.027011	-0.66075	0.41358	0.10066	0.58741	-0.11864	0.11163	-0.74823
-0.61294	0.24438	-0.23133	0.61638	0.59622	0.12609	-0.066071	-0.070852	0.39934	-0.42096	0.93121	0.08526	0.23009	0.15892	-0.36494	0.38645	-0.45841
-0.57965	-0.05604	0.5521	0.49544	0.37715	-0.51631	0.041176	0.22665	0.52529	0.42832	-0.49198	0.2791	-0.016924	0.64164	-0.47238	0.071331	-0.11965
-0.10297	0.17326	0.20695	0.47358	0.73586	0.86166	-0.73409	-0.33018	-0.027364	-0.37067	-0.27852	-0.8337	0.13126	0.62394	-0.31415	0.38781	-0.3576
-0.53393	0.12566	0.10103	0.20084	0.53245	0.1882	-0.64021	0.6653	-0.27004	-0.5645	-0.35863	0.26208	0.047704	-0.74196	-0.50578	-0.36815	-0.60159
-0.098756	0.0050485	0.959	-0.44572	0.14399	0.015457	0.9716	0.84132	-0.13541	-0.55851	-0.59116	0.70967	-0.21225	-0.27114	-0.27496	-0.15713	-0.22758
-0.39912	-0.0057035	0.53198	-0.39048	0.27031	0.0188	-0.39508	0.33756	0.4025	-0.95787	-0.27053	-0.8084	-0.43238	0.86877	0.20014	0.42969	0.27132
0.040356	0.19724	0.41872	0.064917	0.98728	-0.70357	0.71278	0.073642	0.26384	-0.075472	0.49342	0.26904	-0.055207	-0.11907	-0.33136	0.22482	-0.13221
-0.27004	0.026318	-0.10351	0.28221	0.57731	0.90376	0.94413	0.089305	0.51634	-0.47416	0.24874	0.21834	0.13478	0.86282	-0.57148	0.29643	-0.19684
-0.57496	0.14417	-0.043707	-0.7306	0.49662	0.25231	-0.091877	-0.46567	-0.81188	-0.13212	-0.32163	-0.83251	0.66892	0.90054	-0.3344	0.94636	-0.75801
-0.69643	-0.13615	0.36628	0.53148	0.24965	0.76029	-0.32508	0.66648	0.22306	-0.68698	0.32401	0.1433	-0.5305	-0.045078	-0.19543	-0.57151	-0.043783
-0.13369	0.035824	0.69212	0.25704	0.86393	-0.85903	0.48819	-0.1839	0.25762	-0.6952	-0.67214	0.73082	0.27347	-0.25048	-0.22082	0.80426	-0.24893
-0.25376	0.005505	0.48689	-0.20771	0.52439	-0.26067	0.83473	0.29711	0.0082744	-0.69543	-0.47815	0.047978	-0.13589	-0.67305	-0.46747	-0.25074	-0.25954
-0.4666	0.034854	0.20334	0.448	0.33922	0.44197	0.40254	-0.38229	0.5786	-0.21087	0.72848	0.15937	0.30368	0.57325	-0.75297	0.3584	-0.18329
-0.70184	0.27878	-0.020303	0.038999	0.22967	-0.10269	-0.051699	-0.42236	0.46522	-0.48219	0.89927	-0.77273	-0.10746	0.58267	0.090905	0.36574	-0.33089
0.022612	-0.079631	0.42845	0.50038	0.69162	0.27239	-0.36064	0.64712	0.48827	-0.042292	0.38152	0.01967	0.2748	-0.19458	-0.58426	0.21053	-0.45025
-0.35451	-0.23899	0.97273	-0.45865	-0.014725	0.63075	-0.48309	-0.11039	-0.363	-0.04683	-0.62469	-0.28802	0.30504	0.91235	-0.93187	-0.18945	-0.49659
0.2718	0.15641	0.55356	-0.23801	0.67357	0.041662	0.55434	0.19361	0.021729	-0.10841	0.33043	-0.44612	0.089595	0.075045	-0.44671	0.76847	0.31664
0.51409	0.13614	0.67968	-0.0088683	0.79163	0.22318	0.016303	-0.31016	0.36155	-0.75229	-0.68438	-0.056447	-0.2692	0.27163	-0.373	0.13638	0.21501
-0.21535	-0.11558	0.77686	-0.22455	0.67089	0.098494	0.32279	0.55064	-0.68912	-0.78859	-0.11576	0.18543	-0.065194	-0.6114	-0.59036	0.51265	0.39435
-0.37602	-0.006786	0.16792	0.95715	0.6681	0.42822	0.20009	-0.52455	0.66455	-0.16897	0.86942	0.4956	0.42621	0.74408	-0.8782	-0.026445	-0.79944
-0.25805	0.23472	-0.46904	-0.059578	0.87843	-0.39207	-0.4118	0.42458	0.32013	-0.93268	-0.92277	-0.38272	-0.22217	-0.77568	-0.10888	0.84132	0.51702
-0.66432	-0.046531	0.58246	0.31191	0.15008	-0.30066	0.032462	0.73738	0.69814	-0.65434	-0.64169	0.90338	-0.3483	-0.5445	-0.77881	0.36013	0.95009
-0.20408	0.063045	0.71802	-0.78742	0.31117	-0.03102	-0.73422	-0.34517	-0.63295	-0.83686	-0.55223	0.49406	-0.56455	0.28674	-0.43047	0.066072	0.72107
-0.87147	0.18385	0.8377	-0.72807	-0.30386	0.33879	0.91857	-0.15768	-0.74247	-0.47526	-0.27451	-0.7409	0.67833	0.77027	-0.91398	0.60077	-0.64302
0.43256	0.18827	0.93605	0.31562	0.11731	0.89911	-0.35086	-0.43061	-0.1611	-0.0065895	0.1812	0.50853	-0.36362	0.94602	-0.022392	0.15534	0.086796
-0.3468	0.0069937	0.21148	0.50732	0.61248	0.2028	0.33896	0.028903	0.51486	-0.48843	-0.10711	-0.50855	0.10454	-0.73794	-0.93523	0.61431	0.48697
-0.50963	-0.046513	0.71221	0.49178	0.21241	-0.7452	0.68035	0.25476	0.96535	-0.12568	-0.55008	-0.26342	0.2592	0.24615	-0.14965	0.79841	-0.24767
-0.92198	-0.11708	0.38222	0.47204	0.15501	0.006474	0.17172	-0.06132	0.76052	-0.39743	-0.5983	-0.8394	0.18813	0.65538	-0.47291	-0.27973	-0.87059
-0.27618	-0.052394	-0.018899	-0.35159	0.94383	-0.38852	0.94249	0.0024904	0.48658	-0.48923	-0.43234	-0.56828	0.29729	0.055386	-0.58948	0.6201	-0.086965
-0.90964	0.006627	0.41475	-0.17253	0.4869	-0.2187	-0.11059	0.099194	-0.43192	-0.7442	-0.64809	-0.92171	0.37901	0.30106	-0.62618	0.7868	-0.027602
-0.87019	-0.17858	-0.10573	0.87002	0.87689	0.61172	0.50779	-0.093095	0.010414	-0.48277	-0.21246	0.030646	-0.04238	-0.25788	-0.75825	0.50697	0.63179
-0.080131	0.013437	0.82227	0.28104	0.070513	0.27505	0.58788	-0.52374	0.21796	0.041906	-0.22195	0.18836	-0.32736	0.45507	-0.48413	-0.34646	-0.046268
-0.52527	0.06228	0.87418	0.50832	-0.019574	0.7635	0.49551	0.24186	-0.23558	-0.63791	0.15895	-0.81909	-0.35251	0.42081	0.27455	0.71983	0.28176
0.096664	0.022467	0.7137	0.02768	0.91591	0.79117	-0.39662	0.25524	-0.72555	-0.40874	-0.31405	-0.5473	0.26617	0.69559	-0.45075	0.16608	-0.55225
-0.17398	-0.20894	0.31974	0.23551	0.79805	-0.096278	-0.9869	-0.23433	0.59927	-0.72624	-0.69638	0.81799	-0.069098	-0.33632	-0.87654	0.75854	0.94629
-0.24218	0.091616	0.32263	-0.42742	0.9691	-0.92447	0.95596	0.55702	-0.053413	-0.014791	-0.26798	-0.39215	0.34304	0.24928	-0.59401	-0.196	-0.98705
-0.52054	0.061202	0.25293	0.042257	0.032991	0.19032	-0.63647	0.75669	0.46408	-0.69932	-0.82934	-0.35601	-0.31507	0.7066	0.85333	0.66054	-0.30225
-0.93471	-0.20536	0.18477	0.35117	0.17666	0.021525	-0.47726	0.38363	0.71772	-0.77691	0.47424	0.58698	0.066423	0.43387	-0.054269	0.45939	-0.4178
-0.69284	0.0165	0.60191	0.31975	-0.098619	0.87013	0.82978	-0.19135	0.0030519	-0.52943	0.18493	-0.2875	-0.12383	0.016256	-0.71012	-0.087767	-0.00026012
-0.46585	0.059212	-0.2186	0.53882	0.91245	-0.47951	-0.2321	0.36835	0.94449	-0.53854	0.082293	0.90057	-0.2985	-0.93681	-0.64741	-0.4957	-0.069647
-0.60859	-0.046834	0.27953	0.63109	0.54873	0.69412	0.40469	0.71182	0.072081	-0.14191	0.22175	0.70054	-0.18415	0.91149	0.17718	-0.054297	-0.5172
-0.87029	-0.015914	0.83751	0.50841	0.24713	-0.50136	0.43275	0.54775	-0.36723	-0.425	0.19124	0.12451	0.10614	-0.7862	-0.61711	0.69048	0.36843
0.52538	-0.11723	0.72129	-0.06128	0.77899	0.14116	-0.22403	0.55927	0.46168	-0.64115	0.5147	0.21241	-0.27555	0.25332	-0.054048	0.52891	0.36182
-0.58183	0.34504	-0.15759	0.51521	0.57308	0.77833	-0.065824	0.22762	-0.89645	-0.36439	0.24452	0.089302	0.44986	-0.73019	-0.71387	0.071005	-0.84919
-0.035402	0.043271	0.87018	0.33624	0.32794	0.68504	0.38986	-0.42744	0.062903	-0.20264	0.087363	0.13458	0.21234	0.41011	-0.88927	0.15133	-0.020396
-0.48066	-0.0025413	-0.041684	0.13945	0.98929	0.41849	0.60686	0.57388	-0.12371	0.050356	0.27386	-0.36471	0.034286	0.39135	-0.6509	-0.34798	-0.49577
-0.44325	0.12963	0.16731	0.84855	0.66267	0.55359	0.5605	0.15325	0.69555	-0.68797	0.59201	0.4219	0.17477	-0.078924	-0.84832	0.13976	-0.10153
-0.02821	-0.1471	0.74651	0.23144	0.94894	-0.75077	0.18553	-0.17936	0.48401	0.12251	-0.25488	0.7436	0.20858	0.29315	-0.85031	-0.048366	-0.27217
-0.32726	0.17018	0.53182	-0.66257	0.040076	-0.1415	-0.40303	0.046922	-0.11105	0.021493	-0.94848	-0.58862	0.52788	0.7993	-0.47957	0.31026	-0.92865
-0.47284	-0.16206	0.39233	0.13667	0.7639	-0.66415	-0.55747	-0.61819	0.45214	-0.68312	-0.6685	-0.51872	0.007162	0.75424	-0.34095	-0.29999	-0.79771
-0.084787	-0.051272	0.39957	0.27797	0.72392	0.29963	-0.7261	-0.25664	0.37525	-0.64269	0.15721	0.53757	0.1237	-0.34568	-0.84557	-0.16304	-0.33933
-0.48034	0.036238	0.43108	0.085278	0.2444	0.04318	0.65191	0.40602	0.51961	-0.53583	-0.7719	0.78269	-0.27219	-0.31335	-0.74414	-0.83982	-0.22646
-0.86188	0.011273	0.60318	0.010527	-0.17309	0.37653	0.36471	0.25875	0.068316	-0.40888	-0.94948	-0.75646	0.46349	0.44054	-0.60567	0.96963	-0.090259
-0.12799	0.030652	0.35202	-0.18165	0.89309	0.67367	0.07837	0.15519	-0.13928	-0.8788	0.77897	0.48697	0.24693	0.75266	-0.96275	0.61264	0.29681
-0.83239	0.13132	0.23622	-0.046559	0.40733	-0.61075	0.21164	0.47556	-0.16233	0.16746	0.31495	0.49848	0.57378	0.50267	-0.090168	0.89052	-0.85952
-0.60927	0.1308	0.17427	-0.21026	0.62645	-0.3481	0.98724	-0.21051	-0.7078	-0.74685	-0.91709	-0.089793	-0.22774	-0.40274	-0.2474	-0.4847	-0.63067
-0.12568	-0.1558	0.38916	-0.95408	0.79645	0.12331	0.61194	-0.92805	-0.65334	-0.55697	-0.91149	0.6451	-0.76151	0.82243	-0.45484	-0.72197	0.31747
-0.37679	-0.18022	0.15265	0.22703	0.93193	-0.62368	0.22186	0.90108	0.60226	-0.18676	-0.39439	0.61077	0.04577	0.36739	0.23212	0.66163	-0.45946
-0.93712	0.017261	0.54386	0.46847	-0.18806	-0.32729	-0.08923	0.66387	0.92049	-0.7638	0.942	-0.3862	-0.17139	-0.64843	-0.75366	-0.60029	-0.33519
-0.64241	-0.090582	0.91559	0.79607	0.11018	0.48096	-0.26656	-0.034735	0.099381	-0.32654	-0.21875	0.38904	0.0097733	0.14441	-0.82714	-0.50353	-0.43673
-0.31232	0.095386	0.18093	-0.12467	0.97998	-0.41277	0.38959	-0.68849	-0.28922	-0.28019	-0.21077	0.35085	0.55239	0.52288	-0.78295	0.17673	-0.8819
0.23723	0.035074	0.48082	0.46011	0.65819	0.52108	0.21486	-0.41886	0.1052	-0.93185	-0.48611	-0.84561	-0.77819	0.43162	0.73934	-0.39089	-0.48948
-0.58847	0.044051	0.38442	-0.86675	0.11231	-0.97194	0.79258	0.53739	0.19516	-0.62184	-0.5186	0.49235	-0.29357	-0.082687	0.024379	-0.062813	-0.33137
0.31933	0.081678	0.90025	0.14759	0.32445	0.82678	0.97355	0.56497	-0.26951	-0.26145	-0.46943	0.94463	-0.085237	-0.60743	-0.85469	0.12348	0.29096
-0.25265	0.083469	0.49019	0.55516	0.38293	0.201	0.13734	-0.41509	0.49883	-0.47784	0.15137	-0.42217	-0.09486	-0.047032	-0.6324	-0.10914	-0.020314
-0.71799	0.33657	-0.31245	-0.0045651	0.55224	0.52601	0.11236	0.79164	0.49965	-0.46804	0.77469	-0.45365	0.14762	0.90374	-0.56731	-0.086479	-0.499
