# Supplementary material for: Distinct cellular states determine calcium signaling response
Source: Mol Syst Biol. 2016 Dec 15;12(12):894. doi: 10.15252/msb.20167137 (PMC5199124; doi:10.15252/msb.20167137)
Supplement: Supplementary file 6 — Source Data for Figure 3 [file MSB-12-894-s005.zip › parameterDistributionGroup/parameterDistribution221.csv]

-0.3293	-0.0063222	0.64817	0.79392	0.82526	0.39619	-0.88788	0.15619	-0.84136	-0.47696	-0.71028	0.091343	-0.22622	0.22649	-0.092326	0.0028643	-0.26688
-0.67787	0.21471	-0.43342	-0.32161	0.94748	0.079063	0.52844	-0.11393	-0.50533	-0.57546	-0.10252	-0.51388	0.19022	0.068251	-0.96636	0.21372	0.13415
0.4093	0.17404	0.68262	0.53742	0.87042	-0.016418	0.44225	0.81855	0.92203	-0.59726	-0.19745	0.33002	0.43447	0.79837	-0.30327	0.58789	-0.54777
-0.59251	0.12286	-0.24232	-0.18215	0.48526	-0.28406	0.38214	0.37446	0.40177	-0.085315	-0.16237	0.4601	-0.37244	-0.062416	-0.23497	-0.46912	-0.050178
-0.71822	0.2098	-0.2732	-0.24591	0.3469	0.44284	-0.13145	0.436	-0.61003	-0.26169	0.042224	-0.22876	0.25846	-0.046701	-0.53373	0.7025	-0.034483
-0.67497	0.38359	-0.054397	-0.64225	0.11425	0.27199	-0.28588	-0.22485	-0.88136	-0.71819	0.56246	0.19807	-0.046156	-0.24732	-0.77591	0.37534	0.40851
-0.32389	0.1532	0.25622	0.42519	0.60538	0.62215	-0.39435	0.32337	-0.32266	-0.66155	0.075625	0.84306	-0.017326	0.67047	-0.017915	0.22122	-0.56678
-0.72585	0.046676	0.79559	-0.25392	-0.20366	-0.99529	0.46244	0.12727	0.77498	-0.73458	0.89964	-0.31892	-0.37141	0.26727	-0.31174	0.0015484	0.27125
-0.95501	-0.071854	-0.22158	0.33871	0.31128	0.50184	-0.51638	0.72328	0.39955	-0.21756	-0.14488	0.33187	0.14014	0.61125	-0.44624	0.21597	-0.40575
-0.89515	0.15181	0.13773	-0.63918	-0.26383	0.082659	0.22262	0.14044	-0.10961	-0.30314	-0.30102	0.34917	0.47876	0.38204	-0.99719	0.9442	0.18678
-0.73182	-0.046893	0.74918	-0.43081	0.12452	-0.24455	0.36954	0.94758	-0.69831	-0.57623	-0.8411	0.85732	-0.22731	-0.48878	-0.57517	-0.086948	0.19629
-0.39934	0.059132	0.10128	-0.9255	0.42647	-0.34218	0.42927	0.093301	-0.26418	-0.98748	0.78986	0.085865	-0.55966	-0.63178	-0.72649	-0.22425	0.73222
-0.47968	0.12318	-0.23859	0.33422	0.63169	-0.0018079	-0.41845	-0.065392	0.7483	-0.62166	0.62835	0.42519	-0.12166	0.38001	-0.42638	0.017707	-0.086766
-0.42397	-0.21522	0.68223	0.97447	0.88043	-0.63181	-0.18885	0.45055	0.43804	-0.16695	-0.54559	-0.98981	-0.40057	0.96031	0.62295	-0.021567	-0.45585
-0.34999	0.20715	0.14284	-0.53693	0.25553	-0.069253	0.44525	-0.011374	0.061392	0.14558	-0.41117	-0.65708	0.030642	0.51556	-0.75581	-0.19298	-0.10723
-0.04375	0.016972	0.6882	-0.62884	0.8762	-0.73024	0.97815	-0.20424	-0.63974	-0.57407	-0.60003	-0.45075	0.034313	0.34463	-0.85603	-0.38611	-0.39485
-0.16982	0.25325	0.59091	0.10732	-0.053246	0.55309	-0.64506	0.109	0.071566	-0.35152	-0.61339	0.57874	-0.045253	0.11778	-0.77162	-0.077068	0.056802
-0.37695	0.095199	0.88113	-0.0042759	-0.17431	-0.38079	0.57346	0.37381	0.42524	-0.77033	0.5275	0.70962	-0.041926	0.19171	-0.33577	-0.35429	-0.62564
-0.52051	0.20211	-0.19869	0.20235	0.51873	0.92135	-0.14883	-0.086457	-0.47062	-0.34119	-0.16629	-0.68544	0.029505	0.55917	-0.10888	0.48435	-0.031054
-0.58676	0.18164	-0.11041	0.099027	0.18939	0.8549	-0.4392	0.22927	0.087382	-0.6657	0.5462	0.74177	-0.17966	0.33317	-0.4096	-0.082014	0.054573
-0.61797	0.20528	-0.33999	0.11105	0.48994	0.18966	-0.92508	0.015526	0.34951	-0.99078	0.98432	0.29983	-0.51266	0.36814	-0.025771	-0.74816	-0.54081
-0.46426	-0.0009304	0.55182	0.84989	0.64922	-0.54929	-0.45026	0.89876	0.35015	-0.24647	0.037007	0.079866	-0.13761	0.10809	-0.084916	0.58222	0.078049
-0.49784	0.25115	0.23214	-0.63586	0.68188	-0.72326	0.76514	-0.023131	-0.57681	-0.58343	-0.91448	0.83767	-0.4565	-0.28411	-0.56074	-0.98187	-0.17849
-0.93098	0.088554	-0.39397	0.2836	0.892	0.18798	0.10441	-0.43177	-0.50085	-0.52716	0.11974	0.30314	0.1029	0.16905	-0.75735	0.36813	0.22537
-0.386	-0.040374	0.31025	0.30183	0.58039	-0.52166	-0.06874	0.67562	0.54547	-0.11151	-0.71669	0.030648	-0.099145	-0.10026	-0.51657	0.035767	-0.097633
-0.31174	0.14222	-0.022878	0.06452	0.67775	-0.12736	-0.85807	0.32574	0.64199	-0.3462	0.37438	-0.29131	-0.13011	0.93696	-0.066377	-0.2904	-0.66028
-0.88839	-0.0032543	0.29214	0.10574	0.46432	-0.51907	-0.83898	0.18564	-0.025226	-0.77806	-0.14248	0.59541	0.077658	0.32755	-0.40457	-0.044835	-0.45489
-0.44631	0.21049	-0.34879	-0.1685	0.66076	-0.18115	0.074491	0.38144	0.081518	-0.36811	-0.23569	-0.17097	-0.32722	-0.5892	-0.55167	-0.10346	0.36364
-0.36947	0.37202	-0.35164	0.0017621	0.6352	0.93366	0.5866	0.27689	-0.95305	-0.36131	0.44698	0.72078	0.09127	0.6017	0.065214	0.53138	-0.42274
-0.6841	0.31705	0.083966	0.53884	-0.039629	0.751	0.64949	-0.12013	-0.15099	-0.5883	0.46516	-0.17145	-0.4974	-0.52579	-0.58816	-0.61244	0.24302
-0.78426	0.058801	0.015947	0.56804	0.53677	0.56099	0.13323	0.14591	-0.6051	-0.85462	0.79339	0.039135	-0.483	0.21262	0.51919	0.53258	0.20952
-0.34638	0.21774	0.49628	0.18547	0.45432	0.19731	-0.12502	0.3033	-0.23236	-0.82635	0.56668	0.46144	0.77583	0.13519	-0.94074	0.92861	-0.47717
-0.97647	0.38273	-0.15391	-0.60065	-0.21639	-0.041739	-0.60545	-0.36918	-0.36586	-0.40026	-0.1897	-0.7236	0.56894	0.58718	-0.6909	0.47265	-0.71514
-0.75916	0.18857	-0.29268	-0.055297	0.73947	0.17134	0.85627	0.32986	-0.66342	-0.7543	0.052022	0.93008	0.31227	-0.033494	-0.55078	0.099619	-0.67472
-0.73201	0.131	-0.29743	-0.45468	0.50307	0.30536	0.65167	-0.15012	-0.62515	-0.23103	-0.039402	0.43928	-0.22263	0.82195	0.013227	-0.12273	-0.46113
-0.18857	-0.10133	0.60656	0.12558	0.43854	-0.0021562	0.41503	0.67084	0.40082	-0.64444	-0.9447	-0.52118	-0.16534	0.4715	-0.04271	0.36468	-0.01255
-0.83532	0.22021	-0.67271	-0.29531	0.75936	0.4064	0.46094	-0.22118	-0.62942	-0.46385	0.18723	0.01667	-0.10322	0.4266	-0.40234	0.054355	-0.086264
-0.9581	0.12837	0.35836	0.11958	-0.43774	-0.078793	0.24985	0.36945	0.27347	-0.81709	0.51774	-0.38374	-0.18351	-0.33247	-0.35275	0.13683	0.082804
-0.25514	0.18172	-0.025712	-0.67236	0.57424	-0.21392	0.086967	0.063884	-0.080165	-0.67913	0.39188	0.90122	0.029638	-0.061769	-0.62939	0.60482	0.40434
-0.47097	-0.09545	0.32058	-0.3488	0.71293	-0.48235	-0.39554	0.18372	-0.12743	0.11733	-0.86568	-0.72374	0.029712	0.75662	-0.42303	-0.024811	-0.42308
-0.55109	-0.17752	0.91689	0.17751	0.22629	-0.87475	-0.43263	0.46198	0.58516	-0.84726	0.30066	0.64343	-0.16795	-0.29557	-0.85755	-0.45941	-0.061658
-0.54355	0.045936	0.63761	0.73254	0.34644	0.34074	-0.63181	0.97788	-0.20984	-0.56969	-0.44653	-0.20598	0.30646	-0.027517	-0.24101	0.84395	-0.19686
-0.51507	0.022932	0.54177	0.024173	0.32062	0.40466	-0.28949	0.49831	-0.93688	-0.19785	-0.68437	-0.73079	-0.053169	0.35476	0.28436	0.50016	-0.23193
-0.31842	0.0889	-0.018802	0.21552	0.88435	0.088704	0.58734	-0.21034	0.071392	-0.72886	0.54277	-0.73175	-0.31382	0.24688	-0.33081	0.16109	0.28879
-0.57377	0.085016	0.16634	0.87178	0.12245	0.38665	0.91826	0.44036	0.49158	-0.53007	-0.67597	-0.77919	-0.29183	-0.84733	-0.75322	-0.0041923	0.49203
-0.44379	-0.0014942	0.36114	0.33519	0.40461	0.96499	0.10713	-0.10045	-0.45346	-0.73095	0.71312	0.32813	-0.3483	0.40601	-0.23847	-0.35663	-0.19404
-0.62061	0.031184	0.37405	0.13885	0.51546	0.72118	0.98665	0.0026504	-0.66671	-0.96666	0.20964	-0.0371	-0.013828	0.41916	-0.52957	0.29454	0.11905
-0.74093	-0.031439	0.74668	-0.39784	-0.14512	0.083433	0.068404	0.21694	-0.7962	-0.22582	-0.13863	0.080442	-0.16579	0.26828	-0.34769	-0.13645	-0.25335
-0.92699	0.089341	0.13966	-0.013099	-0.11274	0.38702	0.15224	0.81959	-0.25293	-0.66068	-0.3707	0.17665	-0.059026	-0.03011	0.031598	0.31346	-0.18004
-0.77427	-0.024879	0.71027	-0.097262	0.40228	-0.4975	0.38974	0.86755	-0.52843	-0.12091	-0.31945	0.79859	0.15286	0.87385	-0.13897	0.84288	-0.15822
0.73195	0.21438	0.71404	0.11131	0.98569	0.48086	0.17581	-0.32184	-0.038461	-0.98313	0.32403	0.32932	-0.41511	0.49725	-0.28378	-0.053316	0.44078
-0.74804	0.0744	0.064063	-0.014282	0.7792	-0.14127	-0.91318	0.30579	-0.65087	-0.24931	-0.033947	0.47021	0.15822	0.17964	-0.41108	-0.12729	-0.70975
-0.83669	-0.16723	0.37057	-0.42974	0.10994	-0.4108	-0.016852	0.35373	0.21941	-0.27388	-0.78585	-0.55175	-0.20103	-0.14102	-0.83954	0.4822	0.90389
-0.73498	0.16806	0.56075	-0.050724	0.012069	-0.38458	0.38517	-0.18078	-0.27702	-0.51774	0.34538	-0.47822	-0.25683	-0.12543	-0.464	0.070239	0.26548
0.18137	0.13991	0.71598	0.25076	0.10987	0.86564	0.47919	0.52487	-0.18386	-0.50369	-0.70633	0.29252	-0.23474	0.11821	-0.098503	0.27756	0.078431
-0.20257	0.13547	0.23291	0.48405	0.91758	0.66817	-0.27187	0.050462	-0.28135	-0.71818	-0.040769	-0.20691	-0.075889	0.34272	-0.79808	-0.25513	-0.17393
-0.59522	-0.079766	0.07409	-0.58429	0.8112	-0.13936	-0.051369	0.19423	-0.66217	-0.55208	-0.93259	0.31655	-0.45597	-0.005151	-0.39499	-0.72026	-0.19537
-0.87474	0.15394	0.027668	0.47856	0.34624	0.35988	0.96034	-0.1314	-0.18997	-0.3464	-0.15321	-0.72758	-0.24727	0.73744	0.033549	0.2039	-0.094489
-0.27019	-0.095735	0.75568	0.64996	0.36084	0.37311	-0.43339	0.73691	0.20638	-0.81663	-0.3723	-0.032445	0.14117	0.17146	-0.48054	0.28393	-0.32137
-0.8293	0.22127	-0.090115	0.90292	0.34438	0.89831	0.83544	0.18692	-0.32212	-0.7713	0.32138	-0.49756	-0.47239	0.18934	0.32044	0.36982	0.15063
0.020442	0.13719	0.94412	0.67828	0.60047	-0.36435	-0.31514	0.46086	-0.27456	-0.46827	0.21995	0.98287	0.15323	-0.10815	-0.12142	0.75423	-0.096155
0.0052848	0.10449	0.65105	0.64023	0.2424	0.53827	0.52391	0.64506	0.25286	-0.29321	-0.099231	-0.19645	-0.20065	-0.48181	-0.55898	0.024566	0.24028
-0.083055	0.23141	-0.0099336	0.035544	0.8329	-0.19713	0.82527	0.50141	0.46332	-0.69272	0.046531	-0.5964	-0.1054	0.36658	-0.11425	-0.086486	-0.53758
-0.66154	0.24796	-0.36671	0.19984	0.41144	0.98686	0.76577	0.22363	-0.26841	-0.48762	-0.45547	-0.85955	0.21345	0.29455	-0.57208	0.60283	0.054059
0.14729	0.28676	0.48127	-0.1395	0.76219	-0.19639	0.29104	0.40205	0.10672	-0.93957	0.30101	0.50136	-0.12346	-0.12008	-0.42479	0.26885	0.26266
-0.65709	0.11555	0.15305	-0.24608	0.37794	0.068158	0.50645	-0.00016146	-0.4771	-0.23533	0.68518	0.17577	0.53464	0.57417	-0.32098	0.93475	-0.45924
-0.24958	0.012994	0.013776	-0.7149	0.57452	0.71326	0.056589	0.35628	-0.62989	-0.55814	-0.11008	-0.23206	-0.17378	0.45144	-0.60838	0.57831	0.6741
-0.20446	-0.15838	0.48499	0.17389	0.66487	-0.031731	-0.23839	0.97667	0.22432	-0.8873	0.1487	0.40812	-0.51575	0.15817	0.10913	-0.48453	-0.41772
-0.09064	0.13145	0.69344	0.83977	0.13642	0.64933	0.54716	0.35134	0.32631	-0.7188	-0.087523	0.16923	0.061972	0.44492	-0.019221	0.39052	-0.5269
-0.31379	0.060313	0.21013	0.81158	0.62008	-0.57354	0.51806	0.045177	0.66856	0.22104	-0.77082	-0.12817	-0.15911	0.72713	0.0067676	0.61291	0.0814
0.45964	0.03736	0.62312	-0.76784	0.56771	0.38849	0.15679	0.044946	-0.3598	-0.37699	0.86966	0.10623	-0.41222	0.90907	0.14059	-0.12801	-0.11259
-0.15219	0.093529	0.32986	0.17307	0.60127	-0.44021	0.95332	-0.42023	0.4506	-0.11638	0.79	-0.38621	-0.51571	0.35437	-0.55931	0.052341	0.74382
-0.60357	-0.010462	-0.30478	-0.16074	0.67882	0.34184	0.6838	0.51074	-0.22532	-0.42186	-0.94671	-0.72453	-0.14433	-0.29571	-0.44057	0.59512	0.63027
-0.05228	-0.12683	0.95112	0.89048	0.48931	0.91742	0.3928	-0.4255	-0.26026	-0.079934	-0.14335	0.74439	-0.45989	0.90658	-0.18729	-0.32757	0.058774
-0.72537	0.036209	-0.39739	-0.3631	0.55035	0.38431	0.17724	0.5623	-0.35032	-0.13379	-0.053182	-0.59846	-0.27054	-0.24182	-0.66199	0.45939	0.8046
0.36372	0.055015	0.58701	-0.17622	0.55526	0.90698	0.69768	0.57754	-0.33355	-0.76838	-0.55483	0.46161	-0.098938	-0.23003	-0.98593	-0.1754	0.19483
-0.2698	0.073316	0.1953	0.51693	0.66274	0.11434	-0.17977	0.458	0.55465	0.018404	0.28638	0.23689	0.17618	0.46388	-0.39825	0.23659	-0.4922
0.12872	0.14393	0.57749	0.58501	0.60688	0.5668	0.15703	-0.15524	0.0017757	-0.6564	0.66053	-0.56008	-0.27167	0.55782	0.11807	0.11871	-0.18471
-0.4993	0.24122	0.20382	-0.14874	0.83883	0.053596	0.94277	0.31557	-0.79299	-0.51677	-0.26405	-0.26688	0.14698	0.99847	-0.48908	-0.52395	-0.8966
-0.38836	-0.053235	0.70551	0.74485	-0.12509	0.66377	0.24327	0.23472	0.49311	0.24743	-0.0633	0.15238	0.047841	0.44449	-0.7009	0.063798	-0.03961
-0.20695	-0.085193	0.7539	0.15684	0.57674	0.28693	0.59591	0.27846	-0.60205	-0.45514	0.68374	0.30227	-0.025834	0.26511	-0.069929	0.77968	0.18532
-0.22815	0.26865	-0.23841	-0.29165	0.62233	0.83756	0.74886	0.29236	-0.46549	-0.49425	-0.66543	-0.72593	0.23064	0.23144	-0.49907	0.99806	0.52362
-0.44695	0.10398	0.58383	0.47254	0.10027	0.36167	-0.54626	0.44025	0.1712	-0.50471	-0.72213	-0.22088	0.2032	0.10773	-0.70903	0.35973	-0.13361
-0.79623	-0.17437	0.46054	-0.18582	0.18698	-0.10871	-0.45997	0.39317	0.078146	-0.33077	0.056602	0.54496	0.0062452	0.434	-0.92366	-0.55865	-0.44628
-0.32193	-0.12408	0.76449	0.61572	0.32966	0.010588	0.46261	-0.12815	0.79284	-0.60018	-0.31567	0.92186	-0.52931	0.099705	-0.73282	-0.73141	0.37135
-0.62827	-0.0062247	0.53239	0.48607	0.70862	-0.61955	-0.34838	0.38669	-0.025747	-0.011467	0.15798	-0.24513	0.24811	-0.20631	-0.86025	0.72745	0.48049
-0.68171	-0.20545	0.47987	-0.14348	0.10391	-0.039217	-0.7431	0.77392	0.2291	-0.10865	0.20949	0.35899	0.31198	0.37917	-0.59426	0.13538	-0.51579
-0.59043	0.081214	0.7954	0.33169	0.10301	-0.5001	0.34548	-0.048938	0.11295	0.036022	0.41443	0.019463	-0.78547	0.81588	0.43509	-0.90543	-0.55049
-0.35572	0.12883	0.11451	-0.18772	0.81745	0.10825	-0.22901	0.53669	-0.48592	-0.33749	0.60749	-0.80308	0.029998	0.5646	-0.12479	0.32217	-0.30255
-0.69237	0.0080079	0.95734	-0.22525	-0.42073	0.016239	-0.45207	0.14955	-0.091387	-0.57222	-0.51099	-0.34884	0.21585	-0.23895	-0.95312	-0.098239	-0.16627
-0.41822	-0.14788	0.22585	0.37836	0.65103	-0.38148	-0.32937	0.6249	0.93723	-0.11979	0.18824	-0.11924	0.13214	0.46306	-0.49967	0.78594	0.17549
-0.75164	0.16472	0.43887	0.66647	0.1571	-0.38139	-0.63178	0.42995	0.28642	-0.7422	-0.96163	-0.43844	-0.093249	-0.4385	-0.35848	0.28247	0.0601
-0.79098	0.13935	-0.39568	0.72835	0.91271	0.53781	-0.58736	0.42076	0.052309	-0.84425	-0.2047	0.20781	-0.22124	-0.0091036	-0.32899	-0.010107	0.010892
-0.50542	0.066032	0.065187	-0.19519	0.73778	-0.0076466	-0.028737	-0.034449	-0.61792	-0.81644	-0.11665	0.21341	-0.41343	0.37297	0.028516	0.058956	0.057473
-0.69548	0.090646	0.86479	0.060473	0.18228	-0.062868	0.16883	0.40756	-0.70392	-0.59259	-0.54381	-0.010726	0.4624	0.21363	-0.45606	0.35065	-0.63482
0.19941	0.042377	0.56294	0.11444	0.37944	0.42066	0.45824	0.039692	0.19706	0.29551	-0.1591	-0.71793	-0.4751	0.84071	-0.33137	-0.9541	-0.44719
-0.5565	-0.036856	0.86448	0.0013741	0.41577	-0.48976	-0.61475	0.60872	-0.13835	-0.86903	-0.0036104	-0.35649	0.76952	0.7705	-0.72504	0.86842	-0.6603
-0.31523	0.20233	0.7922	0.58828	-0.14869	0.13527	-0.33869	-0.071569	0.38014	0.28202	-0.031428	0.97105	0.62043	0.29316	-0.9629	0.62484	-0.40181
-0.82533	0.12624	0.034679	-0.18804	-0.050471	-0.2286	-0.51632	0.029334	0.13752	-0.12096	0.32221	0.25259	-0.20996	-0.20351	-0.68189	0.57981	0.97502
0.065132	-0.11747	0.45251	-0.57136	0.7926	-0.3278	-0.5927	0.75436	0.21132	-0.17621	-0.81807	-0.2487	-0.018765	0.52421	-0.27462	0.28626	-0.048451
0.25627	0.28638	0.87395	0.53707	0.57024	-0.59583	-0.81524	-0.052036	0.48703	-0.79641	-0.83846	-0.57124	0.29983	-0.001456	-0.78513	-0.089747	-0.55585
-0.32273	-0.005139	0.79702	0.47032	0.65853	-0.2978	0.14741	-0.064096	-0.28382	-0.99962	-0.70079	-0.58142	0.17469	-0.25392	-0.97948	0.091961	-0.021265
-0.238	-0.067381	0.66539	-0.091661	0.61552	-0.565	0.27412	0.13798	-0.23874	-0.3397	-0.49161	0.17628	-0.042222	0.03868	-0.32085	0.75903	0.33793
-0.18733	0.053624	0.75996	0.4147	0.49374	-0.16053	-0.36441	-0.27073	0.11812	-0.41079	0.37466	-0.34716	0.23055	0.86663	-0.41743	0.67643	-0.15419
-0.96418	0.023212	0.14483	0.37506	0.76272	-0.31543	0.74595	-0.20494	-0.5313	-0.75744	0.17336	-0.43072	-0.50577	-0.0046353	-0.38127	-0.98298	-0.30026
0.01383	0.25024	0.24153	-0.5059	0.2799	0.42997	-0.014194	0.37669	-0.58523	-0.51259	-0.20417	-0.38754	-0.051107	-0.01963	-0.44035	-0.0029907	-0.20859
-0.063797	0.14954	0.40719	-0.40963	0.94549	-0.68052	-0.060699	0.6143	-0.60907	-0.72935	0.12134	0.10159	0.1421	-0.36411	-0.40623	0.20978	-0.32797
-0.537	-0.17524	0.52965	0.14705	0.36094	0.26332	0.70495	-0.44698	-0.27737	-0.27144	-0.33916	-0.52016	-0.75118	0.32527	-0.10802	-0.39721	0.46063
-0.67286	0.1224	-0.67363	0.15508	0.91398	0.66348	0.28732	0.8069	-0.10058	-0.48721	0.70151	-0.0972	-0.35837	0.70785	0.39639	-0.20616	-0.56476
-0.76832	0.22659	-0.3287	0.3234	0.74492	0.10387	0.24726	-0.10526	0.031579	-0.24216	0.68727	-0.38421	0.27494	0.86049	-0.55083	0.27078	-0.54782
-0.43845	-0.19073	0.90372	0.10054	0.079201	0.64951	0.53974	0.59975	-0.75641	-0.75225	0.14099	-0.70398	-0.42245	0.45178	0.30362	-0.10679	-0.36948
-0.67953	0.034237	0.2804	0.70994	0.41528	-0.05414	-0.74412	0.54638	0.28483	-0.2656	0.98124	0.45505	0.38746	0.43272	-0.27649	0.68952	-0.60065
-0.96779	0.22889	-0.16599	0.65024	0.47397	0.52706	0.61406	0.037234	-0.56594	-0.47659	0.83994	-0.19612	-0.095179	-0.032831	-0.46858	0.14824	0.08544
0.0005055	0.1873	0.98993	-0.26791	-0.092802	0.26598	-0.13817	0.15821	-0.10038	-0.054382	0.49252	0.77128	0.30416	0.67584	-0.24786	0.69304	-0.14904
-0.1078	0.091777	0.46349	-0.2363	0.63796	0.26812	0.033379	0.65153	-0.20035	-0.59809	0.095556	-0.52978	0.17748	0.91047	0.12485	0.62663	-0.38137
-0.3722	0.10767	0.096887	-0.23622	0.5234	0.13237	0.60609	0.69374	-0.11359	-0.9681	-0.23444	-0.40196	-0.11568	0.28527	-0.075779	-0.35745	-0.70997
-0.65788	-0.078344	-0.031258	0.46684	0.7883	0.32566	0.79803	0.064502	-0.35929	0.21295	0.082117	0.21498	-0.46822	0.66079	0.17778	-0.29066	-0.20256
-0.76676	0.039296	0.56341	0.97989	-0.075138	0.28828	0.3452	0.90566	0.42764	-0.35328	0.089437	0.68359	-0.79885	0.11151	0.50054	-0.95019	-0.65867
