# Supplementary material for: Distinct cellular states determine calcium signaling response
Source: Mol Syst Biol. 2016 Dec 15;12(12):894. doi: 10.15252/msb.20167137 (PMC5199124; doi:10.15252/msb.20167137)
Supplement: Supplementary file 6 — Source Data for Figure 3 [file MSB-12-894-s005.zip › parameterDistributionGroup/parameterDistribution222.csv]

-0.84813	-0.13425	0.17741	0.8285	0.98209	-0.091075	-0.29751	-0.77335	-0.043523	0.21203	0.16324	-0.0024014	-0.26237	-0.11699	0.64965	-0.048018	-0.90413
-0.47726	-0.27249	0.72704	-0.88162	-0.17573	0.58207	-0.9306	-0.56976	0.15123	0.26114	0.10358	0.26243	-0.8631	0.61295	0.32388	-0.21688	0.32414
-0.0092954	-0.34641	-0.124	-0.11915	0.1112	-0.023333	0.11538	0.58195	0.93558	0.33544	-0.095349	0.25323	-0.45662	0.14839	0.49933	0.63623	0.16098
-0.36486	-0.23709	0.22972	0.70886	0.85102	-0.87248	0.4755	0.29949	0.015742	0.54671	0.83557	0.12174	-0.4754	0.59072	0.28873	-0.84234	-0.89256
-0.99489	-0.5745	0.54513	-0.20796	-0.12662	0.39093	0.028175	-0.3265	-0.97616	0.096239	-0.44897	0.39769	-0.23367	-0.59121	-0.23971	0.40736	0.33665
-0.46877	-0.52027	0.91883	0.37968	0.50797	-0.01318	0.77407	0.26687	0.79331	0.4048	0.38462	-0.9937	0.46243	-0.3053	-0.044411	0.55982	-0.9642
0.87716	-0.051398	0.63352	-0.4498	-0.8185	-0.61501	0.1069	0.53341	-0.40643	0.70751	0.17186	-0.027615	-0.35353	-0.71671	-0.0010371	0.045045	-0.013008
0.25462	-0.32372	-0.72298	-0.58519	0.57477	0.88756	-0.42518	0.68144	-0.71159	0.24358	0.76467	0.25861	0.11947	-0.57267	-0.24171	0.21253	-0.51156
-0.059786	-0.65024	0.4519	-0.18009	0.11961	-0.017385	-0.627	0.4588	-0.42895	0.82163	0.70643	0.20096	-0.57031	-0.45636	0.35583	-0.26029	-0.3593
0.50815	-0.68138	0.72873	-0.10144	-0.11377	0.81236	0.21356	0.1261	0.90159	0.89263	-0.2978	-0.71339	-0.29221	0.33213	-0.29116	-0.68881	-0.5054
-0.9884	-0.72451	-0.91117	0.76091	-0.044129	0.10804	0.9166	0.13756	0.25058	0.64657	0.090508	0.039767	-0.41149	-0.49273	0.26884	-0.41954	-0.66617
-0.25316	-0.52009	0.24434	-0.143	-0.59487	-0.18136	0.26394	0.45052	-0.64104	0.092542	0.023646	0.4493	-0.064013	-0.66962	0.7333	0.38795	-0.88707
0.72373	-0.081951	0.18748	0.06704	-0.063522	0.57415	0.66865	0.46244	-0.08206	-0.22184	0.75375	0.50731	-0.43427	-0.74612	0.99388	0.7579	-0.090366
0.38015	-0.20539	0.65371	-0.23141	-0.1215	0.47365	-0.55449	0.27897	-0.5367	0.97049	0.70657	-0.0078787	-0.1813	-0.65041	-0.16481	-0.61869	-0.77184
-0.024896	-0.68355	0.31318	0.7379	-0.37867	0.61364	-0.11343	-0.37093	-0.18425	0.23579	0.42239	0.41648	-0.025197	-0.075945	0.52668	0.46013	-0.74347
-0.53116	-0.76384	0.89268	-0.72667	0.89885	0.41491	0.89535	0.81035	0.15917	0.97262	0.5045	-0.18794	-0.26426	-0.076598	-0.5095	-0.33842	-0.083934
0.057468	-0.94885	0.83061	-0.92303	-0.27438	0.0075997	-0.054662	0.69486	-0.15978	0.48679	0.21336	0.02177	-0.52382	-0.36775	0.17719	-0.14191	-0.024738
0.31381	-0.1127	-0.42023	-0.5676	-0.61926	-0.35179	0.53156	-0.52627	-0.80485	0.71524	-0.4634	-0.073651	0.084813	-0.82594	-0.61712	0.34777	0.0054667
0.74354	-0.43347	0.15258	0.68319	0.21305	0.71285	0.76191	-0.73646	0.81455	0.6065	-0.022742	0.15015	-0.65288	-0.32843	0.75909	0.14639	-0.16641
-0.42373	-0.42993	0.23149	-0.15593	0.63288	0.49219	0.55352	0.55224	0.33321	-0.64296	0.33001	0.89115	-0.73327	-0.54858	0.08138	-0.43041	0.1229
0.17598	-0.41281	0.25696	0.13334	0.37474	0.74079	0.56168	-0.30299	-0.30897	0.016427	-0.027359	0.1536	0.073153	0.010733	0.29853	0.38988	-0.77297
0.55184	0.31921	0.35894	0.56343	-0.019922	0.74812	-0.011789	0.40634	0.78234	0.5439	-0.4054	-0.16345	0.12769	-0.47329	-0.60644	-0.20245	-0.53476
-0.12166	-0.34128	0.11431	-0.81627	0.64799	0.20484	-0.35645	0.8003	0.9388	-0.63791	0.71385	-0.82939	-0.62982	-0.46704	0.87431	-0.65197	-0.98208
0.58515	-0.002389	0.6733	0.25085	-0.065119	0.4174	-0.41861	-0.73241	0.55005	-0.17312	-0.29788	0.31454	-0.39006	-0.17023	-0.32394	0.49076	0.90159
0.18564	-0.68036	-0.40292	0.86791	0.13731	-0.56438	0.22083	-0.0032486	-0.56372	0.42784	0.066557	0.57358	0.021844	-0.55692	0.7546	0.62901	-0.8209
0.091467	-0.71699	0.23697	0.51059	-0.77452	0.97052	0.1166	0.20728	-0.84225	0.5369	0.22854	-0.13563	-0.71909	-0.68078	0.19819	-0.86691	-0.53489
-0.43048	-0.40403	-0.53578	-0.51897	-0.044926	-0.19217	-0.19795	-0.68285	0.04653	0.74672	0.54726	0.17521	-0.20902	-0.62605	-0.32105	-0.30488	-0.30813
-0.41396	0.30189	-0.55282	0.83392	-0.80865	-0.33583	-0.60827	-0.73248	0.32578	0.91224	-0.10357	-0.57844	-0.015782	-0.3226	-0.7453	0.41962	0.45568
0.29465	-0.77377	-0.43485	0.23834	0.36836	-0.37455	-0.035039	0.3769	0.53591	0.78996	0.2403	0.43133	0.69757	-0.45411	-0.5472	0.54591	-0.95985
0.3571	-0.5472	0.047828	-0.079124	0.41092	-0.55071	0.51439	0.95312	0.11593	0.6465	0.49387	0.64992	-0.09789	-0.19081	0.45903	0.12161	-0.88755
-0.14363	-0.16918	0.317	-0.24356	-0.3986	0.08698	0.10675	0.14447	0.68712	0.21657	-0.21221	-0.7184	0.51613	-0.30408	-0.89038	0.39121	-0.44326
0.45756	-0.38573	0.6518	-0.77481	-0.33752	0.13685	-0.7161	0.56721	0.98548	-0.33355	0.49782	0.96916	-0.096055	0.1225	0.53797	0.56191	-0.56518
-0.2438	-0.018066	0.43347	-0.032681	-0.15408	-0.74702	-0.41586	0.63432	0.19179	0.3336	0.067238	0.24448	-0.074739	-0.36745	-0.17612	0.21672	-0.28792
-0.14844	-0.53431	0.49574	-0.22933	0.14422	0.30605	0.26256	-0.39556	0.94794	-0.33061	-0.79276	0.086047	0.15822	-0.3623	-0.69964	0.028984	-0.38638
-0.38638	0.38304	0.30605	0.59139	0.65136	0.99634	-0.63685	-0.85414	-0.15339	-0.051485	-0.72468	0.28444	-0.0035751	0.57303	-0.044929	-0.044457	-0.64744
0.19969	0.07525	0.49236	0.4269	0.48264	-0.10025	-0.70917	-0.18981	0.52104	0.59725	-0.36968	-0.9412	-0.7252	-0.5599	0.72509	-0.67753	-0.69788
0.49038	0.064759	-0.1917	-0.78169	0.51251	0.83101	-0.25147	-0.033036	0.16442	0.74313	0.34883	0.43841	-0.72967	-0.73423	0.49552	-0.49718	-0.31638
0.7139	0.04346	-0.1768	0.73973	-0.26019	0.8604	-0.72709	0.3605	0.67581	0.56527	-0.11914	-0.58939	0.083165	0.26644	0.49642	0.69489	-0.6578
-0.26154	-0.42817	0.48048	-0.83909	0.27179	0.19533	-0.99659	-0.068303	-0.0022376	0.077763	0.059621	-0.16938	-0.53395	0.022592	0.71888	-0.48226	-0.85857
-0.50042	-0.30093	0.60161	-0.29773	-0.16792	0.90068	-0.73402	-0.63536	0.62783	0.82677	-0.29178	-0.39718	-0.30844	-0.52261	-0.31996	-0.62667	-0.44046
-0.085521	0.35018	0.10099	-0.24782	-0.37609	0.86413	0.99158	0.47266	0.15711	-0.20081	-0.49576	-0.95884	-0.89217	-0.83858	0.56922	0.60134	0.91407
-0.93402	-0.45646	-0.63737	0.6364	0.76144	-0.057756	0.040155	0.12019	0.29729	0.73031	-0.56403	-0.3966	0.23363	0.43073	-0.1781	0.69809	-0.39999
-0.10269	-0.374	0.65827	0.29077	0.88339	-0.52824	0.33134	0.95218	0.74035	0.31986	0.70141	0.35631	-0.45616	-0.9301	-0.095731	0.68711	0.83697
0.12776	-0.40739	0.94837	0.38683	0.0113	-0.83571	0.81798	0.012089	0.97839	0.080588	0.97447	-0.34871	-0.54481	-0.84759	0.69652	0.2573	-0.20154
-0.37727	-0.78052	-0.44057	-0.37941	-0.06779	-0.20048	-0.38249	-0.48107	-0.17284	0.88309	-0.22306	-0.43912	-0.22807	-0.41168	-0.64702	-0.18384	0.044917
0.16042	0.29091	-0.48835	0.62802	0.60629	0.36971	0.3142	0.90023	0.54023	0.66974	0.52793	0.382	0.63431	0.39942	-0.29309	0.92732	-0.69394
0.31891	-0.56764	-0.23298	-0.73408	0.79464	0.92893	0.9027	-0.052454	-0.60096	0.31999	0.33339	-0.50019	-0.57952	0.11241	0.69829	-0.37034	-0.71795
-0.90522	-0.75388	-0.26816	0.89025	-0.46451	0.75978	0.7594	-0.445	0.36075	0.7802	0.57576	-0.85748	-0.25364	0.37421	0.16317	-0.4014	-0.76025
-0.8291	-0.53909	-0.36477	-0.74869	-0.05585	0.74709	0.28946	-0.62687	-0.13374	0.45251	-0.47756	0.9191	-0.51364	0.23323	0.46263	0.15515	-0.083807
0.14974	-0.36174	-0.3553	0.037273	0.13479	0.89861	-0.17276	0.66769	0.64523	0.3671	0.30027	0.27715	0.26303	0.21503	-0.72262	-0.02539	-0.51812
-0.13232	-0.80506	-0.13179	0.036001	-0.25942	0.27784	-0.1123	0.69486	0.059676	0.15734	-0.49477	0.44882	-0.62656	-0.77813	0.35112	-0.12209	-0.10928
0.23586	0.29767	-0.047892	0.23737	-0.49768	-0.11682	0.16068	-0.33968	0.19716	0.85567	0.36964	-0.032743	-0.43482	-0.41165	-0.066542	0.29086	0.38952
0.19265	-0.40043	0.039716	-0.088056	0.20023	0.48503	-0.41591	-0.4137	-0.75805	0.73019	0.50016	0.011359	0.14555	0.50984	-0.22086	0.096601	-0.70434
0.13743	-0.75071	-0.86557	-0.62597	-0.71573	-0.93709	0.37992	-0.30086	-0.62054	0.63763	0.93791	0.31497	-0.28305	-0.65582	0.29443	0.82723	0.26146
-0.69329	-0.047662	0.0036976	-0.64589	0.65018	0.022351	0.14078	0.5123	0.57856	0.61271	0.13109	0.15096	0.2583	-0.58457	-0.31025	0.40406	-0.47975
0.81617	-0.234	-0.064122	-0.18153	0.1795	0.15601	0.15057	0.59827	0.81596	0.99815	-0.24165	0.30226	-0.043807	-0.97827	-0.5596	-0.61575	-0.74168
0.23428	0.10909	0.39307	-0.7258	-0.17952	-0.0050511	0.33193	-0.0069609	-0.29071	-0.44013	0.34055	0.53923	-0.33666	-0.97158	0.22153	-0.054283	-0.26861
-0.45902	0.081606	-0.84474	-0.3139	-0.43508	-0.10403	0.89905	0.03357	0.90886	-0.14059	0.11222	0.65863	-0.032647	-0.46959	-0.67088	-0.38711	-0.50653
-0.039712	-0.4687	0.12692	-0.71214	0.12805	0.15554	-0.28412	0.61689	-0.51298	0.6563	0.43689	0.48828	-0.22568	-0.23829	-0.32416	0.0096458	0.012697
-0.16228	0.055057	0.53614	0.44778	0.5776	-0.53389	0.51946	0.019897	-0.19383	0.40448	0.23963	-0.73271	-0.55136	-0.88448	0.2877	0.23253	0.30087
-0.4473	-0.56445	0.37563	-0.55906	-0.17396	-0.15591	-0.42432	0.22977	0.73939	0.18632	-0.15823	0.90531	0.12332	0.37318	-0.55731	0.65247	0.14583
-0.65242	-0.48224	0.5146	0.169	0.1644	0.48791	-0.99169	-0.035189	-0.81956	0.58045	0.79392	0.92341	-0.18677	0.63537	0.13463	0.98646	0.55987
0.5348	-0.38638	-0.1366	-0.93572	-0.36379	0.79264	-0.71643	0.34018	0.7137	-0.91196	0.26125	0.66994	-0.57093	-0.47822	0.14921	-0.016718	0.13816
-0.039926	-0.85513	0.64131	0.24365	0.89388	0.21933	-0.41303	-0.93023	-0.37236	0.23151	0.50601	0.14888	-0.41079	-0.073867	0.087667	-0.60232	-0.56059
-0.077532	0.11553	0.73686	-0.46597	0.43955	-0.22972	-0.96078	-0.64719	0.74389	0.66381	-0.68593	-0.49663	0.17137	0.11442	-0.81451	0.19007	-0.20106
-0.9354	-0.021335	0.92825	-0.10895	-0.52946	0.033716	0.15536	-0.28655	-0.64386	-0.10365	0.086524	-0.88597	0.18258	-0.39322	-0.69338	-0.07976	-0.50089
0.60713	-0.57688	0.75711	-0.8354	-0.25872	0.43532	-0.6483	0.91753	0.1986	-0.27196	0.1747	0.53032	-0.39832	0.16833	0.72713	0.52375	-0.25339
-0.01122	0.086363	0.55878	0.14728	-0.046631	0.30424	0.70668	-0.31891	-0.05638	0.49848	-0.034187	0.2553	0.11855	0.67797	0.23298	0.1374	-0.97792
-0.88712	-0.72232	0.38357	0.038404	-0.51829	0.42431	-0.905	0.68539	0.8693	-0.50612	0.2827	0.37223	-0.54666	-0.01267	0.77203	0.61795	0.073686
-0.61505	0.032452	-0.52864	-0.44632	-0.035271	-0.14193	-0.27598	0.48723	-0.49039	0.26588	0.46751	-0.49672	-0.21808	-0.52772	0.65659	0.0039758	-0.98002
-0.88628	-0.65983	0.27259	-0.25415	0.13168	-0.11844	0.61384	-0.14832	-0.44839	0.82397	0.081228	-0.92877	-0.53008	-0.13419	-0.68075	-0.21954	0.63903
-0.64048	-0.49673	-0.37278	0.19055	-0.015208	-0.14331	0.019907	0.34627	-0.16433	0.49301	-0.08413	-0.59005	-0.72464	-0.085373	0.58061	-0.021669	-0.06674
-0.2007	0.25223	-0.40792	-0.96704	0.11446	0.25592	-0.46248	0.2677	-0.53974	-0.17702	-0.60888	-0.074246	-0.46893	-0.72171	0.71968	0.038041	-0.56447
-0.39081	-0.61005	-0.62927	0.14727	-0.33322	-0.073392	0.23523	0.82244	0.12051	0.43442	0.93694	-0.080088	-0.63721	-0.23641	0.70856	-0.36316	-0.65434
-0.63665	-0.36434	0.85591	0.10101	-0.44188	0.43538	-0.013699	-0.74769	0.22855	0.55506	0.28591	0.95894	-0.26529	0.40917	-0.55079	0.46872	0.85317
-0.078475	0.2344	0.31818	0.27183	0.66582	0.50158	0.57215	-0.54634	-0.53022	0.20786	-0.068745	0.26951	-0.73287	-0.32248	0.56756	-0.22289	-0.17747
-0.12781	-0.11932	-0.55732	0.3584	-0.22527	-0.85749	0.44068	-0.71986	0.64685	0.86886	0.34037	0.741	0.46638	-0.26719	-0.30632	0.95319	-0.40707
-0.88715	-0.22503	-0.79191	-0.34386	-0.30215	-0.50208	0.080529	-0.96251	-0.79911	0.3276	-0.026359	0.07143	-0.62288	0.64494	0.99348	-0.051158	-0.5614
-0.57708	-0.2621	0.062988	0.085034	-0.1056	-0.20655	0.7903	-0.11507	0.90617	0.34345	0.51572	0.06321	0.062572	-0.33962	0.10284	0.28322	-0.64408
0.0099175	0.34449	-0.57626	-0.58012	-0.42407	0.27574	0.1051	0.73307	0.09061	0.84204	-0.32975	0.45825	0.0040755	0.018149	0.26395	0.0044344	-0.90601
0.69003	-0.59436	0.48878	-0.50513	0.72952	-0.051984	0.072611	-0.65847	0.51099	0.46931	0.29599	0.089263	-0.48736	-0.49458	-0.044804	-0.22365	-0.01207
-0.68544	-0.10988	-0.14711	-0.3921	-0.24233	0.79488	0.82372	0.29403	0.54398	-0.11757	0.54662	0.50755	-0.035555	0.17248	0.17103	0.57267	-0.28918
0.23052	-0.04746	0.65428	0.73559	-0.31026	0.27273	-0.72578	0.40841	-0.47732	0.99267	-0.58457	0.62208	-0.24298	0.16023	-0.92749	0.025646	0.69312
-0.36862	-0.071876	0.25553	0.61165	0.32686	0.83587	-0.52172	-0.80906	0.3695	0.18602	-0.15362	-0.8575	-0.14312	0.4178	0.097238	0.28008	-0.19577
0.16415	-0.0088406	-0.51535	0.12862	0.47096	0.45195	0.47745	-0.37956	0.2836	0.51848	0.31573	-0.77284	0.3665	0.66804	-0.59529	0.92666	-0.076938
-0.59491	0.12623	-0.22376	0.54384	0.73544	0.53631	-0.44204	0.050377	-0.13745	0.30408	0.61007	-0.60933	-0.11307	-0.088888	0.38051	0.18056	-0.72305
0.079531	-0.31072	-0.20622	-0.65751	-0.52748	-0.33309	0.52788	0.52189	0.77812	0.24105	-0.59365	0.0061338	-0.73773	-0.56272	-0.20073	-0.49644	0.29969
0.86331	0.11076	0.93255	0.81527	-0.28551	-0.42166	0.39425	0.13778	-0.1848	0.32706	-0.088687	0.25766	-0.50049	-0.97363	0.28716	-0.53634	-0.64305
-0.44928	-0.13299	0.3831	-0.11834	-0.31646	-0.39192	0.93068	-0.32984	0.84599	0.092579	-0.076011	-0.11033	-0.43057	-0.42672	-0.17948	0.3731	0.55968
0.20038	-0.67847	0.78854	0.25785	-0.37305	-0.33916	0.46173	0.24391	-0.0076313	0.86035	-0.47395	0.35376	0.17208	0.84826	-0.39904	0.3924	-0.34826
-0.60011	-0.10865	-0.32054	-0.3566	-0.42001	0.76808	-0.72922	0.12452	0.64145	0.00403	-0.38256	-0.46409	-0.3026	0.60376	0.33797	0.17346	-0.28372
0.7606	-0.80878	0.98717	0.37817	0.63165	0.1548	0.63581	0.21253	0.47142	0.69582	-0.31761	0.3502	0.049299	-0.002811	-0.39936	0.5167	0.093547
-0.17751	-0.07698	-0.17464	-0.30707	-0.2187	0.67099	-0.4373	0.84773	0.45429	0.65157	0.30182	0.65163	0.12608	-0.25008	0.18707	0.52455	-0.58248
0.098743	0.10516	0.25942	-0.80029	0.2505	-0.52167	0.64905	-0.064647	0.90162	-0.25448	-0.29443	0.26935	-0.17118	0.22816	-0.59237	-0.35636	-0.072678
0.062852	-0.28852	0.36183	0.51081	0.63629	0.48835	0.53946	0.055306	0.92638	0.25051	0.71465	0.41646	-0.16264	0.49288	-0.53408	0.21818	0.34756
-0.54765	-0.50656	-0.10753	-0.33682	0.90646	-0.10403	-0.91222	0.62523	0.47115	0.60039	0.68536	0.91109	0.027831	0.51543	-0.52432	0.45934	0.1205
-0.88429	-0.49244	-0.41476	0.82227	0.23536	-0.13196	0.3458	-0.84751	-0.57826	0.62478	0.97089	0.32572	-0.43373	-0.32852	0.47267	0.69707	0.25238
-0.060508	-0.59944	0.80753	0.38732	0.6194	-0.0049242	0.69948	-0.30439	0.23095	0.64735	0.77834	0.099011	-0.39577	-0.83079	0.71969	-0.13522	-0.73338
-0.40787	0.23611	0.22645	-0.31421	-0.079847	0.54034	-0.56918	0.40796	-0.09909	0.80583	0.35125	0.50277	-0.13828	-0.54331	0.28581	0.27763	-0.47439
0.24841	0.17165	0.0034015	0.89962	-0.94991	0.31186	0.90518	-0.26133	0.47104	0.92471	-0.61652	0.015317	-0.44636	-0.28687	-0.60526	-0.88981	-0.12589
-0.44523	-0.30853	-0.69622	0.19541	-0.22739	0.014161	0.73903	-0.27448	0.15765	0.68518	-0.7443	0.52153	-0.73938	-0.96282	0.13687	0.10959	0.58708
0.14936	-0.57036	0.45469	0.059514	-0.17869	0.2972	-5.7508e-05	-0.97202	-0.25094	0.29242	-0.78742	0.27051	-0.5624	0.59632	0.44121	-0.86467	-0.97261
0.0024064	-0.47288	0.39981	0.26431	0.48658	0.49153	-0.19433	0.50214	0.70969	0.27247	0.11646	-0.80387	-0.4013	-0.47261	0.25506	-0.46167	-0.65192
-0.70207	-0.5389	0.35866	-0.13694	-0.53266	0.50585	-0.023969	-0.086	0.77377	-0.71316	0.27819	-0.00093091	0.011467	-0.78501	-0.37139	-0.58769	-0.95958
-0.88973	-0.16524	-0.25257	-0.55567	0.059348	-0.36797	0.28501	-0.23451	0.74544	-0.28028	-0.14036	-0.46556	-0.31548	-0.66142	0.5864	-0.22151	-0.93129
-0.040653	-0.70125	0.030559	0.35808	0.83432	-0.47157	0.41102	0.99836	0.6861	0.60784	-0.10854	0.28027	0.11466	-0.42836	-0.35428	-0.096008	-0.73598
-0.49699	-0.67821	-0.084239	0.34856	0.24752	-0.8659	0.64878	-0.1805	0.60861	0.77976	0.71245	0.29792	-0.25311	-0.36953	0.43955	0.5335	-0.10747
-0.18198	-0.49162	0.0016488	-0.75839	0.36824	0.85355	0.37841	-0.43543	-0.2057	0.094626	-0.5108	0.78446	-0.64645	-0.43756	-0.55077	-0.82964	0.20777
-0.41695	-0.2132	0.33123	-0.29367	-0.12162	-0.079539	0.14985	-0.18454	0.87329	0.080467	0.4808	-0.28116	-0.59985	-0.010554	-0.25625	0.16084	0.88178
0.14136	-0.71722	0.23737	-0.62605	-0.80913	0.42399	-0.10254	0.028303	-0.7549	0.23538	-0.04435	-0.86421	-0.56665	-0.089942	0.78442	0.73736	0.28655
0.94232	0.06249	-0.11856	-0.71917	0.86269	0.21281	0.83733	-0.35716	0.81637	-0.30647	0.33097	-0.75022	0.15129	-0.574	-0.8496	0.041635	-0.11774
-0.69216	-0.86319	-0.24316	-0.4316	0.30676	-0.33892	-0.38976	-0.53119	-0.9255	0.95737	-0.67764	0.91874	-0.61575	-0.92314	-0.030233	-0.57218	-0.09021
-0.61537	-0.26488	-0.17072	-0.86492	-0.3643	0.83276	0.73418	-0.56991	0.46722	-0.2854	-0.15081	-0.67797	-0.52785	-0.2347	0.064054	0.17743	0.35326
