# Supplementary material for: Distinct cellular states determine calcium signaling response
Source: Mol Syst Biol. 2016 Dec 15;12(12):894. doi: 10.15252/msb.20167137 (PMC5199124; doi:10.15252/msb.20167137)
Supplement: Supplementary file 6 — Source Data for Figure 3 [file MSB-12-894-s005.zip › parameterDistributionGroup/parameterDistribution223.csv]

-0.25467	0.33109	0.21158	-0.66047	0.43081	0.13684	-0.37333	-0.08444	-0.3938	-0.090513	-0.74127	0.040927	0.040743	0.47693	-0.63308	0.30165	0.27593
-0.59049	0.38068	0.2483	0.94895	-0.30005	0.1986	0.30516	0.05009	0.93613	-0.77161	0.54905	-0.88167	-0.014042	0.077703	-0.30226	0.5064	0.096014
-0.73898	0.18052	0.76573	0.25663	-0.058629	-0.70035	0.19976	0.92749	0.43742	-0.78318	0.49473	0.8064	0.52283	-0.36028	-0.86734	0.37418	-0.524
-0.81529	0.17695	0.59174	0.052813	-0.22913	-0.50276	-0.34748	0.098522	0.66143	-0.20472	0.9359	0.72592	-0.023947	0.29725	-0.61576	0.056657	0.012776
-0.30794	0.22373	0.044275	0.17765	0.93285	-0.50911	-0.19231	-0.026483	0.23415	0.2021	-0.0025845	0.18282	-0.23608	0.75557	0.082015	0.147	0.049435
-0.38426	0.025869	0.58453	0.61126	0.73308	-0.95067	-0.61571	-0.43411	0.68756	-0.37405	-0.01667	0.15749	-0.24597	0.83608	-0.51044	-0.81504	-0.65854
-0.75829	-0.065121	0.6271	0.86464	0.58051	0.11309	0.03623	0.73553	0.063238	-0.96436	-0.074851	-0.3876	0.45356	0.82461	-0.59917	0.29098	-0.76389
-0.81331	-0.076495	-0.027087	0.039949	0.68684	0.084192	0.2495	0.76221	-0.42177	-0.12119	-0.061126	0.56731	-0.18469	0.15769	-0.13827	-0.091479	-0.19908
-0.40158	-0.058559	0.35219	-0.5287	0.7123	0.10361	-0.58376	0.60923	-0.31047	-0.89511	0.015839	-0.038518	-0.016907	0.40384	-0.62766	0.23258	0.18167
-0.45928	0.3363	-0.029352	0.59088	0.4756	0.1885	0.26896	0.59386	0.42865	-0.60533	0.9625	0.33621	0.21193	0.17037	-0.16933	0.53379	-0.32878
-0.56072	0.12186	0.4471	0.37699	0.74492	0.61164	-0.12553	0.2965	-0.67569	-0.50539	-0.94611	0.052627	0.71417	0.84647	-0.63979	0.8707	-0.54925
-0.61251	0.067011	0.14537	-0.35296	0.49332	-0.56693	0.15104	-0.068501	-0.063101	-0.63495	-0.17026	0.019699	-0.56432	0.52237	0.58427	0.5289	0.31733
-0.726	-0.054887	0.14655	-0.30713	0.85686	-0.25712	0.37687	0.073035	-0.99635	-0.46778	-0.44356	0.01367	-0.2956	0.96815	0.68547	0.60112	-0.23918
-0.47562	0.095755	0.65614	-0.26851	0.17882	0.019346	-0.78395	0.14812	-0.5762	-0.4318	-0.17173	-0.85344	-0.0077337	-0.13169	-0.86698	-0.80796	-0.6304
0.076727	0.023616	0.98824	0.621	0.17632	0.34951	-0.15571	0.64075	0.7102	-0.32571	-0.042626	0.33949	0.71884	0.48196	-0.66889	0.94352	-0.52404
-0.43048	-0.066806	0.53968	0.82949	0.20609	0.89405	-0.72858	0.42233	0.094231	-0.30671	-0.82664	-0.71872	0.086709	0.45335	-0.2555	0.28001	-0.44634
-0.5921	-0.26559	0.59548	-0.18651	0.69304	-0.51809	0.48646	0.34381	-0.6255	-0.55095	0.21377	0.44881	-0.69431	0.37918	0.74956	-0.072306	-0.096207
-0.77091	0.10798	0.33018	-0.71062	0.37348	-0.38069	-0.41431	0.66002	-0.44461	-0.83498	-0.035723	-0.31034	0.46016	0.6433	-0.42434	0.28648	-0.76699
-0.92989	0.1392	0.44849	0.74312	-0.29616	0.22081	-0.42902	-0.29916	0.57672	-0.015339	-0.54185	-0.43714	0.39083	0.6294	-0.97173	0.57792	-0.024716
-0.060557	0.074298	0.82999	0.86688	0.36036	0.42091	-0.34245	0.11899	-0.076587	0.071862	0.13492	-0.45815	-0.11715	-0.19742	-0.63581	0.38031	0.62084
-0.67097	-0.047328	0.57224	0.71397	0.48087	0.23488	0.48291	0.77401	-0.24186	-0.77579	0.18806	0.87653	0.40329	-0.45596	-0.83272	0.42395	-0.26726
-0.51491	0.13765	0.51084	0.12787	-0.1214	0.50947	0.57127	0.12701	0.080252	-0.66021	0.57739	-0.64927	-0.14363	0.9545	0.056746	-0.038227	-0.4473
-0.21755	0.027645	0.98266	-0.64657	0.23974	-0.34573	-0.39054	0.173	-0.49775	-0.93875	0.17202	-0.52077	-0.1269	0.37542	-0.055069	0.30127	-0.16088
-0.87971	-0.0083572	0.35397	0.086895	0.60938	-0.71568	0.13386	-0.11213	0.10472	-0.57676	0.2558	0.089086	0.38426	0.6895	-0.8271	0.59115	-0.13273
-0.85401	0.11957	0.092896	0.72333	0.75175	0.40821	0.96424	0.16105	-0.21149	-0.96141	-0.40891	-0.38272	0.033397	0.48913	-0.4978	0.29218	-0.085906
-0.98624	-0.052001	-0.20841	-0.54812	0.45519	-0.66037	0.52347	-0.068879	0.20593	0.045295	-0.19578	0.75674	0.096974	0.3351	-0.88101	0.75001	0.71011
-0.60352	0.29915	0.18792	0.84766	0.0095171	0.74507	-0.21676	0.3265	0.18408	-0.55335	-0.6785	-0.38587	-0.37529	0.13843	0.4373	0.26998	0.060636
-0.4419	0.065236	0.39307	0.43508	0.76853	-0.018197	0.45932	0.18838	0.11208	-0.56542	0.027861	-0.5914	-0.0033352	0.22861	-0.83759	-0.39329	-0.19662
-0.56234	-0.13264	0.69512	0.41943	0.26502	-0.3589	0.10235	0.28578	0.78915	-0.56608	0.097931	0.41624	-0.41224	0.63441	-0.14408	0.11243	0.2066
-0.62454	0.049268	0.74172	0.78193	0.19457	-0.82092	-0.70676	0.11889	0.78459	-0.48685	0.17864	0.89176	-0.25681	0.85758	0.72975	0.7855	-0.17813
-0.86879	-0.094891	0.37683	0.29562	0.64423	-0.99383	-0.5574	0.47403	0.5307	-0.39551	0.26182	-0.025306	0.035291	0.84955	-0.18186	0.37629	-0.24548
-0.5233	-0.053732	0.53496	0.012931	0.31234	-0.3026	-0.50253	0.58777	0.3868	-0.55989	0.27454	-0.48796	-0.17487	0.55949	-0.38168	-0.38264	-0.50415
-0.39911	0.26259	0.18762	-0.51207	0.10666	0.59345	0.35608	0.18955	-0.23687	-0.63769	0.64729	-0.22252	0.27814	0.49121	-0.82937	0.038376	-0.42735
0.56001	0.0054772	0.89314	-0.53238	0.97482	-0.486	0.73227	0.316	-0.078986	-0.73389	0.54533	-0.60111	-0.47066	-0.03216	-0.030996	0.13298	0.37063
-0.75619	0.21219	0.77353	0.77044	-0.064591	-0.81892	-0.85124	0.95668	0.74069	-0.11195	-0.73389	-0.23638	0.48477	-0.17914	-0.54598	0.47088	-0.59706
-0.86801	0.14156	-0.17742	0.22905	0.70331	0.252	-0.33292	-0.082237	-0.29388	-0.67833	-0.24926	-0.70813	0.055333	0.75053	-0.090544	0.55342	-0.039733
-0.20788	-0.16079	0.77842	0.16571	0.23067	0.15513	0.72154	0.22768	0.36467	-0.9131	-0.48379	-0.18003	-0.60329	0.59845	0.38151	0.61083	0.54885
0.012467	0.27846	0.32809	-0.16838	0.73659	0.28868	-0.52207	-0.15481	-0.4978	-0.24459	-0.82836	-0.013217	-0.012926	0.31699	-0.38577	0.37366	0.26004
-0.15682	0.064208	0.64507	0.86399	0.7291	0.5179	0.83248	0.65342	-0.30892	-0.47351	-0.81404	-0.75354	-0.43886	0.4437	0.5634	-0.23699	-0.45089
-0.021843	0.22118	0.59222	0.28713	0.37515	-0.077529	0.71625	0.14103	0.64174	-0.63879	-0.93083	-0.5968	-0.21238	-0.088303	-0.53063	0.40842	0.75513
-0.69918	-0.078285	0.22397	0.40165	0.43146	0.18934	-0.92207	0.53377	0.54876	-0.27742	-0.42259	0.7198	0.20278	0.66841	-0.64423	0.37135	-0.21693
-0.60779	0.069913	0.73056	0.18413	0.22311	0.0058771	-0.88815	0.78599	-0.49782	-0.66684	-0.070766	0.4121	0.5945	-0.72969	-0.94581	0.78241	-0.048786
-0.0078892	0.10048	0.86464	-0.12145	0.45489	-0.38912	0.61087	0.5841	0.17235	-0.67885	0.33743	-0.37969	-0.1354	0.51249	0.287	0.31867	-0.30887
-0.32783	-0.10507	0.60535	0.33399	0.81086	-0.42718	0.9747	0.7511	-0.27016	-0.39128	0.19326	0.022535	-0.52904	-0.55647	-0.015028	-0.408	0.06214
-0.59681	0.065366	0.21342	0.36343	0.71892	-0.50968	0.75369	0.62447	0.050067	-0.017376	0.54076	0.99743	-0.20655	-0.016725	-0.11977	0.4358	0.35331
-0.35958	0.2445	0.25325	-0.48902	0.56588	-0.24214	0.91191	0.011077	-0.56926	-0.77625	0.91768	-0.60174	-0.29816	0.25839	-0.15443	0.14884	0.032456
-0.79884	0.11077	0.71687	-0.78301	-0.40171	-0.71129	0.52308	0.35937	0.0062473	-0.30574	-0.5868	-0.57061	-0.038461	0.92521	0.27412	0.34421	-0.46436
-0.16121	-0.091214	0.54726	0.11345	0.31977	0.55574	-0.30522	0.48809	-0.24291	0.10493	0.23797	-0.22514	-0.42127	0.76189	0.15584	-0.42591	-0.52889
-0.82884	-0.21615	0.68922	-0.44693	0.096067	-0.1558	0.37112	0.46606	-0.42396	-0.18809	0.50579	0.28104	-0.4402	0.695	-0.24495	-0.38145	-0.13561
-0.59574	-0.051055	0.62308	0.54212	0.5801	-0.5731	0.21164	0.18427	0.051706	0.011096	-0.042543	-0.1474	-0.20478	0.78302	0.14793	0.35747	0.022027
-0.43856	-0.015032	0.38378	0.3428	0.053096	0.57921	0.16065	0.45177	0.61075	-0.34555	-0.134	-0.5613	-0.41086	0.054002	-0.64558	-0.53996	0.20227
0.27081	0.30471	0.73158	-0.52716	0.50316	-0.071793	0.32923	0.34292	-0.71327	-0.43095	-0.17184	-0.45619	0.0098809	-0.58122	-0.69739	0.16879	0.10176
-0.21535	-0.065964	0.94736	-0.45549	0.052834	-0.16266	0.57618	0.077414	0.017259	-0.096866	0.11034	0.8502	-0.39118	0.36089	-0.27843	-0.26626	0.14659
0.0058133	0.2371	0.38786	0.061924	0.61924	0.080236	0.42994	-0.31957	-0.13111	-0.92793	0.25235	-0.98409	-0.3504	-0.23419	-0.6025	0.043512	0.66957
0.2801	0.037403	0.44943	0.064332	0.90008	0.65356	0.038346	0.3977	0.027433	-0.2759	-0.10718	-0.02609	-0.29087	0.65279	-0.025962	-0.010407	0.098146
0.28294	0.12256	0.58639	-0.38548	0.93223	0.76858	0.91577	0.36079	-0.97684	-0.15363	-0.38665	-0.16674	0.28647	-0.031905	-0.84806	0.13208	-0.049898
0.0040909	-0.0012407	0.76345	0.10285	0.45038	0.94667	0.51057	0.10649	-0.48891	0.030759	-0.030458	0.84519	-0.02983	0.47461	-0.61085	0.69692	0.80839
-0.080288	-0.0083139	0.76198	0.10032	0.13583	0.33282	-0.46279	0.76177	0.46459	0.052611	-0.42618	-0.41025	0.064838	0.86504	-0.84472	-0.59707	-0.61428
-0.49176	0.1415	0.66481	0.79376	0.5082	0.75697	-0.021757	-0.22796	-0.50526	-0.8976	-0.073013	7.5127e-05	-0.40628	0.37687	-0.83608	-0.75121	0.051628
-0.62565	-0.11351	-0.24203	0.85518	0.96716	0.047898	-0.33676	0.57329	0.42674	0.12258	0.36005	0.28892	0.13436	-0.066822	-0.65081	0.63476	0.29633
0.016593	0.084035	0.99665	-0.26238	0.46026	-0.66479	0.49995	0.29427	0.25862	-0.94071	0.74724	0.87488	0.029479	0.068385	-0.63279	-0.047116	-0.068416
-0.24466	-0.10079	0.88819	0.44706	0.38901	0.55801	0.014358	-0.16625	-0.42417	-0.60309	0.66268	0.20024	-0.35448	0.42237	-0.47081	-0.71055	-0.32296
0.017782	0.078552	0.7393	0.077915	0.47589	0.57404	0.63749	0.045166	-0.27005	-0.29031	-0.33003	-0.57111	0.67624	0.76373	-0.93196	0.80517	-0.38768
-0.49086	0.067171	0.72771	-0.39228	-0.5983	0.46532	-0.51188	0.57479	0.15956	-0.1296	-0.99923	0.20577	-0.35999	0.78096	-0.51688	-0.96235	-0.54015
-0.53457	0.034233	0.66515	-0.6689	-0.096474	-0.33474	-0.96034	0.16071	0.14036	-0.54849	0.36836	0.31144	-0.2549	0.67196	-0.44323	-0.56735	-0.39185
0.1622	0.16414	0.63745	-0.27817	0.46446	0.24162	0.31273	0.85619	0.04141	-0.24764	0.54149	-0.71103	-0.041349	0.54548	-0.41642	-0.051379	-0.22257
-0.28903	0.098477	0.77891	0.93366	0.54125	-0.70791	0.25881	0.99824	0.70609	-0.83795	0.50288	-0.17607	0.010878	0.10355	-0.058594	0.97002	0.19387
-0.69849	0.0505	0.76871	0.78125	0.13251	0.86038	-0.48236	-0.07209	-0.45395	-0.76126	-0.63528	-0.62746	0.13434	0.25004	-0.89649	-0.42012	-0.31884
-0.05115	0.082472	0.50449	-0.20565	0.42819	0.21891	-0.8074	-0.054497	0.071464	-0.63961	-0.57077	-0.44187	0.070268	0.56692	-0.41844	0.37548	-0.15797
-0.36863	0.099986	0.70723	0.89676	0.73888	-0.40861	0.27335	0.02727	0.085862	-0.0073704	-0.18057	0.039257	0.2673	0.37571	-0.89732	-0.40854	-0.63139
-0.4703	-0.31413	0.32835	0.049078	0.62958	0.66536	0.91602	0.692	-0.32277	-0.052486	-0.83108	-0.51865	0.076661	0.41798	-0.69683	0.46109	0.31022
-0.60788	-0.036914	0.88462	0.44275	0.22636	-0.10306	0.36267	0.65765	-0.44876	-0.33662	-0.12439	0.8713	-0.22861	-0.019254	-0.34587	-0.77327	-0.61685
-0.067831	-0.086783	0.58622	0.21666	0.87841	-0.34038	0.53523	0.038291	0.33222	-0.88419	-0.46386	-0.41994	-0.66782	0.2522	0.18109	0.19557	0.63443
-0.64404	-0.00072392	0.86613	-0.62916	-0.10909	-0.42848	-0.0081739	0.097416	-0.64402	-0.84814	-0.69732	0.39878	-0.17155	-0.46224	-0.81755	-0.54551	-0.18653
-0.85178	-0.064572	0.15666	-0.23125	0.11007	0.93036	-0.27943	0.13171	-0.33971	-0.81469	-0.25869	-0.092338	-0.62838	0.40728	-0.35682	-0.36723	0.61371
-0.81822	-0.081224	0.998	-0.79937	-0.13797	-0.35813	-0.34898	0.25361	-0.46901	-0.53343	-0.58998	0.10183	0.38361	0.84645	-0.9131	0.13433	-0.26098
-0.68223	0.066149	0.87789	0.77811	0.16626	0.29422	0.53513	0.87414	-0.16308	-0.40265	0.55124	0.91403	0.14288	-0.25725	-0.90709	-0.081965	-0.018364
-0.56804	-0.11413	0.20992	0.41187	0.59775	0.6269	0.33826	0.79079	-0.18675	-0.74468	-0.25	0.76169	-0.15454	-0.65369	-0.80681	-0.35423	0.19963
0.142	0.31037	0.98174	-0.36389	0.53831	-0.3655	0.35527	-0.52596	-0.84565	-0.75835	-0.069619	-0.41106	-0.5961	0.37451	-0.02159	0.23268	0.7579
-0.072721	-0.023141	0.76424	0.70848	0.90104	-0.26439	0.90482	0.19944	0.18514	0.15068	-0.87306	-0.63616	0.42322	0.4414	-0.9647	-0.12307	-0.60205
0.02971	0.015069	0.54662	-0.29328	0.81437	-0.98173	-0.31186	0.71588	0.72376	-0.46991	0.23901	-0.26484	-0.15631	0.34054	-0.016633	0.43406	0.15926
-0.12691	-0.013087	0.41734	0.57722	0.6228	0.53694	-0.53605	0.55531	0.066807	-0.45538	-0.64053	-0.7334	-0.11427	-0.73688	-0.82025	-0.36276	0.052997
-0.50826	-0.086664	0.62495	-0.88483	0.30905	-0.3172	0.50601	0.26719	-0.51673	-0.083416	-0.33763	-0.53048	0.22447	0.75027	-0.69045	-0.016957	-0.52545
0.26407	0.1874	0.55403	0.081068	0.75194	-0.19319	-0.37871	0.16686	0.2898	-0.74057	-0.24966	-0.88343	-0.060225	0.58837	0.016464	0.43772	-0.22861
-0.2667	0.075301	0.55056	0.02077	0.10559	-0.27753	0.75162	0.67781	0.94481	-0.61348	-0.30566	-0.47534	-0.045367	0.38538	-0.34056	0.52645	0.20491
-0.90223	-0.26257	0.54618	0.54186	0.27823	0.087519	0.70059	0.68872	0.19904	-0.5605	0.0080525	-0.24324	-0.29002	-0.22041	-0.80105	-0.46532	0.2015
-0.72627	-0.20073	0.54025	0.45129	0.4255	0.3715	0.70732	0.58531	-0.26592	-0.18567	-0.56519	0.33011	-0.10129	0.2896	-0.70351	-0.7779	-0.52829
-0.51629	0.03416	0.68509	0.4646	-0.043206	0.14613	0.065918	0.31427	0.1586	-0.89009	-0.1939	-0.55737	-0.61892	-0.27986	-0.03034	-0.078733	0.28209
-0.87931	0.030836	0.69853	-0.89068	-0.17716	-0.18861	0.80744	0.061829	-0.838	-0.30421	-0.99973	-0.98137	0.11003	0.56791	-0.60194	0.48819	0.17224
-0.49871	0.22815	-0.14263	0.22249	0.53299	0.98245	0.57209	0.2415	-0.55344	-0.43011	-0.34558	0.7411	-0.17561	0.31842	0.051111	-0.21896	-0.3833
-0.51542	0.12638	0.74579	0.80878	0.36727	-0.44862	0.51232	-0.31799	0.3749	-0.78952	-0.75397	0.13977	0.29513	0.71432	-0.50501	0.59453	-0.29675
-0.097809	0.2414	0.66853	0.85143	0.32054	0.94925	-0.24696	0.5388	-0.35647	-0.11091	0.35869	0.44157	0.18466	-0.31339	-0.6881	-0.073741	-0.38874
-0.95528	0.15446	0.5481	0.15622	-0.47074	0.46613	-0.099617	0.73334	0.16557	-0.87881	0.20265	0.19822	-0.23166	0.56969	0.11869	0.38119	-0.0023759
-0.63646	0.13179	0.58187	0.10812	0.80804	-0.70548	-0.56625	-0.090523	-0.71778	-0.55217	0.83385	0.53371	0.048724	0.16771	-0.81589	-0.57811	-0.58319
-0.24767	0.21071	0.55643	0.83472	0.77027	0.34785	-0.98699	-0.030131	-0.51109	-0.72835	0.71173	0.45701	0.10186	0.41779	-0.80391	-0.70996	-0.87476
-0.30275	0.036294	0.94711	0.85046	0.41951	-0.19461	-0.46212	0.20949	0.40357	-0.62783	-0.57879	-0.53059	0.12184	0.52158	-0.3091	-0.09298	-0.64179
0.15159	0.086402	0.88917	0.33749	0.19423	0.45967	0.76943	0.96746	0.31539	-0.69764	0.95223	0.94274	-0.33929	-0.23047	-0.63192	-0.89514	-0.42642
-0.56579	0.14345	0.54582	-0.76704	-0.33414	-0.19815	-0.075634	-0.17399	-0.31799	-0.30923	-0.58242	0.10223	-0.56296	0.27105	-0.3048	-0.85927	-0.31051
-0.36348	-0.11506	0.83507	-0.85068	0.25636	-0.67505	-0.22457	0.99918	0.017779	-0.20933	-0.036799	0.757	-0.1105	0.35683	-0.65729	-0.64419	-0.31596
-0.48328	0.19244	0.3318	0.094507	0.34631	0.72886	-0.73832	-0.33965	-0.80012	-0.29439	-0.52322	0.53393	-0.19981	0.39865	-0.52102	0.57681	0.81623
-0.88599	-0.10377	0.82789	-0.66195	-0.58366	0.78485	0.35391	0.36538	-0.91855	-0.28846	-0.57124	-0.86867	-0.10872	0.64716	-0.21222	0.0026861	-0.19483
-0.10977	-0.031177	0.82668	-0.90154	0.81828	-0.71951	-0.31534	-0.0063684	-0.44767	-0.19716	-0.52398	0.019329	0.34484	0.95293	-0.75867	0.8355	0.45597
-0.52034	0.070974	0.88667	0.25438	0.3468	-0.069258	-0.085669	0.70754	-0.18854	-0.8596	0.62275	0.20886	0.48065	0.50988	-0.65443	0.45342	-0.36477
0.30754	0.035661	0.82586	0.53008	0.46451	0.033707	0.24614	0.70967	0.99845	0.20211	-0.6242	0.38513	0.18179	0.37344	-0.62663	0.18316	-0.18798
-0.11561	0.093223	0.76548	0.13189	0.22949	0.81438	-0.47757	0.1209	-0.41352	-0.90594	0.10878	0.1986	0.17672	0.83251	-0.18333	0.89164	-0.14906
0.11537	0.12388	0.70652	0.9876	0.91935	0.37689	0.35359	0.028011	0.093816	-0.47175	0.48156	0.76934	0.026581	0.70941	-0.092402	0.35433	-0.13893
-0.89136	0.068078	0.67462	0.59934	-0.069623	-0.14224	0.09661	0.81266	0.64998	-0.80923	0.28968	-0.21659	0.22738	0.14495	-0.72551	0.036445	-0.4354
-0.65596	-0.10795	0.27424	-0.2098	0.97713	-0.19405	0.53784	0.02595	-0.62814	-0.36039	0.54273	-0.30099	0.39239	0.80435	-0.71573	0.9729	0.2324
-0.29982	0.38599	0.4735	-0.75317	0.2008	-0.13992	0.019757	-0.18282	-0.97095	-0.47388	0.7524	-0.5361	-0.034705	-0.21997	-0.77523	-0.26664	0.020635
-0.57075	0.097307	0.46649	0.99796	0.22225	-0.15221	0.28809	-0.3191	0.91642	-0.51672	0.82949	0.047099	-0.56619	-0.22864	-0.54525	-0.39057	0.53423
-0.11462	0.023505	0.83845	0.060399	0.21161	0.26487	-0.48937	0.065494	0.16536	-0.84321	-0.5175	-0.13797	-0.28253	0.44809	-0.060698	0.36763	0.37946
-0.65139	-0.043686	0.91866	0.55301	-0.047158	0.53563	-0.60596	0.61227	0.13473	-0.89439	0.84816	0.18324	0.18796	0.36134	-0.64591	0.39259	0.1065
