# Supplementary material for: Distinct cellular states determine calcium signaling response
Source: Mol Syst Biol. 2016 Dec 15;12(12):894. doi: 10.15252/msb.20167137 (PMC5199124; doi:10.15252/msb.20167137)
Supplement: Supplementary file 6 — Source Data for Figure 3 [file MSB-12-894-s005.zip › parameterDistributionGroup/parameterDistribution224.csv]

-0.75776	-0.018603	0.3814	0.56726	0.56268	-0.23651	-0.76295	0.3909	-0.084195	-0.23668	-0.068963	-0.33796	0.54054	0.013367	-0.63997	0.48211	0.11565
-0.60056	-0.31764	0.781	0.38831	0.55369	-0.086462	0.11314	0.3655	-0.34181	-0.039667	-0.21458	0.66991	-0.35957	0.052063	-0.38175	-0.73841	0.28522
-0.40652	0.17066	0.57386	0.95835	-0.12807	0.24623	0.77397	0.41884	0.81816	-0.35443	0.41661	-0.68004	0.16326	0.88382	0.44491	-0.0096363	-0.36316
-0.16826	0.043061	0.29707	0.12297	0.62504	0.58838	0.38639	0.17332	-0.48349	0.37557	-0.28504	-0.36266	0.4075	0.19217	-0.68445	-0.012845	0.19138
-0.24507	0.016872	0.53101	-0.86287	0.26435	-0.046255	-0.45277	0.2812	-0.97467	-0.14613	-0.059697	0.31052	-0.028059	0.50994	-0.061402	0.87786	0.68933
-0.20571	0.06112	0.26645	-0.36665	0.49017	0.24495	0.63878	0.18797	-0.5515	0.27549	-0.6904	-0.63536	-0.32732	0.99087	0.56207	-0.35808	-0.1562
-0.037177	-0.039043	0.73332	0.088568	0.49629	0.28895	0.4323	0.918	-0.67008	-0.27082	0.7544	-0.80079	-0.1133	0.76537	0.47818	0.53685	-0.17176
-0.16493	0.24091	0.55733	0.33299	0.43819	0.59904	0.38139	0.9121	-0.74307	-0.92892	-0.059671	0.85916	-0.050996	0.16545	-0.086318	-0.63467	-0.42447
-0.11041	-0.29708	0.78743	-0.28116	0.63143	-0.12734	0.12411	0.60743	-0.13776	-0.75623	0.43616	0.6838	-0.27112	0.79088	0.090839	-0.27096	-0.064998
-0.98626	0.0025206	0.45608	-0.67626	-0.10422	-0.29694	0.51565	-0.042024	-0.62607	-0.19384	-0.3168	0.25001	0.29272	0.55225	-0.50426	0.00905	0.29719
-0.40305	-0.2398	0.61233	-0.25606	0.48875	0.0091492	0.3864	0.1696	-0.76799	-0.05198	0.86184	0.12636	-0.11837	0.89639	0.12608	0.39962	0.25711
0.21533	0.24311	0.27046	-0.64057	0.58002	-0.097852	-0.51789	0.1846	-0.10215	-0.98691	0.43135	0.7308	0.23978	0.63229	-0.15205	0.8709	0.50716
-0.22109	0.050654	0.51668	-0.0094026	0.9219	-0.30022	-0.28626	-0.13328	-0.69732	0.25214	0.19054	-0.40965	0.61507	0.94577	-0.93384	0.98687	0.55916
-0.68427	-0.10983	-0.31566	0.32978	0.84506	0.322	0.42883	-0.26089	-0.076001	-0.58773	0.018786	-0.53202	-0.52005	0.34631	-0.19896	-0.34505	0.64716
-0.14569	-0.024211	0.89237	-0.74173	0.0085144	-0.38276	0.20945	-0.074108	-0.34541	-0.28733	-0.98447	0.74377	-0.64472	0.59635	0.56207	0.045898	0.42513
-0.21079	0.013705	0.44195	-0.47692	0.95678	-0.85396	-0.59675	0.51408	-0.75062	-0.74055	-0.33096	0.93457	0.043061	0.67437	0.069679	0.068633	-0.30308
-0.75496	-0.26258	0.86785	0.381	-0.046946	0.10693	0.42925	-0.043022	-0.23622	-0.32107	0.92472	0.39137	-0.25087	0.76699	-0.081315	0.1166	0.4758
-0.6049	-0.18274	-0.37247	0.2012	0.72995	0.50457	0.23767	0.11215	0.18716	-0.31793	-0.14807	-0.70122	-0.3696	0.34984	-0.28163	-0.096941	0.59914
-0.68085	-0.16905	0.77805	-0.50576	-0.022362	0.10576	0.19342	-0.078255	-0.92209	-0.89356	0.94474	-0.72847	-0.77814	0.2204	0.33026	0.14374	0.83357
-0.63678	-0.083983	-0.18679	-0.91531	0.6692	-0.27673	0.91028	0.82242	-0.17944	-0.58385	0.14122	0.087914	0.22577	0.016752	-0.88396	-0.72182	-0.16195
-0.60223	-0.19063	0.20296	-0.5007	0.6609	-0.2213	0.42774	0.62427	-0.61055	-0.9017	-0.13813	0.99253	0.26255	0.035168	-0.58147	0.2397	0.088313
-0.85567	-0.15426	0.72167	0.1581	-0.26462	0.14758	-0.073077	0.70266	-0.020922	-0.5073	0.09455	0.55558	-0.24536	0.37668	0.02159	-0.46484	-0.24108
-0.037008	-0.055036	0.97722	0.29812	0.30586	0.90536	0.57284	-0.06526	-0.96197	0.0084312	-0.7429	-0.16254	-0.40862	-0.2686	-0.23763	-0.92772	0.27803
-0.59223	-0.23013	0.67307	0.91716	0.46403	-0.085962	0.06981	0.37453	0.28066	0.38544	-0.1324	-0.6668	0.2889	0.27462	-0.89625	0.038038	0.32782
0.10054	0.21841	0.3202	0.061947	0.6262	-0.54717	0.15924	0.8514	0.75056	-0.4184	0.10618	-0.85819	0.64107	-0.11719	-0.8071	-0.036662	-0.28306
-0.21511	-0.12306	0.75325	0.62913	0.43562	-0.063036	0.19243	0.043498	0.51711	-0.75632	0.11854	-0.52849	-0.024335	0.7013	-0.58158	0.38771	0.65401
-0.49355	-0.11568	0.28547	0.46411	0.58605	-0.26329	-0.88461	0.64652	0.34482	-0.084509	-0.26468	0.19996	0.33145	0.26393	-0.40784	0.29024	-0.14678
-0.12249	-0.02292	0.93478	0.35194	-0.12227	0.79991	0.43001	0.85403	-0.32144	-0.46542	0.0042773	-0.57797	0.45457	-0.17245	-0.67371	0.68361	0.22649
-0.71438	-0.11532	0.97619	0.60586	0.70714	-0.72524	-0.24023	0.47938	-0.6488	-0.22673	-0.63406	0.16905	0.71494	0.30561	-0.27273	0.93238	0.13347
0.38185	0.16958	0.89888	0.35868	0.27923	-0.28679	-0.53411	0.49659	0.95543	-0.53513	0.8645	-0.067672	0.0072562	0.61965	-0.23597	-0.13278	-0.23645
0.62912	0.19012	0.50849	0.66239	0.69064	0.35869	-0.1463	0.52252	0.78542	-0.26619	-0.16227	-0.8718	0.044949	-0.16822	-0.76663	-0.10463	0.3766
0.27676	0.091763	0.88531	0.83907	0.53086	0.0031255	0.5179	0.90624	0.39869	-0.1415	-0.08387	-0.76696	-0.013655	-0.0085743	-0.45323	-0.6017	-0.30861
-0.90379	0.15436	-0.1684	0.033822	0.39706	-0.032473	-0.24058	0.38671	-0.019295	0.75741	-0.90271	0.63237	0.75487	0.79393	-0.98704	0.16599	-0.14884
-0.28234	-0.11315	0.4117	-0.18843	0.44815	-0.8608	-0.010348	0.63778	0.83562	-0.84767	0.070392	0.41691	-0.053142	0.26037	-0.20938	0.30079	0.29116
0.13249	-0.0016813	0.74736	0.88155	0.64546	0.035292	0.65724	0.057485	0.6478	-0.072836	0.091581	-0.68714	-0.44151	-0.012379	-0.30015	-0.92673	0.14097
-0.94153	-0.094129	0.7024	0.57221	-0.23864	-0.24543	-0.087489	0.84083	0.89676	-0.28035	0.23512	-0.89028	0.65991	0.32616	-0.60728	0.18851	-0.18591
-0.38914	0.15667	0.55488	-0.012762	-0.43608	0.61264	-0.41497	0.84804	0.10284	-0.15835	-0.48123	0.012376	0.43197	0.93254	-0.33395	0.9594	0.17371
-0.030441	0.16526	0.25966	0.68748	0.90474	0.11462	-0.36479	0.49506	-0.02813	0.060102	0.73234	-0.48606	0.20423	-0.24566	-0.37812	-0.044449	0.15734
-0.67839	-0.02188	0.26937	0.070853	0.59892	-0.55564	0.13214	0.9258	0.10183	-0.84296	-0.33522	0.48138	0.6879	-0.10489	-0.93143	0.20446	-0.20116
-0.21649	0.27963	0.35976	0.075522	0.18343	0.9987	0.20727	0.14269	-0.87433	-0.39852	-0.76487	0.83621	-0.078677	-0.35849	-0.84309	-0.20425	0.65432
-0.77483	0.047529	-0.094548	0.41591	0.26224	0.70019	0.50736	0.52147	0.14468	0.29856	0.11952	-0.87971	0.21448	0.14107	-0.46904	0.40276	0.78335
-0.51657	-0.30896	0.61003	0.87677	0.20721	0.92915	0.34902	0.0035247	-0.012708	-0.086887	0.49424	-0.028335	-0.238	0.8182	-0.10298	0.5154	0.86885
-0.19184	-0.072071	0.8222	0.062413	0.67016	0.64715	0.080113	0.44953	-0.90438	-0.8421	0.17949	0.32375	0.97919	0.23547	-0.94365	0.69299	-0.021165
-0.9	-0.065538	0.14316	0.94707	0.42	0.070298	-0.18113	0.56839	0.65134	0.010233	0.6323	0.21548	0.0085085	0.94725	-0.30836	-0.92419	-0.44503
-0.33589	0.070199	0.3719	-0.081389	0.3158	0.42226	0.7243	0.19391	-0.49144	-0.37464	-0.21329	0.41925	0.42481	0.64417	-0.52423	0.51514	-0.015691
-0.63145	-0.09294	0.44181	-0.73412	0.20263	0.057319	-0.79592	0.39175	-0.72742	-0.19857	-0.38903	0.42184	0.24264	0.48808	-0.43671	0.037685	-0.070681
-0.65797	0.15392	-0.39607	-0.056508	0.26371	0.60048	0.54873	0.10369	-0.20836	-0.076409	0.54849	-0.75705	-0.14708	0.99146	0.29969	-0.17717	-0.10517
-0.31608	0.21846	-0.23815	0.36942	0.76497	0.32923	0.42881	0.14348	-0.10682	-0.25719	0.78875	-0.11989	0.44486	0.28348	-0.61903	0.35539	0.1598
-0.53514	-0.092248	0.21968	-0.89844	0.49826	-0.76628	0.30881	0.17857	-0.36686	-0.81135	0.51096	0.11012	-0.35065	0.086319	-0.14778	-0.35819	0.11485
-0.062879	-0.31703	0.50633	0.097128	0.73054	-0.099851	-0.25157	0.89532	0.14262	-0.41591	0.60907	0.27125	-0.13238	0.38853	0.28926	0.5633	0.29457
-0.34176	-0.025752	0.49594	0.56712	-0.14777	0.89864	-0.072386	0.58874	0.51866	-0.17247	0.57782	-0.4378	0.091795	0.96964	-0.14634	0.80475	0.58253
-0.91226	0.0030102	0.85166	-0.74619	-0.95961	0.22364	0.89647	0.59125	-0.40926	-0.90904	-0.09028	0.75098	-0.30335	-0.023301	-0.60253	-0.42019	0.15849
-0.75738	0.1423	-0.1707	0.58968	0.5438	-0.02955	0.17004	0.4742	0.20762	-0.73446	0.62908	0.25932	0.25313	-0.073678	-0.4543	-0.099458	-0.13135
0.10954	0.26879	0.67945	0.9178	0.45129	0.10385	-0.97152	0.96992	-0.030212	0.092123	-0.45352	0.05469	0.06655	-0.087396	0.098488	0.95929	0.72261
-0.17148	0.24924	-0.24185	-0.58649	0.89734	-0.64922	0.013462	0.91706	0.073505	-0.56087	0.76855	0.57493	0.40698	-0.52344	-0.59888	-0.052909	-0.015269
-0.48592	0.10482	0.72005	0.45044	-0.3423	0.72359	0.71756	0.047173	-0.32687	-0.2165	-0.78782	0.038497	-0.35855	0.042095	-0.45285	0.18638	0.84798
-0.020975	0.17886	0.50522	0.35983	0.14566	0.72559	-0.68906	0.88838	0.012014	-0.23456	0.49753	-0.16518	0.070304	0.60375	0.18159	-0.030505	-0.23655
-0.5552	-0.072217	0.54501	0.35019	0.41707	-0.10872	0.85897	0.58375	-0.11484	0.20395	-0.2018	0.42596	0.41176	0.67976	-0.4659	0.56998	0.027642
-0.70462	-0.12164	0.82538	0.05946	-0.014965	0.32246	0.74315	-0.10855	-0.67904	-0.82118	-0.064334	0.16321	-0.69617	-0.47285	-0.7782	-0.86139	0.74176
0.22786	0.050908	0.91643	-0.6459	0.60646	-0.16373	0.047308	0.21664	-0.61691	-0.24157	-0.73593	0.09001	0.12072	0.74579	-0.35223	0.33718	0.3555
-0.25639	0.087917	0.14929	-0.32609	0.27434	-0.44189	-0.57456	0.8817	0.48868	-0.46003	0.033585	0.85032	0.2034	0.42897	0.51097	0.93383	0.28322
-0.4855	-0.045669	-0.16738	0.37142	0.88133	-0.53268	0.20514	0.041735	0.84068	-0.24688	0.47458	-0.7494	0.17818	0.66841	-0.72537	0.76831	0.79207
-0.97244	-0.16185	0.48168	0.7569	0.62161	-0.69507	-0.27179	0.53886	-0.31124	-0.8862	-0.49404	-0.18331	-0.030472	0.22964	0.18261	-0.17407	-0.20805
-0.47543	-0.0086844	0.78654	0.35468	0.32109	-0.57422	0.49481	0.53942	-0.090847	-0.17209	0.25876	-0.090553	0.11259	0.56634	-0.081035	0.81098	0.18143
-0.70944	0.054138	0.34248	0.71711	0.54168	-0.63635	-0.8537	0.30786	0.68289	-0.060484	-0.59101	-0.65973	0.38019	0.74328	-0.1769	0.011963	-0.17789
-0.18446	-0.029203	0.77744	0.76677	0.27446	-0.14709	-0.60837	0.74359	0.62399	-0.56242	0.27401	-0.49579	-0.39651	-0.18589	0.37608	-0.65139	-0.16062
-0.88633	0.018615	0.44118	0.20228	0.042026	-0.52065	0.11235	0.09178	-0.14293	0.20824	-0.5647	0.19286	-0.14089	0.32201	-0.50154	-0.33445	0.12842
-0.50712	0.013325	0.59596	-0.39607	0.080629	-0.083298	-0.66286	0.31044	0.049106	-0.91907	0.030705	0.00961	0.5718	0.70972	-0.72515	0.25334	-0.025079
0.12389	0.34154	0.70239	0.70523	0.52323	0.41087	0.56313	-0.21868	-0.32267	-0.67089	0.088947	0.13018	-0.17474	0.54738	-0.6058	-0.73873	0.12779
-0.43301	-0.0056651	-0.077893	0.05263	0.74924	0.23926	-0.24623	0.35167	-0.32313	-0.36264	0.75778	0.015395	0.10511	0.22098	-0.44294	0.33515	0.33366
-0.015368	-0.13296	0.96341	-0.63845	0.18744	-0.34721	0.99275	0.68388	-0.025065	-0.17108	-0.46679	-0.52228	0.5126	0.98759	0.30927	0.89267	-0.16074
-0.29382	-0.0605	0.63058	0.5468	0.31986	0.32913	-0.35434	0.7089	0.11977	-0.18594	-0.10228	0.26404	-0.19152	-0.20533	-0.21303	-0.97728	-0.2057
0.022054	0.052382	-0.086904	0.55561	0.87675	0.60517	0.39821	0.40361	0.39404	-0.09298	-0.14247	-0.20587	0.073814	0.31604	-0.17328	-0.23283	0.031611
-0.96351	-0.038387	0.45626	0.56648	0.10196	-0.43423	-0.020168	-0.12253	0.070081	-0.84923	-0.11767	-0.36918	-0.30455	0.58608	0.28373	-0.064508	0.24828
-0.74518	0.19502	-0.17845	0.15726	0.00085602	0.83412	-0.63934	0.28023	-0.1894	-0.086925	-0.11775	0.49681	-0.32858	0.38836	-0.24744	-0.90894	-0.17459
-0.44001	-0.21597	0.040882	0.42125	0.86713	0.34888	-0.018289	0.92607	-0.048789	0.38003	-0.51123	0.44863	0.74396	0.67306	-0.46354	0.96104	-0.15631
-0.96219	0.0088334	-0.15065	-0.45832	0.59313	-0.45995	-0.11359	-0.204	-0.43935	0.085131	-0.23219	0.41078	-0.19232	0.64449	-0.17449	-0.23678	0.47577
-0.49466	-0.066131	0.70703	0.24662	-0.0098442	-0.1242	0.4911	-0.30739	0.31577	-0.022674	0.44343	-0.13648	-0.52939	0.95358	-0.10452	-0.72196	0.13308
-0.35606	0.19058	-0.73773	-0.27016	0.95675	0.46096	-0.075248	0.64017	0.016739	-0.095204	0.0055463	0.27709	0.33407	0.78666	-0.95208	-0.20383	-0.18099
-0.27542	0.20121	0.91506	-0.47137	-0.26128	-0.057948	0.62714	0.44026	-0.13569	-0.37	0.46292	-0.33413	0.051032	0.91682	0.33893	0.55332	0.20266
-0.57041	-0.058359	0.65526	-0.56933	0.14145	-0.011215	0.55973	0.016823	-0.90687	0.049207	-0.14868	-0.38554	-0.16424	0.96908	0.056233	-0.007593	0.15233
-0.27552	0.0062008	0.75332	0.46953	0.50371	-0.41323	0.69222	0.63885	0.2956	-0.137	-0.2956	-0.5104	-0.0075578	-0.52506	-0.69597	-0.80671	0.085029
-0.90319	-0.11692	0.88408	0.81204	-0.24448	-0.067166	-0.13028	-0.035821	0.42376	-0.31815	-0.79058	-0.65157	-0.3426	0.54907	0.071882	-0.42981	0.26294
-0.091131	0.098118	0.92213	0.4424	0.30349	-0.54949	-0.19433	0.3298	0.78351	-0.85052	0.2271	-0.99028	0.89044	0.885	-0.31981	0.83529	-0.22811
-0.94025	0.05318	0.59574	0.15358	-0.18329	-0.52792	-0.5245	-0.21903	0.11532	-0.62753	-0.07511	-0.14185	-0.44076	0.5373	0.048699	0.018312	0.75237
-0.78842	-0.17237	0.1884	0.72138	0.41263	-0.2216	-0.18725	0.59431	0.88042	-0.39638	0.08527	0.35378	-0.21557	0.944	0.2623	-0.55145	-0.32853
-0.65812	0.0033348	0.79786	-0.21262	-0.32565	-0.78062	-0.30354	-0.048045	0.307	-0.50129	-0.45578	-0.49209	-0.22022	0.96088	0.33671	0.40916	0.30237
-0.79472	-0.078295	0.62564	0.39925	0.10693	-0.2131	-0.83625	0.29197	0.48243	-0.84689	-0.32355	-0.2892	0.46503	0.93779	-0.67795	0.27604	-0.14182
-0.73456	0.052083	0.94447	-0.35048	-0.34431	-0.45915	0.40804	0.094135	-0.057213	-0.331	-0.22325	0.46121	-0.11593	0.28108	-0.21322	-0.21324	0.4966
-0.97346	0.083395	0.28584	0.37657	0.32536	-0.58934	0.76695	0.020889	-0.4142	-0.80248	0.60218	0.75875	-0.1415	0.60635	-0.0001635	0.8541	0.68601
-0.65862	-0.10319	0.91175	0.33838	-0.0621	-0.12848	0.42073	0.3192	0.37029	-0.73845	0.18053	0.64704	0.6689	0.44205	-0.76928	0.65421	0.35419
-0.05773	-0.15731	0.88772	-0.02494	0.30952	0.29384	-0.90031	0.88405	-0.010002	-0.062774	-0.13964	-0.68159	0.070005	0.70087	0.17928	0.18649	0.071998
-0.28635	0.025445	0.96609	0.50753	0.23038	0.72919	-0.29791	0.24804	-0.90465	-0.98582	-0.016938	-0.55251	-0.19115	0.028003	-0.19636	-0.67533	-0.061271
-0.0096102	0.074792	0.83121	0.96983	0.20351	0.27429	-0.25134	0.10828	0.92412	0.061867	0.10474	-0.42796	-0.15446	0.8784	-0.016331	-0.68562	-0.21979
-0.578	0.26545	0.94887	0.4449	-0.4526	0.35487	-0.034981	0.37139	-0.77007	-0.34439	-0.73604	-0.081988	0.14958	0.022643	-0.42981	-0.25257	-0.16806
-0.6823	0.088045	0.21724	0.47207	0.60447	-0.49402	-0.065824	0.13022	0.20822	-0.64938	0.90349	-0.23723	-0.056455	0.029274	-0.22373	0.37972	0.83771
-0.57033	-0.041663	0.5672	0.24274	-0.016125	0.91928	0.33464	0.81621	-0.19351	-0.67359	-0.38385	-0.058994	0.68325	0.40335	-0.92442	0.11316	-0.21221
-0.15657	0.012188	0.58491	0.12763	0.44296	-0.25251	0.13562	-0.25153	0.16928	-0.30988	-0.53162	-0.12114	-0.065931	0.92838	-0.43421	0.29023	0.52349
-0.28526	0.0015781	0.27826	0.19047	0.58906	-0.71273	0.33479	-0.0065021	0.89008	-0.21949	0.12555	-0.92806	0.24767	0.1332	-0.69668	0.37669	0.82075
-0.76577	0.16943	0.13186	0.17659	-0.11015	0.12318	0.31835	0.45511	0.31793	-0.12086	-0.53158	0.64303	0.22303	0.54848	-0.036435	0.28041	0.056739
-0.87231	-0.27686	0.68284	-0.15888	-0.02009	-0.37616	0.99544	0.36301	-0.27616	-0.30064	0.47005	0.73355	-0.2711	0.3174	-0.049003	0.60285	0.74922
-0.62256	-0.081968	0.42701	0.7175	0.69424	0.84337	0.33329	0.26536	-0.68419	-0.1327	0.86838	-0.15511	0.7876	0.92368	-0.62307	0.43673	-0.18433
-0.78366	0.016156	0.64147	0.13039	-0.11933	-0.25949	0.55597	0.6354	0.29855	0.15116	-0.61327	-0.70184	0.50766	0.4933	-0.47803	0.1853	-0.109
-0.60959	-0.16946	0.48963	0.83091	0.33427	0.025407	0.27057	0.95689	0.57324	0.37474	0.27258	0.21459	0.27915	0.17651	-0.50621	0.041193	0.1323
0.35298	-0.010497	0.79526	-0.33894	0.63951	0.33818	0.25185	0.59026	-0.38033	-0.75049	-0.41452	-0.58114	-0.048714	0.43479	0.20599	-0.16213	-0.042699
0.082867	-0.14255	0.94884	-0.32848	0.12611	0.12663	0.63516	0.58924	0.052055	-0.11848	0.0055436	-0.72914	-0.15126	0.40505	-0.073424	0.51397	0.65675
-0.60397	0.16442	0.54913	-0.38056	-0.30418	-0.65454	-0.041462	0.097638	0.43866	-0.45627	-0.13596	-0.29108	0.40988	0.08831	-0.72836	0.57092	0.63791
-0.37059	-0.076704	0.45801	0.085789	0.42757	-0.39122	0.80029	0.4363	0.64378	-0.37553	-0.44367	0.23447	0.24125	0.66319	-0.40927	0.3225	0.068229
-0.61096	0.073069	0.070904	-0.41823	0.64669	0.20626	-0.4606	0.34827	-0.9441	-0.19028	0.067404	0.84765	0.074846	-0.17718	-0.6723	0.035832	0.65043
-0.41158	-0.11767	0.44207	0.074872	0.23992	0.5592	0.13011	0.65606	-0.054344	-0.24329	0.89555	-0.24606	-0.032267	0.14939	-0.081308	-0.3933	0.046798
0.17153	0.11161	0.98032	0.6692	0.59047	0.58952	0.14715	0.09274	-0.20203	-0.86148	0.65645	0.087641	0.18415	0.79322	-0.41406	-0.042857	0.058028
-0.1938	0.047754	0.72993	0.7801	0.11616	0.7772	0.10393	0.126	0.21575	-0.92379	-0.85011	-0.43821	0.13462	-0.26665	-0.97477	-0.82901	0.075412
-0.16856	0.11796	0.66267	0.7513	0.1977	0.94417	-0.63585	0.76327	0.1554	0.3023	0.97079	0.45285	0.696	0.75787	-0.65901	0.29277	-0.28365
