# Supplementary material for: Distinct cellular states determine calcium signaling response
Source: Mol Syst Biol. 2016 Dec 15;12(12):894. doi: 10.15252/msb.20167137 (PMC5199124; doi:10.15252/msb.20167137)
Supplement: Supplementary file 6 — Source Data for Figure 3 [file MSB-12-894-s005.zip › parameterDistributionGroup/parameterDistribution225.csv]

0.17321	0.076556	0.61282	-0.57269	-0.16731	0.33848	-0.87421	-0.64417	0.65638	0.76271	-0.39907	0.51481	0.43627	0.97527	-0.90377	-0.056866	-0.65132
-0.39445	-0.21274	-0.31087	-0.27567	-0.0030494	-0.72129	-0.14779	0.45641	0.38168	0.96212	0.87446	0.30466	-0.78439	-0.84721	0.72981	0.64911	0.64831
0.75999	-0.19747	0.81922	0.27818	0.30298	-0.19604	0.12261	-0.68963	0.73757	0.50072	0.085017	-0.22138	-0.48018	-0.27662	-0.072972	0.27989	0.58686
0.037612	-0.28539	-0.19937	-0.41419	-0.022021	-0.70837	0.36262	-0.83809	-0.0032033	0.40978	0.59719	-0.39619	0.52352	0.10369	-0.65088	0.3194	-0.88433
-0.92588	-0.60274	-0.40662	-0.1748	-0.22377	0.89524	-0.38496	-0.63627	0.27125	0.53304	-0.96353	-0.44249	-0.31922	0.46284	-0.028107	0.044916	0.089936
0.73946	0.4206	0.9525	0.28641	0.85143	0.57422	-0.16458	-0.21048	0.38188	-0.062252	-0.25232	-0.020016	0.091596	0.13288	0.59158	0.75636	-0.7144
-0.16801	-0.0061148	-0.061941	-0.90826	-0.21519	0.85895	0.75674	-0.41246	-0.43624	0.15056	0.077377	0.020108	-0.57928	-0.082459	0.082825	-0.65186	-0.39617
-0.009805	-0.31513	0.27657	-0.16481	0.27458	-0.26514	-0.11672	0.13269	-0.35067	0.43184	-0.72174	0.5983	-0.43795	-0.58865	0.62271	0.0084571	-0.57803
0.056586	-0.61974	0.076373	0.41086	-0.37106	-0.21442	-0.21942	-0.75667	-0.14276	0.51592	0.041778	0.33757	0.03153	-0.0048543	-0.75679	0.57132	0.48109
0.1253	-0.80951	-0.01818	0.58135	0.91221	-0.46118	-0.42712	-0.27906	0.59575	0.65788	0.42348	-0.24856	0.31572	-0.52935	-0.48952	0.96882	0.13528
0.31434	-0.059259	0.22904	-0.70314	0.53294	0.32461	-0.19136	0.79673	0.70683	-0.44165	0.12741	-0.69723	-0.2104	-0.25	-0.87409	-0.32263	0.15122
-0.19522	-0.004635	0.89322	-0.35365	-0.28434	0.11788	0.11883	-0.37863	0.064816	-0.3437	-0.21642	-0.24325	-0.65522	-0.2697	-0.16954	-0.13068	0.44087
-0.61026	-0.42962	-0.36254	-0.3238	0.1259	-0.25919	-0.36867	-0.1614	0.58963	-0.3993	0.50516	-0.28746	-0.80001	-0.3515	0.94359	0.49921	0.28412
-0.95934	-0.72849	-0.33774	0.82355	-0.54947	0.91018	0.84464	-0.077776	-0.68657	0.7122	-0.082615	0.20953	-0.4136	-0.7974	0.44877	0.4332	0.13208
0.44	0.089269	0.81368	-0.97166	0.54961	0.78894	0.3758	-0.32646	-0.46686	0.24511	-0.55635	-0.47582	-0.018594	0.36884	0.066409	0.38481	-0.30164
-0.2973	-0.10743	0.63553	-0.11874	-0.034625	-0.1343	-0.26226	-0.59327	0.93185	0.89107	-0.57191	-0.29686	0.33852	-0.10989	0.28357	0.79382	-0.7581
-0.40154	0.38485	0.32949	-0.69755	-0.99279	0.66593	0.0078501	-0.46896	0.23939	-0.1955	-0.11121	-0.24811	-0.6227	-0.10773	0.13356	-0.685	-0.29701
0.93635	-0.52307	0.028518	0.06199	0.5057	-0.8545	-0.29252	0.57177	0.59537	0.82944	0.91823	-0.94137	-0.63345	0.17992	0.79238	-0.059315	-0.25349
0.029853	-0.062183	0.77448	0.27257	-0.052539	0.25668	0.33266	0.10505	-0.15067	0.65851	-0.31423	-0.41406	-0.3932	-0.37875	0.11673	0.32191	0.27562
0.19942	-0.44072	-0.16138	-0.14994	0.48253	0.82519	-0.42349	0.79334	0.12807	0.23656	0.62983	0.21327	-0.43621	-0.82382	0.53789	0.28098	-0.13495
0.08258	-0.99043	0.3124	-0.7624	-0.17589	0.76609	-0.039152	-0.48149	0.58109	0.68073	0.06641	-0.99342	-0.54049	0.10958	0.42004	0.46801	0.27087
0.17731	-0.10485	0.15058	0.82489	-0.40763	0.48014	-0.09372	-0.17833	0.27857	0.6845	0.13897	-0.88705	0.48135	-0.21037	-0.11502	0.70485	-0.91695
-0.035455	-0.78023	-0.27619	-0.48206	-0.073231	-0.55218	-0.28655	-0.20756	0.65602	0.67522	-0.23779	-0.08873	0.18078	0.23046	-0.62162	0.30718	-0.25374
0.18218	-0.21245	-0.37399	-0.67158	0.13798	0.14428	-0.33462	-0.46217	0.60367	-0.80724	-0.19207	0.20096	-0.036694	-0.033916	-0.34063	-0.024361	-0.38563
0.62505	-0.73346	0.54955	-0.43769	0.97599	-0.78122	-0.63849	0.15662	0.024245	0.91393	0.070342	-0.4311	0.10582	0.3217	-0.30288	0.53469	-0.054692
0.349	-0.076326	-0.54222	-0.77689	0.18054	0.93851	0.74118	0.066885	0.54391	-0.50428	-0.70378	-0.24312	0.00974	-0.13916	-0.1397	-0.23257	-0.70852
0.46504	-0.67461	0.28562	-0.13021	-0.45718	0.70142	-0.19697	0.18501	-0.20934	0.37876	-0.61811	0.88517	-0.85961	-0.34473	-0.1686	-0.17484	0.78037
0.18781	0.28338	0.52301	-0.38138	0.050721	0.63223	-0.29006	-0.35926	-0.33444	0.86226	-0.65995	0.52834	0.47813	0.40254	-0.95818	-0.34247	-0.98386
0.11933	-0.1868	-0.76692	0.79151	0.85973	-0.065555	0.85081	0.53319	0.085921	0.83839	-0.36069	0.06776	0.16209	-0.97558	-0.062058	0.81212	-0.1359
-0.47171	-0.68724	-0.1478	-0.61132	-0.33554	0.30896	0.15634	-0.12427	-0.43792	0.36552	-0.48098	-0.90123	-0.44254	-0.67033	0.52753	-0.58734	-0.86469
0.72267	-0.036002	-0.15954	-0.51808	0.48389	-0.2442	0.17011	-0.15816	0.49876	0.47383	0.83139	0.43262	0.14067	-0.61428	-0.88865	0.046319	-0.084337
0.48363	0.083429	0.41348	-0.57875	0.012524	-0.69161	0.18561	0.077823	0.11298	0.087119	0.9488	0.18853	0.14419	-0.64486	0.15701	0.26315	-0.79868
0.06623	-0.22677	-0.2446	-0.63985	-0.78297	0.17747	-0.38538	-0.24988	0.13121	0.91726	0.59576	0.2633	0.084614	0.70417	-0.83131	0.051025	0.070913
-0.11247	-0.6649	-0.99723	-0.089315	-0.042784	-0.8423	-0.6378	0.57692	-0.072193	0.49153	0.23473	-0.055089	-0.034745	-0.72264	0.53578	0.31906	-0.75157
0.016567	-0.58951	-0.75643	0.12149	-0.13636	0.25905	0.4635	-0.73982	-0.30351	0.74533	0.78093	-0.15285	-0.58659	-0.64111	0.41201	-0.025336	0.055551
-0.49438	-0.67705	0.25665	-0.23733	-0.16947	0.081985	0.33714	-0.40908	-0.40473	0.52313	-0.86939	0.21256	-0.52819	0.0021097	0.83866	0.4634	-0.073036
0.44961	0.37693	-0.14381	0.1433	0.3904	0.78532	-0.43029	0.084971	0.068363	-0.16855	0.20926	0.56964	-0.1968	-0.76597	0.042558	0.35291	-0.10051
0.096412	0.12027	-0.16436	-0.33462	-0.467	-0.08878	0.10388	-0.18701	0.53744	0.63978	0.14167	-0.073356	0.37314	0.071638	-0.52191	0.71928	-0.27153
0.062921	-0.12047	-0.28206	-0.35101	0.89315	-0.25675	0.42886	-0.80881	-0.71342	0.18108	0.053222	-0.047449	-0.60573	-0.030946	0.42113	0.26763	0.20907
0.25232	-0.29728	0.92774	-0.9838	-0.1822	0.023495	-0.64031	-0.2372	0.03577	0.45077	0.02471	-0.011123	-0.18294	0.9497	-0.38055	0.58035	0.54763
-0.52727	-0.46301	-0.44994	0.52892	-0.31293	0.12367	-0.59364	0.24671	0.21027	0.89583	-0.98711	0.97761	-0.57781	0.87809	0.56222	0.037981	-0.21518
0.64788	-0.25944	0.53667	0.0096586	0.56731	0.071982	0.091485	-0.79604	-0.021712	0.52843	-0.14478	-0.14361	-0.50709	-0.95085	-0.20393	-0.057953	0.32462
-0.20776	-0.047809	0.16184	-0.19187	0.45746	0.80763	0.50932	-0.99712	0.28584	-0.63704	0.17887	-0.48	-0.67643	-0.28857	0.4818	0.12958	0.12987
0.12522	-0.53999	-0.49463	-0.99022	0.51608	-0.41013	0.099132	-0.28725	-0.61003	0.8468	0.70931	-0.75088	0.48052	0.16568	-0.50183	0.32685	-0.71186
0.53274	-0.58226	-0.28277	-0.56793	-0.13009	-0.1547	-0.098837	-0.42972	0.89419	0.9005	-0.13141	0.13018	-0.58232	-0.45793	-0.49129	-0.4979	0.26613
-0.27817	0.052058	-0.051037	-0.62432	0.13366	-0.24345	0.28107	0.29445	-0.1597	0.91884	-0.27609	0.10929	-0.04171	0.03395	-0.17356	-0.52236	-0.8684
0.04571	-0.1871	0.68433	0.92348	0.92445	-0.54127	0.25921	-0.32943	-0.25839	0.83396	-0.24701	0.71787	0.057429	0.19672	-0.58494	0.92973	0.73296
0.030881	0.38286	0.51683	-0.47985	0.36247	0.80114	-0.21438	0.90392	0.068268	-0.95735	0.27182	0.88959	-0.28832	0.13149	0.26083	0.84081	0.36357
-0.55619	-0.62206	-0.317	-0.85137	0.098988	0.37485	-0.38187	-0.13728	0.88753	-0.59942	-0.75494	0.3606	-0.70689	0.45262	0.31198	-0.1367	0.17166
0.55419	-0.69195	0.86191	0.40301	-0.16728	-0.85719	0.30698	0.6195	0.17983	0.36622	0.11064	-0.44285	-0.45304	-0.43051	0.13767	0.22851	0.24858
-0.55853	-0.42834	-0.20338	0.0057352	0.78861	0.31254	0.40314	-0.88298	0.47143	-0.0253	-0.26218	-0.51833	-0.20383	0.26649	-0.66346	0.061331	0.34116
-0.80133	-0.89392	-0.12981	-0.33348	-0.088754	0.24707	0.18609	-0.5137	0.23158	-0.27221	-0.62562	-0.21962	-0.75041	-0.87486	0.57984	-0.40285	-0.21507
-0.36029	-0.86788	-0.20361	-0.77878	-0.042034	0.73272	-0.19829	-0.74249	-0.29713	0.035798	0.049496	-0.0205	-0.1906	-0.26383	-0.69542	-0.19571	0.016788
0.37434	0.018677	0.031848	-0.45665	0.13912	-0.57359	0.11585	0.17837	-0.2627	0.19678	0.74754	-0.52402	-0.98307	-0.15645	0.65822	0.20165	0.46536
-0.042192	-0.78017	-0.73173	0.60766	0.48363	-0.60219	-0.68099	-0.16346	0.30685	0.58705	-0.027081	-0.56864	-0.18939	0.29818	0.5922	0.22441	-0.66792
-0.90687	-0.85788	-0.94872	-0.32689	-0.09921	0.87532	-0.14603	0.88579	0.25955	-0.25749	0.3947	0.16544	-0.53829	0.010324	0.20929	0.47757	0.44454
-0.48265	-0.3338	0.26939	-0.59193	-0.79109	0.30599	-0.61528	-0.45965	0.86181	0.17166	-0.68704	0.58653	-0.45201	0.12191	0.63152	0.093251	-0.34859
-0.6215	-0.75505	-0.12527	-0.61988	0.98185	0.61343	-0.5721	0.63082	0.050768	0.39805	0.68518	0.94657	-0.10015	0.79047	-0.45284	0.15404	0.19236
-0.027143	-0.32493	-0.56639	0.36358	0.81281	0.34896	-0.29588	-0.39359	-0.75774	-0.066472	0.60373	-0.72264	-0.51005	-0.82319	0.73867	-0.22727	-0.64881
-0.10841	0.18775	0.10533	-0.65705	0.59936	0.15784	-0.23242	-0.45636	0.71438	-0.35594	-0.95528	0.13696	0.1164	-0.71898	-0.2402	-0.10154	-0.7831
0.83147	-0.027502	0.58241	0.14521	-0.017159	0.48367	0.74118	0.66927	-0.47796	0.70589	-0.076061	-0.060612	-0.37402	-0.64019	-0.22714	0.17683	0.3508
-0.44681	-0.12229	0.38483	-0.3633	0.39814	0.017813	-0.50831	-0.20487	0.62584	0.82436	0.90226	0.019405	0.14155	-0.40913	-0.40682	-0.048202	-0.57093
-0.0038184	-0.088371	0.63945	-0.64057	-0.069423	0.21497	-0.68164	-0.4872	-0.53236	-0.87913	0.0067821	0.23065	0.32082	-0.96551	0.32564	0.86363	-0.86988
0.4059	-0.65256	-0.48685	0.7985	-0.42705	0.62431	-0.42395	0.63451	0.084438	0.23935	-0.15369	0.068811	-0.45832	-0.55352	0.45257	0.86832	0.46744
0.20617	-0.94655	0.68002	-0.8696	-0.92194	0.30169	-0.38892	-0.85967	0.61091	0.4345	-0.39136	-0.060713	-0.21257	0.21664	-0.01059	0.35063	-0.032066
-0.13388	-0.22688	-0.07105	0.13637	0.22994	0.61774	-0.34912	-0.36489	0.42936	-0.39522	-0.51868	0.30419	0.20882	-0.38316	0.13396	0.61488	-0.62128
-0.38532	-0.13355	0.2579	-0.69788	-0.13958	-0.35558	-0.75856	-0.68173	-0.13569	0.57236	0.029165	-0.64292	0.12596	-0.026899	-0.13448	-0.055281	-0.77909
-0.68468	-0.2395	0.97311	0.094365	-0.38202	0.95693	-0.054029	-0.44346	0.16586	-0.46832	-0.45004	0.056594	0.38897	0.45427	-0.93253	-0.19446	-0.81033
0.065131	0.0059923	-0.19911	-0.86264	0.79707	-0.14115	0.097427	0.15522	0.58957	0.59565	-0.55243	-0.039949	-0.31863	-0.26372	0.16844	0.68606	0.49917
0.77528	-0.92104	0.46625	-0.089867	-0.84375	-0.26958	-0.89762	-0.15871	-0.51526	0.73603	0.24464	0.85187	-0.74771	0.23734	0.31365	-0.28317	-0.0015461
0.064217	-0.27238	-0.62621	-0.79799	0.24241	0.80602	-0.7712	0.40945	0.41614	0.17676	-0.062194	-0.13853	0.41128	0.95742	-0.74728	0.88288	0.12586
-0.36199	-0.28916	-0.70472	0.020046	-0.36208	-0.93003	0.89436	-0.83168	-0.24238	0.49807	0.17667	-0.64982	-0.39075	-0.87376	0.39753	-0.39982	-0.71915
-0.74734	-0.31381	0.47065	-0.50218	-0.83512	0.7706	0.23541	-0.024816	0.47448	0.77603	-0.15141	0.74938	-0.65879	0.7014	0.24291	-0.63441	-0.24148
-0.10115	-0.0052796	0.81674	-0.70118	0.0040358	-0.80866	-0.75875	0.32345	0.039786	0.67218	0.4524	0.9586	0.17154	-0.84909	-0.6898	0.86164	0.38717
0.43237	0.018889	0.70176	0.16376	0.56022	-0.35758	0.19144	-0.57413	0.72018	0.64474	-0.75895	-0.3245	-0.50763	0.2761	0.2363	0.53248	0.5337
-0.90817	-0.31306	0.39276	0.10288	0.79013	0.51077	0.68558	-0.26578	0.3727	-0.16704	-0.052192	0.61711	-0.37551	0.8045	0.29823	0.31562	-0.093598
-0.75344	-0.27248	0.70168	0.051889	0.74769	-0.0092905	0.2859	-0.94945	0.43694	-0.2348	-0.06044	-0.4733	-0.060959	-0.031275	-0.2401	0.65227	0.26419
-0.96703	-0.028301	0.45152	-0.094208	0.16907	0.43075	0.24666	0.32722	0.91839	0.012017	0.23488	-0.57524	-0.21586	0.47884	-0.039914	-0.85099	-0.9284
0.072401	-0.63329	-0.066536	-0.35817	0.31659	0.030207	0.20123	-0.51337	0.42661	0.16237	-0.37587	-0.35483	-0.31259	-0.1906	0.52209	0.45074	-0.243
0.24215	-0.020213	-0.018778	-0.8888	0.035406	0.44807	0.50286	-0.67432	0.063425	-0.027458	0.16998	-0.71899	-0.33969	0.36788	-0.030863	-0.48609	-0.49942
-0.85229	-0.42161	-0.25754	0.3696	-0.088182	-0.94805	-0.28999	-0.34261	0.50588	0.61502	0.11026	0.54221	-0.42143	-0.29625	0.10348	-0.6252	-0.65959
0.3712	-0.15683	-0.25383	0.74051	-0.31422	0.0096878	-0.55223	-0.37487	0.88871	0.77958	-0.77275	-0.094886	-0.15444	-0.35798	0.27141	0.45688	-0.15726
0.30026	-0.13904	0.76744	-0.81904	0.85145	-0.58013	0.78779	0.29877	0.41502	0.83079	-0.70588	0.88431	-0.66609	0.052922	0.61423	0.53812	0.53685
-0.18908	-0.64928	0.88332	0.97291	0.73962	0.41002	-0.11814	-0.011522	0.23015	-0.47682	-0.80665	0.77399	-0.37457	-0.090102	0.77082	0.68194	-0.068815
0.46078	-0.82978	0.39647	0.3176	-0.94531	-0.2606	-0.92567	-0.68948	-0.51037	0.90198	0.43144	0.24161	0.1139	-0.20875	-0.062509	0.37803	-0.57386
-0.10918	-0.59751	-0.12764	-0.50707	-0.41293	-0.37117	0.14498	-0.39024	-0.028889	0.78817	0.1424	0.68249	0.041144	-0.18243	0.1559	-0.12762	-0.95186
-0.76798	-0.21504	-0.079305	-0.20607	0.082254	0.53749	-0.33878	0.75578	-0.11863	0.92546	0.62755	0.87823	0.0041721	-0.84127	-0.15774	0.085514	-0.38809
0.015103	-0.56905	0.29279	-0.70198	-0.23197	0.32869	-0.31426	0.28106	0.26273	-0.2279	-0.17207	0.31018	4.0782e-05	-0.52128	0.52647	0.38074	-0.80906
-0.38055	0.11015	0.81233	-0.76264	0.72604	0.59372	-0.16879	0.42011	-0.33933	0.41747	-0.98453	0.41428	-0.54047	-0.34903	-0.17668	0.24565	0.7326
-0.49887	-0.17712	0.083597	-0.7697	-0.031314	0.25219	-0.83066	0.59665	-0.070909	0.53624	0.10059	-0.59762	-0.77063	-0.45722	-0.37489	-0.59737	0.49854
0.10514	-0.11815	0.45506	0.66704	-0.17416	0.81234	-0.24167	0.11013	0.78965	-0.22079	0.45504	0.55001	-0.37156	-0.8273	-0.55139	-0.55101	0.020815
0.33992	-0.44403	0.29928	0.035923	0.26246	0.81177	-0.56695	-0.15062	-0.0020972	-0.25935	0.1423	-0.66013	-0.42652	-0.4487	0.59978	0.35395	-0.16784
0.75781	-0.24761	-0.19655	0.53583	-0.15916	0.49839	-0.54464	0.28088	0.085396	0.49616	0.19731	0.20253	-0.35959	-0.90118	-0.2948	0.21648	0.49633
0.47203	-0.71468	0.67914	-0.53587	-0.18849	0.9693	-0.85973	0.091818	0.66031	-0.85093	0.20945	-0.62209	0.30939	0.53637	-0.7498	-0.274	-0.84167
-0.36691	-0.75111	0.12426	-0.19966	0.28748	0.94594	0.004525	-0.036032	0.53855	-0.35149	-0.44862	-0.30695	0.2291	-0.39682	-0.982	-0.29369	-0.45368
-0.27418	0.16326	0.18269	-0.20595	0.7593	0.57693	-0.98271	0.27251	-0.1817	0.72128	-0.30685	-0.99554	0.05481	-0.50715	-0.61707	-0.094674	-0.33509
-0.61609	0.035617	0.82878	-0.40043	0.50469	0.082436	-0.56811	0.59072	0.69758	0.46733	-0.41777	-0.017595	-0.67541	0.81826	0.10942	-0.056299	0.31384
-0.36425	-0.46103	0.30763	-0.047255	0.81879	-0.087438	0.9476	-0.66484	-0.21694	0.63923	-0.52177	-0.014026	-0.23818	0.40126	0.6409	0.37167	-0.43284
-0.93949	-0.5083	0.75708	0.12688	0.64535	-0.66289	-0.41235	0.19388	0.28041	-0.19247	-0.96107	0.15937	0.089731	0.097021	-0.56554	-0.20307	-0.46305
-0.57513	-0.52156	-0.51821	0.1875	-0.13848	0.59234	-0.36753	0.2498	0.53044	0.056353	-0.35065	-0.74973	-0.3883	-0.33168	-0.16135	0.53572	0.77367
0.49679	-0.57871	-0.24027	-0.22824	-0.46319	0.33227	-0.37658	-0.31736	0.59087	0.3921	0.099274	0.032865	-0.53735	0.084548	0.13091	0.36928	0.42053
0.36203	-0.30738	0.005824	0.36093	-0.18119	0.24367	0.2185	0.077411	-0.43968	0.72118	0.70819	0.48301	-0.71941	-0.023452	0.54076	-0.32063	-0.18633
-0.50382	-0.1005	0.36021	-0.43332	-0.093383	0.28789	-0.22931	0.38599	-0.90095	0.2118	-0.023128	-0.4546	-0.7314	-0.27699	0.63024	-0.75734	-0.63699
-0.080872	-0.58796	0.71575	-0.74025	-0.96036	0.5312	-0.64852	-0.95397	0.75989	-0.2198	-0.26659	0.45905	0.083522	0.64441	-0.30733	-0.0146	-0.58699
-0.5902	-0.2222	-0.55154	-0.64608	-0.0052702	-0.57823	0.13967	-0.49094	0.54855	0.5436	-0.055029	0.1142	-0.21888	-0.32171	0.041259	0.61082	0.2582
-0.45187	-0.48643	0.7405	0.72037	-0.19931	-0.2069	0.33537	-0.47911	0.27935	0.94185	0.80101	-0.040763	0.15308	-0.12125	0.26631	0.25035	-0.99006
-0.38706	-0.69791	-0.79588	-0.27536	-0.13434	0.76494	-0.01685	-0.45178	0.56871	0.32428	0.99243	0.57764	-0.2842	-0.034535	-0.78179	-0.59724	0.010843
0.92471	-0.64931	-0.0064486	0.0040234	0.86226	0.88606	-0.68005	0.78642	0.8536	0.29602	-0.35081	0.24616	-0.0040887	0.95937	-0.94104	-0.11342	0.12652
-0.17615	-0.37128	0.55679	0.12797	0.33774	-0.73542	0.69272	-0.57203	-0.14905	0.53149	0.72032	0.32679	-0.99342	0.033719	-0.37387	-0.73139	0.61698
0.66803	-0.89579	-0.27025	0.6105	0.88184	-0.45576	0.0083949	-0.3377	0.28859	0.84751	-0.089074	0.36452	-0.49106	-0.40026	-0.42378	0.1238	0.75552
-0.94718	-0.68001	0.9391	-0.78748	0.09522	0.78261	0.12351	-0.30978	0.20762	-0.08959	-0.57362	0.47939	0.0012305	-0.0030279	0.11153	0.67796	-0.22942
0.44988	-0.74588	0.31193	-0.27099	0.46157	0.60078	-0.095581	-0.56461	-0.05522	0.95412	0.46025	0.17213	-0.31692	-0.4654	-0.63054	-0.53642	-0.053878
0.19407	-0.15811	0.039985	-0.71061	-0.57611	-0.21681	-0.037745	-0.13267	-0.41305	0.37791	0.59158	-0.51606	0.30482	-0.32849	-0.11323	0.22591	-0.93042
0.08368	-0.12668	0.67414	0.42022	0.8572	-0.41405	-0.12796	-0.67484	-0.46043	0.14204	0.34818	-0.87707	-0.61099	-0.82757	0.92675	0.96034	0.43688
-0.065963	-0.6338	-0.90626	0.3043	-0.29456	-0.61011	0.77625	-0.16907	0.067018	0.45345	0.46067	0.017956	-0.47812	-0.88344	0.52395	0.28055	-0.058895
-0.2451	-0.47656	-0.81143	0.90662	0.7905	0.51588	-0.3225	0.7266	0.11815	0.78371	-0.75189	-0.87847	-0.47044	0.37927	0.79367	0.60229	0.0035422
