# Supplementary material for: Distinct cellular states determine calcium signaling response
Source: Mol Syst Biol. 2016 Dec 15;12(12):894. doi: 10.15252/msb.20167137 (PMC5199124; doi:10.15252/msb.20167137)
Supplement: Supplementary file 6 — Source Data for Figure 3 [file MSB-12-894-s005.zip › parameterDistributionGroup/parameterDistribution226.csv]

-0.19012	0.068474	0.60339	-0.53577	0.45847	-0.20728	0.3236	0.039246	-0.0028243	-0.92099	-0.0053912	-0.57991	0.38851	0.33442	-0.38729	0.43114	-0.73596
0.38613	0.23778	0.83289	0.11641	0.54081	0.16683	-0.13157	0.30158	0.026481	-0.77694	-0.54475	-0.49977	0.43945	-0.87949	-0.81474	0.97088	0.16592
-0.63457	0.21152	0.5664	0.37283	-0.27232	0.56408	0.059908	0.29107	-0.0038913	-0.59749	-0.054922	0.56971	-0.01635	-0.61583	-0.54441	0.97659	0.77762
-0.084307	0.079688	0.81544	-0.3949	-0.060617	-0.74778	0.76256	-0.31065	0.79442	-0.18113	0.15	-0.38703	-0.54708	0.46298	-0.2337	0.27018	0.70408
-0.57688	0.32352	0.82687	0.51631	-0.30294	0.72441	0.57705	-0.025595	-0.49794	-0.81433	0.26809	-0.064371	-0.45057	0.30133	0.41741	-0.033557	-0.37065
-0.89035	0.013189	-0.45703	0.41557	0.98661	0.47258	-0.93512	0.41152	0.18459	-0.27893	-0.45232	0.94522	0.55735	0.96767	-0.5209	0.53179	-0.74425
0.21764	0.1171	0.64645	-0.37151	0.63648	0.13251	0.86155	-0.10201	-0.25284	-0.54991	0.53315	-0.53768	-0.080579	0.80055	0.018773	0.26646	-0.43939
-0.25246	0.1964	0.21941	0.37891	0.34862	0.75232	0.14113	-0.45708	0.39045	-0.27821	0.70228	0.026579	-0.041955	0.76776	-0.80776	-0.36066	-0.20228
-0.4086	0.10439	0.40592	0.43492	0.6414	-0.31062	0.73775	0.12775	0.22048	-0.14729	-0.71185	0.14411	0.27068	-0.05486	-0.9135	-0.57205	-0.95333
-0.89588	-0.0894	0.1192	-0.26011	0.73477	-0.38632	-0.50189	0.014214	-0.69963	-0.64492	-0.14035	0.12307	-0.48236	-0.18923	-0.12509	-0.09562	0.12241
0.22277	0.0047085	0.52972	0.37065	0.69918	0.35825	-0.057427	0.31124	0.66521	-0.27098	-0.59567	0.30668	0.14715	0.099989	-0.86941	0.4717	0.26864
-0.14055	0.15361	0.5967	-0.096055	0.55877	0.15871	-0.77133	0.56462	-0.94426	-0.74151	-0.35917	0.16755	-0.4005	-0.34107	0.14875	-0.34902	-0.48022
0.54644	0.19279	0.53488	-0.3546	0.8348	-0.77773	-0.63666	0.20372	0.21627	-0.18992	0.17047	-0.44666	-0.4153	-0.13548	-0.038451	0.26408	0.2843
-0.52331	-0.021818	0.50196	0.45662	0.75827	-0.18831	0.002891	0.10808	-0.29998	-0.8556	0.58308	-0.071142	-0.69763	-0.054723	0.38224	-0.25903	-0.061229
0.19585	0.15182	0.24457	0.060693	0.81723	0.23538	-0.79948	-0.23859	-0.31391	-0.13566	-0.36696	0.40803	0.14448	0.37484	-0.067238	0.98884	-0.070599
-0.70421	0.41541	-0.0016067	0.36214	-0.34332	0.80247	-0.17052	0.45654	-0.077446	-0.029687	-0.9534	0.57092	0.013951	-0.11777	-0.59075	-0.66158	-0.87217
-0.26068	0.30243	-0.21935	0.21641	0.83593	0.90655	0.48992	0.60037	-0.74809	-0.9156	0.39806	0.28861	-0.28793	0.6589	0.79251	0.56372	-0.47164
-0.11241	-0.0087307	0.15157	-0.36157	0.88279	-0.5095	-0.59752	0.36651	0.70921	-0.55713	-0.63106	-0.31218	0.21295	0.21463	-0.60166	0.306	-0.30609
-0.70081	0.038596	0.43865	0.94405	0.49244	0.59332	-0.017594	0.37145	-0.35516	-0.15202	0.40757	-0.23341	0.38506	0.6707	-0.23778	0.61289	-0.74151
-0.13694	0.15964	0.36091	0.49697	0.75347	0.49455	-0.35462	0.29525	-0.25579	-0.63923	-0.80439	0.63672	-0.513	0.74042	0.75536	-0.06151	-0.61666
-0.1159	0.16263	0.54746	-0.22078	0.59112	-0.10961	-0.29201	0.7817	0.054595	-0.65156	-0.85241	-0.75184	0.40542	-0.49037	-0.9319	-0.023136	-0.71681
-0.87292	0.11488	0.59231	-0.33564	-0.35517	0.1128	-0.1271	-0.13088	-0.86939	0.21072	-0.027084	0.96119	-0.016638	0.12347	-0.64586	0.54903	0.43809
-0.58761	-0.070012	-0.058722	-0.043203	0.80189	0.082194	-0.16512	0.61008	-0.17879	0.26046	-0.4664	0.6111	0.45344	0.59426	-0.58465	0.18398	-0.87111
0.22633	0.12121	0.565	-0.41861	0.35884	0.99888	-0.4194	0.087963	-0.54645	-0.48447	0.32976	-0.26151	-0.14171	0.0014971	-0.71362	0.11426	0.28494
-0.53982	0.15484	-0.59772	-0.60478	0.95663	-0.50072	-0.14024	0.17764	-0.066253	-0.0032908	-0.11996	0.87605	-0.124	0.073868	-0.37432	0.47179	0.25269
-0.65356	0.15473	0.45467	0.092727	0.27916	0.32169	0.15166	-0.31073	-0.16346	-0.84107	0.061009	0.80904	0.15966	0.53663	-0.39719	0.075099	-0.59183
-0.81411	0.057319	0.72885	0.52561	0.38259	-0.10441	0.81491	0.29308	-0.76445	-0.20531	-0.056716	-0.3815	0.23889	0.22495	-0.17169	0.56853	-0.58589
-0.069039	0.088713	0.45826	0.36222	0.53289	0.4035	-0.17503	0.60058	0.80116	-0.67052	-0.1369	0.17803	0.49883	0.43939	-0.76339	0.74843	-0.34237
-0.83416	0.03641	0.61553	0.067284	-0.25568	0.87034	0.073138	0.61194	-0.21102	-0.74321	0.50772	-0.62302	-0.43299	0.201	-0.44455	-0.82038	-0.33824
-0.67408	0.011293	-0.040706	-0.30355	0.76199	-0.21798	-0.76681	0.19885	0.26337	-0.41139	0.42701	0.73956	-0.15049	0.83688	-0.21617	-0.35667	-0.59911
0.25489	0.23964	0.45176	0.11007	0.67335	0.86506	-0.31378	-0.48806	-0.23624	-0.57879	-0.55511	0.40599	-0.461	0.82333	0.039446	-0.58779	-0.53932
-0.70616	0.029193	0.25561	0.25984	0.67499	0.076066	0.34102	-0.11679	-0.3795	-0.3925	0.43175	0.89101	-0.42988	0.78454	0.4301	0.419	0.11771
-0.96557	-0.032964	-0.57235	0.90988	0.85189	0.61566	-0.58453	0.022043	0.51291	0.008118	-0.42059	0.7802	0.043324	0.56997	-0.41114	0.056417	-0.4107
-0.20314	0.02378	0.58922	-0.69971	0.95402	-0.61756	-0.059987	0.21547	-0.52857	-0.80569	-0.28012	-0.78644	0.26662	0.19366	-0.55712	0.14058	-0.6054
-0.17131	0.32468	0.46548	0.14095	0.057162	0.69544	0.63687	0.44949	-0.10661	0.13972	0.29384	-0.29908	-0.26936	0.71129	-0.039737	-0.42984	-0.65985
-0.59707	-0.15359	0.36869	0.20246	0.17773	-0.15704	-0.044989	0.35974	0.56507	-0.32241	-0.5251	0.80214	-0.52964	-0.82362	-0.83366	-0.49901	0.53789
-0.22938	0.13464	-0.11651	-0.31171	0.70439	0.54295	0.16287	0.03184	-0.22543	-0.48717	-0.67868	-0.21576	0.4324	-0.028379	-0.66439	0.76842	-0.19961
-0.080068	0.062648	0.51848	0.53573	0.87232	-0.47084	0.19279	0.17971	0.39786	0.26995	0.25398	0.87211	-0.060858	-0.30443	-0.94501	0.32785	0.6544
-0.98167	-0.037629	0.018469	0.048261	0.35814	-0.16182	0.51974	0.62212	0.51573	-0.33426	-0.30727	0.23363	0.44888	-0.089622	-0.96787	0.011357	-0.645
0.20316	0.33897	0.52578	0.076528	0.53554	-0.3276	-0.61501	-0.067383	0.46327	-0.83121	-0.73258	-0.23526	0.1847	0.068626	-0.39243	0.54287	-0.20285
0.1933	0.042687	0.81333	-0.34932	0.10226	0.31403	-0.0024569	0.39412	0.016205	-0.58536	0.63497	0.35246	-0.50668	-0.36643	-0.50229	-0.16046	0.4936
-0.19018	0.13488	0.24732	0.09499	0.8697	0.14669	0.82645	0.62229	-0.73164	-0.42242	-0.46879	0.41611	-0.50007	0.55545	0.79937	-0.12069	-0.74562
-0.5071	0.054139	0.64588	0.33464	0.7432	-0.0024832	-0.12082	-0.48016	-0.55062	-0.70146	0.48727	-0.89529	0.13095	0.50814	-0.40395	0.68737	0.017174
0.028054	0.045575	0.40061	0.34465	0.80287	0.55486	-0.062651	0.36706	0.17697	-0.96906	0.71205	-0.89106	-0.056708	0.1388	-0.1696	0.26706	-0.23837
-0.85359	-0.078359	0.67178	-0.27503	-0.020613	-0.58561	0.093237	-0.30411	0.20721	-0.27597	0.45584	0.039535	0.23831	0.59091	-0.61527	-0.025825	-0.72486
-0.5858	0.11691	0.14813	0.77967	0.65155	-0.53635	0.5601	0.27789	0.5155	-0.40096	-0.5551	0.64979	0.0918	-0.89422	-0.75877	0.84498	0.55087
0.13523	0.14603	0.62493	-0.72376	0.45514	-0.20398	-0.050513	0.351	0.028555	-0.23562	-0.032323	-0.1416	-0.16651	-0.043577	-0.56368	-0.183	-0.0097412
-0.61175	-0.081724	0.78481	0.018866	-0.28036	-0.23118	0.51893	0.79919	0.38675	-0.015274	-0.2307	0.58643	0.074666	-0.50083	-0.878	0.059511	-0.048781
-0.26975	0.033966	0.28029	0.088839	0.45656	0.14562	0.073202	0.018512	0.65003	-0.20536	-0.093577	-0.39555	0.067916	0.58881	-0.51842	-0.12237	-0.53676
-0.6626	-0.24672	0.042672	-0.22496	0.57173	-0.097919	-0.31788	0.40632	0.23876	-0.26802	-0.56001	0.99615	-0.30646	0.20124	-0.44091	-0.72831	-0.45185
-0.1835	0.0012654	0.72534	-0.49788	0.20338	-0.13796	-0.28114	0.11204	-0.38834	0.0025687	-0.99611	0.62188	0.44152	0.020992	-0.62394	0.81817	-0.25615
-0.98406	0.16485	-0.47146	0.257	0.56315	0.18401	0.68652	0.43056	-0.27964	-0.19079	0.038293	0.32319	-0.14044	-0.95059	-0.75226	0.34206	0.53165
-0.15807	-0.030757	0.2289	0.20742	0.66802	0.85004	0.15758	0.14603	-0.54014	-0.24622	0.89169	0.61718	-0.4263	0.18871	0.12016	0.56963	0.50168
0.16968	0.094321	0.56503	0.072871	0.57856	0.060915	-0.74527	0.0082549	-0.1857	0.089644	-0.35848	-0.25276	0.25395	0.36012	-0.39271	0.19687	-0.74669
-0.21967	0.1372	0.50902	-0.1729	0.16246	0.1293	-0.12674	0.58424	0.094971	0.24981	-0.03549	0.57908	0.24996	0.46392	-0.55689	0.63361	-0.1434
-0.52891	0.050227	0.9061	0.375	-0.21331	0.87255	0.37286	0.15177	-0.20295	0.21886	-0.52859	-0.27226	0.58615	0.8704	-0.73309	0.37383	-0.87405
0.13636	0.13684	0.32577	0.19482	0.84843	0.12119	-0.41948	0.92202	-0.09168	-0.17059	-0.22739	-0.45178	0.024837	-0.75026	-0.6738	-0.15437	-0.32573
-0.84986	0.20077	0.15005	0.37406	0.30612	0.62197	0.39736	-0.13138	-0.83492	-0.47809	-0.84001	-0.98859	0.15413	-0.083003	-0.14009	0.86401	-0.13716
0.02342	0.13273	0.7716	0.49243	0.71462	0.76796	-0.21295	0.18876	-0.47074	-0.6875	-0.067422	0.89154	0.1829	0.7981	-0.29595	0.0064373	-0.86997
-0.19774	-0.076389	0.36442	0.81645	0.80264	0.93598	0.55525	0.26702	0.19403	-0.55399	-0.21567	0.2226	0.41915	0.59009	-0.48157	0.68818	-0.42138
0.17567	0.3005	0.23236	-0.20958	0.94486	0.0039306	-0.12263	-0.45409	-0.41701	-0.019754	0.73987	-0.074356	0.37576	0.40867	-0.55562	0.36467	-0.57562
-0.038161	-0.065321	0.92767	-0.35893	0.41769	-0.97973	0.14402	-0.13856	0.87455	0.041846	0.55971	0.21783	0.59715	0.87572	-0.8221	0.9964	-0.22113
-0.57333	-0.054026	0.3613	0.48405	0.40083	-0.038167	0.25696	0.11342	0.49206	-0.92183	0.26954	-0.2603	-0.58871	0.21853	0.37835	0.54953	0.54034
0.16297	0.14083	0.57485	0.036012	0.6637	-0.015807	-0.16026	0.29114	0.22062	-0.033978	-0.79507	0.23974	0.1831	0.67741	-0.17594	-0.050602	-0.93869
-0.75868	-0.077462	-0.079371	0.38907	0.90461	-0.048243	0.2399	0.55826	0.14676	-0.98119	-0.026445	0.50036	-0.15894	-0.41952	-0.50252	0.25911	0.28682
0.30396	0.24656	0.98736	0.70661	0.39541	0.12823	-0.14303	0.045954	0.56225	-0.67999	0.34779	0.95586	0.49302	-0.21697	-0.52104	0.62123	-0.53395
0.072527	0.20458	0.55864	-0.34452	0.56342	-0.88798	-0.16976	0.20752	0.46259	-0.65805	0.10144	0.22245	-0.21095	0.57949	0.74631	0.783	-0.34997
-0.88838	-0.35848	-0.032818	0.53067	0.95809	0.84264	0.64399	0.94066	-0.49578	-0.53643	-0.6237	-0.15614	-0.13696	0.69415	-0.22562	-0.077478	-0.37713
-0.78828	0.076369	-0.059654	-0.56189	0.49949	-0.12246	-0.67474	-0.12264	-0.061274	-0.82602	0.79902	0.94861	0.41766	0.51612	-0.74047	0.31895	-0.60776
-0.49059	0.024267	0.81766	-0.25582	0.37391	-0.24485	-0.67192	-0.2635	-0.5622	-0.47349	-0.49748	0.29545	0.29995	0.51949	-0.17747	0.55765	-0.6779
-0.24118	0.35873	0.64626	0.75162	0.44687	-0.22561	-0.93528	-0.21376	0.38966	-0.42146	0.64969	-0.24998	0.67778	-0.13577	-0.72655	0.61405	-0.75676
-0.19072	-0.093774	0.44131	0.74002	0.91192	-0.14323	-0.51883	0.29888	0.27826	0.022896	-0.11744	0.1128	-0.063191	-0.49471	-0.81278	0.86011	0.92625
-0.69646	-0.1818	0.49279	-0.26123	0.13822	0.2577	0.40262	-0.038976	-0.25302	0.041877	-0.63955	0.689	0.44455	0.79803	-0.48669	0.98759	-0.26982
0.11012	0.048817	0.95701	-0.56297	0.35234	-0.75145	-0.040083	0.22817	0.10529	-0.77473	0.4749	-0.50327	-0.39235	-0.3707	-0.24344	0.32663	0.51513
-0.43756	-0.042195	0.7612	0.63744	0.5029	-0.15255	0.13393	-0.24844	0.35917	-0.36374	-0.11181	-0.13159	-0.16946	0.74515	-0.48602	-0.43484	-0.45292
-0.45468	0.10215	0.56142	0.17761	0.49181	-0.64402	-0.35457	0.11872	0.43518	-0.55488	-0.11159	0.34032	-0.22753	-0.13999	-0.47197	0.1345	0.23325
-0.39054	-0.14007	0.9014	0.43552	-0.099332	0.93661	0.92757	0.86592	0.067475	-0.15701	-0.12088	0.31296	0.39437	0.3513	-0.61608	0.56085	-0.45491
0.30216	0.026706	0.60568	-0.40087	0.88423	0.85701	0.12282	0.29803	-0.90256	-0.57206	0.065126	-0.65929	-0.35596	0.24067	-0.093133	-0.0017489	-0.025739
0.13755	-0.026286	0.75015	0.16842	0.9843	-0.40496	0.66433	-0.35132	-0.017869	-0.49738	-0.17495	-0.64998	-0.02016	0.17125	-0.47102	-0.20921	-0.54575
-0.82599	-0.032588	-0.24825	-0.15141	0.54714	0.30763	0.62111	0.13513	-0.13659	-0.77514	-0.015241	-0.32285	-0.36729	-0.11797	-0.13841	0.2684	0.2693
-0.202	0.047644	0.73299	-0.21567	-0.020301	-0.16276	0.10074	0.66771	0.37781	-0.72992	-0.49864	0.76142	-0.41097	-0.49078	-0.47844	0.19902	0.65553
-0.096821	0.22911	0.86041	0.71934	0.11566	0.88726	-0.10669	-0.18611	0.27301	-0.91494	-0.93037	-0.92386	0.095673	0.88098	-0.021571	0.053423	-0.78199
-0.64074	-0.019584	-0.11649	-0.023707	0.61277	0.38255	0.30495	-0.19882	-0.072003	-0.62256	0.23029	0.035765	-0.59671	0.16716	-0.083589	-0.49941	-0.049965
-0.37162	0.047831	0.42228	0.42179	0.55484	0.77426	0.083523	-0.33759	0.013213	-0.9352	0.77696	0.076053	0.60371	0.70718	-0.55259	0.73364	-0.71195
0.23023	0.18008	0.80193	0.345	0.35095	0.93222	-0.34899	0.12398	-0.13192	0.028764	-0.21602	-0.32793	0.42355	0.69473	-0.53827	0.1321	-0.93751
0.2551	0.25388	0.41567	-0.081477	0.90283	0.45515	-0.089155	0.11582	-0.31034	-0.60574	0.17939	-0.50873	-0.55702	0.61857	0.5693	-0.39952	-0.60624
0.25655	0.041249	0.98104	-0.38073	0.73813	-0.53356	0.90993	0.0012599	-0.21418	-0.032094	-0.33524	0.39086	-0.10478	0.59655	-0.095633	0.57283	0.062896
-0.44213	0.081462	0.77355	0.41998	0.36388	0.86947	0.87002	0.26208	-0.72728	-0.26657	-0.42074	-0.53372	0.59483	0.8347	-0.34028	0.65629	-0.97432
-0.3056	-0.34101	0.62627	0.35686	0.55509	0.38068	0.26887	-0.10237	0.27559	-0.13535	-0.38412	-0.23401	-0.44036	0.59431	-0.58969	0.29761	0.94387
-0.85624	-0.045343	0.47123	-0.89659	0.010734	-0.34498	-0.99984	0.047643	-0.089499	-0.84897	0.19814	-0.49749	0.011235	0.57477	-0.40697	0.35517	-0.12229
-0.98031	-0.015648	-0.028381	0.17787	0.24931	0.12421	-0.091489	0.57524	0.43732	-0.67392	0.29584	0.97427	0.16658	-0.36731	-0.94322	0.31954	0.077509
0.035492	0.29086	-0.034451	0.78872	0.80769	0.64136	-0.15542	-0.088306	0.28719	-0.15192	-0.61326	0.38661	-0.22635	0.85064	0.19367	-0.10881	-0.62944
-0.33666	-0.043333	0.14059	-0.029923	0.66107	0.99408	0.30192	0.86608	-0.33548	-0.59213	0.87135	-0.40827	0.43802	0.67165	-0.35323	0.88113	-0.42794
-0.094853	0.13499	0.78597	0.67116	0.53327	0.070757	0.087543	0.20329	0.33267	0.003411	-0.019325	-0.3364	-0.0063215	0.61637	-0.3345	-0.54889	-0.82489
0.34948	-0.0055548	0.69583	-0.6779	0.81443	-0.12843	0.40143	0.12027	0.15293	-0.88014	-0.15073	0.84357	-0.05872	0.92387	0.05069	0.79019	0.081993
0.049503	-0.07946	0.81233	0.84126	0.96209	-0.21138	-0.53927	0.38883	0.40764	-0.43687	-0.62253	-0.14514	-0.37309	0.4998	0.36827	0.40341	-0.033863
-0.27594	0.34175	0.49292	0.13041	0.72344	-0.29906	0.23849	-0.16217	-0.3088	-0.63306	0.82155	0.44913	0.31929	0.81485	-0.11537	0.61325	-0.70428
-0.22792	-0.0081127	0.50608	-0.47312	0.34772	0.0082038	0.91715	-0.094877	-0.22611	-0.35033	-0.335	0.72252	-0.57118	0.49507	0.18288	-0.73526	-0.6515
0.61873	0.2029	0.95714	0.041666	0.59951	0.62927	-0.076255	0.23076	-0.39873	-0.45719	-0.57505	0.22215	0.20517	0.41529	-0.061122	0.1132	-0.96735
-0.84172	-0.24465	0.41733	0.017563	0.14819	0.20105	0.4557	0.50829	-0.098332	-0.7051	0.28148	-0.13559	-0.28116	0.15437	-0.040514	0.4169	0.14594
-0.46337	-0.060479	0.87767	-0.094874	0.12374	-0.75553	0.5901	0.79614	0.4419	-0.91984	-0.13507	-0.24475	-0.37462	0.71554	0.86042	0.85795	-0.067206
-0.091936	-0.051341	0.72152	-0.43237	0.5794	-0.25622	0.47121	0.39203	-0.14999	-0.74976	-0.89138	0.80395	-0.36961	0.15658	0.072972	0.93985	0.78948
-0.20245	0.14224	0.28776	-0.42268	0.85678	-0.13904	-0.42954	-0.34112	-0.50907	-0.61213	0.16472	0.17832	-0.39809	0.51727	-0.0082751	0.69272	0.60609
-0.87006	-0.062415	0.099455	0.39577	0.63744	0.1764	0.11494	0.3974	-0.13968	-0.77512	0.76097	-0.50273	0.23591	-0.013979	-0.66176	0.83233	0.1474
-0.72561	0.038509	0.26356	0.4042	0.77772	-0.31055	-0.013873	0.43532	-0.22379	-0.18387	-0.69134	0.94036	-0.016288	-0.39362	-0.69328	0.34358	0.1987
-0.78992	-0.12775	0.41741	0.20738	0.15582	0.95388	0.32047	0.22465	-0.31841	-0.79088	0.37402	-0.097631	-0.019515	0.88177	0.076042	0.28448	-0.56794
-0.20181	-0.023359	0.83503	0.73684	0.23813	0.27287	-0.32971	0.89978	0.62847	-0.47171	0.083236	-0.20486	-0.11771	0.1552	-0.14281	0.83015	0.39796
-0.26615	0.39365	-0.42098	0.41928	0.74542	0.37035	-0.35378	-0.010703	0.23848	-0.98077	0.81821	-0.31384	-0.55864	0.27831	0.61352	-0.10905	-0.38476
-0.56241	0.10511	0.61729	-0.42878	-0.071481	0.0090486	0.98603	-0.5001	-0.42071	-0.27528	-0.7595	0.4	0.10518	0.99493	-0.13595	-0.026269	-0.89129
-0.070369	0.018085	0.38157	-0.077898	0.88151	-0.36787	0.91837	0.11829	0.030978	-0.301	-0.514	-0.31557	0.1886	-0.49925	-0.6663	0.58858	0.016956
-0.58593	-0.089022	0.70042	0.69095	0.33051	0.6626	-0.26707	0.71965	-0.75788	-0.27328	-0.44104	-0.3681	0.016145	-0.29601	-0.39261	0.7374	0.28307
0.29811	0.13425	0.6441	0.07777	0.96314	0.58273	-0.82464	0.44835	-0.76193	0.19761	-0.02497	-0.12799	0.47239	0.21556	-0.61153	0.95569	-0.23671
