# Supplementary material for: Distinct cellular states determine calcium signaling response
Source: Mol Syst Biol. 2016 Dec 15;12(12):894. doi: 10.15252/msb.20167137 (PMC5199124; doi:10.15252/msb.20167137)
Supplement: Supplementary file 6 — Source Data for Figure 3 [file MSB-12-894-s005.zip › parameterDistributionGroup/parameterDistribution227.csv]

-0.22148	0.0018062	0.297	0.12455	0.96875	0.25968	-0.82737	0.43941	-0.46264	-0.42878	-0.093348	-0.24495	0.44266	-0.12689	-0.46279	0.4898	-0.61488
-0.99832	-0.01265	0.5551	0.1304	0.11197	-0.34088	0.75964	0.2444	-0.20879	-0.54011	-0.17922	-0.28996	-0.56135	0.37405	0.57732	-0.25101	-0.32766
-0.86519	-0.15439	0.55646	-0.059916	-0.2965	-0.29623	-0.66983	0.20618	0.85886	0.24787	-0.29679	0.042175	0.11311	0.70008	-0.45967	-0.13691	-0.31678
-0.055488	0.0076184	0.16202	0.24979	0.98829	-0.17368	-0.41369	0.14637	0.36665	0.19209	-0.27121	-0.68101	0.37066	-0.53472	-0.85692	0.94628	0.66588
-0.94879	0.21424	0.79253	0.57289	0.011434	0.44901	-0.53746	0.1066	-0.96434	-0.41569	-0.51635	0.92515	0.46883	-0.46955	-0.48571	0.28741	-0.59781
-0.49231	0.031551	0.096348	-0.76385	0.48329	-0.97597	-0.21126	0.13492	0.93541	-0.80681	0.15115	0.66721	-0.61162	0.31817	0.042383	0.18667	0.71517
-0.81076	-0.15154	0.38752	0.71953	0.44135	0.98385	-0.46097	0.19642	-0.013304	-0.59806	0.51905	0.37747	0.6927	0.50494	-0.82079	0.99537	-0.016429
-0.45622	0.26802	-0.15397	-0.032251	0.46024	0.94595	-0.52349	0.21092	-0.41699	-0.25008	-0.50376	-0.20316	0.68124	0.063567	-0.3879	0.80513	-0.59975
-0.47922	0.12512	0.33381	0.54496	0.51507	0.8276	0.45817	-0.37699	-0.52658	-0.63636	-0.21816	0.90038	-0.40672	0.36838	0.089814	0.46603	0.44057
-0.76522	-0.031153	0.21836	0.80086	0.52573	0.47555	-0.19128	0.018482	-0.252	-0.79642	-0.22831	-0.43011	-0.77392	0.38594	0.96879	0.12807	-0.051256
-0.85278	-0.01222	0.62132	0.080584	-0.28687	0.11741	0.64489	0.72626	0.19139	-0.60813	0.50318	0.4882	0.055286	-0.0312	-0.012139	0.12713	-0.56437
-0.3156	-0.084795	0.71814	-0.32367	0.3614	-0.4944	0.98623	0.40548	0.68017	-0.36415	-0.54049	0.2485	-0.34022	0.27576	-0.60341	0.16315	0.88718
-0.65194	-0.17531	0.95601	0.3681	-0.36424	0.31258	-0.57085	0.49991	0.77828	-0.098034	-0.49415	0.85227	0.52138	0.86827	-0.4777	0.38479	-0.62334
0.087937	0.23126	-0.17079	-0.89822	0.99147	-0.41999	-0.30447	-0.033171	0.22211	0.10261	0.55675	0.75677	0.17923	0.44901	-0.74931	0.93723	0.63635
-0.42982	0.22449	0.33494	0.6565	0.46787	0.91174	0.8191	-0.25233	-0.52733	-0.93927	-0.51873	-0.20347	-0.37091	0.90352	0.63788	0.63942	0.012044
-0.80076	0.02199	0.55771	0.15963	0.10317	-0.18538	0.13441	0.35788	0.34413	-0.56942	-0.30007	0.035296	0.19929	-0.049733	-0.56476	0.10128	-0.13668
-0.66164	0.051157	0.35765	-0.14744	0.77469	0.35194	0.57874	-0.011449	-0.96142	-0.13493	0.26446	0.40983	0.10595	0.52159	-0.6875	-0.7783	-0.72119
-0.64578	0.082266	0.44046	-0.039471	0.22734	-0.028812	-0.77453	0.63581	0.13306	-0.51849	0.14936	-0.76572	0.070902	0.62881	0.16354	0.27783	-0.58115
-0.41146	0.034129	0.46954	0.018022	0.32071	-0.4562	-0.023502	0.85602	0.077666	-0.30738	-0.18004	0.87198	-0.37442	-0.95724	-0.70397	-0.96753	-0.30086
-0.86309	-0.12021	0.66474	-0.49992	-0.24386	-0.83121	0.45361	0.67082	0.79024	-0.65651	-0.15729	0.69924	0.088035	0.73755	-0.083824	0.55449	-0.25946
-0.85392	0.06762	-0.16801	-0.96202	0.17283	-0.049009	0.014458	0.83609	0.12077	-0.71026	-0.013061	-0.3862	0.41116	0.51138	-0.52549	0.46136	-0.38456
0.40798	0.17213	0.80415	-0.34393	0.899	-0.47225	-0.29891	0.043095	0.38364	-0.96823	0.53115	0.39084	0.24101	0.82845	0.060498	0.37668	-0.5114
-0.26902	0.23276	-0.040308	-0.4035	0.63767	0.011337	-0.21987	-0.1056	0.13823	-0.41291	0.25244	0.032468	-0.28231	0.038295	-0.44316	0.48147	0.92413
0.52765	0.00048454	0.97419	0.6191	0.67405	0.28252	-0.92147	-0.68719	0.56635	-0.19492	0.32556	-0.87364	-0.083481	0.5832	-0.35987	-0.024883	-0.094617
-0.14195	0.23801	0.18828	0.70331	0.70819	0.2802	-0.13001	-0.43852	0.37881	-0.25055	0.39997	-0.42947	-0.12197	0.70651	-0.14749	0.34943	0.012599
-0.94056	0.23156	-0.093354	-0.33081	-0.24085	0.87208	0.049277	0.67577	-0.7674	-0.29526	0.62494	0.17151	-0.26098	-0.27222	-0.25578	0.94222	0.91336
-0.79286	0.047206	-0.24544	-0.27567	0.67126	0.93943	-0.42149	0.065098	-0.98878	-0.51271	0.092607	0.083417	0.085694	0.043074	-0.75292	-0.71086	-0.65416
-0.83907	-0.068666	-0.29068	0.95283	0.78975	0.79002	0.063444	0.4867	-0.23308	0.24396	-0.78199	-0.52761	0.12684	-0.02591	-0.69834	0.79536	0.47979
-0.96107	-0.17974	0.12162	-0.027682	0.66294	-0.19164	0.64486	0.54213	-0.79182	-0.44819	0.32772	0.49618	-0.51713	0.36103	0.54847	-0.34351	-0.61626
-0.55021	-0.068255	0.068203	-0.0081514	0.73095	0.20952	-0.093148	-0.070222	-0.11092	-0.1373	-0.1823	0.38729	-0.086348	-0.13678	-0.63651	0.66435	0.85203
-0.37946	-0.084057	0.55571	-0.25129	0.66753	-0.52849	-0.13025	-0.065946	0.38741	-0.39118	0.48564	-0.0061168	0.029515	0.64006	-0.62272	-0.2683	-0.2396
-0.18862	-0.09618	0.56834	-0.93359	0.98451	-0.71582	0.64259	0.62618	-0.5427	-0.6407	0.58384	0.58247	0.11035	0.08803	-0.54843	0.1403	-0.087671
-0.3434	-0.056042	0.75949	-0.77769	0.29427	-0.64006	0.44942	0.26081	-0.15793	-0.5846	-0.37422	-0.52813	-0.2865	-0.35941	-0.32414	-0.21279	0.1352
-0.12937	0.13657	0.59785	-0.19164	0.22301	-0.13231	0.17844	0.85677	-0.021937	-0.9157	0.036105	0.7864	-0.45933	-0.97973	-0.23848	-0.6974	-0.14539
-0.98363	-0.13037	0.3082	0.64884	0.79501	-0.18767	0.36762	0.70798	-0.50568	-0.23808	-0.6166	-0.78918	-0.32556	0.18454	0.096735	0.069343	-0.085839
-0.067699	0.12023	0.23733	-0.20807	0.22865	0.31794	-0.2756	0.9521	0.32379	-0.52851	-0.70455	-0.4708	-0.54291	-0.46372	-0.3661	-0.28787	0.52227
-0.58756	-0.29811	0.57691	0.53236	0.55348	-0.33893	0.015918	-0.2713	0.61776	-0.44051	-0.34982	-0.27263	-0.35399	0.34205	-0.46747	-0.40481	0.093915
-0.61617	0.14765	0.20402	-0.24631	0.26815	-0.094929	-0.39409	0.82149	0.73244	-0.92976	0.093677	-0.62403	0.064779	0.75073	-0.084484	0.23734	-0.11754
-0.096294	-0.18439	0.52818	0.45777	0.79743	-0.012011	-0.28605	0.56892	0.63752	-0.1255	-0.56088	0.34302	-0.61573	0.78581	0.40402	-0.35798	-0.3309
-0.86482	0.10065	0.19628	0.096656	-0.192	-0.10234	0.30961	0.84971	0.78642	-0.19075	0.55647	0.82751	-0.053899	-0.15302	-0.29563	0.93398	0.90781
-0.17021	0.15174	0.22646	0.67346	0.63835	0.25857	-0.54249	-0.23171	0.43069	0.11085	-0.46421	-0.3361	-0.27613	0.19312	-0.29301	-0.030726	0.22351
0.68086	0.036973	0.98106	-0.6266	0.94013	0.096064	-0.64905	-0.20636	-0.80099	-0.53238	-0.56494	0.81777	-0.10411	0.48081	0.25282	0.20215	-0.56966
-0.76917	0.04202	0.019986	-0.24893	0.57449	-0.10018	-0.25209	0.10563	0.072542	-0.77913	0.25375	0.41357	0.56609	0.37337	-0.22491	0.40348	-0.9086
-0.67357	-0.056168	0.32733	0.44648	0.58111	0.84064	0.64514	0.71526	-0.23514	-0.44698	-0.4569	-0.43768	0.21719	0.77525	-0.51732	-0.23211	-0.74662
-0.54661	-0.026928	0.79837	0.081239	0.26857	-0.15783	0.69864	0.92492	-0.2236	-0.92832	-0.19236	0.049121	-0.68291	-0.18275	0.62879	-0.18777	-0.082635
-0.048416	-0.12031	0.8205	-0.67094	0.47927	-0.60235	0.58915	-0.46271	-0.070122	-0.46027	-0.095004	0.11853	-0.46683	-0.048403	-0.66541	-0.46168	0.39671
-0.32944	-0.085203	0.81837	0.61719	0.38269	-0.42237	0.18257	0.94622	0.39819	-0.21222	-0.11461	0.37259	-0.45848	-0.27019	0.047147	0.2783	0.35168
-0.84388	-0.16531	0.79629	0.39944	0.16503	-0.22899	-0.89172	-0.0066191	0.22445	0.1243	-0.38348	-0.2958	0.44142	0.73917	-0.87707	-0.34884	-0.77951
0.36725	0.19683	0.569	-0.10216	0.81283	-0.059313	-0.24954	-0.24454	0.47448	-0.90939	-0.4163	0.11249	-0.63001	0.023715	-0.49217	-0.10699	0.72404
0.40612	0.24755	0.49598	0.084756	0.87885	0.11007	0.14661	0.60358	-0.1247	-0.17865	-0.45718	-0.55911	0.022883	-0.68298	-0.60849	0.11323	0.13727
-0.57392	-0.15693	0.82016	0.33129	0.14181	-0.48786	-0.58885	0.29601	0.3367	-0.30851	0.23813	0.38441	-0.54557	0.22111	0.32996	-0.49465	-0.45329
-0.507	-0.17672	0.6134	0.031053	0.26661	-0.59378	0.95277	0.30288	0.56236	0.12117	0.78626	-0.7516	-0.40134	0.082345	-0.23306	0.42296	0.87195
-0.083218	0.12824	0.33676	0.25828	0.74562	0.18442	-0.11768	0.087643	0.53408	-0.99945	0.086733	0.45817	-0.080886	0.72689	0.027076	0.18828	-0.48848
-0.923	0.20885	-0.44186	-0.23562	0.67442	0.71469	-0.95312	0.10592	-0.97057	0.044557	-0.14827	0.55584	-0.017412	-0.20463	-0.86804	0.091022	0.19472
-0.38545	2.232e-05	0.90055	0.58982	0.7428	0.14017	0.22876	0.33174	-0.52321	-0.53375	-0.34875	-0.2053	0.1814	0.53651	0.082715	0.81079	-0.20704
-0.41233	-0.17401	0.59966	0.18614	0.7484	0.17826	0.39952	0.26111	-0.8472	0.53028	0.55658	-0.0014633	0.50101	0.83113	-0.31063	0.87273	-0.3242
0.27883	0.19071	0.68133	0.56363	0.70417	-0.039643	-0.89792	0.82306	0.65886	-0.88121	0.24328	-0.46141	-0.39154	-0.51958	0.20546	-0.092044	-0.088065
-0.33513	-0.098393	0.68201	0.76666	0.17046	0.69632	-0.1826	0.63336	0.43142	0.080289	0.036657	-0.50375	0.017936	0.90683	0.35445	0.55425	-0.31017
-0.56949	-0.13754	0.71566	-0.049226	-0.051797	-0.22702	0.070552	0.75547	0.39053	0.022532	-0.5373	-0.037762	-0.058009	-0.0013409	-0.4465	0.046018	0.1051
-0.29309	-0.10702	0.58112	0.81749	0.41554	0.31039	-0.28597	0.018522	0.17393	-0.23991	-0.91615	-0.48163	-0.45183	0.27015	0.40477	0.515	0.28677
-0.45809	0.081434	-0.00070796	-0.45712	0.53441	0.71321	0.53352	0.90871	-0.59222	-0.63048	0.3747	0.25646	-0.22594	0.70962	0.22908	-0.47512	-0.88612
-0.64548	-0.086372	0.21587	-0.0052406	0.72995	0.26497	-0.27715	-0.37993	-0.30364	-0.65522	0.72495	0.090575	0.065457	0.82268	-0.36911	0.68693	0.27353
-0.58902	0.19616	-0.082182	0.0020265	0.79479	-0.019171	0.10954	0.19792	0.22198	-0.44539	-0.10703	0.45986	-0.057115	0.75714	0.017443	0.28946	-0.21212
-0.097313	-0.21083	0.94841	0.22831	0.63076	-0.39051	0.58806	-0.19511	0.49069	0.029868	0.46396	0.31143	-0.12389	0.83984	-0.4435	0.47446	0.59804
-0.28476	0.082984	0.7204	-0.15496	-0.011174	0.33652	0.58057	0.87714	-0.27143	0.19267	-0.87475	-0.47001	0.22192	0.7089	-0.11395	0.084157	-0.79636
-0.88593	-0.1265	0.21574	0.1165	0.52238	0.47769	0.052879	0.071387	-0.59784	-0.1999	-0.1992	-0.1868	0.05015	0.65147	-0.40483	0.89325	0.41942
-0.5106	-0.019555	-0.0091925	-0.2278	0.44749	0.86352	0.23698	0.27172	-0.25176	-0.59764	0.13455	0.31684	0.11389	-0.31527	-0.8933	0.042691	0.1557
-0.74716	0.02603	0.65359	0.77438	0.052167	0.31521	-0.7873	-0.37644	0.09098	-0.91917	0.5667	0.10728	-0.28582	0.32984	-0.1266	-0.67683	-0.58792
-0.60077	0.12078	0.90906	0.72827	0.43836	0.11098	-0.01053	0.11018	-0.72919	-0.14913	0.19575	0.3147	0.0010867	0.40768	-0.23049	-0.18029	-0.44995
-0.72317	-0.062051	0.68132	0.35318	0.27487	0.41344	0.56846	-0.049338	-0.57774	0.092054	-0.16803	0.59343	0.005752	0.82332	-0.1923	0.066184	-0.37741
-0.53415	0.038643	0.31374	-0.44786	0.92243	-0.12899	-0.24222	0.36823	-0.50661	-0.51606	-0.022621	0.89326	-0.031645	0.80325	-0.41218	0.28144	-0.059375
-0.7959	-0.084155	0.64685	0.31183	-0.26327	0.49404	0.69803	0.32153	0.61719	-0.11921	0.1475	0.22938	0.23716	0.96881	-0.42297	0.37426	-0.33568
0.28144	0.22173	0.71949	-0.8057	0.50561	0.35587	-0.78692	0.60124	-0.65479	-0.52058	-0.18184	-0.32292	0.34423	0.050452	-0.3645	0.46706	-0.43186
0.33973	0.12277	0.73592	-0.31815	0.75062	0.03186	0.56386	0.5236	0.10424	-0.70737	-0.18321	0.39035	0.23565	-0.2741	-0.58974	0.22188	-0.27141
-0.807	-0.047385	0.0098119	-0.15042	0.61025	0.7286	-0.38505	-0.16767	-0.53861	-0.16998	0.51093	0.3429	0.21447	0.54173	-0.93888	0.049788	-0.1077
-0.016241	-0.0024568	0.4263	-0.31449	0.59332	0.28182	0.94606	0.74574	0.19174	-0.68316	0.70217	0.33145	-0.33338	0.22361	-0.22608	0.1669	0.42247
-0.5492	0.10841	0.52286	0.87665	0.16674	0.58945	-0.60315	-0.080989	0.13568	-0.43285	-0.36755	-0.4105	-0.176	0.87417	0.02094	-0.30335	-0.70769
-0.039959	0.11294	0.14873	0.12659	0.74751	0.17834	0.071706	-0.41194	0.30825	-0.26614	-0.22706	0.14304	0.27199	0.31649	-0.61254	0.93253	0.44193
-0.88749	-0.018025	0.41189	0.14397	0.44789	-0.37913	-0.12426	0.18671	-0.065927	0.18379	0.85008	0.7609	0.43632	0.93818	-0.40135	0.15176	-0.89763
0.28827	0.089719	0.99128	0.51209	0.27175	0.6926	-0.302	0.2849	0.39934	0.01097	-0.93403	-0.93942	0.26386	0.62373	-0.65457	-0.019199	-0.49219
-0.32823	-0.01604	0.33578	-0.44738	0.368	-0.35709	0.34109	0.35808	0.57845	0.0016981	-0.44974	0.43393	0.2272	0.52967	-0.81357	0.16987	-0.32145
-0.27195	0.021671	0.72024	0.66656	0.60315	0.63207	-0.25757	-0.27231	-0.44851	-0.65462	0.33263	0.5229	-0.28584	0.013562	-0.39258	0.22787	0.54987
-0.80955	-0.001536	0.76397	0.94043	0.17359	-0.28196	0.9073	-0.30367	0.58843	-0.59566	0.23918	0.44028	0.015222	0.50738	-0.26336	0.93263	0.53534
-0.14366	0.17291	0.31169	0.045136	0.35113	0.32618	0.54747	0.65234	0.59471	-0.040886	0.20568	0.66949	-0.10832	0.66143	-0.10191	-0.45538	-0.52274
0.28503	0.19089	0.79141	0.85199	0.99045	0.20144	-0.86465	-0.089018	-0.30772	-0.54182	-0.74516	-0.47948	0.01227	0.944	0.64584	0.24198	-0.996
-0.24651	0.024304	0.68566	0.58877	0.14874	0.54333	0.76003	0.78782	0.41055	0.2345	-0.50076	-0.1889	0.37622	0.44977	-0.61626	0.94144	0.064245
-0.53405	0.074705	0.69251	0.29791	0.40164	0.252	0.41891	-0.10063	-0.15908	-0.76977	-0.58387	0.2653	0.17154	0.27177	-0.7867	0.18463	-0.12552
-0.88506	-0.037036	-0.44276	0.72434	0.9744	-0.070971	0.24303	0.93504	0.7194	-0.37768	-0.16458	0.22382	-0.25089	-0.18939	-0.314	0.69478	0.659
-0.22055	0.30877	0.59879	0.51814	0.54565	0.22136	-0.36072	-0.58839	-0.31267	-0.59922	-0.85188	0.11608	0.4174	0.13323	-0.79669	0.38943	-0.26133
-0.61942	0.15267	0.4841	0.29296	-0.0052938	0.092209	0.60663	-0.41686	0.65387	0.049223	-0.58356	-0.58375	0.44262	0.68301	-0.74882	0.44883	-0.15454
-0.35376	-0.033941	0.37377	0.77187	0.70749	0.58894	-0.16546	0.30468	0.057363	-0.94818	0.49958	0.45145	-0.1424	0.34692	-0.11669	0.2894	-0.14048
-0.17067	0.057326	0.8049	0.73452	-0.024926	0.42061	0.22404	0.39373	0.14744	0.46135	-0.87373	0.18204	0.22398	0.29737	-0.49009	0.94177	0.27641
-0.805	0.082376	0.6557	0.36782	0.18269	-0.063717	-0.65996	0.65665	-0.070513	-0.078678	0.12465	0.78226	-0.23538	0.13446	-0.42354	-0.52433	-0.44602
-0.53261	0.054958	-0.00076909	-0.49937	0.64471	-0.21477	0.79802	-0.42865	0.029498	-0.54122	-0.33925	0.21519	-0.28931	0.17349	-0.65562	-0.20772	0.52533
-0.099551	0.37943	0.76098	0.99646	0.40924	0.58544	-0.35464	-0.41927	-0.41156	-0.33427	-0.57585	0.80208	-0.41373	-0.26619	-0.21423	-0.74785	-0.17323
-0.64318	0.061967	0.018813	-0.11758	0.69492	-0.3471	0.32833	0.37557	-0.085075	-0.32291	0.10049	-0.63433	0.051595	0.084329	-0.25155	0.2939	-0.34813
0.040337	0.17099	0.69619	0.92695	0.71422	0.012002	-0.74812	0.31769	0.28999	0.040375	0.79399	0.59415	-0.34753	0.4077	0.07654	-0.30234	-0.4635
0.13562	-0.027946	0.91991	0.5143	0.8485	0.17438	-0.97141	-0.11738	-0.17935	0.083422	-0.045089	-0.1217	0.61531	0.3985	-0.43704	0.90029	-0.39502
-0.24729	0.31936	0.58681	0.45249	0.27026	0.19412	-0.35746	-0.53706	-0.24146	-0.35276	-0.091853	0.3876	0.24087	-0.035673	-0.88842	0.44669	0.15546
-0.07141	-0.034149	0.87313	0.1855	0.61898	-0.16478	-0.2348	-0.19013	0.050553	-0.58204	-0.66719	0.10025	0.11416	-0.15079	-0.89772	-0.1145	-0.28358
-0.57654	-0.04934	-0.48926	0.54924	0.97788	0.77999	-0.98199	0.49517	0.19984	-0.40383	-0.25625	-0.34282	-0.30005	0.49199	0.3285	0.82847	0.52019
-0.20953	0.12973	0.48758	-0.32747	0.28045	0.12426	-0.84938	0.27068	-0.14031	-0.95914	0.38463	0.3705	-0.072987	0.5165	0.11619	-0.039216	-0.64674
-0.32606	-0.063582	0.69764	-0.50316	0.31635	-0.57961	0.20188	-0.012972	0.66139	-0.90453	-0.16272	0.18026	0.42682	0.095742	-0.92469	0.27383	-0.11367
0.38108	0.38737	0.47796	-0.049666	0.60005	-0.318	-0.66535	-0.010846	0.22238	-0.34221	-0.82892	0.62474	-0.18556	0.13769	0.41937	0.23968	-0.26116
-0.086799	-0.048156	0.73675	-0.32145	0.62578	-0.6666	-0.51349	0.42986	0.47965	-0.73721	-0.47153	0.42058	-0.04509	-0.065326	-0.47779	0.40371	0.40508
0.35384	0.016926	0.91153	-0.1227	0.61583	-0.0059164	-0.74815	0.50822	-0.05221	-0.66196	-0.99109	-0.38435	-0.29069	0.16902	0.38882	-0.44151	-0.7895
-0.45668	0.069103	0.59881	-0.99725	-0.21048	0.73302	0.016777	0.27056	-0.47774	-0.74974	-0.34639	0.12637	-0.035124	0.46368	-0.82865	-0.11075	0.29033
-0.81294	0.034659	-0.18111	0.35579	0.63788	-0.020134	-0.71173	-0.19207	0.2251	-0.28608	-0.84291	-0.22167	0.19545	0.0019681	-0.387	-0.27152	-0.74813
0.39191	0.18268	0.46897	-0.882	0.84562	0.28393	-0.38964	-0.11531	-0.78431	-0.307	-0.27942	0.53706	0.078946	0.30602	-0.30302	-0.0564	-0.34665
-0.062283	0.098215	0.71654	0.21666	0.66959	0.59798	0.33786	-0.19569	-0.65751	-0.75328	0.20318	-0.46726	-0.10796	-0.069059	-0.33745	-0.067898	-0.016776
-0.96997	0.037603	0.99033	-0.21005	-0.14993	-0.42892	-0.47972	0.15457	-0.73072	0.21389	-0.073506	0.66969	0.0081683	0.66272	-0.26697	0.7231	0.262
-0.77996	-0.0075283	0.66243	-0.055199	0.10017	-0.31964	0.86867	0.12239	0.15474	-0.68173	0.78551	-0.36777	0.19119	0.32764	-0.20096	0.15161	-0.44363
-0.51342	0.0032518	-0.042673	-0.44425	0.88077	0.23133	-0.312	0.48088	-0.81382	-0.27319	-0.24715	0.69569	0.082505	-0.34766	-0.43756	-0.39282	-0.72257
-0.40647	-0.22646	0.15775	0.58435	0.74644	0.31184	-0.032828	0.34264	0.44735	-0.11833	0.24477	-0.025069	-0.16812	0.23174	-0.4381	-0.15052	-0.19848
-0.2813	0.025223	0.95225	0.080632	0.59419	-0.25943	-0.39802	-0.53579	-0.42327	-0.8757	0.24858	-0.5766	0.13045	0.60964	-0.10003	0.28341	-0.50458
-0.50264	0.10201	0.041974	-0.16543	0.78133	-0.30743	-0.48399	0.62873	-0.10458	-0.57896	-0.41784	0.31447	0.14418	-0.67899	-0.42759	0.63782	0.11652
-0.82634	-0.10953	0.07581	-0.49401	0.39514	-0.26283	-0.42365	-0.017033	-0.057241	-0.65217	-0.22272	-0.91601	-0.18853	0.032298	-0.43177	0.19089	0.29551
-0.53934	0.064236	-0.33426	-0.22643	0.76761	0.10815	-0.26147	0.4807	-0.035943	-0.64602	0.7589	0.027942	-0.099808	0.20059	0.1982	0.56536	-0.13731
