# Supplementary material for: Distinct cellular states determine calcium signaling response
Source: Mol Syst Biol. 2016 Dec 15;12(12):894. doi: 10.15252/msb.20167137 (PMC5199124; doi:10.15252/msb.20167137)
Supplement: Supplementary file 6 — Source Data for Figure 3 [file MSB-12-894-s005.zip › parameterDistributionGroup/parameterDistribution228.csv]

-0.16643	0.29893	-0.26375	0.78278	0.89156	0.1731	-0.10539	0.30208	0.11023	-0.061667	0.88648	-0.093453	0.18435	0.25444	-0.10287	0.44338	-0.21272
-0.75157	-0.21519	0.54978	0.054814	0.14798	0.30362	0.11521	0.55841	0.12792	-0.65462	0.89916	-0.006028	0.15404	0.7832	-0.35171	0.33329	0.15396
-0.91652	-0.087796	0.35737	-0.71017	0.15981	-0.80732	0.81596	-0.43346	-0.39101	-0.95552	0.52155	-0.094269	-0.77061	0.36662	0.21535	-0.072194	0.5761
-0.46085	-0.087896	0.54122	0.21198	0.22576	-0.018696	0.95369	0.85196	0.59316	-0.16306	0.16663	0.25674	0.12632	0.41253	-0.33782	0.18475	0.0091779
0.14517	0.028099	0.33981	0.50761	0.84267	-0.46903	-0.47487	0.56496	0.82308	-0.42775	0.65551	-0.48232	0.064223	-0.082624	-0.30779	0.70413	0.28298
-0.49156	0.016636	0.35021	0.99213	0.38604	0.32152	0.24936	0.43439	0.49722	-0.2661	0.47461	0.23937	0.18508	-0.12505	-0.68844	-0.06254	-0.068198
-0.52105	-0.051371	0.86202	0.92032	-0.08691	0.98824	-0.17402	0.3989	0.057245	-0.76426	-0.029082	0.029167	0.5763	0.51361	-0.73135	0.14561	-0.50345
-0.67172	0.04968	-0.55099	0.18937	0.84218	0.11079	0.44812	0.55026	0.14668	0.31878	-0.91667	0.71469	0.29271	0.28108	-0.8278	0.19353	-0.18923
-0.45298	0.062014	0.68877	-0.10524	-0.050826	0.8623	0.59326	-0.30391	-0.68404	-0.61391	-0.30498	0.6399	-0.47981	0.41726	-0.21918	-0.53652	0.26847
-0.63317	0.27784	0.18411	-0.27302	0.51478	-0.23209	0.27981	0.72587	-0.92507	-0.8565	0.28242	0.054891	0.061345	-0.052328	-0.07631	0.5447	0.098184
0.18169	-0.10758	0.76702	0.10821	0.65449	0.087565	0.92388	0.41672	0.0050959	-0.53655	-0.60579	0.35047	-0.22596	0.57289	0.13966	0.20567	-0.03558
-0.66392	0.1296	0.60353	0.60423	-0.34063	-0.10044	0.15798	-0.21965	0.39954	-0.46202	-0.10475	-0.97751	-0.94441	-0.2915	0.11824	-0.6316	0.28979
-0.97051	0.07902	-0.013387	0.69759	0.16756	0.48971	0.58605	0.78348	0.3111	-0.12485	0.75181	0.40827	0.96042	0.26672	-0.68724	0.79983	-0.57182
0.074234	-0.18942	0.84161	0.67687	0.44194	0.56892	-0.035147	0.43081	0.19737	0.3698	0.15134	0.55113	0.23611	0.8284	-0.18319	0.6404	-0.048741
-0.8193	-0.033112	0.55396	0.13944	-0.30571	-0.16327	-0.3958	0.15337	0.53793	0.013092	-0.57481	0.020662	0.016569	0.19622	-0.61261	0.053118	0.43562
-0.10335	0.15721	0.89436	0.27961	-0.047074	-0.8913	0.11188	0.85764	0.62585	-0.041457	-0.7308	-0.45034	0.24137	-0.37968	-0.48655	0.67681	0.25105
-0.04502	-0.070341	0.66025	-0.079949	0.29832	-0.31055	0.76577	0.91042	0.54278	-0.075265	-0.58113	0.98362	0.5793	0.085876	-0.54242	0.73862	-0.21181
-0.88598	0.24157	-0.28855	0.50052	0.45152	-0.31916	-0.49207	0.29658	0.46958	-0.53209	-0.079818	-0.95624	0.23893	0.35561	-0.36583	0.78769	-0.18504
-0.31303	-0.2526	0.45046	-0.38796	0.93221	-0.07247	0.20265	-0.23841	-0.83726	-0.75486	-0.20399	0.54561	-0.21717	0.29693	-0.89593	0.030691	0.82093
-0.20248	0.013968	0.74982	0.23741	0.084921	0.45342	0.48866	0.38876	0.074647	-0.017178	0.093267	-0.97085	-0.50033	0.26098	0.23153	-0.56815	-0.13751
-0.89654	0.13309	-0.0081562	-0.94407	0.5158	-0.74719	-0.043609	-0.22722	-0.83916	-0.78167	-0.37978	0.27305	-0.022873	0.28371	-0.57877	-0.061018	0.13661
-0.91126	-0.11743	0.43511	0.78362	0.3099	0.20433	0.91636	0.83131	0.080536	-0.56194	0.95043	0.62205	-0.42898	0.25536	0.011806	-0.28714	-0.21821
-0.40237	-0.2209	0.72409	0.97144	0.45545	-0.060782	0.78258	0.26505	0.50568	-0.15537	0.089984	-0.17244	-0.29979	0.23941	-0.22543	0.49246	0.56411
-0.78764	0.0859	0.062266	0.74023	0.55494	-0.60008	0.21157	0.63924	0.46178	0.32259	0.38359	-0.34149	-0.032725	0.94915	0.72828	0.53065	-0.29181
-0.33045	-0.26931	0.48644	-0.69607	0.55812	-0.075722	0.040296	0.94393	-0.54392	-0.43022	0.35764	-0.17788	0.052732	0.040529	-0.16919	0.35576	0.27071
0.10727	0.089571	0.95093	0.45495	0.5218	-0.081825	-0.55881	0.028916	-0.31116	0.033988	0.4999	0.013144	0.19747	0.6637	-0.4757	0.35816	-0.14234
-0.27438	0.1274	0.25356	-0.63829	0.15732	0.023279	0.20174	0.52893	-0.26471	0.30483	-0.1895	-0.23475	0.064576	0.59983	-0.64136	-0.29625	-0.41752
-0.73719	0.16264	-0.16802	-0.2138	0.30816	0.46262	0.51888	-0.30451	-0.82351	-0.16753	-0.22947	-0.5823	-0.38878	0.03709	-0.41657	-0.69085	0.17206
-0.65918	-0.073128	0.62311	-0.17277	0.20148	-0.14481	0.81613	-0.21148	-0.46455	0.22106	-0.54187	-0.30311	-0.15267	0.55077	-0.7612	0.2834	0.74983
-0.093398	-0.12379	0.76405	-0.12199	0.61353	0.33273	0.44456	0.20988	-0.69113	-0.55134	-0.077291	0.88619	-0.11735	0.10256	-0.81487	-0.96499	-0.32464
-0.83526	0.02523	0.71737	0.45663	-0.53991	0.46284	-0.19074	-0.092908	0.33041	-0.43326	0.54039	0.73514	-0.52839	0.54703	0.46591	0.69869	0.93884
-0.029856	0.27962	0.27855	-0.05974	0.55659	-0.20115	-0.53679	-0.21169	-0.35021	-0.66933	-0.85827	-0.56084	-0.10578	0.56305	0.07899	0.94191	0.56738
-0.35491	0.15185	-0.009909	0.80068	0.60496	0.18874	0.0040475	0.13497	0.752	-0.6241	-0.8372	-0.7741	0.36766	0.39387	-0.60351	-0.046805	-0.55888
-0.6032	0.012353	0.27729	-0.90514	0.25898	-0.14001	0.36393	0.63658	-0.47006	-0.44366	0.5571	-0.36381	-0.0279	0.10301	-0.70623	-0.86268	-0.45862
-0.84173	0.01425	0.17241	0.13864	0.43565	-0.37966	-0.19663	0.72453	-0.13883	0.18831	-0.71168	-0.56478	0.2898	0.2964	-0.61561	0.58501	0.064739
-0.18329	0.088701	0.38573	0.081739	0.83048	0.17614	0.93756	0.28157	-0.66641	0.35458	0.75519	-0.30243	0.074221	0.24127	-0.60146	-0.14456	0.061317
-0.83563	0.19006	-0.51764	0.27342	0.93823	-0.2127	0.41019	-0.24563	-0.021378	-0.13028	-0.28244	-0.54105	0.026877	-0.10827	-0.80229	-0.42196	0.27922
-0.8478	-0.18588	0.4828	0.6251	-0.20161	-0.2562	0.15042	0.93156	0.71894	-0.17047	0.37033	0.034107	-0.36431	-0.045755	0.64239	0.57204	0.42035
-0.24791	0.22274	0.83806	-0.097815	0.028204	0.154	0.34158	0.2324	-0.68834	-0.83867	0.32592	-0.13097	0.34411	-0.5778	-0.99224	-0.047282	-0.14165
-0.49256	0.013954	0.72102	-0.006738	0.14569	-0.49632	-0.11051	0.28113	0.51353	-0.68853	-0.74337	-0.55612	0.14612	0.020169	-0.96374	-0.19258	0.24556
-0.71133	-0.032952	0.13149	0.57155	0.4863	-0.15946	-0.5854	0.66615	0.20854	-0.17215	0.42209	0.077705	0.012317	0.03216	0.0087096	0.46362	0.01907
-0.30714	0.091312	0.80155	0.17462	0.030578	0.72793	-0.0043102	0.99647	-0.65306	-0.77372	-0.038164	0.13492	0.1129	0.14187	-0.55393	-0.10015	-0.57366
-0.53395	-0.0078457	0.49009	-0.068291	0.36014	-0.39205	0.53524	-0.31489	0.090017	-0.40707	0.63306	-0.71721	0.1045	0.38593	-0.94067	0.53	0.90158
-0.5108	0.12044	0.57504	0.60536	0.36497	0.076987	0.3355	-0.075334	-0.34467	-0.18126	-0.74148	-0.22256	0.093191	0.56624	-0.52767	-0.080574	-0.089398
-0.033241	0.010295	0.80968	-0.025838	0.31185	-0.043788	0.27931	0.2068	0.052438	-0.12334	-0.70717	0.039955	-0.013724	0.17585	-0.76332	-0.50441	-0.096988
-0.50614	-0.051139	0.52566	0.67017	0.42246	0.41949	0.53044	-0.13091	0.018345	-0.16527	0.238	0.6783	0.028309	0.77767	-0.39022	-0.62776	-0.46539
-0.96873	0.10934	-0.0037291	-0.096026	-0.26289	0.55391	0.7487	0.63474	-0.0053911	-0.17057	0.22738	-0.41735	-0.015028	0.30263	-0.25409	0.028559	0.027793
-0.44194	-0.022556	0.71328	0.33194	-0.26746	0.47435	-0.052659	0.76386	0.55177	-0.27983	-0.37912	0.7491	0.66645	-0.025101	-0.92909	0.78652	0.131
-0.8629	-0.11269	0.35748	0.44035	0.32793	-0.66351	-0.84371	0.47591	0.59826	-0.29092	0.50938	0.30972	-0.072649	-0.2099	-0.30434	0.43666	0.59624
-0.039779	0.18565	0.92801	0.62966	0.29494	-0.05753	0.38946	0.18745	-0.16467	-0.017239	-0.4417	0.18249	-0.36151	0.32583	-0.22858	-0.98107	-0.49603
-0.52894	-0.2624	0.8364	-0.66614	-0.18261	0.6789	-0.17935	0.15545	-0.60589	-0.44076	0.5342	0.67214	-0.12844	0.9109	-0.65635	0.29113	0.60944
-0.18194	-0.25003	0.90302	0.14625	0.90447	0.22911	0.76584	0.90295	-0.96054	0.33606	-0.39295	0.13234	0.12427	0.71377	-0.32735	-0.1923	-0.27095
-0.53564	0.24869	0.37406	0.34585	0.048318	0.1978	0.023338	0.28494	0.034097	-0.64916	-0.025118	0.17258	0.05265	-0.19275	-0.30969	0.33786	0.1956
-0.94359	0.0073376	-0.59026	-0.038957	0.64813	-0.51828	-0.65172	0.081702	0.67278	-0.55353	-0.72013	-0.082316	-0.1283	0.67239	0.12043	0.20806	-0.10788
-0.077479	0.18886	0.91802	-0.046822	-0.18172	-0.18481	-0.099061	0.36794	0.61758	-0.72303	0.35695	0.44233	0.033852	0.38747	-0.39707	-0.25704	-0.22089
-0.40876	0.12982	0.75371	0.68395	0.17595	0.4335	-0.032918	0.37391	-0.32485	-0.13308	-0.53465	0.35821	0.093937	0.70921	0.091829	-0.071711	-0.57909
-0.7151	-0.2101	0.5354	-0.2486	0.36509	-0.95485	0.7168	-0.16973	0.16683	-0.43865	-0.53124	-0.3826	-0.77477	-0.21793	-0.12064	-0.12886	0.97828
-0.95704	0.064811	0.74911	-0.35664	-0.84076	0.37358	0.8272	0.10596	-0.31357	-0.12325	-0.65241	-0.07994	-0.73289	0.43668	0.45685	-0.069249	0.3304
-0.91426	-0.0011179	0.72549	0.35269	0.02742	-0.69286	0.77181	0.42056	0.19873	-0.067885	-0.11056	0.19497	0.41649	0.34448	-0.22403	0.40187	-0.40545
0.18858	-0.074639	0.77128	-0.13789	0.84866	-0.56584	0.59523	0.90181	-0.029205	-0.48402	-0.041023	0.81364	-0.0074518	-0.05643	-0.66936	0.10804	0.017561
-0.27698	-0.23215	0.47195	0.49433	0.29264	0.90965	-0.97019	0.54566	0.5824	-0.37999	0.41783	0.44081	0.24755	0.79166	-0.83635	8.4005e-05	-0.064123
-0.51577	0.25296	-0.043138	0.021401	0.25307	0.13813	0.83932	0.34161	0.052241	-0.86078	-0.0025041	-0.71018	-0.12139	-0.55313	-0.81173	-0.7199	-0.093123
-0.74292	0.04715	0.56017	-0.093534	-0.58641	0.51828	-0.7511	0.45461	0.10122	0.23393	0.42263	-0.59059	0.10538	0.84646	-0.24199	0.19502	0.016386
-0.38294	-0.044775	0.51006	-0.75881	0.34478	-0.29877	-0.18682	0.088447	-0.57591	-0.96	-0.95625	0.27954	0.21768	0.019294	-0.93349	0.55413	0.19337
0.25321	0.31876	0.089627	-0.77438	0.71224	0.10393	0.055991	0.8036	-0.30041	0.22026	0.20139	-0.36319	0.74533	0.29024	-0.64419	0.62674	-0.33059
-0.70673	0.12324	0.41382	-0.021269	-0.045171	-0.048754	-0.39397	0.069219	-0.055753	-0.18921	0.43407	-0.82599	-0.29516	-0.040869	-0.72102	-0.43079	0.24408
-0.22248	0.16658	0.97714	-0.81939	-0.53351	-0.20706	-0.76234	0.6202	0.18391	-0.39573	0.8943	0.97181	0.27643	0.51309	-0.73227	0.29705	-0.27862
-0.73684	-0.27738	0.71847	-0.63726	0.09178	-0.044024	0.4227	0.47003	-0.71544	-0.27394	0.4233	-0.15632	-0.27881	0.85991	-0.33345	-0.56216	-0.50977
0.050703	0.038354	0.5778	-0.47344	0.56794	-0.45388	0.55804	-0.09531	0.16249	-0.51652	0.31313	-0.81364	-0.094437	0.20922	-0.35759	0.3665	0.69059
-0.68321	-0.33438	0.16897	0.062255	0.88917	0.10753	0.54859	0.47933	-0.2614	-0.26351	0.097745	0.41794	-0.21921	0.17298	-0.91072	-0.10043	0.63716
-0.3499	-0.020528	0.87654	0.66704	0.47837	-0.82828	0.048145	0.027357	0.61749	0.41355	0.087643	0.93719	0.67487	0.88017	-0.91339	0.12676	-0.58275
-0.55267	-0.24076	0.808	0.85581	0.5642	-0.28041	0.1004	0.16625	0.6057	-0.82629	-0.4793	0.68797	-0.49125	0.71518	0.15819	-0.27166	0.29056
-0.2199	-0.26361	0.84653	0.12347	0.38641	0.25869	0.18166	0.28851	0.035126	-0.199	-0.26473	0.42558	-0.16288	0.60992	-0.53925	-0.42052	-0.1349
-0.47849	0.028701	0.92795	-0.62755	0.10493	-0.38127	0.96906	0.52846	-0.38662	-0.94736	0.37535	-0.51904	0.31747	0.021725	-0.60557	0.62042	0.22854
-0.92994	0.048786	0.55473	-0.50165	-0.54042	0.41091	-0.33373	0.075253	-0.61446	-0.74686	-0.46071	0.41375	0.10772	0.66165	-0.18323	0.43485	-0.1194
-0.39897	0.25944	0.68537	0.63216	-0.39905	0.5257	-0.34116	0.32905	0.127	0.034932	-0.0832	0.33178	0.043727	0.35101	-0.26219	0.0075078	-0.24169
-0.73589	-0.086118	0.41268	-0.0036323	-0.032567	0.83154	0.73734	-0.21756	-0.56593	-0.32099	0.43492	-0.30597	-0.53815	0.83962	-0.017199	-0.58098	-0.040782
-0.98314	-0.017545	0.27481	0.16358	0.084727	-0.18522	0.34511	0.10598	0.49967	-0.78527	-0.72546	0.21481	-0.27818	0.38448	-0.31779	-0.033784	0.64934
-0.077323	0.26607	0.87051	0.069087	-0.051267	0.048113	0.94388	0.70642	0.028068	0.31285	0.50335	-0.78985	0.37451	0.084904	-0.55975	0.73705	0.345
-0.39517	-0.24958	0.88739	-0.24966	0.31432	0.23785	-0.60971	0.17436	-0.9531	-0.31787	-0.1532	0.45108	-0.44277	0.59329	0.44042	0.50623	0.54965
-0.54939	-0.052603	-0.27913	-0.29514	0.93877	-0.97635	0.10151	0.41453	0.54156	-0.28819	-0.69446	0.93598	-0.27439	0.033675	-0.31498	0.19851	0.35614
-0.46055	0.13089	0.72624	-0.25234	-0.28786	-0.46085	-0.42415	0.23924	0.38168	-0.29993	-0.41147	-0.0057954	0.050513	0.71132	-0.29237	-0.15636	-0.47491
-0.47473	-0.12143	0.28624	-0.10501	0.68645	-0.29915	0.39646	0.89135	-0.047132	-0.27136	-0.39634	-0.087704	-0.14515	0.12999	-0.61489	-0.29111	-0.24307
-0.81402	-0.012171	0.77672	-0.23669	-0.52656	0.20159	-0.5592	0.6967	0.12311	-0.72182	0.35029	0.5657	0.64331	0.93523	-0.76721	0.6776	-0.51816
-0.79897	0.2	0.4146	-0.52504	-0.22367	0.20655	0.21735	0.43443	-0.96741	0.40698	-0.28606	0.90913	0.84044	0.96796	-0.65571	0.84521	-0.71508
-0.36305	0.21966	0.95683	0.43699	-0.33904	0.47023	-0.38621	0.87758	-0.36918	-0.032064	0.12223	-0.18519	0.52711	0.33894	-0.092972	0.81648	-0.56816
-0.27159	0.17337	0.56533	0.19545	0.78735	-0.82133	0.79164	-0.038132	-0.25935	-0.37268	0.61985	0.031187	0.097432	-0.040218	-0.99274	-0.79554	-0.48167
-0.1632	0.25892	0.28388	0.25009	0.73591	0.30146	0.32853	-0.34493	-0.40243	-0.2465	-0.13216	0.21816	0.5936	0.91792	-0.85003	-0.10836	-0.57649
-0.73547	-0.22792	0.75984	-0.72608	-0.18321	0.33242	0.56946	-0.18959	-0.8126	-0.47731	0.36394	-0.82638	-0.46468	0.58456	-0.13798	-0.42554	0.25978
-0.43943	0.059096	0.81029	0.56637	0.13361	-0.84471	0.3068	0.51712	0.94076	-0.89724	0.51548	0.33274	0.25538	0.3262	-0.077906	0.19779	-0.42788
-0.71739	0.23761	0.80484	-0.0086818	-0.69483	0.25741	0.0031722	0.50086	0.027816	-0.10995	0.81444	-0.20736	0.16615	0.37844	-0.39646	0.055097	-0.34313
-0.06461	0.13519	0.42945	0.37016	0.97965	0.61255	0.20143	0.60392	-0.52978	-0.37404	-0.72254	-0.59358	0.41222	0.63232	-0.15789	0.82376	0.0037815
-0.31299	-0.065851	0.48095	0.49563	0.50902	0.098967	-0.93401	0.97404	0.071464	-0.35743	-0.395	0.29969	-0.21816	-0.12364	-0.13284	-0.038254	-0.023314
-0.67102	0.34045	-0.23508	-0.49828	0.023161	-0.2433	0.17024	0.33747	0.54102	-0.61885	0.54022	0.9608	0.6802	0.58183	-0.44245	0.96326	-0.29034
-0.73386	0.2074	0.042741	-0.29642	0.22811	-0.40527	0.042226	-0.14954	0.26676	-0.4218	0.24267	-0.30072	-0.17708	0.53534	-0.67077	0.29273	0.68374
-0.17049	-0.00078397	0.25957	-0.34608	0.46821	-0.6339	0.17659	0.36226	0.90844	-0.58743	-0.26256	0.16209	-0.09984	0.52973	-0.54607	-0.4496	-0.26322
-0.1453	-0.10079	0.97591	0.34745	0.24043	0.32517	0.64997	0.5833	0.41678	-0.15826	0.28345	-0.56759	0.38867	0.67455	-0.52891	0.92769	0.41725
-0.88781	-0.14939	0.19118	-0.7521	0.4042	-0.42371	0.16463	0.54603	-0.35662	-0.62944	-0.61515	0.81003	-0.01044	0.83669	0.19458	0.37806	-0.2048
-0.30201	-0.15625	0.95885	0.33202	0.37837	0.43848	-0.32387	0.75023	-0.66716	-0.64196	-0.72296	0.87996	0.20222	-0.32408	-0.60417	0.34675	0.22082
-0.17391	-0.086494	0.55095	-0.33723	0.95041	-0.54009	0.93653	0.27166	-0.6187	-0.42201	-0.9549	0.99656	-0.14738	-0.2586	-0.47866	-0.060817	0.45386
-0.15903	0.018358	0.64076	0.40622	0.30775	0.13715	0.16903	0.62603	0.57167	0.19189	-0.29018	-0.80829	0.24191	0.15279	-0.68876	0.066129	0.16121
-0.066677	0.0036952	0.98622	0.9474	0.66107	-0.1652	-0.24704	0.37133	0.25184	-0.28849	-0.09249	-0.63187	0.34674	0.4349	-0.55273	-0.080442	-0.564
-0.90763	-0.10246	0.33587	0.11692	0.32607	-0.11122	0.82753	0.63049	-0.090739	-0.59975	0.084	-0.2939	0.23603	0.18272	-0.31032	0.54953	0.083558
0.09398	0.1338	0.54247	0.80102	0.62683	-0.20752	-0.67294	0.17918	0.29431	-0.29941	-0.7039	0.67971	-0.15042	0.25111	-0.29154	0.12616	-0.12771
-0.28887	0.15141	0.56732	-0.27851	0.58435	-0.91937	0.9992	0.070457	0.01774	-0.63976	0.4137	-0.087813	0.12568	0.20142	-0.6051	0.3979	0.05879
-0.54203	-0.38231	-0.16478	0.17639	0.94187	0.32958	0.99001	0.70165	0.48202	-0.84367	-0.048886	-0.5885	-0.30283	0.51252	-0.28456	-0.17164	0.34669
0.52632	0.095836	0.93836	-0.13164	0.44405	0.44545	-0.78258	0.16919	-0.57069	-0.91129	0.13076	0.46345	-0.39792	-0.08342	0.30191	0.38431	0.56777
0.2786	-0.053221	0.79369	-0.52357	0.94839	-0.82623	0.41051	0.39977	-0.045198	-0.54348	-0.67511	-0.16329	-0.095966	0.46669	-0.13287	-0.11665	-0.34912
-0.44464	-0.27794	0.34098	0.16156	0.45965	-0.026577	0.039177	0.67432	0.60038	-0.65294	0.17201	0.8201	-0.16958	0.96532	0.61718	0.53313	0.0186
-0.74293	0.028955	0.30109	0.41022	0.1035	0.067636	0.32287	0.17258	0.55034	-0.88512	-0.75291	-0.28252	0.43944	0.21388	-0.88837	-0.19408	-0.52875
