# Supplementary material for: Distinct cellular states determine calcium signaling response
Source: Mol Syst Biol. 2016 Dec 15;12(12):894. doi: 10.15252/msb.20167137 (PMC5199124; doi:10.15252/msb.20167137)
Supplement: Supplementary file 6 — Source Data for Figure 3 [file MSB-12-894-s005.zip › parameterDistributionGroup/parameterDistribution229.csv]

-0.44554	0.14672	0.75698	0.87931	0.0028725	0.43606	0.26931	0.13314	0.45052	-0.57795	0.2291	0.30972	-0.57375	0.61127	0.51327	0.75907	0.62577
-0.11589	0.19045	-0.18949	0.83966	0.92428	0.95598	-0.53251	-0.21984	0.59372	-0.5804	0.25686	0.92225	0.29808	0.92145	-0.48111	0.63498	0.02031
-0.54426	0.10239	0.43024	0.44285	0.62084	-0.68137	0.35843	0.20969	0.70375	-0.62476	0.41935	0.3508	-0.2426	0.41703	-0.17327	-0.10312	0.025222
-0.71707	0.025421	-0.038619	0.70019	0.63096	0.061265	-0.86249	0.1468	0.48226	0.22501	-0.64702	0.029061	-0.12645	0.91064	0.0027847	-0.17405	-0.44182
-0.2567	0.10282	0.78771	0.5076	0.44689	-0.010182	0.11846	0.33374	0.095506	-0.00082636	-0.27106	0.29431	0.31202	-0.041853	-0.69304	0.53127	0.030986
-0.94516	0.14179	0.78321	0.95644	-0.36826	0.18	0.0087237	0.19958	0.55146	0.1114	-0.088202	0.2433	-0.026709	0.54991	-0.57103	-0.79256	-0.5837
-0.69585	0.23787	0.8734	0.8	-0.57148	0.35009	0.251	-0.29671	0.80093	-0.52178	0.54279	-0.18143	0.11501	0.61771	-0.71453	-0.21465	-0.20653
-0.40159	-0.11316	0.95228	-0.61298	-0.13787	0.3435	0.002359	0.66239	-0.34178	-0.92607	-0.41756	0.33987	-0.34803	0.35295	-0.28459	-0.34981	-0.053792
-0.47136	0.013913	-0.18705	0.032012	0.92013	0.50211	0.15673	0.52138	-0.29204	-0.77579	-0.63814	-0.14354	-0.043901	0.016926	-0.60621	0.67663	0.60046
-0.89268	-0.24359	0.66905	0.67423	0.3815	0.26632	-0.93751	0.5225	-0.57512	-0.21249	-0.5057	0.53515	0.18146	0.2863	-0.6567	0.31035	-0.21202
-0.24978	0.098538	0.29376	0.34987	0.43756	-0.40096	0.61367	0.33921	0.63683	-0.8598	-0.48499	-0.12793	-0.73301	0.17522	0.69999	0.4937	0.32673
-0.32951	-0.11325	0.48611	0.032182	0.48672	0.13625	-0.32348	0.40969	-0.19598	-0.87912	0.040918	0.93766	-0.69438	-0.497	-0.20997	-0.15729	0.53918
-0.48607	0.1212	0.29725	0.49833	0.82316	-0.11061	-0.27756	0.25357	-0.064165	-0.22853	0.1393	0.2889	-0.24693	0.47255	-0.10595	-0.54619	-0.44316
-0.22376	-0.14188	0.66715	-0.2779	0.57962	-0.51895	-0.13117	0.14917	0.4778	-0.40335	-0.8307	-0.29086	-0.26962	0.32446	-0.69393	-0.38843	0.29161
-0.57999	-0.039617	0.3278	0.24103	0.91444	-0.13017	-0.10693	-0.092813	-0.48402	-0.12972	-0.49485	0.051781	0.16387	0.33039	-0.74965	0.17987	-0.063722
-0.23439	0.18017	0.30559	0.32332	0.94732	-0.25436	-0.66641	0.23021	0.4647	-0.59811	0.76421	0.9477	0.07116	0.88655	-0.74512	-0.49806	-0.52125
-0.47539	0.10984	0.32525	0.75042	0.60816	0.39848	-0.89525	0.36253	-0.18711	-0.10595	-0.45273	0.54415	-0.27845	0.74158	0.41815	0.32826	-0.17518
-0.48336	-0.003901	0.3975	-0.2883	0.74012	-0.67748	-0.3239	0.12819	0.18256	0.035086	0.28866	-0.15155	0.15285	0.9501	-0.57764	0.61007	0.21713
-0.27514	0.051069	0.43922	-0.14019	0.7388	-0.080302	-0.65156	-0.058081	-0.37593	-0.17269	-0.52046	-0.67001	0.21604	0.47825	-0.96317	-0.13009	-0.35773
-0.013199	-0.17527	0.8728	0.12497	0.57751	-0.24768	-0.99453	0.69139	0.49705	-0.77136	0.17494	-0.072069	-0.43762	-0.0059152	-0.59815	-0.954	-0.2997
-0.17708	-0.046481	0.71154	-0.37311	0.43876	-0.7446	-0.67333	0.061966	0.49556	-0.10432	-0.92221	0.74075	-0.18633	0.40924	-0.68076	0.43369	0.65069
-0.46564	0.061083	0.84827	0.32956	-0.057798	-0.28466	0.8	0.90509	-0.56978	-0.49663	-0.46665	0.57356	-0.78753	-0.77158	0.49866	0.20008	0.45068
-0.10274	-0.079661	0.74828	-0.035917	0.83826	0.25167	-0.03778	0.47946	-0.84318	-0.28558	-0.33345	0.71464	0.2077	-0.12332	-0.98764	0.98268	0.89706
-0.20722	-0.07061	0.75527	-0.35204	0.20591	0.42446	0.21918	0.63705	-0.49244	-0.50374	0.17389	0.43254	0.057056	0.11075	-0.57514	-0.089522	-0.29197
-0.14747	0.28967	-0.15354	0.54377	0.82359	0.86594	0.40288	-0.015075	-0.0032754	-0.97693	-0.12831	0.14201	-0.45601	0.14061	-0.4476	-0.94698	-0.42752
-0.54659	0.055425	0.067267	0.11209	0.49715	0.026297	0.37938	0.21977	0.19748	-0.42515	0.9036	0.69742	-0.31505	0.11471	-0.16875	0.27587	0.3997
-0.43733	-0.2247	0.84341	0.86199	0.59716	0.6882	0.29416	0.48498	-0.7186	-0.074715	0.38853	0.089672	0.62022	-0.0051095	-0.99947	0.70852	-0.27713
-0.86874	-0.026588	0.78079	0.64809	0.22741	-0.71224	-0.057672	0.08869	0.1945	-0.62123	0.47003	-0.47677	-0.77108	-0.00045966	0.16711	-0.7283	-0.16051
-0.18073	-0.12454	0.68025	0.73188	0.77869	0.93169	0.33745	-0.046317	-0.66505	-0.13778	-0.6814	-0.86288	-0.057688	0.55864	-0.7608	0.035914	0.14694
0.68141	0.10589	0.84384	0.76906	0.96767	0.47025	0.15117	0.28232	0.57803	-0.63356	-0.03048	0.97635	-0.13203	0.04704	-0.3779	0.52825	0.61114
-0.60534	0.054536	0.81948	0.58853	0.020363	0.50576	-0.021637	0.14401	-0.3691	-0.0081591	0.81771	-0.50027	0.039987	0.34486	-0.17963	0.8058	0.3586
-0.84532	-0.16791	0.33937	-0.060788	0.81058	-0.35411	0.62697	0.16269	-0.7442	-0.066215	-0.64523	-0.79455	-0.013636	0.98638	-0.12397	0.91223	0.24628
-0.59815	-0.015527	0.79777	-0.61876	0.1977	-0.70566	-0.52884	0.41477	-0.24786	-0.88789	-0.55686	0.71466	-0.48853	0.23371	-0.24713	-0.93626	-0.48521
-0.68535	0.2756	0.11156	-0.63719	0.19147	0.023921	-0.072119	0.26759	-0.52505	-0.5225	-0.26098	0.013853	-0.19905	0.26102	-0.14137	0.029851	-0.087765
0.31863	0.20935	0.21526	0.0021094	0.98729	0.88307	0.8018	0.10859	-0.2407	-0.92014	0.44699	-0.26635	-0.35677	-0.28012	-0.96633	-0.67747	0.34093
-0.034741	0.32468	0.37786	0.21169	0.51247	0.25041	0.18823	-0.48158	-0.05557	-0.80374	-0.0456	0.65551	-0.20371	0.80255	-0.19794	0.99664	0.77883
-0.48119	-0.13254	-0.11923	0.1541	0.86269	0.02835	0.51923	0.53939	0.79163	-0.32681	-0.33047	-0.16518	-0.066743	0.65389	-0.67382	-0.51411	-0.21528
-0.24589	-0.081925	0.30852	0.10755	0.87763	-0.76505	0.042017	-0.42089	0.95615	-0.32141	-0.99355	0.19576	-0.42436	0.88106	-0.56277	-0.68079	-0.087143
-0.46416	0.024706	0.72213	0.95047	0.34565	0.85	-0.48034	0.33207	-0.1594	-0.28743	0.2648	-0.13518	-0.026309	0.48255	-0.073616	0.63784	0.39206
-0.10015	0.247	0.274	-0.43575	0.44826	0.20663	-0.075854	-0.38774	-0.15318	-0.67298	-0.53738	0.2578	0.10091	0.8024	-0.4648	0.3182	0.03127
-0.39048	0.046957	0.59585	-0.66248	0.21976	-0.64569	0.43415	-0.34997	0.54755	-0.62819	-0.90427	-0.89724	-0.47899	0.63555	-0.75765	-0.18805	0.94649
-0.13137	-0.040531	0.30965	-0.62181	0.83201	-0.77696	-0.55304	0.5035	0.25383	-0.12621	-0.99292	-0.035096	-0.1555	-0.027513	-0.77568	-0.71915	-0.38
-0.76732	-0.096228	0.6357	0.53929	0.95306	-0.52049	0.14205	0.34281	-0.513	-0.71714	0.19881	0.67986	-0.0038857	0.86662	-0.26074	-0.063152	-0.52879
-0.50259	-0.2269	0.20146	-0.3344	0.7479	0.011675	0.65155	0.015397	-0.27966	-0.9255	0.2521	0.74233	-0.39403	0.12153	-0.78591	-0.90567	-0.17148
0.030133	-0.14312	0.84569	0.45366	0.6002	0.2553	0.12515	0.40703	0.35958	-0.51794	0.63288	0.4302	0.061186	0.32534	-0.59104	0.53451	0.44684
-0.53086	-0.011101	0.27919	0.95332	0.89953	-0.61987	-0.51699	0.88201	0.88913	-0.77791	-0.21826	0.61345	0.049985	0.78397	0.2017	0.53892	-0.55805
-0.90339	0.19987	0.6198	0.23258	-0.44717	0.96977	-0.75947	0.7319	-0.90307	-0.6487	-0.035469	0.64406	0.13374	-0.10515	-0.015135	0.60343	-0.1926
-0.44811	-0.0063666	0.22611	0.10527	0.90434	0.055369	0.3305	0.41674	-0.30838	0.15808	-0.38229	0.18844	0.35672	0.56388	-0.88776	0.57222	0.084274
-0.2916	0.34765	0.50991	0.43069	0.68496	0.049138	0.65077	-0.30468	-0.62424	-0.085514	0.45481	-0.14521	0.59855	0.50266	-0.63399	0.631	-0.46852
-0.68959	-0.19854	0.24652	-0.038492	0.94973	-0.42268	-0.55255	0.9026	-0.067175	-0.12429	-0.022877	0.89576	0.099095	0.54888	-0.71583	-0.099088	-0.18873
0.1178	0.17616	0.73258	0.63899	0.73251	0.66618	0.33647	-0.002944	-0.60748	-0.11542	-0.2043	-0.88677	0.48877	0.63928	-0.55673	0.56282	-0.67989
-0.68399	0.12159	-0.3362	0.3822	0.89105	0.22984	0.10302	0.019435	0.013128	-0.4993	0.13781	0.15973	0.064564	-0.24071	-0.78283	0.099358	0.20746
-0.419	-0.039099	0.4143	-0.053851	0.57277	-0.15787	-0.57039	0.057784	-0.068329	-0.76576	0.40033	0.72861	-0.28924	0.28144	-0.15371	0.16741	0.13074
0.17893	0.27715	0.66057	0.99882	0.98343	0.27952	-0.48258	0.53073	0.061356	-0.78378	0.19525	-0.51803	0.26641	0.10809	-0.19045	0.91789	-0.053603
-0.66996	0.17765	0.59217	-0.5573	-0.30325	0.17289	-0.42055	0.46996	-0.69399	0.10221	0.16018	0.070098	-0.084998	0.056249	-0.28622	0.53684	0.56767
-0.075091	0.12876	0.62993	0.84342	0.78993	-0.48747	0.20554	-0.29506	0.90341	-0.65802	0.7894	0.57134	-0.21253	0.01585	-0.79885	-0.23224	0.37872
0.39287	0.45599	0.59112	-0.074496	0.87173	-0.42378	0.50109	-0.62185	-0.066976	-0.77716	0.071495	-0.040599	-0.014487	0.93234	-0.41523	-0.082336	-0.29631
-0.45376	0.087987	0.60241	-0.94829	0.2414	-0.4834	0.41969	0.45775	-0.52911	-0.4958	0.31685	-0.17434	0.070189	0.52636	-0.36374	-0.17818	-0.64893
-0.62276	0.15009	0.0016596	-0.39957	0.48159	-0.9346	0.17722	0.48488	0.79422	-0.77569	-0.92208	0.31576	-0.13358	0.51444	-0.35192	-0.58735	-0.58802
0.32626	0.17583	0.45937	-0.39824	0.62137	0.7591	-0.81033	0.46023	-0.18065	-0.64685	-0.37617	0.89366	0.16425	0.58438	-0.68076	-0.09428	-0.26786
-0.50689	0.078522	0.044535	0.42262	0.89958	0.12707	-0.23565	0.45886	0.16478	-0.96352	0.12203	0.51804	-0.16638	0.072291	-0.55808	-0.067282	0.11976
-0.74922	0.22298	0.94786	-0.29283	-0.58811	-0.13971	-0.88358	0.79055	0.24196	0.035544	-0.10607	0.58758	0.27249	0.82794	-0.76781	0.0057004	-0.47584
-0.44093	0.21906	0.75195	0.77984	-0.061913	0.83123	0.3526	0.95083	-0.23388	0.09032	-0.74401	-0.11223	0.62051	0.00059515	-0.92358	0.60031	-0.41905
-0.43002	-0.027626	0.79706	0.18879	0.046652	0.24629	0.58846	-0.41179	0.11244	-0.45867	-0.43365	0.46556	-0.75621	0.76553	0.17773	-0.54646	0.089247
-0.83896	0.1499	0.53023	0.21754	-0.036261	0.49684	-0.042145	0.7911	-0.071898	-0.79195	-0.21851	-0.38177	-0.067746	0.35465	-0.48471	-0.31001	-0.21494
-0.57967	-0.063839	-0.14244	0.62949	0.74798	-0.071337	0.15794	-0.17441	0.98677	-0.56281	-0.66922	0.26929	-0.43437	0.28705	-0.49673	-0.32534	0.2342
-0.63596	-0.16445	0.96064	0.21872	0.34097	-0.076426	0.24987	0.59972	-0.66459	0.10077	0.25012	0.022367	0.25505	0.17941	-0.74107	0.99228	0.46282
-0.28373	-0.088239	0.29289	0.93159	0.65173	0.27759	0.059445	0.90561	0.64934	-0.23399	-0.66128	-0.31891	-0.39837	-0.23574	-0.071793	-0.031626	0.19321
-0.94023	0.14262	0.34828	0.27655	0.080643	0.68988	0.013645	0.64894	-0.8675	-0.65374	-0.18851	-0.26792	-0.061317	-0.31044	-0.20258	-0.18312	-0.27911
-0.92481	-0.085751	0.84858	0.095746	-0.37777	0.75513	0.16086	0.3033	-0.78844	-0.25189	-0.26655	-0.16262	-0.025421	0.36918	-0.4821	0.71088	0.47576
-0.43726	0.085329	0.862	0.68793	0.085125	0.48959	-0.48414	0.97775	-0.05599	-0.61557	0.66132	-0.084629	0.3408	-0.45174	-0.54417	0.82862	0.089617
-0.52619	-0.14384	0.67375	-0.014471	-0.20111	0.44523	-0.7479	0.73661	0.13484	-0.015254	-0.99499	-0.07682	-0.25752	0.3775	-0.27483	-0.34769	-0.1624
-0.87896	-0.090723	0.31896	0.61727	0.35507	0.47161	0.90825	0.60747	0.25079	-0.36918	-0.52418	-0.8471	0.089094	0.22054	-0.95159	0.001098	0.29973
-0.66959	0.28735	0.16902	-0.24065	-0.23974	0.17489	0.66535	0.26406	0.44322	-0.25661	-0.2826	-0.12513	-0.43593	0.99539	0.12366	0.30009	0.29297
-0.79392	-0.047128	0.91231	-0.083905	-0.2337	0.49065	-0.48252	0.38662	-0.73829	-0.42649	0.4904	0.062295	-0.40974	0.85209	0.57309	0.13808	-0.19433
-0.87189	0.18254	0.87358	0.4884	-0.73578	0.71458	-0.597	-0.20815	0.15	-0.42977	-0.5998	-0.031316	0.29134	0.68571	-0.84835	-0.21798	-0.54081
-0.77285	0.048161	0.26924	0.37582	0.6149	-0.85975	-0.23253	0.60769	0.90767	-0.23874	-0.3932	0.37437	-0.0043891	0.50037	-0.89304	-0.82439	-0.46413
-0.97726	-0.036339	0.40032	0.97397	0.53302	0.97621	0.29726	0.3728	-0.80725	-0.3686	-0.067473	-0.2711	0.1892	0.20842	-0.84694	0.3337	0.28803
-0.70605	0.024772	0.78329	-0.76828	-0.4905	0.2466	-0.22964	0.65346	-0.67094	-0.43664	0.040135	0.15021	-0.2555	0.28982	0.19281	0.040727	-0.16886
0.074416	0.34944	0.33264	-0.28281	0.62135	0.82514	0.31499	-0.19448	-0.73207	-0.4712	0.70909	-0.38774	-0.13889	0.37344	-0.61115	0.21491	0.43801
-0.4233	0.23424	0.79504	0.068958	-0.064905	0.40205	0.025606	0.40405	-0.44894	-0.022525	0.28616	0.06266	0.11008	0.069532	-0.41049	0.24104	0.0094709
-0.5413	-0.025532	-0.036662	0.64172	0.65935	0.62211	-0.16644	-0.15805	0.56701	-0.64463	-0.59381	0.63206	-0.25565	0.2878	-0.797	0.071345	0.78293
-0.54759	0.098217	0.17474	0.3109	0.38419	0.32984	0.41018	0.50697	-0.1765	0.063617	-0.30858	-0.31484	-0.13609	0.44041	0.2605	0.91016	0.34141
-0.20674	0.11443	0.51378	-0.13955	0.34853	-0.21752	0.85554	-0.54449	-0.092791	-0.32101	0.23051	-0.84343	-0.63941	0.35388	-0.41643	-0.083688	0.70243
-0.41816	-0.11679	0.5926	0.26643	0.62476	-0.024892	-0.93855	0.27369	-0.29923	-0.67106	0.14446	0.63899	-0.047356	0.68276	0.19536	0.97358	0.13129
-0.41752	-0.21889	0.994	-0.16268	-0.073529	0.051197	0.073754	0.48482	0.071043	-0.72665	-0.049214	0.70072	-0.37968	0.53336	0.050027	0.24766	0.14482
-0.47828	-0.11192	0.8553	-0.10761	0.13817	0.1118	-0.62518	-0.084476	-0.41979	0.33905	-0.004437	0.47145	0.23756	0.96994	-0.90896	0.1942	-0.13236
-0.035828	0.080892	0.33982	-0.72378	0.7858	0.44733	0.76962	0.88028	-0.95872	-0.40398	0.1668	0.82132	-0.19388	0.97629	0.54644	0.67154	-0.2224
-0.50574	0.096646	0.47929	0.35792	0.96651	-0.82959	0.54703	0.47888	-0.23503	0.062706	-0.67451	0.075276	0.62565	0.37674	-0.81162	0.58275	-0.59553
-0.12279	-0.064018	0.23301	-0.10006	0.70693	-0.20711	0.36179	0.42547	0.56094	-0.80253	0.84551	0.27562	-0.38973	-0.22265	-0.42812	-0.49713	0.13025
-0.064106	0.15318	0.95237	0.58891	0.29641	0.36398	0.15978	-0.28875	-0.25523	-0.063284	0.45959	-0.31258	-0.15348	0.61363	-0.29679	0.94979	0.85274
-0.53404	0.0066104	0.25023	0.1767	0.5637	-0.38987	-0.37637	0.22155	0.80957	-0.71298	-0.96116	0.19271	0.052601	0.47778	-0.42321	0.49785	0.10605
-0.74489	-0.0032714	0.28256	0.16308	0.56019	-0.68742	-0.22116	0.92296	-0.054077	0.018572	-0.31633	0.55182	-0.18837	-0.5218	-0.38924	-0.17103	0.15713
-0.58015	0.080463	0.60226	0.057348	0.56813	-0.37161	-0.89786	0.78997	-0.67607	0.097288	-0.19531	0.11587	0.63738	0.61763	-0.26898	0.93668	-0.73061
-0.67057	0.12726	0.86912	0.80551	-0.01781	0.27633	0.71701	0.95226	0.20894	-0.84819	0.55345	0.20898	0.2659	-0.46223	-0.84738	0.22047	0.064749
-0.2035	0.15474	0.71369	0.66768	0.081187	0.11811	0.56017	0.509	0.49859	-0.39444	-0.37362	-0.20752	-0.34214	-0.91278	-0.81392	-0.0054522	0.81729
-0.99456	-0.29849	0.50147	0.6862	0.46958	-0.25332	-0.79554	0.55669	0.019103	0.092873	-0.84262	-0.066809	0.13446	0.0048664	-0.88692	0.06587	0.093608
-0.81896	-0.12562	0.12373	-0.41968	0.54543	-0.68232	-0.72242	0.5392	-0.11587	-0.75726	-0.31179	-0.25458	-0.57875	0.33687	0.55951	-0.44186	-0.50151
0.087523	0.0577	0.75089	-0.14484	0.58442	0.70169	-0.14395	-0.041166	-0.35593	-0.93539	-0.063589	-0.081761	0.47564	0.83699	-0.68349	0.66905	-0.02854
-0.28276	0.072139	0.53692	0.24815	0.55912	-0.28286	0.10616	-0.10901	0.16399	-0.47744	0.16017	0.21194	0.072268	0.93729	-0.30658	0.32234	-0.32445
-0.63221	0.1848	0.97396	-0.46904	-0.64959	0.23862	-0.82647	0.90501	-0.064449	-0.52046	0.16524	-0.4227	0.43773	0.49788	-0.27303	0.76335	-0.22209
-0.47948	-0.031189	0.39991	0.032559	0.62512	-0.15467	0.57954	0.50628	-0.32172	0.33556	-0.0067162	0.27546	-0.021066	0.6051	-0.25467	0.39721	-0.0042489
-0.76753	0.1271	0.56528	0.53085	-0.28931	-0.27908	0.32165	0.92395	0.7115	0.40188	-0.71349	0.51652	0.25438	-0.14991	-0.71741	0.21296	-0.050873
-0.95319	-0.13423	0.71129	0.72847	-0.0016675	0.3393	0.42494	0.96996	-0.093732	-0.97173	-0.79309	-0.36705	-0.60073	0.091707	0.30443	-0.42752	-0.28238
-0.34958	-0.070083	0.89309	-0.27576	0.40321	0.0089657	-0.45639	0.51817	-0.86948	-0.16613	0.21874	-0.72807	0.52812	0.64806	-0.29709	0.8234	-0.55674
-0.48183	-0.22332	0.64243	-0.30823	0.37031	0.085091	-0.070156	0.92706	-0.52083	0.19261	-0.19785	-0.5223	0.060123	0.99084	0.01593	0.60149	-0.15427
-0.70892	-0.012367	0.43469	0.1746	0.25333	-0.48455	0.60067	0.25032	0.63119	-0.82538	-0.6291	0.4585	-0.54074	0.65097	0.45729	0.089353	0.047614
-0.51154	0.14234	0.82771	0.46872	0.32964	-0.46117	0.38999	0.72384	-0.16556	-0.50065	0.32326	0.84716	0.087386	0.13655	-0.2592	0.27668	-0.48151
-0.88709	0.063564	0.49389	-0.36588	-0.038098	-0.053927	-0.4999	0.76148	-0.84771	0.056203	-0.5427	0.46253	0.073106	-0.05108	-0.15162	0.59983	0.13403
-0.52505	-0.22927	0.59612	-0.17748	0.39967	-0.12931	0.56736	-0.21797	-0.16952	-0.84005	-0.80396	0.046428	-0.64844	0.39564	-0.27816	0.32009	0.97897
-0.52975	-0.063701	0.8723	0.1306	0.13304	-0.68872	0.63867	0.55162	0.86548	-0.82366	0.30265	0.38454	-0.062928	0.048842	-0.79268	-0.084191	0.12432
-0.031478	0.19636	0.81055	0.60816	0.65984	0.85809	-0.40637	0.34977	-0.96594	-0.55221	0.62755	-0.42167	0.51666	-0.093555	-0.7998	0.51705	-0.25375
-0.05112	0.33622	0.80136	0.13727	-0.15094	0.56136	-0.179	0.35968	-0.032838	-0.4355	0.73986	0.81423	0.41763	0.11519	-0.36009	0.69436	-0.28185
-0.72969	0.21447	0.32482	-0.53822	0.42442	-0.2101	0.057959	0.032624	-0.97566	-0.023969	0.11052	0.014572	0.70087	0.99371	-0.71899	0.81311	-0.66828
0.12231	0.034168	0.57985	0.76011	0.57478	0.33497	-0.2092	0.23246	0.34962	0.054996	-0.24095	-0.96389	-0.12069	0.26042	-0.36585	0.64269	0.40829
-0.82529	-0.02825	0.83057	0.30713	-0.50825	0.81389	0.31603	0.50458	-0.31056	0.011192	-0.24512	0.0066504	-0.32012	0.57095	-0.11545	-0.67438	-0.63605
