# Supplementary material for: Distinct cellular states determine calcium signaling response
Source: Mol Syst Biol. 2016 Dec 15;12(12):894. doi: 10.15252/msb.20167137 (PMC5199124; doi:10.15252/msb.20167137)
Supplement: Supplementary file 6 — Source Data for Figure 3 [file MSB-12-894-s005.zip › parameterDistributionGroup/parameterDistribution23.csv]

-0.17055	0.12437	0.87957	0.057893	-0.58262	0.081241	-0.95506	-0.16845	-0.011709	0.95585	-0.21691	-0.50298	-0.50582	0.044062	0.85683	0.4751	-0.20014
0.17479	-0.62365	0.69571	0.9407	0.82859	0.16331	0.32437	-0.88889	0.30434	0.69696	-0.87015	0.14299	-0.35967	-0.66075	-0.78772	-0.48041	0.24677
-0.078225	0.14264	0.15657	-0.89174	0.56449	0.60489	-0.43512	0.39533	-0.97917	0.47982	0.91766	0.71789	-0.46254	0.392	0.19768	-0.12061	-0.19067
-0.61047	-0.0007736	0.47517	0.058775	0.21112	0.5545	0.1542	-0.48838	-0.50634	-0.32095	0.14187	0.7562	-0.68276	0.0049289	0.64629	0.92325	0.7257
-0.092705	-0.44483	0.83232	-0.81062	-0.53289	0.16795	-0.57045	-0.79645	0.0433	0.4926	0.19236	-0.57407	-0.82721	0.46635	0.48563	-0.16367	0.059616
-0.66754	-0.32971	0.73984	-0.044573	0.79859	0.85951	0.90678	-0.48142	-0.43828	0.10585	0.30744	0.84897	-0.47758	-0.18286	-0.19665	0.58834	0.90748
-0.36451	-0.84261	0.87111	-0.53655	0.33975	0.89079	0.37486	-0.10988	0.81325	0.11045	-0.6141	-0.050472	-0.14009	-0.031312	-0.757	-0.10071	0.1306
0.35202	0.15095	0.55822	0.11873	0.10357	0.32216	0.91283	-0.4043	-0.78351	0.99007	0.32319	0.11321	-0.21916	-0.38258	0.30578	0.77117	0.06565
0.16539	-0.22367	0.027696	-0.22542	-0.035794	0.19948	-0.99901	0.451	0.12019	0.52619	-0.55542	-0.36237	-0.60624	-0.25046	0.43324	0.10746	0.012325
0.26324	0.060114	-0.21538	-0.56009	-0.71588	0.84934	0.74353	0.30958	0.62618	-0.36811	-0.25907	-0.8196	-0.011119	-0.66126	0.15046	0.40327	-0.54115
-0.59179	-0.46003	-0.2272	0.54681	-0.20826	0.59585	0.58433	-0.56267	-0.35856	0.73558	0.74933	-0.59015	-0.32343	0.011353	0.74396	0.94811	0.078944
-0.15817	-0.43086	-0.27343	-0.36832	-0.69452	-0.40671	0.51016	-0.55875	0.59563	-0.29209	-0.16811	0.55237	-0.57248	-0.13471	0.63147	-0.66357	-0.94884
0.1906	0.23946	-0.11366	-0.12235	0.15134	0.53487	-0.79192	0.32092	0.4205	-0.2823	0.5372	0.43578	-0.55051	0.033904	0.94212	0.79343	0.10043
-0.82693	-0.70962	0.17831	0.60948	-0.14165	-0.22205	-0.26323	0.32917	-0.47656	0.66665	0.96465	-0.15529	0.21155	-0.58558	-0.8994	0.88414	0.53713
-0.49143	0.32357	-0.58253	0.21858	-0.36667	0.36115	0.75682	-0.3951	0.77184	0.30318	0.42536	-0.40041	-0.57287	-0.65622	-0.73013	-0.95263	0.042983
-0.7465	-0.74217	-0.80053	0.48831	0.18453	0.57213	-0.32669	0.024692	0.51278	0.47118	-0.24079	-0.076599	-0.50545	-0.59723	-0.64033	0.14371	0.94974
0.37663	-0.39496	-0.29409	-0.49922	-0.13425	0.43276	-0.72568	-0.41275	0.47525	0.25255	0.96389	-0.14588	-0.33303	-0.17247	-0.928	-0.068209	0.65955
0.63383	-0.37346	0.91222	-0.28326	0.5373	0.62789	0.63598	0.10039	-0.94996	0.51214	-0.34961	-0.34691	-0.65501	-0.85169	0.2185	-0.0060097	0.1901
-0.21822	-0.3498	0.51391	-0.35424	-0.16104	0.43699	-0.45359	0.82287	0.9121	-0.036378	0.45914	0.345	-0.11133	-0.56414	-0.93847	0.39169	0.76193
-0.096315	-0.094885	0.24061	0.8557	-0.0049331	0.085034	-0.6402	0.22301	-0.31636	0.64515	-0.12124	-0.1804	-0.59138	-0.71385	0.25395	0.77689	0.86772
0.58117	-0.40701	0.8476	-0.26933	0.27458	-0.91379	-0.82979	-0.59118	-0.030309	0.85032	0.36446	0.44452	-0.40399	0.61221	0.7816	0.0088086	-0.71253
0.73925	-0.002832	0.11447	0.15552	-0.48208	0.4451	0.2913	0.54321	0.82964	0.46351	0.45885	-0.58774	-0.28193	0.19034	0.43005	0.43624	-0.27655
0.34032	0.035095	0.4138	0.79565	0.16005	0.99498	0.07981	-0.53619	0.194	0.75514	-0.44848	-0.69128	-0.23401	0.18969	0.50387	0.074992	-0.70606
-0.95071	-0.40258	-0.17075	-0.61657	-0.57439	0.90787	0.20506	0.88419	0.30508	0.40538	-0.015382	0.28307	0.18248	0.11012	0.042195	0.4801	-0.73946
0.10249	-0.35555	-0.14536	-0.69157	-0.62156	-0.21973	-0.79723	-0.63658	0.77937	0.40601	0.020934	-0.87297	-0.39841	-0.021175	0.60276	0.46817	-0.20379
0.10259	0.29723	-0.9369	0.7461	-0.72604	-0.55824	-0.48673	-0.44654	0.36906	0.89137	0.28882	0.13672	-0.48914	-0.91894	0.84862	-0.064897	-0.68938
-0.011779	-0.87767	-0.84909	0.039086	0.10782	-0.010495	0.48059	0.011784	0.41894	0.78011	-0.44332	0.099357	0.032184	0.62691	0.056625	0.2677	-0.61213
-0.51282	-0.90212	0.13908	0.040424	-0.94885	0.72403	-0.68617	0.23056	0.22485	0.56533	0.7197	-0.58305	-0.15157	0.41982	0.050428	0.39482	-0.18236
0.25997	-0.28331	-0.11298	-0.02829	-0.41554	-0.35981	-0.30452	-0.51339	0.64811	0.85246	0.1887	0.6933	-0.13248	-0.7775	-0.90587	0.29546	0.70183
-0.37236	-0.16137	0.48962	0.50875	0.14764	0.35966	0.58457	0.71095	0.70643	0.86179	-0.0098795	-0.80725	-0.61268	0.91624	-0.43959	-0.054116	0.76672
-0.08712	-0.058584	0.77902	0.74479	0.078275	0.69924	0.53788	-0.57807	-0.7445	0.088289	-0.67751	0.88751	-0.32451	-0.50347	0.43918	0.69687	0.049148
-0.19986	-0.62437	-0.16424	-0.010793	-0.73066	-0.3949	0.35088	-0.75544	-0.27627	0.99013	0.3035	0.14894	-0.75872	0.59621	-0.12838	-0.78658	-0.057437
0.4462	0.06787	-0.027126	-0.39104	-0.27118	0.40786	0.44372	-0.32787	-0.18242	-0.29298	-0.35814	0.23447	-0.4004	-0.96502	-0.22012	0.21015	0.35756
-0.98204	-0.86405	0.39402	0.29168	0.21657	0.82798	-0.37537	-0.72112	-0.63032	-0.053433	0.1856	-0.73963	0.3933	-0.12688	-0.64025	0.91843	-0.066164
-0.63488	-0.49871	-0.056072	-0.044763	0.069886	-0.2303	-0.72549	-0.95258	0.25247	0.15002	-0.18165	0.30486	-0.31111	-0.84324	0.25327	0.7331	0.3022
-0.59454	-0.42673	0.67249	-0.83632	0.85877	0.78239	-0.42089	-0.28628	0.011084	0.21553	0.47086	0.41573	-0.397	-0.03552	0.37082	0.54786	0.15373
0.06564	0.37309	0.08181	-0.62856	0.037481	0.49001	-0.052087	0.3168	-0.52838	0.22714	-0.71876	0.98399	-0.63279	-0.69732	0.77898	0.34434	-0.04335
0.077875	0.10132	0.060236	-0.31251	0.39524	0.97745	-0.23423	0.87162	0.17648	-0.14296	-0.87602	-0.26756	-0.67597	-0.88738	-0.28697	-0.59566	0.15244
0.21613	-0.26539	0.4797	-0.26227	-0.14274	-0.80057	0.37874	0.1094	0.071439	0.2917	-0.31488	0.36842	-0.39282	-0.65382	0.082377	0.1225	0.0019985
-0.90374	-0.076185	0.82138	-0.74053	-0.31916	0.38027	-0.098975	-0.74098	0.0035759	0.29911	0.70175	0.12398	-0.063196	0.42566	-0.41314	0.068432	-0.19388
-0.67524	-0.48708	-0.036175	-0.45244	0.50674	0.054953	0.74209	-0.73497	0.3727	-0.45501	0.32617	-0.58799	-0.66517	0.22787	0.061608	0.10723	0.4962
-0.25855	-0.85989	0.96684	-0.90133	0.30406	0.44706	0.15464	0.77224	-0.1351	0.38626	0.18508	0.55872	-0.090414	-0.68554	-0.45711	0.74519	0.55022
0.061426	-0.3718	0.42649	-0.56204	-0.69332	0.25342	-0.40009	-0.91817	0.54965	0.40612	0.54707	-0.83242	-0.47833	-0.75411	0.28925	-0.50747	-0.63738
-0.232	-0.19052	0.20847	0.97223	0.76584	0.72049	0.40993	-0.51045	0.15568	0.32998	-0.055212	-0.24521	-0.21611	0.84175	-0.19427	0.93109	0.68846
-0.38845	-0.32327	0.8319	-0.057973	0.513	0.11052	0.36065	-0.7651	-0.80714	0.5453	0.89785	-0.37481	-0.27295	0.51788	0.75987	0.85814	-0.1773
0.40878	0.13091	-0.411	-0.50825	0.77515	0.8716	-0.51242	0.15802	-0.6886	-0.011692	-0.6108	-0.24299	0.014527	-0.89477	-0.81924	0.36637	0.31327
0.66919	-0.17582	0.5886	0.59155	-0.73781	-0.78343	0.014317	-0.86503	0.41051	0.51258	-0.21676	0.24567	-0.099088	-0.40255	-0.75333	-0.023277	0.073518
-0.43359	-0.32096	0.22196	0.35213	0.40444	0.24637	-0.47022	0.040158	0.46819	-0.21435	-0.66699	0.4893	-0.61956	-0.69868	-0.089021	0.26305	0.69835
-0.36836	-0.93582	0.35333	-0.27322	-0.098771	0.79291	-0.91997	-0.213	-0.43665	0.50076	0.56862	0.61035	-0.57071	-0.87418	-0.20355	-0.23406	0.30077
-0.48689	-0.38877	-0.077951	0.11339	-0.18914	0.48517	0.39841	0.022151	0.8866	-0.016255	-0.11535	-0.29134	0.21131	-0.84421	-0.80597	-0.25307	-0.61953
0.79703	-0.081475	0.56305	0.21282	0.047623	0.73022	0.49284	0.10821	0.18872	0.82279	-0.0049441	-0.029917	0.060982	0.13748	-0.12651	0.6249	-0.12323
0.12715	0.13814	-0.7012	-0.33807	-0.95096	0.6414	0.98294	0.66249	0.022863	0.92643	0.14529	0.44365	-0.45312	0.29035	0.38933	0.25577	-0.062889
-0.48565	-0.47443	0.59324	0.3776	0.041208	0.38877	-0.26029	0.53032	0.58005	0.54151	0.42077	0.23903	-0.025504	0.2354	-0.69116	0.63259	0.59468
-0.67174	-0.12586	-0.74695	-0.33739	0.34756	-0.077135	-0.14645	-0.39255	0.81863	-0.59873	-0.70358	0.51199	-0.23187	-0.99335	0.015411	0.14717	-0.19485
0.72182	-0.33087	0.25905	0.37674	0.81646	0.57479	-0.54293	-0.035608	0.13616	0.098055	-0.40449	-0.25986	-0.60006	-0.97241	-0.65912	-0.10809	0.86986
0.62032	-0.1145	0.57937	-0.63469	-0.056382	0.73755	0.76007	-0.014601	-0.78975	0.78166	0.62838	0.56863	-0.25464	-0.69954	-0.50263	0.19709	0.32461
0.16966	-0.41252	0.28522	0.23359	-0.50389	0.41035	-0.20967	0.085032	0.62157	0.83743	-0.60878	0.27978	-0.4508	-0.74103	-0.81246	-0.89453	-0.043457
-0.045699	-0.50076	-0.56351	0.64362	0.93576	-0.12669	0.74747	-0.77215	0.95871	0.3518	-0.36366	0.87611	-0.46964	-0.36107	-0.28238	0.54369	0.96421
-0.10813	-0.31806	0.5014	0.14345	0.21008	0.49626	-0.71771	-0.17328	0.87148	-0.10173	-0.010455	-0.81261	-0.66525	0.57094	0.62009	0.53175	0.35084
-0.87262	-0.64666	0.42487	-0.15033	0.31297	0.88056	0.80304	-0.96931	-0.71155	0.06911	-0.022145	0.40216	-0.16774	-0.33487	0.8778	0.73755	-0.5787
-0.61356	-0.29173	-0.56068	-0.40273	-0.48977	0.50021	0.19652	0.12194	0.29487	0.45332	0.31508	-0.10589	-0.46074	0.40273	0.51935	0.12746	-0.28688
0.31969	-0.72557	0.16504	-0.081177	0.31799	0.29006	0.99419	-0.020696	-0.19368	0.924	-0.62843	-0.10809	0.11138	0.15187	0.19626	0.52981	-0.64882
0.72557	-0.32654	0.95511	0.0089475	-0.87797	0.39077	-0.71725	0.78415	-0.10783	0.54625	-0.32156	0.93937	-0.22058	-0.32885	0.16972	0.72301	0.14
0.61788	-0.22823	0.47631	-0.76942	-0.47339	0.48912	0.12517	0.243	0.67693	-0.0072745	0.062904	-0.38176	-0.95473	0.44896	0.92365	0.2508	0.2441
-0.48952	0.11432	-0.020595	0.098482	-0.80225	-0.025127	-0.64884	-0.12314	-0.33635	-0.59881	-0.66587	-0.61104	0.21106	-0.76958	0.70165	0.93273	-0.95377
0.84301	-0.32321	-0.19137	-0.2352	0.9161	0.95495	0.38769	-0.28322	-0.56537	0.41019	-0.54573	0.098463	-0.027432	-0.17009	-0.91656	0.6311	0.75837
-0.29338	0.077387	0.32734	-0.80326	0.15833	0.55396	0.29673	-0.12746	-0.1327	0.60953	-0.19174	0.30384	-0.074143	-0.19004	-0.087802	0.28598	-0.2699
0.12028	-0.5021	-0.00090896	-0.67123	0.48633	-0.71891	0.13896	0.71694	0.83658	0.3919	-0.82618	0.084701	-0.62283	0.32777	0.6892	0.44078	0.097785
0.011498	-0.84281	0.82679	-0.81207	-0.2102	0.39315	-0.068326	0.49305	0.38788	0.60841	0.38768	0.65405	0.14611	-0.018749	-0.498	0.61043	-0.027062
0.055832	-0.33079	0.22685	-0.049581	0.62967	0.75417	-0.31809	0.90173	0.047216	0.53177	0.85904	0.8132	-0.43405	-0.59015	0.28987	-0.074722	-0.2696
-0.096437	0.20151	0.023074	-0.46384	0.11899	0.029082	-0.24871	0.22043	-0.84971	0.69723	-0.15346	-0.66788	-0.11682	-0.59948	-0.91887	0.23036	0.52175
0.25915	-0.76322	-0.28243	-0.048994	-0.0038332	-0.18415	-0.42416	-0.7378	0.86768	0.41274	-0.02892	0.33621	-0.51521	-0.4152	-0.19864	0.3308	0.714
-0.65961	0.031155	0.090141	-0.76564	0.29823	-0.059541	0.32655	0.93089	0.396	0.25431	-0.38699	0.88191	-0.15874	-0.354	0.020317	0.11509	-0.34337
0.22379	-0.87195	0.43953	-0.71763	-0.094738	0.93098	-0.16522	0.27748	-0.47817	-0.54608	0.39408	-0.94406	-0.18575	-0.30236	0.78336	0.98142	-0.27536
-0.02995	-0.21187	0.0030088	-0.094709	-0.53574	0.78501	-0.87586	0.074216	0.22617	0.1039	0.3199	0.094064	0.41549	-0.87102	0.11545	0.94781	-0.72057
-0.31321	-0.75595	0.88052	-0.61388	-0.5684	0.42897	-0.75702	-0.34055	0.67627	0.79565	0.17846	0.33633	0.35244	0.17735	-0.23286	0.47449	-0.79953
-0.49	-0.28448	0.72746	-0.46632	0.4355	-0.56741	-0.053143	0.35931	0.1456	0.85066	0.28158	0.52122	-0.20679	-0.4802	0.16697	-0.26707	-0.76086
-0.10307	-0.055853	-0.31997	0.40564	-0.31039	-0.63391	0.35986	-0.42207	-0.87312	0.67108	0.63214	-0.97868	-0.32111	-0.51207	-0.24364	0.18742	0.25968
-0.28767	0.13671	-0.41267	-0.031115	0.11518	-0.27641	0.19312	-0.88598	-0.26689	0.46078	0.68906	-0.54169	0.18983	-0.5306	-0.88237	0.38821	0.072238
-0.64286	0.19876	-0.17117	-0.63213	-0.67895	0.53462	-0.9088	0.11205	0.65543	-0.82757	0.26333	0.80581	0.18774	-0.18235	0.11026	0.51149	-0.71844
0.11424	-0.11077	0.9966	0.34577	0.65045	-0.92149	-0.27727	0.92356	-0.38876	0.31332	-0.17323	-0.26514	-0.44999	-0.99956	0.10385	-0.80825	-0.77181
0.33387	-0.69659	-0.56926	-0.14351	-0.24013	-0.15938	-0.73621	-0.84793	0.48376	-0.0075293	0.13337	-0.16331	-0.37986	-0.71076	-0.31646	-0.22233	0.046064
-0.94809	-0.14027	-0.010445	-0.10812	0.92606	-0.48014	-0.43409	-0.2326	-0.56209	0.13308	0.37698	0.12699	-0.64922	-0.7298	-0.17323	-0.16403	0.44779
-0.8428	-0.012524	0.29088	-0.77637	0.02728	0.99877	-0.67856	-0.64034	0.088275	-0.40753	-0.46836	-0.17685	0.046208	-0.96475	-0.42299	0.47017	-0.058576
-0.74902	-0.48062	-0.073166	-0.61912	-0.15513	-0.29678	0.27154	-0.66784	0.069069	0.28703	0.05149	0.37851	-0.017863	-0.35115	-0.11942	-0.1062	-0.7111
0.02134	0.088749	-0.11148	-0.49105	-0.70096	-0.45265	0.14768	-0.75327	-0.27617	0.53771	-0.25759	-0.27934	-0.33564	-0.91832	-0.046222	-0.62923	-0.65364
0.23623	0.13496	-0.78192	0.2081	-0.19889	0.39938	-0.22067	0.050063	-0.20173	0.7316	-0.73348	0.83442	-0.47191	-0.14928	0.40527	0.94436	0.66607
0.047553	-0.2617	0.38407	-0.95549	-0.29021	0.88055	-0.19059	-0.96785	0.96175	-0.064636	-0.21877	-0.19018	-0.47095	0.7642	0.33137	0.47057	0.24197
-0.19312	-0.63828	-0.15856	-0.47133	-0.57703	0.71369	0.039404	0.66348	0.29152	0.78365	0.23162	0.53906	-0.07234	-0.018519	0.19921	-0.091743	-0.94831
-0.87368	-0.71242	-0.25806	-0.14002	0.55976	0.25371	0.1078	-0.30189	-0.23232	0.68448	-0.056048	-0.70299	-0.24166	0.07761	-0.036169	0.31498	0.02183
0.8436	-0.7795	0.11916	-0.42535	-0.48096	0.38464	-0.8763	0.21353	-0.5302	0.74587	0.93676	0.65191	-0.37436	-0.34533	-0.21807	0.41538	0.56105
-0.713	-0.15504	0.64047	-0.025795	-0.11419	-0.96595	0.54656	0.24096	0.33409	0.52693	0.046336	-0.61866	-0.014279	-0.10581	0.30127	0.86306	-0.18215
-0.3629	-0.16931	-0.16263	-0.091963	-0.4793	0.73725	0.25008	0.26779	0.45569	-0.55593	0.13284	0.31509	0.18465	-0.96518	-0.30321	0.043553	-0.76181
0.0050966	-0.85997	-0.7043	0.4692	0.47669	0.24135	-0.25658	-0.61337	0.036786	0.11096	0.59253	-0.83573	-0.51062	-0.65379	0.51136	-0.074733	-0.3941
0.3392	-0.77555	-0.35761	0.24531	-0.21712	-0.43762	0.74614	-0.061172	-0.73425	0.26424	0.35787	-0.56988	-0.60001	-0.83098	0.79324	-0.19893	-0.63065
-0.45677	-0.46656	0.58683	-0.15804	-0.50919	0.92213	-0.75987	0.26337	0.52699	-0.21329	0.66325	-0.29136	-0.28176	0.12312	-0.35273	0.41731	0.53698
-0.83533	-0.29366	0.85555	-0.72715	-0.092817	-0.093455	0.45538	-0.15307	0.73669	0.2059	-0.039764	-0.63734	-0.19537	0.57567	0.11673	0.45262	-0.07665
0.76949	-0.17066	0.90647	-0.55731	0.50107	-0.21593	-0.7303	-0.37222	-0.32411	0.25119	-0.46765	0.55374	-0.21051	-0.5365	0.14545	-0.075232	-0.58572
-0.7596	-0.18548	0.26953	-0.78884	0.19122	0.45813	-0.57131	0.42958	0.56882	0.79566	-0.55879	0.44298	-0.39574	0.65774	0.60448	0.59396	-0.02828
-0.68936	0.32514	0.51562	0.1343	0.12249	0.19814	-0.84375	-0.36415	-0.27327	-0.25786	-0.044353	0.45575	-0.94319	-0.19443	0.9686	0.19029	0.16011
-0.36758	-0.58788	0.98794	-0.71231	0.49558	-0.51362	-0.41679	-0.53837	0.95129	-0.65496	-0.0031609	-0.24423	-0.21591	-0.17723	0.37676	0.29561	-0.48922
-0.94409	-0.22832	-0.42857	-0.38599	-0.32037	0.19796	0.1639	0.71214	-0.38584	0.27102	0.80945	0.87955	-0.62586	-0.61307	0.45368	-0.40207	-0.45935
0.63425	-0.84284	0.08104	0.91628	0.91911	0.17119	0.51217	-0.33145	0.050795	0.36473	0.37676	-0.71355	-0.25594	-0.69617	-0.39398	-0.22274	-0.15971
0.80703	-0.25912	0.55181	0.39404	0.35273	-0.27711	0.0010025	0.60282	0.72131	0.74361	-0.52956	0.57986	-0.91038	-0.71669	0.16769	-0.44926	0.27259
0.60184	0.37303	-0.054826	0.37431	-0.61957	0.429	0.23519	-0.54504	0.49782	0.094124	-0.10515	0.68167	-0.74175	-0.91312	0.28378	-0.2818	0.005945
-0.75681	-0.74539	-0.58686	-0.3059	0.77346	0.023841	0.50401	-0.58491	0.014704	0.7322	0.56476	0.065421	0.22073	0.41159	0.22211	0.39997	-0.99684
-0.84976	-0.87647	-0.30709	-0.85028	-0.42381	-0.3861	-0.25904	0.27639	0.53404	0.044015	-0.73847	0.14589	-0.58212	0.26609	0.4893	0.97382	0.79598
0.1876	-0.19608	0.16645	0.16144	-0.6824	0.40268	-0.57754	0.16577	-0.15921	0.85392	0.24758	0.4141	-0.55309	0.25492	0.94219	-0.23797	-0.85869
-0.15641	0.0064902	0.45648	-0.84901	-0.16068	0.072232	-0.88808	-0.32382	-0.33649	0.10903	0.97064	-0.69916	0.0033796	-0.5391	0.28268	0.12809	-0.85519
0.42851	0.29004	-0.69672	-0.69232	0.77865	0.88108	-0.30542	0.32387	-0.38938	-0.15185	-0.63857	0.3659	-0.35453	-0.97024	-0.69137	0.15614	0.77359
-0.37272	0.30455	-0.5355	-0.64177	0.18494	0.97828	0.20021	-0.34417	0.81453	-0.21797	-0.61233	-0.47394	0.32298	-0.50544	-0.61393	0.93645	0.14551
0.30248	-0.49126	0.6956	-0.5029	-0.32124	0.069015	-0.75024	-0.053522	0.030603	0.45624	0.22961	-0.36429	-0.10896	-0.9318	0.41144	0.52448	-0.45126
-0.31352	-0.70483	0.048012	0.17411	-0.51125	0.31777	-0.042253	0.17558	0.64062	0.86437	0.83628	0.21091	-0.3171	-0.094673	0.33783	0.52452	-0.031072
0.27729	-0.24387	0.22033	-0.17992	-0.1593	-0.90962	0.078563	-0.77531	-0.33349	0.39462	0.2204	0.057762	-0.83157	-0.96028	-0.34659	-0.34885	0.73925
-0.042706	-0.89613	0.49347	-0.5202	0.86694	0.82249	0.1976	0.25148	0.71544	0.56211	-0.096171	0.049839	-0.37546	0.35951	0.33736	0.42887	0.0010266
