# Supplementary material for: Distinct cellular states determine calcium signaling response
Source: Mol Syst Biol. 2016 Dec 15;12(12):894. doi: 10.15252/msb.20167137 (PMC5199124; doi:10.15252/msb.20167137)
Supplement: Supplementary file 6 — Source Data for Figure 3 [file MSB-12-894-s005.zip › parameterDistributionGroup/parameterDistribution230.csv]

-0.37263	-0.17559	0.52187	0.88374	0.71042	0.41337	-0.10442	0.51633	0.33671	-0.90504	-0.74325	-0.43015	-0.28212	-0.4682	-0.5142	-0.87141	0.41922
0.10023	0.34156	0.33763	-0.49317	0.54841	-0.29283	-0.5672	0.092609	0.11821	-0.69382	0.6851	0.042868	0.26378	0.49349	-0.36135	0.12084	0.3826
-0.29684	-0.13115	0.68768	0.5142	0.54979	0.93076	0.17065	0.69402	-0.5984	-0.31411	-0.698	0.12979	-0.0020163	0.53686	-0.3689	-0.55124	-0.27014
-0.18108	-0.15563	0.35906	-0.40135	0.67755	0.14377	-0.23479	0.29855	-0.39813	-0.57933	-0.84713	-0.7655	-0.21363	-0.44858	-0.61367	-0.32156	0.81382
0.17669	0.069689	0.8524	-0.73662	0.30809	0.64888	-0.38879	0.80051	-0.88351	-0.832	0.95654	0.24513	0.30802	0.75087	-0.84966	-0.32372	-0.35295
-0.54855	-0.072341	0.28477	-0.66868	0.37142	-0.36758	0.042193	-0.055307	-0.36888	-0.28788	-0.12416	0.8086	-0.41143	0.39163	-0.53765	-0.26921	0.53847
-0.95811	-0.034115	0.27356	0.62657	0.5565	-0.78562	0.63846	0.057052	0.67717	0.006557	-0.516	-0.73414	-0.35117	0.63928	-0.18755	0.065947	0.71127
-0.84827	0.056522	0.28042	-0.28036	0.034677	-0.81089	0.51122	0.43026	0.65496	-0.0099811	-0.78221	0.089613	0.33892	0.47008	-0.77021	0.83996	0.68364
-0.56202	0.0417	0.51889	-0.083979	-0.12071	0.46918	-0.78916	0.59592	-0.15726	0.42568	-0.017223	0.24505	0.33815	0.31376	-0.97687	-0.43182	-0.12963
-0.012019	-0.088863	0.88098	-0.08818	0.56699	-0.46068	0.75512	0.68608	0.18933	-0.95297	0.40269	0.33112	0.24607	-0.086003	-0.54745	0.10259	0.16971
0.097302	0.26142	0.59505	0.63872	0.50741	0.17112	-0.2547	0.15528	0.86307	-0.93439	-0.66051	0.18532	-0.54599	0.15548	0.0067439	-0.91866	0.067493
-0.80361	0.21503	0.012492	0.33503	0.31529	0.72747	0.0020383	0.29791	0.18635	-0.45202	-0.57049	-0.41864	-0.6161	0.76298	-0.35817	-0.012013	0.80181
-0.39083	0.079041	0.30569	0.031747	0.72304	-0.03553	-0.52333	0.6544	-0.58224	-0.47834	-0.79724	-0.39764	0.16783	0.13309	-0.72876	0.35339	0.11432
0.053124	0.18535	0.25156	-0.13979	0.77021	-0.092994	0.071818	0.40883	0.19998	-0.11089	0.15912	-0.12645	0.30755	0.042044	-0.45939	0.34366	0.52551
-0.60457	0.015089	0.59263	0.92359	0.4467	0.05125	-0.42983	-0.097128	-0.024708	0.25969	-0.74329	-0.051572	-0.5848	0.80877	0.074739	-0.97045	-0.15082
-0.16697	-0.1457	0.55672	0.26101	0.64406	-0.2848	0.49831	0.96357	0.42279	-0.7207	0.010909	0.3771	0.20448	0.53973	-0.024169	0.89492	0.16676
-0.22478	0.034025	0.50729	0.42436	0.74139	-0.34528	-0.79355	0.46074	-0.34694	0.12427	-0.069725	0.18853	-0.6423	0.74325	0.77735	0.47302	0.17345
-0.42173	-0.2583	0.8641	0.6591	0.4934	-0.75598	-0.50576	0.18289	0.79421	0.035582	0.242	0.40264	-0.16269	0.42709	-0.40935	-0.40881	0.2624
-0.12587	-0.059608	0.6793	0.28541	0.62124	-0.40652	0.38419	0.45118	0.685	-0.4997	-0.30439	0.19502	-0.37274	0.91108	0.65169	0.3069	0.24339
-0.86417	0.071622	0.67024	-0.25142	-0.11478	-0.54427	0.29362	0.91888	-0.29193	-0.59443	-0.92628	0.34355	-0.025145	-0.45283	-0.4516	-0.38109	-0.019552
-0.37761	0.028028	0.72527	-0.33083	-0.17997	-0.588	0.023262	0.35763	0.59286	-0.62289	-0.18286	0.14427	-0.41127	0.36076	0.095968	-0.042248	0.35722
-0.63357	-0.082493	0.2047	-0.29102	0.51247	-0.4306	0.097354	0.39543	-0.39078	-0.19397	0.31943	-0.19758	-0.10781	0.78533	0.29222	0.56732	0.093295
-0.46208	-0.17316	0.089127	0.74124	0.74599	0.63278	-0.41832	0.99302	0.74163	-0.98946	-0.19243	0.55882	-0.23986	0.72721	-0.56154	-0.41532	0.052449
-0.64331	-0.060775	-0.26123	0.99612	0.68615	0.28384	0.48989	-0.13576	0.87337	-0.68504	0.8295	0.12642	-0.95136	0.41247	0.23197	0.13725	0.84605
-0.77232	-0.1196	0.87699	-0.24001	-0.32404	0.098712	-0.11536	0.76463	-0.12273	-0.57509	-0.36611	-0.2352	0.0023673	0.51854	-0.11687	-0.044464	-0.097949
-0.94725	-0.12113	0.73816	-0.34163	-0.082644	-0.53268	-0.011366	0.57158	-0.78279	-0.071023	-0.57486	-0.97267	-0.40377	-0.50919	0.019863	-0.51658	0.17948
-0.12411	0.19729	0.46712	0.84194	0.78016	0.48962	-0.27131	0.62866	-0.54073	-0.59478	-0.11709	0.07234	0.2519	0.21818	-0.28208	0.59955	0.23065
-0.54724	0.10939	0.55545	-0.46789	-0.30283	-0.11091	-0.30388	0.34245	0.17112	-0.48508	-0.91131	-0.68	-0.6617	-0.18972	-0.32202	-0.29871	0.70911
-0.31473	-0.23584	0.37327	-0.62415	0.6345	-0.62625	0.50911	0.83415	0.53211	-0.45358	-0.019415	-0.90263	-0.38125	0.88387	-0.4467	-0.78245	-0.23035
-0.65469	-0.022632	0.8818	-0.4338	-0.34059	0.75068	-0.61867	0.36946	-0.76438	-0.90869	-0.23136	0.642	0.26187	0.63611	-0.55495	0.96902	0.7363
-0.13298	0.26673	0.65872	-0.037077	-0.21011	0.22482	-0.11241	0.50681	0.058905	0.18802	0.23173	-0.14608	0.04596	-0.13692	-0.49784	-0.54951	0.045417
-0.73641	0.19361	0.46323	-0.20476	0.4591	-0.68374	-0.53413	0.1206	-0.5392	0.37018	0.2784	-0.30829	0.22738	0.96851	-0.92616	-0.53144	-0.29154
0.11877	0.0021963	0.84824	-0.37016	0.47183	-0.70979	0.14258	0.42336	0.79712	-0.38595	0.25135	0.41465	0.023603	0.81764	-0.46166	0.36098	0.60738
-0.27466	0.25806	0.77398	0.92418	-0.1045	0.51372	-0.81028	0.36515	0.20193	-0.67161	-0.798	0.23619	-0.37923	0.11901	-0.13609	-0.45327	0.067368
-0.92204	0.21392	-0.068625	-0.56676	-0.055785	-0.15829	0.9071	0.29869	-0.028315	-0.8774	0.13514	-0.24236	-0.11704	0.47169	-0.24021	0.48165	0.54286
-0.90158	-0.11941	0.16562	-0.25293	0.15466	0.67225	-0.17722	0.65757	-0.30416	-0.53353	-0.88521	-0.18645	-0.4172	0.66235	-0.28066	0.0059043	0.46605
0.028995	0.023544	0.47468	-0.57412	0.74488	0.10431	0.5961	-0.13666	-0.59734	-0.58631	0.84038	0.07622	-0.38354	0.67063	-0.52639	0.29803	0.7873
-0.55662	0.11693	0.26362	0.8968	0.56701	0.97889	0.82454	0.67387	-0.2574	-0.13015	-0.1766	-0.14733	0.8327	0.87762	-0.39103	0.93307	-0.0067829
-0.76076	-0.032692	0.18367	0.63433	0.72805	-0.47253	-0.45181	0.14111	0.31872	-0.9218	0.39035	-0.04218	-0.29895	0.13748	-0.1616	-0.54034	0.078304
-0.93622	0.37103	-0.60891	0.36297	0.8486	0.2384	-0.88234	0.59162	-0.81568	0.18196	-0.3029	-0.91294	0.21501	0.28624	-0.77169	0.29637	0.20962
-0.71829	0.11858	-0.027012	-0.28067	0.55235	-0.37776	0.92039	0.051425	0.02779	-0.44187	-0.49566	-0.98053	-0.55174	0.18218	-0.055311	-0.096909	0.7758
-0.94428	-0.016804	0.5812	-0.36698	-0.13312	-0.82089	-0.33291	0.11768	0.11969	0.15752	-0.49257	0.2833	-0.20454	0.71083	0.08084	-0.5923	-0.23466
-0.71598	0.031201	0.24088	0.011589	0.35772	-0.74943	-0.40956	0.20581	0.30713	-0.21031	-0.22398	0.29064	0.1543	0.38398	-0.51873	0.060375	0.12363
0.38133	0.33462	0.706	-0.71888	0.30532	-0.15133	-0.29898	0.72229	-0.28749	-0.79792	0.98189	0.78489	0.73943	0.23432	-0.81054	0.80921	0.071287
-0.39391	-0.099485	0.99911	0.49586	-0.1773	-0.038371	0.37638	0.11468	0.59564	-0.81357	0.87139	0.92674	-0.44783	0.74938	0.43961	0.8252	0.75921
-0.70018	-0.020026	0.23274	0.99814	0.50409	0.22574	0.42257	0.0085814	0.42418	-0.39811	-0.5673	-0.68143	-0.31901	0.49851	0.10893	-0.23913	0.41005
-0.17086	0.28937	0.84142	-0.2941	-0.17096	0.96177	-0.45078	0.36494	-0.81367	-0.077538	0.25568	-0.73702	-0.33979	0.82835	-0.062658	-0.39097	-0.17447
-0.85283	-0.10605	0.41628	0.10967	0.33578	0.74023	-0.051177	0.71058	-0.75836	-0.56172	0.87516	0.097495	0.26256	0.53505	-0.21824	-0.050403	-0.031846
-0.49064	-0.25961	0.77571	-0.24706	0.024499	0.38157	-0.22107	0.87598	-0.75117	0.13089	0.46637	-0.48226	-0.20532	0.2533	0.34978	0.13092	0.18812
-0.61353	0.10947	-0.045397	0.48323	0.65265	0.10123	0.013918	0.035142	-0.054713	-0.039957	0.093715	0.066967	-0.1701	0.93677	-0.12271	0.73187	0.68266
-0.43315	0.21924	0.88721	-0.092909	-0.49055	-0.71873	0.64991	0.096973	0.98403	-0.38627	0.63977	0.45969	0.43179	0.89286	-0.74046	0.58511	0.47449
-0.90836	-0.18077	0.56122	-0.083946	0.20534	-0.95974	-0.17951	0.51009	0.46104	0.23812	-0.34839	0.75617	-0.77206	0.8502	0.92117	-0.48509	-0.14812
-0.025414	0.17707	0.98212	0.94729	0.27462	0.3733	0.69749	-0.077922	-0.023778	0.58713	-0.39181	0.37739	-0.19385	0.4823	-0.45948	-0.75204	0.28529
-0.25479	0.2889	0.5762	0.28681	0.94084	-0.62063	-0.38736	-0.061753	-0.9296	0.0066825	0.076008	0.16285	0.37862	0.13682	-0.99607	-0.060285	0.21845
0.29282	0.20602	0.2204	-0.80714	0.83629	0.014036	0.59096	0.1232	-0.31499	-0.35268	-0.33576	-0.60187	-0.37018	0.73008	-0.39078	-0.046029	0.61015
-0.59778	0.026705	0.20234	0.33417	0.68478	0.14347	-0.59373	0.13133	0.15863	-0.96445	-0.5208	-0.62578	-0.64644	0.76049	-0.061106	-0.73676	-0.082039
-0.88279	0.061202	0.5342	0.5115	0.12101	0.79428	-0.9613	0.27101	-0.88789	-0.60087	0.6215	-0.18645	-0.51224	-0.19297	-0.36171	-0.64281	0.26557
-0.53577	0.36325	0.24022	-0.61944	0.25582	-0.050878	-0.49123	0.15374	-0.94775	0.0014018	-0.83427	-0.73108	0.46372	0.3047	-0.74267	-0.058197	-0.11106
-0.37248	-0.15467	0.51571	0.35651	0.64557	0.14785	-0.027162	0.51317	0.092059	-0.28767	0.87649	-0.83098	-0.4961	0.74794	0.79163	0.23014	0.34859
-0.61489	-0.088055	0.59562	0.25972	-0.02698	0.46337	0.3957	0.75396	0.31947	-0.72426	0.41495	-0.64065	-0.010028	0.67048	-0.84999	-0.4823	-0.23592
-0.52432	0.058492	0.77283	-0.030078	-0.39816	0.89453	0.65061	0.003263	-0.6262	-0.37401	-0.48063	0.095767	-0.6653	-0.33215	-0.54948	-0.46374	0.76469
-0.48116	0.22683	0.6467	-0.12636	-0.38701	0.41366	0.2775	0.1529	-0.33411	-0.43173	0.83438	0.13696	0.019014	0.4011	-0.74808	0.17449	0.45505
-0.9724	-0.014729	0.37921	-0.13841	-0.28302	0.98574	-0.21238	0.83901	-0.83739	-0.67354	-0.61078	-0.20594	-0.59278	0.4109	0.33926	-0.025671	-0.072428
-0.34908	0.15982	0.2942	0.017982	0.65736	-0.44706	0.56282	0.58871	0.40932	-0.26425	0.31025	-0.33254	-0.089565	0.76254	0.46028	0.59767	0.2764
0.40352	-0.10474	0.35485	0.19818	0.94838	0.65616	0.88115	0.89034	0.16395	-0.1064	-0.2448	0.97585	-0.2568	0.67837	-0.080428	0.26115	0.21114
-0.89954	-0.084228	-0.092201	0.42451	0.28923	-0.47693	0.91217	0.48148	0.62132	0.066612	-0.54256	0.83428	-0.3926	-0.34793	-0.29596	-0.49534	0.13289
-0.34008	-0.30798	0.4181	0.51752	0.74434	0.59532	-0.010287	0.51193	0.28518	-0.36558	-0.42868	0.14599	-0.20515	0.56748	-0.57627	-0.86336	0.044546
-0.13754	0.059281	0.5604	0.18854	0.72024	0.45616	-0.036804	0.2551	-0.61055	-0.97213	0.41223	0.22279	-0.18276	0.68053	0.097531	-0.074112	-0.010903
-0.93366	-0.12951	-0.13167	0.02397	0.52716	-0.10199	0.53763	0.54825	0.30426	-0.086346	-0.24698	0.064643	-0.10047	0.32098	-0.19183	-0.22693	0.21884
0.02156	0.10542	0.95291	0.75926	0.90746	-0.62435	0.63541	0.29055	0.63073	0.29254	-0.23753	0.058824	0.004174	0.64238	-0.66958	-0.56997	0.1867
-0.12702	-0.4551	0.62574	0.51847	0.77498	0.74986	0.14452	0.42517	-0.039356	-0.13092	0.88233	-0.2019	-0.66724	0.65918	0.49076	-0.54873	0.031738
-0.5334	-0.026874	0.5801	0.29225	0.11033	0.20929	-0.49132	0.018169	0.076529	-0.074031	-0.70485	0.0040935	-0.43226	0.49743	-0.29839	-0.41768	0.25135
-0.65012	0.050067	0.13857	-0.096317	0.3776	-0.74599	0.00032971	0.604	0.56005	0.15436	-0.041616	-0.36971	-0.36697	0.81002	0.40387	-0.53972	-0.35824
-0.58208	-0.058354	0.98435	0.93217	-0.056311	0.16345	-0.34507	0.24562	0.76149	-0.71971	0.72808	-0.0069871	-0.07621	0.58345	-0.8703	-0.72204	0.2074
-0.50404	-0.40618	0.28777	0.51727	0.89233	-0.65716	0.58521	0.64817	0.94014	-0.64237	0.41127	-0.23759	-0.56968	0.4663	0.56318	0.24315	0.48108
-0.97695	-0.21122	0.82328	0.45384	0.063549	0.68471	-0.061923	-0.037496	-0.75679	-0.11056	0.094083	0.18855	-0.0030037	0.98573	-0.72317	0.043812	0.85157
-0.80511	0.12908	-0.70358	-0.87024	0.72953	0.18638	-0.42646	0.64103	-0.48281	-0.20026	-0.35175	-0.45691	0.025921	0.010957	-0.3545	0.20493	0.57525
-0.18252	-0.24072	0.72542	0.2856	0.34926	0.82396	0.38347	0.56356	-0.21547	-0.66209	-0.12162	-0.97435	-0.12774	0.36887	-0.8836	0.072256	0.5437
0.14105	0.31307	0.83446	0.21906	0.9341	-0.23073	0.77634	0.28794	-0.54673	0.49283	0.13351	-0.64471	0.35198	0.32831	-0.87976	0.071747	0.23595
-0.89017	-0.10464	-0.25745	0.088699	0.69076	-0.34406	-0.49255	0.19927	0.16777	-0.68795	0.080765	0.023689	-0.65799	0.27688	0.099748	0.14021	0.43952
0.15348	0.12663	0.94279	-0.27657	0.56682	-0.21177	-0.2493	0.62217	-0.33076	-0.82603	0.43908	0.7366	-0.027404	0.010742	-0.24499	0.87148	0.84656
-0.017637	-0.06044	0.75757	0.57085	0.42445	0.84779	-0.7046	0.71369	0.10508	-0.29803	0.065776	0.5685	-0.034406	0.42137	-0.39505	0.33764	0.44486
0.16135	0.040867	0.89543	-0.78829	0.58285	-0.64204	0.94775	0.44957	0.26613	-0.96824	0.40339	0.093168	-0.35325	0.48305	-0.65554	0.096776	0.91184
-0.4575	0.039893	0.74873	0.98463	0.37508	0.34538	-0.085871	-0.030588	-0.25834	0.098378	0.55307	-0.012175	0.2832	0.92021	-0.53221	0.75792	0.3832
0.26834	0.10315	0.51025	0.18713	0.95556	-0.69997	-0.82976	0.59105	0.38116	0.41781	-0.28955	-0.49144	0.60161	0.69758	-0.20922	0.96363	-0.065021
-0.87594	-0.13828	0.99516	0.6208	0.011282	0.65269	0.22928	0.042702	-0.48419	-0.38585	-0.89382	-0.68994	-0.038044	0.92474	-0.7626	-0.75168	0.10867
-0.59788	0.05973	0.22355	-0.59086	0.5799	-0.84087	0.07591	0.17136	-0.53909	-0.78114	0.84264	0.25765	-0.70413	0.29994	0.53357	0.11031	0.18898
-0.55994	-0.23554	0.068505	-0.38434	0.75198	-0.48601	-0.8589	0.85681	0.57278	-0.74108	-0.68846	-0.75471	-0.21541	0.16794	-0.8355	-0.56482	0.28091
-0.42719	-0.21688	0.079421	-0.12346	0.70617	0.114	0.49757	0.75997	0.45271	-0.73917	0.78183	-0.41649	-0.43644	0.30362	-0.73725	-0.0018306	0.78015
-0.7889	-0.020445	0.071161	0.71286	0.73639	-0.10225	0.92984	0.26927	0.29549	0.062694	0.53092	0.91708	-0.068055	0.44476	-0.37461	-0.74315	-0.10361
-0.82598	-0.12031	0.45911	-0.6541	0.18603	-0.55708	-0.3049	0.3733	-0.45711	-0.54508	0.71492	0.28931	-0.38681	0.12159	-0.12816	-0.594	-0.091228
-0.8723	0.023044	0.2214	0.38786	0.89318	-0.73545	-0.82816	-0.0078447	-0.6421	-0.29973	0.24	-0.64958	-0.26486	0.27037	-0.65021	-0.62403	-0.038737
-0.23684	-0.013868	0.70239	0.83587	0.81461	0.85903	0.68505	0.66202	-0.84824	-0.61552	0.4667	-0.58101	0.29297	0.62181	-0.61006	0.98401	0.68676
-0.50981	-0.40191	0.087619	0.84759	0.8987	0.93818	0.011297	0.20995	0.061542	-0.3886	0.10366	-0.50277	-0.77301	0.42893	0.10806	-0.68573	0.2371
0.11491	0.073609	0.69837	0.64054	0.46799	0.99576	0.74041	-0.15269	-0.19546	-0.22548	0.98337	0.83608	-0.32491	0.67196	-0.47578	-0.84589	0.18062
-0.39642	0.12443	0.15792	-0.1272	0.71509	0.10064	0.5158	0.44624	-0.85016	-0.51854	-0.77625	-0.63001	-0.12977	-0.20786	0.069765	-0.11769	0.18928
0.032087	0.062755	0.98882	-0.30332	0.16437	-0.39708	0.45605	0.98408	0.36742	-0.17998	0.16703	-0.2598	-0.038826	0.39528	-0.24062	-0.2066	0.053077
-0.49535	0.11023	0.67823	0.53548	0.1895	0.70683	-0.27069	0.63538	-0.67282	-0.59709	-0.97078	0.13028	0.26648	0.14212	-0.65642	0.79761	0.58131
-0.53715	0.41221	0.61114	0.81124	-0.46152	0.59833	0.36421	-0.12392	0.20636	-0.58646	0.74474	0.36113	0.083756	0.73712	-0.82122	-0.52879	-0.26903
-0.13606	0.17352	0.021236	-0.22534	0.87141	-0.7371	0.379	0.73167	0.75507	-0.53758	-0.58041	-0.45799	-0.74909	-0.074494	0.29141	-0.92106	-0.23074
-0.85314	-0.23183	0.40516	-0.1913	-0.14601	0.46208	0.51738	0.54972	0.058218	-0.10929	-0.0061964	0.12677	-0.48476	0.52146	-0.037072	0.01372	0.72894
-0.92329	-0.10139	0.32769	0.35389	0.31094	0.33781	0.86351	0.07093	-0.42208	-0.74357	-0.5552	0.0046525	-0.51687	0.69831	0.36759	-0.69596	-0.19506
-0.56874	0.0099568	-0.12927	0.25559	0.53966	0.1208	0.95994	0.18559	0.45831	-0.65927	-0.23889	0.58321	-0.47054	-0.015491	-0.66169	-0.17173	0.85282
-0.42391	-0.12337	0.71708	0.40324	0.52461	-0.11821	-0.99996	0.93208	0.12991	-0.56699	0.22019	-0.50261	-0.36924	0.29731	0.032318	-0.88313	-0.28589
-0.92754	0.06617	-0.25381	-0.46574	0.53023	-0.20464	-0.62506	0.63955	-0.24717	-0.70065	-0.76115	-0.3474	-0.38555	0.48132	0.44144	0.0022199	0.04001
-0.48312	0.13873	0.34478	0.43849	0.60708	0.81921	-0.10367	-0.089749	-0.76552	-0.44021	0.99724	0.021508	-0.16359	0.72043	-0.64873	0.30876	0.74569
-0.53232	0.04527	0.51937	0.30965	0.029522	0.48865	0.4698	0.82046	0.31894	0.069337	-0.95512	0.040883	0.15162	-0.078318	-0.73942	-0.69313	0.19759
-0.50049	-0.081374	0.54275	0.18538	0.49716	0.24958	0.66727	0.4531	-0.12981	-0.34395	0.15642	0.10373	-0.03673	0.56627	0.16778	0.43124	0.68796
-0.28738	0.31188	-0.38226	-0.76879	0.9622	-0.3552	-0.15312	0.3535	0.045918	-0.45691	0.76096	-0.84251	-0.32461	0.61685	-0.35109	0.47149	0.81451
-0.10653	-0.16785	0.8981	0.35916	0.59862	0.052238	0.066275	0.49909	0.26019	-0.38044	0.45595	-0.97617	-0.73423	0.38732	0.1141	-0.15039	0.65306
-0.61603	0.0028532	0.9764	0.84004	0.20941	0.77995	-0.24982	0.42805	-0.84038	-0.44117	-0.63454	0.13871	0.45167	0.98471	-0.64739	0.88991	0.35725
-0.9234	-0.064636	-0.30743	-0.19129	0.84547	-0.39418	-0.85568	0.029052	0.052334	-0.62522	-0.59971	0.92269	-0.52727	0.60729	0.07094	-0.46077	0.051449
-0.94154	-0.062052	0.83309	0.1178	-0.27686	0.49113	0.17264	0.037237	-0.59941	-0.45034	0.036997	-0.40584	0.096221	0.70068	-0.48481	-0.24313	0.18801
-0.86215	0.20209	-0.15968	-0.42275	0.37988	-0.4846	0.63063	0.6643	0.054378	-0.59993	0.38269	0.78948	-0.87563	0.61333	0.96727	-0.39094	-0.34388
-0.42409	0.21632	0.49697	-0.28297	0.21271	-0.49504	0.17626	0.25088	0.039641	-0.79122	0.70073	-0.17698	-0.55392	0.48851	0.28465	-0.6593	-0.051931
-0.49272	-0.15217	0.27995	-0.34402	0.19168	0.43786	0.047511	0.59754	0.0075158	-0.37684	0.17469	-0.18976	-0.34497	0.057544	-0.30174	-0.5565	0.35038
-0.015054	-0.028118	0.90776	-0.10942	0.30857	0.7294	0.21856	0.6219	-0.77826	-0.42608	0.9929	-0.016465	-0.12243	0.8409	0.062373	0.43553	0.0351
-0.43915	-0.049146	0.15041	-0.79981	0.61584	-0.98451	-0.96711	0.47402	0.53049	-0.46706	0.71	0.27212	-0.45952	0.44576	-0.37627	0.023495	0.48291
0.0019741	-0.072558	0.61223	0.10491	0.80602	-0.65287	-0.29685	0.13124	0.69678	-0.99966	0.41164	0.012506	-0.17348	-0.01928	-0.48094	-0.64729	0.47462
-0.46178	0.29014	0.56989	-0.19111	-0.0028536	-0.15604	-0.090925	0.73728	-0.26887	0.45234	-0.18596	-0.51371	0.44255	0.89675	-0.18252	0.24929	-0.14833
-0.083928	-0.31977	0.86245	0.21229	0.6218	-0.25207	-0.35995	0.83847	0.40411	-0.53907	0.3567	-0.6393	-0.50849	-0.37564	-0.36064	-0.3245	0.61332
-0.61933	-0.0013488	0.29562	0.73451	0.13262	0.58003	-0.086978	-0.0086806	0.8007	-0.32662	-0.65586	-0.42253	-0.27348	0.70791	-0.37832	0.15708	0.96138
-0.78178	-0.1059	-0.10193	-0.76262	0.4448	-0.2997	0.75219	0.27495	0.20256	-0.21346	-0.47526	-0.17232	-0.29884	0.76915	-0.29402	-0.33746	0.47588
-0.38472	0.062268	-0.11653	-0.39281	0.69022	0.22014	-0.0056374	0.83989	0.067404	-0.41279	0.54663	-0.2254	-0.15807	0.036572	-0.45865	-0.095945	0.48505
-0.93173	-0.31781	0.25993	-0.066552	0.48323	0.2838	0.066352	0.53586	-0.26179	-0.75381	-0.061908	-0.069072	-0.69479	0.45902	-0.55023	-0.84064	0.4055
-0.96382	-0.13772	-0.36322	0.53539	0.63132	-0.11906	-0.2563	0.86693	0.95162	-0.052692	0.22743	-0.73157	-0.28262	0.53344	0.70086	0.56363	0.48496
0.16507	0.14433	0.68193	0.65124	0.64593	0.55924	-0.26157	-0.50662	-0.31865	-0.83159	0.78251	-0.50257	-0.84659	-0.19311	-0.35304	-0.8262	0.67107
-0.52059	-0.016052	0.79119	0.25322	0.59279	-0.45971	-0.0383	0.13204	-0.21904	-0.359	-0.67344	-0.86446	-0.66761	0.43385	0.38319	0.013646	0.73437
-0.85462	0.043809	0.21822	-0.046595	0.95821	-0.53922	0.62551	0.059488	-0.98298	-0.035331	-0.42532	0.82747	0.29933	0.56089	-0.55056	0.068728	0.35728
