# Supplementary material for: Distinct cellular states determine calcium signaling response
Source: Mol Syst Biol. 2016 Dec 15;12(12):894. doi: 10.15252/msb.20167137 (PMC5199124; doi:10.15252/msb.20167137)
Supplement: Supplementary file 6 — Source Data for Figure 3 [file MSB-12-894-s005.zip › parameterDistributionGroup/parameterDistribution231.csv]

-0.77951	-0.14172	0.61936	0.98437	0.35552	0.36349	0.45933	-0.2558	0.421	-0.66206	0.40031	0.17757	0.094971	0.61349	-0.5127	-0.074901	-0.43399
-0.92956	-0.080465	0.22241	-0.064878	0.18561	-0.23481	0.11059	0.60239	0.15055	0.027273	0.034537	-0.43063	-0.062201	0.14103	-0.57531	-0.086504	-0.23477
-0.68928	0.046247	0.67886	0.10344	-0.50901	0.30455	0.55356	0.31752	0.83909	-0.79822	-0.11892	-0.060992	-0.017732	0.39057	-0.65136	-0.56586	-0.6715
0.11459	0.14663	0.50974	0.10414	0.81411	-0.23302	0.058905	-0.71844	0.24661	-0.67026	0.92299	0.311	-0.23846	0.1669	-0.64644	-0.44705	-0.15278
-0.15045	0.0025103	0.28401	-0.34866	0.7924	0.46044	0.47127	-0.45174	-0.43386	-0.6664	0.13767	0.43115	0.37639	0.62675	-0.86789	0.44349	-0.27067
-0.24076	0.019144	0.64522	0.53959	0.5248	0.77787	0.30418	-0.37	-0.68084	-0.80409	-0.3657	-0.26679	0.57325	-0.17646	-0.50949	0.5852	-0.7415
-0.12407	-0.047731	0.79928	0.12541	0.51663	-0.7093	-0.61896	-0.56082	0.44778	-0.022353	-0.44179	0.76121	0.12399	0.62707	-0.45159	0.033151	-0.53232
-0.73501	0.05627	0.10286	0.0021738	0.75018	-0.092292	0.014541	-0.44864	-0.5758	-0.87356	0.63883	0.61743	0.31771	0.2492	-0.69629	0.40077	-0.36721
-0.94925	0.1304	0.21811	0.29232	-0.12369	0.63643	0.38504	0.21851	-0.2158	-0.077957	-0.29129	-0.10138	0.057641	0.53277	-0.16475	0.44079	-0.2275
0.19178	-0.32654	0.83755	-0.010629	0.94264	0.24171	-0.97	0.097583	-0.30092	-0.089	0.47964	0.16785	0.53206	0.459	-0.44152	0.75196	-0.61441
0.054459	-0.14532	0.43914	-0.69021	0.87888	0.93712	0.23497	0.73767	-0.85315	-0.015787	-0.96685	0.7539	0.68563	0.62612	-0.84115	0.97032	-0.19539
-0.57084	0.14213	0.96443	0.40874	-0.2305	0.51471	0.81294	0.23984	-0.13356	-0.49522	0.49115	-0.3079	-0.17733	0.012621	-0.4616	0.42316	0.51321
-0.023698	-0.092613	0.67316	-0.60809	0.38099	0.041897	0.36262	-0.18071	0.21036	-0.15148	-0.28765	-0.55402	0.46528	0.86275	-0.74575	0.18852	-0.72699
-0.63698	-0.19544	0.19494	-0.28369	0.86736	-0.91732	0.23238	-0.16922	-0.058724	-0.58247	-0.089863	0.033166	-0.283	-0.08413	-0.38594	0.11053	0.20776
-0.81587	0.32538	-0.16593	0.39227	0.65833	0.023719	0.70619	-0.27396	-0.088439	-0.73473	0.85437	0.31491	0.47352	0.88618	-0.49592	0.50632	-0.70904
-0.85391	0.017325	0.93862	0.319	-0.66606	0.15013	0.67574	0.32663	0.65244	-0.64257	0.13173	0.041342	0.36126	0.85196	-0.35424	0.15295	-0.94403
-0.28099	0.19497	0.42491	-0.88135	0.20763	0.032236	-0.97489	0.35669	-0.58552	-0.62393	-0.80626	-0.79651	0.17207	-0.41897	-0.36231	-0.10727	-0.68038
-0.088567	0.3156	0.32203	-0.067278	0.90182	-0.11384	0.0083505	-0.1344	-0.19324	-0.75603	-0.63333	0.32763	-0.034814	-0.33695	-0.68187	0.56535	0.5458
-0.51768	-0.15453	0.69655	0.8832	0.1018	0.55898	-0.69657	-0.16412	0.39637	-0.38147	0.20766	0.74085	-0.15654	0.051672	-0.42517	-0.10792	-0.10101
-0.46214	-0.015228	0.51795	0.63147	0.74994	-0.35504	-0.57738	-0.74345	0.35602	-0.62579	0.42645	0.098653	0.13603	-0.010939	-0.89556	0.65221	0.49372
-0.96103	0.13666	-0.10409	-0.22287	0.58564	-0.34365	-0.51377	-0.52062	-0.29103	-0.56256	-0.23968	-0.16812	-0.2894	0.58668	-0.092019	-0.61195	-0.7015
-0.60468	0.023117	0.24821	-0.77684	0.46178	0.039301	0.64214	-0.70986	-0.34742	-0.96239	0.11405	0.66328	0.37956	0.70668	-0.73209	0.69673	-0.013146
-0.49768	-0.15309	0.88124	0.56123	0.093693	-0.3558	-0.96292	-0.55329	0.72707	-0.71605	0.78262	0.21838	-0.23709	-0.36316	-0.74211	0.18785	0.62618
-0.7339	-0.12252	0.74268	0.34435	-0.17349	0.12055	-0.12221	-0.13016	0.29254	-0.1289	0.048524	-0.7386	-0.22597	-0.1176	-0.68057	0.12463	0.49032
-0.58761	0.25443	-0.84589	0.3883	0.89743	0.54679	-0.39731	0.29726	0.60075	-0.27336	0.36095	-0.36424	-0.31344	0.071823	-0.40203	-0.28998	-0.061935
-0.44808	-0.31272	0.38582	-0.34341	0.54532	0.83223	-0.60943	0.62815	-0.65034	-0.84642	0.37215	-0.1183	-0.079739	0.55703	-0.35672	0.33205	0.0079592
-0.89621	-0.24053	-0.11468	0.86101	0.96817	0.003319	0.15469	0.36259	0.38446	-0.72922	-0.27668	-0.43406	-0.28335	-0.093488	-0.23555	-0.39715	-0.29937
0.16998	-0.089051	0.85612	-0.38007	0.23153	0.26543	-0.44047	0.23732	0.051261	-0.58516	-0.97639	-0.14124	-0.47825	0.13279	-0.1256	-0.13313	0.068749
0.29794	0.32529	0.97633	-0.25509	-0.12151	0.54617	-0.99764	0.56743	-0.39116	-0.95743	0.4077	0.17006	-0.12986	-0.011638	0.34355	0.32893	-0.45184
-0.72665	0.091406	0.33506	0.14399	0.13228	-0.42448	0.58568	0.10433	0.11934	-0.40941	-0.4566	0.18742	-0.16365	-0.1313	-0.10187	-0.56269	-0.79654
0.033497	0.083838	0.73939	-0.25905	0.6261	0.13065	-0.55325	-0.25593	-0.37684	-0.58834	-0.34969	0.23958	-0.1378	-0.12993	-0.60699	0.6869	0.89185
-0.13545	0.20431	0.50004	0.60411	0.99313	-0.14752	-0.72423	-0.087823	-0.10573	-0.14671	-0.74101	-0.053885	0.051812	0.61753	0.091263	0.70269	-0.16366
-0.69666	0.10259	0.38434	0.52845	0.042991	0.94744	0.75635	-0.57391	-0.11582	-0.80567	-0.10384	-0.2095	0.17001	0.1236	-0.84184	0.0093561	-0.18342
-0.72179	-0.16928	0.4202	-0.6739	0.11953	0.17625	0.79583	0.5454	-0.32795	-0.26378	-0.95977	-0.60149	0.05545	0.25155	-0.67376	-0.2765	-0.39292
-0.65808	-0.042432	0.24812	0.51692	0.41924	0.69659	-0.33616	0.68931	-0.432	-0.51858	0.12026	0.051396	-0.25512	-0.0026372	0.38991	0.24631	-0.3028
-0.60202	0.12145	0.44469	0.55451	0.13499	0.62551	-0.054659	0.55171	0.11865	-0.36502	-0.73766	0.64619	0.05105	-0.82721	-0.93507	0.31017	0.56582
0.32984	0.021735	0.89319	0.022364	0.70624	-0.021062	0.12767	0.99073	0.68441	-0.90519	0.13777	-0.71238	-0.035748	0.59788	-0.4341	0.031438	-0.25878
-0.31175	0.012024	0.87042	0.83732	0.31945	-0.17825	-0.25685	0.51849	0.16261	-0.21402	-0.69499	-0.50424	-0.11735	-0.073434	-0.030323	0.13275	-0.43111
0.066105	-0.08121	0.80909	0.020062	0.81246	-0.53961	-0.40915	-0.33211	-0.28394	0.066622	-0.59297	-0.65851	0.0321	0.68713	-0.26207	-0.02089	-0.65744
-0.12665	0.052188	0.72079	0.30518	0.59397	0.62939	0.65268	0.52018	-0.27042	-0.76613	-0.54741	0.33274	0.14546	0.62618	0.29982	0.76128	-0.59019
-0.53303	0.13395	0.20583	0.19163	0.64579	-0.018141	0.76552	0.7228	0.25395	-0.69641	-0.12464	0.30045	-0.25741	0.38404	0.18127	0.35208	0.024455
-0.81083	-0.071208	-0.040506	0.087092	0.62283	0.50106	-0.53169	-0.22644	-0.516	-0.57433	0.088414	0.073558	-0.35384	-0.012377	-0.20924	0.41071	0.60374
-0.27979	0.044058	0.2671	-0.53996	0.83968	-0.84767	-0.91522	-0.81764	0.29453	-0.74215	0.89749	0.37075	0.14686	0.3986	-0.61562	-0.23209	-0.60216
-0.12363	0.078714	0.95207	0.32427	0.32764	-0.26048	-0.073054	-0.19638	0.85255	-0.85798	-0.16362	-0.48713	0.61372	0.88362	-0.58157	0.48108	-0.88727
-0.49746	-0.054862	0.74188	0.5832	0.10699	0.049677	0.11815	0.5785	0.73796	-0.79016	-0.52918	0.033775	-0.097066	-0.084834	-0.37368	0.80717	0.77432
-0.50482	-0.027903	0.62053	-0.26815	0.076474	-0.8358	-0.69174	-0.52396	0.34115	-0.7592	0.37205	0.52088	-0.60549	0.33453	0.060135	-0.96586	-0.65793
0.0065735	-0.15062	0.57939	0.61092	0.8403	0.60211	-0.65758	0.95104	0.21273	-0.15667	-0.088394	0.93678	0.2087	-0.18258	-0.82454	0.70471	0.43595
-0.60614	0.053889	0.40629	-0.25454	-0.13197	-0.10543	-0.95862	0.14964	0.29434	-0.63744	0.40261	-0.70048	-0.29296	-0.59128	-0.95484	-0.076416	0.57928
-0.42443	-0.037564	0.205	-0.78387	0.29513	-0.24306	0.12088	-0.39959	0.13962	-0.74632	0.86396	0.31857	-0.57064	0.35311	-0.35044	-0.077194	0.57518
-0.85004	-0.26309	0.48336	-0.21292	0.23226	0.10828	-0.71854	0.49648	-0.25922	-0.69858	-0.015336	0.49772	-0.17858	0.29778	-0.48544	0.19811	0.23611
-0.73058	0.24304	-0.19133	0.2973	0.76601	0.38111	0.03423	-0.37389	-0.013426	-0.47779	0.82393	-0.088804	0.061716	0.085811	-0.84142	-0.055392	0.15826
-0.02641	0.10456	0.75282	-0.48717	0.28282	-0.28408	0.35944	0.12075	-0.1187	-0.21272	-0.68327	0.24226	-0.021544	-0.0080845	-0.4829	0.35736	0.10958
-0.28881	0.29148	-0.28766	-0.31355	0.94998	-0.30838	0.65795	-0.62397	0.072853	-0.24562	0.23342	-0.14333	0.32744	0.59984	-0.2175	0.8813	-0.21369
-0.67598	-0.12416	0.20293	-0.36723	0.98933	-0.46056	-0.79429	0.26712	-0.87718	-0.74115	0.49201	0.28661	-0.18165	-0.2281	-0.30376	-0.69782	-0.74648
-0.33811	0.051817	0.86922	-0.48768	0.013435	-0.27442	-0.47051	-0.51759	-0.56236	-0.25874	-0.30715	-0.30305	-0.085859	0.61255	0.23786	0.24506	-0.62077
-0.11801	0.19456	0.2581	-0.25333	0.62413	-0.36346	-0.65774	-0.92328	0.25625	-0.63729	-0.41692	-0.65021	0.11697	0.46177	-0.4265	0.51713	0.10719
-0.093992	-0.21591	0.30392	-0.82073	0.93243	-0.37134	-0.74414	-0.13315	-0.23025	-0.23651	-0.79954	0.86248	-0.21752	0.17911	-0.58895	-0.94068	-0.66434
-0.80303	-0.050767	-0.058886	-0.085926	0.51003	-0.17425	-0.61825	-0.5996	0.60956	-0.43656	-0.21202	0.48499	-0.2343	0.90769	-0.51577	-0.050881	0.081301
-0.51906	0.10966	0.50807	-0.9442	0.23275	-0.59807	-0.28348	-0.20765	-0.52455	-0.7204	0.60324	0.077179	0.13965	0.5042	0.30636	0.30851	-0.82383
-0.84547	-0.25441	0.04786	0.24795	0.7142	0.1271	0.03672	-0.37477	-0.13222	-0.49884	-0.69406	-0.044498	0.21803	0.70281	-0.38396	0.016205	-0.81758
-0.32943	0.0071674	0.73755	-0.35556	-0.057719	0.98329	-0.31088	-0.28155	-0.74844	-0.76664	-0.50029	0.21448	0.24282	0.2115	-0.95426	-0.46208	-0.71123
-0.18025	0.0088086	0.084142	0.49856	0.86126	-0.23388	0.49092	0.59142	0.95361	-0.65535	-0.22793	-0.42771	0.092636	-0.060602	-0.13077	0.6389	-0.21833
-0.47349	-0.1524	0.32279	0.57954	0.69206	0.32167	0.26763	-0.27087	0.50038	-0.6022	0.42358	0.11917	-0.29359	0.76943	-0.54681	0.35523	0.69646
-0.57095	0.053299	-0.052929	-0.59438	0.9528	-0.57583	-0.83605	0.76375	-0.37372	-0.73951	-0.71844	-0.40874	0.22191	-0.41215	-0.44744	0.72366	0.074612
-0.75971	0.010246	0.021362	0.22647	0.38176	0.068824	-0.051424	-0.13147	0.69016	-0.46932	-0.31306	0.36449	0.054397	0.28998	-0.53459	0.97228	0.62023
-0.37972	-0.067755	0.50813	-0.21605	-0.01668	-0.22978	-0.023617	0.1821	0.72135	-0.66783	0.24837	-0.15046	-0.71664	0.077309	0.12812	-0.12445	0.41764
-0.64158	-0.11333	0.6356	0.2703	0.083251	0.14209	0.92489	0.34023	0.17746	-0.33476	0.4188	0.8514	0.033106	0.18854	-0.28247	0.50905	0.090419
-0.032816	0.023555	0.69505	-0.18469	0.28954	0.76442	-0.6418	0.60108	-0.53417	0.19674	-0.37325	0.53978	-0.1458	0.80045	-0.038318	-0.0088551	-0.45873
-0.31901	-0.096687	-0.076146	-0.024747	0.92329	0.52065	-0.7369	0.27331	0.22936	-0.4921	-0.14975	-0.46063	0.090998	0.17128	-0.97115	0.53526	0.61568
0.11193	0.014573	0.72629	-0.45908	0.32794	-0.32079	-0.043424	-0.26025	0.33422	-0.88373	-0.78964	-0.82462	-0.0614	0.34034	-0.1702	0.31206	-0.17982
-0.85048	-0.079721	0.41366	-0.10347	0.18142	-0.020767	0.63771	0.42035	-0.38737	0.25992	-0.30261	0.41573	-0.020971	0.80706	0.24213	0.68141	-0.16903
-0.33043	0.17342	0.5535	0.51958	0.44476	0.37398	-0.037875	-0.31716	-0.61186	-0.2768	0.020414	0.046527	-0.10467	0.072839	-0.38974	0.021875	-0.038859
-0.88427	0.15277	0.19019	0.39324	0.18596	0.24831	0.56297	-0.16873	-0.19324	0.20765	0.35336	0.75207	0.31513	0.68741	-0.52703	0.45991	-0.39045
0.1319	0.13786	0.45949	-0.61755	0.69439	-0.96675	-0.24374	-0.44571	0.21099	-0.61178	-0.14296	-0.82612	-0.44269	-0.049273	-0.073599	0.12812	0.3952
-0.50776	-0.0002936	0.57871	0.22388	0.61602	0.10804	0.60921	-0.072184	-0.30517	-0.19803	0.65622	0.28032	0.74506	0.19964	-0.78347	0.45176	-0.86723
-0.84804	-0.15861	0.5516	-0.32852	0.08273	-0.41597	-0.85311	0.43541	0.077564	-0.77695	-0.87265	0.22876	0.0054286	0.45129	0.20697	0.25534	-0.608
-0.047766	0.1551	0.1842	-0.17933	0.90087	0.44344	-0.093637	0.40386	-0.74166	-0.068262	-0.59095	0.27491	-0.1083	-0.359	-0.537	0.54919	0.70056
0.17463	0.17452	0.61051	0.59783	0.87515	0.07981	0.51932	-0.22402	-0.047782	0.076651	0.65843	0.025117	-0.41321	0.35819	0.036721	-0.30332	-0.17472
-0.955	0.06328	0.28991	-0.046524	-0.016608	0.35938	-0.58619	-0.723	-0.28233	-0.78805	-0.84276	-0.38622	0.3477	0.19671	-0.82853	-0.042972	-0.63056
0.031556	-0.079476	0.85991	-0.43704	0.18558	0.12447	-0.69794	0.32643	0.089667	-0.86583	-0.94225	-0.13621	0.42861	0.188	-0.46769	0.90701	-0.28724
-0.066958	0.10607	0.34397	-0.20061	0.26971	0.37468	0.35358	0.62594	-0.34675	0.55145	-0.51943	0.41378	0.0062674	0.29608	-0.83213	-0.73601	-0.57798
-0.60248	-0.092517	0.35179	-0.86568	0.10701	0.45121	0.6245	0.14027	-0.63908	-0.31962	-0.23381	-0.47868	-0.46323	0.089678	-0.38203	0.13732	0.77296
-0.41267	-0.097436	0.86564	0.44297	0.30209	-0.29022	-0.98572	0.24245	0.3233	-0.75555	-0.40983	-0.74375	0.0082378	-0.5621	-0.47555	-0.38385	-0.58534
-0.21649	0.033839	0.27649	-0.43668	0.64667	-0.25746	-0.77081	0.28662	0.1244	-0.97983	-0.10196	-0.028366	-0.0070923	-0.7478	-0.75212	0.26628	0.27039
-0.46777	-0.24393	0.77891	0.66559	0.20505	0.23727	0.34266	0.2278	0.2844	-0.077006	-0.58949	0.75147	-0.40503	0.24416	-0.1764	-0.022168	0.11181
-0.026267	0.38012	0.17056	-0.62191	0.73346	0.37939	0.046935	-0.070332	-0.88683	-0.65772	0.75591	0.36484	-0.44885	-0.448	-0.21835	-0.88869	-0.34188
-0.30073	0.078961	0.83906	0.056273	0.38987	-0.53201	-0.6765	-0.19093	0.14018	-0.57686	0.11705	0.37305	-0.36401	0.99543	0.45983	-0.29154	-0.72917
-0.49416	-0.1185	0.24898	0.082509	0.70146	0.81372	-0.34459	0.16526	-0.77051	-0.30901	0.94279	0.27853	-0.12426	0.060319	-0.64169	-0.68576	-0.62984
-0.55189	0.043177	0.1941	0.623	0.25497	0.34752	0.43398	0.060874	0.46625	0.032976	0.95765	0.46059	0.029818	0.47513	0.018982	0.75186	-0.0034529
-0.92519	-0.060936	0.47548	-0.40643	-0.12486	0.74484	0.068776	0.71171	-0.5216	-0.37775	-0.23437	-0.72957	0.60274	0.44162	-0.7817	0.718	-0.53827
-0.26841	-0.035875	0.3665	0.37539	0.37838	0.9444	-0.5949	0.60996	-0.29986	-0.75124	-0.77474	0.29106	-0.4827	-0.87422	-0.54518	-0.85507	-0.041753
-0.74179	-0.013934	-0.54975	-0.051441	0.88457	-0.19092	-0.87281	0.57618	0.7558	-0.17323	-0.3938	-0.33218	0.052335	0.32117	-0.31548	0.21865	-0.18491
-0.60155	0.087243	0.30368	0.27618	0.47395	0.24695	-0.78611	-0.18306	-0.10457	-0.46159	-0.17947	-0.11429	-0.29823	0.20061	-0.17233	0.44325	0.53822
-0.91577	-0.3284	0.17777	-0.059909	0.66103	-0.086658	0.51399	0.20619	-0.34004	-0.30962	-0.57593	-0.92718	-0.17125	0.62386	-0.30759	0.20244	0.05837
-0.14921	-0.062636	0.54496	0.60511	0.9169	0.30071	-0.1677	0.0045073	0.33009	-0.50481	0.49217	-0.077016	0.36694	0.5826	-0.81925	0.58534	-0.045199
-0.46564	0.11107	0.37606	0.098251	0.54338	0.90057	-0.77628	0.57382	-0.90712	-0.31744	0.18309	-0.064986	0.3921	-0.62398	-0.95792	0.25678	-0.17871
-0.11836	-0.018042	0.70384	0.66666	0.31726	0.93939	0.64231	-0.47339	0.0079572	-0.50392	0.16641	-0.20495	-0.56795	0.78146	0.28987	-0.63132	-0.55195
-0.7692	-0.23496	0.7107	0.71266	0.47745	-0.14932	-0.32823	0.36788	-0.14808	-0.39901	0.7439	0.73879	-0.078683	-0.21682	-0.52919	-0.024151	-0.082383
-0.57299	-0.26845	0.56383	-0.038837	0.19644	0.8565	-0.12771	-0.1272	-0.40496	-0.15944	0.12564	0.11036	0.083096	0.69017	-0.40419	0.6904	0.20173
0.035206	-0.21003	0.36735	-0.6808	0.92984	0.12191	-0.27592	-0.06182	-0.40068	-0.4188	-0.76049	0.090959	-0.62762	-0.098958	-0.58552	-0.67898	0.36091
-0.47423	0.010377	0.3066	0.61943	-0.15409	0.91237	-0.64605	0.87055	0.68083	-0.093157	0.15598	-0.22311	-0.5071	0.41046	-0.21846	-0.193	0.30531
-0.9468	0.012385	0.097171	0.0060492	0.36633	0.011661	-0.43861	-0.42469	0.10037	-0.88712	0.049288	-0.70894	-0.15568	0.48771	-0.20583	0.22436	-0.055788
-0.98599	0.087517	0.16365	-0.76402	-0.084154	0.15295	-0.9346	0.82572	-0.16998	-0.694	0.72291	0.76271	0.066542	0.46835	-0.075056	0.073753	-0.67486
0.075784	0.034621	0.94822	-0.45154	0.26471	-0.22356	0.96593	0.57103	-0.67287	0.042706	-0.6136	-0.75755	-0.079006	-0.092388	-0.20335	0.34262	-0.030795
-0.72138	0.017929	0.16082	0.22628	0.50155	-0.21096	-0.74039	-0.48258	0.50966	-0.36249	0.008793	0.040558	0.23717	0.43904	-0.8068	0.87167	0.39933
-0.55818	0.1162	0.28029	0.66252	0.15232	0.96913	-0.16215	0.43705	0.081527	-0.66002	0.7046	-0.21475	0.21496	-0.45277	-0.81805	0.07913	-0.24262
-0.38742	0.15124	0.16054	0.48911	0.78284	-0.88715	0.5682	-0.077944	0.7445	-0.22739	-0.28481	-0.47673	0.29773	0.71598	0.013934	0.291	-0.94906
-0.75981	0.23106	0.049803	-0.2686	0.55167	-0.38533	-0.513	0.49867	-0.51395	-0.82935	-0.60713	-0.67452	-0.04001	0.34613	0.32059	-0.083545	-0.95797
-0.86111	0.014372	0.36839	0.44372	-0.018577	0.33907	-0.69942	-0.77601	0.39752	-0.43726	-0.20844	0.67374	0.11628	0.87359	-0.52421	0.20922	-0.22041
-0.52449	0.072258	0.10808	-0.27878	0.41099	0.31963	-0.65352	-0.81758	-0.1184	-0.33493	0.0022826	0.60772	0.31637	0.71486	-0.82935	0.067929	-0.44438
-0.51565	0.25911	0.58132	0.015449	-0.14473	0.67345	0.66764	0.32677	-0.71696	-0.38348	-0.53433	-0.35264	0.88674	-0.89091	-0.92893	0.80021	-0.73108
-0.55372	-0.23087	0.58403	0.42988	0.5634	0.3478	-0.038217	0.17458	-0.38012	-0.32131	-0.29794	-0.23626	-0.39397	-0.53165	-0.74805	-0.23127	0.49031
-0.85473	-0.12003	-0.28677	-0.0060901	0.54565	0.78742	0.71316	0.38839	0.062759	-0.53979	-0.032867	0.08166	0.30201	0.35592	-0.6701	0.6272	0.0061471
-0.42391	-0.19574	0.61358	-0.11463	0.84258	-0.6258	0.1805	-0.057052	-0.32803	-0.69577	-0.56393	0.30726	-0.057957	0.075685	-0.21673	0.32052	-0.041841
0.056685	-0.19106	0.3848	0.66519	0.66016	0.50795	0.089378	0.070194	0.7224	-0.41558	0.36274	-0.11202	-0.63632	-0.11448	-0.26819	0.25465	0.88898
