# Supplementary material for: Distinct cellular states determine calcium signaling response
Source: Mol Syst Biol. 2016 Dec 15;12(12):894. doi: 10.15252/msb.20167137 (PMC5199124; doi:10.15252/msb.20167137)
Supplement: Supplementary file 6 — Source Data for Figure 3 [file MSB-12-894-s005.zip › parameterDistributionGroup/parameterDistribution232.csv]

0.3254	0.18114	0.7068	0.21951	0.74769	0.61926	-0.42246	0.085404	-0.024086	-0.20286	-0.52864	-0.87064	-0.053606	0.94295	-0.44278	-0.26655	-0.55536
-0.78825	-0.05387	0.64984	0.41537	-0.12423	0.6512	-0.48115	0.55341	-0.028227	-0.40135	0.72549	0.66605	0.19099	0.65173	-0.40199	0.90055	0.071038
-0.40998	0.24096	-0.16813	-0.77454	0.83513	0.63938	0.077764	0.2821	-0.92133	-0.45014	0.866	0.74546	0.29805	0.19592	-0.99235	0.31753	0.0921
-0.4742	-0.084274	0.68389	0.24595	0.38704	-0.17825	0.66358	0.26778	0.54515	-0.76536	-0.95974	-0.73121	-0.34674	0.64486	-0.35031	0.67523	0.90935
-0.63602	0.28521	0.65702	0.86885	0.25106	-0.18637	0.29915	0.42421	0.66889	-1	-0.4357	-0.17458	0.071926	0.31975	-0.61604	-0.17413	-0.38504
-0.39005	0.060756	-0.007603	-0.18606	0.87019	0.39034	0.016756	0.53661	-0.31565	-0.51444	-0.087627	-0.30342	-0.29999	-0.3108	-0.96519	-0.46857	0.21425
0.011138	0.23875	0.66582	-0.026114	0.3497	-0.099909	-0.77167	0.51861	0.44673	-0.29311	0.075276	0.14643	0.28753	0.3995	-0.52813	0.89121	0.16874
-0.96073	-0.063434	0.80068	0.77239	-0.035003	0.26882	-0.13067	0.15987	-0.16819	-0.68084	-0.19368	0.60836	-0.5994	-0.28548	-0.2757	-0.058557	0.6656
0.30624	0.19298	0.79638	0.10374	0.81761	-0.20131	0.33609	0.81392	0.47433	-0.76554	0.74564	0.44679	0.30436	0.69515	-0.5564	-0.016173	-0.72638
-0.76261	0.3251	0.60473	0.7871	0.053805	0.16463	0.94912	0.51376	0.08594	-0.48842	0.069257	-0.33526	-0.0357	0.15174	-0.46412	-0.090999	-0.27056
0.043178	0.09522	0.44511	0.30294	0.33956	0.3073	0.92813	0.8668	0.74966	-0.73924	0.62383	0.92035	-0.58788	0.8635	0.58176	0.010121	-0.26625
-0.40323	0.15717	0.57834	0.047452	0.91084	-0.04246	0.31413	0.98705	-0.85806	-0.51304	-0.51962	0.074985	0.29751	0.60493	-0.32385	0.45451	-0.53549
-0.67135	0.035502	0.17345	-0.24202	0.27779	-0.25998	0.65273	0.36424	-0.24598	-0.019035	-0.75577	-0.4493	-0.33637	-0.25156	-0.43068	0.053658	0.35856
-0.8462	0.040731	0.41013	0.34712	0.46744	-0.34821	-0.29606	0.33291	0.44219	-0.43461	0.18108	0.5214	0.16426	0.44783	-0.89416	0.55416	0.46822
-0.36109	0.13629	0.30041	-0.63871	0.3148	0.67603	-0.93295	0.41117	-0.44898	-0.89511	-0.46631	0.21663	0.34642	0.70548	-0.85747	0.28435	-0.32747
-0.75719	-0.15299	0.44994	0.066712	0.27289	0.010266	-0.18912	0.60455	0.079448	-0.0051491	-0.15751	0.010177	0.19583	0.409	-0.82643	0.36337	0.0013908
0.37753	-0.05988	0.55961	0.0020001	0.93856	0.94335	-0.076665	0.86266	-0.22176	-0.24033	-0.16531	-0.3122	0.052376	0.36325	-0.92849	0.52865	0.52684
-0.1232	0.19436	0.72373	0.63075	0.65093	-0.12622	0.67202	0.58151	0.39187	-0.94335	-0.4578	0.82004	0.14128	0.10388	-0.80043	-0.37704	-0.68795
-0.46592	0.13674	0.60159	-0.43565	0.55248	-0.27236	-0.1794	0.60506	-0.52379	-0.68357	-0.41511	-0.39246	0.046888	0.60009	-0.50492	-0.32884	-0.61737
0.3761	0.21835	0.59374	0.90129	0.82794	0.97374	0.34606	0.20198	0.54632	-0.3128	-0.30292	0.25485	0.077675	0.63259	-0.81616	0.64664	0.58128
-0.90217	0.17339	0.35304	-0.58936	-0.013787	0.24449	-0.41297	0.21548	-0.80964	-0.50271	-0.12557	0.18441	-0.13343	-0.011151	-0.55942	0.59503	0.70977
-0.89755	0.11821	0.52078	0.45275	-0.077273	0.71047	-0.49895	0.19742	-0.11202	-0.19106	-0.090435	0.39399	0.094959	0.73725	-0.57777	0.17841	-0.28316
-0.27575	0.26576	0.00049311	-0.061833	0.89498	-0.63413	0.71615	0.55596	0.619	-0.73195	-0.59882	-0.59161	-0.26224	-0.4545	-0.8997	-0.61534	-0.044733
-0.92948	0.13568	0.122	0.04068	0.50644	-0.041323	0.69942	0.734	-0.52775	-0.50471	-0.32003	0.14299	-0.010594	0.54801	-0.1097	0.33999	-0.32556
-0.75496	0.00091346	0.67318	0.87364	0.15762	-0.28083	-0.024352	0.63906	0.49546	0.13328	-0.4888	0.49622	-0.059232	-0.14179	-0.71779	0.45575	0.51142
0.66736	0.2568	0.76983	-0.10302	0.97341	0.063499	0.16964	-0.1666	-0.26252	-0.47606	-0.020121	-0.57713	-0.40372	0.37632	-0.30674	0.42457	0.70811
0.47906	0.1122	0.6694	-0.090194	0.98799	0.11211	-0.61911	0.39987	0.063968	-0.68599	0.44453	-0.69195	-0.072381	0.70938	0.031023	0.66542	0.027291
0.03278	0.18601	-0.023465	0.43458	0.87465	0.45867	0.22184	0.32339	0.60044	-0.69628	0.3219	-0.99993	-0.49247	0.30986	0.089947	0.61085	0.77755
-0.33444	0.28449	0.53656	-0.15441	-0.098432	0.19087	0.64448	0.3217	-0.12561	-0.3499	0.70996	0.67359	-0.47088	-0.16743	-0.23757	-0.4268	-0.066184
-0.71073	0.28108	0.1274	0.30613	0.15638	0.15637	0.60523	-0.090734	0.3816	-0.037247	0.67493	0.040608	-0.29897	0.75705	-0.15967	0.81159	0.79859
-0.96886	0.077763	-0.056518	0.42697	0.36819	0.44662	0.032045	0.5194	-0.067861	-0.19008	0.30332	0.76667	-0.00047246	0.54861	-0.20665	0.31315	-0.29207
-0.15099	0.17291	0.24919	0.37605	0.31076	0.63041	0.5135	-0.041209	0.30583	-0.045144	0.86791	0.37239	-0.90637	0.2617	0.058895	-0.72917	0.053687
-0.0077319	-0.063354	0.75715	0.52437	0.47713	0.53461	0.64462	0.7112	0.67048	-0.58791	-0.61718	0.035051	-0.056227	0.57366	-0.66361	0.27127	0.30886
-0.23002	-0.072673	0.77455	0.062235	-0.17965	0.96517	0.31228	0.50854	-0.17986	-0.34981	-0.28285	-0.9579	-0.55117	0.14404	-0.1567	0.32576	0.77235
-0.65941	0.072533	0.67226	0.62909	-0.11077	0.099061	-0.35488	0.53088	0.84751	-0.082153	-0.95621	-0.98973	-0.077392	0.33921	-0.6143	0.26342	0.27492
-0.65188	0.068117	0.87025	0.68043	-0.14237	0.14671	0.072659	0.62232	0.071914	-0.44167	-0.024193	0.41992	-0.15975	-0.4395	-0.58308	0.11392	0.23991
-0.53084	0.0043236	0.18804	0.61512	0.59701	0.25704	0.78961	0.34889	0.24109	-0.05678	-0.1441	-0.23581	-0.2588	-0.14266	-0.69815	-0.1466	0.33428
0.031929	0.12058	0.8681	0.19925	0.39043	-0.0033469	0.69413	-0.16509	0.027484	-0.70903	-0.74932	0.11192	-0.5261	0.6897	0.29329	0.018673	-0.031318
-0.077733	0.24805	0.19185	-0.46729	0.45601	0.47465	-0.7165	0.32271	-0.077539	-0.44156	0.29958	-0.72149	0.11804	0.34022	-0.84943	0.91429	0.75849
-0.35606	-0.11012	-0.047947	-0.17282	0.85911	-0.036884	0.76349	0.069421	0.32703	0.10616	0.19592	0.91864	-0.29056	0.78351	-0.62269	-0.28667	0.064556
-0.3022	-0.018296	0.94298	0.95631	0.38433	0.83277	-0.32529	0.67573	-0.47543	-0.44275	0.66077	0.30018	-0.057096	0.15762	-0.45657	-0.00011733	-0.26879
-0.6427	-0.18012	0.64434	-0.35115	0.11066	0.10729	0.95164	0.27195	-0.038198	-0.66792	-0.12454	-0.46041	-0.60929	0.2663	-0.40557	-0.030425	0.77627
-0.24222	0.15983	0.4313	0.11438	0.31362	-0.014998	0.25474	0.44164	0.67621	-0.011079	-0.90088	0.23575	-0.073704	0.65192	-0.6617	-0.30199	-0.27485
-0.47484	0.04947	0.45566	-0.62558	0.28655	-0.26483	0.80332	0.22773	0.020356	-0.72721	-0.10795	0.42138	-0.16933	0.34602	-0.68815	0.1231	0.32042
-0.7239	0.19224	0.077548	0.48128	0.7751	0.018834	-0.33919	0.4091	0.1089	-0.99534	-0.085322	-0.74089	0.19363	0.38751	-0.71241	0.061673	-0.30529
-0.41754	0.22018	-0.031188	0.15767	0.57937	0.79208	0.74276	0.63354	-0.20524	-0.88204	0.31258	-0.45366	-0.44776	-0.22213	-0.39256	-0.6756	-0.14037
-0.36648	0.21682	0.45637	0.61943	0.3271	0.6371	0.18675	0.5314	-0.28124	-0.13132	0.73638	0.19762	0.047235	-0.25384	-0.65976	0.81596	0.65158
0.26437	-0.23141	0.85054	-0.14378	0.59753	-0.2457	-0.23861	0.49902	0.76566	0.094234	-0.77679	-0.45263	-0.20124	0.85138	-0.62931	0.13505	0.34024
0.17238	0.04835	0.94173	0.58618	0.75839	-0.090191	-0.40314	0.49013	0.81753	-0.83673	0.23059	0.26501	0.14958	0.30821	-0.95783	0.2954	0.1728
-0.25865	-0.19958	0.9195	-0.25678	0.33882	0.20357	0.031099	0.80633	-0.83316	0.045707	0.30781	0.17888	-0.39061	0.65872	0.11003	-0.28688	-0.47604
-0.86209	0.068839	-0.29499	-0.35453	0.41297	0.45461	0.053474	0.42965	0.085708	-0.84587	-0.32852	0.025241	-0.53778	0.41837	-0.34837	0.36504	0.9306
0.39274	0.25008	0.64156	-0.096252	0.83212	0.22067	0.36124	0.82671	6.3378e-05	-0.1487	-0.26823	-0.7354	0.18185	0.82077	-0.19576	0.65862	-0.20752
-0.098015	0.084748	0.88734	0.10044	0.40006	-0.32816	0.63706	0.31432	0.45734	-0.36714	0.035492	-0.38618	0.21179	0.90264	-0.5788	0.30582	-0.38281
-0.26505	-0.035864	0.94361	0.15099	0.37831	0.38434	0.27691	-0.14924	-0.92069	0.04581	0.39083	0.59804	-0.33679	0.90885	-0.059866	0.074655	-0.031255
-0.68336	-0.033365	0.12228	-0.53415	0.50422	-0.28766	-0.012524	0.14335	0.10382	-0.52678	-0.066118	0.58553	-0.32382	0.43684	-0.63605	-0.021221	0.48755
-0.051629	0.21361	-0.050883	0.65916	0.86297	0.8685	-0.31569	0.75435	0.68008	-0.13969	-0.10202	-0.72935	0.20143	0.3738	-0.98463	0.57239	0.37129
0.18746	-0.051602	0.77701	-0.32508	0.70436	0.63234	0.10388	0.47709	-0.57454	-0.34119	-0.80224	-0.53594	-0.054606	0.74822	-0.35378	0.016426	-0.20076
0.51921	0.15743	0.67194	-0.18353	0.97341	0.43599	0.17112	0.041121	-0.27882	-0.55912	-0.61836	-0.84581	-0.41048	0.62411	-0.31514	-0.099507	0.16797
-0.88742	0.038759	0.31875	0.29912	0.85983	0.068583	0.55626	0.99743	-0.77001	-0.43755	0.88277	0.71419	0.62779	0.6916	-0.67358	0.72557	-0.60158
-0.34968	0.18454	0.19518	0.38406	0.83215	0.4887	-0.54118	0.89175	-0.27145	-0.92059	0.13278	-0.076098	0.17275	0.40607	-0.24	0.26434	-0.56434
-0.31727	-0.025891	0.82718	0.54309	0.13055	0.076785	-0.86105	0.80976	0.62306	-0.33331	-0.83924	0.41377	-0.19668	0.22747	-0.25394	0.74719	0.61227
-0.0032498	0.046459	0.97133	-0.30988	0.40895	0.47195	0.75736	-0.025168	-0.80056	-0.70794	0.1601	-0.10947	-0.094075	0.26035	-0.77228	-0.096332	0.054778
-0.34031	-0.017889	0.71862	0.015441	0.35879	0.27045	-0.10303	0.83083	-0.35603	-0.14506	0.4769	-0.55423	0.36456	-0.19508	-0.90436	0.94037	0.39007
-0.40134	-0.066272	0.87018	0.87066	0.1714	0.6246	-0.83523	0.55308	0.52065	-0.68741	0.7923	-0.39319	-0.13429	0.17044	-0.86454	0.015046	0.35937
-0.64406	0.13655	-0.56571	-0.82433	0.88398	0.31617	0.71361	0.026919	-0.74605	-0.94764	-0.54126	-0.45074	-0.47776	0.46141	-0.12511	-0.21439	-0.021827
-0.71655	-0.021858	0.76151	0.82515	0.35915	-0.79343	0.2925	0.59176	0.92127	-0.54846	-0.46073	0.88225	0.11412	0.33698	-0.56328	0.65687	0.1945
0.30629	0.20609	0.28874	-0.44708	0.96426	0.089628	-0.35201	0.4995	0.36935	-0.5511	-0.3641	0.47227	0.21863	0.68068	-0.81806	0.30406	-0.026113
-0.6866	0.27032	-0.061611	0.84095	0.67596	0.99908	0.47389	0.80701	-0.61663	-0.77782	0.70124	0.016261	0.22036	-0.11653	-0.36302	0.35942	-0.4333
-0.79066	0.054451	0.91239	0.61591	0.27782	-0.80111	-0.55497	0.56063	0.30496	-0.29505	-0.42365	0.53732	0.15755	0.81394	-0.09293	0.79492	-0.20393
-0.45572	0.12059	0.050912	0.69462	0.57234	0.65768	-0.18094	0.27591	0.13386	-0.43723	-0.13765	-0.4996	-0.39853	-0.039001	-0.33256	-0.49818	-0.24912
0.36265	0.23598	0.78811	-0.15118	0.84972	0.019136	0.17654	0.056789	-0.12426	-0.96432	-0.46091	0.57854	0.12926	0.05046	-0.85541	0.1786	0.13274
-0.53322	0.11928	0.68261	0.40111	0.4471	-0.6334	0.32303	-0.001178	0.23148	-0.60322	-0.65601	-0.48481	-0.23163	0.84972	0.15886	0.82856	0.28644
0.073637	0.30935	0.1195	0.3248	0.94477	0.62515	0.22781	0.22421	-0.12259	-0.97481	0.7448	-0.00028366	-0.3985	0.37855	0.1901	0.50002	0.32663
-0.28739	0.070382	0.7304	0.37209	0.48024	-0.60521	0.56266	-0.54796	0.79837	-0.64375	0.016766	-0.66216	-0.89567	0.83828	-0.12121	-0.56026	0.41539
-0.98687	0.18099	0.056804	-0.34745	-0.039015	0.014161	-0.023195	0.22676	-0.00079292	-0.31501	-0.78258	0.060013	-0.029874	0.90712	-0.087217	0.67284	-0.0036459
-0.21681	0.22756	0.037054	0.22383	0.6717	0.51725	-0.35923	-0.076547	0.28325	-0.3237	-0.65287	0.75281	-0.49993	0.63035	-0.28632	-0.10397	0.39347
0.24191	0.15056	0.74117	-0.46084	0.67276	0.42229	-0.24718	0.2964	-0.47936	-0.93145	-0.42648	-0.70627	-0.10439	0.40087	-0.45823	-0.065997	-0.16284
-0.17925	0.21369	0.3742	-0.65973	0.84961	-0.27213	0.77028	-0.16999	-0.60021	-0.54883	0.032195	0.62937	0.0046096	0.8203	-0.37144	0.31292	-0.0087718
-0.41615	0.10937	0.65243	-0.16121	0.31545	-0.4394	0.15327	0.76705	0.27236	0.36548	-0.075125	0.81427	0.34461	0.88151	-0.82551	0.19533	-0.47072
-0.49177	-0.045945	0.56965	0.5606	0.42829	-0.14064	0.51787	0.53431	0.22733	-0.64967	0.78525	-0.51104	-0.59249	0.032834	0.37094	0.36528	0.34097
-0.86248	0.049082	-0.093845	0.18489	0.46877	0.2346	0.43623	0.87658	0.165	-0.26978	-0.20447	0.089984	-0.2763	0.3924	-0.31302	-0.44069	-0.34412
-0.43252	-0.14163	0.8748	-0.57846	0.21455	-0.06747	0.44529	0.17776	-0.66882	-0.64629	-0.80945	-0.19129	-0.39766	-0.33028	-0.81011	-0.046556	0.75257
0.34765	0.12988	0.8366	-0.75099	0.9676	-0.23656	-0.19315	0.33368	-0.47361	-0.65417	0.15888	0.20981	0.12537	0.8407	-0.34906	0.77842	0.19314
-0.96667	0.076298	0.26469	0.86042	0.44903	0.10203	0.26789	0.55449	0.082719	-0.88762	0.46956	0.91462	-0.34493	-0.080004	-0.26081	-0.32653	-0.10996
-0.27734	-0.12107	0.50641	-0.098295	0.54089	0.21464	0.84391	0.60514	-0.0058385	0.14346	0.27652	-0.3402	0.4619	0.90213	-0.71186	0.87012	-0.1669
-0.74641	0.24227	0.38502	-0.061995	0.5742	-0.074216	0.32736	0.66789	-0.87785	-0.72546	0.36642	-0.87141	-0.50878	0.94839	0.65686	-0.099837	-0.56479
-0.82424	0.16499	-0.041329	-0.66615	0.46503	0.029106	0.53691	-0.1759	-0.55814	-0.27977	0.37122	-0.56706	-0.092794	0.94164	-0.55431	-0.50002	-0.50271
-0.49657	0.21649	0.1142	-0.50598	0.44221	0.21716	-0.39077	0.20824	0.007331	-0.83068	0.64594	0.48727	0.26599	0.52392	-0.96467	0.2332	-0.0012258
-0.24491	0.15506	0.85684	0.078849	0.61873	0.19854	-0.59713	0.098153	-0.57161	-0.49485	-0.42785	0.22188	0.44638	0.70744	-0.89541	0.24148	-0.40078
-0.19284	0.22822	0.53402	-0.70939	0.94282	-0.94858	0.058698	-0.23222	-0.86002	-0.94629	-0.11256	0.38743	-0.53792	0.38467	0.08549	-0.6037	-0.33893
-0.82672	0.30811	0.051152	0.84257	0.56794	0.10424	-0.63564	0.51408	0.16285	-0.86422	0.72969	0.41053	-0.11718	0.51796	0.2893	0.43848	-0.30285
-0.5368	0.12847	0.86707	0.95395	0.19429	0.045968	-0.58053	-0.11979	0.50689	-0.84869	-0.38006	-0.40522	0.12633	0.70522	-0.67017	0.074308	-0.36078
-0.33992	0.18327	0.48723	-0.12578	0.47377	0.090054	0.65452	0.097509	-0.2859	-0.92241	-0.27151	-0.16085	-0.21276	0.43098	-0.30004	0.25463	0.15983
-0.97898	0.15033	0.57843	0.97413	0.13894	0.53889	-0.56731	0.48039	-0.26953	-0.35412	-0.33468	0.54279	0.39532	0.9797	-0.1104	0.75702	-0.63091
-0.25849	0.087662	0.62042	0.11649	0.58974	0.19519	0.61636	0.53091	-0.65854	-0.23137	-0.48134	-0.25262	-0.4325	0.1648	0.045713	-0.34553	-0.28836
-0.71779	0.03799	0.31954	0.50412	0.64201	-0.19121	0.8029	0.48528	0.059946	-0.25334	0.86488	0.18017	0.32309	0.05861	-0.82027	0.52443	-0.028567
0.2421	-0.039875	0.86663	0.18707	0.71448	0.24542	0.17858	0.83095	0.38333	-0.89251	-0.017139	0.82436	0.45828	0.35453	-0.84165	0.75817	-0.069632
0.036539	-0.019985	0.38604	-0.11295	0.73094	-0.44396	0.84472	0.51591	0.72482	0.060118	-0.095277	0.3356	-0.22935	0.16473	-0.70121	-0.35641	0.0021678
-0.57884	0.031691	0.011889	0.53166	0.66288	0.79378	0.0046254	0.23187	0.19586	-0.5483	0.89317	0.45522	-0.21657	0.82009	-0.33474	0.058915	0.12402
-0.35244	0.1088	0.80055	0.16691	0.044182	0.86728	0.22376	0.45134	-0.42403	-0.032481	0.41282	0.5343	0.033906	0.73762	-0.56306	0.29907	-0.059235
0.45504	0.066739	0.79011	-0.38511	0.86836	-0.0053667	-0.4372	0.47331	-0.32838	-0.68025	-0.33607	0.58192	-0.10955	-0.11637	-0.63649	-0.22592	-0.23038
0.047671	0.18651	0.8222	-0.54682	0.18705	0.33798	-0.16336	-0.0088426	-0.25806	-0.2513	-0.71516	0.22224	0.1863	0.81541	-0.74736	0.37491	0.0067384
-0.63809	0.29816	0.94172	0.29488	-0.32314	-0.13781	0.47649	0.13287	0.2798	-0.42809	-0.57678	-0.16938	-0.28458	0.82211	-0.12013	-0.5385	-0.65141
-0.91689	0.13338	0.91891	0.81392	-0.38289	0.47869	-0.50118	0.75961	0.10603	-0.83091	0.13736	-0.1235	-0.32827	0.42425	-0.033004	-0.40361	-0.56585
-0.75342	0.17522	0.17586	0.46772	0.15808	0.5318	-0.64722	0.21958	-0.18358	0.067678	-0.82386	0.81252	0.41876	0.10814	-0.76435	0.99496	0.18152
-0.54659	-0.12789	0.38787	0.36879	0.5956	0.098367	0.19337	0.45062	0.28735	0.2366	-0.68797	-0.49184	-0.19394	0.78711	-0.81301	-0.66386	-0.29279
-0.41048	0.012218	0.46608	0.4492	0.74333	-0.40454	-0.38821	0.38326	0.69908	-0.95361	-0.082491	0.45359	-0.28746	0.7763	-0.098953	0.055429	-0.058079
-0.50541	-0.028466	0.89467	0.25984	0.10882	-0.61761	0.35633	0.55673	0.36962	-0.16881	-0.10385	-0.5167	-0.26289	-0.037874	-0.34564	0.20799	0.22577
-0.57707	0.043369	0.42769	0.31466	0.17857	-0.052637	0.31792	0.56475	0.69911	-0.33144	-0.3413	0.89651	0.031642	0.11459	-0.80291	-0.042982	-0.029252
-0.36668	-0.22624	0.64123	0.91465	0.86003	-0.28108	-0.3006	0.83347	0.67601	-0.060055	0.23378	0.69401	-0.18261	0.97206	-0.14602	0.236	-0.049097
-0.0081848	0.10369	0.54612	-0.49757	0.69631	0.5422	0.66294	-0.23415	-0.52096	-0.8039	-0.04111	-0.55763	-0.53528	0.84527	-0.74491	-0.96517	-0.02373
0.027027	0.088751	0.79871	0.25076	0.23748	0.91408	-0.5032	0.61497	-0.17452	-0.62864	-0.78267	0.30795	-0.0073597	0.21166	-0.50614	0.30972	-0.0043516
