# Supplementary material for: Distinct cellular states determine calcium signaling response
Source: Mol Syst Biol. 2016 Dec 15;12(12):894. doi: 10.15252/msb.20167137 (PMC5199124; doi:10.15252/msb.20167137)
Supplement: Supplementary file 6 — Source Data for Figure 3 [file MSB-12-894-s005.zip › parameterDistributionGroup/parameterDistribution233.csv]

-0.77085	0.202	0.22437	-0.32531	0.70275	-0.455	-0.17134	0.20247	-0.84103	-0.71659	0.75964	0.053034	0.088606	-0.093271	-0.5987	-0.16655	-0.48433
-0.59868	-0.002454	0.025707	-0.35043	0.57993	-0.24908	-0.82111	0.77467	0.25137	-0.33957	-0.61232	0.66612	-0.16828	0.30016	-0.54264	-0.68778	-0.61656
-0.86551	0.087666	-0.4932	-0.81077	0.55507	0.74379	-0.51471	0.33247	-0.91204	-0.29182	0.10093	-0.44145	-0.20222	0.38502	-0.50754	0.085991	0.18051
0.24873	0.23318	0.87332	0.025903	0.65024	0.31071	-0.51035	0.097114	-0.7647	-0.56856	-0.56315	0.89665	-0.31374	-0.22347	-0.25884	-0.33459	-0.18459
-0.36344	-0.063836	0.9911	0.54096	0.19761	0.39026	0.60303	0.39345	0.41537	-0.73277	-0.026248	0.71917	0.099547	0.62733	-0.81398	0.47267	0.28083
-0.25422	0.20216	0.5955	0.72071	0.38469	0.2281	-0.45552	0.42999	0.19507	-0.36114	0.12993	0.792	0.1404	-0.38227	-0.62136	0.75469	0.26244
-0.73918	0.14036	0.15141	0.022115	0.44092	-0.39229	-0.69661	0.18353	0.37069	-0.67351	-0.44027	-0.16381	-0.13541	0.34243	-0.55063	-0.42513	-0.44284
-0.80412	0.17313	0.39112	0.24917	-0.084818	0.40118	-0.34311	0.9533	-0.22798	-0.95184	-0.68076	-0.81704	-0.015286	0.18955	0.24115	0.53223	-0.40155
-0.45697	0.0045818	0.67721	0.38059	0.27038	0.73307	-0.69531	0.85081	0.12495	-0.48997	-0.49008	0.48007	0.30577	0.71473	-0.93884	0.11332	-0.30304
0.26723	0.35827	0.51083	0.14512	0.88353	-0.18455	0.28784	-0.52226	0.047288	-0.55155	-0.11064	0.12296	-0.34003	0.22206	-0.70681	-0.59911	-0.0033014
-0.72744	-0.047345	0.29204	-0.31156	0.26653	0.5641	0.64365	0.18864	-0.41174	0.013204	0.86062	0.88275	-0.088199	0.53986	-0.88002	0.81639	0.99975
0.19468	0.0073908	0.74742	0.4848	0.75084	0.39204	-0.30354	0.53215	0.38632	-0.52939	0.18328	0.29024	0.11452	0.042973	-0.66278	0.067437	-0.16523
-0.58927	-0.099646	0.22791	0.28271	0.93748	0.45281	0.85689	0.68571	-0.72921	-0.76995	-0.038697	0.81518	0.13148	0.1765	-0.33087	0.45303	-0.19496
0.082095	0.27559	0.29347	0.45498	0.91879	0.27904	-0.23069	-0.0064523	0.02711	-0.72763	-0.86137	-0.67773	-0.08555	0.11479	-0.35797	-0.099262	-0.31566
-0.27131	0.082061	0.87831	-0.49931	0.25713	-0.11902	-0.093826	0.06575	-0.97957	-0.46681	0.59371	0.69333	-0.54504	-0.04884	-0.0098589	-0.8734	-0.56613
0.56135	0.14648	0.71638	0.73202	0.84948	0.75009	0.36826	0.088626	0.57458	0.043658	-0.6723	0.033485	0.36428	0.88646	-0.52404	0.46844	-0.45752
-0.30437	0.12149	0.6683	-0.23748	0.011713	0.29426	0.35122	0.8804	-0.16147	-0.30117	-0.63946	0.37387	0.17965	-0.0012717	-0.45055	0.80842	0.15532
-0.23489	0.043228	0.65263	0.66327	0.7209	-0.49027	-0.10314	-0.055848	0.28216	0.22981	-0.22623	0.59639	0.28912	0.24104	-0.86388	0.74031	0.1802
-0.87664	0.066	0.74529	0.62065	0.013322	0.3371	0.68172	0.86424	0.017567	-0.89007	0.11893	-0.73748	0.58928	0.37779	-0.50656	0.76264	-0.59722
-0.37349	-0.012099	0.30333	0.70346	0.69997	0.73333	0.90908	0.63327	0.11466	-0.41116	0.46555	0.51194	-0.08181	0.91861	-0.157	-0.39137	-0.83439
-0.58349	-0.017763	0.38265	-0.29012	0.30195	-0.11175	0.24081	0.34664	0.069871	0.11286	-0.67621	0.88472	0.20882	0.41953	-0.86948	0.021727	-0.289
0.12825	0.28191	0.43427	-0.17105	0.5394	0.50838	-0.41664	0.22283	-0.21185	-0.42235	-0.098727	0.016664	0.13306	0.88732	-0.23712	0.95569	0.064439
-0.41257	0.047595	0.48396	0.22374	0.16698	0.54456	-0.26536	0.50071	0.44431	-0.60045	0.6638	0.012706	0.24633	0.4023	-0.66338	0.62376	0.10028
0.22582	0.06866	0.46811	-0.54128	0.87984	-0.44419	-0.10438	0.91752	0.13068	-0.76872	-0.2023	0.33754	-0.45649	0.55339	0.45529	-0.12935	-0.43744
-0.44199	0.065627	0.76577	0.29229	0.87153	0.23659	0.7918	0.23355	-0.93136	-0.56249	-0.93482	0.11009	0.082561	0.99748	-0.52825	-0.021532	-0.44762
-0.38123	0.17247	0.72503	0.86388	0.058382	0.85134	-0.38336	0.22029	0.091599	-0.56959	0.83918	0.75513	-0.095691	0.76211	0.073231	0.43174	-0.18431
-0.90788	0.10839	0.53519	0.11594	0.072418	-0.43616	-0.34354	0.2786	0.26954	-0.81879	0.063195	0.44772	0.19365	-0.030144	-0.70288	0.65791	0.1483
-0.80787	0.085975	0.96505	-0.22318	-0.33605	-0.46041	0.20302	0.44206	-0.18275	-0.55638	-0.50796	-0.68796	0.29992	-0.31064	-0.69816	0.61115	-0.089029
-0.86372	0.13725	0.31177	0.30705	-0.063947	0.86898	-0.3648	0.29756	-0.67124	-0.17506	-0.92997	0.43998	0.18631	-0.23345	-0.76853	0.6839	0.25449
-0.40068	0.09814	0.88964	0.66835	0.6204	-0.47512	0.67218	0.18445	0.022521	-0.074621	-0.008296	0.41351	0.33063	-0.11007	-0.90182	0.91892	0.33102
-0.89681	0.15063	0.4736	0.68608	0.026528	0.65893	0.27747	0.17081	0.05498	-0.64143	-0.56778	0.13976	-0.14467	0.9131	-0.23341	-0.44292	-0.70434
0.012746	0.027184	0.92096	0.33897	0.43391	0.45404	0.61022	0.32078	0.002172	-0.58049	-0.21045	-0.3571	-0.3313	0.41812	-0.24411	-0.050509	-0.011071
-0.14374	0.04307	0.40721	-0.29874	0.97497	-0.6181	0.20252	-0.29054	-0.037588	-0.4256	-0.79976	-0.48528	-0.18416	0.69569	-0.61112	-0.27046	-0.098052
-0.80544	-0.082352	0.66553	0.25331	-0.18261	-0.027556	-0.23131	0.55438	0.42837	-0.24539	-0.54453	-0.7402	-0.05642	0.24593	-0.34263	0.17585	-0.1687
-0.45797	0.0052475	0.96707	0.57706	0.64019	-0.044361	0.71538	-0.39269	-0.31526	-0.66464	0.49432	0.63534	-0.32446	0.82194	-0.72231	-0.77831	-0.18114
-0.89662	-0.022254	0.37244	0.1238	0.45556	0.47426	0.53819	0.04577	-0.76073	-0.39724	0.61031	0.61949	-0.28703	0.74296	-0.19165	-0.20737	-0.25091
-0.88625	-0.1194	0.72011	0.40852	0.12042	-0.4438	0.93548	-0.10229	0.51036	-0.12655	-0.26713	0.11052	0.31056	0.58891	-0.85361	0.67463	0.11877
0.057471	0.14297	0.9617	0.27038	0.61495	0.52811	-0.080739	0.30615	-0.5911	-0.83546	0.87266	0.84387	-0.082859	-0.17169	-0.85131	-0.66225	-0.44
0.25298	0.052717	0.82643	0.29268	0.7498	-0.063026	-0.35164	0.17905	0.14549	-0.72381	0.054311	0.048943	-0.40365	0.7491	0.53862	-0.12488	-0.62445
-0.094072	0.036745	0.17841	-0.84175	0.80298	-0.1698	-0.7476	0.40549	-0.050545	-0.13976	-0.43756	-0.30309	0.10629	0.55191	-0.58859	-0.11275	-0.44808
-0.18871	0.16631	0.88053	-0.26567	0.54533	-0.27044	-0.39408	0.21897	-0.18974	-0.61708	-0.082184	-0.28357	0.28685	0.62885	-0.74028	-0.10806	-0.67028
-0.29963	0.007074	0.69305	0.028922	0.3483	0.785	0.55886	0.096641	-0.45081	-0.23133	-0.62625	-0.53227	-0.2388	0.62009	-0.76238	-0.44428	-0.031933
-0.38091	0.0083332	0.98806	0.032835	0.41063	-0.82469	0.39389	0.83739	-0.089055	-0.22697	-0.12906	0.69047	-0.26303	0.092673	-0.13126	0.14845	-0.046777
-0.52302	-0.044628	0.80918	-0.35469	0.11961	-0.67428	0.19956	0.68665	-0.1593	-0.60308	0.052661	0.2632	-0.35256	-0.037041	0.1606	0.69871	0.38542
0.061915	-0.05963	0.886	-0.23103	0.4777	-0.20729	0.34836	0.027397	0.48493	-0.747	0.014499	0.41475	0.096147	0.5392	-0.8218	0.52741	0.31869
-0.62285	0.1588	0.73	0.48982	0.26023	-0.083668	-0.47753	0.11686	-0.40138	0.13862	-0.32501	-0.19074	0.11865	0.18253	-0.63518	0.61612	0.20905
-0.35188	-0.07191	0.68153	-0.53673	0.46634	-0.4616	-0.011879	0.3959	-0.35419	-0.53401	0.55994	-0.32155	-0.46418	0.35076	0.21472	0.65364	0.52532
-0.18267	0.25168	0.95244	-0.14819	0.36351	-0.062008	-0.13417	0.49591	-0.95014	-0.88068	-0.22216	-0.54636	-0.20994	-0.11474	0.10366	0.25099	-0.14657
-0.83948	-0.040293	0.77621	-0.32253	0.023379	0.030455	0.67615	-0.12526	-0.80983	-0.37567	0.72567	0.28186	-0.377	0.093121	-0.83583	-0.10201	0.67532
-0.73253	0.15085	0.49439	0.050934	0.21237	-0.15064	-0.19214	0.10758	-0.29161	-0.39821	-0.34984	0.48912	0.3686	-0.22745	-0.86095	0.64597	-0.037945
-0.5622	0.082809	0.56909	-0.10861	0.29029	-0.62949	0.79868	0.41656	-0.10544	-0.48848	-0.73058	0.15205	-0.19091	-0.017249	-0.015262	0.447	0.096817
0.084267	0.11342	0.86543	-0.76861	0.25672	0.1756	-0.66652	0.50384	-0.51222	-0.89105	-0.054143	0.39567	0.26943	-0.40564	-0.99352	0.46113	0.08886
-0.79646	0.012951	0.95117	0.54381	-0.0489	0.31156	0.056115	0.26826	-0.57652	-0.48811	0.45889	0.57663	0.28141	-0.12219	-0.66311	0.62678	-0.03544
-0.93476	0.40299	0.94237	0.7586	-0.8147	0.12808	0.37747	0.17383	0.71028	-0.41124	0.44365	-0.51621	0.26854	0.53189	-0.5351	-0.015935	-0.78601
-0.58271	-0.18349	0.90604	0.53375	-0.34745	0.63547	0.51682	0.19738	0.27345	-0.13661	-0.73101	0.2406	-0.50841	0.55659	0.027948	-0.23388	-0.10633
-0.14783	0.26925	0.1301	0.6953	0.65027	0.85539	-0.46819	-0.064763	0.26452	-0.52544	0.6954	-0.33249	-0.17419	0.93872	-0.19914	-0.32825	-0.50141
-0.93777	0.056711	0.041018	0.3499	0.23757	0.1446	0.92764	-0.095413	0.55454	-0.74972	-0.87289	0.47653	-0.14711	0.70138	-0.34085	-0.23742	-0.41849
-0.58449	-0.041756	0.90891	0.12776	0.12776	-0.59334	0.16027	0.60936	0.19789	-0.11312	-0.20663	-0.30759	-0.20622	0.35085	-0.14219	0.37829	0.10521
0.13626	-0.16367	0.41537	0.12975	0.98881	0.6223	0.15104	0.65587	0.14359	-0.76434	0.65742	0.86178	0.030526	0.49371	-0.71631	0.26699	0.087017
-0.38992	0.15499	0.13791	-0.30168	0.614	0.020107	-0.48196	0.55641	-0.065799	-0.60662	-0.10155	0.7444	-0.13612	-0.10829	-0.53569	-0.53323	-0.36378
-0.039586	0.16704	0.18856	-0.18137	0.83769	0.16389	-0.023528	0.13267	-0.34662	0.26649	-0.89987	0.06198	0.35227	0.40866	-0.78438	0.7039	-0.084105
-0.43267	0.16135	0.10757	-0.77871	0.52107	-0.28314	-0.98684	0.52874	-0.2139	-0.57719	0.097364	0.56808	0.045912	-0.72699	-0.99948	-0.089576	0.16744
-0.36759	0.11857	0.12062	0.53492	0.31367	0.53516	0.8632	0.63297	0.7713	-0.22674	-0.47005	0.2064	0.37227	0.23632	-0.82898	0.77106	0.021213
-0.19788	-0.07214	0.8411	-0.70258	0.69217	-0.56409	-0.50437	0.31097	-0.71069	-0.361	-0.18273	0.49576	-0.17671	0.64031	-0.051699	0.0083787	-0.44092
-0.85002	0.020226	0.4208	0.35915	0.28467	0.19316	-0.51694	0.6514	-0.38921	-0.091551	0.3054	-0.13831	-0.013929	0.77835	0.20586	0.75173	-0.16261
0.022721	-0.039417	0.46363	-0.36818	0.82822	0.49421	0.14724	0.71095	-0.31514	-0.47372	-0.92027	-0.0077234	0.071218	0.61545	-0.65887	0.2296	-0.096643
-0.67602	-0.16599	0.41909	0.16227	0.34616	0.50658	0.56684	0.098675	0.10088	-0.46795	-0.34984	-0.091859	0.013979	0.96812	-0.83988	-0.56262	-0.59222
-0.63647	0.0086876	0.93652	-0.67065	-0.25947	-0.053751	0.48119	0.89187	-0.44447	-0.50531	-0.18587	0.72665	0.47031	-0.066939	-0.77834	0.82158	-0.18359
-0.46684	0.13097	-0.26049	0.020976	0.84859	0.24136	-0.75319	0.3962	0.47448	-0.78041	-0.31475	-0.5234	0.49149	0.3777	-0.84122	0.46579	-0.47755
-0.4116	0.018669	0.19994	-0.48827	0.50371	-0.33244	-0.082992	0.2898	0.259	-0.12287	-0.20378	0.21276	0.46476	0.70129	-0.54928	0.58358	-0.5554
0.90306	0.1725	0.95799	-0.84773	0.85876	-0.14577	-0.08225	0.75684	-0.2067	-0.068613	0.059509	-0.028536	0.15969	0.32257	-0.56231	0.34458	-0.1835
-0.94066	0.034167	0.77197	-0.28155	-0.36337	-0.14404	0.2077	0.12747	0.00011197	-0.46375	-0.76722	-0.91666	-0.084469	0.49901	-0.36506	0.69761	0.3647
-0.3635	0.11869	0.86099	0.068116	0.14746	-0.17433	0.35457	0.57608	-0.50924	-0.10884	0.45371	0.30161	-0.19284	-0.59894	-0.79847	-0.36186	-0.043616
-0.44013	0.01969	0.83837	-0.66023	0.5168	-0.51488	-0.40821	0.91093	-0.92439	-0.7108	-0.487	0.21932	-0.14469	0.019769	-0.48846	-0.77033	-0.73629
-0.48225	0.14432	-0.091268	-0.1295	0.72885	0.58322	0.2815	-0.12538	-0.65248	-0.33074	-0.30557	0.3357	-0.26754	-0.16308	-0.68167	-0.47494	-0.027483
-0.27752	0.14257	0.93115	-0.43795	-0.0068154	0.44336	-0.1698	0.57139	-0.72266	-0.80807	0.76543	-0.77791	-0.1253	0.5002	-0.019223	0.35952	-0.11672
-0.43962	0.088572	0.9902	-0.47399	-0.42796	0.028978	-0.34222	0.83399	0.20226	-0.60641	0.24838	-0.67321	0.23183	0.53951	-0.54153	0.35447	-0.41396
-0.20582	0.21793	0.057696	0.40914	0.78525	0.0010026	0.35985	0.41519	0.78162	-0.61978	-0.19175	0.67227	0.29986	0.58856	-0.57523	-0.15622	-0.84685
0.56342	0.23685	0.86652	-0.00615	0.4356	0.683	0.045743	0.28011	-0.19064	-0.43335	-0.3168	-0.18038	-0.045778	-0.081159	-0.75923	0.6649	0.69693
-0.21224	0.20224	0.67468	0.49561	0.15857	0.278	0.57291	-0.16469	0.41278	-0.96565	-0.35681	0.13192	-0.036759	0.18626	-0.58786	0.26508	0.13452
-0.51554	0.10852	0.021164	-0.042823	0.41327	0.3262	0.6071	0.54336	0.038153	-0.28799	-0.29414	-0.30698	-0.43909	-0.091126	-0.17915	0.05508	0.33992
-0.23819	0.16437	0.5284	-0.03563	0.76395	-0.18839	-0.68983	0.75885	-0.4986	-0.91239	0.7126	-0.54173	-0.026482	-0.35089	-0.2904	0.72772	0.41544
0.24378	0.23253	0.7342	0.65416	0.45458	0.91541	-0.44621	0.81323	0.37304	-0.88709	0.68172	-0.74512	0.16455	0.14973	-0.7565	0.30597	-0.066042
-0.72599	0.3192	-0.43117	-0.75926	0.53442	0.2095	0.12892	-0.12742	-0.37837	-0.9443	0.03288	-0.31351	-0.29024	0.033773	-0.66326	-0.12389	0.37888
-0.41234	-0.03598	0.83475	0.10933	0.3936	-0.30554	0.93856	0.30768	-0.20608	-0.31966	0.97188	0.58945	-0.33452	0.064053	-0.055352	0.27322	0.29597
0.52742	0.095419	0.80796	0.40591	0.93651	-0.086735	0.14442	0.35028	0.15106	0.24889	-0.36642	0.02422	0.28484	0.078645	-0.66714	0.99569	0.28018
-0.021955	0.074736	0.039321	0.91214	0.99128	0.64889	0.80068	0.19357	0.98042	-0.6968	-0.53859	-0.41696	-0.49284	0.59588	-0.26816	-0.93286	-0.38204
-0.72031	0.032947	0.27081	-0.23032	0.45183	0.29022	-0.40303	0.34302	-0.50246	-0.40868	-0.59376	-0.52501	0.18134	0.54028	-0.52454	0.73581	0.063772
-0.34849	0.080617	0.34544	0.35483	0.78303	-0.42932	-0.056139	0.58431	0.40098	-0.83199	-0.40073	-0.15791	0.11519	0.28506	-0.11705	0.15278	-0.67488
0.12917	-0.031631	0.62341	-0.91869	0.93375	-0.38112	0.49642	0.74139	-0.34675	-0.59993	0.13172	0.16025	-0.23959	0.50781	-0.32383	-0.48528	-0.42484
-0.33748	0.16296	0.75969	0.6905	0.076558	0.53164	0.034445	0.79213	0.4381	-0.55588	0.30195	-0.082462	-0.13597	0.034214	-0.91094	-0.92698	-0.54569
-0.39217	-0.0033472	0.83249	0.88604	0.24996	-0.5529	0.47525	0.36733	0.94523	-0.29423	-0.45221	-0.16536	-0.048541	0.23078	-0.011953	0.86601	0.21749
-0.49494	0.12018	0.69032	0.1885	-0.014127	-0.31408	0.039453	0.24094	0.49709	-0.86799	-0.26477	0.53001	0.13932	0.32765	-0.15572	0.65177	-0.31752
-0.32005	0.091489	0.87229	0.92586	0.19587	0.96198	0.70495	0.74128	-0.64066	-0.011746	-0.31075	0.54115	-0.14412	-0.062085	-0.34663	-0.048109	-0.23293
-0.42401	0.2611	-0.097992	0.15977	0.79638	0.2423	0.70729	0.52978	-0.29706	-0.70555	0.15416	0.68497	-0.2056	-0.46884	-0.48794	-0.2382	-0.11102
-0.33223	0.063836	0.10387	-0.0094098	0.73889	-0.4107	0.12745	0.88963	0.45521	-0.34688	-0.01989	-0.17859	-0.30566	-0.52638	-0.60319	0.34831	0.71243
0.0098203	0.047194	0.89222	0.93379	0.57663	0.66361	0.81789	0.42488	0.13454	-0.06722	-0.85937	0.10571	0.066099	0.43541	-0.48892	0.89573	0.45817
-0.6005	-0.052654	0.675	0.82053	-0.1267	0.49516	0.85976	0.28379	0.831	-0.23051	-0.015721	0.44817	0.063303	0.1047	-0.85045	0.35788	0.30673
0.054945	0.14519	0.42811	-0.55749	0.61157	-0.0086921	0.62342	0.82504	-0.25704	-0.27405	0.54627	-0.053879	-0.090477	0.20308	-0.33699	0.18019	-0.16215
0.072145	0.19343	0.4014	0.28657	0.71002	0.29141	-0.022706	0.77408	0.11941	-0.50575	0.23007	-0.65907	-0.13423	-0.069438	-0.40618	0.018838	-0.13014
-0.51134	0.065946	0.41201	-0.1685	0.35538	-0.44305	0.27515	0.62386	0.40836	-0.67434	0.2928	-0.4537	0.027939	0.62548	-0.14059	-0.030504	-0.72672
-0.28585	0.02119	0.72629	0.23796	0.60968	-0.19261	0.18727	0.43436	0.072604	-0.48866	-0.28162	-0.9219	-0.099335	-0.19193	-0.85262	-0.19299	0.079829
-0.70376	0.25675	-0.49729	-0.081031	0.71027	0.42926	0.71958	0.34486	-0.068955	0.2489	-0.86589	-0.38802	-0.041976	0.65213	-0.90673	-0.87681	-0.57847
-0.43458	-0.17263	0.53709	-0.36524	0.78932	-0.21051	0.10247	0.52952	-0.8793	0.13429	-0.49266	-0.15824	-0.36832	0.70586	0.013012	-0.35162	-0.45006
-0.34955	0.060588	0.8172	0.75615	0.86794	-0.84821	-0.27071	0.55402	0.24597	-0.94686	-0.34623	-0.15031	-0.42188	0.23722	0.057138	-0.37532	-0.45094
-0.19741	-0.0094245	0.91636	-0.087279	0.13812	0.90956	0.0229	0.37813	-0.93606	0.063953	-0.77661	0.49941	-0.12785	0.55437	-0.4269	-0.14776	-0.30766
-0.65965	-0.14772	-0.003975	0.45857	0.92516	0.46083	-0.74262	0.75121	-0.27181	-0.079526	-0.54015	-0.19627	0.1509	0.33739	-0.47307	0.16165	-0.40376
-0.024339	-0.19788	0.95703	0.26263	0.92668	-0.28223	0.26839	0.63254	-0.12852	-0.081336	0.26526	0.72903	0.17544	0.21769	-0.77191	0.35891	0.010526
-0.14805	0.029886	0.29877	0.47888	0.88966	0.46631	0.78564	0.82766	-0.18029	-0.14463	-0.66339	-0.038159	0.03107	0.23527	-0.084356	0.51863	-0.22748
-0.90609	-0.010662	-0.36601	-0.56492	0.70056	0.041528	-0.15361	-0.15967	-0.22266	-0.19018	-0.29031	0.13846	0.0020232	0.73867	-0.98873	-0.5123	-0.34405
-0.39847	0.0014088	0.9742	-0.1201	0.25849	0.28263	0.48403	0.58507	-0.80577	-0.53913	0.51738	0.43233	0.076964	0.075603	-0.41497	0.15115	-0.33479
-0.3452	0.052692	0.51593	0.12758	0.38675	-0.11187	-0.18247	0.26181	0.48045	-0.32327	0.71791	-0.23271	-0.19964	0.71271	0.0222	0.019985	-0.26244
-0.99654	0.23188	-0.65858	0.50763	0.8373	0.83825	0.52612	-0.31362	-0.2745	-0.66412	0.28546	0.24135	-0.22459	0.40977	-0.6178	-0.54649	-0.25786
-0.43197	-0.035163	0.61897	0.1892	0.11045	0.47073	-0.31947	0.79401	0.025253	0.079321	0.75394	0.15259	-0.076876	0.58902	-0.31777	-0.034091	-0.34081
-0.31503	0.17136	0.084283	-0.015751	0.75456	0.38314	-0.88888	0.04697	-0.3977	-0.72071	-0.31301	-0.10952	0.48881	0.051084	-0.8625	0.43516	-0.46898
-0.80413	-0.11879	0.6449	0.35684	0.041964	0.71144	0.19169	0.49797	-0.76143	-0.29785	-0.35223	0.47494	-0.48714	0.27067	0.34344	0.12257	-0.034918
-0.93801	0.020822	-0.051512	0.94501	0.40478	0.93152	0.92658	-0.13258	0.18276	0.14314	-0.38156	0.69657	-0.33947	0.95782	-0.35241	-0.24426	0.032571
-0.24934	0.013887	0.92855	0.65027	0.38662	0.31323	-0.38797	0.33901	0.1394	-0.56356	-0.29751	-0.1167	0.30747	0.3606	-0.64898	0.3902	-0.43454
-0.34585	0.14892	-0.26913	-0.72705	0.80738	0.24397	-0.77806	-0.17689	-0.50337	-0.34578	-0.66086	0.77708	0.062415	0.51394	-0.82941	-0.32891	-0.48281
0.64716	0.087767	0.50879	-0.21717	0.933	0.72354	-0.082482	0.33758	-0.50631	0.12582	-0.050278	0.73627	-0.080856	-0.12538	-0.91496	0.29638	0.54723
