# Supplementary material for: Distinct cellular states determine calcium signaling response
Source: Mol Syst Biol. 2016 Dec 15;12(12):894. doi: 10.15252/msb.20167137 (PMC5199124; doi:10.15252/msb.20167137)
Supplement: Supplementary file 6 — Source Data for Figure 3 [file MSB-12-894-s005.zip › parameterDistributionGroup/parameterDistribution234.csv]

0.10959	0.21548	-0.14352	-0.25064	0.11795	0.59262	-0.30824	-0.95424	0.15446	0.6178	0.21701	0.4067	0.024657	-0.8294	-0.35131	-0.37683	-0.85016
-0.72857	0.30052	0.3283	0.76507	0.87841	0.33892	0.50804	-0.39122	-0.54854	-0.30477	-0.92179	-0.79137	-0.28386	-0.30675	0.26201	0.48371	-0.013927
-0.30854	-0.48354	-0.97688	-0.67951	0.051953	-0.58288	-0.49291	-0.89965	-0.48933	0.70734	0.6155	0.92512	-0.36933	0.66056	0.51428	0.36476	-0.22025
-0.85398	0.15177	-0.1125	-0.45865	0.49818	-0.2536	0.63052	-0.47961	-0.042331	0.23702	-0.65351	0.45814	0.080615	0.23604	-0.60872	-0.6228	-0.92481
0.43081	-0.10297	0.61812	0.497	0.82935	0.079129	-0.46929	-0.2134	0.75287	0.98727	0.35099	-0.66361	-0.58442	-0.95206	-0.45905	-0.28067	0.45626
0.2281	-0.39468	-0.32331	-0.27696	0.74561	0.51835	-0.17177	0.31542	0.63025	0.46009	0.44572	0.77306	-0.06979	-0.91629	-0.4077	-0.048708	-0.28674
0.50736	-0.5288	0.12148	0.26481	0.68513	0.7444	0.37161	-0.21353	0.73432	0.72955	-0.17717	-0.27538	-0.19499	0.045039	-0.62479	0.29245	0.50579
-0.23779	0.27577	-0.63299	0.13378	0.30964	0.23552	0.79338	0.2092	-0.5199	0.54265	-0.65784	-0.86259	-0.3585	-0.16787	-0.43588	-0.56197	-0.27407
-0.72248	0.094562	0.55863	0.66955	-0.79774	0.53878	-0.45546	0.33323	-0.24647	0.4281	-0.67485	-0.04403	-0.35651	-0.89461	-0.025146	-0.79577	-0.82706
-0.32821	-0.54604	0.94135	0.61005	-0.63407	0.51044	0.68216	-0.43301	-0.1157	0.28674	0.41024	0.21477	-0.096807	-0.63167	-0.16471	-0.29537	-0.76462
-0.62557	-0.19204	0.46961	-0.10623	-0.39629	0.43228	-0.74281	-0.20122	-0.18439	-0.19519	0.3953	-0.34992	-0.61207	-0.82224	-0.035451	-0.3421	0.039467
-0.38697	-0.73572	-0.89045	-0.1702	0.32164	0.67562	0.2835	0.9651	0.42542	0.55861	-0.39157	-0.16081	-0.42251	0.10774	-0.37181	0.57013	0.89555
-0.11966	-0.29877	0.89689	0.50165	0.68907	0.30909	0.71461	-0.37079	-0.15869	0.35233	-0.40697	0.81538	-0.24179	-0.80602	-0.30194	0.7899	0.73962
-0.18208	-0.78744	-0.7477	0.17253	0.74286	0.51585	-0.058322	0.67609	-0.11571	0.60071	-0.93865	-0.71409	0.034728	-0.66969	-0.5406	0.85025	0.48371
-0.3661	0.23977	-0.59005	-0.75208	0.4565	0.41351	0.077455	-0.715	0.56151	0.2537	-0.017619	0.6752	-0.17001	-0.79948	-0.54402	0.2076	0.24878
-0.043089	-0.73765	0.4865	-0.0061128	-0.55326	0.69732	-0.014905	-0.70852	0.69837	-0.85339	-0.76145	0.27165	-0.58297	0.24351	0.52649	-0.63303	-0.82564
-0.17323	-0.98717	-0.54513	-0.66487	0.24953	0.77527	-0.11632	-0.60337	0.69953	-0.42478	0.2	0.24948	-0.5454	0.03509	0.6888	0.60093	0.17843
-0.38104	-0.25284	0.4165	-0.17546	-0.89435	0.69824	-0.091765	-0.21872	-0.41035	0.048917	-0.09359	-0.16581	-0.72872	-0.59153	0.30543	-0.22635	0.031608
0.9468	-0.27592	0.36354	-0.097568	-0.067182	0.55627	-0.037175	-0.19189	-0.58111	0.4395	0.72585	-0.044365	-0.20081	-0.73474	0.17259	0.20836	-0.38826
0.43917	0.061855	-0.59438	0.32734	0.80718	0.14158	0.047674	-0.36011	0.30559	0.44912	-0.6711	0.027722	-0.51917	-0.93376	0.064553	0.20917	0.33664
0.51692	-0.64284	-0.010211	-0.56846	-0.59457	-0.12073	-0.058456	0.33366	0.33132	0.60389	-0.75365	-0.52836	-0.50824	0.90826	0.44693	0.8149	0.50621
-0.28584	-0.32562	-0.5446	0.29678	-0.2345	0.96709	-0.008475	-0.14466	-0.8586	0.88298	0.27273	0.037344	0.039407	-0.072079	0.03102	0.21144	-0.7181
-0.8025	-0.11992	-0.173	0.89751	0.30181	-0.3821	-0.54091	-0.30301	0.87526	0.65572	0.57655	-0.034388	-0.22239	-0.35522	-0.24124	0.56943	0.40988
0.76856	0.31262	0.56125	0.58905	-0.64085	0.45658	0.66031	0.70913	-0.66053	0.87433	0.73549	0.46364	-0.50951	-0.55849	0.25678	-0.4729	-0.55749
-0.58677	-0.50663	-0.73475	-0.30326	-0.2088	0.57771	-0.76335	-0.050849	0.93757	0.43452	0.69721	-0.88466	0.188	-0.56777	-0.97453	0.036472	-0.18708
-0.12416	0.078495	0.61991	-0.59476	0.65642	0.25244	0.025227	0.0037535	0.17982	-0.085409	0.15723	-0.13802	-0.73703	-0.51583	0.47669	0.29411	0.41867
-0.64767	-0.54099	-0.76465	-0.97525	0.74172	0.2642	-0.32743	-0.14062	0.38075	0.82711	-0.10526	0.18507	-0.23194	-0.42445	-0.26237	-0.18616	-0.24495
-0.4013	-0.56852	-0.41897	-0.11979	-0.71969	-0.31925	-0.40652	-0.13573	-0.046864	0.86619	0.39032	-0.087859	-0.14401	0.058627	0.13592	-0.32746	-0.94923
-0.16875	0.3745	-0.31194	0.8106	0.20857	0.78191	0.18365	-0.6125	0.39362	0.33432	-0.0099654	0.14566	0.21946	-0.72233	-0.13488	0.60237	-0.47187
-0.29136	-0.86344	-0.69763	-0.91521	0.27921	-0.18827	-0.81766	-0.099526	-0.097624	0.80177	-0.097161	0.10836	-0.44001	0.23068	0.29368	-0.24716	-0.46299
0.30117	-0.66546	0.32197	-0.56702	-0.086298	0.25715	0.8446	0.59768	0.4733	-0.21841	0.11876	0.18294	-0.21173	-0.99346	0.44075	0.81079	-0.012828
0.19412	-0.64893	-0.81859	-0.14438	0.45875	0.15687	0.85911	0.25919	-0.73828	0.15236	-0.21481	-0.98374	-0.52817	-0.6384	0.51842	0.57356	0.24887
-0.027622	-0.70528	0.63377	-0.30217	-0.045497	0.33187	-0.62925	-0.017435	0.30074	0.58244	-0.43951	-0.21958	-0.098726	-0.011764	-0.36904	0.60126	0.31651
-0.93634	-0.44552	0.16468	0.273	0.28403	0.26878	-0.96635	-0.26416	-0.48918	0.639	-0.66877	-0.78651	0.41127	0.31269	0.027193	0.68207	-0.90589
-0.63566	-0.52991	-0.34747	0.13898	-0.73003	-0.26507	0.40279	0.65529	0.97465	0.5412	0.4526	-0.91369	0.12551	-0.45339	-0.26813	0.84094	-0.0063695
0.0082329	-0.80482	0.10454	0.49569	0.23155	-0.6315	0.099485	-0.1773	-0.25973	0.78622	-0.9844	0.35223	-0.45701	0.050038	0.64368	0.27051	-0.27197
-0.42812	-0.38963	0.94462	0.70879	0.34401	0.30421	0.78876	0.02374	-0.89005	0.71368	0.94493	0.099172	0.23532	0.18567	-0.43616	-0.013954	-0.86671
0.21815	-0.99798	0.43387	-0.51358	0.096308	0.74889	0.59201	-0.6438	0.76617	0.077607	0.71191	0.25779	-0.453	-0.47012	-0.73225	-0.26695	0.5052
-0.72033	-0.059801	0.64838	-0.30464	0.41558	-0.56751	0.0049782	-0.87884	0.0142	0.38788	-0.33583	0.11251	-0.070153	-0.31144	-0.54803	0.39805	0.27622
-0.87122	0.38408	0.30763	-0.513	-0.036447	-0.15241	-0.49118	-0.93085	0.61255	0.86399	0.17319	0.17539	-0.35128	-0.82487	0.43342	0.27412	-0.2739
-0.7313	0.27042	-0.98067	-0.31213	-0.27742	0.040513	-0.53457	0.70864	0.27309	0.94777	0.07832	-0.52113	0.21842	-0.16766	-0.011623	0.47506	-0.71758
-0.64937	-0.46106	0.66927	0.16949	0.57156	0.7971	0.44298	-0.45416	0.40406	0.12947	0.83407	-0.40425	-0.17903	0.21622	-0.6166	-0.19244	-0.057792
-0.39682	-0.90766	0.57526	-0.26704	-0.5439	0.8364	0.40644	-0.25721	0.79727	0.27588	0.81565	-0.37961	-0.15506	-0.14542	-0.2721	0.28394	0.06825
0.34309	-0.35074	0.21206	0.34281	0.44269	0.35481	0.83146	-0.15659	0.46593	0.41138	-0.96433	-0.56825	0.1669	-0.30947	-0.31789	0.54088	-0.2855
-0.71697	-0.31695	0.017264	0.47567	-0.83449	0.3555	-0.060532	0.039984	-0.50936	0.77386	-0.65409	-0.67704	-0.07374	0.52651	0.15418	0.041965	-0.77019
-0.41067	-0.94574	0.54224	-0.77469	0.2441	0.01158	0.75999	-0.28988	0.10425	0.92767	0.23926	0.39418	-0.20236	0.011832	-0.16911	0.61237	0.38102
-0.032825	-0.27995	0.14814	0.62326	0.51503	0.23043	0.57737	-0.94025	0.22593	0.17462	0.31755	-0.040449	-0.42721	-0.14752	-0.20103	0.13742	0.30046
-0.0017886	-0.048582	0.021262	0.38687	0.018077	0.23373	0.12765	-0.22843	0.48458	0.94165	0.80587	-0.55704	0.049066	0.19703	-0.76409	0.096747	-0.059394
-0.40324	0.17425	0.21848	-0.55073	0.66172	0.37339	0.3225	0.4121	0.30741	-0.39006	0.31595	-0.36871	-0.53822	-0.016579	0.22132	0.87162	0.86823
0.34135	-0.14368	-0.31349	-0.17453	-0.6015	0.81646	-0.085746	0.65605	0.30974	0.4852	0.056346	-0.54388	0.074616	0.24355	0.18112	0.1363	-0.9353
0.58712	-0.018563	-0.1447	0.6453	0.56688	0.55107	0.80405	0.43758	0.039967	0.63203	0.8622	0.66234	-0.025524	-0.6721	-0.77833	-0.48463	-0.48162
0.95235	-0.49277	-0.068665	-0.0060623	-0.46961	0.2454	0.19494	0.30001	-0.72825	0.88415	0.12145	-0.30475	-0.29909	-0.5028	0.24626	-0.22575	-0.65358
-0.6544	-0.5527	-0.69933	-0.65889	0.23202	0.12474	0.00063804	-0.74418	0.92068	0.4088	-0.37228	-0.045219	-0.66682	-0.10137	-0.53153	-0.087012	0.92265
-0.028616	0.11016	0.057357	-0.796	0.81902	0.018538	0.55522	0.39171	0.84392	-0.18662	0.32773	-0.19249	-0.36387	0.27715	0.23618	0.18554	-0.14486
0.69691	-0.58731	0.22819	0.1218	-0.032282	0.75143	0.84488	-0.055908	0.60883	0.47272	0.42758	-0.44163	-0.38263	0.15764	-0.028014	-0.54232	-0.61105
-0.73031	-0.45673	0.3857	0.60065	0.1026	0.1259	-0.29601	-0.59681	-0.68513	0.93177	-0.15737	0.60357	-0.019408	0.9977	0.10036	0.84108	-0.061629
-0.043109	-0.40125	-0.067439	-0.92408	0.46529	0.50793	0.58568	0.2018	-0.030092	-0.35774	0.067525	0.28506	-0.67567	-0.12084	0.55581	0.084742	-0.0041103
0.55887	-0.39732	0.36723	-0.64886	0.05018	-0.42878	-0.031143	0.20989	-0.2065	0.23908	-0.65883	0.78646	-0.40061	0.066554	0.70975	0.67034	-0.075278
-0.84992	-0.65043	0.11029	-0.40711	0.48109	-0.80463	-0.26504	0.48563	0.51365	0.75891	-0.22971	-0.31736	-0.42507	-0.01076	-0.14193	-0.083704	0.057329
0.04101	-0.42796	0.28226	-0.55784	0.10969	0.75818	-0.1119	-0.645	0.66888	0.63815	0.47166	-0.77106	0.43384	0.85602	-0.47287	0.36797	-0.80463
-0.60266	0.28272	0.85017	-0.55254	0.95569	0.47109	0.32046	0.037363	0.19815	0.38747	0.52783	0.30228	-0.013676	-0.24557	-0.092347	0.73267	0.046797
0.034183	-0.39467	0.19465	-0.21776	-0.57211	-0.47137	-0.15105	-0.022178	-0.50038	0.74275	-0.80453	0.69044	-0.49608	-0.2432	-0.026029	-0.50896	-0.3586
-0.90687	-0.34998	0.073761	-0.19306	0.5081	-0.52662	0.82205	0.29458	0.1554	-0.26743	0.5601	-0.23788	-0.48737	-0.85872	-0.085597	-0.65128	-0.43866
0.085079	-0.50844	-0.24246	0.34184	0.61895	0.38417	0.11593	0.082001	0.84664	-0.014684	0.4711	-0.90229	-0.62352	-0.14065	0.26891	-0.12868	-0.023001
-0.73397	-0.35261	0.3816	0.61847	0.91785	0.13434	0.6965	0.01631	-0.29777	-0.27865	0.52286	0.30912	0.14646	-0.37557	0.28325	0.64091	-0.72702
0.79305	0.12419	-0.30634	-0.17886	0.79843	0.37893	0.21823	0.84201	-0.68227	0.55055	-0.15449	-0.86404	0.030608	-0.38759	0.068606	0.61501	-0.3513
-0.41908	-0.83817	0.59533	-0.15813	0.08955	0.54091	-0.44488	-0.54389	0.8532	-0.41197	-0.34409	-0.23729	0.18364	0.57767	-0.59441	0.56779	-0.061354
-0.35884	-0.19626	-0.74188	-0.80316	-0.65501	0.50872	0.12082	-0.70978	-0.24685	-0.020847	-0.31199	-0.69962	-0.040377	-0.22994	0.64966	0.5239	-0.82884
-0.70049	-0.29585	0.76883	0.19271	-0.97379	0.064331	-0.81345	-0.8819	-0.13884	0.24873	-0.10182	-0.79879	-0.33438	0.15327	0.63576	0.83842	0.050531
0.20708	-0.58653	-0.7066	-0.60502	-0.70238	-0.80738	-0.6265	0.10311	0.20671	0.71426	0.94208	0.055749	-0.054302	0.71474	0.32691	0.38363	-0.62809
0.35812	-0.8352	0.77431	-0.92644	-0.32014	0.24722	0.56719	-0.56394	-0.80246	0.39359	0.56969	-0.012865	-0.11312	-0.53721	-0.77119	0.14308	0.29817
-0.28486	-0.20463	0.73071	-0.29354	0.030023	-0.3424	0.34552	-0.35263	-0.35667	0.68734	0.58646	-0.49722	-0.78219	0.22707	0.15738	0.26359	0.76012
-0.48443	-0.23749	-0.84439	-0.8086	0.38777	-0.31814	-0.78459	-0.4386	-0.12954	0.10953	-0.72548	0.65551	-0.36493	-0.14027	0.38915	0.26034	-0.25758
0.24751	-0.51564	0.19114	-0.93115	0.94722	-0.36711	-0.80814	-0.41053	0.19365	0.85203	-0.76687	-0.64764	-0.47674	-0.2575	-0.18908	-0.58084	-0.30301
-0.74431	-0.07421	-0.99618	0.6563	0.63338	0.19946	-0.65653	0.32448	0.26998	0.48011	-0.83555	0.56975	-0.30312	-0.06282	1.2465e-05	-0.46762	-0.6718
-0.019661	-0.4041	0.30843	-0.047312	0.58885	0.11888	-0.63754	-0.34616	0.10505	0.00059721	-0.25892	-0.30876	-0.48485	-0.68308	0.56892	-0.50037	-0.85823
-0.1015	-0.64489	-0.45157	-0.55663	0.16324	-0.24084	0.31941	-0.23263	-0.13488	0.41442	0.34451	-0.13665	-0.27295	-0.55669	0.80353	0.25874	-0.82263
-0.51906	-0.33056	0.21304	0.037689	-0.20794	-0.61422	0.044178	-0.95303	0.29205	-0.087579	-0.038595	-0.33772	-0.44835	-0.48859	0.34772	-0.45468	-0.75786
0.058408	-0.43207	-0.19715	-0.78859	0.57051	0.42349	-0.19327	-0.3619	0.30797	0.36747	-0.2303	-0.45798	-0.20347	0.35507	0.42968	0.044874	-0.79654
0.74013	-0.17195	0.80437	0.52579	0.50788	-0.068546	0.82067	-0.32363	0.11699	0.58546	-0.93578	0.52434	0.039559	-0.77252	0.2829	0.83865	-0.34352
-0.50615	0.28332	0.81324	-0.82517	0.95248	-0.12428	0.32086	0.71962	0.16092	0.6366	-0.037113	0.6881	-0.32383	-0.031026	0.13237	0.32578	-0.020976
0.037465	-0.25156	0.31453	-0.37243	0.90872	0.092362	0.23091	0.56329	0.99794	0.19117	0.091065	-0.67734	-0.78149	-0.41556	-0.20036	-0.022283	0.82843
0.44263	0.21245	-0.55381	-0.29128	0.23043	-0.2357	0.25611	0.54644	0.90866	-0.23574	0.37741	-0.87317	0.091932	-0.54699	0.3221	0.36833	-0.94576
-0.098249	-0.06522	0.42364	-0.94445	0.5759	-0.59222	0.43713	-0.99607	-0.46287	0.48954	-0.54371	0.081499	-0.36659	-0.33971	0.16271	0.13022	-0.15449
0.23234	-0.65771	-0.76115	-0.58571	0.14631	0.48434	0.64332	-0.16092	-0.83278	0.30777	-0.38797	0.014099	-0.41263	-0.81861	-0.71925	-0.86389	-0.19266
0.5165	-0.30623	0.45142	0.15684	0.25134	0.59352	0.71447	-0.20095	-0.78388	0.64836	-0.17606	-0.64615	-0.079248	0.080984	-0.13198	0.075131	-0.44723
-0.23154	-0.58306	0.1043	-0.55217	-0.7775	-0.45139	0.52309	-0.53178	0.12063	0.55909	-0.58964	0.15345	-0.18341	-0.65479	0.34113	0.047069	-0.73037
0.39906	-0.63944	0.26387	-0.030026	0.37337	-0.63942	-0.38306	-0.64429	0.50466	0.74057	-0.59672	0.20509	-0.066678	-0.69079	-0.26329	0.60539	0.20308
0.172	-0.68155	-0.19537	-0.61928	-0.14329	0.24464	-0.41779	0.091989	0.31989	0.74053	-0.053589	-0.75329	-0.22669	-0.0094429	-0.46502	0.23979	0.28861
-0.55098	-0.81267	-0.69908	-0.83428	0.071889	-0.67116	-0.53099	-0.61321	-0.79146	0.30394	-0.1259	-0.72248	-0.55342	-0.25237	0.88349	0.31754	-0.33823
0.25738	0.044109	0.16324	-0.44426	-0.25444	0.33489	-0.13206	-0.99717	-0.2475	0.76232	-0.19708	-0.12071	0.0048373	-0.32477	0.025584	0.56674	-0.33098
-0.80376	0.36356	-0.43907	-0.29062	0.47803	0.61064	0.52387	0.059303	0.19794	-0.071181	0.29848	0.411	-0.29969	0.44823	0.59892	0.27442	-0.55389
0.21678	0.089246	0.34833	-0.59483	0.43978	0.8576	0.91447	-0.28054	0.14585	0.27545	-0.31248	-0.67674	-0.17349	-0.29332	-0.64941	-0.70241	-0.50185
0.53733	-0.27216	-0.49902	-0.8722	0.95573	-0.30101	0.69063	0.063349	-0.24415	0.93522	0.76013	-0.55956	0.32627	-0.25111	-0.52395	0.061557	-0.84708
-0.34233	-0.13626	0.29653	-0.51387	0.92857	0.34251	0.37715	0.62046	0.43909	0.59679	0.7883	-0.80639	0.26148	0.71149	-0.99455	0.22722	-0.13969
-0.72951	-0.73809	-0.14216	-0.9569	-0.54515	0.59896	-0.31551	-0.098918	-0.27009	-0.085988	-0.9085	0.94494	-0.42065	-0.48888	-0.80132	-0.68929	0.10905
0.66924	0.44944	0.86039	-0.22547	0.39773	0.86521	0.81972	-0.89859	-0.9066	0.13691	0.57368	0.50113	0.19388	-0.49736	0.036031	0.46784	-0.73151
-0.018483	-0.72675	-0.1323	-0.70833	-0.69087	0.086553	-0.34152	-0.89282	-0.14974	0.3908	0.11398	-0.64995	0.21495	0.38588	-0.094883	0.81383	-0.33244
-0.86016	-0.90415	0.064498	-0.93864	0.55098	0.90097	0.50825	-0.15943	-0.28388	-0.65168	-0.25198	0.32795	-0.10989	-0.55011	0.95512	0.81884	-0.73489
-0.43054	-0.27342	0.65234	-0.54168	-0.97702	-0.84375	-0.33172	-0.61374	0.12849	0.96138	0.10745	0.094617	-0.4811	0.039451	0.20686	0.51598	0.39946
-0.052262	-0.17435	-0.046798	-0.81616	-0.64019	-0.48569	-0.42521	-0.71518	0.0075412	0.47841	-0.38562	0.32883	-0.22772	0.16055	0.0056295	0.2713	-0.14038
-0.27317	-0.32102	0.83141	-0.88068	0.88048	0.84241	0.6204	-0.94673	0.35783	0.19263	0.092226	0.35533	0.098868	-0.49538	-0.25584	0.24496	-0.48362
-0.90572	-0.46497	-0.13658	-0.12675	0.069728	-0.4741	0.80865	-0.24738	-0.1809	0.5728	-0.068114	0.78984	-0.13529	-0.35741	-0.097535	0.83019	0.36233
-0.3847	0.060205	0.81472	0.69176	0.60335	0.75905	0.048536	0.12813	-0.34085	0.032293	-0.76196	0.41695	-0.44906	-0.10475	0.57671	-0.35125	-0.80465
0.63506	-0.03446	-0.36218	0.29378	0.55755	-0.29245	0.93514	-0.5424	0.22563	0.15721	-0.27369	0.67078	0.00089338	-0.029822	0.63236	0.93221	-0.53446
0.054874	-0.78086	0.10492	-0.16738	0.042585	0.81486	0.61978	-0.40837	-0.0063496	0.22814	0.43098	-0.1685	0.085306	-0.068057	-0.1226	0.53619	-0.31958
0.057288	-0.73833	0.03703	-0.76667	0.39217	-0.34348	-0.59901	-0.78285	0.26008	0.63921	-0.40442	0.23465	-0.2102	-0.030051	0.017248	-0.33225	-0.69173
-0.89017	-0.71075	0.7591	0.099145	0.97167	-0.13963	-0.12183	0.85885	0.40342	-0.14423	-0.80294	0.29154	-0.86265	-0.72044	-0.49148	-0.9674	0.30918
-0.9634	0.14562	0.46559	-0.70632	0.84563	0.044141	-0.54102	-0.40494	-0.45991	-0.15834	-0.44372	-0.20497	-0.1676	0.042085	0.69066	0.34132	-0.80498
0.17765	-0.20428	0.78681	-0.53355	0.96875	0.44098	0.73257	0.2594	-0.27699	0.999	-0.24293	0.64823	0.070279	0.035624	-0.092821	0.54204	-0.32559
0.11828	-0.17164	0.38681	0.69229	-0.14072	0.27113	0.34269	-0.83395	-0.23318	0.59136	-0.063205	-0.2622	-0.34069	0.6927	0.18528	-0.40803	-0.70762
0.80881	-0.94804	0.5932	0.96935	0.48619	0.29351	-0.22332	0.37376	0.0077037	0.76466	-0.92195	-0.31177	-0.14626	-0.21696	-0.23927	0.055678	-0.25499
-0.19404	-0.035686	0.1587	-0.46027	0.42663	-0.29343	0.45598	0.61256	0.92302	0.75497	0.22254	-0.58319	-0.58875	-0.38324	0.14327	0.40622	0.6055
0.11723	-0.026894	0.384	0.15007	-0.16886	0.026734	-0.020942	-0.57979	-0.65602	0.48127	0.032436	0.16288	-0.38238	0.0014694	0.13047	-0.44058	-0.61745
-0.96084	-0.86174	-0.021341	-0.19904	0.39871	0.6968	-0.46629	-0.2451	0.80891	-0.40809	-0.86169	0.55824	0.23204	-0.34253	-0.87386	0.42125	-0.035545
-0.085654	0.022476	0.70797	0.82308	0.5576	0.38927	0.38479	0.58341	0.53766	0.020966	-0.45621	-0.40135	-0.0086758	-0.71343	-0.72743	0.24206	0.14324
