# Supplementary material for: Distinct cellular states determine calcium signaling response
Source: Mol Syst Biol. 2016 Dec 15;12(12):894. doi: 10.15252/msb.20167137 (PMC5199124; doi:10.15252/msb.20167137)
Supplement: Supplementary file 6 — Source Data for Figure 3 [file MSB-12-894-s005.zip › parameterDistributionGroup/parameterDistribution235.csv]

-0.50819	-0.096987	0.22998	0.041437	0.55003	-0.69798	-0.89316	0.29687	0.72553	-0.99487	-0.453	0.40738	-0.053386	0.64364	-0.31515	-0.39919	-0.51714
-0.88232	0.10948	0.47027	0.69949	-0.061434	0.43509	0.75153	0.56663	0.069262	0.16326	0.057614	-0.50532	0.31348	-0.44975	-0.85858	0.21853	0.44676
-0.20495	0.15664	0.29527	0.1353	0.36164	0.72832	-0.461	0.071095	0.044424	-0.26353	-0.28822	0.64742	0.13934	0.77476	-0.7415	-0.26066	-0.018129
-0.37839	0.35664	0.4182	-0.37008	0.18993	0.5655	-0.86273	0.41281	-0.73214	-0.5056	-0.44941	0.072074	0.5136	0.68987	-0.70419	0.041394	-0.41174
0.45199	-0.12492	0.68987	0.15838	0.77973	0.37409	0.19257	0.46617	-0.039442	-0.013175	0.22003	-0.20787	-0.066882	0.083655	-0.6132	0.04547	0.28128
-0.92007	0.064732	-0.81765	0.72144	0.85426	0.2163	0.14995	0.14918	0.67038	-0.3445	0.24193	-0.067142	-0.18568	0.43726	-0.018572	0.13978	0.088529
-0.76228	0.14471	0.035402	0.51139	0.81178	-0.32571	0.47028	0.7762	-0.47034	-0.80296	0.62375	0.28864	0.070317	-0.7667	-0.85213	-0.41941	-0.21628
0.18687	0.19939	0.42886	-0.45336	0.21781	-0.33197	-0.7503	0.93392	0.56137	-0.83446	-0.18624	-0.71346	-0.45232	0.61405	0.48239	-0.43271	-0.47169
-0.6067	-0.19197	0.85897	-0.57985	-0.23721	-0.29433	0.52087	0.38828	-0.32867	0.0073177	0.32535	0.41086	-0.2374	0.86265	0.40868	-0.11883	-0.31557
-0.075379	0.23662	0.52224	-0.24263	0.55793	-0.28625	-0.28209	-0.017369	-0.86297	0.16522	0.053111	0.99671	0.4295	0.21013	-0.71715	0.66824	0.46564
-0.62981	-0.18645	0.035085	-0.0011973	0.65068	0.19475	-0.46558	0.68205	-0.29284	-0.21202	0.17035	-0.15821	0.37021	-0.14728	-0.42704	0.57898	0.086638
-0.52412	-0.11832	0.6454	0.40865	0.17256	-0.70035	0.94117	0.84277	0.58191	-0.077265	0.027469	-0.57224	-0.11278	-0.13041	-0.35438	-0.35887	-0.26286
0.27919	0.32154	0.28591	0.44983	0.9763	0.65648	-0.70552	0.45414	-0.54419	-0.019044	-0.38933	0.33231	0.19863	0.37423	-0.082265	0.54068	0.11863
0.3252	0.14969	0.63945	0.15909	0.50761	-0.50029	0.27144	-0.38664	0.78166	-0.048303	0.90629	0.42319	-0.33863	0.54557	-0.14561	-0.16961	0.58946
-0.73113	-0.052849	-0.14236	0.97869	0.90944	0.30158	-0.46145	-0.14824	0.26747	-0.43376	-0.47886	0.0094866	0.17824	-0.018558	-0.87455	0.11916	0.53305
-0.17348	-0.23478	0.75043	-0.31269	0.41357	0.0078856	0.65694	-0.10414	-0.33596	-0.41842	-0.92724	-0.31778	-0.23923	0.82403	-0.25337	0.067988	0.27997
-0.6008	-0.080496	0.29444	-0.7327	0.52501	-0.27125	0.43449	0.44846	-0.86268	-0.375	0.84836	0.69342	0.19642	0.75043	-0.40863	0.70439	-0.056287
0.14134	0.030697	0.64083	-0.7864	0.98615	-0.59019	0.15216	0.53932	-0.70569	-0.65504	0.54421	0.22506	0.44962	0.36509	-0.56255	0.67506	-0.32828
-0.17699	0.08345	0.24018	0.86407	0.8235	0.27697	0.85584	0.49011	0.78065	0.045107	0.76149	-0.41978	0.4395	0.5793	-0.89552	0.40806	-0.099366
-0.20805	0.046347	0.45728	0.37657	0.51223	-0.039434	0.67854	-0.017986	0.17259	-0.84078	0.37484	0.47487	0.082988	0.92825	-0.15886	0.70704	0.24176
-0.49529	-0.046417	0.51189	0.26791	0.27032	0.31273	0.75822	0.26522	-0.32601	-0.40468	-0.30135	0.93788	-0.20683	-0.21028	-0.16081	0.3812	0.8489
-0.52277	-0.14361	0.65221	-0.76476	-0.1963	0.013712	0.6726	0.25334	-0.11085	-0.71828	0.31463	0.14174	-0.3573	0.77077	0.26894	-0.37637	-0.11725
-0.90165	-0.046327	0.26778	-0.29263	-0.22189	-0.48685	-0.82377	0.82933	0.58357	-0.73777	-0.36539	-0.24527	-0.16069	0.53379	-0.15184	-0.27356	-0.4279
0.41984	-0.04918	0.63497	0.39996	0.98502	-0.38794	-0.013746	0.55945	0.988	0.37879	-0.016517	0.57249	0.51769	0.88164	-0.29178	0.93655	0.0061969
0.15102	0.0669	0.87627	-0.058836	0.36147	0.22723	-0.94328	0.68629	-0.1889	-0.80228	0.33945	0.84694	0.036359	0.29779	-0.42226	0.36274	0.046822
-0.32763	0.0051817	0.52936	0.9143	0.51997	0.48433	-0.31342	0.16666	0.10329	0.041219	-0.43325	-0.23331	-0.21011	0.83378	-0.012097	-0.22186	-0.039472
-0.50622	0.16207	0.33762	0.30731	0.4893	0.31347	0.25624	0.27619	-0.26207	-0.34565	0.30945	-0.22991	0.73911	0.59348	-0.7341	0.42801	-0.37451
-0.97112	-0.11999	0.18902	-0.073131	0.05935	-0.21801	0.50727	0.75526	0.16667	-0.90738	0.12609	-0.51313	-0.31489	-0.4192	0.19815	-0.19644	0.17638
-0.4006	-0.091442	0.40307	-0.32908	0.46758	-0.35632	0.86149	0.81238	-0.16318	-0.68669	0.18595	0.78644	0.23236	-0.32464	-0.80621	-0.057018	-0.23088
-0.016748	-0.094762	0.51682	-0.7126	0.39496	-0.065206	0.12006	0.5423	0.26293	-0.43557	-0.70761	0.13172	-0.30379	0.76041	-0.096077	-0.41723	0.060597
-0.37561	0.0070903	0.52137	-0.020575	0.50878	-0.5783	-0.19953	-0.3645	0.0083249	-0.27962	-0.035126	0.56634	-0.041968	0.82082	-0.91596	-0.73009	-0.2769
-0.70815	-0.12709	0.61701	-0.32114	-0.39166	-0.3206	0.059214	0.50325	0.29562	0.17235	0.88737	0.15747	-0.11653	-0.25381	-0.61924	-0.062138	0.52562
-0.69545	0.022234	0.7149	0.48148	-0.14174	0.72198	-0.8273	0.077215	-0.49471	-0.20066	0.87721	0.60116	-0.33307	0.24703	-0.21244	-0.92161	-0.34763
-0.36042	-0.12386	0.069549	-0.26504	0.75174	-0.63152	0.51189	0.30298	0.59313	-0.69176	0.58371	0.4096	-0.10162	0.59155	-0.017695	0.33862	0.29127
-0.60592	0.24464	0.49409	0.86078	-0.099597	0.88347	-0.083336	0.12242	0.083364	-0.79881	0.77161	0.18084	0.16026	0.71144	-0.35512	0.069737	0.036487
-0.044447	0.064995	0.0069317	-0.074739	0.81681	-0.59191	0.74414	0.037986	0.53168	0.27772	-0.29061	0.6122	0.072005	0.063484	-0.83786	0.14231	0.48517
-0.90641	-0.0386	0.2858	-0.044569	-0.19761	0.12517	-0.18118	0.22042	0.21584	0.02371	-0.54086	0.73008	0.099954	0.35706	-0.77455	0.13146	0.38352
-0.12053	-0.064413	0.33362	0.23698	0.75972	0.40254	0.38562	0.45281	-0.49065	-0.0010175	-0.88016	0.46786	-0.03611	-0.1481	-0.23168	-0.22984	-0.044911
-0.96293	0.086728	-0.043943	-0.34349	0.10807	0.4814	0.24343	0.095671	-0.79267	0.027951	-0.50572	0.71778	0.33369	-0.17541	-0.93061	-0.23703	0.022367
-0.21741	-0.053867	0.72861	0.88405	-0.035125	0.84373	-0.26484	0.29131	0.37561	-0.4923	0.1679	-0.16455	-0.3231	0.0046401	-0.048935	-0.39023	0.058492
-0.74993	0.27141	-0.43465	0.36207	0.54748	0.72294	0.39649	0.83466	-0.020647	-0.00083446	-0.61024	0.33863	0.51159	0.45683	-0.96484	0.6175	-0.051975
-0.64741	0.16505	0.48472	-0.11325	-0.34377	-0.076711	-0.68914	0.42579	0.53857	-0.3931	0.42322	-0.16223	0.014017	0.88469	0.29848	0.1263	-0.18894
-0.42121	-0.015096	0.016133	-0.68148	0.8192	-0.84585	-0.48236	0.092387	0.24475	-0.69385	-0.96936	-0.065087	0.089997	0.83381	-0.27602	0.87403	0.35769
-0.98629	-0.28636	0.66481	0.42571	0.011367	0.042732	-0.56218	0.23201	-0.15863	0.26885	-0.52994	0.50527	-0.11467	0.59249	-0.72172	-0.071604	0.27995
-0.24161	0.018139	0.50643	0.50019	0.70618	-0.31058	-0.027198	0.61505	0.52287	0.13174	0.20217	-0.58439	0.70192	0.92874	-0.18196	0.95061	-0.45602
-0.43827	0.0035069	0.11937	-0.48541	0.71926	-0.49606	-0.33459	0.60122	0.49738	-0.75664	0.24253	0.3523	0.18396	0.56192	-0.94385	-0.18205	-0.01091
-0.58132	0.35098	0.78691	0.93502	-0.41727	0.44636	0.61332	0.56231	0.39039	-0.59933	0.22149	-0.16347	-0.056856	0.31381	0.0065723	-0.49689	-0.43401
-0.97798	-0.068232	0.24353	0.15834	-0.12856	-0.0027497	0.030464	0.41694	0.38826	-0.40036	0.1936	-0.74687	-0.44449	0.65675	-0.060664	-0.68288	-0.41793
-0.98623	0.1263	0.50794	0.53637	-0.31547	0.63918	-0.51638	0.33378	-0.72655	0.034797	-0.25021	-0.15971	0.069067	-0.10791	-0.67014	-0.4455	-0.12008
-0.44906	0.23863	0.20092	0.63172	0.28649	0.004191	-0.93872	-0.25317	0.45699	-0.85339	-0.57857	0.49217	-0.17422	0.5796	-0.07366	0.5695	0.83243
-0.71054	-0.085885	0.28352	-0.13284	0.41222	-0.039743	-0.13053	0.51463	-0.054409	-0.90519	0.85738	0.83186	-0.3298	0.23196	0.010936	0.17097	0.42576
-0.8816	0.16089	0.26392	0.30677	0.38568	-0.19877	0.61593	0.010292	-0.53611	-0.28286	-0.6675	-0.71082	0.59045	0.46499	-0.37394	0.92303	0.029838
-0.22594	0.065333	0.60206	0.98122	0.22192	0.67422	0.051507	-0.05223	0.75599	-0.68956	-0.47038	0.32247	0.012561	0.87519	-0.83235	-0.6642	-0.20351
-0.39307	0.25555	-0.047762	0.74711	0.45214	0.82864	-0.096429	0.78376	0.22	-0.17876	0.48446	0.84345	0.10993	-0.11158	-0.67556	0.18934	0.34958
-0.34016	0.18054	0.1023	0.91694	0.77492	0.27118	-0.89133	-0.123	-0.40108	-0.48868	0.19753	0.77644	0.4059	0.39048	-0.49158	0.66029	-0.02457
-0.49614	0.22669	0.3891	-0.2976	-0.11813	0.18225	0.51083	-0.17799	-0.35375	-0.88103	-0.076745	0.44953	-0.16913	-0.15225	-0.56566	-0.67314	0.12964
-0.81101	0.11922	-0.75384	-0.22646	0.63407	0.68964	-0.35478	0.21176	-0.055378	-0.11701	-0.51385	0.60158	-0.13824	0.56739	-0.71174	-0.15288	0.35578
-0.74144	-0.07516	0.1458	0.02123	-0.046192	0.22064	0.42081	0.34108	0.15413	0.11191	-0.13623	-0.22009	-0.32133	-0.19481	-0.7437	-0.58481	0.17396
-0.69861	0.080968	0.31036	0.99147	0.24912	0.23917	-0.21928	0.11945	0.40343	-0.46119	0.45938	0.23824	-0.038522	-0.062889	-0.6553	0.44256	0.82694
-0.36474	0.24724	-0.59336	-0.31565	0.91531	-0.28996	0.32339	0.11946	-0.0049151	-0.63011	0.81092	0.2331	-0.61846	-0.18343	0.16025	-0.77505	-0.17579
-0.57685	-0.010093	0.81564	0.15721	-0.25427	0.86785	-0.42019	0.35394	-0.55215	-0.84547	0.30813	0.56984	-0.046383	0.36198	0.14046	-0.063427	-0.23308
-0.97741	-0.0055338	0.027945	0.32644	0.29551	-0.55544	-0.13525	0.012751	0.57063	0.02468	-0.32384	0.17141	-0.089959	0.22252	-0.67843	-0.6978	-0.16625
-0.73961	0.22957	0.5032	0.080559	-0.79628	0.59821	-0.43389	0.056036	-0.13874	-0.11917	0.54004	-0.053117	-0.0041669	0.30264	-0.39863	-0.60316	-0.31011
-0.24162	0.29788	0.33188	0.20658	0.055999	0.1296	-0.40398	0.8792	0.65481	-0.94423	-0.15241	0.35098	0.20642	0.31932	-0.1108	0.64496	0.13521
-0.81957	-0.07348	0.090146	0.74724	0.47898	-0.10764	0.014921	0.58648	0.45844	-0.96271	0.98083	-0.21462	0.053535	0.21619	0.083878	0.84577	0.23792
-0.23641	0.079455	0.40586	0.15226	0.82261	-0.11597	-0.7262	0.47372	-0.74546	-0.84363	-0.38877	0.30558	0.067681	0.018486	-0.057696	0.81579	0.48511
0.20641	-0.121	0.9286	0.19856	0.93039	0.26945	0.074792	0.16359	-0.49135	-0.074663	-0.69344	-0.78473	0.04601	-0.027185	-0.92085	-0.35463	0.33622
-0.74964	-0.42326	0.7691	-0.39666	0.4823	-0.5147	-0.35418	0.36388	-0.69767	-0.20752	0.28253	0.80637	-0.61527	0.66588	0.0033259	-0.3493	0.066303
-0.76104	0.057321	-0.0086552	0.14977	0.59041	-0.9414	-0.63409	0.86039	0.51802	-0.5107	0.40299	-0.32978	-0.21116	0.10326	-0.15544	0.31986	0.026039
0.55683	0.14871	0.72062	-0.95196	0.67823	0.0036807	-0.88929	0.1697	-0.51587	-0.85974	0.5658	0.38907	0.15577	0.71385	-0.57554	0.57633	0.025816
0.46268	-0.015691	0.62465	-0.44549	0.91795	-0.57049	-0.68952	0.26214	0.57317	-0.63717	0.29654	-0.84156	0.2603	0.68349	-0.15148	0.79822	0.1772
-0.68079	-0.079004	0.13165	0.33715	0.73137	0.034429	0.36818	-0.022609	-0.47815	-0.68171	-0.57761	0.17353	-0.21164	0.53051	-0.061075	0.033216	0.21056
-0.74853	0.17855	0.18271	-0.79232	-0.17824	-0.46949	0.30027	0.39874	-0.35823	-0.27059	-0.88958	0.77266	-0.043727	0.011645	-0.33651	0.040119	-0.013501
0.16216	0.014631	0.7116	0.032217	0.43205	-0.41355	0.46573	0.773	0.064774	0.74999	0.48098	0.94624	0.37389	0.1689	-0.78655	0.43829	0.259
-0.83804	-0.077334	-0.021501	-0.41307	0.3902	0.35933	-0.23512	0.23719	-0.42579	-0.13905	0.4253	0.65336	0.13331	0.23729	-0.99231	-0.5445	-0.080119
-0.49316	0.011211	0.64326	0.53101	0.51296	-0.84878	-0.19801	-0.4414	0.76947	-0.58078	-0.10122	0.56282	0.02244	0.95551	-0.91157	0.57211	0.89852
-0.32571	-0.249	0.69899	0.23218	0.63327	0.15906	-0.23913	0.50188	-0.21289	-0.33458	0.39655	0.10289	0.21727	0.2859	-0.61202	0.6854	0.4965
-0.82999	0.07384	0.00035254	-0.075527	0.6784	0.0052069	-0.20658	0.16801	-0.62556	-0.9983	-0.81327	-0.83115	0.7786	0.50766	-0.44168	0.69245	-0.28172
-0.43526	0.20877	0.59438	0.92389	-0.10998	-0.17422	0.39344	0.31077	0.92835	-0.33647	0.63995	-0.44552	0.017823	-0.36959	-0.92516	0.36514	0.64759
-0.37681	0.3868	0.50267	-0.10204	-0.25444	0.50194	-0.14757	0.036666	-0.29288	-0.17544	0.67686	0.68689	0.32918	0.63533	-0.63665	0.51861	0.36198
-0.62839	-0.013131	0.068991	-0.028283	0.77727	0.30545	0.026397	-0.23765	-0.82458	-0.29671	-0.5561	-0.16566	0.14356	0.39497	-0.69465	-0.16229	0.31934
-0.48474	0.22101	0.52386	0.28298	0.12311	0.18326	0.063956	0.49347	-0.21945	-0.074856	-0.45464	-0.29943	0.47943	0.32954	-0.52087	0.82579	0.1528
-0.2345	-0.10395	0.49532	0.1909	0.26988	0.14419	0.00037168	0.80776	0.87807	-0.30331	0.024838	0.20357	0.46525	0.94347	-0.28373	0.37688	-0.22527
-0.79163	0.17564	-0.038501	0.79734	0.34068	-0.29096	-0.43505	0.4441	0.55421	0.21471	-0.64591	-0.091304	0.24145	0.039934	-0.54744	0.49189	0.27941
-0.57264	0.084848	0.25594	-0.58762	0.60017	-0.043595	0.12652	0.068336	-0.75393	-0.86879	-0.954	0.89773	-0.18733	0.010333	-0.59367	-0.35129	0.30946
-0.1267	0.23145	0.9686	0.3557	-0.35441	0.97369	-0.58445	0.54945	-0.65905	0.39225	-0.19403	-0.60605	0.31133	-0.030016	-0.65527	0.40621	0.32829
-0.027152	0.012916	0.76561	-0.47528	-0.076802	0.24961	-0.42353	0.41801	0.049711	-0.10369	-0.20619	0.17849	0.14195	0.95008	-0.12845	0.32307	-0.095159
0.3224	-0.12429	0.99185	0.42621	0.53081	-0.68095	-0.79249	0.35318	0.92631	-0.12612	0.59469	0.35297	-0.073461	0.61224	0.097422	0.4039	-0.10685
-0.49241	-0.097748	0.7491	0.53489	0.21365	-0.33802	0.011589	0.45691	0.69735	-0.93125	-0.048994	0.15356	-0.39086	-0.45543	-0.69921	-0.030573	0.89618
0.22244	0.10651	0.69843	0.32612	0.31036	0.049936	0.44794	0.71221	0.85815	-0.27684	-0.44978	0.25967	0.46269	0.48259	-0.20833	0.47696	-0.2121
0.48694	0.28394	0.50661	-0.1033	0.53026	0.3155	-0.015304	-0.066521	-0.07394	-0.5883	-0.034667	0.12672	0.14611	0.35609	-0.91959	0.25269	0.36768
-0.57225	0.067376	-0.41284	-0.57968	0.81739	-0.49087	-0.40856	0.12482	0.10772	-0.4122	0.66241	0.87378	0.1589	0.12307	-0.68481	0.82947	0.816
-0.2905	-0.1877	0.85067	0.35794	-0.048114	0.89578	-0.050009	0.48895	-0.2029	0.24997	-0.60869	0.44944	-0.10718	0.34434	-0.30685	0.080299	0.39601
-0.79479	0.21386	-0.43088	-0.88168	0.37337	-0.36713	-0.99759	0.33003	-0.40189	-0.88617	0.99182	-0.57892	-0.28218	0.54153	0.15426	0.059051	-0.19484
-0.75218	0.18609	0.36782	0.63645	-0.27534	0.8143	0.64552	0.57683	-0.25995	-0.65294	-0.40851	-0.62686	-0.12176	-0.14643	-0.5859	-0.18908	-0.22918
-0.094937	0.039937	0.39818	-0.20832	0.25719	0.75101	0.96112	0.40804	-0.54951	0.16092	-0.81845	0.37543	-0.27739	0.62546	0.21111	-0.38663	-0.30031
0.27504	0.041885	0.41717	0.52874	0.91578	-0.16582	-0.35727	0.28122	0.85265	-0.76912	0.08411	-0.34936	-0.40689	-0.13761	-0.16949	-0.5403	-0.033386
-0.98221	-0.044945	0.76057	0.0034639	0.42286	-0.92705	0.01467	0.23931	-0.57508	-0.60719	-0.16064	0.23415	0.23727	-0.13728	-0.99553	0.29087	0.60604
-0.41179	0.051863	0.34649	0.96569	0.92111	-0.31823	0.062927	0.3577	0.14676	0.2628	-0.10375	0.66687	0.1951	0.92206	-0.88247	-0.32897	-0.44654
-0.090853	0.1966	0.95052	-0.59223	-0.19795	-0.62023	0.13297	-0.066858	0.16591	-0.34392	0.54045	0.70537	0.59845	0.30314	-0.74048	0.5046	-0.061389
-0.81573	-0.036178	0.23722	0.34007	0.49218	-0.44178	0.00022488	0.31365	0.11849	0.18683	-0.082037	-0.2394	0.055063	0.51932	-0.83402	-0.067268	0.0045803
-0.70561	0.10544	0.047267	0.71539	0.60875	-0.6921	0.1199	0.80077	0.14119	-0.26074	0.45611	0.46083	-0.22332	0.13287	0.64625	0.76021	0.24678
-0.43525	0.069657	0.47699	0.22244	-0.24479	0.52599	-0.1905	0.1062	0.28553	-0.52765	-0.88061	0.2774	-0.3298	0.87396	-0.19889	0.18439	0.25702
-0.86148	-0.2784	0.6754	0.9834	0.6088	-0.15517	-0.71381	0.47652	-0.55537	0.019285	-0.5024	0.17131	-0.61486	0.59073	0.79297	-0.29939	-0.2579
-0.76845	-0.13762	0.75008	0.084228	0.18073	-0.69012	-0.24318	0.92942	-0.39201	-0.73344	-0.18748	0.097844	-0.42981	-0.29633	0.43875	-0.33275	-0.21803
0.58362	0.0539	0.58278	-0.31183	0.96723	-0.35301	-0.63306	0.6303	0.44409	-0.084605	0.9881	0.93029	0.57731	0.68584	-0.31472	0.95471	-0.1972
-0.81789	0.047743	0.22996	-0.12853	0.10415	0.0074384	-0.37087	0.45197	-0.42746	-0.85696	-0.50358	0.50977	-0.020441	-0.091607	-0.11355	0.80605	0.57762
0.098315	0.15906	0.33701	0.10124	0.23916	0.058657	-0.75237	0.86295	0.77914	-0.39197	0.35546	-0.079138	0.23308	0.20979	-0.74895	0.27652	0.048117
-0.70264	0.14182	0.46965	0.59688	-0.028722	0.93234	0.078524	0.26734	-0.42202	-0.92549	0.098021	0.47869	0.012912	0.44675	-0.44642	-0.67296	-0.50501
-0.42934	-0.05154	0.6298	0.28134	0.89131	-0.78193	-0.57419	0.65658	-0.15359	-0.25546	-0.41502	0.33364	-0.087347	0.52555	0.12878	0.11765	-0.0395
-0.81126	-0.24089	0.13726	0.89228	0.52717	0.33667	0.12393	0.51619	0.8636	-0.024342	-0.13413	0.11583	0.28416	0.99513	-0.83237	-0.35827	-0.43459
-0.46597	0.026829	0.28232	0.4713	0.84929	-0.31413	-0.40322	0.041592	-0.18695	0.090481	-0.0202	-0.17691	-0.14202	0.74384	-0.46788	0.43096	0.36517
0.075267	-0.18132	0.76265	0.57374	0.57552	-0.072776	-0.082322	0.57146	0.57099	-0.86791	-0.052538	-0.6951	-0.1766	0.0071586	-0.35886	-0.52385	-0.22952
-0.23595	-0.0042248	0.89229	0.59569	0.48018	-0.29404	0.37582	0.44104	-0.35144	-0.4825	0.51724	0.57138	-0.26727	-0.17633	-0.29647	-0.80759	-0.46758
-0.78099	0.0070973	0.57766	-0.98071	-0.031003	-0.52767	0.84115	-0.35713	-0.95514	-0.11777	-0.46577	0.37973	-0.7028	0.51587	0.092124	-0.52948	0.34309
-0.37558	0.16127	0.89304	0.8583	-0.0618	0.26404	0.84565	0.76305	0.1059	-0.65876	-0.49289	0.93889	-0.24008	0.39419	0.016282	-0.93932	-0.61215
-0.40473	0.19187	0.69495	0.92487	0.26343	0.12526	0.2235	0.20072	-0.42831	-0.28862	0.12498	-0.1508	0.30104	0.25577	-0.69793	0.78269	0.017779
-0.13727	0.14778	0.22188	0.42045	0.44721	0.15525	0.33926	0.70279	-0.2458	-0.077905	0.14908	-0.11626	-0.35484	-0.84099	-0.26843	0.20159	0.77131
-0.58843	0.065684	0.48519	0.46309	0.40348	-0.49354	-0.02905	0.46324	0.12339	-0.80357	0.082387	-0.73489	0.16137	-0.38434	-0.42743	0.28185	0.29024
0.6464	0.12	0.41101	-0.20298	0.84477	-0.10671	-0.73641	0.26059	0.61255	0.34273	-0.86259	0.92754	0.1674	0.33628	-0.77667	-0.26228	0.23862
0.35198	0.26496	0.69855	-0.10051	0.48515	0.31061	-0.35978	-0.33818	-0.4181	-0.68633	-0.47094	0.87286	-0.34998	-0.11516	-0.7135	-0.28671	0.82128
-0.86483	0.04221	0.04915	0.73765	0.096506	-0.010265	-0.2646	0.55616	0.93406	0.2749	0.60736	0.96531	-0.28972	0.84614	-0.40977	-0.68069	-0.44321
0.19278	0.10112	0.85079	0.37396	0.22498	0.80212	-0.87936	0.60853	0.11428	-0.83051	-0.58553	0.36896	0.40124	0.019627	-0.90699	0.76245	0.39434
-0.1886	-0.0083851	0.012372	-0.39072	0.87964	0.36263	0.07884	0.29348	-0.1497	-0.77691	0.44131	0.41815	-0.36567	0.084788	-0.47957	-0.63572	0.19227
-0.60097	0.14362	0.26819	0.08011	0.39656	-0.055689	0.76748	-0.38892	-0.45875	-0.10423	-0.28659	-0.096145	0.16328	0.96827	-0.54691	0.31709	0.0074451
