# Supplementary material for: Distinct cellular states determine calcium signaling response
Source: Mol Syst Biol. 2016 Dec 15;12(12):894. doi: 10.15252/msb.20167137 (PMC5199124; doi:10.15252/msb.20167137)
Supplement: Supplementary file 6 — Source Data for Figure 3 [file MSB-12-894-s005.zip › parameterDistributionGroup/parameterDistribution236.csv]

-0.17545	-0.32796	0.35268	-0.80201	-0.50046	-0.051139	0.21008	-0.85312	-0.32273	0.88898	0.11875	0.1283	0.13701	-0.41102	-0.79559	0.46479	0.1202
-0.7443	-0.40719	0.097221	-0.3757	0.43074	0.99541	0.39423	-0.29066	0.33199	0.36693	0.19289	0.47772	-0.43234	-0.73565	0.13752	0.2513	0.090255
0.72783	-0.23558	-0.12972	-0.69584	0.89389	0.15594	-0.54042	-0.12752	-0.36862	0.80835	0.75347	0.75307	0.41935	0.76647	-0.13052	0.75918	-0.77835
-0.35091	-0.3437	-0.5771	-0.88638	-0.037901	0.29255	0.85261	-0.92055	0.91846	0.81524	-0.68832	-0.80607	-0.44914	0.29352	0.24707	0.25321	0.016066
-0.68246	0.22909	0.95085	0.25824	-0.041845	-0.32224	-0.37627	0.92144	-0.23977	0.48864	-0.85997	0.43748	0.17765	-0.27962	0.022754	0.4172	-0.78939
-0.35807	-0.53156	-0.50664	0.20986	0.93664	0.90387	-0.27864	0.45032	0.65697	-0.22786	-0.33735	0.47182	-0.47756	-0.88794	0.14603	0.55151	0.46167
0.63138	0.072831	0.44684	-0.60869	-0.23304	0.16615	0.71455	-0.40653	-0.32051	0.95289	-0.68952	-0.93429	-0.03189	-0.4282	-0.20664	0.18417	-0.40625
0.47575	-0.79179	0.57904	-0.48121	-0.30752	0.59013	0.61427	-0.63265	-0.0069377	0.75281	0.23765	0.0079076	0.15117	0.48666	0.027664	0.77371	-0.41096
0.83207	-0.085359	0.046276	-0.73121	-0.44928	-0.24173	0.52282	0.27331	0.45354	0.79613	-0.042334	-0.14399	-0.54472	-0.028167	0.022847	0.12311	0.28778
-0.1986	-0.20247	0.5527	-0.6746	0.82782	0.78122	-0.19028	0.72854	-0.21453	0.39535	-0.20047	0.83866	-0.67376	-0.86951	0.21874	0.34667	0.54873
-0.91192	-0.52775	-0.20037	-0.16051	0.6327	-0.12224	0.866	-0.44646	0.55112	0.66021	-0.49654	0.029773	-0.061374	0.86403	-0.37135	0.56047	0.18549
-0.31727	-0.19321	-0.51028	-0.53859	0.3673	-0.23793	0.54253	-0.39369	0.87627	0.82777	-0.80261	-0.3738	-0.074967	0.55753	-0.0067279	0.77162	0.050993
-0.5082	0.1073	0.39243	0.80907	-0.83479	0.59195	0.71889	-0.49486	0.83407	0.097024	0.52924	-0.74052	-0.38289	-0.65154	0.20018	0.079935	-0.23091
-0.059093	-0.75795	0.82153	0.20034	-0.20073	0.16381	0.56371	0.62607	0.11346	0.6092	0.74324	-0.81236	0.20415	-0.25795	-0.20644	0.31629	-0.72284
-0.68531	0.37356	-0.20482	-0.47762	-0.051349	-0.25253	0.66111	-0.16278	0.26614	0.795	-0.074994	0.0023507	0.084587	0.38634	-0.47937	-0.11407	-0.65038
0.3523	-0.25295	0.30198	-0.8665	0.97887	-0.088123	0.53792	0.11856	0.90726	-0.21266	0.52622	0.49695	0.012575	-0.78953	-0.18812	-0.03665	-0.70528
-0.91232	-0.4641	0.87571	0.41548	0.74738	-0.057131	0.020207	0.37881	0.70241	0.4578	-0.15709	-0.56919	-0.014782	-0.63328	-0.62039	-0.41125	-0.60832
0.1266	-0.12307	0.54797	0.75226	-0.42907	-0.28533	-0.77252	0.8452	0.77947	0.993	0.74756	0.95129	0.042176	-0.12824	-0.071772	0.45258	-0.41921
0.0026485	-0.56814	0.98778	-0.6118	-0.61046	0.095764	-0.46004	0.60121	0.5542	0.014867	-0.46376	-0.33094	-0.59439	-0.24864	0.30279	-0.75591	-0.7413
-0.61074	-0.84863	0.34756	-0.6748	0.073425	0.44111	-0.32531	-0.57928	0.31863	0.0065495	-0.19172	0.51301	-0.50343	-0.27161	0.67794	0.86865	0.3063
-0.065327	-0.046988	0.93218	0.60602	0.1094	0.80757	0.75631	-0.44408	-0.071478	0.67197	-0.63133	0.4322	0.21124	-0.01266	0.014294	0.55877	-0.70791
0.082801	-0.15216	0.5554	-0.64501	0.16048	-0.71216	0.29401	-0.22698	0.31266	0.74281	0.31741	-0.051048	-0.53304	-0.40304	0.69474	0.51637	-0.0012971
-0.34654	-0.86461	0.22656	0.081222	-0.37316	0.15486	0.1721	0.77148	-0.042052	0.91641	0.0030211	-0.44726	0.021825	0.099505	-0.013633	0.56032	-0.33404
-0.54675	0.057208	-0.81482	-0.12047	0.91877	0.57519	0.2754	-0.15813	-0.049006	0.82924	-0.3277	0.18989	-0.03273	0.57257	-0.39169	0.10362	-0.30477
-0.03985	-0.85855	-0.39993	-0.29503	-0.43476	0.30091	-0.31313	-0.14249	0.44877	0.43052	-0.24832	0.03408	0.35368	-0.57354	-0.17002	0.75365	-0.62947
-0.95059	-0.88452	-0.73422	0.64777	-0.12605	0.39316	0.39346	0.43342	0.53117	0.59356	-0.0061381	0.10712	0.002251	-0.51674	-0.25639	0.23542	-0.37633
-0.85921	0.0087233	-0.28252	-0.81986	0.17384	0.91712	0.48067	0.31411	0.82971	0.093167	-0.80573	-0.3091	0.2645	0.97049	-0.62515	0.50165	-0.25855
-0.6088	0.073286	0.2339	-0.62258	-0.1159	0.29016	0.06482	-0.53535	0.31137	0.76273	0.83884	-0.33561	-0.6392	0.57765	0.19802	0.28262	0.44532
0.047435	0.15887	0.33393	0.43851	-0.27241	0.48118	-0.01929	-0.12218	-0.34282	0.37495	-0.34444	-0.077775	-0.12527	-0.90954	0.68532	0.8488	-0.44458
-0.29655	-0.18862	0.53639	-0.81045	0.67863	-0.68216	-0.069335	-0.078529	0.1442	0.94385	-0.026104	-0.83108	-0.049106	0.78585	0.15642	0.28475	-0.61897
-0.24521	-0.59997	0.17723	-0.92263	0.77622	-0.070099	0.42788	-0.58016	0.93192	0.99011	-0.59969	-0.078156	-0.14123	0.60351	0.18767	0.62391	-0.14636
0.19176	-0.62077	0.60493	-0.97341	-0.16498	0.30681	-0.53876	0.48396	0.069134	0.46282	-0.62413	-0.55991	0.11177	0.23553	-0.13021	0.037613	-0.86668
-0.85833	-0.063962	0.93413	0.60012	-0.88292	0.15413	-0.78873	0.80128	-0.14064	0.75586	-0.49506	0.36836	-0.4541	-0.72407	-0.21821	-0.19135	0.047242
-0.14698	-0.68796	-0.17115	-0.97759	0.066297	-0.00097418	-0.23582	-0.47534	0.046436	0.32449	-0.37496	-0.22236	-0.32833	-0.16637	0.31924	0.3355	-0.20293
-0.63558	-0.92527	0.70997	-0.6474	-0.11384	0.22494	-0.78222	0.25896	0.7962	0.92179	0.059242	-0.43542	-0.28893	-0.77589	-0.60484	-0.19827	0.10497
-0.20085	0.30254	-0.78244	-0.24201	0.70024	0.44399	-0.68458	0.10232	0.95367	0.19799	0.38203	-0.19362	-0.13719	-0.68678	0.52375	0.90955	-0.20434
-0.10323	-0.41687	0.92707	-0.7341	0.13414	0.47613	-0.52076	0.18834	0.7238	0.24931	-0.9595	-0.21615	0.20666	0.55095	-0.016333	0.57372	-0.65981
0.11749	-0.25825	0.35319	0.056799	0.22596	-0.40323	-0.020882	-0.28141	0.96832	0.34527	0.70997	0.0093171	-0.21515	-0.59128	0.93192	0.52699	-0.8067
-0.4681	0.16045	0.8936	-0.71867	0.75626	0.64916	-0.51391	-0.94044	-0.76706	-0.43207	-0.71966	0.047689	0.20501	-0.47475	-0.23007	0.75038	-0.29538
0.062929	-0.36742	-0.31237	-0.02251	0.61019	-0.24116	0.28812	-0.22786	0.27724	0.4689	0.22067	-0.572	0.093387	-0.51702	0.20174	0.9937	-0.26171
-0.30317	0.088494	0.66344	-0.98857	-0.66933	0.7196	0.77942	0.19528	0.52965	0.4346	-0.2873	0.10042	-0.25002	-0.86569	-0.037783	0.71872	0.37452
0.27329	-0.28266	0.90982	0.046515	0.86892	0.84156	-0.41831	0.75256	0.48827	0.45935	0.77618	0.72416	0.16603	-0.94756	-0.70869	-0.30095	-0.75544
-0.31575	-0.38068	0.46124	0.27587	-0.07766	-0.67387	0.83422	0.5596	0.91687	0.92628	0.91189	0.35924	-0.45612	-0.92427	-0.099355	-0.37539	-0.23879
-0.97519	-0.13083	0.22786	-0.01137	0.77876	-0.27002	0.26744	-0.70994	0.35828	0.51044	0.18681	0.2038	-0.4746	-0.5349	-0.91989	-0.74678	0.23131
0.9974	-0.1409	0.66103	-0.66279	-0.54376	0.60776	0.71074	-0.29167	0.19798	0.69919	-0.60895	-0.71419	-0.023112	-0.39521	-0.069263	0.32041	-0.42063
-0.57037	-0.014137	0.61183	0.62189	0.19554	0.38673	-0.15053	-0.091417	0.88759	-0.25123	-0.99592	0.68194	-0.19445	0.10624	0.20508	0.77677	0.090311
-0.75594	-0.35018	0.72425	0.54376	0.30121	0.83371	0.95873	0.20998	-0.4984	0.40846	-0.23269	0.19885	-0.3433	-0.97102	-0.12744	0.42706	0.35243
-0.023549	-0.89133	-0.64763	-0.82192	-0.25083	0.37675	0.71944	0.3776	0.51492	0.81994	0.33507	-0.52548	-0.57052	-0.15019	0.25624	0.43975	0.42375
0.0035738	-0.57989	-0.21654	-0.21445	-0.89432	-0.23985	0.42356	-0.49805	0.15203	0.75662	-0.29923	-0.035135	-0.2206	-0.17463	-0.032346	0.75787	0.35232
0.15226	-0.16335	-0.055936	-0.75781	0.45952	0.9459	0.96425	-0.033668	0.40139	0.27385	-0.52398	-0.97656	0.105	-0.66521	0.0010162	0.28949	-0.75448
-0.16253	-0.78687	0.084485	-0.29432	-0.0876	-0.41798	0.99076	-0.08481	-0.17995	0.822	0.033912	-0.36734	0.044516	-0.16264	0.46938	0.60753	-0.78239
-0.73034	-0.059071	0.80364	0.21473	0.63997	0.33548	0.18249	0.28192	0.84596	-0.025888	-0.82545	-0.14522	-0.28012	0.3202	0.3226	0.12521	-0.49917
0.77238	-0.60727	-0.26475	0.60329	0.66116	0.76051	-0.083062	0.25297	-0.11381	0.14696	-0.047118	-0.16739	-0.34023	-0.80516	0.83599	0.59354	-0.42839
-0.69103	-0.57043	-0.10071	0.059729	-0.65031	-0.034885	-0.2622	-0.32389	0.54648	0.91571	0.23086	-0.78025	-0.39025	0.58049	0.24108	0.18635	-0.15038
0.2538	-0.67361	0.21282	-0.4274	0.11314	0.31418	-0.26746	-0.30346	-0.10943	0.87249	-0.41979	-0.3252	-0.14185	0.35875	-0.028166	0.19473	-0.35477
0.91788	-0.17069	0.75681	-0.38221	0.32527	0.28261	-0.46152	0.67544	0.76647	0.40255	-0.38054	0.023725	0.14922	0.014099	-0.80207	0.21905	-0.1385
0.33359	-0.63611	0.71286	-0.5463	0.40433	0.5914	0.19089	0.047908	0.87847	0.64008	-0.14975	-0.62234	-0.16925	0.45255	-0.14871	0.61481	0.22889
-0.37274	-0.79918	-0.14062	-0.39578	-0.18174	0.61521	0.4406	-0.82017	0.55817	0.5256	-0.23832	0.41687	-0.12911	0.087835	-0.88785	-0.22021	0.057878
0.0237	-0.14686	-0.19111	-0.88926	0.78456	0.79617	0.49379	-0.6352	0.27604	0.53973	-0.79135	-0.98713	0.44707	0.99556	-0.10996	0.85743	-0.75473
-0.040967	-0.35187	0.56483	0.54142	0.090025	0.80379	-0.22353	-0.34461	0.46524	0.88282	0.17997	0.46218	-0.42008	0.37181	0.62375	0.48817	-0.17268
0.62582	0.10782	0.86834	0.21601	0.31343	0.6602	0.65915	0.5419	0.25907	0.9439	-0.074803	0.14247	-0.052955	-0.83677	-0.50553	0.13519	-0.1259
-0.15067	-0.44992	0.83369	-0.70856	-0.12411	0.78133	0.5898	0.85494	-0.059101	0.14223	0.5755	0.51421	0.10493	-0.35231	-0.33506	0.2139	-0.51068
0.39965	-0.81947	-0.046184	0.24724	0.47757	-0.12118	-0.89027	0.079124	0.49676	0.93153	-0.79344	-0.52906	0.38207	0.30473	-0.29015	0.48699	-0.80836
-0.22611	-0.57369	-0.44893	-0.3226	-0.59723	0.72442	-0.94886	-0.2645	-0.07697	-0.14791	-0.64089	-0.23765	-0.52451	-0.89995	0.52223	-0.11225	-0.46648
-0.055738	-0.99572	0.75478	-0.19488	-0.95172	0.14594	-0.20238	-0.45107	0.57657	0.7518	0.77467	0.26683	-0.15477	-0.41306	0.38685	0.71325	-0.2279
-0.93987	0.088895	0.2672	0.22426	-0.77861	0.50985	0.42225	-0.011434	0.14626	0.65921	0.61007	0.28259	-0.36977	-0.71786	-0.076961	0.27218	0.20393
-0.75332	-0.28302	0.31604	0.0079781	0.28748	-0.033765	-0.026358	-0.41506	0.52438	0.22109	0.54317	-0.17398	-0.35678	-0.12518	0.41968	0.30509	-0.26809
0.33954	-0.75857	0.56974	-0.76792	0.17872	0.53964	-0.5891	0.19744	0.22919	0.068028	-0.97811	-0.97954	-0.29406	0.0089899	0.57086	0.31617	-0.52436
-0.090368	-0.12058	-0.40417	0.25184	-0.24377	0.75764	0.42941	0.10146	0.95982	0.80303	0.59751	-0.76849	-0.44542	-0.95836	0.08723	0.10297	0.016583
-0.095545	-0.011957	0.41024	0.0377	-0.55488	0.70686	-0.81758	0.20708	0.95852	0.56473	0.52103	0.24328	-0.21247	-0.78918	0.33826	0.70409	-0.085711
-0.37309	-0.40607	0.7992	-0.57116	0.72289	0.93171	-0.92323	-0.8234	-0.27546	-0.11813	-0.44397	-0.96186	-0.51685	-0.50147	-0.10654	-0.83683	-0.5696
0.94216	-0.57153	-0.027095	-0.095828	0.62372	0.49844	0.43364	-0.072564	-0.46077	0.74368	0.60798	0.093213	0.20423	-0.5422	-0.57056	-0.21723	-0.87415
-0.5822	-0.5111	0.70558	-0.22519	-0.12284	0.18798	0.67957	-0.41046	0.28892	0.5292	-0.048237	-0.00068616	-0.47888	-0.49052	0.61335	0.34102	-0.19374
0.53411	-0.82684	-0.3028	-0.16954	-0.6896	-0.2049	0.25378	0.15735	0.55608	0.73646	-0.45279	0.48422	-0.037842	-0.33516	0.25138	0.41855	-0.60738
-0.30731	-0.44933	-0.7925	0.42098	0.41004	-0.24605	-0.44261	0.38861	0.68604	0.84238	-0.52583	-0.067909	-0.17616	-0.82404	-0.049314	-0.3774	-0.80033
-0.82079	-0.014073	-0.60957	-0.25107	0.84553	0.63215	-0.019229	-0.67372	-0.22273	0.62599	0.1346	-0.047278	0.20513	0.24816	-0.13364	0.27053	-0.829
-0.2543	-0.74149	0.37911	-0.11301	0.035492	-0.30555	-0.69773	-0.068666	0.20031	0.82831	-0.14863	0.64213	-0.25234	-0.86611	-0.29762	0.51076	0.43776
-0.76625	-0.14111	-0.27877	0.29669	-0.64442	0.57472	0.23301	-0.5475	-0.59657	0.87716	0.19509	-0.22014	-0.40381	0.80531	0.66729	0.3692	-0.36408
0.76383	-0.23188	0.37545	-0.0025461	-0.73856	0.39054	0.26772	-0.47191	0.33978	0.96486	0.48479	-0.75149	0.19706	0.097057	-0.7913	-0.23621	-0.67636
0.72589	-0.26909	0.8819	0.22131	-0.74796	0.39328	0.49343	0.30364	-0.2356	0.73386	-0.39258	-0.98973	-0.26625	0.65019	0.76951	0.85107	-0.26011
-0.92484	-0.5341	-0.52553	-0.034615	0.0030299	0.9416	-0.17399	-0.97271	0.39842	0.74047	-0.0026536	-0.53368	-0.46503	-0.90473	-0.7391	-0.15795	0.62166
-0.53252	0.16575	-0.18316	-0.49779	0.63839	0.84136	0.65126	-0.64645	0.58412	-0.71213	0.33212	-0.22211	-0.29962	0.043868	0.2716	0.034514	-0.49223
0.061038	-0.89585	-0.61656	0.44676	0.1068	0.15898	0.016308	-0.96888	-0.080186	0.68311	-0.22056	0.50842	0.19919	-0.013626	0.45671	0.9347	-0.75478
-0.81532	-0.031595	-0.88467	-0.90722	0.26575	0.87959	-0.18077	0.023786	0.52077	0.53147	0.6763	-0.58778	0.45655	0.56697	-0.44814	0.42021	-0.85607
0.39566	0.074486	0.81308	-0.58763	0.65393	0.44096	0.42265	-0.55302	-0.22414	0.59017	-0.42249	-0.94387	-0.10943	-0.68292	-0.85044	0.19001	0.37883
-0.59031	0.05871	0.29269	0.82067	0.74183	0.81971	-0.90203	0.16449	0.14349	0.51774	0.73464	0.21369	-0.094816	-0.23308	0.8796	0.75641	-0.7653
-0.8142	-0.51483	-0.39305	0.42366	0.71703	0.84735	-0.33289	0.55822	-0.38238	0.98721	0.17903	0.24907	-0.3499	0.36058	-0.13084	-0.1026	-0.14909
-0.31764	-0.48923	-0.27543	-0.57856	0.55149	0.91994	-0.50687	-0.20556	-0.55871	0.53618	0.60685	0.48287	-0.33272	0.53273	-0.31862	0.51254	0.61059
-0.33755	0.023199	-0.84114	-0.47635	-0.007859	0.69447	-0.4712	-0.89948	0.39432	0.39863	0.39843	0.56886	-0.025792	0.1543	0.10635	0.45993	-0.44861
-0.55894	-0.51999	-0.13376	-0.2092	0.84727	0.29082	0.73279	-0.68148	-0.71015	0.80708	0.66285	0.60578	-0.32296	-0.31547	-0.010491	0.26319	0.042324
0.96533	-0.069588	0.03537	-0.86232	0.79224	-0.20351	-0.49763	-0.27944	-0.267	0.79567	0.62485	-0.28636	-0.32263	-0.35197	0.081361	0.7397	0.42616
-0.59238	-0.90734	0.54238	-0.23551	0.29222	0.25179	0.10705	-0.3255	-0.1246	-0.083054	0.56795	0.91989	-0.46865	-0.61804	0.31387	-0.66941	-0.87847
0.42022	-0.18178	-0.36266	0.68959	0.56628	0.065121	0.25145	-0.91336	0.66477	0.42788	0.47798	-0.40626	-0.61257	-0.57574	0.21461	0.018002	0.12407
-0.94363	-0.068096	0.56862	-0.70047	0.81897	0.13046	0.11788	-0.7411	-0.4786	0.1428	-0.0011016	0.93611	0.13969	0.79876	-0.79205	-0.0069207	-0.35281
0.58421	-0.29757	-0.49398	-0.84239	0.56527	0.37314	-0.35241	-0.51996	0.43365	-0.17519	-0.65471	0.29846	0.080892	-0.3562	-0.0025282	0.90752	-0.1156
-0.95886	-0.5988	-0.15339	-0.40028	-0.32591	0.62004	0.8424	0.37367	0.79063	0.89849	0.014428	-0.78049	0.051011	-0.13879	-0.17452	0.13353	-0.63068
0.034515	-0.40039	0.3483	-0.23089	0.39147	0.93099	0.0061248	-0.2684	-0.11237	0.8128	-0.39868	0.32745	-0.10798	-0.83906	-0.69521	-0.23873	-0.19673
-0.44953	-0.31505	0.25414	-0.20367	-0.24403	0.98396	0.15134	-0.34706	-0.55058	0.47957	-0.091585	-0.072048	0.20674	-0.30867	-0.19321	0.5609	-0.50957
-0.88542	-0.27657	0.53567	-0.15394	-0.080126	0.72484	-0.88489	-0.93811	0.83598	0.43435	0.010577	0.42407	0.042244	-0.22814	-0.87984	-0.067217	-0.13211
0.18578	-0.27478	0.88648	0.34502	-0.36629	0.22791	0.38765	-0.32756	-0.14838	0.95383	-0.65625	0.37525	-0.24177	0.41588	0.58533	0.47309	-0.48408
0.41219	-0.046917	0.93494	-0.45562	-0.97351	-0.51193	0.10568	0.51611	0.5527	0.21077	-0.35031	0.55874	0.16037	-0.99623	-0.08182	0.45318	-0.63175
-0.05394	-0.66445	-0.21271	-0.64737	-0.65306	0.44042	0.88173	-0.51179	0.1915	0.80669	-0.3025	-0.045607	-0.18804	0.38962	0.62262	0.78012	-0.32669
0.2095	-0.27359	-0.086363	-0.076032	0.96215	0.17248	0.43101	-0.073048	0.0095102	0.46199	-0.40412	0.18249	-0.38246	-0.51965	0.03744	0.43379	0.27533
-0.12292	-0.73856	-0.68569	-0.87008	0.37192	-0.35202	-0.56645	-0.19571	0.8084	-0.025295	0.23395	0.01772	-0.20295	-0.78882	0.86188	0.90124	-0.41413
-0.54335	0.19813	0.25147	-0.22044	-0.39188	0.83191	-0.76066	-0.9972	0.13459	0.39303	-0.41372	0.27993	0.1238	0.86995	-0.99722	0.84173	0.71152
-0.2455	0.50449	0.654	-0.78755	0.80165	0.56037	0.76909	0.12489	-0.16815	-0.49644	0.58482	-0.10313	-0.44673	-0.23998	0.19738	0.66969	0.47221
0.61813	0.21528	-0.38167	-0.57504	-0.72461	0.42173	-0.56899	-0.74427	0.56695	0.48667	0.90709	0.20342	-0.2024	-0.62898	0.75006	0.60456	-0.587
0.80011	0.17491	0.19434	-0.59699	-0.31443	0.79958	-0.68364	0.87998	0.4785	0.47671	0.004694	0.52542	0.18709	-0.3698	-0.67799	0.92749	0.35707
0.67072	-0.3866	0.2774	0.73507	-0.0042915	0.86944	-0.13506	-0.61883	0.3688	0.4974	0.037228	-0.2226	-0.25223	-0.29378	0.24653	0.040314	-0.55904
0.3202	-0.25441	-0.0035049	0.30584	-0.28109	0.56851	0.48345	-0.16283	0.99212	0.82063	0.91854	0.078322	0.013454	0.11362	0.30224	0.99819	-0.19318
0.12886	-0.77602	-0.33222	-0.27708	-0.73429	-0.2718	0.05708	0.022187	-0.42073	0.99377	0.085155	0.23192	-0.21228	-0.60227	0.25726	0.29707	-0.39861
0.12881	-0.022871	-0.45822	0.1043	0.18758	0.68253	-0.71819	-0.79913	0.30924	0.4061	-0.71369	0.5757	-0.17163	-0.13084	0.38407	0.67769	-0.22598
-0.1542	-0.10784	-0.59831	-0.31723	0.36364	0.44555	0.99448	-0.68031	-0.41008	0.71259	0.34875	0.4411	-0.27466	0.011313	-0.045112	0.4399	0.15412
-0.73271	-0.37731	0.097369	-0.64874	-0.48018	0.82214	-0.76048	0.24035	0.97712	0.4521	-0.86543	-0.425	-0.061007	-0.32381	-0.47855	0.17944	-0.082532
0.2536	-0.16449	0.96089	-0.09436	-0.040585	0.38257	-0.21032	0.152	0.43576	0.30432	0.73987	-0.46312	-0.093914	-0.75503	-0.89492	-0.30513	-0.090965
-0.11524	0.096236	0.2988	-0.11219	0.60336	0.85482	0.18445	-0.38342	-0.86782	0.73997	0.20066	0.45623	-0.34218	-0.47072	-0.32045	0.034319	0.15379
-0.24801	-0.01584	-0.33687	-0.10844	-0.62983	0.74598	0.71126	-0.5286	0.0055695	0.67816	0.063455	0.077106	-0.10067	-0.78329	-0.15019	-0.21431	-0.69701
-0.32096	-0.30468	0.74535	0.60533	-0.97845	-0.22293	0.7748	0.070093	-0.80295	0.64713	-0.37653	0.33767	-0.079168	-0.89244	-0.02281	0.76425	0.068883
0.28847	-0.55041	0.79402	-0.13041	0.57622	0.74428	-0.31581	-0.23221	0.37478	0.28616	0.17284	0.73701	-0.098869	-0.60982	-0.14265	-0.066718	-0.57522
0.58006	-0.63226	-0.31388	-0.57626	-0.80909	0.16367	-0.35248	-0.6449	-0.91149	0.65007	-0.4171	0.17871	-0.4142	-0.05877	0.55609	0.44595	-0.16334
0.21671	-0.52	0.5807	0.65074	-0.51007	0.31051	0.76375	0.52265	0.91298	0.92588	0.28746	-0.19739	-0.044546	-0.17704	-0.70786	0.82856	0.75102
-0.95815	0.15832	0.75482	-0.76882	-0.052005	-0.46622	-0.34706	-0.92659	-0.50287	0.50667	-0.9367	0.018377	0.041988	0.16157	-0.13554	0.15969	-0.62592
0.48328	-0.22463	0.54561	0.18683	-0.16669	0.91599	-0.83846	0.46313	0.73774	0.67753	-0.21181	-0.92361	-0.22841	-0.18115	-0.38629	0.50355	0.46633
-0.031542	-0.013596	0.6795	-0.44083	0.91071	-0.53982	-0.048331	-0.93918	0.73151	0.78137	0.32968	0.32705	-0.025548	-0.21507	0.38808	0.97673	-0.22331
-0.17055	-0.29303	0.82885	-0.96003	0.20924	0.42443	-0.23057	-0.42255	-0.33559	0.42489	0.14121	-0.3095	-0.103	-0.56421	0.12802	0.60608	-0.18703
-0.27073	0.24755	-0.88846	0.24744	0.56173	0.28438	0.28711	0.60939	0.49472	0.57917	0.9077	0.2967	-0.48923	-0.1138	0.24643	-0.65157	-0.76487
-0.024944	-0.40263	0.55172	-0.62555	0.83768	0.35901	-0.41324	-0.78067	0.78757	0.02838	-0.14925	0.48099	0.24816	0.59409	-0.068252	0.32825	-0.90788
0.042571	-0.83205	0.41064	0.11248	-0.035532	0.60471	-0.59595	-0.65876	0.22217	0.6561	-0.087622	0.39198	-0.17354	-0.36118	0.3186	0.26232	-0.55696
-0.28105	-0.039396	-0.34168	-0.11946	0.3428	0.84726	0.1993	0.0083784	0.098733	0.91381	0.64929	-0.79668	0.14718	0.084851	-0.48942	0.00196	-0.63952
