# Supplementary material for: Distinct cellular states determine calcium signaling response
Source: Mol Syst Biol. 2016 Dec 15;12(12):894. doi: 10.15252/msb.20167137 (PMC5199124; doi:10.15252/msb.20167137)
Supplement: Supplementary file 6 — Source Data for Figure 3 [file MSB-12-894-s005.zip › parameterDistributionGroup/parameterDistribution237.csv]

-0.60414	0.12254	0.12713	-0.84949	0.36124	-0.24216	-0.20737	0.28944	-0.39684	-0.19556	0.2149	0.49311	0.36311	0.98139	-0.26077	0.3877	-0.083528
-0.65935	0.21975	0.073027	0.47734	0.54627	0.60031	0.1382	0.67048	-0.40949	-0.77418	-0.94321	0.57036	0.57224	0.79204	-0.054599	0.61874	-0.33784
-0.32567	0.067131	0.60783	0.6693	0.35782	-0.05429	-0.4629	0.40631	0.60882	0.02968	0.3037	-0.94642	0.044213	0.16524	-0.65707	0.61701	0.9888
0.037145	0.16958	0.78262	0.81208	0.46393	0.52055	-0.31426	0.47851	0.52751	0.26605	-0.73812	0.031482	0.88114	0.60932	-0.60026	0.89378	0.13005
-0.17539	0.12536	0.89802	0.1317	0.29097	-0.65847	0.050401	0.6344	0.39877	0.18371	-0.76519	0.7323	0.14636	0.20179	-0.23642	-0.34654	-0.29511
-0.67886	0.22985	0.79652	0.31937	-0.14779	-0.18293	0.16006	0.92678	0.10442	0.034337	-0.75785	-0.57329	0.54346	0.41118	-0.018765	0.69211	0.012036
-0.94095	-0.1181	0.67856	-0.1358	-0.39726	0.68153	-0.25075	0.34858	-0.12697	-0.0051148	-0.27576	0.24352	0.24855	0.82528	-0.85545	-0.34467	0.13368
-0.68562	-0.17817	0.19357	-0.27984	0.83777	-0.78179	-0.47634	0.19676	0.17466	-0.22654	-0.99039	-0.65223	-0.13479	0.91604	0.083836	0.36287	0.68762
-0.28365	-0.20537	0.37285	0.32593	0.90311	0.063401	-0.22064	0.5833	0.33589	-0.49473	0.37487	0.30579	-0.17846	0.5415	0.06929	0.34072	0.6185
-0.5812	-0.24857	0.86187	0.59264	0.22276	-0.016097	0.44188	0.53239	0.55658	-0.16484	0.28615	0.016827	-0.31252	0.53952	-0.28835	-0.93382	-0.11668
-0.60136	-0.0097853	0.10119	0.20141	0.94413	-0.47444	0.18067	0.33796	0.22831	-0.12325	-0.32652	0.42278	0.2781	-0.11339	-0.67058	-0.023398	0.51202
-0.8146	0.10965	0.15165	-0.32783	0.39942	-0.25899	0.23672	-0.31803	-0.29076	-0.72876	0.94589	0.29878	-0.25894	0.92933	-0.32173	-0.43343	0.18961
0.16111	0.054531	0.76085	-0.21522	0.44642	-0.62258	-0.40085	0.53516	0.86765	0.23258	-0.59277	0.42378	0.11868	0.57147	-0.22034	0.60636	0.63763
-0.84706	-0.031524	0.4777	0.08069	0.10598	0.6834	-0.027744	0.24631	-0.39239	-0.18736	0.45869	-0.61906	0.22351	0.80604	-0.55629	0.0029129	0.24103
-0.38345	0.029979	0.5362	-0.11042	0.4029	-0.94053	-0.27348	0.75755	0.28206	0.30597	-0.69927	0.43824	-0.13415	0.45098	0.53783	0.48896	0.22252
-0.66306	-0.16147	0.5047	-0.23379	0.41399	0.28022	0.43027	0.5212	-0.575	-0.13605	-0.68506	-0.22814	-0.050639	0.12657	-0.31206	-0.47046	0.27986
-0.89819	-0.015382	0.2582	-0.072587	0.23982	-0.20455	0.15267	0.487	0.10793	0.50927	-0.45092	-0.79007	0.52972	0.34673	-0.58131	0.48514	0.39806
-0.95603	0.0146	0.37476	0.039898	0.73269	-0.27707	-0.53796	0.58017	-0.78277	-0.83837	-0.44488	-0.89664	0.46754	0.30133	-0.49969	0.29974	0.20615
-0.55053	0.072183	0.42705	0.40821	0.69918	-0.32814	0.75999	0.089721	-0.25559	0.33637	-0.56335	-0.081477	0.26853	0.13327	-0.67872	0.12843	0.45817
-0.63148	-0.039675	0.87886	0.25348	-0.0062943	-0.45607	0.68939	0.6175	0.30142	-0.39881	-0.66194	0.68209	-0.30327	-0.21712	-0.29231	-0.38219	0.15445
-0.96496	0.1489	0.57301	0.87564	-0.34392	0.7728	0.1593	0.38908	0.086631	-0.11836	-0.83504	-0.70419	0.36916	-0.14396	-0.64715	-0.077258	0.13658
-0.81292	-0.041101	0.32061	0.37849	0.53747	0.20336	-0.48057	0.60731	-0.6034	0.48071	-0.37086	0.27477	-0.06199	0.42051	-0.12423	-0.8787	-0.33486
-0.60846	0.030848	0.75994	0.087329	-0.07248	0.18942	0.023348	0.56243	0.050613	-0.070079	0.50724	-0.12005	0.41919	-0.42692	-0.96881	-0.19125	0.30641
-0.93555	-0.082006	0.62868	0.32989	0.18287	0.9708	-0.34335	0.69588	-0.92984	0.17722	0.7452	-0.45366	0.61298	0.50862	-0.64679	0.59649	0.42959
-0.41392	0.023461	0.46803	0.76678	0.60603	-0.28891	0.35249	0.53504	0.41199	-0.23894	0.14896	0.31131	-0.13183	0.5447	0.44508	0.61628	0.33875
-0.57781	-0.054022	0.70988	0.6313	0.2658	0.36555	-0.39438	0.71134	0.47547	-0.031954	-0.5992	-0.24184	0.62271	0.93119	-0.88666	0.54091	0.28421
-0.79443	-0.14166	0.21193	0.25558	0.22833	0.85979	-0.12709	0.29457	-0.0075201	-0.3728	0.56429	0.01728	-0.097282	0.63481	-0.26005	-0.21744	0.37304
0.088774	0.38362	0.55624	-0.32411	0.68258	-0.28789	-0.12281	0.15429	-0.57426	0.064544	0.20343	0.68314	0.33681	0.064152	-0.55978	0.67517	0.94413
-0.4572	0.083995	0.58873	0.068331	-0.035065	0.40632	-0.96057	0.10729	0.2088	-0.56095	0.41573	0.42732	-0.53042	0.82873	0.88942	0.59405	0.70148
-0.13914	0.1095	0.29242	0.072296	0.80352	0.48726	0.29513	0.25748	-0.13177	-0.7889	0.53458	-0.16936	0.068058	0.54764	-0.13206	-0.026919	0.13895
-0.20835	0.10613	0.85964	0.93243	0.39656	-0.10742	0.94857	0.39903	0.5284	0.28171	0.49197	-0.99635	0.35022	0.54348	-0.5138	0.92616	0.64147
-0.37844	0.17185	0.5056	0.6494	0.37878	0.43324	-0.36321	0.22418	0.45177	-0.5192	-0.36279	0.70313	0.71351	0.50535	-0.95894	0.68684	0.27468
-0.84208	0.015857	0.21844	0.38872	0.53255	-0.59777	0.68412	0.52978	0.31144	-0.13486	-0.084279	0.22247	0.25673	-0.25468	-0.79928	-0.056593	0.27583
-0.17275	0.0011192	0.6075	0.93984	0.89335	0.12083	0.30263	0.81176	0.40283	-0.60054	-0.025629	-0.35904	0.44354	0.5404	-0.29159	0.53893	0.049456
-0.44604	-0.12594	0.81951	0.49377	0.33587	0.33677	0.095953	0.72166	0.028244	-0.12184	-0.28656	-0.22705	0.14654	-0.10099	-0.63559	-0.51657	0.22031
-0.88941	-0.026393	-0.17982	-0.5715	0.57893	0.36958	-0.37644	0.041841	-0.54675	-0.62918	-0.47957	0.51024	0.10042	0.54623	-0.94201	-0.59253	0.22336
-0.50877	0.28634	0.63848	0.79187	-0.1244	0.50356	0.24209	0.77366	0.64791	-0.12669	-0.55629	0.6224	0.47813	0.72352	-0.57826	-0.22471	-0.43481
-0.74942	-0.038919	0.58533	-0.40275	-0.093045	-0.65572	0.45084	0.28317	0.61265	-0.3644	-0.72713	0.41743	0.017772	0.57842	-0.44951	-0.077025	0.40066
-0.7056	-0.25366	0.14092	-0.050287	0.67048	-0.061518	0.25217	0.63595	-0.066431	-0.83808	0.47554	0.14162	-0.22726	-0.34471	-0.44519	-0.032511	0.7758
0.19994	-0.051678	0.52553	-0.94906	0.725	0.17747	0.24751	0.73923	-0.099664	-0.73835	0.6668	-0.33563	0.1598	0.81155	-0.7996	-0.14547	0.29976
-0.25843	0.095002	0.94362	-0.43871	0.27548	0.18194	-0.39869	0.080278	-0.79526	-0.91939	-0.12002	0.49342	-0.1255	0.70407	-0.27145	-0.3073	0.071488
-0.97684	-0.12105	-0.1016	-0.58486	0.25608	-0.11442	0.080185	0.22179	0.24724	-0.58673	-0.40475	0.42371	-0.39816	0.43703	-0.41631	-0.62594	0.34823
-0.93135	0.024755	0.23462	0.74269	0.32426	0.92001	0.46349	0.0049764	-0.68854	-0.0060617	-0.36238	0.71031	-0.28406	0.16146	-0.055688	-0.55512	0.16694
-0.60585	0.046146	0.61465	0.041102	0.65093	-0.2478	-0.60196	0.22607	-0.81719	-0.83395	0.18677	0.86109	-0.11162	0.10748	-0.51675	-0.24158	0.44732
-0.2974	-0.29602	0.49858	0.63367	0.86276	0.048277	0.034891	0.6574	0.64928	-0.58266	-0.14123	0.36906	-0.5302	0.10536	0.093736	-0.31105	0.65472
-0.60295	0.073507	0.28099	-0.32794	0.07408	-0.21109	0.34363	0.067667	0.52542	0.3897	-0.43917	-0.4916	-0.08955	0.84659	-0.2434	-0.29766	0.34718
-0.63554	0.16306	0.61968	-0.045157	-0.31542	0.097994	-0.68446	0.60031	0.38053	-0.031662	-0.15121	0.75578	0.1225	0.3891	-0.21645	0.20808	0.2437
-0.23196	0.055745	0.48196	0.61254	0.6322	0.18364	0.12385	0.7391	0.20874	-0.48598	-0.736	-0.2665	-0.32446	-0.6411	-0.072797	-0.4418	0.26525
-0.82337	0.050904	0.69046	0.26484	0.013882	0.63531	-0.27921	-0.10913	-0.94269	-0.44886	0.28575	0.4155	-0.49562	0.56533	0.35903	-0.49969	0.052696
-0.5399	0.017255	0.0038252	0.37455	0.67178	0.14416	0.36533	0.86405	0.25629	0.19696	-0.63859	-0.69849	0.32863	0.38705	-0.38912	0.64562	0.17293
0.097111	-0.11201	0.73155	-0.22888	0.4071	0.31688	0.10273	0.5295	0.27178	-0.68314	0.87488	-0.76293	-0.15192	0.84058	0.21453	0.30552	0.48228
-0.72116	0.074933	0.96906	0.66923	-0.13529	0.49935	0.95089	0.61467	-0.13129	0.27599	-0.19115	-0.044164	-0.30075	0.60462	0.35051	-0.45371	-0.076488
0.060717	-0.1663	0.96287	-0.87895	0.43454	-0.59978	0.33229	0.29459	0.50963	-0.94127	-0.84053	-0.39929	-0.58836	0.42078	-0.58751	-0.54621	0.90904
-0.87367	0.0099688	0.69275	0.78204	0.11683	0.15511	0.38388	0.48431	0.018811	-0.56398	0.19212	-0.026984	-0.15876	0.42007	0.2973	-0.15763	-0.099696
-0.47021	0.12691	0.40133	0.30127	0.1715	-0.15018	0.57415	0.13261	0.83911	-0.094513	-0.34806	-0.73417	0.27702	0.91057	0.046828	0.81297	0.64433
-0.37885	0.040327	0.80242	-0.039603	0.4073	-0.38895	0.47607	0.23398	-0.21539	0.059274	0.040526	0.1934	-0.21821	-0.47777	-0.6612	-0.64235	0.50271
0.10502	0.15591	0.99798	0.51381	0.53105	-0.026429	0.68756	0.20508	-0.061976	0.55035	0.1583	0.37585	0.19363	0.62669	-0.29992	0.17108	0.21965
-0.57331	0.086622	0.78673	0.66343	0.10662	-0.31193	-0.8347	0.8424	0.85456	0.31503	-0.22494	0.023768	0.48012	0.79793	-0.029876	0.90808	0.19648
-0.57343	-0.075889	0.82279	0.37093	0.4225	-0.4292	-0.09246	0.71146	-0.61611	-0.67576	-0.34136	0.59145	-0.43028	-0.98774	-0.10759	-0.71333	0.14397
-0.80154	-0.2772	0.18673	0.19007	0.77748	0.65936	0.14431	0.9029	-0.98212	-0.11559	-0.2332	0.014177	-0.43738	-0.018174	-0.051631	-0.69421	-0.015849
-0.58444	-0.081068	0.73109	0.011117	0.079646	-0.40094	-0.21664	0.96847	0.54139	0.618	-0.66686	-0.69302	0.53715	0.71196	-0.49948	0.92388	0.47631
-0.88113	-0.034669	0.36075	-0.091301	0.57086	-0.35262	0.17278	0.064933	-0.72504	-0.21287	0.40756	-0.32291	-0.026334	0.51739	0.0008719	0.054167	0.37711
-0.69883	0.078063	0.75756	0.90508	-0.40739	0.65992	-0.78989	0.61653	0.67322	-0.28281	0.26901	-0.65934	0.52955	0.44462	-0.37257	0.31482	-0.16418
-0.11198	-0.24506	0.68039	0.34476	0.98195	-0.63277	0.24897	-0.12513	0.34089	0.55957	0.18849	0.68057	-0.71436	0.68017	0.22755	-0.46311	0.50195
-0.67926	0.056311	0.86131	-0.50104	-0.53262	0.19857	0.44163	0.60326	-0.17928	0.38098	-0.42293	-0.48424	0.055669	0.23857	-0.51609	0.0076639	0.63417
-0.65689	-0.046221	0.58956	-0.38896	0.15613	-0.045644	0.78229	0.27532	-0.29827	-0.013853	0.26934	-0.02043	-0.44821	0.51694	-0.056048	-0.29407	0.37879
-0.84642	-0.020122	0.65932	0.28637	0.058634	0.0054565	-0.23167	0.55917	0.35188	-0.99557	0.089074	0.47833	0.27095	0.62522	-0.98689	-0.060284	0.084716
-0.26985	0.15629	0.23018	0.16903	0.54343	-0.26878	-0.31428	0.66386	0.61608	-0.036761	-0.25631	-0.95797	0.33555	0.65978	0.15152	0.60705	0.047838
-0.6082	-0.17656	0.74877	0.38866	0.089705	0.024739	-0.48324	0.6573	0.41119	0.12937	-0.16429	-0.34478	0.30663	0.80774	-0.049165	0.69058	0.28212
-0.65946	-0.019438	0.23198	-0.20395	0.25806	-0.031721	0.099552	0.71194	0.38895	0.16044	-0.19561	0.35159	0.70747	0.346	-0.84268	0.67422	0.15214
-0.12815	0.036029	0.64529	0.32945	0.53173	-0.22011	-0.021106	0.36474	0.31055	-0.22925	0.70737	0.37082	-0.30768	0.038124	0.029673	-0.015663	0.48133
-0.27768	0.069368	0.46148	-0.31121	0.87599	-0.77801	0.8747	0.90676	-0.34044	-0.49254	-0.44846	0.43411	-0.28022	-0.57984	0.38737	0.090538	0.50379
-0.65385	0.13957	0.37779	0.74235	0.082245	0.80184	0.12135	-0.024763	0.4861	-0.5991	-0.87209	-0.53429	0.42719	0.5727	-0.94691	0.16502	0.43877
-0.71817	0.080529	0.90803	0.84443	-0.24362	0.24161	-0.58105	0.45847	0.53074	-0.83129	-0.81447	-0.57068	-0.035883	-0.24428	-0.79319	-0.74899	-0.0070788
-0.9645	0.089625	0.41948	0.52977	-0.18381	0.64773	0.87093	0.1736	-0.046043	0.26235	-0.52187	-0.039073	0.46426	0.85241	-0.31268	0.31967	-0.040451
-0.24181	-0.12193	0.85249	0.39061	0.72078	0.58781	0.47094	0.36801	-0.67587	0.15185	-0.0014276	0.47203	0.13699	0.66637	-0.4646	0.29356	0.56176
-0.94136	-0.072413	0.57066	-0.011272	0.23175	-0.071807	0.85661	0.54741	-0.36126	-0.7367	-0.35853	0.2764	-0.26341	0.65241	0.32799	-0.1571	0.016557
-0.2161	-0.052576	0.90379	0.097283	0.37644	0.058021	0.64873	0.098098	0.11006	-0.12906	-0.36402	0.16494	0.38921	0.72133	-0.80321	0.82479	0.84139
0.025611	0.034123	0.37017	0.59113	0.71731	0.20981	0.83198	0.12705	0.85632	-0.48614	0.23018	-0.64246	-0.35208	0.00050651	-0.47786	-0.29336	0.80364
-0.88403	0.022852	0.52254	-0.16669	-0.15637	-0.39255	0.30592	0.93953	0.52838	0.22847	0.59513	0.90622	0.40075	0.45475	-0.54568	0.33916	0.16078
-0.38407	-0.11597	0.62588	0.41492	0.058553	0.019204	-0.60018	0.7235	0.7644	0.052969	-0.065975	0.42034	-0.22179	0.13242	0.37532	-0.17416	0.17858
-0.52994	-0.066179	0.21089	0.69184	0.53051	0.81794	0.80482	0.26283	0.45087	-0.62713	0.19644	-0.2429	-0.34126	0.7499	0.14729	-0.33232	0.30495
-0.38318	0.13415	0.42809	-0.052457	0.9157	-0.19152	0.92495	0.089317	-0.78037	0.42249	0.6784	0.40743	0.28813	0.3682	-0.71068	-0.52547	-0.026975
-0.8301	0.07793	0.32926	-0.41511	-0.071225	0.72519	0.86162	0.57994	-0.43255	-0.41328	-0.46539	0.14706	0.43742	0.37685	-0.79108	0.34043	0.34714
-0.23694	0.16145	0.5449	0.10597	0.14484	0.065382	-0.72717	0.53404	0.25847	0.74625	-0.4703	-0.62596	0.6226	0.42614	-0.59138	0.41465	0.051888
-0.67091	0.10403	0.37018	0.14788	0.34954	0.63988	0.65664	0.45374	-0.67738	-0.33081	0.021423	0.69391	0.41958	0.73663	0.071488	0.59141	0.036366
-0.1431	0.12463	0.53883	0.0677	0.14626	0.23244	0.78895	0.64987	0.55211	-0.37318	-0.64087	-0.68695	0.14349	-0.26797	-0.88561	-0.0052102	0.69001
-0.41838	0.29638	0.26693	0.49743	0.3308	0.1809	-0.31171	0.74682	-0.23249	-0.16559	-0.45819	-0.8033	0.01863	-0.7443	-0.64651	-0.42068	0.10657
-0.39323	0.20909	0.64103	-0.053143	0.23064	-0.12015	0.051498	0.87316	0.26507	-0.70697	-0.76035	0.20189	0.19427	-0.34656	-0.98502	-0.51759	0.25177
-0.37642	-0.0041505	0.38608	0.33175	0.37093	-0.043066	-0.53865	0.52545	0.93468	0.24193	-0.59947	0.53204	0.52331	0.5189	-0.92042	0.044025	0.17815
-0.33225	-0.069636	0.45392	0.40197	0.75716	0.27129	0.94202	0.77693	0.23835	-0.00014062	-0.49955	-0.33795	0.71048	0.66551	-0.78382	0.17223	-0.095486
-0.10695	0.033757	0.68321	0.21778	0.14145	0.41993	-0.36616	0.42141	0.71973	-0.09606	-0.14531	0.61185	-0.28658	0.64564	-0.26659	-0.38026	0.5231
-0.36582	-0.20028	0.73812	-0.39236	0.20669	0.31581	0.69911	0.68067	-0.36522	0.27245	-0.97762	0.6888	0.37165	0.52534	-0.43839	0.95565	0.71375
0.27495	-0.11473	0.8866	-0.6366	0.79255	-0.015639	-0.091819	0.45195	-0.11025	-0.89918	0.36972	0.89086	0.163	0.62315	-0.63373	0.38827	0.78683
-0.58937	-0.13511	0.95311	0.016858	-0.00017149	-0.48079	0.42967	0.25312	0.27784	0.18671	0.04544	0.50389	0.21179	0.90752	-0.11029	0.57493	0.43558
0.024541	0.073279	0.88227	0.69651	0.23042	0.25572	0.3511	-0.072073	0.88487	0.24887	0.8383	0.8775	-0.19331	0.26234	-0.86911	-0.91534	0.44254
-0.70777	0.10225	0.78594	0.26215	-0.12606	0.40367	-0.55298	0.12961	-0.41914	-0.36592	-0.34452	-0.1104	0.45022	0.5852	-0.58005	0.00032374	-0.17478
-0.89268	-0.037666	0.789	0.74647	-0.19563	-0.15276	0.1672	0.65015	0.78499	-0.70793	0.23025	-0.42585	-0.3059	0.13984	0.035597	-0.37146	0.16029
-0.593	-0.12477	0.61643	0.71855	0.55574	0.24989	0.16237	0.56737	0.080336	0.1638	0.34293	0.64957	0.21823	0.88604	-0.16745	0.47213	0.50544
-0.53783	0.081425	0.56775	0.14749	-0.087972	-0.030227	-0.016821	0.21689	0.68589	0.7012	-0.62244	0.22663	0.4402	0.85753	-0.67431	0.26779	0.52795
-0.83893	0.26241	0.83791	0.14537	-0.56533	0.24311	0.38013	0.066394	-0.19877	-0.75604	0.071413	0.33641	-0.038374	0.63144	-0.40132	-0.12907	0.00012651
-0.52274	-0.10121	0.48718	0.48704	0.69804	0.33199	0.61326	0.61994	-0.215	-0.7528	-0.20742	0.060966	-0.075845	0.62862	0.26208	-0.030062	0.087364
-0.67375	-0.030558	0.41854	0.13747	0.38906	-0.44805	-0.035195	0.83338	-0.019831	0.13158	-0.21225	0.48309	-0.093291	-0.041023	-0.22087	-0.28723	0.025248
-0.98165	-0.10215	0.16389	-0.045952	0.62753	0.0098151	0.83129	0.46068	-0.74511	0.6183	-0.50152	-0.091088	0.33385	0.63827	-0.62621	-0.12143	0.028842
-0.58301	0.031637	0.92889	0.15763	-0.27845	0.55261	-0.023973	0.78378	-0.21116	-0.53963	-0.7053	-0.66118	0.45303	0.15296	-0.53514	0.221	-0.12259
-0.60659	-0.18326	-0.019109	-0.65638	0.59597	0.62225	-0.81113	0.86792	-0.4372	-0.62156	-0.62179	-0.91347	-0.41247	0.27272	-0.19297	-0.51926	0.40944
-0.28896	-0.020934	0.3575	0.21231	0.75134	-0.051186	0.37249	0.92666	0.51791	-0.48989	-0.53167	0.44385	0.2796	0.26792	-0.73494	-0.4964	-0.12408
-0.30203	0.1978	0.7033	0.73921	0.49926	0.77506	-0.78364	0.080683	-0.91597	-0.038094	-0.82703	0.658	0.52446	0.66044	-0.12597	0.37307	-0.21347
-0.050914	-0.023537	0.88811	0.32151	0.59008	0.45205	-0.060335	0.51629	0.003062	-0.58891	0.53793	-0.088863	0.24973	0.31052	-0.83958	-0.53124	0.097543
-0.7616	0.073567	0.63055	0.072781	-0.038373	0.21206	-0.073478	0.14528	-0.26517	-0.76896	-0.85031	-0.0064958	-0.10122	0.35	-0.30187	-0.86317	-0.29316
-0.88822	0.20155	0.58802	0.17607	-0.38027	-0.32435	0.41977	0.7296	0.22415	0.084992	0.80762	0.65878	0.28863	0.57141	-0.055602	0.91137	0.084576
-0.78789	-0.042227	0.48617	-0.18548	0.26884	-0.20327	0.49942	0.27638	-0.21973	0.11596	0.3682	0.68962	0.11653	0.88288	-0.23187	0.26809	0.39956
-0.84257	0.10358	-0.052607	0.68485	0.55283	-0.38403	0.16256	0.44612	0.50472	0.53911	-0.29166	0.88572	0.77134	-0.25349	-0.89523	0.27027	-0.0085848
-0.31342	0.053827	0.50195	0.94872	0.67216	0.21941	0.14311	0.67779	0.64047	-0.59172	0.37058	-0.35004	0.092697	0.11062	-0.51105	-0.42316	-0.09338
-0.63525	0.21067	0.32878	0.28885	-0.24565	0.33141	-0.045901	0.38114	0.86473	-0.3669	-0.86756	0.2127	0.37785	0.90706	-0.64199	0.45561	0.28993
-0.70922	-0.071642	0.68511	0.013876	0.10695	0.75872	0.82488	-0.029286	-0.60832	-0.047253	0.05531	0.26929	-0.21632	0.86226	-0.66711	-0.44708	0.56209
-0.40748	-0.17771	0.89698	-0.022763	0.15315	-0.36524	0.12797	0.37777	0.39782	0.081138	0.73464	0.98282	-0.23519	0.38678	-0.39508	-0.80283	0.045018
