# Supplementary material for: Distinct cellular states determine calcium signaling response
Source: Mol Syst Biol. 2016 Dec 15;12(12):894. doi: 10.15252/msb.20167137 (PMC5199124; doi:10.15252/msb.20167137)
Supplement: Supplementary file 6 — Source Data for Figure 3 [file MSB-12-894-s005.zip › parameterDistributionGroup/parameterDistribution238.csv]

-0.4146	0.3619	0.091924	0.59131	0.53451	0.92772	-0.56073	0.21916	-0.83839	-0.32207	-0.37122	0.21061	0.51729	0.93097	-0.54297	0.55451	-0.41784
-0.53645	-0.21879	-0.12471	0.61642	0.63401	0.70289	-0.43594	0.57593	0.52535	0.14807	0.63302	0.9375	0.016113	0.99704	-0.32607	0.23202	0.089066
-0.31578	0.099224	0.33758	0.071769	0.29856	0.5366	-0.21083	0.059997	0.05567	-0.87313	0.18861	0.84824	-0.11823	0.68536	-0.8087	0.5693	0.79964
-0.44897	0.08709	-0.22861	0.13742	0.36321	0.53341	-0.57223	0.71036	0.45171	-0.45508	0.293	0.26542	-0.56331	0.82986	0.5151	-0.41102	-0.24249
-0.43578	0.1786	0.79924	-0.46484	-0.1494	-0.35509	0.78308	0.02247	-0.16231	-0.6562	0.18589	-0.82266	-0.21777	0.096486	-0.77339	-0.38054	0.40675
-0.49187	0.15397	-0.35926	0.46107	0.62735	0.42008	-0.89211	0.010479	0.12902	-0.68452	-0.55144	0.82733	-0.71256	0.66752	0.4258	-0.69868	-0.3596
-0.21183	-0.008687	0.073038	0.085332	0.60726	0.059991	-0.53177	0.49357	0.3992	0.074168	0.57726	-0.13773	-0.0016805	0.50244	-0.67864	-0.26817	-0.23464
-0.44532	-0.062508	0.44368	-0.20945	0.24344	0.37902	0.44622	-0.38391	-0.52064	-0.17008	-0.26292	-0.55552	-0.70555	0.62854	-0.27854	-0.14217	0.77313
-0.4636	0.18734	0.864	0.13244	-0.29521	-0.23175	-0.5722	0.10366	-0.18241	-0.7259	0.39455	0.73844	-0.49058	-0.46873	-0.58461	-0.31849	0.49369
-0.70174	0.036314	0.60605	0.72069	-0.32932	0.68537	0.96742	0.040887	0.44703	-0.69743	0.31117	0.079885	-0.41265	0.81182	-0.22436	-0.7922	-0.24105
-0.67923	0.023703	0.16196	0.24607	0.43768	-0.18301	-0.18242	0.081317	-0.13539	-0.43906	-0.35407	-0.011342	-0.42736	0.27772	0.0014422	0.07012	0.3082
-0.81515	-0.057079	0.12372	0.96508	0.20894	0.039523	0.42658	0.77498	0.85052	-0.27693	-0.03591	0.59612	-0.38165	0.17759	0.40028	-0.33487	-0.27098
-0.97203	0.0072967	0.94276	0.31063	-0.70738	-0.047263	0.81827	-0.10732	0.067964	-0.2333	-0.0091235	-0.55271	-0.49771	0.91302	0.53237	0.79085	0.74006
-0.8718	0.14582	0.13989	0.17938	-0.15161	0.52733	-0.96463	0.6515	-0.056905	-0.87996	-0.85977	-0.80215	0.097612	0.37012	-0.65095	0.42785	0.14119
-0.60546	-0.029969	0.74901	0.44733	-0.22359	0.34657	-0.86257	0.8537	0.33935	-0.42156	0.42469	-0.46629	0.15937	-0.043108	-0.80466	-0.2472	-0.12843
-0.27448	0.23204	-0.30033	-0.0031981	0.64462	0.27597	-0.52309	0.40588	0.18576	-0.39792	-0.38584	-0.11752	-0.13495	0.71286	0.17551	0.87242	0.51322
-0.76216	-0.2348	0.31878	-0.19573	0.44969	-0.42392	-0.5074	0.68469	0.0066959	-0.28825	-0.23435	-0.16644	0.11234	0.31866	-0.56482	0.3583	0.1624
-0.82881	0.11265	-0.24427	0.20392	0.78014	0.53982	-0.44414	0.25214	-0.68728	-0.67209	-0.80711	-0.10803	0.11459	0.77891	-0.18526	-0.058495	-0.32181
-0.0054573	0.0035891	0.84527	0.54717	0.52808	-0.40988	0.85902	-0.17884	0.36049	0.14677	-0.90509	0.83305	-0.36755	0.6797	-0.18429	-0.30676	0.20737
-0.57714	0.12479	0.45231	0.65106	-0.0051561	0.76681	-0.52668	0.20882	-0.11916	-0.60945	-0.24288	-0.11515	-0.3064	0.82024	-0.060328	-0.015029	-0.19494
-0.30063	0.12952	0.064881	-0.80846	0.56675	-0.37368	-0.63862	0.36007	-0.55036	-0.5305	0.14285	0.22517	-0.46093	0.12643	0.16052	0.488	0.47491
-0.43615	0.18129	0.15891	0.50895	0.13053	0.19839	0.18962	0.95903	0.43426	0.074634	-0.32229	-0.72914	0.39229	-0.15385	-0.94648	0.15346	-0.10778
-0.8884	0.11414	0.97002	-0.51163	-0.91521	-0.23635	-0.65793	0.12213	-0.29606	0.20263	0.075658	0.26576	-0.054938	0.7913	-0.3373	-0.27219	-0.31328
-0.89132	0.12723	0.48807	0.16463	-0.074828	0.35439	-0.53887	0.27904	-0.89752	-0.73306	0.47029	-0.8798	-0.265	0.28177	0.0071988	0.66006	0.52057
-0.94452	-0.049771	-0.3785	0.12435	0.4985	-0.23405	0.0093993	0.79693	0.31113	-0.76813	-0.12858	0.21024	-0.48351	-0.25597	0.21792	-0.30269	-0.031476
-0.86412	0.05915	-0.54002	-0.54567	0.55648	0.82106	0.56622	-0.061377	-0.85783	-0.95755	0.35095	-0.13351	-0.69491	0.64194	0.45887	0.36332	0.78309
-0.011242	-8.3565e-05	-0.067506	0.15236	0.76956	0.61659	-0.15523	0.42317	0.41966	-0.65409	-0.06952	0.23162	-0.21132	0.48637	-0.57331	-0.20974	0.27528
-0.79009	0.071134	0.47363	0.80474	0.035291	0.17147	-0.41605	0.72116	-0.11782	-0.42775	-0.64222	-0.8251	-0.22682	-0.41862	-0.29669	-0.15569	0.057949
-0.85017	-0.054425	0.6571	0.044853	-0.38311	-0.11957	-0.34933	0.016916	0.49363	-0.2846	0.23659	0.60939	0.012025	0.67138	-0.90754	-0.37278	0.01836
0.015705	-0.16673	0.63621	0.17247	0.78995	-0.0087929	0.75034	0.39872	-0.043568	-0.39217	0.34209	0.042977	-0.35693	-0.22798	-0.7126	-0.3166	0.36255
-0.77083	0.39648	-0.46896	0.13928	-0.020921	-0.24172	0.72465	0.80917	0.33682	-0.04731	0.59299	0.47699	-0.30291	-0.37168	-0.43182	-0.61898	-0.17171
-0.62711	0.046932	0.5436	0.70938	0.3342	-0.41012	-0.24634	-0.23603	0.32523	-0.55963	0.54108	0.6534	-0.62828	0.81741	0.33847	0.34822	0.64249
-0.93957	0.10801	0.19814	-0.75292	0.19794	-0.34188	0.29417	0.64428	-0.88072	-0.802	0.82906	0.63488	0.15572	0.256	-0.5937	-0.28329	-0.49051
-0.2842	0.18044	0.90152	0.21517	-0.28643	0.30842	-0.90194	0.84882	-0.23965	-0.25491	0.24008	-0.51621	0.14778	0.40101	-0.74625	-0.079793	-0.40042
0.018106	-0.17662	0.75907	0.11546	0.17121	0.020715	0.41532	0.42302	0.85886	-0.28657	-0.023485	0.34849	-0.36547	0.37681	-0.64866	-0.92442	-0.1406
-0.4102	0.25097	-0.75238	-0.037394	0.81196	0.41711	0.2227	0.44167	0.43159	0.13666	-0.9771	0.78672	0.10091	0.76771	-0.7512	0.4273	0.55525
-0.89612	0.21389	0.32734	0.54129	-0.38097	-0.15477	0.10266	0.38626	0.48213	-0.074563	-0.91948	-0.18576	0.10896	0.071888	-0.57097	0.12736	-0.047313
-0.31793	-0.045234	0.27471	0.40633	0.36005	0.77227	-0.53172	0.87612	-0.44963	-0.34456	-0.64188	0.11165	-0.42465	-0.18913	0.24752	0.38277	0.42457
-0.29314	0.12826	-0.081597	0.43271	0.58841	-0.44267	0.12552	0.43557	0.8346	-0.54269	-0.30739	-0.91428	-0.38928	0.28901	0.30055	0.36831	0.17954
-0.042206	0.43985	0.0020213	0.55128	0.38308	0.15877	0.70237	0.39128	0.47621	-0.79048	0.77747	-0.66844	0.030438	0.5116	-0.040615	0.22893	-0.1511
-0.25653	0.053261	0.31649	0.48447	0.44047	-0.14013	0.40513	0.73842	0.60421	-0.77237	-0.39479	-0.69883	-0.11732	-0.056343	-0.1297	0.38664	0.21395
-0.53951	-0.16103	0.46891	-0.46622	0.25757	-0.15317	0.51933	0.70683	-0.2487	0.080868	0.61995	0.31195	0.012861	0.92335	0.34259	0.69153	0.079664
-0.8146	0.023315	0.097676	-0.39621	0.28606	-0.57731	-0.030192	0.33855	-0.17025	0.12665	0.65485	0.72184	-0.028609	0.062133	-0.96047	-0.66731	-0.29928
-0.58071	0.18119	0.48176	0.022341	-0.02631	0.25687	0.62797	0.74665	-0.94652	-0.72728	0.12277	-0.83116	-0.50035	-0.30375	0.28604	-0.57255	-0.33532
0.37581	-0.13587	0.72004	0.30798	0.72532	0.60104	0.38423	0.94072	-0.064819	-0.046374	-0.42515	0.028462	0.014224	-0.2882	-0.70004	-0.1109	0.17933
-0.13288	-0.044048	0.82984	-0.29525	-0.095937	0.26707	0.57526	0.76332	0.059476	-0.067332	-0.25266	0.19778	-0.052111	0.56168	-0.2513	0.24861	0.23392
0.060144	0.027928	0.50547	-0.0023628	0.85704	0.43196	-0.14705	-0.028852	-0.61958	-0.21524	0.78877	-0.34973	0.25133	0.4604	-0.94111	0.75277	0.69608
0.09422	0.089005	0.41853	-0.64346	0.4914	0.55271	-0.45128	0.60662	-0.50859	-0.75852	0.93719	0.09256	0.31057	0.35991	-0.6425	0.67226	0.31537
-0.16467	0.34157	0.31683	0.18827	0.63733	-0.28379	-0.86297	-0.19171	-0.34078	-0.31886	0.26793	0.18939	0.53735	0.55575	-0.89914	-0.0077371	-0.46845
-0.64217	0.026829	0.38931	0.33297	0.23348	0.23987	0.65222	0.52045	-0.4787	-0.025595	-0.1408	-0.73843	-0.07093	-0.14544	-0.90629	-0.1357	0.1416
-0.53532	0.11061	0.52609	0.67551	0.15599	0.55168	0.72759	0.14758	-0.51501	-0.56056	0.65637	0.87613	-0.17218	-0.39031	-0.69938	0.09164	0.71289
-0.40885	-0.032168	-0.14529	-0.8183	0.57912	-0.36138	0.017349	0.72807	-0.22175	0.36628	0.51107	-0.04127	0.30849	0.051255	-0.93594	0.97846	0.74773
-0.43408	-0.00090534	-0.15274	0.34365	0.94708	-0.29586	-0.1276	0.47137	0.49588	-0.64797	-0.3414	-0.47159	-0.18348	0.58566	0.0051703	0.38172	0.1226
0.19352	-0.12831	0.076165	-0.49842	0.92909	0.4222	-0.20778	0.66364	-0.22405	-0.16026	-0.14899	-0.75638	-0.2313	0.27859	-0.58016	-0.071703	0.31164
-0.83422	-0.17649	0.31798	0.2951	0.4786	-0.23405	-0.093195	0.69015	-0.0020328	-0.27356	-0.27448	0.055243	0.17859	0.87924	-0.31581	0.50718	-0.24912
-0.73531	0.1409	0.96377	0.70771	-0.41331	-0.48514	0.73922	0.67731	0.88547	-0.34231	-0.77825	0.089717	0.36339	0.10241	-0.55106	0.64836	0.2133
-0.93229	0.17587	0.72836	-0.38804	-0.87021	-0.72753	0.59301	0.795	0.33994	-0.9404	-0.024298	0.22817	-0.33559	0.10921	0.1813	-0.31999	-0.2605
-0.23055	0.14919	0.96576	0.79163	0.077981	0.33171	-0.17304	-0.0012348	0.27469	-0.85097	-0.51567	-0.14219	-0.20431	0.98402	-0.21932	-0.80052	-0.42493
0.44411	0.094073	0.89332	-0.27197	0.61032	-0.60842	0.30712	0.54696	0.20689	-0.13065	0.88406	0.92178	-0.01911	0.090486	-0.36165	0.39319	0.39583
-0.14017	0.32742	0.46139	-0.39765	0.59503	-0.32923	0.23428	-0.26932	-0.87793	-0.19235	0.47674	-0.18259	-0.094428	0.80072	-0.36889	-0.18498	-0.035441
-0.24789	0.088685	0.88132	0.99097	0.6764	0.74941	-0.13866	-0.13484	-0.77161	-0.41132	0.78114	-0.013182	0.62011	0.91148	-0.87312	0.79031	-0.0059366
-0.63162	-0.024969	0.56525	0.73297	0.37139	-0.34737	-0.094226	0.66473	0.46974	0.27796	-0.77026	-0.017063	0.64812	0.67704	-0.5799	0.43913	-0.40932
0.37578	0.076006	0.61912	-0.31381	0.6875	-0.76498	0.38324	0.20443	0.53182	-0.017923	-0.079047	-0.16916	-0.42883	0.20219	-0.29612	-0.2527	0.23327
-0.2603	-0.10792	0.67117	0.59729	0.64456	-0.59711	-0.14896	0.61922	0.44922	-0.1439	0.24262	0.82214	0.11522	0.17831	-0.48202	0.46953	0.14589
-0.68263	0.20269	0.23031	0.58222	0.43023	0.16665	0.71652	0.45112	-0.58065	-0.19332	-0.7496	0.89282	-0.14851	-0.46646	-0.74103	-0.48373	-0.0085721
0.91637	0.27885	0.97572	0.27234	0.58794	-0.057986	0.89796	0.25302	0.6152	-0.13615	-0.25249	0.52109	0.40204	0.94778	-0.28966	0.78264	-0.061352
-0.18681	-0.12023	0.49234	-0.57833	0.652	0.20631	0.02641	0.49526	-0.92282	-0.62609	-0.068257	-0.35783	-0.20275	0.090945	-0.44812	0.43673	0.52919
-0.49665	0.027465	0.88978	-0.11246	-0.11547	-0.75402	0.80363	0.0083488	0.5281	-0.87387	0.65426	0.068281	-0.4586	-0.046625	-0.49215	-0.43568	0.36212
-0.6038	0.11406	0.33743	-0.16124	0.025621	-0.075401	0.056599	0.63715	-0.34506	-0.39596	-0.30628	-0.20728	-0.24777	-0.39111	-0.56751	-0.04362	0.21156
-0.02111	0.0074459	0.71642	0.30218	0.55101	0.15977	0.28137	0.76069	-0.17978	-0.68493	-0.12209	0.14536	-0.21418	-0.32021	-0.64351	0.020525	0.30705
-0.14579	0.12516	0.17464	-0.32307	0.43731	-0.2878	-0.4096	0.76113	0.28435	-0.40012	0.23085	-0.32322	-0.13677	0.31725	0.19491	0.89227	0.6126
-0.4384	-0.028078	0.48102	0.48044	0.78681	-0.5043	0.3269	0.68587	-0.12867	-0.51319	0.60576	-0.31397	0.26178	0.062896	-0.59899	0.43485	-0.12319
0.2238	-0.074394	0.77661	0.70545	0.91092	-0.21354	-0.31448	-0.021772	0.34414	-0.031863	-0.53955	0.11864	-0.2523	0.67736	-0.2623	0.18523	0.44825
-0.020553	-0.091609	0.82569	-0.17687	0.39145	-0.28292	0.048166	0.62028	-0.045221	-0.52667	0.29307	0.020056	-0.03756	0.13127	-0.50894	0.30022	0.1182
0.034626	-0.017454	0.22406	-0.36533	0.87965	-0.13812	0.78792	-0.24129	0.14689	-0.65367	-0.82092	-0.28802	-0.61656	0.64654	-0.039173	-0.20276	0.51332
0.21836	0.084565	0.9703	-0.14107	0.1485	0.52716	0.65216	0.31503	-0.3757	-0.60264	0.13426	-0.3153	-0.33476	0.20511	-0.075287	0.18361	0.43132
0.34825	-0.23931	0.55177	-0.021602	0.97957	0.51047	-0.36259	0.78478	-0.25664	-0.12756	0.2482	0.034687	-0.22102	0.35256	0.043404	0.021698	0.092934
0.18226	-0.052846	0.6957	-0.95133	0.75051	-0.20364	0.86508	-0.065461	-0.58615	-0.91364	0.35809	0.75944	-0.43937	0.67522	-0.26852	-0.52394	0.088638
-0.90756	0.0016309	0.35141	0.60095	0.065892	0.53386	0.16398	0.33694	0.032408	-0.43081	0.44124	-0.070874	0.0025644	0.39971	-0.44316	0.27421	0.31696
-0.13794	0.087627	0.28018	0.062117	0.53882	0.11912	0.76722	-0.1956	0.057415	-0.5525	0.25197	0.28727	-0.18406	0.92997	-0.3281	0.34449	0.34866
-0.29616	-0.036644	0.67514	-0.58631	0.28892	-0.1775	0.2541	0.30225	-0.5609	0.063804	-0.028271	0.66884	0.47075	0.165	-0.98233	0.82701	0.44284
-0.48432	-0.01907	0.86299	-0.31323	-0.043393	-0.11098	0.61571	0.34847	-0.34985	-0.79028	-0.47896	0.30703	-0.40767	0.67695	0.091338	0.050628	-0.07324
-0.68755	0.18298	0.7746	-0.92951	-0.53104	-0.92524	0.48352	0.51824	0.13552	-0.65287	-0.29049	-0.026778	-0.2459	0.47996	-0.32747	-0.64814	-0.43633
-0.96356	0.32059	-0.068158	0.16475	-0.33388	0.10534	0.13526	-0.073567	0.1439	-0.42096	0.47248	-0.10513	0.33298	0.66358	-0.55662	0.49542	0.018377
-0.83779	0.12974	-0.17382	0.70648	0.38583	0.49551	0.47628	-0.022508	-0.024691	0.19963	0.17193	0.20234	-0.58316	0.66903	-0.17257	-0.65744	-0.15012
-0.54034	0.1194	0.60213	-0.35528	-0.051331	0.50815	0.069846	0.97347	-0.80474	-0.33383	-0.49039	-0.65574	0.59087	0.18211	-0.98257	0.77843	-0.038398
-0.81999	0.063869	0.64851	0.55113	-0.10538	-0.53303	-0.24887	0.36249	0.29599	-0.098192	0.29467	0.62563	-0.11411	0.66899	-0.19089	-0.30166	-0.42781
-0.32429	0.13145	0.84819	0.85647	0.2703	0.18905	-0.30494	0.34889	-0.47956	-0.49939	-0.53067	0.089444	-0.16598	0.65061	0.66034	0.43865	-0.12969
-0.0318	0.15414	0.34578	-0.92729	0.29931	-0.63658	0.092434	0.53499	0.13357	-0.40878	-0.10281	0.20056	-0.095497	0.54775	-0.20849	0.66426	0.30193
-0.62659	0.078291	-0.11569	0.52889	0.44635	0.66049	-0.24803	0.85824	-0.10611	0.091758	0.28136	0.51139	-0.2259	0.54087	0.23716	-0.14736	-0.32922
-0.43129	-0.0044257	0.25974	0.45986	0.40555	-0.29841	0.68936	0.62499	0.85867	-0.067326	-0.80632	0.50978	-0.12452	0.38624	-0.16988	-0.49091	-0.28604
-0.23597	0.18418	0.5623	-0.3823	0.06352	-0.067863	-0.14518	0.59539	-0.20513	0.15737	-0.03885	0.28347	-0.035443	0.16781	-0.8378	-0.87386	-0.4388
-0.79322	0.020398	0.81909	0.66344	-0.39709	0.4577	0.78251	0.50897	-0.05659	-0.32836	0.28658	-0.41154	-0.098095	0.067809	-0.24729	0.24773	0.25629
-0.70626	0.23697	0.28365	0.74081	-0.35721	0.20719	0.32518	0.47213	0.99471	0.19765	0.038453	0.24015	0.19031	0.10462	-0.75125	0.12244	0.28822
-0.26051	0.010884	-0.10336	-0.25829	0.6528	0.16445	-0.11023	0.38464	0.35795	-0.43282	0.19276	0.056379	-0.1365	0.92006	-0.39951	-0.52002	-0.30293
-0.49931	-0.035752	0.85686	-0.20354	-0.18686	-0.60048	0.61829	0.41702	0.42148	-0.41296	-0.59942	-0.6757	-0.27749	0.11497	-0.074189	0.53521	0.73166
-0.39888	0.099959	0.42474	0.38718	0.07557	0.35255	-0.050239	0.62491	0.45005	-0.1338	0.41859	-0.82905	0.34192	0.36905	-0.6022	0.61268	0.24487
-0.25259	0.021146	0.88778	0.74711	0.011654	0.49042	0.99327	0.39607	0.26646	-0.5853	-0.56177	-0.53081	-0.64625	0.41682	0.27008	-0.6569	-0.32361
-0.28852	0.14091	0.35217	0.99608	0.50888	0.21271	0.17943	0.020206	0.72259	-0.95877	0.77583	0.10093	0.031073	0.56747	-0.65938	-0.30519	-0.23744
0.24892	0.10921	0.71767	-0.34835	0.71874	-0.23079	0.38106	0.41866	-0.36101	-0.6478	0.57713	-0.15869	-0.15913	0.19401	-0.64454	-0.54699	-0.39028
0.32886	0.08467	0.66959	0.14146	0.36157	0.78458	0.3011	0.71938	0.1231	-0.081321	0.10316	-0.31144	0.3617	0.31735	-0.82977	0.079496	-0.062734
0.59398	-0.12139	0.81056	0.12186	0.75841	0.17335	-0.24746	0.6915	0.39484	0.36483	-0.34551	0.63343	0.3422	0.81344	-0.44079	0.71573	0.10084
-0.51199	-0.26463	0.8231	0.48099	0.32622	-0.048259	0.14049	0.24239	0.21787	-0.62256	0.0031164	-0.2068	-0.25062	0.69144	-0.59195	-0.5768	-0.20805
0.26564	0.1072	0.99221	-0.30905	0.31827	-0.8542	-0.16058	0.48337	0.15212	-0.023723	-0.37653	-0.7305	0.13696	-0.40093	-0.88837	0.21614	0.42103
-0.39934	0.12769	0.53317	0.036031	-0.075718	0.60605	0.68942	0.94186	-0.29146	-0.42628	0.42021	0.18728	0.46543	-0.072561	-0.62291	0.70256	0.13229
-0.10518	0.07257	0.59894	-0.33048	0.22099	-0.29643	0.60187	-0.21228	0.2068	-0.78669	-0.11015	-0.44305	-0.4939	0.79984	0.18734	0.47562	0.80109
-0.78728	0.154	0.080615	0.28215	0.17393	-0.39393	-0.19733	0.32295	0.35939	0.05185	-0.53768	0.28573	-0.064532	0.10817	-0.22452	-0.088432	-0.0063323
-0.43675	0.1901	0.60327	0.6147	-0.0093433	0.067414	0.38807	-0.037347	0.17366	-0.14672	0.031101	-0.20742	0.10486	0.22141	-0.95784	-0.23781	-0.013059
-0.73404	0.010281	-0.021262	0.19075	0.66355	0.4365	0.40365	0.19992	-0.42336	-0.12524	-0.84366	0.32368	-0.10295	0.6969	-0.34611	-0.7186	-0.39737
0.17844	-0.02982	0.6394	-0.33889	0.92215	-0.7415	-0.47522	0.49302	0.013324	-0.041487	0.023411	-0.36557	0.060735	0.30913	-0.15966	0.87067	0.62426
-0.7398	0.18781	0.14804	0.60843	0.05488	0.3915	0.80258	0.40975	-0.045942	-0.55823	-0.36883	0.42365	-0.55449	0.43446	0.61682	0.75368	0.40778
-0.75841	0.015987	0.8604	-0.21498	-0.27689	0.16871	0.58983	0.76064	-0.77086	-0.26691	-0.77399	0.706	-0.37357	0.23814	-0.13585	-0.39781	-0.28861
-0.79481	0.28643	0.14031	-0.41481	-0.075588	0.010434	-0.23544	0.20599	-0.89443	-0.94644	0.18692	-0.019712	-0.10288	0.97398	0.54301	0.59418	-0.26206
-0.31939	0.15638	0.47602	-0.17856	0.35121	-0.39137	-0.18226	0.037527	-0.46323	-0.68966	0.50549	-0.89614	-0.44607	-0.3073	-0.81039	-0.67211	0.13711
-0.76486	-0.16477	-0.31923	0.58088	0.85074	0.19175	0.6868	0.12752	0.64763	-0.37405	-0.33663	-0.34161	-0.31667	0.98154	-0.22332	-0.44441	-0.16723
