# Supplementary material for: Distinct cellular states determine calcium signaling response
Source: Mol Syst Biol. 2016 Dec 15;12(12):894. doi: 10.15252/msb.20167137 (PMC5199124; doi:10.15252/msb.20167137)
Supplement: Supplementary file 6 — Source Data for Figure 3 [file MSB-12-894-s005.zip › parameterDistributionGroup/parameterDistribution239.csv]

0.79167	0.3962	0.31688	-0.55641	-0.11671	0.26761	-0.2583	-0.54002	0.62433	-0.6626	0.87152	-0.25469	-0.22851	0.047526	0.62045	-0.0039445	-0.88866
0.89914	-0.5336	0.4428	-0.0034333	0.59693	-0.53385	0.51599	-0.094584	0.51724	0.70894	0.13032	-0.7297	-0.68494	-0.044741	0.77503	0.29582	0.054424
-0.55305	0.093116	0.24848	0.36986	-0.10507	-0.43085	0.18772	-0.41913	0.4541	0.88209	-0.3831	-0.42973	-0.29007	-0.67172	0.18725	0.8031	0.4573
-0.14022	-0.63329	-0.68744	-0.27828	0.51899	0.49865	0.27835	-0.34602	-0.74401	0.86592	0.4559	0.39696	-0.20377	-0.05056	0.34265	-0.10289	-0.83302
0.38638	0.0048602	-0.51379	-0.23081	0.40167	0.45155	0.89875	0.52061	0.86551	0.68911	-0.77108	-0.74874	-0.10962	-0.44104	-0.96249	0.45927	0.84971
-0.062473	-0.64146	-0.42886	0.53584	-0.58398	0.49113	-0.81589	-0.53804	-0.53387	0.9104	-0.73434	-0.34319	-0.37289	-0.51307	0.13348	0.31542	0.10539
-0.63647	-0.17767	-0.30766	0.38298	0.60569	0.58047	-0.07963	-0.095925	0.6106	-0.11537	-0.89511	-0.33739	-0.6057	-0.075495	0.073084	-0.2663	0.046022
-0.56849	-0.70391	-0.55442	-0.47359	0.63897	0.12767	0.41173	-0.58748	-0.004596	0.96717	-0.78144	-0.29711	0.22503	0.17878	-0.73484	-0.54042	-0.93274
-0.73745	-0.74374	-0.79171	-0.58906	-0.69006	-0.074778	-0.60908	-0.39494	-0.08823	0.19237	-0.019471	0.14969	-0.68075	-0.93746	0.39297	-0.0026163	0.082989
0.84697	-0.74981	0.53752	-0.19982	-0.054099	-0.090761	0.062261	-0.013162	0.94691	0.93402	-0.46497	-0.9071	-0.76116	-0.46589	-0.080445	-0.20854	0.53827
0.30455	-0.72219	0.32812	-0.66521	-0.37084	0.20546	-0.69716	-0.084404	0.27467	0.5249	0.061162	-0.64014	0.23755	-0.73362	0.41946	0.93034	-0.70085
0.016468	-0.51205	-0.2302	0.34456	0.12723	-0.1232	0.41974	-0.36885	-0.50208	0.44519	0.88102	0.30192	-0.87507	0.46564	0.83723	-0.24407	-0.29239
0.27721	-0.71245	0.31974	0.24542	0.42647	0.75114	-0.5958	-0.17132	0.47965	0.24641	0.11747	-0.62114	-0.23057	-0.055506	-0.5591	-0.31921	-0.082549
-0.32354	-0.57	-0.24942	-0.59762	-0.35466	0.5419	-0.099648	-0.21461	-0.28964	-0.050545	-0.26318	-0.70888	-0.42904	-0.25884	-0.18491	-0.69662	-0.4934
-0.17941	-0.1475	-0.1459	-0.28932	0.025627	-0.086044	-0.87695	-0.51505	0.81773	0.57029	-0.73603	-0.17264	-0.11758	-0.41249	-0.079001	0.78756	0.31199
0.016718	-0.46311	-0.26523	0.47947	0.59144	-0.1291	-0.19702	-0.57938	0.41144	0.17171	0.42702	0.28871	-0.17949	0.22771	0.72131	0.68366	-0.44615
-0.11708	-0.34682	-0.4517	0.83117	-0.14722	-0.30406	-0.019653	0.57399	0.030344	0.55544	0.54505	-0.076471	-0.19478	-0.10844	0.52313	0.97926	-0.02819
-0.60492	-0.80742	-0.019501	-0.44256	-0.3686	0.84126	0.2692	-0.061965	0.28398	-0.22063	0.60116	-0.56617	-0.25475	0.31197	0.099744	-0.30662	-0.62225
-0.3518	0.05561	0.001253	0.49348	0.18123	0.27094	0.056003	-0.82321	-0.19096	0.28027	-0.45676	0.35436	-0.3643	-0.21619	0.42494	0.73181	0.23297
-0.65264	0.033565	-0.82314	-0.30105	0.93995	-0.093165	-0.054849	-0.56743	0.73791	0.2854	0.36261	0.37514	-0.91835	0.56251	0.37024	0.14712	0.62972
-0.96032	-0.27431	0.60245	-0.9348	-0.916	0.34055	-0.13108	-0.33581	-0.019449	0.34352	-0.58602	0.062548	-0.41778	0.033653	0.39866	0.73945	0.29253
-0.47439	-0.62129	-0.69395	-0.1023	0.60295	0.63451	-0.00097226	0.39992	0.27189	0.024137	0.26893	0.508	-0.15206	-0.59999	0.43376	0.29719	-0.56135
-0.89732	-0.87802	0.7821	0.89901	0.24086	-0.97146	-0.99185	-0.47946	-0.27785	0.55902	0.90185	0.65952	0.11516	0.54951	0.23803	0.39807	-0.83729
0.62923	0.14542	0.78254	0.10135	-0.13467	-0.17681	-0.94264	0.088145	0.55201	0.7349	0.9091	-0.74366	-0.74732	-0.091669	0.30565	0.053444	0.35298
-0.65011	-0.27106	0.24441	0.06657	0.87255	0.82792	0.37954	0.42796	-0.30266	-0.13172	0.52983	-0.80782	-0.29539	0.019199	0.49504	0.023618	-0.68401
0.35085	-0.36853	0.76921	0.7887	0.71749	0.29652	-0.38055	-0.12659	0.20976	0.71428	-0.065636	-0.10684	-0.31439	-0.016652	-0.62229	0.26028	0.63283
-0.81497	-0.16685	0.079448	-0.16696	0.34972	-0.55927	-0.90738	-0.047625	-0.39171	0.72877	0.60898	0.088331	-0.086892	0.25272	0.29818	-0.095311	-0.89065
-0.26865	-0.26568	-0.12569	0.64336	-0.20897	-0.62193	0.35492	-0.1699	-0.97982	0.80071	0.31477	-0.035203	-0.56109	-0.63499	0.048659	0.64439	0.90444
-0.86444	-0.70168	0.027908	-0.87775	0.074783	-0.068342	0.15331	-0.5862	0.51988	0.52158	0.47059	0.42977	-0.60259	0.60751	0.11746	0.38962	0.62867
0.38086	-0.37657	-0.68423	0.1401	0.77337	0.75251	-0.74463	-0.86908	-0.30121	0.69869	0.30919	-0.98442	0.050683	-0.5286	-0.77761	-0.34405	-0.48284
-0.28983	-0.016401	-0.066117	0.35682	0.2446	0.062459	-0.65633	-0.90595	0.83738	0.84705	0.84063	-0.82031	-0.55824	0.31568	0.12924	0.36508	0.46613
0.84182	-0.82699	-0.18006	0.85028	0.74817	-0.091587	0.0072481	-0.46767	0.4489	0.73126	-0.060574	-0.29101	-0.43561	-0.67093	0.17628	0.32901	0.17771
-0.28479	-0.2244	-0.11936	0.0020578	0.017911	-0.20997	-0.37977	0.75495	0.58086	0.13938	0.30394	-0.49438	-0.8767	-0.77069	0.52331	-0.32074	-0.045693
-0.5044	-0.67059	-0.58886	0.22261	0.30423	0.39203	0.18363	0.32005	0.48369	0.94703	0.25956	0.65183	-0.49237	0.12646	-0.11455	0.079264	0.41604
-0.18005	-0.96444	0.092186	-0.64305	0.20106	-0.48344	0.74705	0.022762	0.7732	0.50747	-0.59789	-0.31738	-0.36619	-0.93124	-0.45494	-0.0018435	0.39683
-0.95035	0.058973	-0.86121	0.26373	0.55796	0.46855	-0.62048	0.63013	0.24654	0.2854	0.31193	0.62217	-0.36741	-0.011756	0.67694	0.45822	-0.26033
0.042827	-0.97901	-0.11248	0.41371	0.16034	0.54373	-0.28384	-0.0078571	0.24593	0.46046	-0.4244	-0.27585	-0.95097	-0.68836	0.16272	-0.12034	0.58154
-0.94614	-0.72223	0.63044	0.26551	-0.47261	0.46168	-0.44873	0.49412	0.9504	0.86992	0.26546	0.97921	-0.0062167	0.75073	-0.096394	0.57829	-0.0656
-0.51984	-0.91865	-0.72938	0.14657	0.035829	0.35932	0.72123	0.79944	-0.15705	0.31642	0.3308	-0.50135	-0.8307	-0.019112	0.48236	-0.33494	-0.050023
-0.73248	-0.1495	-0.61049	0.88821	-0.20319	0.31903	-0.67772	-0.59548	0.79716	0.61409	0.16767	0.79102	-0.16949	0.0076982	0.64135	0.89928	-0.19396
-0.30794	-0.19092	0.17654	0.39442	0.093029	0.91409	-0.27636	-0.65689	0.83877	0.41646	0.2163	0.085906	-0.10117	-0.074465	0.27886	0.68844	-0.12656
-0.14745	-0.82684	0.54806	-0.34024	0.60122	0.27758	0.64211	0.67467	0.35826	-0.2979	0.067191	-0.07282	-0.29981	-0.04177	-0.11749	0.011589	-0.0784
-0.94971	0.12109	0.4449	-0.40364	-0.21239	0.3172	0.39313	0.2732	0.2841	0.79163	-0.60344	-0.57494	-0.54799	0.070075	0.83554	0.036758	-0.50716
0.10077	-0.94933	0.66094	-0.58879	-0.46039	0.89888	0.12615	0.69703	-0.0091432	0.064726	0.55646	0.20526	-0.076045	0.48336	0.218	-0.16459	-0.92451
-0.66183	-0.012295	0.026645	-0.0072186	0.57972	-0.71981	0.69697	-0.79111	0.9066	0.37552	0.98381	-0.23989	-0.40625	-0.082194	0.79745	0.88553	0.090648
0.46505	-0.33837	0.60968	-0.084115	-0.74926	0.38753	-0.80587	0.089648	0.30547	0.1682	0.64019	0.48357	-0.27871	-0.97466	0.67913	0.64709	-0.19389
-0.037779	-0.60034	-0.5357	-0.10335	0.74166	0.52187	-0.22562	-0.61006	-0.8293	0.8417	-0.31267	0.73412	0.41697	-0.67332	-0.17829	0.42159	-0.96352
-0.093378	-0.6736	-0.7153	0.11902	0.12521	-0.47241	0.54743	-0.3973	-0.089553	0.48376	-0.34237	-0.48763	-0.73076	-0.74164	0.39201	0.18617	0.32783
0.37003	0.18188	-0.045073	0.0087798	0.037034	0.99701	0.54729	-0.58988	0.99034	0.50245	0.05693	0.031618	-0.27086	-0.20592	-0.62492	0.56549	0.91843
0.27621	-0.45444	0.26678	0.0035069	0.059374	-0.3702	0.34426	-0.15162	-0.46029	0.72449	0.10262	-0.91277	-0.28373	-0.71293	-0.85625	-0.82958	-0.26608
-0.95163	-0.58385	-0.065194	-0.63914	0.36642	-0.30774	-0.26393	0.58438	-0.47918	0.28914	0.32175	0.80226	-0.74371	-0.70791	0.8904	0.8814	0.65596
-0.44145	-0.17372	-0.8841	0.047401	0.12007	0.1295	-0.0076346	-0.43678	0.28066	0.39026	0.70935	-0.98876	-0.48684	-0.33184	0.57813	0.50222	0.014688
0.61828	-0.18451	0.59173	-0.21343	-0.46343	0.11715	-0.35353	0.16313	0.81571	-0.60704	-0.76693	0.44987	-0.80132	-0.99235	0.92264	-0.37835	-0.62484
-0.5048	-0.98944	-0.25296	-0.67515	-0.62244	-0.42648	0.39092	-0.21799	0.044912	0.86868	-0.74979	-0.93176	-0.5264	-0.6742	0.21904	0.40999	0.36893
0.86882	-0.14713	-0.20089	-0.45129	-0.25326	0.69472	0.10239	0.76683	0.86067	0.43715	0.53247	-0.83919	-0.080453	-0.59371	0.40978	0.51183	-0.43825
-0.53957	-0.17495	-0.25988	0.85789	0.80676	0.67558	-0.013325	-0.83768	0.14364	0.7297	0.085807	-0.99748	-0.038438	0.092303	-0.30317	0.97304	0.62904
-0.3385	0.015352	0.22003	0.92045	-0.32806	0.84195	-0.42815	-0.21266	-0.30117	0.9366	-0.19811	-0.010698	-0.56573	-0.48151	-0.52958	-0.96794	-0.10158
-0.1374	-0.12883	0.29447	0.23133	-0.1226	-0.69125	-0.55646	0.106	0.1931	0.55868	-0.12829	0.26833	-0.52283	0.26233	0.32296	0.3303	0.23878
0.97135	-0.31122	0.29347	-0.98714	0.13071	-0.93153	-0.17698	0.066217	0.31999	0.94103	0.61695	-0.03157	-0.30113	0.33044	-0.17679	-0.18164	-0.21801
-0.55299	-0.16451	-0.35107	0.1086	0.32781	0.4355	0.059143	0.32626	-0.62302	0.91079	0.51702	-0.17929	-0.51953	-0.40865	0.33748	0.94754	0.8272
0.07881	-0.46648	-0.56679	-0.58763	0.27304	0.75534	-0.53126	-0.27466	0.67029	-0.25284	0.078745	-0.25879	0.331	-0.16641	-0.075252	0.49366	-0.84692
0.10626	-0.18145	-0.77559	-0.57202	0.51991	0.65623	-0.8721	-0.61767	0.8186	-0.24586	0.030844	0.36934	-0.45955	-0.73978	0.021392	-0.23953	-0.11264
-0.7525	-0.21184	0.42916	-0.35515	0.24689	0.53907	-0.33881	-0.072941	-0.80945	0.89261	-0.5026	0.79845	0.04193	0.34482	-0.13795	0.61713	-0.078849
-0.16182	-0.48226	-0.024709	-0.018692	0.45751	0.093533	0.059908	0.39377	-0.38202	0.63107	0.01422	-0.26035	0.49084	0.04379	0.01029	0.80585	-0.92097
-0.11398	-0.57622	0.58471	0.17577	-0.66295	-0.35194	-0.3113	-0.15862	0.16516	0.59089	0.68428	-0.27138	-0.048696	-0.86654	-0.73612	0.21939	0.24745
0.81005	-0.12333	-0.26462	-0.35378	0.043779	-0.43745	-0.72931	-0.67906	0.69787	0.3968	0.63164	-0.83149	-0.51082	-0.74645	-0.60096	-0.059943	0.70993
0.71587	-0.29849	0.89119	0.09693	-0.76306	0.44515	-0.80411	-0.31777	-0.2245	0.98396	-0.040401	0.68572	0.1556	0.69642	0.19395	0.19979	-0.96049
-0.60638	-0.072841	0.22823	-0.97533	-0.16029	0.71342	0.0084337	0.9224	0.45904	-0.82612	0.27715	-0.88149	-0.72874	0.40353	0.67886	-0.12727	-0.25166
0.10199	-0.14759	0.11378	0.35472	-0.058822	-0.025975	-0.23727	0.98482	0.7809	0.5022	0.30837	0.098252	-0.47387	-0.1474	-0.16013	-0.26784	-0.029459
-0.23734	-0.78763	-0.15234	-0.053876	0.62045	-0.18819	-0.99405	-0.62293	0.99685	0.3694	0.42025	0.2459	-0.74662	-0.14549	0.71085	0.23271	0.14023
-0.75244	-0.48922	0.30942	-0.55785	-0.75649	-0.21044	0.41957	-0.93681	-0.51003	0.47685	0.55945	-0.68372	-0.73561	-0.075404	-0.10997	0.23434	0.93114
-0.62478	-0.57291	-0.81721	0.85316	-0.56366	0.17689	-0.21279	-0.087719	0.052097	0.763	-0.35187	-0.60563	0.047159	0.16705	0.52296	0.53008	-0.79282
0.52478	-0.059033	0.58538	0.12251	-0.95584	0.88761	0.93208	0.91377	0.67879	0.53427	-0.51147	-0.15606	0.04813	-0.74839	-0.19554	0.41118	-0.21186
-0.028325	0.073819	-0.51772	-0.76895	0.066317	-0.44184	0.60034	0.00099895	0.065407	0.66938	-0.47592	-0.20727	-0.79724	-0.14412	-0.23399	-0.18692	0.7294
0.92661	0.28549	0.28555	0.78843	-0.2726	0.27829	0.51347	-0.68681	-0.57093	0.65091	0.11533	0.065586	-0.58981	0.40055	-0.080589	-0.88659	-0.41618
-0.87158	-0.69072	-0.65427	-0.51492	0.48425	-0.14836	-0.41354	0.058274	0.55823	0.64789	-0.57069	-0.78808	0.073376	0.85697	0.16652	0.54046	-0.579
-0.44102	-0.28365	0.91218	-0.47389	-0.27321	0.039018	-0.4099	0.41373	-0.12059	-0.26952	0.50038	0.087778	-0.39754	0.0070297	0.87665	-0.059397	-0.87167
-0.50034	0.19251	-0.82519	0.94187	-0.17539	0.49151	0.59676	0.25865	0.17246	0.84985	-0.54037	-0.45545	-0.78667	-0.68638	0.27586	0.3602	0.80264
0.27254	-0.70119	0.92355	0.055496	-0.95918	0.12885	0.22202	-0.29781	-0.64318	0.74895	0.1661	0.9751	-0.65798	-0.52207	0.59445	-0.42822	-0.5073
-0.36745	-0.83263	0.042686	0.46911	-0.44634	-0.47819	0.24434	0.98364	0.23404	0.53181	0.044058	-0.39981	-0.86558	-0.68623	0.73395	-0.57975	-0.49295
-0.13593	0.19605	0.56549	-0.3051	-0.2644	0.36926	-0.48171	0.22519	0.69974	0.38328	-0.62661	0.50583	-0.23673	-0.50543	-0.63879	0.29177	0.5662
0.023216	-0.37244	0.44078	0.30531	0.2253	-0.099796	0.15188	-0.37689	-0.18499	0.48175	0.81624	-0.2732	-0.25187	0.51599	0.14292	0.40366	-0.10945
-0.4265	-0.27359	0.1481	0.17902	0.050004	0.19514	0.54963	-0.5351	-0.18957	0.33631	0.56005	0.95144	-0.55329	0.96941	0.91487	0.91624	0.24255
-0.34158	-0.40656	-0.48747	-0.39331	0.73097	0.19027	0.59031	-0.2499	0.63687	-0.40879	-0.68521	-0.4591	-0.13221	0.084402	0.52745	0.71929	-0.28163
-0.77141	-0.010975	0.58186	0.70774	0.83561	0.096509	0.63135	-0.74078	0.40492	0.41887	-0.97773	-0.17338	-0.79456	-0.2308	0.63271	0.16231	0.24699
0.091726	-0.34646	0.27072	-0.98829	0.71753	-0.78649	0.1542	-0.14843	0.037307	0.24269	-0.55964	0.74878	-0.77976	-0.2124	0.29246	-0.52422	-0.16123
-0.71916	0.11972	-0.77189	-0.49702	0.40132	0.92384	-0.26912	0.37725	0.17062	0.55517	-0.072862	0.62888	0.6474	-0.45709	-0.51172	0.72709	-0.72559
0.70886	0.28872	0.56784	-0.53418	0.10008	-0.25672	-0.13265	-0.99972	0.2159	-0.091539	0.22036	0.27942	-0.53498	0.23167	0.17928	-0.33116	-0.25305
-0.087695	-0.52618	-0.40891	0.79184	-0.55184	0.78987	0.30683	0.1331	0.39726	-0.063224	0.55995	-0.68621	-0.40263	-0.65208	0.24108	0.50046	0.20788
-0.26561	0.077243	-0.14791	-0.66992	-0.63721	0.68565	-0.22502	0.21033	0.52272	0.23198	0.070517	0.31315	-0.6302	-0.15093	-0.30603	-0.29179	0.4676
-0.59253	-0.51817	-0.90172	0.063143	-0.80102	-0.15767	-0.29945	0.039288	-0.33884	0.51849	0.21115	-0.14108	-0.77664	-0.13376	0.36615	-0.25737	0.081766
-0.76084	-0.31279	-0.3961	0.36071	0.31705	0.12655	-0.31683	-0.39564	-0.02511	0.34448	-0.24569	-0.81673	-0.068638	-0.044222	0.40068	0.63823	-0.42641
-0.75185	-0.037816	0.49364	0.2055	0.93148	0.3405	-0.48276	0.00063094	0.67606	-0.056361	-0.46625	0.66926	-0.36409	-0.29681	-0.44588	0.017654	0.33981
-0.87711	-0.16195	-0.2544	0.56309	0.40782	0.56732	-0.16978	0.69876	0.53364	0.56186	-0.18467	0.33114	-0.27061	0.56093	0.25981	-0.50779	-0.99907
-0.25424	-0.40019	-0.46277	-0.4305	-0.11395	0.11998	-0.9109	0.90989	-0.37291	0.39502	0.031953	0.086629	-0.64497	-0.53308	0.96492	0.043308	-0.51791
-0.59662	-0.19548	0.2763	-0.54112	-0.27162	0.38241	0.65713	-0.98579	0.28105	0.063633	0.11332	0.71865	-0.34818	0.0082855	-0.20047	0.52799	0.54483
-0.97339	-0.21672	0.00028397	0.99779	0.49879	-0.17442	0.076746	-0.21653	0.2774	0.54193	-0.20045	-0.010932	-0.57748	0.28364	0.49517	0.83157	0.6237
0.21501	0.23271	-0.17798	-0.2949	-0.36899	0.57027	-0.18552	0.13154	-0.1475	0.60435	-0.41071	0.70842	-0.10116	0.56551	0.59242	0.34113	-0.80705
0.32006	0.31598	0.033943	-0.70488	-0.21114	0.79968	-0.082655	0.50328	-0.17837	-0.4578	0.044323	0.15959	0.22556	-0.36524	-0.56985	0.90407	0.22555
-0.36454	-0.3672	-0.29462	0.13429	-0.43488	0.082095	-0.45786	-0.52311	0.21124	0.29872	0.90933	-0.3449	-0.13428	-0.41288	-0.0052716	0.37998	-0.13224
0.51662	-0.63532	0.21174	-0.51174	-0.0029937	-0.018938	0.16143	-0.9005	-0.017776	0.6498	0.29523	-0.16905	-0.34136	0.32656	-0.32112	0.042642	0.24404
-0.44822	-0.72871	0.45141	-0.36797	-0.17916	0.010946	0.10752	-0.38702	0.3284	0.22576	0.44415	0.34096	0.016302	-0.91499	-0.54249	0.16314	-0.15095
-0.24576	-0.39778	-0.56651	0.43201	-0.55296	-0.22018	0.0013331	0.13754	-0.50034	0.90012	0.99494	0.079115	0.00030017	0.46272	0.52307	0.79117	-0.51101
-0.34187	0.20544	0.55265	-0.6693	0.60173	-0.25	0.78113	-0.66594	-0.12864	0.26445	-0.02901	0.23743	-0.63674	0.044482	-0.5823	-0.58532	0.48868
0.75827	-0.54214	-0.30319	-0.46101	0.054941	0.43543	-0.14518	0.48328	0.83611	0.55117	0.85605	-0.56759	-0.69924	0.49205	0.64656	0.74656	0.66034
-0.4852	-0.22035	-0.60988	0.39216	-0.21264	0.19904	0.76514	-0.89423	0.39862	0.67597	-0.0079744	-0.75159	-0.65126	0.24965	0.73536	-0.19245	-0.39615
-0.79619	0.059432	0.7175	-0.61885	-0.20496	0.88515	-0.37283	0.2321	0.025313	0.21675	-0.209	-0.87357	0.49932	-0.2685	-0.45617	0.33935	-0.91852
0.88025	0.023525	0.49928	0.28135	0.26389	0.2351	0.38738	-0.55608	0.99193	0.38642	-0.078354	0.79805	-0.13778	-0.26635	-0.29116	0.13619	-0.085848
-0.15005	0.16003	-0.18735	-0.92609	0.5819	0.80699	0.15292	-0.34711	-0.78059	0.47731	0.11099	-0.14028	-0.58181	-0.66617	-0.25985	-0.10358	0.46162
-0.78537	-0.61955	-0.46594	-0.11819	0.87363	-0.33707	-0.47834	-0.065229	-0.40677	0.65374	-0.18637	0.020427	-0.24715	-0.27977	-0.31699	0.072677	0.095816
0.76235	-0.49738	0.024185	-0.20186	0.67325	-0.0076225	-0.76069	-0.89868	0.17813	0.55302	0.53167	0.042553	-0.15797	0.33555	0.47021	0.64822	-0.2696
-0.51812	-0.11605	0.99355	0.34403	0.90455	0.38019	0.68502	0.32344	-0.80011	0.54845	0.15877	0.20345	-0.29007	0.20696	0.4527	-0.27243	-0.9325
-0.43174	0.096659	-0.15259	0.16011	0.61094	-0.74462	0.86677	0.35912	0.6246	0.94104	-0.15626	-0.48854	-0.25006	-0.27296	-0.95665	0.29576	0.93611
0.37057	-0.26861	-0.5566	-0.51505	-0.67498	0.30646	-0.26961	-0.33921	0.15314	0.70928	0.493	0.71789	-0.47215	-0.067886	0.29858	0.4128	0.29916
0.13708	-0.67618	-0.39608	-0.46154	0.033791	-0.4441	0.5892	-0.33471	0.14135	0.052475	0.63924	-0.46391	-0.81451	-0.57635	0.64898	-0.47766	-0.41357
0.15026	0.30759	-0.027583	0.31921	-0.41764	0.50966	0.061864	0.76773	-0.065685	0.43756	-0.24569	0.15751	-0.15879	-0.88731	-0.15549	0.19431	-0.18688
0.10372	0.45021	0.65446	0.097059	-0.062791	0.72665	0.39723	0.49783	-0.49525	0.49504	0.37789	0.37861	-0.0092846	-0.99144	-0.52065	0.70303	0.45831
-0.39513	0.26684	-0.85788	0.20971	0.036397	0.47085	-0.50485	-0.1825	0.72205	0.38041	-0.82661	0.024004	-0.69851	-0.030075	0.30416	0.077675	0.3118
-0.34712	-0.25112	-0.18916	0.34635	-0.866	0.10435	-0.65499	0.15751	-0.94874	0.39244	0.29626	0.30113	-0.092594	-0.58673	0.46805	0.24499	-0.81408
0.35043	-0.25949	0.47194	-0.4805	-0.30988	0.97139	0.12324	0.6126	-0.29746	-0.47885	0.084365	0.30544	0.010926	-0.89727	0.16764	0.34609	-0.62781
