# Supplementary material for: Distinct cellular states determine calcium signaling response
Source: Mol Syst Biol. 2016 Dec 15;12(12):894. doi: 10.15252/msb.20167137 (PMC5199124; doi:10.15252/msb.20167137)
Supplement: Supplementary file 6 — Source Data for Figure 3 [file MSB-12-894-s005.zip › parameterDistributionGroup/parameterDistribution24.csv]

-0.94894	0.1072	0.90671	0.31506	-0.64125	0.14849	0.42794	-0.10217	-0.58	-0.71602	-0.79024	0.37804	-0.098075	0.60741	-0.025781	0.90363	0.81339
-0.62345	-0.0087187	0.71105	-0.53423	0.1093	-0.053491	0.50761	0.53725	-0.78243	-0.21137	-0.42793	-0.99453	0.18582	0.25395	-0.39651	0.1366	0.079104
-0.86835	0.14577	0.39325	0.94233	-0.43976	0.73266	0.39955	0.028275	0.18991	-0.017269	-0.23993	0.35344	-0.048055	-0.081195	-0.79904	-0.078805	0.47345
-0.55067	-0.05892	0.71632	0.31873	-0.013204	-0.18843	0.84008	0.11563	0.0049933	0.044128	0.42002	0.44574	-0.35829	0.38267	0.12217	-0.37875	-0.083617
-0.85642	-0.14065	0.9745	0.1904	-0.23618	-0.48752	-0.36314	0.77765	0.16574	-0.38528	0.49058	0.025431	0.61832	0.2286	-0.47484	0.76195	-0.13158
-0.56971	-0.30134	0.5549	-0.42211	0.23594	0.48905	-0.40319	0.1976	-0.55915	-0.52373	0.29257	0.82017	-0.44202	0.27198	-0.43081	-0.50076	0.57685
-0.82381	0.10427	-0.13595	0.58959	0.15161	0.67745	0.23992	0.19425	-0.39798	0.18912	-0.76421	-0.27139	-0.12286	0.00052977	-0.68195	0.14514	0.39683
0.19387	0.1309	0.7631	0.89639	0.7354	0.2552	-0.35919	0.22935	-0.23542	-0.43744	-0.64922	0.22291	0.0022289	0.51774	-0.15143	-0.37933	-0.49473
-0.46441	-0.096581	0.78798	0.10989	0.23431	0.051668	-0.78691	0.326	-0.37175	0.11073	-0.69412	0.69403	-0.023318	0.10314	-0.67728	-0.074621	0.46709
-0.29219	0.0052685	0.096164	0.34378	0.90036	0.58728	0.16396	-0.13252	-0.70398	-0.36189	0.73575	0.23306	-0.35195	0.42631	-0.46009	-0.15753	0.51448
-0.36765	0.067531	0.4899	0.38231	0.79353	0.41782	-0.011418	0.85244	-0.88842	0.082319	0.99439	-0.42496	0.54303	0.54023	-0.76659	0.61363	-0.27309
-0.47762	-0.031423	0.34611	0.28948	0.8004	-0.047137	0.52541	0.16011	-0.27068	-0.41503	0.14156	-0.17278	0.39372	-0.043294	-0.84825	-0.39713	-0.24436
-0.1535	0.16299	0.71755	0.44145	0.44911	0.13065	0.56983	0.36491	-0.61372	-0.37505	-0.33966	-0.78212	-0.53686	-0.1805	-0.16505	-0.70133	-0.0814
-0.25162	0.10647	0.50893	0.84614	0.60713	0.29769	0.27249	0.68696	-0.0090771	-0.2064	0.23365	0.11648	0.19817	0.93541	0.21899	0.0013641	-0.53711
-0.49423	-0.0039854	0.21867	0.9059	0.91596	0.43349	-0.29429	0.16282	-0.42368	-0.8335	-0.076235	-0.080579	0.19222	0.10885	-0.82922	0.089045	0.32942
-0.65011	0.2272	-0.35036	0.9824	0.41795	0.019541	-0.53824	0.48335	0.88069	0.42286	-0.58684	-0.25776	-0.38633	0.66334	0.2743	-0.2641	-0.17585
0.22949	0.0026187	0.89489	-0.50438	0.66532	-0.54522	-0.63507	0.4621	0.12107	-0.39179	-0.59958	0.10124	-0.34425	0.58203	0.16226	-0.8387	-0.28523
-0.21468	-0.00061594	0.19646	0.35546	0.92503	-0.10994	0.5216	0.11363	0.57398	-0.89166	-0.89746	0.58686	0.20599	-0.0066424	-0.94024	0.065549	0.49645
-0.90403	-0.0063906	0.58354	0.46862	0.0023227	0.35369	0.13778	0.72762	-0.78008	-0.18727	-0.70618	-0.6962	0.012784	-0.38529	-0.59149	-0.14892	-0.047363
-0.34305	0.16017	0.48464	0.55658	0.32125	-0.097388	-0.19391	0.82904	0.45539	-0.083917	-0.63213	-0.72881	-0.096007	0.41075	-0.32971	-0.49019	-0.33223
-0.22715	0.055603	0.4815	-0.8085	0.52795	-0.71286	0.52458	0.001314	-0.3719	-0.44788	0.35029	0.73454	0.32245	0.14114	-0.83239	0.86525	0.89841
0.25675	0.32086	0.33574	-0.13775	0.52691	0.74417	0.14902	0.73624	-0.65241	-0.77184	0.26057	-0.64827	-0.29858	-0.50382	-0.043311	-0.63899	-0.14368
-0.41494	0.2263	0.30964	0.60324	0.1803	0.25536	0.63936	0.71753	-0.086637	0.65721	-0.678	-0.29027	0.46712	0.97205	0.12255	0.99268	-0.21782
-0.65153	-0.090999	0.9094	-0.26456	-0.15198	-0.44489	-0.1478	0.40926	0.064059	-0.51898	-0.79953	-0.44102	0.011233	0.47379	-0.27098	0.63857	0.69798
-0.78328	-0.25805	0.27315	0.007138	0.64353	0.24697	0.50985	0.72638	-0.89147	-0.18668	0.51712	0.07837	-0.0085591	0.1729	-0.1216	-0.37265	-0.19948
-0.070314	0.28749	0.42673	0.84139	0.46165	0.20832	0.88551	0.4069	0.19835	0.51032	-0.37079	-0.3067	0.59576	0.080741	-0.66549	0.5541	-0.0032266
-0.35877	0.10965	0.30023	0.30983	0.29682	0.41487	0.63743	0.24446	-0.068928	-0.58906	0.12184	-0.2914	-0.33088	0.70888	-0.13989	-0.68484	-0.35243
-0.38664	-0.14519	0.57317	0.28361	0.5587	-0.84593	0.50282	-0.34624	0.72729	-0.81811	-0.81292	0.16885	-0.90465	0.18033	0.014934	-0.88341	0.30865
-0.039342	-0.18928	0.73369	-0.88746	-0.040181	0.0020761	0.97837	0.51971	0.01849	0.014967	-0.024424	-0.13918	-0.32185	0.35097	-0.55216	-0.61188	0.14218
-0.46728	0.090463	0.45443	-0.31928	0.28979	0.19865	-0.12148	0.36708	-0.98341	-0.20245	0.89258	-0.81722	-0.070296	0.31424	-0.228	-0.058056	-0.23614
-0.75309	0.25746	-0.082426	0.93407	0.15076	-0.066722	0.61542	0.52079	0.46403	-0.22885	-0.30007	-0.13551	-0.19154	-0.58829	0.061342	0.32633	0.60904
-0.76775	0.21764	-0.47014	-0.14847	0.57906	0.03066	-0.0031317	-0.014906	-0.13895	-0.030044	-0.047511	-0.079564	-0.081698	0.23931	-0.5446	-0.53486	0.13075
-0.34242	0.086565	0.828	-0.17781	-0.026329	0.0022451	-0.60121	0.7374	-0.0018928	0.077035	-0.84405	0.95399	0.10935	0.68182	-0.79323	-0.88238	-0.62554
0.15204	-0.01341	0.54143	-0.13369	0.40653	0.012889	-0.23695	0.71912	0.55975	-0.44047	0.60657	0.58134	-0.43585	0.58175	-0.07544	-0.38829	-0.083093
-0.20466	-0.064989	0.25062	0.45395	0.94327	0.68133	0.7022	0.10107	-0.60557	-0.21335	-0.98498	-0.090327	-0.2377	0.050896	-0.31395	-0.16305	0.59274
-0.66898	0.045313	-0.093491	0.72108	0.82715	-0.41322	0.16825	0.94373	0.13278	-0.0075989	-0.74313	0.60569	0.18457	-0.22982	-0.23863	0.027733	-0.19231
-0.2235	0.064605	0.84719	0.34031	0.25548	0.68516	0.48797	0.36745	-0.92396	-0.43036	0.70359	-0.21629	0.23343	0.55951	-0.042034	0.2085	-0.21805
0.0663	0.15887	0.44404	0.19047	0.77156	-0.4858	-0.63811	-0.46564	0.074153	-0.76476	-0.79448	0.77984	-0.67276	0.34796	0.11583	-0.18964	0.75258
0.18098	0.035617	0.95017	0.41097	0.50907	-0.029008	-0.10066	0.34151	0.15713	0.20961	0.42386	-0.46841	0.30429	0.50418	-0.44443	0.12172	-0.088336
-0.20999	-0.23941	0.61886	0.68208	0.631	0.83107	0.48086	0.69472	-0.037032	-0.27823	0.46404	0.85432	0.52649	0.44482	-0.84564	0.5217	-0.060365
0.23438	0.007181	0.83974	-0.18037	0.93117	-0.31828	0.45889	-0.39238	-0.22612	-0.61961	0.051889	0.19786	-0.015678	0.91422	-0.83669	-0.44934	0.17544
-0.46398	0.028123	0.65371	0.14954	0.51321	-0.64009	0.12819	0.7974	-0.66744	-0.020141	-0.70808	-0.88699	-0.31076	-0.12941	0.18495	-0.24737	-0.15078
0.069166	-0.1004	0.66315	0.15546	0.60742	-0.41581	-0.31976	0.25632	0.89989	0.11852	-0.30316	-0.12264	0.2045	0.89327	-0.68641	0.13063	-0.10976
-0.17247	0.16552	0.95211	-0.93067	-0.29486	0.14579	0.65031	-0.053664	-0.48945	-0.64697	0.64125	-0.020798	0.35522	0.8442	-0.94502	0.92142	0.45711
-0.16654	0.10906	0.41542	0.83907	0.6698	0.70844	0.045937	-0.014462	-0.087998	-0.77286	-0.23762	0.93584	-0.21656	0.23698	-0.29371	-0.42462	0.15139
0.0063575	0.22768	0.58875	0.75542	0.37084	0.54412	0.27035	0.2827	-0.37877	-0.58581	0.55541	-0.58662	-0.45327	0.13228	0.49086	0.54309	0.58748
-0.078934	-0.10478	0.7896	-0.39985	0.682	-0.6274	0.17549	0.15953	-0.0039559	-0.33341	0.24955	-0.45813	0.16217	0.36799	-0.68545	0.10176	0.33895
-0.39607	-0.14892	0.19623	-0.21004	0.57111	-0.31078	0.30416	0.24784	0.45224	0.33487	-0.68228	0.77702	-0.21215	0.32862	-0.9171	-0.96884	-0.039165
-0.13197	-0.022503	0.29066	0.06092	0.84083	-0.63997	-0.26115	0.98097	0.69921	-0.17843	-0.080989	-0.33761	-0.19521	0.34196	0.24511	0.039773	-0.037738
-0.12276	-0.05679	0.45189	-0.91778	0.5837	-0.82307	-0.15869	0.90193	-0.021913	-0.99794	-0.47713	0.13145	0.020622	0.098442	-0.22487	-0.082418	-0.097663
-0.58993	-0.13386	0.22081	0.55032	0.81385	-0.76696	-0.1149	0.15923	0.41167	-0.10538	0.52436	-0.33625	-0.50948	-0.26956	-0.58075	-0.538	0.30836
-0.5943	0.15266	0.51387	0.77827	-0.044247	0.548	0.040439	0.77317	0.054114	-0.033797	-0.11875	-0.94099	0.90654	-0.0022226	-0.85998	0.7361	-0.3964
-0.31731	0.29728	0.69801	-0.047143	-0.65525	0.58816	0.65627	0.24176	-0.21759	-0.44948	0.3585	-0.25413	-0.479	-0.23314	-0.42988	-0.34047	0.51313
-0.60548	-0.19578	0.045392	0.90518	0.84492	0.18052	-0.071392	0.77385	0.61564	0.055186	0.035128	-0.48721	0.21645	0.77212	-0.010123	0.20627	-0.26908
-0.87181	-0.063561	0.68342	0.20805	0.002448	-0.82985	0.67496	-0.11705	0.28451	-0.39446	-0.68524	-0.43161	-0.63732	0.50947	-0.034175	-0.85101	-0.35206
-0.58249	0.070475	0.103	0.22397	0.49108	0.23204	0.04532	-0.11846	-0.36177	-0.31272	-0.60752	0.3936	-0.041732	0.72008	-0.17345	-0.221	-0.18793
-0.15747	0.037742	0.052439	0.30642	0.78484	0.30459	-0.46567	0.13505	0.038148	-0.16479	-0.29181	0.88881	-0.13394	0.35976	-0.56713	-0.050307	0.13621
-0.81794	0.013957	0.26569	0.15775	0.40014	-0.8376	0.39084	0.28605	0.95726	-0.56121	-0.16334	0.8672	-0.23059	0.5949	-0.58753	0.13909	0.57944
0.12556	-0.13392	0.51731	0.34462	0.95554	0.61084	0.83194	0.56411	0.0070327	-0.46263	0.81581	0.54837	0.041399	0.41804	0.020062	0.15404	0.24977
-0.82101	-0.24338	0.8488	0.76967	0.043691	-0.17555	-0.29664	0.90541	0.57557	-0.76932	-0.99753	0.67969	0.54136	0.11933	-0.47708	0.68944	0.041834
-0.88194	0.082011	-0.060672	-0.035162	-0.33972	0.13173	0.16005	0.54226	0.60206	-0.72917	-0.57244	-0.26187	-0.80986	-0.17526	0.10279	-0.97042	-0.073655
-0.80213	0.13175	0.41457	0.18868	-0.69711	0.55881	0.33447	-0.0050682	0.18513	-0.39902	-0.014002	0.22774	-0.61745	0.0036773	-0.042589	-0.026887	0.86009
-0.07525	-0.07372	0.77211	-0.54522	0.45155	-0.98552	0.05643	0.738	0.4515	0.15276	-0.92799	0.94391	0.8462	0.70887	-0.36915	0.99542	-0.32023
-0.54637	0.12681	-0.18087	-0.1673	0.17986	0.45261	0.30095	0.29982	0.0089032	0.093164	-0.38058	-0.45676	0.05372	0.88103	0.046146	0.76532	0.44799
0.050497	-0.062939	0.25606	-0.073662	0.78652	0.064486	-0.25227	0.73823	0.20446	-0.20634	-0.66697	-0.45814	-0.082797	0.21004	0.019817	0.30012	0.25073
-0.19086	0.11045	0.95683	0.7133	-0.37853	0.92931	-0.26212	0.32052	0.89011	-0.20904	-0.58067	0.55715	0.148	0.99548	-0.86067	0.076822	0.43521
-0.59976	0.00094849	0.38437	0.53867	0.43271	0.3582	0.6582	0.39981	0.055697	-0.66134	-0.50617	-0.26038	0.50853	0.72229	-0.45455	0.64612	-0.090405
-0.017198	0.25538	0.79054	0.99516	0.17845	0.070765	-0.013028	0.50434	0.59526	-0.10804	-0.56091	0.47669	0.76623	-0.52761	-0.84128	0.5468	0.11113
0.30545	0.049115	0.82208	0.079613	0.77611	0.55842	-0.37954	0.61417	-0.33862	-0.61499	-0.0043799	0.26868	0.55118	-0.18484	-0.75985	0.99309	0.7997
-0.68039	0.24454	0.60994	0.06662	-0.42378	0.34045	-0.23874	0.94472	-0.41248	-0.81162	-0.51807	-0.021353	0.047901	0.34898	-0.041397	0.37544	-0.066137
-0.96891	-0.011328	0.045403	0.21587	-0.14796	-0.21034	-0.2904	0.35508	0.83192	-0.78609	-0.60552	-0.2923	-0.46661	0.58225	0.28882	-0.2564	-0.14454
-0.3648	0.12354	-0.01929	0.055449	0.99891	-0.083444	-0.51106	0.67956	-0.40635	-0.61904	0.86238	0.14035	0.48768	-0.13556	-0.55668	0.62379	0.11784
-0.44143	-0.0060669	-0.7033	0.32222	0.98691	0.76509	-0.11765	0.95068	0.45333	-0.23967	0.28986	0.23284	-0.0063045	0.4005	-0.53596	0.041099	0.24476
-0.8876	-0.27246	0.35309	0.8451	0.46733	-0.080832	0.50362	0.69738	0.85897	0.29924	-0.92176	0.57434	0.31765	0.57909	-0.7093	0.57944	0.78383
-0.64787	-0.10799	-0.45144	0.21395	0.68087	-0.023704	-0.23173	0.4709	0.81377	-0.42491	-0.90522	-0.41075	-0.38834	0.54136	-0.068779	0.64757	0.61644
-0.66795	-0.10065	0.41173	-0.70427	0.21913	-0.76251	-0.5477	0.23837	0.26757	-0.4574	0.81042	-0.11493	-0.29339	0.85588	0.33784	-0.31052	-0.18486
-0.81627	-0.1384	0.86123	0.70539	-0.14079	-0.085059	0.98619	0.64362	0.56524	-0.73261	0.30803	0.13638	-0.34439	-0.16814	-0.15476	-0.75426	-0.15587
-0.58177	-0.086867	0.71981	0.94203	0.071548	0.5116	-0.70987	0.69178	0.32955	-0.38948	-0.90029	0.30726	0.17761	0.48535	-0.11646	0.42314	0.00847
-0.5682	0.26574	0.53709	0.72694	-0.36399	0.58796	0.15125	0.70042	0.47177	-0.81909	-0.68746	-0.85592	0.31983	-0.39898	-0.71967	0.3677	0.44366
0.20579	0.077199	0.72846	-0.15035	0.43111	-0.19671	-0.085754	0.46267	0.58301	-0.97568	0.77822	0.31441	-0.90644	-0.36596	-0.094908	-0.42877	0.6115
0.22572	-0.0014245	0.80733	-0.12934	0.66536	-0.7394	-0.62155	0.2627	0.50696	-0.13539	-0.25631	0.30845	0.12395	0.41335	-0.74199	0.41069	0.44235
-0.61103	-0.0066246	0.64023	0.086042	0.084358	-0.6723	-0.85592	0.81783	0.57419	0.026613	0.217	0.74566	0.11116	0.54635	0.38268	0.89336	0.28531
0.19378	0.17461	0.82753	0.071339	0.079188	0.062263	0.24232	0.53808	-0.23282	-0.88559	0.20332	0.7351	-0.84062	0.1104	0.97763	0.20278	0.025686
-0.29601	-0.11219	0.68757	0.3257	0.53958	-0.4262	0.75314	0.38829	0.70604	-0.17437	0.24366	0.4609	0.55367	0.66037	-0.91682	0.56786	0.012659
-0.26284	-0.11183	0.51466	-0.14037	0.70374	0.17325	-0.23108	0.069132	-0.41961	-0.83586	0.24649	-0.83273	0.25188	0.86689	-0.41313	0.38897	0.2627
0.062198	0.15182	0.62153	0.58869	0.32231	0.36774	0.35067	0.0018418	0.49885	-0.66156	0.10115	-0.1307	0.31588	0.759	-0.24115	0.53357	0.13048
-0.8399	0.26604	-0.30164	0.10892	-0.20402	0.98403	-0.26646	0.4738	-0.0025601	-0.21183	0.80642	0.74367	-0.35399	0.076692	-0.84551	-0.7709	0.1012
0.64189	0.036901	0.98395	-0.078486	0.82238	-0.27865	-0.17889	0.35109	0.090543	-0.9061	0.881	-0.03212	0.068319	0.31276	-0.12877	0.31142	0.10761
-0.39742	-0.075143	0.99447	-0.26628	-0.11564	0.46101	0.32886	0.80465	-0.49107	-0.55612	-0.82476	-0.27692	0.2788	-0.01308	-0.82089	0.45195	0.40274
-0.60433	0.0095964	0.92676	0.22861	-0.84465	0.78479	0.15275	0.87113	0.35778	-0.89585	-0.94992	0.25605	-0.79293	0.72294	0.56696	0.16125	0.31164
-0.55437	0.051624	-0.011488	0.11131	0.70494	-0.2988	0.46193	0.70264	-0.1778	-0.29883	-0.55702	-0.36453	0.053221	-0.61573	-0.72195	0.41875	0.54483
-0.6302	0.26869	0.14501	-0.39185	-0.3244	0.19409	-0.53602	0.41479	0.25764	-0.39947	-0.62608	0.32188	-0.66809	0.9593	0.22692	-0.5504	-0.31165
-0.76181	0.040379	0.41707	-0.19902	0.1402	-0.56337	0.16901	0.82415	0.26314	-0.36314	-0.81677	-0.46227	0.917	0.60359	-0.79885	0.85359	-0.41065
0.11571	0.20463	0.21205	-0.80547	0.58004	-0.06256	0.66144	0.46103	-0.1233	-0.38637	0.4456	-0.2779	0.26256	0.27584	-0.41775	0.45293	0.36178
-0.71101	0.17504	0.10824	-0.00099068	-0.26355	0.86964	-0.90403	0.59055	-0.3462	-0.31087	0.3827	-0.38726	-0.46538	-0.43971	-0.3015	-0.23989	0.50485
-0.89364	0.13697	-0.93867	0.68383	0.36688	0.83672	0.0093457	0.91589	0.39053	-0.61156	-0.74395	-0.75712	-0.73516	-0.25319	0.22104	0.39067	0.78208
-0.52753	0.029973	0.43372	0.32169	0.13857	-0.30053	-0.056149	0.65429	0.40442	-0.56003	0.1417	0.3885	0.027639	-0.12677	-0.48352	0.41289	0.36748
-0.22266	0.074695	0.86574	0.90751	0.11786	-0.20155	-0.90002	0.97324	0.51662	-0.42839	0.22998	-0.48096	0.47588	-0.74042	-0.63987	0.98259	0.50796
-0.85183	0.12455	0.40556	-0.1659	-0.35551	-0.9027	-0.69779	0.30948	0.56113	-0.053953	-0.69303	-0.60372	0.11885	-0.024833	-0.55253	-0.2138	-0.064447
-0.5119	-0.060246	-0.19102	-0.85034	0.53725	-0.00067651	-0.033414	0.27212	0.11084	-0.44276	-0.0337	0.26156	-0.20781	0.6106	-0.31705	0.24709	0.87679
0.061324	-0.065111	0.75978	0.76178	0.66343	-0.10468	0.94433	0.19112	0.93033	0.3169	0.55061	-0.11683	0.57265	0.77339	-0.71727	0.36111	0.12198
-0.63768	-0.027474	0.84692	0.54329	-0.18935	0.069408	-0.4815	0.06714	0.55672	0.16984	-0.70862	0.49549	0.1259	0.98647	-0.37429	0.27822	0.12026
-0.66221	0.23934	0.76448	0.36201	-0.43688	0.78835	0.53209	0.32481	-0.22844	-0.49557	0.16853	0.36329	-0.046211	0.23431	-0.30625	-0.54184	-0.069462
-0.23298	-0.070795	-0.23973	0.20446	0.95197	0.37724	-0.32012	0.60012	-0.0049259	-0.061365	-0.44274	-0.073802	-0.020595	0.11745	-0.38022	0.43134	0.4254
0.006855	-0.06462	0.79543	0.036774	0.5965	-0.2234	0.15597	0.035579	0.85447	-0.61839	0.65081	-0.069555	0.093896	0.85667	-0.99737	-0.11657	0.81759
-0.31008	-0.023007	0.69498	0.32243	0.73327	-0.21036	-0.10757	0.88677	-0.58815	-0.77741	0.028651	-0.013678	-0.068535	-0.3934	-0.59334	0.22843	0.48263
-0.34037	0.11163	0.21524	0.87393	0.27035	0.82842	0.037797	0.50944	0.34846	-0.78386	-0.99032	-0.17299	0.21368	0.17762	-0.46955	-0.15575	-0.32062
-0.34666	-0.024768	0.59657	0.79703	0.13781	0.41239	0.0053725	0.075559	0.42935	-0.48396	-0.097722	-0.41941	-0.4016	0.022029	-0.059532	0.36426	0.9324
-0.72286	-0.17219	0.50107	-0.13991	0.3142	-0.2191	0.066643	0.23454	-0.19079	-0.32372	0.34482	-0.66495	0.26222	0.6983	-0.1999	0.75445	0.24143
-0.33967	-0.034399	0.88716	0.12766	0.24795	-0.15481	0.83511	0.7166	0.17741	-0.68649	0.94379	0.43523	-0.2799	-0.021087	0.12688	-0.23708	0.19214
-0.18396	-0.014008	0.58212	0.50199	0.689	-0.23812	-0.30443	0.55275	0.5944	-0.60762	-0.29149	0.39026	0.69076	0.54243	-0.33814	0.80426	-0.21795
-0.75798	0.31343	0.51391	0.032314	0.13808	0.34705	0.50849	-0.24426	-0.89282	-0.28077	0.88581	0.76896	0.80505	0.71853	-0.78336	0.79507	0.007276
-0.13921	0.029932	0.73108	-0.006997	0.44656	-0.4378	-0.6973	-0.2093	-0.064523	-0.97359	-0.093942	-0.26762	-0.092378	0.26168	-0.48266	0.14131	0.7829
0.43162	-0.08471	0.78639	0.48466	0.99263	0.4843	0.77446	0.65342	0.029186	-0.67084	-0.39179	-0.6757	-0.27083	-0.14836	0.024938	0.32373	0.75798
