# Supplementary material for: Distinct cellular states determine calcium signaling response
Source: Mol Syst Biol. 2016 Dec 15;12(12):894. doi: 10.15252/msb.20167137 (PMC5199124; doi:10.15252/msb.20167137)
Supplement: Supplementary file 6 — Source Data for Figure 3 [file MSB-12-894-s005.zip › parameterDistributionGroup/parameterDistribution240.csv]

0.33624	0.20617	0.60811	0.035022	0.99541	-0.48798	-0.1411	0.1569	-0.02184	-0.1719	-0.28592	-0.37655	-0.3728	0.35198	-0.14128	-0.79261	-0.55635
-0.17418	0.044594	0.39216	-0.14251	0.54009	-0.24263	0.84126	0.55929	0.41474	0.19657	-0.82086	-0.58629	0.0036851	0.38953	-0.84308	-0.37437	0.025205
-0.8173	-0.079384	0.43181	-0.46077	0.28423	-0.95469	0.25674	0.01282	-0.077621	-0.66427	-0.89144	0.33826	-0.90121	0.051869	0.53904	-0.13105	0.22264
-0.93245	0.18659	-0.14188	0.37223	0.78209	0.32473	-0.99995	0.45133	-0.96674	-0.56171	-0.20682	-0.51502	0.085196	0.33798	0.34212	0.67022	0.065142
-0.88338	0.027344	0.51954	-0.039998	0.19582	-0.47296	-0.084215	0.80557	-0.16236	-0.20742	0.59586	0.25957	0.047051	0.25648	-0.51938	0.46554	0.14775
-0.40817	-0.080967	0.50569	-0.87079	0.30309	-0.2399	-0.13801	0.825	-0.52299	-0.39487	0.0083789	0.46787	-0.10984	0.0084926	-0.35671	-0.26395	-0.18069
-0.70781	0.090305	0.66795	0.73144	0.19864	0.51981	-0.6504	0.093665	-0.48923	-0.90234	0.46732	0.023095	-0.44011	0.11785	-0.095839	-0.99631	-0.3358
-0.78292	-0.035188	0.31475	-0.052796	0.43746	-0.21159	-0.40695	0.089076	0.068613	-0.82443	-0.6378	0.37152	0.074786	0.93724	-0.55822	0.2926	0.26729
0.30558	-0.20481	0.64748	0.80795	0.92864	0.72476	-0.14427	0.14429	0.47957	-0.36418	0.49174	0.77507	-0.23781	0.71843	-0.53017	0.064802	0.29051
-0.85707	0.061001	-0.037775	-0.22755	0.12696	0.7339	0.85648	0.36253	-0.83406	0.35024	-0.081823	0.76995	-0.076712	-0.03088	-0.63465	-0.36362	0.18936
-0.21287	0.2736	0.78633	0.50414	-0.040963	0.75122	0.80819	0.5757	0.19728	-0.47823	0.56953	0.067526	0.21599	0.8868	-0.4394	0.3578	-0.3251
-0.080805	0.06141	0.66783	0.46845	0.43165	0.12239	-0.89838	0.6827	0.10802	-0.56974	0.2127	-0.13604	-0.070917	0.06145	-0.5831	-0.45261	-0.50118
0.13835	-0.20168	0.90003	-0.78165	0.71894	-0.68315	0.68738	0.55377	-0.018237	-0.90487	-0.15105	0.51041	-0.55051	0.11595	-0.53537	-0.96662	-0.08829
-0.45544	-0.066683	0.89316	-0.066067	0.32967	0.024713	-0.50687	0.73733	-0.24446	-0.54854	-0.71912	0.57916	-0.3097	0.5843	-0.54942	-0.55455	-0.087731
-0.49855	0.32873	0.27662	0.31215	-0.39704	0.062843	0.022939	0.39925	0.79705	-0.29655	-0.42628	-0.77224	-0.14728	0.34225	-0.07224	0.55606	0.43524
-0.96061	0.19492	-0.38759	0.14236	0.75374	0.58907	0.81148	0.27572	-0.95164	-0.029615	-0.28483	-0.79178	0.24903	0.48421	-0.45801	0.19954	-0.075129
0.10029	0.21892	0.63205	0.73473	0.47463	0.24843	0.29243	0.80908	0.35407	-0.35672	0.87111	0.63565	-0.077977	-0.087852	-0.28983	0.61031	0.56063
-0.44117	-0.26395	-0.12255	0.0066485	0.69795	-0.3068	0.071444	0.79628	0.9029	-0.80227	-0.84201	0.69824	-0.6976	-0.18637	0.2566	-0.055783	0.52106
-0.60241	-0.042858	-0.09382	-0.11463	0.86139	-0.88101	-0.61444	0.47685	0.45615	-0.052043	0.016149	-0.052638	-0.18096	-0.063703	-0.61376	-0.22181	0.068674
-0.68077	-0.1782	0.54284	0.5833	0.050463	-0.031767	-0.2643	0.79958	0.87747	-0.694	-0.94292	0.41641	-0.75716	-0.22714	0.028246	-0.70411	0.061147
-0.48711	-0.065052	-0.075435	0.081466	0.68969	0.36164	-0.37473	0.58857	-0.15754	-0.86645	-0.098001	-0.1149	-0.24878	-0.18134	-0.19165	0.34	0.5191
-0.0035349	0.22654	0.652	-0.06456	0.65398	0.12262	0.71839	0.32008	-0.63454	0.024671	0.45473	0.63575	0.14957	0.68783	-0.40141	0.62246	0.20479
-0.86401	-0.076019	-0.038407	0.83267	0.68703	0.6499	0.60207	0.19072	-0.2192	-0.42871	-0.0075379	-0.064374	-0.13572	-0.094448	-0.66467	0.48355	0.84801
-0.090214	0.15804	0.0026379	0.18959	0.74193	0.31101	0.11555	0.87637	0.56045	-0.72912	0.99747	0.89124	0.015691	0.42006	-0.24733	0.7504	0.4467
0.075043	0.17887	0.74991	0.61869	0.15381	0.48306	-0.71057	0.28796	0.60793	-0.94869	0.64455	0.052128	0.010884	0.43617	-0.3435	0.37434	0.3204
0.015508	-0.18355	0.72925	0.40335	0.16048	0.42027	0.28391	0.52044	0.76957	-0.30051	-0.21743	0.28434	-0.76451	0.33671	-0.0073435	-0.19351	0.40985
0.24394	-0.0075124	0.80869	0.33248	0.31684	0.41328	0.16138	0.70239	0.38548	-0.45969	0.061045	-0.12635	-0.55495	-0.95079	-0.66461	-0.76906	0.51974
-0.8821	-0.18262	0.015907	-0.074966	0.87773	0.57443	-0.727	0.59789	-0.9067	-0.26228	0.65895	0.40059	0.28853	0.65385	-0.64942	0.58872	0.39016
-0.59545	0.16521	0.89903	-0.50766	-0.26144	-0.1597	-0.97168	0.77822	-0.81559	0.0063193	-0.24287	0.45695	0.070754	0.7026	0.28046	0.50228	-0.445
-0.35073	-0.077355	0.65439	0.57914	0.016861	0.40383	0.73364	0.18328	0.36891	-0.61314	-0.65207	0.79177	-0.56922	0.059556	-0.041025	0.1475	0.52652
-0.87078	0.097135	0.34074	-0.21508	-0.35444	0.26796	0.30514	0.49984	0.014074	-0.54677	0.81443	0.53892	-0.48066	0.33122	0.22567	-0.3184	-0.070965
-0.23954	0.070338	0.35326	-0.44115	0.35554	-0.7174	-0.66342	0.68284	0.763	-0.25692	0.73702	-0.16273	0.013329	-0.049679	-0.74339	0.19702	0.45788
-0.79672	-0.047611	0.82343	0.91338	-0.047619	0.12467	0.91578	0.66893	0.4806	-0.27908	-0.85168	0.92258	-0.078864	0.59162	-0.34066	-0.24355	-0.44615
-0.27964	0.082487	0.67068	-0.084927	0.48185	-0.71963	-0.19608	0.27242	-0.10269	-0.70284	-0.58647	0.3292	-0.70259	-0.64419	-0.22525	-0.92473	0.091451
-0.36274	0.010087	0.55486	0.25994	0.65001	0.11129	-0.90986	0.84029	-0.56776	-0.091128	0.011264	0.98479	0.27079	0.8698	-0.080011	0.60655	-0.51973
-0.10013	0.17914	0.4226	0.27354	0.27935	0.081054	0.29125	0.26216	0.44014	-0.21593	-0.0046771	0.24905	-0.58783	0.86772	0.18967	-0.61599	-0.41712
-0.76539	-0.087869	0.040818	-0.33316	0.30853	-0.056171	0.15903	0.18151	-0.080952	-0.34391	0.1541	-0.13101	-0.52287	0.51407	0.34913	-0.12516	0.059584
-0.1334	0.20945	0.83015	-0.81848	0.25409	0.12884	-0.54476	0.50321	-0.9695	-0.57026	0.33454	0.056885	0.28853	0.45757	-0.34523	0.1774	-0.29113
-0.028583	-0.046847	0.39573	0.30436	0.39742	0.72476	0.88586	0.68784	0.2769	-0.68077	-0.31125	0.7233	-0.61535	0.62965	0.67861	0.46327	0.37617
-0.66411	0.23395	0.70422	0.31902	-0.17235	0.1338	0.2346	0.37063	-0.12423	0.35384	-0.11852	-0.33108	0.59024	0.055545	-0.87225	0.59135	-0.027639
-0.35989	0.12834	0.21099	-0.045448	0.98803	-0.39106	-0.59554	0.53074	-0.39369	-0.39107	0.13881	-0.27162	0.0094283	0.70999	-0.2446	-0.31113	-0.45873
0.016945	-0.096825	0.91438	0.4498	0.62182	-0.27987	-0.77191	0.85728	0.39973	-0.2339	-0.61617	0.34722	0.11852	0.55978	-0.10027	0.2256	-0.2458
-0.93381	0.01055	-0.048082	-0.14885	0.97178	-0.76001	0.20741	0.82429	-0.38251	-0.62078	-0.25469	0.42293	0.094763	-0.044104	-0.58706	0.21131	0.30111
-0.83753	0.0111	0.55335	-0.49812	0.54456	-0.89175	-0.93461	-0.016083	-0.6801	-0.94261	-0.12141	0.099706	-0.13786	0.32607	-0.65891	-0.43854	-0.15334
0.16568	0.11876	0.69534	0.48143	0.5434	0.068166	0.5879	0.078311	0.42854	0.03964	0.62895	-0.4878	0.17984	0.47798	-0.64795	0.89445	0.73794
-0.46159	0.18385	0.052129	0.34437	0.82835	0.42697	-0.41439	0.54956	-0.33132	0.1041	0.1687	-0.97256	0.32609	0.57641	-0.62379	0.20242	-0.32444
-0.4995	-0.20143	0.76386	0.2892	0.53088	-0.43411	-0.13587	-0.039118	-0.042467	-0.85584	-0.80678	0.72301	-0.82691	0.3335	0.25799	-0.52036	-0.051374
-0.13244	-0.095919	0.93932	-0.0081235	0.18502	-0.028776	-0.83162	0.58475	0.024365	-0.3609	0.34703	-0.379	-0.21772	0.67042	0.38316	0.80072	0.29467
-0.77425	0.41061	0.50641	-0.43517	-0.62661	-0.62713	-0.019396	-0.096871	0.62931	-0.37931	0.99322	0.81741	-0.13133	0.74963	-0.61268	0.47132	0.7024
-0.22578	-0.12002	0.74164	-0.61396	0.43769	-0.50745	-0.17677	0.49276	0.21323	-0.29081	0.098061	0.11402	-0.16146	0.42257	-0.95158	0.1942	0.76855
-0.8733	-0.16022	-0.11178	-0.35324	0.21892	0.5599	0.55801	0.93209	-0.41008	0.46144	-0.16938	0.92618	0.089665	-0.1523	-0.97169	-0.14907	0.5109
-0.34568	0.10169	0.29331	0.17404	0.63282	-0.1771	0.66896	-0.19327	-0.30727	0.07082	0.84183	-0.079439	-0.73707	0.081223	0.27944	-0.41159	0.27767
-0.04106	0.060668	0.88395	-0.14158	0.17907	-0.24267	0.79449	0.83463	0.41145	-0.92638	0.51703	-0.78604	-0.48987	-0.56066	-0.18553	-0.23818	0.5434
-0.66391	0.059004	0.53638	0.22679	-0.20821	0.18968	-0.5447	0.65212	0.015041	-0.41059	-0.29455	-0.5713	-0.01908	-0.10014	-0.39869	0.064015	0.0030001
0.53988	-0.028185	0.98003	0.2184	0.68109	0.17545	-0.2031	0.78749	-0.19123	-0.58744	0.063519	-0.58625	-0.32175	-0.55771	-0.30554	-0.29035	0.080014
-0.61365	0.15678	0.38475	0.90189	0.52292	-0.078007	0.60742	0.16243	0.27569	-0.86172	-0.076342	0.93557	0.19856	0.65406	-0.39388	0.94757	0.5404
-0.4818	-0.1167	0.60121	-0.48112	0.16746	-0.10521	0.41934	0.61807	0.10882	-0.57442	0.10144	-0.16882	-0.14812	0.019343	-0.78286	-0.42975	0.10873
-0.89879	-0.27559	0.020188	-0.43347	0.60984	0.12016	0.39682	0.31712	-0.20072	-0.77037	-0.045995	0.61641	-0.65758	0.58849	-0.25912	-0.0157	0.91078
-0.96573	-0.072512	-0.27145	0.15138	0.92485	-0.15883	0.0025006	0.23937	-0.27794	-0.58289	0.86764	-0.60653	-0.30392	-0.35244	-0.75218	-0.3331	0.41686
0.14271	0.20007	0.85409	0.89104	0.47449	0.68782	-0.1505	0.38838	-0.010578	-0.22722	0.20143	0.035211	0.22204	0.13902	-0.60272	-0.25404	-0.21329
-0.088842	0.22026	0.84479	0.11227	-0.018766	-0.20385	-0.77429	0.54925	0.41704	-0.71919	-0.77699	0.026175	0.5733	0.14286	-0.91459	0.219	-0.4833
0.48147	0.014157	0.8552	-0.10227	0.37797	0.50703	0.63038	0.21397	0.51293	-0.63111	-0.20814	0.074438	-0.42982	0.44121	-0.78713	-0.93515	0.26385
-0.81335	-0.074076	0.57901	0.64638	0.22898	-0.6701	-0.21119	0.62817	0.64772	-0.8129	-0.18662	0.070233	0.10244	0.091695	-0.37861	0.65932	0.12776
-0.93528	-0.13922	0.35746	0.66991	0.23718	0.2126	-0.4508	0.6499	0.25655	-0.36483	0.0081147	0.19874	-0.059932	0.5395	-0.69425	-0.4808	-0.34405
0.10726	0.10273	0.8219	0.51857	0.44768	0.77362	-0.53197	0.9893	-0.21099	-0.31383	0.38611	-0.63353	-0.24981	-0.21762	-0.36808	-0.049752	0.154
0.41655	-0.14657	0.69201	-0.12017	0.67212	-0.13298	0.2303	0.062574	0.55923	-0.44851	-0.20042	-0.56935	-0.75728	0.34575	0.023609	0.2628	0.81257
-0.0003654	-0.01464	0.81606	-0.70899	0.37557	0.13706	-0.74774	0.36357	-0.5784	-0.19507	-0.24086	-0.17959	-0.30541	0.24235	-0.56838	-0.04008	0.57081
-0.63591	-0.12699	0.59652	-0.26517	-0.29104	0.75214	-0.91429	0.55739	0.11841	-0.70241	-0.89752	-0.61418	-0.37713	0.96016	-0.32841	-0.14305	0.35654
-0.51815	-0.11299	0.77123	-0.55022	-0.25235	-0.26584	-0.23216	0.76314	0.39726	-0.62256	-0.10394	-0.33383	-0.032651	0.54823	-0.19239	0.94294	0.85154
0.16721	0.18679	0.16755	-0.95048	0.72662	-0.02119	0.040166	0.67101	-0.34282	-0.44016	-0.42923	-0.89816	-0.44018	0.2761	0.24492	-0.20261	-0.047414
-0.81472	-0.0663	0.38484	0.92908	0.11274	0.61706	-0.28377	0.51632	0.45247	-0.20687	-0.29609	0.5087	0.038065	0.75129	-0.20643	0.19102	-0.09608
-0.58434	0.029427	0.8652	-0.29839	-0.47922	-0.41336	0.28707	0.56199	0.64296	-0.99185	-0.75945	0.43669	-0.18484	0.13823	-0.73582	-0.077171	0.18798
-0.31109	-0.081254	0.75013	0.90798	0.83794	-0.54536	0.5475	0.25321	0.1995	-0.13875	0.90672	-0.36646	-0.056465	0.020908	-0.51044	0.1378	0.3591
-0.018833	0.081908	0.16045	-0.96766	0.96874	-0.64969	-0.40322	0.39359	0.22006	-0.91045	-0.92603	-0.3621	0.12516	0.59275	-0.77858	0.58801	0.32785
-0.58023	0.31957	0.81422	0.8838	-0.58308	0.65247	0.38965	0.79356	0.54114	-0.50632	0.24571	0.35045	0.21503	0.0066952	-0.34455	0.12083	-0.19924
0.043945	-0.038239	0.36606	-0.75877	0.83659	-0.64889	-0.27856	0.15443	-0.036556	-0.82148	0.30024	-0.58426	-0.45623	0.73443	0.8659	0.45703	0.17218
-0.67535	0.031095	0.55079	-0.42192	0.20604	0.2128	0.35362	0.23374	-0.83238	-0.58807	0.38984	0.7912	-0.14306	0.61952	0.049511	0.45188	0.37668
-0.67288	-0.12172	0.52673	0.11095	-0.089732	0.74936	0.15342	0.65548	0.069392	-0.97304	-0.32086	-0.18695	-0.19717	0.36498	-0.39779	-0.057391	0.38198
-0.8027	0.059635	0.18822	-0.15353	0.24127	-0.38612	-0.58741	0.24024	0.22421	0.17498	-0.60514	0.62741	-0.23518	0.68903	-0.65133	-0.95037	-0.43589
-0.96512	0.33228	-0.4784	-0.4632	0.36363	0.27963	-0.79718	0.25081	-0.36373	-0.26774	0.8914	0.4454	0.054672	0.35304	-0.33237	-0.074604	-0.11461
-0.72355	0.21696	0.56494	0.43776	0.066919	0.16979	0.77911	0.18666	-0.17513	-0.96081	-0.87824	-0.5641	0.21821	0.21287	-0.69404	0.15358	0.040158
0.0057112	0.19396	0.38707	0.71881	0.28441	0.29313	-0.42584	-0.23732	0.95731	-0.91313	0.80737	-0.61455	-0.76218	-0.43999	-0.46303	-0.54407	0.77873
-0.58966	0.15686	0.3068	-0.13318	0.083604	-0.49535	0.93674	0.51179	0.94926	-0.98926	-0.36725	-0.0088091	-0.37181	0.179	-0.50174	0.31285	0.84436
-0.6429	0.050584	0.12883	0.87973	0.70133	0.81037	0.11423	0.52288	-0.22773	-0.70383	0.093157	-0.12112	0.24531	0.21877	-0.8735	0.64467	0.52305
-0.19716	-0.077176	0.16563	0.14817	0.89953	0.52072	0.51563	0.84578	-0.40941	-0.33817	0.4782	0.71669	-0.27079	-0.097278	-0.049083	-0.44133	-0.11627
-0.038552	-0.032824	0.82029	-0.054723	0.59812	-0.39438	0.9813	-0.035471	-0.25268	-0.0022206	-0.27214	0.027091	-0.75966	0.11957	0.17057	-0.84707	-0.18611
0.03039	-0.25024	0.89111	0.77424	0.88595	0.56728	-0.74296	0.89962	-0.24367	-0.9574	-0.030888	0.28399	-0.51012	-0.23682	-0.080309	-0.6187	0.10195
0.50351	0.18945	0.74902	0.3219	0.68293	0.75354	0.16499	-0.085804	-0.2951	-0.45038	-0.56691	0.20355	-0.20143	0.80364	-0.81031	-0.94651	-0.48763
-0.44425	0.12775	0.6101	0.75579	0.23603	-0.26613	-0.447	0.15672	0.43946	-0.48735	-0.33398	-0.3769	-0.23339	0.40669	0.2873	0.46337	0.098193
-0.32287	-0.17168	0.32626	-0.01384	0.68282	-0.055556	0.63255	0.30861	0.13573	0.008063	-0.38536	0.83944	-0.16119	0.6549	-0.18955	-0.23786	-0.108
-0.31404	0.025513	0.10026	-0.72855	0.66966	-0.067212	0.63546	0.88058	-0.2521	-0.72963	-0.64605	-0.29917	-0.037561	0.71016	-0.21185	0.94953	0.5005
-0.70387	0.067876	0.96696	0.14954	-0.55598	0.33538	-0.59237	0.80088	0.026843	-0.67563	-0.6622	0.17449	0.48713	0.457	-0.44615	0.45059	-0.41405
-0.44393	-0.10887	0.1703	-0.59304	0.98679	-0.33249	-0.24471	0.47021	-0.32029	-0.66691	-0.6571	-0.19156	-0.24539	0.87966	-0.56673	-0.072376	0.18695
-0.87112	-0.088739	0.77007	0.24243	-0.52605	-0.060648	0.12076	0.59663	0.54566	-0.21849	-0.41082	-0.18369	-0.33915	0.36117	-0.027707	0.044066	0.11005
-0.56418	0.0038213	0.68127	-0.62168	-0.10295	0.11777	0.065087	-0.15807	-0.45552	0.14536	-0.42843	0.62732	-0.28175	0.76231	-0.75867	-0.47632	0.28734
-0.4031	0.03237	0.15826	-0.77194	0.6462	0.1311	0.28999	0.36374	-0.5625	-0.76297	-0.63435	-0.57912	-0.34431	0.29193	-0.23359	0.033334	0.53929
-0.97532	-0.077571	-0.46721	0.16252	0.77371	0.47148	0.041273	0.056816	-0.08385	-0.71998	0.29739	0.16552	-0.5055	0.9752	0.066856	0.63246	0.84399
-0.83017	0.1205	-0.48409	0.69399	0.9601	0.2901	0.95408	0.52487	0.37165	-0.21126	0.48227	-0.059131	-0.45519	0.77784	0.2467	-0.17279	-0.2796
-0.17048	0.11114	0.78138	-0.97216	0.04025	-0.13176	-0.2078	0.016909	-0.33583	-0.6217	-0.41941	-0.70661	-0.20939	0.68248	0.052877	0.80006	0.91512
-0.90867	0.053146	0.72436	-0.60518	-0.42021	-0.57712	-0.35574	0.64109	-0.47079	0.085472	0.17555	0.93668	-0.63031	0.15721	0.76657	-0.42515	-0.3045
0.34351	0.14593	0.53853	0.12443	0.8745	0.14563	-0.15703	-0.040123	0.11764	-0.66972	-0.7233	0.043062	-0.61395	0.24456	0.34016	0.08355	0.69337
-0.55215	0.14079	-0.15709	-0.12858	0.49951	0.29108	0.39071	-0.060577	-0.32707	-0.28637	0.37868	-0.28945	-0.24589	0.063508	-0.54793	-0.61174	0.032952
-0.79884	0.10415	0.51965	-0.88447	0.20077	-0.35358	0.79798	0.010775	-0.94226	-0.52138	-0.68778	-0.060536	0.070217	0.24768	-0.87538	0.21688	0.26463
-0.15959	0.18472	0.51521	-0.71669	0.28359	-0.028981	-0.57033	0.15211	-0.76248	-0.047016	-0.18392	0.84991	0.20841	0.50024	-0.63497	-0.20332	-0.40006
-0.32429	-0.004351	0.89602	-0.12983	0.20733	-0.43911	0.10825	0.11158	0.17476	-0.69788	0.09954	0.12376	0.064545	0.34979	-0.68876	0.20035	0.20364
-0.035864	-0.012223	0.71732	0.58529	0.020475	0.30137	0.4412	0.57725	0.86497	0.031899	-0.029679	-0.026531	-0.29106	0.34806	-0.19677	0.52403	0.79084
0.49364	0.11491	0.46926	-0.87446	0.79227	-0.082373	0.33007	0.36428	-0.53956	-0.5392	-0.85976	-0.072226	-0.65465	0.55912	0.82305	0.41979	0.14656
-0.12265	-0.054262	0.81923	0.093214	0.31096	-0.409	0.11845	-0.48872	0.99849	-0.96208	-0.70733	-0.97323	-0.91018	0.62884	-0.16016	-0.39017	0.88475
-0.68933	-0.16864	-0.25439	0.46711	0.66824	0.46658	-0.030376	0.1236	0.64222	-0.82035	0.45589	0.96995	-0.83064	0.72583	0.92069	0.39052	0.55801
-0.79621	0.11659	0.052833	0.5065	0.2333	0.28955	0.67583	0.18093	0.055741	-0.05948	0.33966	0.54559	-0.016704	-0.076608	-0.84727	-0.064371	0.076376
-0.61224	0.10522	0.86946	-0.76009	-0.14065	-0.41185	0.39209	-0.13204	-0.78233	-0.92957	-0.21599	0.047706	-0.8753	-0.43545	0.069926	-0.73836	0.1979
-0.46706	0.097184	0.6924	0.53744	-0.1336	0.36525	-0.13049	0.80176	0.52148	-0.43673	-0.13993	0.037842	0.00076156	-0.38258	-0.74219	0.12156	0.58732
-0.30004	0.037165	0.85547	-0.44968	0.028611	-0.12767	0.89591	0.57866	0.10253	-0.12674	0.38429	0.38452	0.19811	0.86316	-0.27863	0.030139	-0.26037
-0.18035	-0.2111	0.87506	-0.15201	0.9395	-0.5671	0.28666	0.84608	-0.61219	-0.22746	0.51733	-0.19264	0.077562	0.46237	-0.41233	0.13661	-0.1498
-0.72581	0.029121	-0.53264	0.18154	0.94376	0.13451	0.134	0.20943	0.26974	-0.38358	0.54133	0.94788	0.20675	0.54469	-0.88443	0.33333	0.059995
-0.18215	0.015179	0.95752	0.022294	0.46608	0.11687	0.29713	0.26736	-0.54693	-0.66933	0.29228	0.32154	-0.40134	0.083791	-0.22269	-0.46316	0.2426
-0.49159	0.011694	0.76342	0.51853	-0.1394	0.38283	-0.46659	0.3168	0.6671	-0.17331	0.21764	0.37454	-0.27705	0.68412	-0.18682	-0.56288	-0.15485
-0.3812	-0.10589	0.25526	-0.25394	0.35567	-0.10088	-0.26254	0.69308	0.82034	-0.88603	0.1562	-0.13724	-0.23507	0.40695	-0.76061	-0.4867	0.3338
