# Supplementary material for: Distinct cellular states determine calcium signaling response
Source: Mol Syst Biol. 2016 Dec 15;12(12):894. doi: 10.15252/msb.20167137 (PMC5199124; doi:10.15252/msb.20167137)
Supplement: Supplementary file 6 — Source Data for Figure 3 [file MSB-12-894-s005.zip › parameterDistributionGroup/parameterDistribution241.csv]

0.0052618	-0.84172	0.55171	0.77422	0.098136	0.21776	0.49718	-0.48065	0.73147	0.85557	0.49291	-0.57608	-0.41672	0.85834	0.28154	-0.66073	-0.85287
-0.63853	-0.16055	-0.70685	-0.065965	-0.47297	-0.4683	-0.77915	-0.60922	0.055176	0.69321	0.90835	0.42436	-0.16172	0.62711	-0.095432	0.52754	0.086686
0.42727	-0.13262	-0.36657	0.37274	0.4833	-0.94437	0.34774	0.85845	-0.59069	0.66901	0.76064	-0.15531	-0.43595	0.78903	0.079518	0.080053	-0.014482
-0.41088	-0.3147	0.028758	0.35867	-0.21078	-0.15296	0.44085	-0.62846	-0.6185	0.44765	0.1638	0.17514	-0.12986	0.0051088	0.9426	0.81803	-0.65072
-0.13577	-0.12439	-0.44596	0.76209	-0.14691	-0.17977	-0.40404	0.25962	0.27595	0.7021	0.22692	-0.086171	0.15914	-0.031394	-0.59025	0.51487	-0.028467
-0.82595	0.33331	-0.96484	-0.24285	-0.24424	0.50019	-0.58783	-0.28383	-0.076209	0.72959	-0.58399	-0.53876	0.11994	-0.34231	-0.67406	-0.20938	-0.55213
-0.49169	-0.36807	-0.15091	0.52157	0.27499	0.060771	0.83192	0.063774	0.14446	0.57024	0.19423	-0.10559	-0.81097	0.10092	0.29766	-0.1089	0.34323
-0.48748	0.18965	-0.63797	-0.60834	0.16503	0.68348	-0.70215	-0.83501	0.56336	0.28855	-0.28588	-0.47499	-0.35397	-0.44441	-0.11853	-0.084359	-0.019011
0.4617	-0.32176	0.56072	-0.13154	-0.24073	0.72136	0.65433	-0.062368	0.44359	0.59433	-0.13034	-0.27013	-0.71697	-0.16469	-0.27454	-0.14693	0.73636
0.59427	0.091511	0.32767	-0.96178	-0.066077	-0.83814	0.34544	-0.33169	0.99674	-0.12193	0.30359	0.4035	-0.4732	-0.46909	0.63182	0.71058	0.23543
-0.9181	0.26973	-0.84937	0.34589	0.47347	-0.096778	-0.59415	-0.059165	0.2965	0.16863	0.40531	0.11592	-0.49689	-0.81432	-0.29686	-0.62952	-0.14804
-0.80731	-0.5268	0.39196	-0.51811	0.67497	0.15404	-0.98413	0.0061927	0.10783	0.12536	-0.0077903	-0.87896	-0.49219	0.38307	0.75985	0.0067727	-0.52597
-0.29331	-0.024105	0.3151	0.58699	0.39798	-0.45134	0.61635	-0.22308	-0.61152	0.69689	0.43004	0.24876	-0.86727	-0.57275	0.43722	-0.094139	0.26036
0.63335	-0.44373	0.87317	-0.14549	-0.42394	-0.93633	-0.37894	0.050673	0.067639	0.76396	-0.10795	0.13105	0.047817	-0.19404	-0.20296	0.32254	-0.30407
0.1998	0.0013086	0.47124	0.16388	0.44406	0.21216	-0.099921	-0.026347	0.79741	0.45159	-0.16736	-0.16848	-0.17753	-0.26017	-0.69684	-0.032033	0.16433
-0.24021	-0.89522	0.47792	0.58299	0.99689	-0.54561	-0.28514	0.0078713	0.51879	0.70847	-0.80023	-0.25916	-0.19008	-0.4215	0.36023	-0.25273	-0.8959
-0.22584	-0.64686	-0.24021	0.89595	0.48449	0.39343	-0.14183	-0.72951	-0.0053889	0.078838	-0.73009	-0.88781	-0.30131	-0.2073	0.95297	0.69896	-0.43743
-0.18504	0.12518	-0.34274	0.061572	-0.069168	0.52494	0.38783	-0.015983	-0.50345	0.10542	-0.27983	0.10756	-0.16416	-0.61249	-0.20309	0.37375	0.094308
-0.56589	-0.57383	0.47703	0.13432	0.99261	-0.49609	-0.27016	0.53173	0.67451	-0.1025	-0.052012	-0.73699	0.36256	-0.44492	-0.84137	0.46158	-0.28277
0.67314	-0.074615	-0.24023	-0.23395	0.98784	-0.48594	-0.73908	0.30259	-0.052952	0.453	0.27707	-0.56553	-0.80522	-0.80926	0.43965	-0.089433	0.18493
-0.085933	-0.12493	0.14857	0.48896	0.16509	0.53443	0.93384	-0.11297	0.98021	0.69852	0.084105	-0.2949	-0.6941	0.55799	0.13557	0.43342	0.81349
-0.49227	-0.67466	0.54043	0.075814	0.32041	-0.56301	0.7944	-0.40894	-0.62561	0.88312	0.79678	-0.99782	-0.32166	0.27342	-0.74511	-0.41919	0.13247
-0.025101	-0.4434	0.83031	-0.0061061	0.049762	-0.65458	-0.043074	-0.46269	0.73381	0.57751	0.32489	-0.73145	0.47769	-0.43603	-0.65423	0.80988	-0.28112
-0.0095534	-0.81329	-0.11457	-0.33819	-0.16353	-0.23913	0.049276	0.33213	0.15296	0.99014	0.47531	0.71519	-0.28652	-0.95601	0.47947	-0.091467	-0.8009
0.04923	-0.60466	0.17989	-0.11275	0.48766	0.12573	0.16727	-0.4805	0.23116	-0.019492	0.009148	-0.16684	-0.11154	-0.78649	0.14583	-0.34019	-0.94792
-0.8275	-0.10402	-0.54767	-0.60427	0.037706	0.65653	0.60537	0.6092	-0.43344	0.5146	-0.5972	0.20832	-0.28978	-0.93501	-0.45535	0.048103	0.33838
0.91866	-0.16626	0.98059	-0.13691	-0.5902	0.13187	-0.24031	-0.70256	-0.38409	0.45699	-0.38285	0.51489	-0.017089	-0.12431	-0.22834	-0.16091	-0.68648
-0.013159	-0.60631	0.13332	-0.13216	0.47605	0.39539	0.072444	0.0078604	0.45968	0.50044	-0.36921	0.064361	-0.1853	0.13486	0.15806	-0.23309	-0.77974
0.93952	-0.080124	0.26226	0.52687	-0.14844	-0.10229	0.23878	0.35268	0.85938	0.56363	-0.41786	0.16561	-0.79731	-0.45097	-0.78254	-0.5224	0.94392
-0.20656	-0.21823	0.046231	-0.25653	-0.23577	0.17896	0.47679	-0.89348	0.27329	0.92136	-0.51171	0.28693	0.24382	-0.78155	-0.43033	0.49081	-0.27867
-0.79708	-0.11129	-0.821	-0.41124	0.12929	0.1743	0.56074	-0.29594	0.79947	0.67442	-0.48759	0.34894	0.5153	-0.26437	-0.73033	0.64188	-0.37155
0.12102	-0.32193	0.022828	0.42712	-0.69188	-0.3153	0.83901	0.66196	0.11701	0.43046	-0.30766	0.34558	-0.68457	-0.80796	-0.33642	-0.32066	0.52185
0.37227	-0.34693	0.82711	-0.32603	0.034248	0.65741	-0.43184	-0.43823	0.15824	-0.19446	0.28452	0.88277	-0.0028037	0.3091	0.22036	0.87655	-0.087257
0.77074	-0.38587	-0.3197	0.14021	-0.14668	-0.32647	0.82622	0.036547	0.75873	-0.097781	0.31199	0.94209	-0.12299	-0.68783	0.48892	0.49652	-0.5495
-0.47293	-0.14852	0.13341	0.99995	-0.69205	0.38023	0.13899	0.73686	0.43025	0.67722	-0.58031	0.39707	-0.091732	-0.1608	0.57445	0.72614	-0.4573
-0.24308	-0.36651	-0.40652	-0.61836	-0.084712	0.27588	0.57676	-0.14085	-0.40408	0.4101	0.26017	0.49298	0.50025	-0.74395	-0.56611	0.73773	-0.44644
0.027011	-0.46153	-0.68411	-0.11152	-0.5307	0.72737	0.48005	0.85841	0.24543	0.3598	-0.37117	0.50171	-0.019473	-0.40181	-0.13422	0.68061	0.12449
0.34714	-0.38999	0.39615	-0.032373	-0.90759	0.060119	-0.22979	-0.2127	-0.54149	0.71783	-0.10354	0.41929	-0.32167	0.49405	0.82392	-0.057381	-0.92577
-0.87633	-0.87291	0.15303	-0.53544	-0.90488	0.63683	0.13673	-0.68669	-0.23966	0.38722	-0.049821	0.16515	-0.024206	0.58124	0.10872	0.52835	-0.26401
0.10466	-0.53542	-0.33435	-0.28701	-0.34204	0.46389	0.33164	0.15463	0.27748	0.54233	-0.55927	0.83926	-0.16917	-0.63492	-0.31591	-0.5765	-0.75622
-0.48548	-0.18644	0.12015	0.57959	0.79528	0.48261	0.60025	0.38583	0.69044	0.43381	-0.48121	-0.0030093	-0.32343	-0.22964	-0.91887	-0.84609	-0.11686
-0.025866	-0.30726	-0.61728	-0.45097	-0.18582	0.040244	-0.17304	-0.87415	-0.98815	0.69488	0.51819	-0.16108	-0.41335	0.16858	-0.43321	0.092801	0.49513
-0.011767	-0.47589	0.27181	-0.23345	-0.49341	0.4619	-0.027596	0.20844	0.48258	0.82503	0.10038	-0.71507	-0.23678	0.36167	-0.12924	-0.7516	-0.84961
-0.70191	-0.26456	-0.032761	-0.32313	-0.15862	-0.20597	0.14093	0.73265	-0.048481	0.36979	0.61364	-0.11702	-0.34145	-0.10782	-0.26739	-0.19706	-0.054436
-0.49507	0.14769	0.26595	-0.56994	-0.0055603	-0.42161	0.41464	-0.83128	0.38136	0.24885	0.17133	0.93838	-0.63478	0.24886	0.66442	0.69628	0.42885
-0.66897	-0.4475	0.068303	0.42247	-0.16992	0.54155	-0.71161	0.89142	-0.0066076	0.37726	-0.77255	-0.18823	-0.47212	0.065657	0.75407	-0.24332	-0.77003
-0.16396	-0.13459	0.16584	0.2726	0.73049	-0.35057	-0.50131	-0.39468	0.5527	0.59572	0.362	-0.28403	-0.63007	0.88098	-0.064891	0.26058	0.71517
0.75652	-0.86746	0.59864	0.080387	-0.01296	-0.34279	0.32607	-0.12823	0.77634	0.2888	0.1757	0.42891	-0.23942	0.24118	0.45064	0.2263	-0.50831
0.71959	-0.32744	0.58984	0.12831	0.86673	0.6632	-0.3609	0.33485	0.41408	0.63095	-0.80416	-0.1101	-0.50829	0.063992	-0.27403	-0.54901	-0.088787
-0.041141	-0.64326	0.44581	0.34623	-0.64812	-0.25259	-0.47581	0.51058	0.53142	0.64184	-0.40433	0.81638	-0.21864	-0.38403	0.83308	0.86795	-0.32284
-0.41845	-0.47517	0.6775	-0.23966	-0.11512	0.62915	-0.18735	-0.72065	0.11811	0.66233	-0.2179	-0.045883	-0.37682	0.30517	0.058108	-0.052545	-0.11179
0.15136	-0.9331	0.0057889	-0.94239	0.48991	-0.47621	0.14746	-0.20245	0.5622	0.80024	0.78372	0.4291	-0.35529	0.44362	0.27647	0.59773	0.23683
0.20119	0.182	0.64573	-0.46554	0.95148	-0.45199	-0.58245	0.99893	-0.79922	0.090706	0.7873	-0.16148	-0.42127	-0.55651	0.65799	0.25576	-0.4108
-0.84689	-0.44667	-0.30028	0.54334	-0.54185	0.7046	-0.18013	0.14213	-0.11472	0.79256	0.5662	0.78409	0.16943	-0.5439	0.029173	0.97343	-0.16858
-0.40613	-0.90964	0.30163	0.76763	0.29806	0.41776	0.17419	-0.57446	-0.36856	0.87983	0.070755	-0.47347	-0.12489	0.93978	0.32964	0.0063491	-0.80332
-0.9811	-0.61585	-0.031073	-0.10176	-0.85739	-0.67087	-0.038532	-0.92776	0.29521	0.32223	0.60704	-0.55609	-0.28147	-0.41278	0.95807	0.4458	-0.66662
-0.40074	-0.36758	0.87391	0.09425	0.34823	0.3081	-0.36457	-0.98991	-0.86354	0.081446	-0.14489	0.33117	-0.076916	-0.44897	-0.21738	-0.22848	-0.66424
-0.99372	-0.67693	-0.029443	0.28548	-0.14197	-0.65347	0.97765	-0.92569	0.031994	0.74889	0.53049	-0.16304	-0.20858	0.10552	0.37241	0.54755	-0.19341
-0.48957	-0.77313	0.65996	-0.26152	-0.13879	0.19019	-0.83949	0.72452	-0.49964	0.40974	-0.6752	-0.39204	-0.37795	-0.11737	0.79666	0.85905	0.03674
-0.96986	-0.87621	0.51284	-0.9735	0.016045	0.044825	0.81574	-0.043618	-0.1341	-0.025667	-0.29057	0.75512	-0.018389	0.12312	0.97387	0.94477	-0.70286
0.35488	-0.72119	0.99221	0.69578	0.98096	-0.17543	0.88467	-0.91938	0.61418	-0.29746	-0.51763	0.49575	-0.42237	0.072893	0.33965	0.07962	-0.22916
0.018084	0.099082	-0.86493	-0.84416	-0.63359	0.87001	0.068425	0.019039	0.3855	0.55536	0.50674	-0.46908	-0.086705	-0.11572	-0.47914	-0.14371	-0.25297
-0.11018	-0.46786	0.72212	-0.51684	-0.0178	0.040393	-0.39369	0.6236	0.89871	0.15668	0.20717	-0.7774	-0.7132	0.2492	0.14498	-0.94161	-0.56254
0.52103	0.029517	-0.042976	-0.93144	0.24256	0.1183	0.98972	-0.98641	0.61146	-0.080844	-0.42257	-0.43585	-0.0074712	0.41393	-0.93168	0.54368	0.64818
-0.97043	-0.74142	-0.60303	-0.37743	-0.96836	0.67128	-0.20526	0.5041	0.40862	0.93589	-0.78086	0.045318	-0.34101	0.1522	-0.38574	-0.36741	-0.10495
-0.45838	-0.22954	0.80744	-0.62208	0.37849	-0.64651	0.79544	-0.46141	0.55405	-0.44946	-0.31321	0.58719	0.17574	-0.60836	-0.78401	0.26274	-0.12307
-0.18437	-0.70409	0.18333	-0.039655	-0.81216	0.0038492	0.43348	-0.088114	0.54939	0.18347	0.52376	0.97528	-0.59956	-0.24045	0.9919	0.81033	0.14613
-0.80289	0.27223	-0.71316	0.80335	0.92963	0.75707	0.041237	-0.76034	0.68914	-0.30473	0.5952	-0.83401	-0.44008	-0.81762	0.85558	0.89328	0.15602
0.38824	-0.11245	-0.087724	0.34524	-0.55868	-0.35266	-0.17199	0.59926	0.32476	0.7701	-0.88562	0.76344	-0.40621	-0.87181	0.46614	0.14987	-0.33017
-0.38219	-0.53434	0.94994	0.39349	-0.92115	-0.26783	0.85943	-0.49687	-0.40865	0.45981	-0.11529	0.25941	0.019969	-0.36774	0.18608	0.16326	-0.76526
-0.29262	0.27994	-0.13231	0.34997	-0.85356	0.83576	0.93568	0.24884	0.73456	-0.38631	-0.34712	-0.21593	-0.5646	-0.77249	-0.26224	-0.42924	0.11361
-0.52032	-0.93008	0.91265	0.59252	0.82033	0.59066	-0.49254	-0.55202	-0.89649	0.32456	0.89748	0.21135	-0.0041979	-0.28883	-0.93044	-0.41288	-0.23699
-0.59682	-0.021049	-0.057481	0.23105	-0.38339	0.73522	-0.12145	-0.3851	0.21664	0.30148	-0.82518	0.42642	0.16217	-0.45476	0.05026	0.64755	-0.50813
-0.73079	-0.46306	0.13459	0.50953	0.067714	0.20372	0.43068	0.077099	-0.28181	0.75098	-0.84549	-0.93062	-0.12974	0.058251	-0.15772	-0.46525	-0.83059
0.14622	0.20381	0.53739	-0.43461	-0.49366	0.52142	0.40676	-0.27115	0.19876	0.7193	0.42863	0.064011	-0.43885	0.51648	-0.21673	0.56283	0.87712
-0.33049	-0.085399	-0.47903	-0.97295	0.78379	-0.19901	0.84267	0.90632	0.34652	0.35739	-0.78142	0.6288	-0.25513	-0.46366	0.10816	-0.41034	-0.80014
-0.24687	0.058403	-0.075419	-0.41752	-0.35046	0.62137	0.90919	-0.10031	-0.24602	0.67545	-0.06764	0.0612	-0.021313	0.53873	-0.97399	-0.93739	-0.65993
-0.024275	-0.79247	0.76916	-0.43129	-0.90838	-0.1956	-0.34411	0.60259	0.56123	0.78508	0.50321	-0.58757	-0.48942	0.94135	-0.3738	-0.61617	-0.11028
-0.41238	0.22611	0.66867	-0.98708	-0.29661	-0.28829	-0.50968	-0.28852	-0.62535	-0.068504	0.48625	-0.2109	-0.18935	-0.43335	-0.52299	-0.69116	-0.62422
-0.55694	-0.93172	0.57521	0.71821	0.75234	-0.17006	0.74182	0.87135	0.59299	0.3958	-0.53519	0.38716	0.66882	-0.046945	-0.85548	0.44307	-0.75829
-0.96385	-0.11484	0.61622	0.58062	-0.648	0.41488	0.28969	-0.063076	-0.29238	0.18357	0.43188	0.37972	-0.33212	-0.76302	0.5129	-0.23643	-0.85263
0.61206	-0.59696	-0.23273	-0.53951	0.76241	-0.86364	-0.4915	-0.31833	0.91605	-0.16808	-0.39983	-0.38316	-0.39041	-0.78426	0.88945	0.99652	0.12777
-0.45391	-0.21698	-0.89683	-0.30901	0.082006	0.47808	0.75733	-0.35797	0.67684	0.68234	0.28152	0.84616	-0.48874	0.39488	-0.63227	-0.34108	0.4798
-0.1034	-0.56892	-0.061608	-0.74173	0.68198	0.71599	-0.14327	-0.31327	0.80404	-0.16348	-0.065833	0.83322	0.0062669	-0.13251	-0.47779	0.24537	-0.12748
0.37358	-0.072333	-0.075192	-0.9184	0.79392	-0.03568	0.34653	0.40843	-0.034582	0.33919	0.4393	-0.2338	-0.16505	-0.15258	-0.72984	-0.78555	-0.47037
-0.76673	-0.27456	-0.75037	-0.33516	0.68602	-0.34703	0.81837	-0.513	0.39714	-0.025673	0.78717	0.21203	-0.3263	-0.56823	-0.62917	-0.43648	0.00025726
0.31104	-0.076676	0.40511	-0.75622	-0.30676	0.51347	0.91785	0.50903	-0.61675	0.3964	-0.19914	0.20305	-0.421	-0.56425	-0.61538	-0.4628	0.16528
-0.97263	-0.50193	-0.022567	-0.57232	0.46829	0.70239	-0.32042	0.83401	0.52531	-0.22465	-0.59201	-0.20715	-0.058359	0.37718	0.30301	0.14879	-0.84433
-0.33256	-0.43079	0.75322	-0.12427	-0.28034	0.73028	0.083588	0.52663	-0.092226	-0.26781	0.35664	-0.34857	0.28343	-0.49462	0.34082	0.66528	-0.96387
-0.72125	-0.59372	0.46702	0.15825	0.028103	0.21611	0.65757	0.14433	0.46283	-0.11547	0.45956	0.42496	-0.27688	-0.13709	0.79388	0.22471	-0.79095
-0.02518	-0.2386	0.029744	0.28796	0.51839	-0.48484	0.083418	0.46441	-0.8884	0.93869	-0.16003	0.60492	-0.59042	0.26438	-0.10147	-0.2276	0.19465
-0.62265	-0.74649	0.67362	-0.37584	0.56026	-0.14849	0.72024	0.57416	-0.097865	0.37614	-0.44093	0.11313	-0.26252	-0.2586	0.92332	0.32058	-0.80506
-0.12437	-0.70746	-0.39174	0.082214	0.15993	-0.20895	-0.37191	-0.40529	0.1489	0.56979	0.49599	0.14155	-0.42258	-0.22843	-0.11244	0.15981	0.2917
0.53636	0.009163	0.77813	-0.8112	0.13163	0.651	-0.099848	-0.14359	0.9136	0.15308	-0.68581	-0.14678	-0.11728	0.16603	-0.22087	0.94889	0.5494
-0.029793	-0.52106	0.054268	0.93076	-0.27183	0.93628	0.42466	-0.36465	0.20911	0.64158	0.8257	-0.44962	-0.67594	0.38649	0.52719	-0.1266	-0.16982
-0.098948	-0.86663	0.28097	-0.27311	0.24776	-0.53564	0.67349	0.9383	0.65436	0.27821	0.77655	0.012328	-0.30494	-0.70612	-0.014438	-0.57852	-0.713
-0.63783	-0.60082	0.96003	-0.91841	-0.41373	0.18439	-0.013554	0.35489	0.54429	-0.26248	-0.58453	0.5228	-0.37722	-0.10281	-0.3651	0.025718	0.25832
-0.71739	-0.98235	0.095144	0.38063	0.78087	-0.3315	-0.14047	-0.39235	0.49541	0.27509	0.54438	-0.20113	-0.17227	0.024788	0.092468	0.099901	-0.46753
-0.61856	-0.25217	0.3616	0.083095	-0.21159	-0.45903	0.82897	0.53292	-0.10349	0.98636	-0.53691	-0.37138	0.52427	0.77173	-0.20473	0.69331	-0.90361
-0.94454	-0.23914	0.38564	0.81866	0.66018	-0.018045	0.41809	0.17261	-0.58909	0.24561	-0.34142	0.15996	-0.58542	-0.91907	-0.5679	-0.42314	0.50722
0.01498	-0.046181	0.26525	-0.32081	0.1655	0.41607	-0.41751	0.054559	0.92192	-0.87715	0.79555	-0.48417	-0.79384	-0.67276	0.82297	0.21184	0.027169
-0.16798	0.18531	0.76114	-0.43711	0.2361	0.47486	0.87739	0.023584	0.62237	0.29507	-0.11861	0.13333	-0.81735	0.39348	0.7312	0.088674	0.121
-0.96183	-0.076594	-0.15522	-0.30068	-0.29497	0.23808	-0.96095	0.13138	0.32705	-0.38477	0.3702	0.35904	0.16618	-0.84493	0.14587	0.62485	-0.63304
-0.61237	-0.21211	0.5559	-0.2186	0.16654	-0.19775	0.43162	-0.060462	0.30921	-0.52346	0.3186	0.49706	-0.042849	-0.95386	-0.54706	0.75204	0.5381
-0.57596	-0.93354	0.90678	-0.56807	-0.77835	-0.22164	-0.58145	-0.15566	0.52275	0.88186	-0.20275	0.81256	-0.31499	0.94934	0.60611	-0.23214	-0.97971
0.34415	-0.2184	0.52316	-0.99621	-0.097348	0.32569	0.35014	0.92713	0.52598	0.70104	-0.58871	0.091324	-0.46648	0.47483	0.59537	0.80173	0.34031
-0.25285	-0.042573	0.5076	-0.087374	0.054206	0.013291	-0.73889	-0.2461	0.014366	0.56988	0.0098276	-0.018139	-0.19962	0.38596	-0.7015	-0.42096	-0.10002
0.68221	-0.63819	0.62163	-0.56691	-0.36036	-0.38474	-0.13413	0.61402	-0.70547	0.87658	0.5055	-0.21762	-0.82893	-0.32699	0.62438	-0.43413	-0.24777
0.78642	-0.18568	0.22914	0.96739	0.67694	0.075709	-0.13444	-0.2823	0.10451	0.96842	-0.15234	0.46875	-0.79593	-0.37735	0.098536	0.010071	0.64626
0.60481	-0.11198	0.6474	0.033175	0.84562	0.34065	0.48141	-0.27548	0.48134	-0.61316	-0.45515	0.074025	-0.14505	-0.79303	-0.32681	0.86697	0.70808
0.14534	0.088017	-0.87849	-0.18124	0.22769	0.58683	0.50997	0.10457	0.8857	0.082538	0.62204	-0.36731	-0.36104	-0.31127	0.65711	0.66612	-0.073515
0.25165	-0.87826	-0.039914	-0.96406	-0.12219	0.41805	0.51332	-0.29066	-0.44579	0.51306	-0.70114	-0.84497	-0.12483	-0.22066	-0.62148	0.11144	0.178
-0.43363	-0.84814	0.90172	-0.021441	-0.6247	0.54819	-0.89094	-0.25824	-0.21913	0.10103	0.54138	-0.22794	-0.67759	-0.20469	0.20824	-0.5079	-0.2492
0.50525	0.041452	0.5757	-0.67119	-0.56062	0.011662	0.092995	0.70683	-0.50227	0.96097	0.4263	-0.95723	-0.097349	-0.10013	-0.89798	-0.84009	-0.55841
