# Supplementary material for: Distinct cellular states determine calcium signaling response
Source: Mol Syst Biol. 2016 Dec 15;12(12):894. doi: 10.15252/msb.20167137 (PMC5199124; doi:10.15252/msb.20167137)
Supplement: Supplementary file 6 — Source Data for Figure 3 [file MSB-12-894-s005.zip › parameterDistributionGroup/parameterDistribution242.csv]

-0.92033	-0.060651	0.62261	0.82351	0.18917	0.65377	-0.067179	0.56125	-0.68106	-0.055388	-0.67923	-0.40158	0.49013	0.022533	-0.80169	0.26377	-0.46057
-0.66011	-0.10716	0.4259	-0.2125	0.58407	-0.53707	0.23822	-0.033506	-0.71606	-0.87305	0.16224	-0.71777	-0.6909	-0.72309	-0.57521	-0.63579	0.49676
-0.7868	-0.038978	0.65436	0.030356	0.27236	-0.28782	0.0052272	0.39432	-0.13001	-0.073499	-0.76493	0.8929	0.42447	0.72926	-0.67956	0.25582	-0.34053
-0.76835	0.10146	-0.049751	-0.57133	0.3222	-0.60042	-0.35562	0.56152	-0.1358	0.27474	0.20326	0.59819	0.26119	0.92966	-0.035448	0.51872	-0.58198
-0.14455	-0.30263	0.66286	0.09927	0.81468	-0.17457	0.1431	0.48403	-0.55523	0.60685	-0.18216	0.033413	0.12277	0.58996	-0.52243	0.35177	0.11822
0.0055266	-0.052489	0.80442	-0.0092908	0.63065	-0.25848	-0.46069	-0.057927	-0.0064489	-0.35637	-0.89849	0.9679	0.46329	0.25493	-0.56231	0.73704	-0.16393
-0.61759	-0.0062796	0.44157	0.96998	0.65866	-0.79935	-0.99209	0.564	0.91599	-0.75971	-0.65635	-0.37823	-0.46082	-0.13139	0.071421	-0.90853	-0.46298
-0.42385	0.13498	0.44189	0.018965	0.69478	-0.5763	0.67541	0.71394	-0.28981	-0.40418	0.77029	-0.75345	0.49692	0.72085	-0.25987	0.47544	-0.73407
-0.19531	-0.13721	0.44111	-0.16854	0.97147	-0.57807	-0.33203	0.70678	-0.39537	-0.3315	-0.077149	-0.37347	0.18494	0.048563	-0.13076	0.74646	-0.073304
0.20128	0.11275	0.56642	0.95417	0.82452	0.17792	0.62875	-0.024553	0.3602	-0.47603	-0.33999	0.13351	-0.030292	0.33268	-0.25448	-0.15123	-0.35389
-0.76857	0.20875	0.42302	-0.52034	0.35143	-0.39814	0.27286	0.18719	-0.54367	-0.66544	-0.37447	0.0087159	0.41593	0.97553	-0.27726	0.89639	-0.16576
-0.71893	-0.1599	0.67631	0.65453	0.53266	0.15101	0.60679	0.21882	-0.18464	-0.68132	-0.32131	-0.32287	0.041106	0.2399	-0.74967	0.16129	0.43852
-0.35533	-0.1195	0.42941	0.37056	0.44366	0.49012	-0.33286	0.30718	0.2727	-0.58135	0.35674	0.46632	0.56843	0.47221	-0.67501	0.43749	-0.48239
-0.1918	-0.053228	0.38247	0.16923	0.62054	-0.16503	0.68721	0.37195	0.25925	-0.45541	-0.27879	0.66836	0.21449	0.21221	-0.2553	0.48682	-0.17207
-0.48426	0.067363	0.50423	-0.61018	-0.040787	-0.30929	-0.39879	0.83918	-0.32693	-0.44371	-0.67294	0.37508	-0.21866	-0.82559	-0.92277	-0.55711	0.01516
-0.45858	-0.051642	0.9846	0.72317	-0.47846	0.633	-0.18963	-0.024029	0.58188	-0.5009	0.20077	0.49696	-0.23072	0.66807	-0.19041	0.19501	0.12747
-0.76893	0.24655	0.3915	-0.02683	-0.53911	0.70118	-0.70404	0.41115	-0.087528	-0.60279	0.26598	0.63771	0.27212	-0.24508	-0.94035	0.3902	0.16227
-0.54925	-0.3494	0.8896	0.85005	0.38241	0.87473	0.75969	0.77173	-0.40884	-0.33177	0.68957	-0.059821	0.25107	0.62168	-0.75701	-0.045241	-0.34851
-0.84228	0.002791	-0.075832	0.79419	0.82064	-0.32533	0.013266	-0.58302	0.29483	-0.95951	-0.48468	-0.30528	-0.60056	0.81167	0.1255	0.034542	0.50768
-0.6962	-0.023381	0.19776	0.17265	0.45952	0.096995	0.39291	0.62952	-0.013301	-0.82766	0.69288	-0.10666	0.040515	0.12309	-0.18838	-0.022564	-0.18816
0.4529	0.0044508	0.77464	-0.21657	0.80058	0.55093	-0.5895	0.49848	-0.97874	-0.22337	-0.72672	-0.055276	0.12094	0.19282	-0.080994	-0.0038188	-0.56974
-0.1488	0.21124	0.038607	0.25299	0.80978	0.24508	-0.7234	0.31339	-0.44811	-0.80579	-0.75781	-0.65588	0.64107	-0.34551	-0.58667	0.86582	-0.26552
-0.1996	-0.052602	0.75642	0.1408	0.55321	-0.47045	-0.73404	0.47504	-0.30606	-0.16723	0.39864	0.86767	-0.045305	-0.018442	-0.069992	0.37372	0.040463
-0.15407	-0.21674	0.81071	-0.60456	0.35203	-0.38525	-0.20245	0.40049	0.28825	-0.58668	-0.62311	-0.024231	0.42668	0.46451	-0.76826	0.66426	-0.030481
-0.68154	-0.19149	0.58726	-0.24833	0.19697	0.44237	0.77824	-0.43291	-0.81064	0.11929	0.07644	0.36658	-0.57566	0.51185	-0.88515	-0.94758	0.45509
-0.58825	0.010233	0.30724	-0.40451	0.27108	0.079904	0.36125	0.16391	-0.38026	-0.25343	0.30474	-0.033904	0.34044	0.49468	-0.53774	0.33817	-0.28265
-0.47555	-0.10808	0.79627	0.76274	0.5132	-0.73329	0.89217	0.91966	0.31481	-0.074116	-0.81281	0.76293	0.15356	0.5066	0.12403	0.83733	-0.13908
-0.56675	0.032666	0.59416	0.86792	0.34895	-0.99744	0.052068	0.43753	0.96617	-0.56103	-0.37607	-0.43994	0.13028	-0.23611	-0.30412	0.33811	-0.12401
-0.92149	-0.075184	-0.10534	0.70373	0.86578	-0.028775	0.5546	0.89895	-0.15569	-0.84382	-0.48927	-0.14391	-0.052264	0.28449	0.056634	0.51869	-0.032375
-0.95539	-0.29918	0.62919	0.43868	0.4469	-0.11009	-0.84875	0.23573	-0.4019	-0.55119	-0.64659	0.47279	0.095412	0.34475	-0.83024	-0.047779	-0.046425
-0.32714	0.057199	0.042513	-0.12662	0.44261	0.11925	0.82882	-0.4075	-0.0025538	-0.40986	-0.68426	0.25389	-0.81724	-0.50116	-0.41206	-0.93587	0.52518
-0.73467	-0.38508	0.27665	-0.0032569	0.95741	-0.53729	0.93199	0.6992	-0.1206	-0.6177	0.56425	-0.21709	-0.15931	0.36484	-0.5976	-0.14972	0.029293
-0.69776	-0.28727	0.30212	0.11945	0.39559	0.60752	-0.3305	0.15082	-0.016484	-0.61155	0.1054	0.41997	0.10037	0.89566	-0.67521	0.10658	-0.10508
-0.76071	-0.13517	0.99807	0.40792	-0.60438	0.35876	-0.070728	0.42093	0.63169	-0.35139	0.04742	-0.8438	0.083181	0.059423	-0.94169	0.15169	0.34695
-0.53268	-0.11368	0.80949	-0.56035	0.11686	-0.95515	0.32391	0.20133	-0.73028	0.1259	-0.69417	-0.92634	-0.56721	-0.15456	0.012821	-0.7143	-0.21325
-0.91377	-0.022897	-0.032552	-0.90012	0.36865	-0.84878	0.43786	0.1011	0.14701	0.073817	0.30211	0.27559	0.18118	0.61923	-0.87805	0.7899	0.69953
-0.64931	0.12702	-0.12267	0.9104	0.16801	0.96368	0.58287	-0.00064148	0.10307	0.11386	-0.43196	-0.076497	0.0024727	0.14949	-0.55811	0.18881	0.26955
-0.12098	0.035776	0.43077	-0.5668	0.34061	-0.52719	0.038043	-0.063737	0.46808	-0.21566	-0.74981	-0.13916	-0.50707	0.70877	0.17283	-0.57084	-0.32552
-0.41528	-0.0605	0.80061	-0.19765	0.46214	-0.44967	0.032739	-0.3876	-0.34372	-0.49686	0.018443	0.046378	-0.19336	0.85263	-0.80461	0.21136	0.54414
-0.62874	-0.18853	0.58783	0.074881	0.3867	-0.18753	0.85263	-0.34293	-0.11656	-0.39055	-0.91745	-0.59699	-0.25334	0.2145	-0.76816	-0.36994	0.45755
-0.86591	-0.021445	0.57221	-0.85964	-0.34182	0.22938	-0.8468	-0.17365	-0.51939	-0.71897	-0.20742	0.70898	0.72931	0.8229	-0.84759	0.771	-0.60336
-0.46124	0.00066386	0.35316	0.91207	0.72087	-0.058583	0.44412	0.82878	0.3516	-0.68176	-0.77779	-0.70319	0.16462	0.59771	0.41594	0.66549	-0.44731
-0.85436	0.11638	-0.7675	-0.32735	0.70623	0.65859	0.34423	0.20536	-0.92061	-0.73497	-0.15675	-0.29381	-0.36296	-0.82882	-0.67881	0.031438	0.83617
-0.6659	-0.005711	0.27536	-0.73738	-0.011258	-0.37309	-0.50566	0.56743	-0.02297	-0.77113	0.17369	0.82086	-0.54735	0.019543	0.024199	-0.50061	-0.15329
-0.52875	0.095113	0.7059	0.42727	0.41901	0.13191	0.89729	0.26824	-0.95894	-0.74688	0.80431	0.048675	0.60766	0.00017667	-0.92719	0.74242	-0.32992
-0.3502	-0.061232	0.41345	-0.64759	0.13707	-0.070031	0.48171	0.49149	-0.27184	0.38716	0.086872	-0.31272	0.52853	0.51204	-0.40092	0.9357	-0.14627
-0.93086	0.10249	0.47716	0.14576	-0.30035	-0.11818	0.32796	0.88863	0.11546	-0.6309	0.502	0.97162	-0.048851	-0.39423	-0.47718	0.0077921	0.025056
-0.16239	0.0053375	0.64011	0.28277	0.43088	0.50891	0.45358	0.39504	-0.472	0.18168	0.58281	0.6957	-0.20014	0.083055	-0.25673	-0.17541	0.010749
-0.84932	-0.11557	0.25067	-0.86495	0.13423	-0.62524	-0.12858	0.53607	0.28835	-0.42742	-0.83284	-0.61544	0.27601	0.33794	-0.62959	0.95062	0.50197
-0.17197	0.014829	0.95981	0.11893	-0.046883	0.26485	-0.033393	0.35188	0.073384	0.26682	-0.71031	-0.019985	0.68306	0.42676	-0.65884	0.42478	-0.55295
-0.15241	0.12211	0.86976	0.19678	0.11581	0.31516	0.12484	-0.34126	-0.29361	-0.66418	-0.51337	0.47619	-0.17062	0.62348	-0.36637	0.62133	0.66176
-0.17629	-0.096878	0.43668	0.060231	0.56104	0.8068	-0.37696	0.31213	-0.59718	-0.35858	0.5983	-0.17628	0.11957	-0.11339	-0.67697	0.0308	-0.11828
-0.90931	0.026258	0.74301	0.80122	-0.62868	0.50545	0.70732	0.098053	0.64857	-0.6211	-0.27088	-0.12857	-0.68885	-0.74545	-0.73313	-0.75466	0.54511
-0.92456	-0.056949	0.34686	0.73616	-0.28569	0.6909	-0.89847	0.98265	0.67989	0.076865	-0.50127	-0.25135	0.61117	0.2133	-0.67	0.53631	-0.31466
-0.74486	0.040283	-0.25196	-0.031696	0.52978	0.54136	-0.73277	0.12971	-0.095005	-0.71107	-0.45085	0.28746	0.88752	0.61782	-0.78767	0.88246	-0.66486
-0.64799	0.11738	0.58116	-0.57322	-0.18553	-0.70231	0.29636	-0.20682	0.6513	-0.84154	-0.6316	0.065279	-0.26161	0.49071	-0.76326	-0.082616	0.50108
-0.8116	0.0068877	-0.31637	-0.07263	0.59451	0.21376	-0.4935	0.36054	0.062195	-0.54413	0.36116	-0.43019	0.25181	0.10673	-0.77237	0.46604	0.29834
-0.94943	0.10007	-0.19634	-0.090093	0.7444	-0.19052	0.61823	0.029392	-0.86763	-0.5353	0.81703	-0.89781	0.080132	0.12741	-0.26267	0.49228	0.21819
-0.89321	0.17961	0.3725	0.13553	-0.63082	0.56301	0.9864	0.3863	-0.27229	0.2801	0.030409	0.3087	-0.11431	0.60225	-0.34392	-0.38416	-0.45304
0.25657	0.37029	0.49374	-0.93855	0.34008	-0.48656	-0.18813	0.45057	-0.46037	-0.50664	0.42927	-0.31539	0.18087	0.14319	-0.2779	0.10327	-0.39698
-0.65284	0.017211	0.38934	0.17167	0.26964	-0.15841	-0.19078	0.16639	0.0082269	-0.53295	-0.063752	0.062169	0.13863	0.98191	0.07497	0.31448	-0.77553
0.086174	0.30102	0.12742	-0.26035	0.27841	0.6685	0.65393	0.12123	-0.075969	-0.44713	0.43538	-0.75702	-0.079083	0.70694	-0.33596	-0.37666	-0.31631
0.16812	-0.15781	0.93555	0.27471	0.81327	-0.18308	0.089199	-0.23344	0.28922	-0.48901	-0.14162	-0.75675	-0.18732	0.88371	-0.39101	-0.20726	-0.15566
-0.27388	-0.2329	0.68481	-0.63035	0.50596	-0.49178	-0.69574	0.44245	-0.17765	-0.59724	-0.63508	0.46037	0.39641	0.2428	-0.45307	0.5759	-0.26816
-0.20015	0.037537	0.12546	-0.43563	0.86664	0.31768	-0.035314	-0.067578	-0.76113	-0.44874	-0.065619	0.23204	-0.20882	0.74144	0.15409	-0.18667	-0.29862
-0.58446	-0.20496	0.48865	-0.010014	0.48499	-0.21917	0.55145	0.085062	0.26417	-0.81958	-0.085383	-0.70447	-0.53465	0.84068	0.21473	-0.21666	0.12844
-0.1754	-0.04597	0.64839	0.8137	0.51571	-0.57249	0.08706	0.46392	0.86698	-0.43479	0.26301	0.79728	-0.14527	-0.11427	-0.095684	-0.18633	-0.20204
-0.29387	0.20118	-0.25909	-0.16916	0.83342	0.030028	-0.53172	0.18692	0.24846	-0.47208	-0.46153	-0.39038	0.78745	0.68071	-0.91043	0.38281	-0.69014
-0.2904	-0.43128	0.92638	0.053956	0.60921	-0.53947	0.25313	0.087512	-0.15787	-0.6726	-0.89568	0.51182	-0.72574	0.51854	0.41149	-0.18249	-0.029687
-0.38488	0.19093	0.013364	0.31875	0.80932	0.61295	0.57148	0.68093	-0.51141	-0.73899	0.72253	-0.56202	0.048136	0.31587	-0.39966	-0.13875	-0.4909
0.59164	0.33031	0.68416	-0.76875	0.49508	0.069821	-0.36303	0.12687	-0.22668	-0.2657	-0.37956	0.055592	0.58397	0.16216	-0.86991	0.44326	-0.1433
0.21586	0.011499	0.41746	0.23485	0.80737	0.3408	0.3769	0.27986	0.26705	-0.20554	-0.86866	0.40207	0.15279	0.35469	-0.50527	-0.40169	-0.50233
-0.90928	0.085052	-0.0097373	0.84688	0.12069	0.13797	0.85116	0.39031	0.52863	-0.19582	0.23872	0.02025	0.30737	0.49497	-0.17301	0.22916	-0.69188
-0.68243	0.14128	0.32511	-0.54408	-0.13532	0.011269	0.96824	0.23343	-0.47963	0.5048	0.45341	-0.20719	0.37383	0.89247	-0.51642	0.45089	-0.43333
-0.49476	-0.17754	0.4324	0.75046	0.62591	0.24858	-0.70637	0.38925	0.049612	-0.4926	0.97235	0.023904	0.50367	0.56516	-0.35121	0.71494	-0.66616
-0.062366	0.015324	0.50837	0.28825	0.35431	-0.14225	0.71155	0.042251	0.95012	-0.46294	-0.068935	0.55125	0.13717	0.5322	-0.41156	0.84835	0.47257
-0.34322	0.035076	0.85981	0.76567	0.20425	-0.31156	-0.4435	0.11307	0.85201	-0.32483	0.86916	-0.63127	0.26751	0.71582	-0.39095	0.57037	-0.10668
-0.31464	0.049414	-0.19938	-0.46728	0.61162	-0.24831	0.58535	-0.18359	0.27086	-0.28732	-0.4725	-0.56099	-0.14889	0.5573	-0.59629	-0.27164	-0.18
-0.65852	-0.087309	0.29308	0.39296	0.52341	0.3388	0.73467	0.78173	-0.41489	-0.4648	-0.042875	0.41884	0.52982	0.052811	-0.20313	0.87664	-0.4385
0.014249	-0.23686	0.52534	-0.011918	0.72303	0.30416	0.44361	0.038985	-0.2137	-0.4919	0.36325	0.69177	-0.51004	-0.053905	-0.27672	0.32269	0.81088
-0.78873	-0.14251	0.10457	0.0097363	0.053144	0.73716	-0.71422	0.8601	0.046192	-0.2495	-0.74793	-0.57927	0.39083	0.077285	-0.87929	0.52022	0.033078
0.44841	-0.051732	0.76062	0.19646	0.8593	0.075184	-0.10788	0.59812	0.13715	0.14383	-0.96717	-0.96946	0.42953	0.42283	-0.70402	0.19128	-0.50407
-0.023013	-0.28896	0.70264	0.42226	0.98699	0.25658	-0.52478	0.36603	-0.54443	-0.29858	-0.36542	0.47221	-0.39301	0.073532	-0.32292	-0.13439	0.16475
-0.48762	0.1006	0.52531	0.063761	0.5634	-0.5568	-0.72853	0.52173	0.17341	-0.8081	0.86488	0.26705	0.4665	0.8273	0.029434	0.67036	-0.55782
-0.57239	-0.24624	0.41357	0.33932	0.67236	-0.6332	-0.51861	0.77144	0.62749	-0.3376	-0.87934	0.5232	-0.13388	0.36629	-0.21851	0.52909	0.39281
0.20303	0.39888	0.034617	0.099986	0.7155	-0.36644	-0.21996	-0.21493	0.35327	-0.91334	0.026233	-0.21051	-0.41636	-0.0063395	-0.033373	0.40398	0.75767
0.17881	-0.018188	0.55557	-0.22737	0.54604	-0.22179	-0.29974	0.96097	0.18642	-0.38377	0.81416	0.4409	0.044167	-0.36012	-0.44063	0.4425	0.27318
-0.92037	0.0015476	0.72125	-0.75149	-0.21173	-0.99285	0.15533	0.6687	-0.12876	-0.4218	-0.19262	-0.16742	0.50086	0.41859	-0.43636	0.27016	-0.72712
0.42155	0.1956	0.83546	0.18027	0.44654	-0.076329	0.19716	0.28315	-0.19146	0.43438	0.65496	-0.19378	0.25381	0.10764	-0.53251	0.8396	0.36412
0.11952	-0.016857	0.97094	0.29136	0.51621	-0.41613	-0.22062	0.41862	-0.14959	-0.348	-0.24297	0.11806	0.049049	0.26267	0.1833	0.86151	-0.15098
-0.90259	-0.16429	0.55103	0.87907	-0.017621	0.17504	0.24858	0.53192	0.75307	-0.69765	0.38188	-0.40125	-0.33983	0.28733	-0.012342	-0.62399	-0.32307
-0.40559	0.33415	0.5455	0.63245	0.39925	0.20805	0.26892	0.080801	-0.18344	0.22352	0.8786	0.17141	0.66965	0.80122	-0.81085	0.046678	-0.74376
-0.1286	0.10234	-0.24707	0.077282	0.94311	0.34811	-0.47419	0.11256	-0.24028	-0.75208	0.073235	0.6536	-0.15863	-0.2088	-0.38484	-0.58106	-0.35125
0.38902	0.0039802	0.43749	0.78739	0.87406	0.61204	0.025746	-0.11536	0.33555	-0.27531	0.00057127	0.053981	-0.071545	0.29715	-0.83281	0.35862	0.48989
-0.87892	-0.014878	0.92319	-0.30192	-0.51032	-0.11317	0.059537	0.72278	-0.28455	-0.72708	0.055034	0.0801	-0.060528	0.51906	0.10824	0.46477	-0.15493
0.18141	0.094712	0.87323	-0.92884	0.072406	-0.4361	-0.71305	0.13754	-0.05982	0.4386	-0.85261	0.20977	0.37497	0.722	-0.58553	0.98794	0.32959
-0.29516	0.013849	0.046979	-0.76342	0.57572	0.47002	-0.09556	0.85014	-0.43599	-0.88983	-0.51324	-0.23853	0.41354	0.4837	-0.51483	0.012436	-0.56644
-0.016151	0.1134	0.78603	-0.29926	0.034215	0.15977	0.13773	0.89055	-0.090814	-0.10588	-0.35303	-0.023366	0.34142	-0.29998	-0.74008	0.17798	-0.090959
-0.65146	0.21177	0.12834	-0.027563	0.12065	-0.23239	-0.65449	0.41863	-0.28287	-0.46475	0.42467	0.36511	0.14452	0.08281	0.24824	0.84816	-0.16685
-0.52718	0.054908	0.42225	0.27934	0.47941	-0.19434	-0.084914	-0.015533	-0.12841	-0.52864	-0.24823	-0.9831	-0.32708	-0.088251	-0.68137	-0.62601	-0.077333
-0.30943	0.26494	-0.0065171	0.37953	0.47401	0.35242	-0.097822	0.12545	0.3891	-0.87637	0.063335	-0.37991	0.85406	0.19702	-0.8979	0.76189	-0.48659
0.1095	0.1193	0.45737	-0.81188	0.73656	-0.22695	0.1568	0.077955	-0.54496	-0.68863	-0.97377	0.097774	0.19963	-0.023643	-0.63616	0.66712	0.53057
0.00031012	-0.041763	0.30562	-0.11023	0.87036	-0.27395	0.70053	0.28654	0.56991	-0.2391	0.58393	0.77905	-0.16923	0.87069	-0.24675	0.62182	0.54871
-0.6956	-0.031553	0.82954	0.44396	-0.47164	0.36407	-0.35573	0.44289	-0.13321	-0.16173	-0.0052001	-0.26236	-0.17073	-0.76367	-0.75744	0.31775	0.75013
-0.2019	-0.16631	0.62482	0.24776	0.93787	0.014205	-0.26628	0.43643	-0.62784	-0.69778	-0.8855	-0.63083	-0.0047997	0.49583	-0.17705	-0.016232	-0.43564
-0.27231	-0.35111	0.3258	0.073974	0.68527	0.69715	0.10569	0.33368	-0.040558	-0.25235	-0.93925	0.28603	-0.21695	0.68419	-0.45975	0.43447	0.62456
-0.65606	0.092374	0.68549	0.038769	0.0042991	-0.29148	-0.36616	0.16605	0.029298	0.20402	-0.26342	-0.079534	0.58964	0.39946	-0.92999	0.045326	-0.71836
-0.20113	-0.144	0.13111	0.45171	0.88285	0.68212	0.6739	0.65205	-0.30819	0.20611	-0.062113	0.7372	-0.039842	-0.17741	-0.97709	-0.10422	0.15858
0.86685	0.2471	0.62367	0.6688	0.79351	0.77963	-0.63298	0.81603	0.51172	0.13773	0.59173	0.44043	0.53645	0.15193	-0.94005	0.56942	-0.17945
-0.24677	-0.042384	0.31456	0.36783	0.53993	0.53455	-0.090225	0.5401	0.61971	-0.62348	0.39668	0.14334	0.42806	0.38735	-0.80116	0.45516	-0.14601
-0.64471	-0.038134	0.98942	-0.54254	-0.43236	-0.42549	-0.70183	-0.010789	0.27372	-0.58176	-0.82429	0.50265	0.12873	0.56524	-0.52127	0.74984	0.42089
-0.26917	-0.015474	0.32298	0.0079056	0.85908	-0.11424	0.38714	0.7237	0.024643	-0.77236	0.081144	0.094894	0.15113	0.20702	-0.53256	0.96486	0.55697
-0.70237	0.10547	-0.021598	-0.052655	0.5433	-0.63411	-0.50315	0.14019	0.056966	-0.56412	0.94337	0.62198	0.24417	0.12016	-0.30166	0.33719	-0.22362
0.58461	0.22791	0.34871	0.10138	0.73791	0.80278	-0.59113	0.72443	-0.25303	-0.51522	0.042306	-0.21235	0.45376	-0.22995	-0.89166	0.26113	-0.51701
