# Supplementary material for: Distinct cellular states determine calcium signaling response
Source: Mol Syst Biol. 2016 Dec 15;12(12):894. doi: 10.15252/msb.20167137 (PMC5199124; doi:10.15252/msb.20167137)
Supplement: Supplementary file 6 — Source Data for Figure 3 [file MSB-12-894-s005.zip › parameterDistributionGroup/parameterDistribution243.csv]

-0.70025	-0.20687	0.13734	0.56336	0.60249	0.34938	-0.29929	0.84645	-0.22631	-0.032381	-0.70349	0.41184	0.54934	-0.035631	-0.32906	0.93647	0.31835
-0.48085	-0.1398	0.13921	-0.24928	0.49347	-0.37925	-0.34802	0.58496	0.15188	-0.49497	-0.35053	-0.85087	0.079603	0.4874	0.20623	0.60577	0.31541
-0.53069	0.015186	0.02307	0.94775	0.53744	0.78151	0.3783	-0.15522	-0.3623	-0.36073	-0.17488	-0.46613	0.22279	0.037164	-0.83222	0.043358	0.61025
-0.47151	-0.084188	0.40551	0.08319	0.2862	-0.1621	-0.60744	-0.023151	-0.32163	-0.91049	-0.68724	-0.66561	-0.073969	0.64822	-0.11396	0.6753	0.61009
0.0094374	-0.2173	0.63264	0.833	0.87979	0.68734	0.26769	0.027045	-0.48687	0.008978	0.20671	-0.45839	-0.32991	-0.4946	-0.82312	-0.69255	0.62606
-0.094756	0.045045	0.77635	0.16545	0.709	-0.72416	-0.5686	0.49794	-0.5906	-0.52228	0.28667	-0.062993	0.10935	0.51615	-0.069797	0.81498	0.21323
-0.9792	0.01226	-0.21296	-0.29706	0.020206	0.7037	0.68974	-0.33251	-0.61121	-0.23878	0.32238	-0.13	-0.69892	0.73602	0.31335	-0.75591	0.14507
-0.23227	0.16649	0.79419	0.24415	-0.19814	0.12363	-0.12919	0.31724	-0.25983	0.3044	-0.3427	-0.66315	0.27779	0.90362	0.49368	0.93659	0.16587
-0.83518	-0.29288	-0.10643	0.37512	0.31807	0.062136	-0.16198	0.56855	0.69411	-0.63841	0.12058	-0.026904	-0.060566	0.08073	-0.040891	0.29231	0.49557
-0.49845	-0.21786	0.1863	-0.25676	0.35245	0.38655	-0.55209	0.53373	-0.45969	-0.15122	0.062864	0.19941	0.27503	0.038346	-0.49487	0.61201	0.64978
-0.50758	-0.094463	0.09362	-0.72931	0.42883	0.65718	0.9204	0.55707	-0.74009	0.0068255	-0.30374	0.97542	0.85968	0.75556	-0.83747	0.76607	0.10691
0.029804	-0.053238	0.69007	0.80971	0.70075	0.87555	0.6714	0.16451	-0.67972	-0.076432	0.76593	0.15308	0.28932	-0.28459	-0.96585	0.07586	0.52734
-0.53542	-0.092187	0.75721	-0.034246	0.13335	-0.034891	0.12415	0.70864	-0.64482	-0.44018	-0.91339	-0.18635	0.084181	-0.55793	-0.69341	0.48076	0.98153
0.27328	-0.06984	0.79353	0.89234	0.5031	0.64929	-0.18931	0.47779	0.4486	0.40611	0.4567	0.43063	0.027207	0.73115	-0.13249	-0.14945	0.0068276
-0.16969	-0.45372	0.75883	0.3381	0.43952	0.89793	0.50197	0.1917	-0.55067	-0.051619	0.80799	0.75534	-0.35044	0.29494	-0.54836	-0.78317	0.10842
-0.8294	-0.058693	0.5159	-0.46951	-0.2176	-0.15235	0.059303	0.11861	-0.25032	-0.77043	0.34745	-0.36161	0.43032	0.74932	-0.26233	0.61852	0.17426
-0.95504	-0.082328	0.082199	-0.24382	-0.15041	-0.50385	-0.32907	0.77053	0.85097	-0.15765	-0.28362	0.35534	0.34179	0.45542	-0.94581	0.61279	0.40091
-0.39905	0.01629	0.11785	0.19698	0.34419	0.68093	0.49652	0.35796	-0.091465	0.32176	-0.77922	-0.26689	0.47833	0.46139	-0.36179	0.48062	0.27316
0.34129	0.20457	0.83809	-0.56734	0.37906	-0.34765	-0.43821	0.94551	-0.91641	0.65229	-0.05585	0.35824	0.50426	-0.14823	-0.68019	0.14608	-0.016463
-0.52819	0.22715	-0.065231	-0.22294	-0.1092	0.10361	-0.31819	0.3255	0.22522	-0.54297	0.26355	0.2353	0.10109	-0.067803	-0.57175	0.16395	0.63965
-0.20887	-0.22444	0.37785	-0.68382	0.78475	-0.017118	-0.37662	0.76646	-0.6292	-0.48388	0.32744	0.15859	0.8017	-0.11112	-0.98569	0.43884	0.060423
-0.88995	-0.179	0.35185	0.86768	0.61603	0.21048	0.8238	0.59518	-0.8474	-0.59695	0.039506	0.92762	-0.35208	-0.94859	-0.041484	0.1117	0.96458
-0.35515	0.13613	0.45389	0.25613	-0.08481	0.20527	0.51309	0.16359	0.46404	0.13013	0.92071	0.47625	0.12753	0.32402	-0.54467	-0.44796	0.11657
-0.36942	0.089111	-0.09615	0.75974	0.57679	0.098121	0.78055	0.35563	0.56635	-0.39756	0.37457	-0.43427	0.2694	-0.034173	-0.45771	0.54976	0.68453
-0.029181	0.1599	0.37316	0.45801	0.70767	-0.080794	0.089626	0.28779	-0.079193	-0.89212	0.75923	0.010677	-0.17321	-0.055593	0.11779	-0.35975	0.021199
-0.016188	0.1127	0.4419	0.71762	0.25194	0.26146	0.61266	0.32917	0.24827	-0.61362	0.23275	-0.17848	0.21121	-0.46741	-0.92637	-0.084679	0.33017
-0.76824	-0.012499	0.80339	-0.18631	-0.5392	-0.815	0.28055	0.45601	0.6645	-0.1883	-0.30619	0.57589	-0.27063	0.50935	0.41171	-0.23493	-0.078941
-0.49829	-0.35206	0.24119	-0.25935	0.64381	0.57277	0.90047	0.40309	-0.69037	0.12709	0.68165	0.053817	0.0096197	0.23458	-0.86461	-0.074123	0.64456
-0.71593	0.18019	0.24878	0.19887	-0.45071	0.16161	-0.15592	0.49536	0.44768	-0.11235	0.055523	-0.60257	-0.39048	0.91984	0.77595	-0.25907	-0.28201
-0.71003	-0.062972	-0.339	0.60859	0.29724	0.47475	0.46104	0.4696	0.71255	-0.33243	-0.46796	-0.23536	-0.31703	0.39791	0.3163	-0.033293	0.25608
-0.98933	-0.12304	0.56211	0.13507	-0.045159	-0.51066	0.85976	-0.21694	-0.22217	-0.90639	-0.029764	0.94105	-0.18019	0.66032	-0.4714	0.18678	0.64483
-0.70605	-0.2577	0.72191	-0.49443	-0.78645	0.14613	0.14402	0.7439	0.00013322	-0.24332	-0.32023	-0.080508	-0.23044	0.56628	0.039644	0.31287	0.26138
-0.40068	-0.022734	-0.22902	-0.66861	0.71976	0.84203	0.24376	0.69956	-0.89098	-0.15434	0.038546	0.42569	0.76628	0.099813	-0.96331	0.94333	0.47352
0.34132	-0.35023	0.89518	0.049326	0.6691	0.28935	0.22198	0.53213	-0.18281	-0.49825	0.62644	0.37313	0.058937	0.26858	-0.043733	0.52946	0.5398
-0.39207	0.371	-0.32581	-0.45682	0.55992	-0.41381	-0.24667	0.62447	-0.60922	-0.99616	-0.94201	-0.64542	0.4774	-0.62639	-0.63581	0.5011	0.4529
-0.5017	-0.16698	0.57233	0.6151	-0.2329	0.32875	0.0044615	0.90768	0.57865	-0.41722	-0.066266	0.38687	-0.12414	0.30778	0.29503	-0.066955	-0.19298
-0.10255	-0.14755	0.64007	0.0060919	0.3841	-0.37813	-0.19951	0.77816	-0.30787	-0.74698	-0.21036	0.44799	-0.40037	-0.23535	0.38039	0.34862	0.35863
-0.53224	-0.16211	0.57808	0.9035	0.2762	0.41188	0.83132	0.35551	0.27988	-0.32821	0.83932	0.24285	0.18355	0.67431	-0.096192	0.51409	0.41184
-0.40384	-0.019302	0.12755	-0.29826	0.93851	-0.44862	-0.57618	0.49046	0.08329	-0.77641	-0.35965	-0.10306	0.92326	0.76368	-0.68268	0.29461	-0.36443
-0.83252	-0.1651	-0.19196	0.07499	0.58816	0.010342	0.81025	0.17608	-0.062038	-0.26362	-0.43875	0.30687	-0.054699	0.27197	-0.21522	-0.18349	0.29622
-0.49303	-0.19246	0.5158	-0.58671	0.38438	-0.48061	0.67557	0.21594	-0.45369	-0.16188	0.096462	0.84311	-0.0030742	0.48498	-0.36462	0.04873	0.32551
-0.7277	0.17927	-0.11348	0.923	0.28815	-0.16865	-0.19806	0.39372	0.78263	-0.2094	0.43683	0.0076837	0.26941	0.30524	-0.1904	0.42932	0.094438
-0.75326	0.11985	-0.14898	-0.51788	0.12874	0.49766	0.90478	-0.020626	-0.88437	-0.0458	-0.76572	0.19898	0.04603	0.0096169	-0.82628	-0.087431	0.71693
-0.37219	-0.025459	0.048393	0.021109	0.40843	0.50462	-0.89323	0.73059	-0.46596	-0.72853	0.27398	-0.3698	0.060846	-0.57288	-0.65265	-0.26978	0.17738
0.10431	-0.038296	0.73282	0.55229	0.37147	0.57042	0.22861	0.17087	-0.42366	-0.66347	0.60499	-0.6576	-0.58801	-0.14498	0.27137	0.33415	0.85361
-0.82656	0.0869	-0.052354	-0.63466	-0.014802	-0.5051	0.69414	0.41594	0.16567	-0.66424	-0.77188	-0.43933	-0.027563	0.71141	-0.43769	-0.58931	-0.31188
-0.2796	0.0019254	0.4189	0.45671	0.37365	-0.15817	0.21	0.12339	0.60602	-0.97341	0.72095	0.22678	-0.22734	0.31467	-0.16415	-0.060669	0.45893
-0.60223	-0.032239	-0.089963	0.57227	0.65147	-0.18152	-0.011556	0.52656	0.29935	-0.27739	0.030554	0.47391	0.58374	-0.51609	-0.85817	0.28366	0.17792
-0.87861	0.071563	-0.56203	0.0025577	0.57243	-0.41541	0.28888	0.24443	0.1557	-0.83459	-0.63224	0.33662	-0.051131	0.3926	-0.082391	0.74175	0.57307
-0.61085	-0.22757	0.2473	-0.68589	0.09202	-0.54914	-0.1284	0.63715	0.53757	-0.58624	-0.13955	0.86099	-0.19207	0.16323	-0.86575	-0.31165	0.34172
-0.4385	-0.25956	0.44589	0.20949	0.65184	0.15682	0.69709	0.31921	-0.26327	0.021038	-0.046176	0.33387	-0.10238	0.90981	0.34918	-0.10023	-0.071352
-0.89207	-0.072926	-0.27715	-0.073051	0.33096	0.65572	0.70857	0.52037	-0.73749	-0.449	0.043039	0.71734	0.21117	-0.41883	-0.75447	0.23201	0.50832
-0.65247	-0.0086404	0.97628	0.31993	0.095948	-0.85842	0.89308	0.78697	-0.079624	-0.35634	0.35731	0.51997	0.4609	0.35618	-0.26228	0.71123	-0.015069
-0.62259	-0.053968	0.47379	0.49809	0.042114	0.44194	0.98395	0.92171	0.3743	-0.82401	0.65307	0.28897	0.73664	0.46724	-0.8752	0.48892	-0.27969
-0.53295	0.047592	0.88256	-0.73642	-0.13334	-0.40543	-0.713	0.097625	-0.98348	-0.76876	0.44972	0.64022	0.52435	0.46771	-0.55126	0.59998	0.26602
-0.55839	-0.023311	0.42964	-0.3258	-0.012242	-0.32982	0.3906	0.66616	0.45812	0.015636	-0.20056	0.44609	0.20559	0.36134	-0.79744	-0.77433	-0.28172
-0.91767	0.073159	-0.58753	0.013368	0.24759	0.24489	-0.981	0.64629	-0.069999	-0.20021	0.033789	-0.2748	0.0037618	-0.18594	-0.50598	-0.16525	0.11565
-0.39156	-0.45038	0.57703	0.7141	0.42493	0.85761	-0.53255	0.65113	-0.49049	-0.53711	0.023098	0.32008	-0.2548	-0.051388	0.094752	0.12688	0.21726
-0.99508	-0.23956	0.5941	0.4895	-0.23134	-0.1984	0.80162	0.48187	0.71181	-0.79738	0.038667	-0.39723	0.094499	0.42189	-0.11854	0.21361	0.1564
-0.58886	-0.041937	0.11156	-0.32409	0.67376	0.1621	-0.026752	0.1977	-0.49439	-0.66179	-0.34142	-0.33133	0.47286	0.85512	-0.74342	0.8599	0.57624
-0.87653	-0.10334	0.12838	0.75098	-0.063442	0.2745	0.075945	0.96888	0.33019	-0.079486	-0.59176	0.05604	-0.099564	-0.99131	-0.72778	-0.18144	0.66778
-0.93087	0.16013	-0.70579	-0.58834	0.709	-0.56172	-0.79903	0.16983	-0.21224	-0.66046	0.81454	0.11218	0.36092	0.68053	-0.55418	-0.29633	-0.35512
0.28755	0.11292	0.18059	0.19648	0.80621	-0.13891	0.31019	-0.021079	0.50046	-0.79449	-0.85638	-0.49767	-0.30965	0.9361	-0.0065681	-0.31615	-0.074387
-0.9823	-0.11161	0.095333	0.47544	0.080915	-0.59666	0.12234	0.063681	0.63437	0.416	-0.025898	0.18158	-0.1328	0.0064869	-0.57384	-0.54172	0.39468
-0.56596	0.21393	-0.35627	-0.23007	0.37266	0.031338	-0.74773	-0.00065042	-0.31348	-0.79065	0.89489	0.47014	0.10439	0.94045	-0.087208	0.9606	0.54562
-0.40598	-0.060491	-0.07232	-0.45791	0.73458	0.59609	0.56615	0.038031	-0.99185	-0.49184	-0.27069	-0.51343	0.011228	0.99279	-0.90743	-0.43468	-0.18782
-0.51303	-0.061583	0.34763	-0.5896	0.29476	-0.36506	0.83083	0.17113	0.41893	-0.72392	0.27287	0.016531	0.24028	0.79422	-0.85813	-0.20052	0.50821
-0.97168	-0.11748	0.20106	0.77005	0.18676	0.90387	0.38003	0.34792	-0.38585	-0.12729	-0.39644	-0.54125	0.33988	0.12969	-0.85975	0.65727	0.84129
-0.54293	0.22603	0.34453	0.32416	-0.26446	-0.37805	-0.89493	0.55565	0.6914	-0.18834	-0.11026	0.66607	0.58257	0.89554	-0.035212	0.60691	-0.39325
-0.05364	0.12602	0.77751	-0.0090213	0.056742	0.7969	0.28834	0.20535	-0.61267	-0.3102	0.68908	0.13929	0.021282	-0.091814	-0.94612	-0.5245	0.2985
-0.98735	0.073978	-0.16429	-0.01258	-0.024049	0.88295	0.13763	0.24964	-0.77487	-0.78593	0.60489	-0.96079	-0.0021487	-0.63899	-0.781	-0.27249	0.72042
-0.65174	0.04419	0.30094	0.61142	0.33355	0.16829	-0.054524	0.68291	-0.28507	-0.35846	0.025353	-0.42886	0.43223	-0.40339	-0.7141	0.0101	-0.0096805
-0.99491	-0.22856	0.32671	-0.41847	-0.22186	0.034424	0.84715	0.41244	-0.41628	-0.077638	-0.097798	0.18391	-0.026142	0.68986	0.17776	0.59081	0.36507
-0.92292	-0.30813	-0.0069452	-0.67804	0.55948	-0.48074	-0.59365	0.53057	-0.12846	-0.68584	0.11236	0.45674	-0.089029	0.14739	-0.48622	-0.30857	0.32643
0.15601	0.1051	0.56216	-0.17181	0.42187	0.538	0.27385	0.37778	-0.83744	-0.29327	-0.4636	-0.6832	0.49971	-0.44876	-0.72299	0.5292	0.50578
-0.1849	-0.11874	0.46683	0.052107	0.57628	-0.34282	-0.25218	0.3774	-0.17721	0.076252	0.02986	-0.03906	0.23057	-0.0093558	-0.50217	0.52826	0.57063
-0.20737	-0.49799	-0.2063	0.32408	0.90843	0.0021462	-0.47791	0.91019	0.5985	-0.28677	0.55107	0.17584	-0.53934	0.13801	0.61928	0.34798	0.31771
-0.26986	-0.31392	0.45408	0.47121	0.49823	-0.063113	0.066764	0.84534	0.46527	-0.28549	0.23146	0.48539	-0.15113	0.084729	-0.086958	0.12951	0.12302
-0.13802	0.068095	0.32035	-0.46704	0.61305	0.02473	-0.52551	0.82797	-0.42061	-0.34988	0.33388	-0.040319	0.47432	-0.062498	-0.70724	-0.19149	-0.20927
-0.72284	0.094494	0.28991	-0.33717	-0.053472	0.40396	0.88978	0.34162	-0.86732	-0.95965	0.31603	0.57575	0.14015	0.32917	-0.25466	0.18185	0.092637
-0.53401	0.031581	0.031669	0.83122	0.47	0.077393	0.84276	0.16067	0.39344	-0.87604	-0.21039	-0.31237	-0.25073	-0.17188	-0.23747	-0.053794	0.61877
-0.12431	-0.5031	0.5137	0.31909	0.67556	0.52589	-0.41149	0.56098	0.16643	-0.59039	0.95176	0.89144	-0.4733	-0.2393	-0.49409	-0.060993	0.97383
-0.90692	-0.44853	0.78456	0.85101	0.0038016	-0.076523	-0.60472	0.83546	-0.080651	-0.28129	0.2227	0.57252	0.031223	-0.16002	-0.392	0.56726	0.43703
0.14436	0.047258	0.98887	0.14263	0.19552	0.12256	0.52162	0.48176	0.068925	0.18819	-0.12176	0.10571	0.47042	0.52683	-0.18361	0.43715	0.076285
-0.95431	0.08348	0.20015	0.17042	-0.23484	-0.26806	0.20018	0.25379	0.7701	-0.24974	-0.54267	-0.11374	0.54032	0.5026	-0.73608	-0.22005	-0.21298
-0.50946	-0.36375	0.52485	-0.18816	0.1602	0.78618	0.78575	0.52339	-0.96737	-0.62073	0.31338	-0.76659	-0.034894	0.10458	-0.35952	0.28585	0.41487
-0.70896	0.096769	-0.35907	0.60558	0.4559	0.10794	0.0034828	0.19777	0.42461	-0.50603	-0.77678	0.90423	-0.081461	0.21825	-0.26502	0.42529	0.67164
-0.933	0.23845	-0.084762	-0.68558	-0.4101	-0.10779	0.50611	0.24207	-0.11181	-0.44732	-0.028829	0.77324	0.068745	0.98324	0.25365	0.77994	0.38585
0.19523	-0.36026	0.84508	-0.51054	0.50365	0.4227	0.30974	0.24324	-0.68339	-0.29488	-0.1417	-0.60681	-0.24335	0.7437	0.014499	0.8722	0.93401
-0.90676	-0.12198	0.77006	0.15851	-0.52161	0.17332	-0.23414	0.30179	-0.21656	-0.047625	-0.012746	-0.40249	-0.21108	-0.34104	-0.62193	-0.14391	0.77037
-0.2578	0.037637	0.49252	-0.22991	0.63856	-0.060149	0.11191	0.27895	-0.9508	-0.19858	0.3084	-0.10042	0.54065	-0.22043	-0.86758	0.69998	0.73176
0.41909	-0.0094186	0.8639	-0.80765	0.35979	0.14081	-0.57548	0.9388	-0.86228	-0.029402	-0.49354	-0.64486	0.042764	-0.33475	-0.72784	-0.19393	0.1294
-0.99814	-0.18103	0.66711	-0.070752	-0.43709	-0.14491	-0.12259	0.22196	0.068802	-0.83473	0.40772	-0.67454	-0.14322	0.27522	-0.5964	0.042167	0.45056
-0.93475	-0.046167	0.7672	0.020055	-0.4248	0.37609	0.39582	0.18699	-0.96348	-0.12354	-0.23442	-0.21426	0.33484	0.17197	-0.90111	-0.18438	-0.13553
0.11588	-0.066178	0.57517	0.44254	0.59225	0.31974	0.95434	0.39489	0.10253	-0.0098175	-0.54946	-0.39365	-0.067607	0.84809	-0.22236	0.0003118	-0.13299
0.1092	-0.17049	0.58044	-0.55069	0.29467	0.013014	-0.71866	0.38679	0.12385	-0.57357	-0.067648	0.043336	-0.25953	0.17308	-0.21169	0.30804	0.9042
-0.074933	-0.16289	0.78815	0.5361	0.73356	-0.012795	0.40901	0.12408	-0.27414	-0.40049	-0.18858	0.45242	0.32598	0.34588	-0.45897	0.93686	0.89285
-0.66169	0.19957	-0.29779	-0.16623	0.093023	0.28658	-0.16638	0.3706	0.25954	0.18178	-0.45962	0.030781	0.44075	0.58127	-0.79505	0.17219	0.11864
0.12006	-0.22326	0.52754	0.76821	0.94051	-0.20065	-0.14466	0.36254	0.79996	-0.4003	0.21445	-0.33132	0.31913	-0.16321	-0.68649	0.32579	0.72095
-0.39859	-0.0067878	0.19391	-0.36624	0.38358	-0.63775	0.34267	0.60427	0.25056	-0.50351	0.59509	0.45072	0.042693	0.53666	0.016511	0.19574	-0.048987
-0.054784	-0.17776	0.62042	0.05615	0.6466	0.41701	0.62519	0.14367	-0.50377	-0.127	-0.59472	-0.41532	0.45105	0.17428	-0.95914	0.11161	0.1493
-0.13212	0.031507	0.3023	-0.12707	0.42245	0.27042	0.79569	0.79532	-0.073548	-0.42624	0.7494	0.053193	-0.025635	0.24048	-0.19895	-0.52748	-0.26438
-0.42591	0.08773	0.39244	0.55208	0.049786	0.31586	0.58554	0.24056	0.33684	-0.52039	-0.35241	0.31963	-0.024042	-0.070653	-0.43474	0.023627	0.57411
-0.63389	-0.18206	0.6345	0.69075	0.30853	-0.16159	-0.05393	0.6126	-0.13481	-0.16127	0.51597	-0.3113	0.26918	0.54725	-0.073258	0.36374	-0.19227
-0.80673	-0.10539	0.92579	0.36351	-0.1554	0.063457	0.64527	0.61561	-0.37943	-0.27485	-0.40324	-0.5981	0.51641	-0.37141	-0.94019	0.20536	0.21188
-0.5331	-0.030159	0.77718	0.055838	-0.091795	-0.17219	-0.096947	0.39471	-0.3259	-0.98471	-0.60662	-0.60931	-0.0088348	-0.10614	-0.62403	0.34361	0.50163
-0.10237	-0.018709	0.51633	-0.62751	0.20588	0.31262	0.27168	0.9005	-0.71713	-0.45611	-0.74734	-0.84084	0.29279	0.11134	-0.035353	0.20086	-0.0372
-0.77602	-0.077629	0.38581	0.14797	-0.10381	-0.62493	0.25225	0.15424	0.91039	-0.89557	-0.55348	0.025822	-0.11263	0.21497	-0.1944	-0.14608	0.4262
0.24749	0.026296	0.39066	0.27363	0.84823	0.29124	0.58934	0.20051	0.33723	-0.91913	-0.37215	-0.10502	-0.1042	0.13903	-0.6763	-0.72652	0.10796
