# Supplementary material for: Distinct cellular states determine calcium signaling response
Source: Mol Syst Biol. 2016 Dec 15;12(12):894. doi: 10.15252/msb.20167137 (PMC5199124; doi:10.15252/msb.20167137)
Supplement: Supplementary file 6 — Source Data for Figure 3 [file MSB-12-894-s005.zip › parameterDistributionGroup/parameterDistribution244.csv]

-0.27745	0.033997	0.58487	-0.10914	0.68571	-0.0099992	0.29001	0.037946	-0.4943	-0.47784	-0.39161	-0.098646	0.23381	0.33628	-0.57192	0.36141	-0.33124
-0.34547	0.049477	0.03838	-0.64933	0.56387	0.83579	0.033554	0.76192	-0.80991	-0.25277	0.37845	-0.18641	-0.15865	-0.13331	-0.63167	-0.28086	-0.0095371
-0.82245	0.2548	0.36162	0.68556	-0.14754	-0.039735	-0.10441	-0.14715	0.77725	-0.63153	-0.082514	0.35314	0.60897	-0.061004	-0.47958	0.68216	-0.70945
0.057448	0.025594	0.78407	0.49405	0.2412	0.73118	-0.081846	0.80457	0.36561	-0.47023	0.59086	-0.1716	-0.26918	0.62791	0.25056	0.84108	0.29179
-0.14186	0.13424	0.4057	-0.642	0.31669	0.0027806	-0.13625	0.41956	-0.18672	-0.81544	-0.24907	-0.6832	-0.2287	-0.057984	-0.028058	0.55821	0.16602
-0.11024	0.12473	0.53202	-0.43584	0.75147	0.24174	-0.089198	0.70555	-0.64143	-0.79169	0.65696	-0.00030589	-0.065134	0.6079	0.34059	0.12216	-0.68576
-0.46681	0.0033085	0.18061	0.26142	0.6259	0.16137	-0.92505	0.28505	0.67674	-0.48352	-0.83614	-0.56104	0.44603	-0.00388	-0.99234	0.3317	-0.16139
0.12067	0.2145	0.88319	0.98	0.70611	0.74508	0.088706	0.09046	-0.50711	-0.93983	0.14702	-0.28307	0.13399	-0.11353	-0.016577	0.56407	-0.36531
-0.74671	0.075125	0.485	0.87839	0.073721	0.65644	0.1649	0.45903	0.63199	-0.4404	0.87233	-0.27766	0.29434	0.45538	-0.71154	0.003553	-0.66083
-0.60147	0.023114	0.080417	0.16818	0.8779	0.68005	0.45761	-0.53832	-0.85217	-0.30511	-0.50151	-0.32191	0.12069	0.51271	-0.8787	0.19787	0.094143
-0.1067	0.19192	0.55239	-0.44738	0.51083	0.20918	0.93763	-0.15072	-0.52896	-0.54644	0.7661	-0.88966	0.13237	-0.04028	-0.8529	0.71233	0.56904
-0.36445	0.23195	0.10586	0.3712	0.8398	0.22028	-0.32625	-0.32081	0.29911	-0.70748	0.38502	-0.26041	0.49257	0.54989	-0.8921	0.14062	-0.53209
-0.56379	0.10506	0.43905	0.97956	0.35715	0.63977	0.71755	-0.18564	-0.23627	-0.61606	-0.21105	0.063794	-0.3205	-0.14809	-0.23936	-0.5952	-0.44771
0.10197	0.22396	0.9428	-0.10549	0.26637	-0.075784	-0.44495	0.12606	-0.077937	-0.59179	-0.1486	-0.86687	-0.37289	-0.20908	-0.51826	-0.71666	-0.30679
-0.61469	0.18626	0.15723	-0.15798	0.64234	0.16165	0.62029	0.32434	-0.54865	-0.92094	0.087795	0.0033719	0.43017	-0.19856	-0.57866	0.87244	0.022612
0.60995	0.085346	0.79689	0.076436	0.89241	0.25805	-0.86245	0.38245	0.3071	-0.49583	0.60199	-0.76919	-0.10436	-0.16587	-0.6978	-0.1637	0.03863
-0.88455	-0.25844	0.012649	-0.5028	0.82809	-0.0040884	-0.20754	0.66855	-0.61741	-0.69521	0.7822	0.1373	-0.38013	0.93357	0.3941	0.64911	0.15253
-0.93226	-0.091082	-0.10547	0.52659	0.40979	0.33788	0.5841	0.29492	0.8351	-0.47344	-0.09955	0.29025	-0.025605	0.68678	-0.22812	0.26722	-0.25401
-0.033525	-0.089051	0.765	-0.079997	0.57422	0.87682	0.10103	0.29775	-0.68495	-0.26216	0.42398	0.83893	0.076954	0.56915	-0.60155	0.83237	0.46563
-0.39813	0.10742	0.30336	-0.066066	0.53222	0.040172	-0.076051	0.69561	-0.29626	-0.97131	0.53615	0.242	-0.31959	-0.19686	0.040059	0.36323	0.20843
-0.40055	-0.16695	0.55988	0.93592	0.70006	0.11431	-0.38567	0.20839	0.13868	-0.34416	-0.090639	0.26294	-0.61021	-0.29958	0.023367	-0.065109	0.39757
-0.98459	-0.02369	0.49573	-0.44705	0.23027	-0.78837	-0.93626	-0.13745	-0.22809	-0.88635	-0.46331	-0.20604	0.035054	-0.2947	-0.76653	0.88385	0.80861
-0.81916	-0.075857	-0.33387	-0.42129	0.85346	0.14357	-0.61046	0.24594	-0.078232	-0.47563	-0.82286	0.07186	0.057269	0.52406	-0.4821	0.98686	0.75261
-0.23384	0.30038	0.45815	-0.27053	0.59454	0.2219	-0.90873	0.098432	-0.21737	-0.65723	-0.75221	-0.012172	0.60995	0.38533	-0.58631	0.43465	-0.72997
-0.79024	-0.016764	0.1717	-0.26916	0.63131	-0.30751	0.43549	0.30242	-0.17199	-0.45402	-0.039563	0.50262	0.23102	0.29083	-0.4266	0.1026	-0.70966
-0.87029	-0.31029	0.58307	0.12299	0.48006	0.3763	0.85658	0.18931	-0.9461	-0.32266	0.053031	-0.8777	-0.60221	0.5357	0.1629	-0.72285	-0.34236
-0.14215	0.25511	0.27832	0.4273	0.75765	0.74979	-0.33149	-0.094165	-0.29065	-0.58824	-0.46084	-0.1086	0.35766	0.33507	-0.094708	0.53147	-0.6125
-0.4254	0.25625	0.77866	0.15923	0.075924	0.0038121	0.057678	-0.12959	-0.13242	-0.98232	-0.27617	0.95499	0.15697	-0.0090514	-0.6095	-0.37153	-0.80341
-0.36907	-0.19334	0.64865	0.13803	0.96782	-0.45257	-0.85611	0.31561	-0.42395	-0.081326	-0.0011558	0.73831	0.1085	0.1431	-0.50944	0.70253	0.14776
-0.58864	-0.038723	0.89879	0.58087	0.014021	0.0050486	0.053303	-0.3067	0.60996	-0.43768	0.33203	0.35163	0.17526	0.62604	-0.58447	-0.042424	-0.55103
-0.048508	-0.0073213	0.65252	-0.064693	0.64866	0.58375	-0.44436	0.099058	-0.9432	-0.066279	-0.46398	0.22435	-0.11243	0.33057	-0.32763	-0.050368	-0.32048
0.12476	0.34688	0.8247	0.65497	-0.041048	0.18363	0.63766	0.074141	0.56888	-0.77723	0.71833	0.15168	-0.8256	-0.38276	0.28678	-0.88056	-0.42564
-0.08991	0.21493	0.095065	0.13844	0.94648	0.67397	0.14966	-0.14889	-0.068035	0.18726	-0.86949	-0.76725	0.18027	0.57938	-0.88104	0.2611	0.21783
0.50043	0.34827	0.18094	0.45131	0.91891	0.96567	-0.52672	0.2956	0.048814	-0.3836	0.52565	-0.90745	-0.40024	-0.11883	-0.39802	0.3193	0.64472
-0.057721	0.073556	0.75452	-0.72539	0.62336	-0.9087	-0.99402	-0.069119	-0.30214	-0.81278	0.75732	-0.44481	-0.31917	-0.58332	-0.42895	0.18998	0.5747
-0.51147	-0.019656	0.89395	0.24955	0.1822	-0.22434	-0.78453	0.22599	-0.51107	0.19006	0.17544	-0.33655	-0.11192	-0.27387	-0.54879	0.39331	0.45286
-0.8949	0.24405	0.37636	0.68266	0.031469	0.017939	-0.33364	-0.14714	0.19422	-0.34559	-0.46453	-0.24336	0.62413	-0.23226	-0.81886	0.72457	-0.37184
-0.51979	0.02483	0.97628	0.41345	0.045738	-0.49719	0.94623	0.13006	0.67771	-0.59048	0.77485	-0.27097	0.10099	0.17947	-0.40443	0.1238	-0.46419
-0.28871	0.13083	0.54458	0.61802	0.11086	0.66544	0.21364	0.12425	0.15993	-0.14374	-0.97192	0.89117	0.20336	0.96801	0.1018	0.68795	-0.65942
-0.82629	-0.4152	0.3998	0.32997	0.44201	-0.10612	-0.28513	0.81137	0.69185	-0.43697	-0.64627	0.61637	-0.017715	0.49035	-0.8818	0.69356	0.73504
0.48146	0.32784	0.87212	0.2468	0.55532	0.65447	0.49836	0.19407	-0.45745	-0.60692	0.74331	0.48118	-0.012667	-0.69166	-0.77925	-0.29917	-0.20403
0.24307	-0.067258	0.9556	-0.56816	0.42771	0.60977	-0.48963	0.53461	-0.14037	-0.63467	0.26958	-0.32763	-0.0078846	0.75052	-0.83904	-0.61967	-0.54665
-0.87984	0.089947	-0.15644	0.58826	0.84344	0.85904	0.43685	-0.27098	-0.68924	-0.34552	-0.54565	0.81017	0.36649	0.14763	-0.85955	-0.10695	-0.65176
-0.41099	0.23346	0.031586	-0.45113	0.80601	0.3624	0.53154	-0.41019	-0.80372	-0.40721	-0.43161	0.14386	0.092309	0.22599	-0.84793	-0.43802	-0.29321
-0.05157	0.19352	0.95711	0.30169	0.66001	0.04888	-0.14001	-0.19503	-0.56038	-0.49329	-0.23743	0.67714	0.38972	0.24365	-0.58492	0.044648	-0.78527
0.066945	0.012005	0.98102	0.93202	0.1843	0.045696	0.14728	0.094886	0.83391	-0.26738	0.3839	-0.14564	-0.11843	-0.24934	-0.38145	0.32035	0.093299
-0.89926	0.061631	0.56571	0.7281	0.25783	0.10959	0.79149	0.3016	0.31231	-0.39738	0.26299	-0.19427	0.060223	-0.096908	-0.91947	-0.1847	-0.098756
-0.35751	0.28802	0.47076	-0.10507	0.80602	-0.40863	-0.2004	0.034875	-0.94968	-0.8537	0.30813	0.39735	0.38468	-0.74793	-0.74221	-0.00078548	-0.74216
-0.53448	-0.10215	0.49899	0.54378	0.29365	0.1519	0.86266	0.69177	0.63295	-0.11445	-0.015569	-0.4889	0.14144	0.49761	-0.24114	0.85876	0.069245
0.078874	0.119	0.82221	-0.16972	0.39869	0.40161	-0.49637	0.18082	-0.54854	-0.37322	-0.26265	0.23187	0.11308	-0.46828	-0.55113	0.47254	0.13985
-0.31924	0.27375	0.68208	0.19269	0.13811	0.8974	0.73261	0.17412	-0.91498	-0.25339	-0.16046	0.46035	-0.12844	0.056579	-0.014972	0.61035	0.33288
-0.30647	0.16913	0.12507	0.32454	0.69477	0.066501	-0.40478	0.72566	0.29387	-0.95653	-0.27523	0.52122	0.22969	-0.74227	-0.60259	0.54068	0.078413
0.26164	-0.010673	0.80535	-0.48622	0.50686	-0.32736	-0.15554	0.41402	0.6266	-0.33092	-0.2297	0.68293	0.086796	0.58846	-0.35971	0.64355	-0.0011531
-0.15345	-0.014054	0.81925	-0.82047	0.43032	-0.32046	0.098592	0.64318	-0.65858	0.21686	-0.95751	-0.0052261	0.22205	0.74203	-0.22645	0.20604	-0.71936
-0.35302	0.16236	0.43244	0.078165	0.55644	0.32272	-0.60907	-0.54512	-0.65914	-0.064375	-0.026158	-0.74096	0.45153	0.73312	-0.21714	0.62392	-0.63862
-0.26533	0.086914	0.14631	-0.27119	0.8292	0.34439	-0.022972	-0.10249	-0.29608	-0.16392	-0.15975	-0.66436	0.35146	0.8189	-0.5225	0.44795	-0.51136
0.029891	0.31229	0.3152	0.60365	0.96782	-0.63664	0.63978	0.46256	0.70802	-0.92824	0.43516	0.73199	0.17361	0.45273	0.3173	0.79851	-0.56249
-0.81171	-0.0025392	0.80423	-0.4241	-0.10031	-0.706	0.33984	-0.34597	-0.12844	-0.57711	0.079156	0.3052	0.21763	0.55398	-0.036818	0.94225	-0.25099
-0.45774	0.10434	-0.19957	-0.87465	0.66804	-0.42389	0.026812	0.67002	-0.11221	-0.26495	-0.76172	0.34463	0.11086	-0.049315	-0.33901	0.3655	-0.26043
-0.43847	-0.033245	0.9145	0.56481	-0.32552	0.56349	-0.30427	0.8578	0.49779	-0.86338	0.061212	-0.67115	0.0055056	-0.25878	-0.37098	0.76938	0.30655
-0.1965	-0.045924	0.76278	0.22231	0.28082	0.80253	0.31367	0.34685	-0.19628	-0.12967	0.56897	0.31383	-0.21727	0.63091	-0.20511	0.15338	0.017219
-0.95239	0.057904	0.45909	0.40925	0.029253	-0.28145	0.86423	0.46318	0.45284	-0.59495	0.28546	0.22275	0.012228	0.50258	0.16027	0.98988	-0.032314
-0.65359	0.16577	0.65348	-0.056874	0.10091	-0.1381	-0.32416	-0.022045	-0.43153	-0.29587	0.53211	0.68049	0.055587	-0.015302	-0.19439	-0.11956	-0.64806
-0.33419	0.11467	0.43709	0.47649	0.76207	-0.12503	0.17941	0.27971	0.0019346	-0.60642	-0.11614	-0.14079	-0.62413	-0.0894	0.20627	0.52934	0.73431
-0.93856	0.011072	0.90941	0.40782	-0.50827	-0.31131	0.39743	0.47583	0.46466	0.1194	0.074046	0.36304	0.30436	0.30863	-0.45915	0.64261	-0.29355
-0.45013	0.14282	0.51334	0.91882	0.92139	0.33579	-0.50769	0.33272	-0.68462	-0.3244	-0.81877	-0.64104	0.47592	-0.30645	-0.53788	0.90017	-0.29017
-0.99654	-0.012325	0.39778	0.38395	0.44108	0.50001	-0.19208	-0.11808	-0.31317	-0.55433	0.012677	0.20489	0.53146	0.95755	-0.72845	0.59061	-0.30813
0.55832	0.23364	0.67609	-0.2108	0.60267	0.38549	-0.48391	0.043407	-0.021988	-0.33095	0.49503	0.21109	0.39742	0.43032	-0.36687	0.96027	-0.19581
-0.010486	0.049377	0.89258	0.44488	0.50872	0.31569	0.9903	0.058322	-0.19544	0.13703	-0.52894	-0.30223	-0.057055	-0.19438	-0.88905	-0.52967	-0.32759
-0.56982	0.038824	0.94783	0.81786	-0.23983	0.85867	0.56193	-0.50806	0.19799	-0.54971	0.40951	0.0066825	0.16174	0.90836	-0.49258	0.15235	-0.36786
0.50596	-0.025841	0.88478	0.023825	0.83645	0.3114	-0.19262	-0.021793	0.22455	-0.85253	0.35063	0.64209	-0.19883	0.68343	0.065663	0.85647	0.47276
-0.79996	0.23488	-0.16074	0.40611	0.55561	-0.23977	-0.50762	-0.33223	0.79986	-0.54273	-0.22087	-0.6744	0.67622	0.47228	-0.90529	0.62113	-0.54301
0.041999	0.28903	0.63206	0.15426	0.45599	0.8518	-0.34921	0.55057	-0.5984	-0.68185	0.99201	-0.51397	-0.4213	-0.33855	0.011789	0.82016	0.82278
-0.077724	0.31672	0.39252	0.46584	0.65291	0.74561	0.59677	0.8399	-0.33278	-0.51056	0.086641	-0.16184	0.40894	-0.43207	-0.33411	0.63279	-0.54005
-0.11022	0.23395	0.84805	0.78326	0.22507	0.34727	-0.94472	-0.25544	0.66876	-0.67194	0.73593	-0.51448	0.34016	0.61309	-0.39337	0.56271	-0.34365
-0.11756	-0.090284	0.86257	-0.19391	0.31058	-0.49104	0.17662	0.18276	0.52936	-0.2363	0.053307	-0.042647	-0.048526	-0.070675	-0.66561	-0.18469	-0.18451
-0.28703	0.3098	0.34652	0.48687	0.75821	0.68527	-0.39035	-0.086439	-0.81221	-0.16258	0.54286	-0.62251	-0.017454	0.15697	-0.2718	-0.25979	-0.65309
-0.35855	-0.13757	0.56165	0.022586	0.58395	-0.086657	0.010003	-0.062577	0.21944	-0.28356	-0.57503	-0.90104	-0.20244	0.3026	-0.85255	-0.57349	-0.10881
-0.14752	-0.065115	0.39792	0.10252	0.8875	0.0086114	-0.43862	0.35878	0.24616	-0.7272	-0.63172	-0.32836	-0.14891	-0.019922	-0.53705	-0.91193	-0.75677
-0.50084	0.16071	0.13152	0.04693	0.45859	0.15263	-0.66264	0.46592	-0.21516	-0.78761	-0.88729	0.59891	-0.48733	0.45502	0.72103	0.71072	0.11496
-0.38593	0.28241	0.39843	0.94716	0.098299	0.76395	0.89279	0.88004	0.51944	-0.43912	0.31242	-0.0024919	0.54288	-0.78889	-0.89726	0.29852	-0.54701
-0.10408	0.12128	0.55395	0.75194	0.76462	-0.1396	-0.096236	0.36454	0.17922	-0.42388	-0.46806	0.087006	0.24981	-0.52599	-0.33463	0.66201	-0.24858
-0.37318	0.31787	0.84119	0.46723	0.23349	0.68361	-0.27893	0.78584	-0.75857	-0.059741	0.79496	0.48537	0.77008	0.1412	-0.59738	0.90558	-0.77732
-0.71089	-0.043701	0.74848	0.62938	-0.044831	0.34806	-0.51343	0.42534	0.72043	-0.5293	-0.13394	0.067587	0.28028	0.70142	-0.81734	0.11193	-0.44457
0.022304	0.28375	0.074789	-0.22057	0.93275	0.35811	-0.22909	0.49758	-0.4334	-0.55651	0.19098	-0.217	0.71134	-0.099394	-0.73068	0.78726	-0.66412
-0.6142	0.14987	0.53798	0.76495	-0.030634	0.834	-0.60679	0.23996	0.061274	-0.48051	0.36436	-0.74945	-0.54511	0.7406	0.77246	0.69911	0.20065
-0.85401	-0.054765	0.98213	0.47143	-0.069794	0.25713	0.36019	0.0059721	-0.59671	-0.097147	-0.67427	0.71689	-0.32683	0.96106	0.3646	0.64781	0.11079
-0.037647	0.2415	0.52235	-0.096134	0.61347	-0.074479	-0.84587	-0.16417	0.0070563	-0.46402	0.14333	0.55201	-0.0083134	0.64727	0.061936	0.58912	-0.26636
-0.86705	0.11888	0.024025	0.11502	0.8264	-0.26095	0.56729	0.21077	-0.49732	-0.95544	-0.57641	-0.22957	-0.18291	0.48488	0.14315	0.098648	-0.47986
0.049858	0.31157	0.35915	0.31825	0.80746	0.074692	-0.19083	0.33528	0.31886	-0.62566	-0.58795	0.055455	-0.047997	-0.52245	-0.58529	0.76921	0.74549
-0.62085	0.079412	0.50003	0.27396	0.66218	-0.0017045	-0.52909	-0.47479	-0.49752	-0.58309	-0.011548	-0.50872	0.14097	0.6436	-0.24934	0.74018	-0.084869
-0.47876	0.054017	0.479	0.67612	0.5353	-0.53217	-0.7196	-0.22851	0.21835	0.15769	-0.17197	-0.9286	-0.12294	0.38029	-0.43838	0.73545	0.64343
-0.046844	0.084188	0.786	0.65388	0.6276	0.81591	0.5826	0.82225	-0.54664	-0.21462	-0.31349	-0.36159	0.19081	0.26943	-0.24714	0.30398	-0.47922
-0.20977	0.022214	0.25583	-0.53736	0.73333	0.12201	-0.24894	-0.24849	-0.15355	-0.028022	-0.73469	0.51702	-0.05918	0.53809	-0.92544	-0.39274	-0.087765
-0.5205	0.13888	0.16419	0.28227	0.97058	0.14902	-0.37622	-0.2654	-0.9015	-0.56683	0.90499	0.59943	-0.19314	0.41534	0.27712	0.44899	-0.13129
-0.89413	-0.032046	0.32508	-0.040525	-0.042488	0.51111	-0.41339	0.94101	-0.050799	-0.95968	0.067339	0.28327	0.43954	0.47849	-0.35428	0.84898	-0.50323
-0.18386	0.20963	0.21465	0.13251	0.68615	0.29653	0.87373	0.90886	-0.33343	-0.91805	-0.37663	0.37617	-0.16689	-0.58348	-0.35674	0.62899	0.5136
-0.057925	-0.045172	0.7425	0.86445	0.54634	0.27366	0.82685	-0.23597	0.96811	0.034745	0.2663	-0.72306	0.35143	0.82273	-0.91731	0.3453	-0.17779
-0.49324	-0.0088963	0.51012	0.83536	0.98223	-0.12968	0.59712	0.005882	-0.053115	-0.40317	-0.1477	-0.2694	0.13589	0.46578	-0.36845	-0.036997	-0.58493
0.030638	-0.088547	0.80273	-0.47394	0.72922	0.25796	-0.8342	0.38789	-0.72607	-0.65742	-0.11259	-0.67376	0.4255	0.14413	-0.34288	0.72477	-0.59173
-0.010565	0.30428	0.50645	-0.23671	0.65409	0.165	0.73395	-0.095983	-0.32484	-0.61545	0.41337	-0.27429	0.18828	0.18996	-0.78747	-0.28692	-0.52926
0.17447	0.19729	0.57365	0.6821	0.7434	0.093505	-0.16924	-0.21512	0.17152	-0.60978	0.91411	0.65297	-0.73315	-0.046108	0.52741	-0.17638	0.0059448
-0.11453	0.42148	0.11651	-0.28939	0.54306	0.42786	-0.7696	0.0091584	-0.52854	-0.49478	0.35913	-0.5408	-0.13586	-0.080257	-0.29805	-0.50492	-0.67969
0.17161	0.22274	0.83145	-0.47634	0.493	-0.0041129	-0.46205	0.94453	-0.058901	-0.22893	0.17026	-0.67738	-0.072387	0.0071274	-0.84103	-0.73485	-0.59692
-0.93258	0.089355	0.5879	-0.4288	-0.035995	-0.20715	-0.42838	0.77513	-0.48455	-0.63018	-0.84456	-0.25908	-0.0063772	0.037762	-0.43561	0.058164	-0.27311
-0.70185	0.0886	0.67313	0.069475	0.31523	0.60186	0.92723	0.19213	-0.89453	-0.70374	0.37303	0.42081	-0.072543	0.50006	-0.47516	0.85117	0.6872
-0.17102	-0.041441	0.27222	0.72433	0.92573	0.19552	-0.41365	-0.28175	0.36439	-0.27745	-0.52165	-0.47529	-0.099831	0.32888	-0.24439	-0.068925	-0.46611
-0.5193	-0.046434	0.19953	-0.72414	0.43376	0.59292	-0.099581	0.3614	-0.38121	-0.60074	-0.51022	-0.95578	0.41621	0.84252	-0.78548	0.39683	-0.28862
