# Supplementary material for: Distinct cellular states determine calcium signaling response
Source: Mol Syst Biol. 2016 Dec 15;12(12):894. doi: 10.15252/msb.20167137 (PMC5199124; doi:10.15252/msb.20167137)
Supplement: Supplementary file 6 — Source Data for Figure 3 [file MSB-12-894-s005.zip › parameterDistributionGroup/parameterDistribution245.csv]

-0.52945	-0.070199	-0.3658	-0.24438	0.82467	0.36392	-0.83121	0.29177	-0.021161	-0.92825	-0.14931	-0.6753	-0.090577	0.8106	-0.14828	0.75458	0.31113
-0.21847	0.13119	0.83571	-0.076798	0.15295	-0.14769	-0.11507	-0.16063	-0.33204	-0.43555	0.66665	0.97593	-0.58539	0.10436	-0.30283	-0.80706	-0.14097
-0.58537	0.079944	0.36039	-0.82208	0.11866	-0.17841	-0.30527	0.74454	-0.93419	0.35491	0.51581	0.014325	0.49209	-0.045596	-0.92919	0.44012	-0.12514
-0.49123	0.19439	0.86874	-0.23586	-0.66588	0.65431	0.36285	0.94408	-0.39618	-0.64811	0.019953	-0.60763	0.32299	0.41502	-0.19806	0.54673	-0.43357
-0.6125	-0.10433	0.52338	0.58837	0.21507	0.11648	-0.65126	0.73681	0.26925	-0.3064	-0.58321	-0.46456	0.075356	0.16122	-0.60532	0.090566	-0.20676
0.18213	0.2024	-0.093476	-0.10779	0.91484	0.20174	-0.65242	0.63971	-0.013095	-0.094371	-0.56949	-0.25952	0.30748	0.37378	-0.52741	0.61957	-0.19805
-0.55601	0.069485	0.77742	-0.60229	-0.0031485	-0.56089	0.30306	0.27444	-0.050013	-0.68394	-0.26921	0.68476	0.12983	0.54007	-0.53716	-0.42227	-0.32633
-0.033018	0.30839	-0.098465	0.63906	0.82164	0.41742	0.19842	0.46574	0.93859	-0.77411	0.45223	0.36442	0.49728	0.98897	-0.51331	0.99081	-0.046968
-0.54258	-0.062193	0.35206	0.0075796	0.32712	0.58733	0.2996	0.42754	-0.1687	-0.43665	-0.39536	0.19962	0.16372	0.99475	-0.40263	0.3897	-0.013975
-0.77341	0.12107	0.9413	0.37019	-0.30062	-0.025127	0.12505	-0.24684	-0.46296	-0.43642	0.97285	0.48199	-0.23247	0.31094	-0.2519	-0.25201	0.10301
0.29259	-0.12119	0.7516	-0.072777	0.75394	0.20888	0.37849	0.52113	0.30104	-0.25848	0.26598	0.46204	-0.47841	0.56769	-0.045926	-0.96446	-0.30751
-0.38109	0.20278	0.84645	0.5589	-0.051952	0.1693	0.85997	-0.55862	-0.51296	-0.36675	0.43201	0.71104	-0.7473	0.4212	0.30097	-0.25563	0.44499
0.35641	0.16292	0.37261	0.13806	0.86452	0.38938	-0.28935	0.15113	0.063208	-0.3902	-0.75747	-0.16936	0.33291	0.17171	-0.79553	0.68624	0.18309
-0.45434	0.02245	0.80357	-0.77599	-0.038937	-0.073331	0.47068	0.45246	-0.68793	-0.77076	0.57075	-0.17493	-0.067482	0.32227	-0.64163	0.38191	0.32673
-0.86303	0.074652	0.40094	0.96556	-0.46229	0.3771	0.64219	0.48635	0.90442	0.25588	-0.58683	0.26991	0.19537	0.24752	-0.57124	0.48486	0.29849
-0.6644	0.025364	0.23368	0.26427	0.92825	0.079329	0.16426	0.070081	-0.41104	-0.36914	0.057714	-0.12847	0.26744	0.67065	-0.80159	0.035057	0.025854
-0.95045	-0.35433	0.62137	0.13167	0.045914	-0.26859	0.502	0.53233	0.040789	0.30182	-0.10152	0.54763	0.10886	0.8005	-0.12386	0.98131	0.45979
-0.36575	0.20136	0.85157	0.63606	-0.0076129	0.11149	0.18801	0.79194	0.45362	-0.80019	0.19674	0.50853	-0.043587	-0.35921	-0.39221	-0.1573	0.10151
-0.49209	-0.24324	0.48506	-0.10678	0.73292	0.11723	0.48286	0.2761	-0.68965	-0.70049	-0.70141	-0.31553	-0.47615	-0.25741	-0.62156	-0.36154	0.55968
0.13292	0.1018	0.87031	-0.35603	0.14279	0.29829	-0.40029	-0.06765	-0.23773	0.25049	0.66296	0.70286	0.098204	0.88312	-0.77692	-0.87892	-0.56547
-0.47529	-0.057292	0.4435	0.87848	0.67089	0.55196	0.25308	0.17197	-0.021475	-0.08655	-0.84926	0.073066	0.42709	0.66679	-0.6277	0.54908	0.13964
0.25117	0.19898	0.19721	0.64382	0.72037	0.5919	-0.47478	0.18041	0.66278	-0.74954	-0.35774	-0.94688	-0.58625	-0.21406	-0.24351	-0.8057	0.019596
-0.66727	0.087676	0.10115	0.6268	0.69453	-0.7583	0.18161	-0.0068338	0.59826	0.043185	-0.82194	-0.30538	0.15303	0.65442	-0.32183	0.87224	0.24088
0.1331	-0.006075	0.36991	-0.66664	0.98074	-0.087398	-0.11778	0.012218	-0.3838	-0.48525	0.19938	0.27259	0.096476	0.29291	-0.8619	0.66618	0.91579
-0.4111	-0.021533	-0.20663	0.30617	0.9005	0.997	0.14843	-0.37623	-0.6507	-0.41865	0.24874	-0.1158	-0.44791	0.80917	-0.088757	-0.57414	-0.14101
-0.48542	0.11445	0.54435	-0.27481	0.12897	0.22928	0.80241	0.56959	-0.75284	0.87423	-0.091471	-0.22432	0.56245	0.95765	-0.73239	0.46431	-0.23166
-0.66903	0.078683	0.62495	0.56116	0.1773	0.086627	0.68958	0.1288	-0.69072	0.086496	-0.40203	0.39634	-0.37824	0.60594	0.20174	-0.4835	-0.46425
-0.27756	0.11552	-0.082317	-0.8467	0.56966	-0.76486	0.83896	0.15927	0.68099	-0.30235	-0.81555	-0.50753	-0.41815	0.55313	-0.3573	-0.029515	0.49514
-0.56548	0.11667	0.93429	-0.5749	-0.10457	-0.061614	-0.08973	-0.042983	-0.8184	-0.95474	0.32581	0.75527	-0.3351	-0.30546	-0.92813	-0.51559	0.54193
-0.79878	-0.0019363	0.65715	-0.52557	-0.293	0.10978	-0.47549	0.49746	-0.30671	-0.11424	-0.32132	-0.5695	0.47486	0.33726	-0.69204	0.26158	-0.25815
-0.5664	-0.082403	0.95221	0.76017	-0.24051	0.48018	0.18601	-0.028358	-0.20972	-0.62033	-0.95135	0.38292	-0.62317	-0.14437	-0.076219	0.36242	0.83267
-0.25066	-0.13933	0.069139	0.54581	0.92041	0.021633	0.67804	0.35666	0.57379	-0.88718	0.46811	-0.82785	-0.28273	0.63076	0.24505	0.53249	0.043852
-0.77934	-0.1168	0.1402	-0.3673	0.96283	-0.52745	-0.22164	0.2776	-0.83597	0.2136	0.30041	-0.097747	0.15736	0.6126	-0.89734	-0.49417	-0.42757
-0.90965	-0.04192	0.964	-0.44265	-0.8874	-0.32106	0.35245	0.54845	0.058903	-0.42365	0.051808	-0.71158	-0.47969	0.27753	0.18845	-0.11418	-0.15256
-0.79055	0.17971	0.83054	0.16842	-0.64443	0.83251	-0.064312	0.36945	-0.30095	0.10133	0.050101	-0.77276	0.11553	0.58695	-0.33727	0.020687	-0.068407
-0.97038	-0.0031595	0.80089	-0.61979	-0.78205	0.43869	0.90005	0.3641	-0.75185	-0.6914	0.14082	-0.50168	-0.307	0.77429	0.49417	0.96987	0.52619
-0.24617	0.12076	0.23466	0.22294	0.816	-0.40282	0.26155	-0.020664	0.24597	-0.13241	0.052784	0.031425	-0.27621	0.45692	-0.044186	-0.25664	0.13194
0.033841	0.14235	0.35869	0.10242	0.58551	-0.16778	-0.87239	0.86146	0.37823	0.51897	-0.7745	0.028685	0.18502	0.19771	-0.7532	-0.25477	-0.30046
-0.79465	-0.20368	0.26225	0.7743	0.86338	-0.17638	-0.72747	0.2201	-0.10099	0.11557	0.44854	0.48437	0.22279	-0.012171	-0.91265	-0.19834	-0.060752
-0.4164	-0.013839	0.69659	-0.099106	0.12268	-0.38099	0.40027	0.73171	0.15318	-0.25675	0.04888	0.35344	-0.23146	0.11692	0.18391	0.49376	0.3357
0.45674	0.24781	0.83559	0.49134	0.42726	-0.06534	0.45667	0.33347	0.72309	-0.16919	0.68017	0.30731	-0.11983	0.39894	-0.42856	-0.86308	-0.66177
-0.33564	0.037448	-0.19696	-0.45434	0.54253	-0.71316	-0.066169	0.27304	0.80774	-0.65659	0.35243	0.44684	-0.64667	0.20424	0.13594	-0.24998	0.071582
-0.98641	-0.039819	0.57642	-0.32238	-0.25049	-0.94049	-0.17496	0.35505	0.59599	-0.85196	-0.36748	-0.91606	-0.15652	0.43981	-0.10123	0.10086	-0.081161
-0.69007	-0.050916	0.40172	-0.42383	-0.065946	0.67633	0.43438	-0.23825	-0.51323	-0.36095	-0.98338	0.15799	-0.34909	0.7279	-0.55701	-0.86818	0.033475
-0.14974	0.032023	0.77303	0.38325	0.54491	-0.4301	0.17042	0.8911	0.35687	0.25534	0.9592	0.93609	0.38618	0.43749	-0.31538	0.35848	-0.22525
0.35395	0.034824	0.34491	-0.020356	0.98902	-0.31077	-0.3268	0.42166	0.47979	-0.41926	-0.48778	-0.30172	0.26726	0.01141	-0.76619	0.45939	0.1246
-0.17249	-0.17262	0.57611	0.70705	0.81378	-0.051562	0.90555	0.20748	0.41512	0.17285	0.62181	0.22986	-0.32362	0.32706	-0.40545	0.4274	0.99037
-0.40265	-0.22954	0.94739	0.52034	0.28887	-0.055335	0.17835	0.081619	0.091124	-0.43791	0.53316	0.52831	-0.51668	0.36074	0.36182	0.03129	0.41489
-0.93341	-0.16993	0.82373	-0.66772	-0.14475	-0.59765	-0.14701	0.058176	-0.46084	-0.84388	-0.32232	-0.03982	-0.44455	0.69348	-0.074188	-0.45524	-0.1186
-0.90078	0.084698	0.79606	-0.17185	-0.66666	0.70597	-0.53386	0.045693	-0.52887	-0.58288	0.98213	0.036442	-0.055948	0.49788	-0.82965	-0.59449	-0.1519
-0.63779	-0.030047	0.92616	-0.23408	-0.84774	0.1677	0.061677	0.16635	0.22025	-0.31234	0.44754	-0.92639	-0.85162	-0.19893	-0.29545	-0.4738	0.54007
-0.39253	-0.15294	0.50266	0.18092	0.7829	-0.91684	0.32019	0.27339	0.78658	-0.56267	0.76256	-0.75593	-0.023651	0.34993	-0.71107	0.62578	0.80559
-0.42677	0.10317	0.65289	-0.53379	0.25853	-0.36891	0.8384	0.17763	-0.63271	-0.82451	-0.16335	-0.30539	0.047893	-0.013144	-0.38542	0.50461	0.39554
-0.20498	0.1038	0.45037	0.32472	0.63514	0.10786	0.91401	0.0084184	-0.27158	-0.39849	0.13841	0.15395	0.2006	0.44175	-0.69281	0.25868	0.038431
-0.82074	-0.23018	0.48553	0.94606	0.53722	-0.24518	0.3444	-0.064973	0.18443	-0.18292	0.20118	-0.35104	-0.54207	0.84814	0.58525	0.68361	0.72781
-0.91138	0.13287	0.26797	-0.14427	0.23381	0.088339	-0.97321	0.13695	-0.75391	-0.47811	-0.42405	-0.24523	0.13831	0.7622	0.15092	0.74511	-0.068532
-0.29449	0.083551	0.46413	0.048156	0.54611	-0.50564	0.37554	0.44881	0.44319	-0.91254	0.069312	0.66427	0.12525	0.29556	-0.70539	-0.3269	-0.30628
0.62861	0.062888	0.82821	0.29083	0.56405	0.66271	0.38168	0.363	0.64272	-0.50515	0.021643	0.7629	-0.33418	0.81425	-0.27081	0.46957	0.86831
-0.66455	-0.29612	0.76683	0.27863	0.13452	-0.37622	0.055925	0.43691	0.15873	-0.69921	-0.10602	-0.6699	-0.61515	0.031366	0.21181	0.21056	0.45456
-0.10618	-0.055418	0.54475	0.0023204	0.24365	-0.044197	0.2901	0.70454	0.70283	-0.50798	-0.92283	-0.23489	-0.29334	0.58976	-0.072366	0.99921	0.87086
-0.6255	-0.085207	0.66264	-0.45063	-0.18865	0.31694	0.14633	0.95336	-0.55881	0.31479	-0.66925	0.91045	0.16301	0.22153	-0.46574	0.59814	0.38797
-0.79698	-0.052407	0.57914	0.46875	0.46021	-0.38519	0.32466	0.43482	0.40366	-0.85447	-0.56031	0.20599	0.11205	0.42183	-0.79015	-0.14584	0.014769
-0.70121	0.13845	-0.0085386	0.27713	0.17725	0.30894	-0.94954	0.43324	0.33137	-0.80489	0.51569	0.65116	-0.085917	0.28472	-0.40403	-0.1827	-0.38097
-0.51444	-0.10125	0.70548	-0.42541	0.3666	-0.46681	-0.37087	-0.042753	-0.016693	-0.51873	0.3971	0.47828	0.017235	0.75379	-0.58425	-0.52676	-0.1989
0.06286	0.22647	0.48823	0.62168	0.79616	0.55201	-0.14049	0.49812	-0.91793	-0.28765	-0.51174	0.48455	-0.38658	-0.29007	-0.27303	-0.7515	-0.47062
0.13691	0.2431	0.57436	-0.63242	0.61243	-0.52984	0.54207	0.23607	-0.41345	-0.63791	0.0084178	0.051043	0.13791	-0.29758	-0.64494	-0.35125	-0.16796
-0.14385	-0.054067	0.70801	0.68831	0.851	0.034351	0.39215	0.47063	0.092706	-0.43939	-0.40321	-0.12624	-0.24345	0.81099	-0.16185	-0.70145	-0.60873
0.31072	0.072975	0.36794	0.69931	0.80801	0.46193	-0.90728	0.81068	0.56351	-0.19776	0.08681	-0.61774	0.0072185	-0.35116	-0.98915	0.58824	0.85901
-0.61492	-0.0081109	-0.10847	0.90429	0.84185	0.32361	-0.030867	0.93495	0.74564	-0.61668	0.11761	-0.21603	0.33461	0.44503	-0.58755	-0.39461	-0.60184
-0.47496	-0.14779	0.5494	0.43651	0.42225	-0.64541	0.45066	0.90831	0.6865	-0.21692	-0.83676	-0.21609	0.085434	-0.3818	-0.91767	0.56513	0.68572
-0.15455	0.020405	0.38188	-0.69893	0.83093	-0.68789	-0.4385	0.58954	-0.38225	0.061112	0.31187	-0.19992	-0.084177	0.135	-0.43605	-0.71742	-0.4897
-0.59608	0.092608	0.50661	0.19091	0.22875	0.37529	0.33128	0.042498	-0.56929	-0.46952	0.45227	0.67829	0.029274	0.075763	-0.77245	-0.76522	-0.50964
-0.46206	-0.056168	0.43831	0.59153	0.43012	-0.53262	0.39636	0.83277	0.81516	-0.47835	0.69376	-0.47319	-0.44005	0.60091	0.69934	0.066243	-0.34958
-0.50364	0.15338	0.81753	0.021925	0.063379	-0.36478	0.28859	-0.26616	-0.37604	-0.65343	0.50274	-0.36541	0.17773	0.24308	-0.87582	0.35366	0.20083
-0.44489	-0.035461	0.47153	0.11033	0.32276	0.096218	0.95625	0.14116	0.38391	-0.4828	0.41163	-0.77839	-0.095387	0.54476	-0.77073	-0.27882	0.25071
-0.58001	-0.078373	0.34745	0.45787	0.72251	-0.38726	-0.17439	0.293	0.30046	-0.56583	0.63121	-0.24816	-0.13969	0.52087	-0.76065	-0.76479	-0.38221
-0.3308	0.12598	0.72071	0.39097	0.037158	0.91997	0.33627	0.23303	-0.50915	-0.78377	0.1295	0.67097	-0.4558	0.49681	-0.13184	-0.85327	-0.41364
-0.12837	0.22773	0.55999	-0.45107	-0.021893	0.092095	0.11529	0.23665	-0.39016	-0.38416	0.73199	0.97518	-0.57864	0.024934	0.19017	0.10277	0.44771
-0.0071552	-0.15889	0.97814	0.43472	0.022193	0.69387	0.38191	0.46127	0.41811	-0.14026	0.40623	0.36257	-0.12509	0.45447	-0.40788	0.15309	0.4987
-0.5474	0.018762	0.44515	0.9542	0.54963	-0.084545	0.27029	0.95471	0.13241	-0.64118	-0.34609	-0.14722	-0.28175	-0.047282	0.16333	-0.3774	-0.43463
-0.60959	0.24114	0.39993	0.50117	0.037903	-0.24388	0.21694	0.54898	0.23294	-0.59528	0.82763	0.025989	-0.38999	0.060453	0.45512	0.69293	0.40641
-0.22013	0.19369	0.90921	0.41673	-0.087272	-0.18674	-0.2719	0.57187	0.30488	-0.17057	0.69184	0.59742	0.03642	-0.59143	-0.5645	-0.46231	-0.079237
-0.4003	0.1249	0.46544	0.13475	0.097434	-0.2033	-0.7227	0.19168	0.64226	-0.68854	0.28241	0.51165	0.13656	0.34777	-0.57177	-0.3045	-0.28481
0.14525	0.10972	0.43212	0.33697	0.60482	0.015219	-0.69258	0.56254	0.81797	-0.29689	-0.19782	0.21045	0.36057	0.055597	-0.72788	0.71338	0.37915
-0.58122	0.075295	0.47695	-0.31361	0.1639	-0.17496	0.023079	0.0023837	-0.48166	-0.92247	-0.17676	0.72528	-0.55553	0.24365	0.57633	-0.095775	0.055845
-0.23944	0.11077	0.41451	0.55617	0.97799	0.15418	-0.13187	-0.10803	-0.90724	-0.62333	0.28405	0.10725	0.013688	0.49426	-0.5714	0.51381	0.21825
-0.029003	0.27976	0.75477	-0.76171	0.064374	0.02625	-0.21148	0.033159	-0.85303	-0.85909	-0.36097	0.88035	-0.59961	0.34936	0.4548	0.4154	0.44354
-0.35551	0.24366	0.16732	-0.4935	0.66283	-0.80817	-0.71938	0.052252	-0.10806	-0.49895	0.13553	0.57773	-0.22105	0.42666	-0.1934	-0.40744	-0.41304
0.37643	0.021024	0.264	-0.68805	0.9385	-0.30077	-0.2261	0.79958	0.25037	-0.57323	-0.12021	0.15593	0.20376	-0.15347	-0.6363	0.51218	0.38263
-0.042791	-0.19155	0.23034	-0.27071	0.61846	0.075371	0.50433	0.21586	0.37798	-0.95294	-0.61168	0.15252	-0.6283	0.34483	0.25869	0.1458	0.60597
0.13894	0.24085	0.99872	0.18258	-0.0528	0.50467	0.1171	0.017324	-0.32024	-0.29285	-0.46661	0.21948	0.11905	-0.051726	-0.74626	-0.013977	-0.0033882
-0.39447	-0.0047751	0.65934	0.99235	0.4093	0.50761	0.51643	0.62777	-0.045149	-0.99645	-0.33277	-0.72963	-0.48533	0.28353	0.17158	-0.52241	-0.4759
-0.21877	-0.13693	0.42861	0.40072	0.95892	0.37107	0.65178	-0.32708	-0.33291	-0.66426	0.6461	-0.061221	-0.81795	0.60859	-0.21987	-0.51949	0.48851
0.073338	0.0093245	0.52271	0.26555	0.89833	-0.55662	-0.91874	0.77005	0.44785	-0.069759	-0.20161	0.13629	0.10974	0.34287	-0.048732	-0.012161	-0.43092
-0.099315	-0.15109	0.65968	-0.046548	0.5584	0.27227	0.6272	0.79068	-0.17008	-0.4188	-0.11351	0.077581	0.2887	0.1438	-0.62135	0.75696	0.1154
-0.34052	-0.065817	0.63872	-0.42026	0.34282	-0.29721	-0.84855	0.46071	0.10615	-0.37638	0.033885	0.71294	-0.11125	0.026168	-0.87611	-0.66848	-0.13107
-0.55765	0.32131	0.50023	0.2589	0.24601	0.63117	0.68775	0.66211	-0.47899	-0.84242	0.1143	-0.39797	0.13103	0.99314	-0.29105	-0.1593	-0.61518
-0.16772	-0.1782	0.81734	0.5298	0.52903	0.42073	0.29932	0.55822	-0.0059454	-0.66578	-0.46999	0.21519	-0.17746	0.41022	-0.54877	-0.52001	-0.47794
-0.27835	0.052471	0.99549	-0.52689	-0.25822	-0.67633	0.20164	0.65985	0.38964	-0.75117	0.35111	-0.12407	-0.22031	0.4049	0.15289	0.074256	-0.24125
-0.49433	0.039033	0.045796	-0.67674	0.53977	0.14648	0.19271	0.26142	-0.55581	-0.79585	-0.51536	-0.20488	-0.22985	0.62854	-0.069419	-0.1413	-0.25955
-0.402	-0.035452	0.55835	0.24694	0.90096	-0.69357	0.48901	0.52397	0.095216	-0.97974	-0.28403	0.28408	-0.20319	-0.15885	-0.93607	-0.83175	-0.14792
-0.68274	0.011089	0.6245	-0.0020823	0.087331	-0.79787	0.18773	0.59433	-0.21572	0.3486	-0.18613	0.54993	0.40574	-0.20038	-0.97226	0.67952	0.087933
-0.76238	-0.048957	-0.14221	-0.063079	0.86597	-0.0057423	-0.81775	0.50728	-0.3832	-0.61142	-0.92375	0.23077	0.027946	-0.12423	-0.51192	-0.68013	-0.47451
-0.25489	0.14286	0.98619	0.51826	-0.11077	0.34062	0.6456	-0.0073465	0.32574	-0.78884	-0.97429	-0.20292	-0.025315	0.84723	-0.21268	-0.49537	-0.35103
-0.36296	0.24363	-0.36292	0.55033	0.56975	-0.28605	-0.25643	0.41235	0.98218	-0.20801	0.8383	0.1058	-0.19643	-0.10701	-0.28997	0.23057	0.30397
-0.11841	-0.086597	0.56897	0.077567	0.40245	-0.3479	-0.37314	0.845	0.76969	0.33721	-0.43351	0.66659	0.43143	0.83795	-0.2145	0.68603	-0.31284
-0.50916	0.06837	0.052056	0.6903	0.61781	-0.11813	0.64647	0.25015	0.37481	-0.76053	0.05142	-0.48963	-0.13279	0.053612	-0.28467	0.32384	0.27319
-0.59669	0.15878	0.3283	-0.23378	-0.31857	0.59635	-0.84658	0.69126	-0.57793	-0.18536	-0.63504	0.82596	-0.064867	-0.00043943	-0.074907	0.27735	0.1962
0.049737	-0.018145	0.8353	0.63658	0.44828	0.62704	-0.40128	0.10777	0.42735	-0.13246	-0.19336	-0.52393	0.28257	0.67298	-0.85984	-0.41098	-0.43647
-0.20181	0.14225	0.43481	-0.12947	0.44527	-0.37544	-0.96026	0.44387	0.08008	-0.53982	-0.20595	0.050856	-0.04855	0.41364	-0.14454	-0.021852	-0.41284
-0.43853	-0.039612	0.99083	0.067968	-0.3351	0.51677	0.75063	0.97282	-0.00035734	-0.53324	-0.49598	0.16065	0.21925	0.41917	-0.62263	-0.11021	-0.52789
0.15128	0.03796	0.3499	-0.14107	0.61752	-0.23266	-0.39961	0.38251	0.26417	-0.27749	-0.15847	0.47436	-0.26599	-0.10344	-0.2936	0.071684	0.22332
-0.52816	0.1536	0.83432	0.023606	-0.51025	-0.041105	0.30382	0.44849	0.23737	-0.93765	-0.81021	0.041408	-0.67365	-0.061176	0.30012	-0.52192	-0.30035
-0.38724	-0.018615	0.95779	-0.15819	0.16967	0.60282	0.52009	0.36173	-0.89085	-0.81512	-0.26185	-0.69933	-0.65987	0.82013	0.75064	-0.7026	-0.43938
-0.34832	0.1888	0.6927	0.095556	-0.45488	0.2415	0.11234	0.15004	0.73157	-0.57713	0.0031117	0.049757	-0.0065434	0.86614	-0.7086	-0.26002	-0.061678
-0.75494	-0.0071198	0.054433	-0.46393	0.74703	-0.55588	-0.27044	0.54568	-0.90913	-0.38344	-0.26113	0.9078	-0.59051	0.039043	0.46011	-0.58478	-0.47951
-0.88516	0.29141	0.37341	0.66073	0.029055	-0.18901	-0.39903	-0.087021	-0.14115	-0.53993	-0.38917	0.51546	-0.049054	0.064503	-0.37747	-0.80009	-0.49767
0.5748	0.24811	0.51881	0.96409	0.74034	0.61741	-0.8024	0.35168	0.47567	-0.36442	-0.94234	-0.46081	-0.25762	0.66005	0.30038	0.025861	-0.21098
-0.78203	0.0068419	0.5491	0.12248	0.31159	-0.013108	-0.57785	0.57028	-0.45042	-0.30238	0.2317	0.43047	0.49559	0.43452	-0.7336	0.5639	-0.43524
-0.78866	0.10922	-0.16554	-0.65703	0.79258	-0.9075	0.14732	0.43596	-0.75994	-0.39387	-0.72051	0.35514	-0.38128	0.67682	0.96559	0.23255	-0.31556
-0.63969	0.020939	-0.10529	0.28401	0.4246	0.16193	-0.37826	0.93291	0.44796	-0.51334	0.84174	0.1241	-0.44418	0.017622	0.43302	0.2334	0.25843
0.14756	0.18226	0.68317	-0.19126	0.027066	-0.068171	-0.69923	0.090111	0.18267	-0.78783	-0.11878	0.80912	-0.36822	0.080295	-0.37295	0.36179	0.72771
-0.5141	-0.24106	0.68888	0.92743	0.34894	0.1133	-0.37461	0.57148	0.39145	-0.57573	0.4018	-0.73318	-0.39134	0.1592	-0.13041	-0.22154	-0.11587
