# Supplementary material for: Distinct cellular states determine calcium signaling response
Source: Mol Syst Biol. 2016 Dec 15;12(12):894. doi: 10.15252/msb.20167137 (PMC5199124; doi:10.15252/msb.20167137)
Supplement: Supplementary file 6 — Source Data for Figure 3 [file MSB-12-894-s005.zip › parameterDistributionGroup/parameterDistribution246.csv]

-0.99883	0.11985	0.97157	0.30838	-0.84437	-0.16679	-0.32127	0.6072	0.56268	-0.56859	0.12939	0.45923	0.25204	-0.097536	-0.75148	0.59848	0.592
-0.57586	-0.095359	0.32457	-0.14411	0.57295	-0.16943	0.46887	0.13737	-0.22773	-0.46449	0.054578	-0.56508	-0.32019	0.16005	-0.6369	-0.62686	0.074607
0.19638	0.12985	0.76758	0.45319	0.78954	0.22301	-0.34948	0.82762	0.065613	-0.4972	-0.85197	-0.34113	0.5168	0.37077	-0.30559	0.65139	-0.19134
-0.72077	0.29354	0.17315	-0.14472	0.1132	0.35253	0.33238	0.98704	-0.89862	-0.43963	0.52038	-0.29981	0.59068	0.1617	-0.49794	0.70525	-0.37052
-0.25542	-0.18297	0.52416	0.70471	0.96627	-0.18273	-0.46445	0.64634	0.39561	-0.27294	-0.92767	-0.49768	0.28833	0.52446	-0.79118	0.14591	-0.084251
-0.45661	0.0046406	0.75175	0.26013	0.43371	0.40248	0.079964	0.46213	-0.83441	-0.12145	-0.67468	0.86843	0.34964	-0.017383	-0.51513	0.98404	0.79138
-0.2886	0.051685	0.82596	0.42165	0.54386	-0.055213	0.068298	0.36253	-0.50766	-0.49769	-0.95187	0.024847	0.26447	-0.096171	-0.65588	0.67647	0.3776
-0.34827	0.063554	0.62076	0.68029	0.28811	0.073172	-0.044685	-0.2371	0.59391	-0.31096	0.13613	0.9027	-0.31767	0.99384	-0.35484	-0.6888	-0.088643
-0.83556	-0.066226	0.053107	0.49164	0.49021	0.17807	0.37476	0.64095	0.50208	0.053131	-0.10037	-0.70808	0.27814	0.83685	-0.53225	0.30185	0.08071
-0.90512	0.17714	0.57556	0.95855	-0.070254	0.75997	0.40298	0.69609	-0.42542	-0.46023	-0.23504	0.49242	0.10773	0.4409	0.084512	0.32461	-0.21593
-0.9277	0.013117	0.65382	0.48292	0.022589	0.77349	-0.081014	0.073893	-0.52378	-0.93021	-0.61553	-0.89458	0.14551	0.92583	-0.29522	-0.10121	-0.12956
-0.59484	-0.20969	0.84887	0.33463	-0.078094	-0.24468	0.23752	0.80464	0.94284	-0.16724	-0.079139	-0.67012	0.14357	0.93533	-0.50714	0.98024	0.61093
-0.5032	0.00028445	0.66735	-0.20931	0.080336	0.29678	0.88663	0.1404	-0.18465	-0.93108	0.29011	-0.1127	-0.33734	-0.0014656	-0.93949	-0.36844	0.70245
-0.44596	0.0054065	0.62816	0.97247	0.39123	0.73431	-0.98956	0.95733	-0.070232	-0.7564	-0.2182	-0.077943	-0.36363	0.34847	0.27937	-0.40088	-0.3149
0.40958	0.28206	0.84044	-0.23155	0.26996	-0.017359	-0.12167	0.59703	0.32258	-0.67243	-0.42226	0.52782	0.44996	0.11326	-0.39399	0.57098	0.027773
-0.47924	0.064956	0.87506	0.96516	0.39132	0.67574	0.018974	0.37924	-0.7984	-0.41693	-0.95964	-0.0095091	0.046813	-0.84782	-0.98671	-0.42174	0.35985
-0.41446	-0.049881	0.35396	-0.315	0.39242	0.41761	0.67298	0.65496	0.06929	-0.99411	-0.34672	-0.41135	-0.03158	0.81899	-0.39852	0.71386	0.84501
0.13503	0.21336	0.76992	0.051805	0.26424	0.036881	0.8045	0.83316	-0.15057	0.5226	0.35912	0.42835	0.75568	0.5112	-0.4721	0.88213	-0.31275
-0.64421	-0.064945	0.85703	-0.27933	-0.079555	-0.1225	-0.10534	0.31022	-0.59634	0.53672	-0.063095	-0.0089899	0.021551	0.92575	0.072199	0.18211	-0.028439
-0.8311	0.12979	0.14052	0.33999	-0.097201	-0.12022	-0.40944	0.77615	0.6761	0.0049958	0.38375	0.51054	0.28653	0.49184	-0.5042	0.74698	-0.019659
-0.42154	0.19696	0.51043	-0.37098	0.42462	-0.25631	0.56676	-0.025181	-0.65945	-0.58298	-0.91996	-0.019866	-0.040216	0.075089	-0.60195	-0.2107	0.12076
0.098416	0.027237	0.34378	-0.20547	0.74439	-0.35311	0.62854	0.86686	0.87563	-0.5666	-0.44338	-0.43542	-0.16258	0.89557	0.11063	0.93867	0.65607
0.48735	0.20653	0.71132	-0.1634	0.54185	0.017335	-0.72186	0.38342	-0.049315	-0.8957	-0.067586	0.94178	-0.2509	0.63394	0.27865	0.68526	0.1735
-0.63813	-0.08878	0.63683	0.27871	0.10835	-0.12121	-0.18681	0.43838	0.25238	0.025566	-0.62534	0.17504	-0.23007	-0.070029	-0.21591	-0.042931	0.55268
-0.44671	0.1027	0.62927	0.65843	-0.10439	-0.11607	-0.71073	0.94553	0.79563	-0.048385	0.80239	0.75508	0.30724	0.079779	-0.65974	0.55981	0.032797
-0.91133	-0.0018495	0.35746	0.47384	0.25098	0.1411	-0.21463	0.55251	-0.19561	0.43843	-0.4174	0.11398	0.72251	0.8438	-0.88008	0.40707	-0.47803
-0.58531	0.084903	0.031995	-0.70892	0.6435	-0.58525	-0.0066258	0.46803	-0.35722	-0.5057	-0.59872	0.31682	0.086906	0.57283	0.023893	0.85893	0.16539
-0.2242	0.073912	0.9841	0.7774	0.35406	-0.011288	0.34443	0.9635	0.23111	0.47174	-0.084769	0.019781	0.64882	0.29836	-0.73141	0.61506	-0.13421
-0.84941	0.084771	0.34985	0.034244	0.066215	-0.48229	-0.57713	0.36446	0.89251	-0.79095	-0.064893	-0.080148	0.177	0.71495	-0.87604	0.34627	0.29861
-0.55507	0.078926	0.40003	0.86346	0.13238	0.072408	0.19511	0.43339	0.59206	-0.18076	-0.059602	0.25341	-0.0042845	0.048628	-0.81779	0.35253	0.30112
-0.43698	0.31685	0.29048	0.78442	0.41019	0.98577	-0.55387	0.18226	-0.68601	-0.3851	0.47258	0.88366	0.063938	0.16739	-0.40085	0.88322	0.66874
-0.70839	-0.11368	0.44514	0.2699	0.39482	-0.7508	-0.21727	0.83273	0.70801	-0.22683	-0.46742	-0.63527	-0.17374	0.71746	0.4725	0.13444	-0.1808
-0.38209	0.093944	0.3889	0.8965	0.6881	-0.13509	0.66924	0.46651	0.25068	-0.59101	-0.2666	-0.1416	-0.19958	0.26166	0.34301	0.84695	0.52715
-0.36389	0.13901	0.74088	-0.056225	0.16011	-0.15732	0.6797	0.44202	-0.45222	-0.14761	-0.7247	-0.67308	-0.10645	-0.57374	-0.28308	0.43088	0.98002
-0.28833	0.15055	0.20684	-0.14454	0.29247	0.48383	0.018809	0.95321	-0.27986	-0.80757	-0.30965	0.45969	-0.31796	-0.16143	-0.13224	-0.821	-0.28869
-0.27129	-0.092623	0.28289	0.46499	0.79728	-0.24054	-0.73814	0.57293	0.53754	-0.15909	-0.60429	0.9752	-0.15967	0.34024	-0.46486	-0.12958	-0.16393
-0.58532	-0.083253	0.43798	0.034155	0.6244	-0.37921	0.81353	0.5438	0.17617	-0.41041	0.38067	0.50506	-0.08968	0.82189	-0.25911	0.31586	0.23248
-0.17781	0.024791	0.43529	0.42117	0.78505	-0.69348	-0.0034051	0.13931	0.92293	-0.57092	-0.68279	-0.073874	0.16764	0.077536	-0.62913	0.47569	0.62333
-0.947	0.048236	0.87823	0.18789	-0.12755	-0.13483	0.90033	0.78976	-0.30945	0.17723	-0.97857	0.90918	0.82435	0.40824	-0.80022	0.32412	-0.40287
-0.32872	0.099799	0.65085	0.066598	0.070688	0.72656	-0.045434	0.64607	-0.22703	-0.55733	0.71603	0.15745	0.02905	0.67241	-0.49965	-0.54934	-0.48363
0.10913	0.0053053	0.86654	-0.34507	0.3207	0.36316	-0.61559	0.99057	-0.28636	-0.031466	0.69851	0.80063	0.48609	0.61031	-0.42018	0.41651	-0.23178
-0.20819	-0.057505	0.33573	0.11412	0.75987	-0.13507	0.10669	0.5321	0.082743	0.33627	0.017524	0.28609	0.34327	0.2263	-0.5453	0.94784	0.55178
-0.2399	0.30899	-0.076399	-0.18571	0.44975	0.65578	-0.30335	0.3959	-0.091537	0.042672	0.07321	0.69947	0.59309	0.72095	-0.97993	-0.0054107	-0.30973
-0.54282	0.18591	0.37528	0.15065	0.085984	-0.21718	-0.33877	0.38521	0.25951	0.17408	0.1924	-0.78876	0.13749	0.41527	-0.59495	0.9047	0.65149
-0.59395	0.054514	0.53281	-0.095869	0.20807	-0.78006	0.95343	0.35797	0.50482	-0.26981	-0.12372	-0.47796	0.06337	0.09156	-0.59791	0.40363	0.61682
0.66209	0.039514	0.92657	-0.20361	0.64236	0.051391	-0.0070472	0.79021	0.12682	-0.85218	-0.44935	0.74816	-0.29284	0.13841	-0.089466	0.23734	0.26523
-0.54296	0.042927	0.39183	0.80282	0.49455	0.60501	0.96983	0.56379	-0.58482	0.077936	0.37016	0.48525	-0.017071	-0.057755	-0.36561	0.30749	0.27232
-0.51255	0.24608	0.45634	-0.025985	0.41857	0.060398	0.56786	0.23757	-0.69726	-0.89372	-0.013661	0.58408	0.077237	0.45854	-0.17049	0.51976	0.35504
-0.42015	0.17318	0.74109	-0.38059	-0.16391	0.0092024	0.22045	0.17087	-0.10254	0.35647	-0.613	-0.69312	0.012072	0.45618	-0.80794	-0.23833	0.20592
-0.54987	0.20123	0.31964	0.34177	0.11095	-0.31373	-0.63075	0.086184	0.95951	-0.74089	0.32144	0.50311	0.18945	0.15565	-0.67931	-0.18263	0.046033
-0.13689	0.17167	0.99863	-0.023719	0.0062777	-0.45548	0.4046	0.54204	-0.094366	0.055871	-0.85104	-0.078404	-0.19783	-0.19409	-0.45592	0.54997	0.76084
-0.92902	-0.11974	0.16991	0.43917	0.61736	-0.25136	0.99687	-0.10972	0.066168	-0.28904	0.014061	-0.23603	-0.477	0.96539	0.033301	-0.45984	-0.12301
-0.38226	-0.12217	0.099636	0.61469	0.76458	-0.0036125	-0.44837	0.74242	0.69251	-0.44244	0.42266	0.027592	-0.25886	0.29486	-0.027333	-0.10172	-0.11856
-0.53053	-0.10537	0.20072	0.19731	0.42439	-0.16696	-0.31087	0.76354	0.90354	-0.75119	0.54995	0.36431	-0.23727	0.080728	-0.40654	-0.53892	0.006981
0.082093	0.16415	0.29467	0.27387	0.80351	0.052674	0.76198	0.40918	0.5132	-0.064178	0.54831	-0.016381	-0.18824	0.20847	-0.66625	-0.22575	0.27234
0.098003	0.39291	0.58132	-0.44008	0.28769	0.63956	0.22707	0.74937	-0.98934	0.13088	0.45178	-0.0005014	0.61883	-0.13016	-0.80273	0.95661	0.44586
-0.51994	0.12884	0.20296	0.1603	0.54971	0.14063	0.25667	0.35886	-0.066796	-0.76411	-0.019836	-0.11439	0.027645	0.4118	-0.21295	0.62653	0.5383
-0.29776	0.12932	0.26269	0.63813	0.13671	0.6975	-0.25268	0.75426	0.28218	-0.046477	0.087502	-0.048524	-0.69124	0.0090515	0.41348	-0.46313	-0.13179
-0.46733	-0.025397	0.48949	-0.33483	0.40762	0.0054306	0.25834	0.29172	-0.55014	-0.052654	-0.56727	0.84297	-0.44328	0.66281	-0.046802	-0.65868	-0.37466
-0.0053425	-0.32587	0.90578	0.88698	0.66523	-0.034223	-0.46915	0.70253	0.69972	0.069475	-0.22827	0.0062506	-0.28901	0.79118	-0.099625	-0.32447	-0.28398
-0.18916	0.15829	0.74902	-0.21297	0.41157	0.21151	-0.28519	0.29491	-0.85864	-0.25823	0.42914	-0.17331	0.28549	0.5194	-0.47811	0.3496	0.028229
-0.8277	0.024987	0.40121	0.064768	0.057895	-0.04591	0.5468	-0.073637	0.13325	-0.24245	-0.99316	0.59516	0.058741	0.92404	-0.49615	-0.24852	-0.15697
-0.81439	-0.0029137	0.91499	-0.49697	-0.5696	-0.23649	-0.6331	0.29215	-0.16625	-0.42005	-0.90653	0.88794	-0.037018	0.088157	-0.40395	0.27096	0.50596
-0.4365	0.079453	0.89622	0.88865	0.39583	-0.204	0.076712	0.52108	0.061591	-0.31909	0.69161	-0.38122	0.39407	0.2353	-0.64086	0.45783	-0.010748
-0.41868	-0.097724	0.83541	-0.0607	0.1392	-0.29874	0.14798	0.46653	-0.018115	0.05271	-0.88259	0.078841	0.10515	0.32217	-0.87758	0.32726	0.25114
-0.54624	0.1082	0.73018	0.13218	-0.15672	-0.046715	-0.43455	0.93889	0.7816	-0.94162	0.38929	0.24891	-0.061038	0.37516	-0.51596	-0.41955	-0.11803
-0.68542	-0.050506	0.085463	0.59932	0.76253	-0.017526	-0.26436	0.56406	0.025976	-0.52472	-0.37048	0.075461	-0.32439	0.25985	-0.086263	-0.15331	-0.11873
0.25488	0.2251	0.64272	0.25083	0.37068	0.28723	-0.017428	0.25129	0.49952	-0.44746	-0.44918	-0.45889	-0.3797	0.76113	0.36876	-0.27021	-0.16168
-0.05535	-0.07066	0.70171	0.020348	0.40484	0.52975	0.49185	0.29717	0.00095901	-0.1855	-0.50385	0.26799	0.090176	0.79465	-0.32778	0.29621	0.3807
-0.68678	-0.013417	0.27975	-0.70539	0.5507	-0.48569	0.81517	-0.019015	-0.90451	-0.23639	-0.99831	0.45286	-0.4934	0.043772	-0.3503	-0.75071	0.015146
-0.55706	-0.23426	0.67211	0.4094	0.78813	0.11838	0.29109	0.41353	-0.92973	-0.75023	0.94407	0.0031634	-0.42402	-0.44191	-0.33897	0.10138	0.86519
-0.63142	-0.21551	-0.10341	0.35748	0.51815	-0.10784	-0.17127	0.93978	0.90689	-0.9009	-0.56028	0.016607	-0.71586	-0.14496	0.18022	-0.37152	0.10909
-0.38557	-0.11855	0.75165	0.93414	0.1938	0.63611	0.10219	0.18957	0.6115	-0.41349	8.5288e-05	-0.74289	-0.089143	0.72362	-0.85998	0.17481	0.42769
-0.18918	0.032038	0.37795	0.39426	0.45113	0.76716	-0.65056	0.49079	-0.41225	-0.06365	0.10583	-0.56644	-0.10954	0.54096	0.067335	0.81775	0.36007
-0.31328	0.071632	-0.043955	0.12918	0.79557	0.52408	0.79405	0.22553	-0.22591	-0.39156	-0.44676	-0.67611	-0.3927	0.15113	-0.014669	-0.59567	-0.001446
-0.46111	0.26732	-0.18956	-0.056109	0.42635	0.019337	-0.080044	0.54039	0.28579	0.44288	0.12797	0.28947	0.26417	0.67054	-0.84478	0.63714	0.22008
-0.50892	0.10695	0.64909	0.45516	0.09816	-0.57416	0.63463	0.4869	0.71497	0.11851	0.53062	0.5861	0.22707	0.67886	-0.22343	0.066256	-0.31782
0.2699	-0.13076	0.82587	-0.12359	0.58824	0.65414	-0.33535	0.93659	-0.82856	-0.21715	0.41044	0.5793	-0.41126	0.22913	0.54642	0.43052	0.20405
-0.52074	-0.16197	0.50037	0.66716	0.14326	0.7675	-0.40783	0.87397	0.60406	0.08335	0.030749	0.60917	0.42193	0.9007	-0.53851	0.97748	0.50527
-0.081838	-0.080648	0.81523	-0.10615	0.7626	-0.27637	-0.026644	0.18718	-0.47088	-0.82715	0.84391	0.1885	-0.010472	0.46263	-0.59741	0.56691	0.57777
-0.51526	0.059951	0.58639	0.080171	0.32706	-0.39691	0.38261	0.39294	-0.29718	-0.041726	0.28707	0.59222	0.0554	0.11985	-0.49478	0.13517	0.015269
-0.97098	-0.0059425	-0.61439	0.17351	0.54949	0.83782	0.58113	0.3845	-0.047829	-0.61162	0.46985	0.24827	-0.68759	0.18369	0.25357	0.07161	0.64988
-0.97181	0.17956	-0.058107	0.19149	0.11722	0.028148	0.16507	0.092792	-0.070589	0.46481	-0.91747	0.32774	0.47905	0.18053	-0.98437	0.19346	0.1781
-0.21531	-0.06755	0.96842	0.85675	0.51231	0.90178	0.65141	0.48792	-0.54644	-0.72748	0.80653	-0.11206	0.025435	0.45562	-0.65648	0.45342	0.47217
-0.073644	0.079258	0.8634	0.0032918	0.050122	0.22942	-0.0072327	0.26374	0.12469	-0.54402	-0.80451	0.68258	-0.16415	0.21245	-0.83407	-0.26313	0.15863
-0.46043	0.058141	0.27376	0.043799	0.28262	-0.004384	-0.50287	0.80096	0.324	-0.29506	0.028482	-0.53754	-0.24584	0.20412	0.20397	-0.22211	-0.17041
-0.8023	0.11026	0.33061	-0.20469	0.03715	-0.11399	0.87545	0.4277	0.046337	-0.037123	-0.64803	0.5279	-0.10205	-0.098329	-0.73995	-0.88946	-0.16146
-0.77583	-0.0022259	0.17832	-0.15826	0.49302	-0.48267	0.83278	0.085401	0.48448	-0.76732	0.070838	0.26229	-0.11158	0.51524	-0.91488	-0.30193	0.51435
-0.27327	-0.10801	0.66657	-0.76447	0.3369	-0.57614	-0.18623	0.11589	0.11356	-0.79805	0.30961	-0.34908	-0.23193	0.56319	-0.295	-0.2187	0.18192
-0.051806	-0.17315	0.30893	0.015054	0.83337	0.12016	0.081614	0.25693	0.38992	-0.95673	-0.48736	-0.42143	-0.71057	0.28992	-0.43934	-0.95125	-0.018792
-0.41963	-0.083033	0.43089	0.8659	0.49848	-0.14928	0.2093	0.36595	0.89591	-0.54865	0.41713	0.54238	-0.46598	0.042426	-0.18315	-0.39737	0.11037
-0.7701	0.10257	0.71852	-0.23419	-0.55516	0.86303	-0.13031	0.80356	-0.79072	0.082354	0.28654	0.17363	0.31762	0.34674	-0.41323	0.41859	0.060184
-0.26411	0.19377	0.76723	0.38947	0.13514	-0.14857	0.087212	-0.1033	0.53412	-0.67954	-0.17125	0.59581	-0.15045	0.55658	-0.52426	-0.072701	0.55489
0.31321	-0.035149	0.52584	-0.038324	0.97585	-0.23135	-0.74628	0.28021	0.19387	-0.021967	-0.12451	-0.15163	-0.030579	0.23839	-0.52884	0.43564	0.50664
-0.064222	0.078548	0.64812	-0.17033	0.57703	0.61891	0.34498	0.23928	-0.80651	0.025573	-0.54236	-0.15972	0.15812	0.448	-0.48008	0.046902	0.036407
-0.11006	0.12225	0.12672	0.15188	0.8969	-0.42459	0.74443	-0.12189	0.42429	-0.88702	-0.74775	-0.05639	-0.44935	0.012243	-0.17631	-0.244	0.60404
-0.16428	-0.2023	0.92165	0.28244	0.2084	0.15453	0.2989	0.57508	0.66054	-0.66239	0.16712	-0.93833	-0.043923	0.49695	-0.94874	0.12077	0.48492
0.33143	0.12202	0.79703	0.35087	0.45668	0.31891	0.087766	0.20733	0.21921	-0.024209	0.033342	0.094309	-0.17151	0.58686	-0.18692	-0.5232	-0.27069
-0.22278	0.17948	0.25248	0.62214	0.45878	0.49293	0.13713	0.097357	0.30683	-0.75546	0.88193	0.20373	-0.2221	-0.27695	-0.68838	-0.80363	0.22745
-0.75272	-0.04107	0.49029	-0.19303	0.29645	-0.024796	0.13702	0.021652	-0.44867	0.27068	-0.75658	-0.25183	-0.19248	0.54795	-0.48042	-0.96968	-0.098622
-0.5072	0.045573	0.56004	0.61055	-0.027721	0.64056	0.53719	0.35948	0.29398	-0.29745	0.82181	0.15625	-0.25615	0.64176	0.23314	-0.24129	-0.061264
-0.44579	-0.054645	0.77433	0.38854	0.34129	-0.77028	-0.68523	0.64242	0.98506	-0.881	0.89092	0.011286	0.11702	0.87124	-0.046686	0.46522	-0.0096348
-0.7782	-0.020911	0.38432	0.16394	0.2337	-0.21113	0.36852	-0.30588	0.25048	-0.58876	0.72721	0.82685	-0.81904	0.4195	-0.13876	-0.43243	0.71631
-0.99226	0.17751	-0.037048	0.17017	0.5952	0.36444	0.53399	0.32996	-0.70552	-0.38827	0.9726	-0.48087	0.19375	0.41122	-0.51651	0.11569	-0.021958
-0.50033	-0.054224	0.41512	-0.73596	0.41072	-0.33768	0.31881	0.31584	-0.23411	0.20585	-0.95795	0.14179	0.17711	0.89294	-0.8779	0.1712	-0.0034436
-0.6913	0.14673	0.4252	-0.0010097	0.11866	-0.13962	-0.20298	-0.076991	-0.27016	0.083823	-0.033789	-0.22599	0.14485	0.5141	-0.8244	0.24381	0.28098
-0.43819	0.015714	0.56131	0.87532	0.48446	0.096094	-0.19001	0.28486	0.60272	-0.88466	-0.73949	0.35681	-0.42025	0.23415	-0.067003	-0.26204	0.2695
-0.078558	0.072642	0.067798	0.45188	0.99554	0.63699	-0.14442	0.77753	0.091516	-0.86636	0.32833	-0.3096	0.081905	0.13501	-0.77772	-0.044044	0.059993
-0.76477	0.044942	0.57916	0.8696	-0.011779	0.79536	-0.40404	0.019432	0.081736	-0.29948	-0.67986	0.22328	-0.2347	0.59548	-0.42223	-0.79034	-0.18331
-0.53003	-0.099295	0.74219	0.62204	0.072835	0.76936	0.48398	0.86855	0.015992	-0.91376	-0.11303	-0.45679	-0.20446	0.32921	0.19467	0.46752	0.4691
-0.59198	0.076071	0.71909	-0.49352	-0.38257	-0.22008	-0.15575	0.45387	0.35894	-0.38222	-0.0019472	0.55821	-0.29151	-0.28141	-0.6859	-0.22038	0.85964
-0.19085	0.17528	0.98173	-0.25615	0.13352	0.37248	-0.38599	0.30722	-0.94811	-0.11426	-0.36831	-0.49664	0.27263	0.117	-0.63305	0.60106	0.45494
-0.34901	0.12713	0.3034	0.45297	0.34626	0.81133	0.43369	0.26716	0.10398	-0.48498	-0.84257	-0.19484	0.027826	0.66223	-0.65709	-0.49384	-0.3
-0.26453	-0.11056	-0.058424	0.27071	0.9894	0.4353	0.25657	0.87209	0.43595	-0.65775	-0.29637	0.11979	0.028885	0.19868	-0.94649	-0.16528	0.22943
