# Supplementary material for: Distinct cellular states determine calcium signaling response
Source: Mol Syst Biol. 2016 Dec 15;12(12):894. doi: 10.15252/msb.20167137 (PMC5199124; doi:10.15252/msb.20167137)
Supplement: Supplementary file 6 — Source Data for Figure 3 [file MSB-12-894-s005.zip › parameterDistributionGroup/parameterDistribution247.csv]

-0.39219	0.05768	0.81075	0.79036	0.47	0.77684	-0.41809	0.60949	-0.86296	-0.99202	0.26151	0.42456	-0.66651	-0.044397	0.4324	0.6132	0.69064
-0.71333	0.073002	0.38342	0.83	0.78174	-0.03445	0.27291	0.64342	-0.27553	-0.26005	0.069444	0.58206	-0.29409	-0.32565	0.19169	0.44266	0.75098
-0.59757	0.19449	0.079781	-0.23592	0.23149	-0.33776	0.082632	-0.074442	0.37319	-0.37899	-0.83026	-0.36355	0.034185	0.021396	-0.55104	0.19377	0.42665
-0.36525	0.080301	0.36038	-0.19528	0.11713	0.17219	-0.45119	0.54783	0.25639	0.15465	0.48738	0.42611	0.17819	0.4009	-0.5513	0.096992	0.080454
0.00090213	0.00031134	0.76839	0.70037	0.84765	-0.055719	0.43358	0.48896	-0.080391	-0.3382	0.76892	0.24073	-0.53143	0.55	0.70959	0.49202	0.17276
-0.24565	0.014125	0.47486	0.22347	0.90658	-0.46694	0.74726	0.65837	0.74392	-0.67324	0.63613	0.61777	0.30052	0.60717	-0.57514	-0.3584	-0.3377
-0.55312	-0.15748	0.53513	-0.09106	0.63949	-0.49015	0.47425	0.2167	0.0084758	-0.24213	0.50554	0.52333	-0.20284	0.91852	-0.30671	0.39976	0.50554
0.38832	0.1998	0.55238	-0.92562	0.8939	-0.18975	-0.18253	0.23385	-0.38252	-0.44269	-0.30914	0.014122	0.24247	0.71653	-0.34504	0.01908	-0.21332
-0.85349	-0.089901	0.36822	-0.47237	0.1226	-0.6442	-0.61117	0.34374	0.25113	-0.83023	-0.043925	0.57759	-0.22387	0.15307	-0.54204	0.085274	0.34317
-0.50191	0.076649	0.86517	0.37207	0.27134	-0.36252	-0.26424	0.68297	-0.22418	0.090295	0.65347	-0.65577	-0.058526	0.51693	-0.025844	0.37984	-0.17973
-0.2165	0.054371	0.78558	0.62402	0.89434	0.048465	0.35407	0.58774	-0.31738	-0.20137	-0.28721	0.69479	0.21678	0.60465	-0.2426	0.87159	0.37299
-0.7127	0.40893	-0.11545	-0.37001	0.28169	0.39781	-0.34909	0.26664	-0.38758	-0.0068427	-0.53881	0.65195	0.69926	0.15969	-0.91936	0.38295	-0.10904
-0.69069	0.36259	0.3377	-0.42992	-0.074566	0.3867	0.27072	0.36447	-0.58199	-0.71679	0.32473	0.71933	0.16915	0.32143	-0.66138	0.35367	0.076451
-0.78711	0.3251	-0.18678	0.83441	0.43719	0.23359	-0.22496	-0.29824	0.44983	-0.30302	0.5451	-0.40429	0.363	0.70682	-0.86739	-0.32111	-0.59546
-0.54945	-0.040584	0.52125	-0.18067	-0.039826	0.53321	0.026092	0.99304	-0.32624	-0.13444	0.43481	-0.31119	0.2251	0.81466	-0.11294	0.78614	-0.22476
-0.47436	0.041745	0.86146	0.39443	-0.21379	0.042738	-0.0060456	0.20634	0.68677	-0.19757	-0.28531	0.67991	-0.15311	0.089989	-0.73032	0.30379	0.65189
-0.51022	0.12962	0.5592	0.11404	0.69534	-0.16557	0.73417	0.43445	-0.70564	-0.75602	-0.22454	0.62423	-0.32778	-0.21474	-0.53056	-0.12212	0.34199
-0.56513	0.26468	0.77858	0.40388	0.071165	-0.30514	0.92154	-0.20368	-0.3311	0.015422	-0.34095	0.12275	-0.022303	0.33608	-0.26669	0.26145	0.22767
-0.75478	-0.023343	0.88952	-0.78538	-0.13702	-0.64653	-0.31274	0.79937	-0.72431	0.21583	0.44925	0.40151	0.28797	0.50094	-0.76486	0.29771	-0.35478
-0.62145	0.10879	0.023451	-0.90753	0.65061	-0.36756	-0.2788	0.99613	-0.064494	-0.264	0.70598	-0.30717	0.30912	0.15502	-0.99289	0.6383	0.55189
0.15942	0.30818	0.094305	0.58541	0.90271	0.90462	-0.061618	-0.37235	0.14021	-0.39452	0.44693	0.28768	-0.16428	0.5933	-0.81782	-0.34426	0.2454
-0.40086	-0.16351	0.33578	0.51234	0.78984	-0.40272	0.64926	0.30892	0.5901	-0.17341	-0.75601	-0.86779	-0.61006	0.14479	0.48782	-0.2144	0.12317
-0.895	0.1146	0.091386	0.24803	-0.044233	0.80641	0.53749	0.12325	-0.30807	-0.69206	-0.36224	0.34459	-0.54787	0.46198	0.43784	-0.42923	-0.20136
-0.36413	-0.0079277	0.97922	0.33598	0.053708	-0.016248	-0.15378	0.43897	-0.0071758	-0.15295	-0.43644	-0.345	0.29409	0.40506	-0.347	0.52149	-0.30692
-0.95632	-0.15801	0.82716	0.46932	0.085498	-0.68497	0.36211	0.22118	0.71918	0.044724	-0.83989	-0.39942	-0.42983	0.60032	-0.58363	-0.50499	0.40647
-0.84364	0.14124	-0.091351	0.14865	0.090134	0.12893	-0.77345	0.59806	0.24713	-0.31071	0.0082136	0.93804	0.22621	-0.23175	-0.59128	0.70587	0.24338
-0.93379	0.30732	0.25052	-0.32057	0.013907	0.34476	0.10005	0.10544	-0.82043	-0.94138	0.99226	-0.24299	-0.15122	-0.5055	-0.65274	0.27081	0.74347
-0.63603	0.21128	-0.26224	-0.12708	0.74964	-0.5478	0.13705	-0.45537	0.10699	-0.91021	-0.69539	0.30696	-0.7737	-0.012685	0.17426	-0.32547	0.4348
-0.89638	-0.27489	0.55006	-0.31901	0.39465	0.013328	-0.56059	0.49748	-0.88634	-0.58532	0.56996	0.35351	-0.10753	0.21964	-0.68606	0.11364	0.24566
-0.31266	-0.020765	0.45248	0.31841	0.33356	0.48588	0.28093	0.30154	0.14893	-0.15748	0.91923	-0.43956	-0.25221	0.37366	-0.35204	-0.1556	0.14894
-0.15353	0.20755	0.68118	0.19487	-0.18462	0.45614	-0.52594	0.45073	0.34284	-0.89388	-0.52852	-0.43434	-0.68727	-0.14694	0.15678	-0.56089	0.029596
-0.52602	0.081635	0.62484	0.11126	0.0070884	-0.057469	0.47323	0.0075071	-0.093836	-0.94922	0.24632	0.68376	-0.74208	-0.10925	0.40766	-0.13459	0.36377
-0.86027	0.079844	0.14787	0.47065	0.36094	-0.031477	0.85178	0.18273	0.24438	0.19132	0.10129	0.79057	0.61748	0.11939	-0.79413	0.59495	0.12419
-0.29027	0.11902	0.50757	0.07943	0.75084	0.03647	0.87085	0.26693	0.18076	-0.59548	0.5704	-0.49772	0.10661	0.78585	-0.91877	-0.67558	-0.46897
-0.97595	0.10434	0.18502	0.36829	0.8231	-0.13333	0.79572	0.92518	-0.84644	-0.065013	0.9705	0.66898	0.50763	-0.29951	-0.81528	0.91226	0.30996
-0.67413	-0.19593	0.54101	0.72356	0.56486	0.063311	0.60571	0.95294	0.57407	-0.033768	-0.39332	0.31167	0.537	0.89805	-0.50648	0.97881	0.1024
-0.82662	0.044953	0.68458	0.20364	0.24866	-0.71817	-0.015472	-0.68864	0.25658	-0.45386	0.57918	0.14169	-0.74394	0.70684	-0.20611	-0.8196	0.47517
-0.51637	0.35427	0.025412	0.70183	0.44863	-0.11404	0.30497	0.26141	0.69538	-0.14671	0.35533	0.14041	-0.20903	0.07427	-0.84668	-0.86135	-0.45991
-0.95987	0.03005	0.8259	0.81859	-0.19846	0.44447	-0.93423	0.55993	-0.71872	-0.50622	-0.68965	0.086288	-0.26003	-0.92907	-0.60335	-0.11197	0.42588
-0.73443	0.20581	0.22729	0.7779	0.011328	0.17407	-0.35737	0.11473	0.98921	-0.32823	-0.46689	0.078935	-0.067256	0.74387	-0.32636	-0.56371	-0.37404
-0.54281	0.016348	0.41343	0.28144	0.61442	-0.57085	-0.81162	0.082524	0.73048	-0.79776	-0.059904	-0.30161	0.30142	0.76642	-0.31209	0.3607	-0.22714
-0.71104	0.18	-0.44548	0.34065	0.81389	0.14494	-0.70916	-0.02899	0.18821	-0.65376	-0.94272	0.84742	0.073816	0.34432	-0.25662	0.3391	0.054183
-0.70436	0.15102	0.65385	-0.46401	-0.12202	-0.37273	-0.48608	0.053306	-0.28712	-0.46432	-0.61209	-0.71077	0.086165	0.093148	-0.25144	0.87136	0.8191
-0.85029	0.10555	0.43341	0.29518	-0.13064	-0.24281	0.74699	0.59901	0.77994	-0.84931	0.15739	0.15426	-0.09916	0.45142	-0.27643	-0.051721	-0.20514
-0.20193	-0.055667	0.59926	-0.68801	0.54013	-0.23748	0.10875	0.72139	-0.46611	-0.50114	0.66747	-0.49451	-0.39304	-0.8866	-0.97763	-0.48673	0.6265
0.27153	0.25599	0.88483	0.37952	0.46353	0.16471	-0.6725	0.36123	0.2164	0.10245	0.9282	-0.17809	0.13754	0.2485	-0.62417	0.56898	0.19051
-0.66504	-0.052222	0.59516	-0.12817	0.36705	-0.78294	0.028782	0.019248	0.11872	-0.061143	0.39269	0.27386	-0.41183	-0.10624	-0.45731	-0.1868	0.60844
-0.31108	0.11971	0.33141	0.028558	0.58547	-0.065241	0.1886	0.37469	-0.10357	-0.15181	-0.29129	0.47773	0.041537	-0.45233	-0.40858	-0.017721	0.20392
-0.53311	-0.18277	0.69528	0.11784	0.30456	-0.063351	0.83828	0.55108	0.202	-0.4573	0.1302	-0.68722	-0.129	0.25191	-0.69451	0.29655	0.59393
-0.64699	-0.00012886	0.064711	-0.016615	0.92107	0.18082	-0.46295	0.4814	-0.63004	0.30819	0.1242	-0.074547	0.35355	0.34841	-0.9216	-0.33723	-0.45603
-0.42944	-0.17106	0.81572	-0.16041	0.3906	-0.18552	-0.4956	0.10624	-0.73223	0.30412	-0.16855	0.12881	-0.20389	0.6126	-0.47279	-0.20773	-0.014935
-0.56234	-0.047527	0.70419	0.52054	-0.1256	0.5346	0.16441	0.43474	0.22126	-0.14731	-0.57342	0.22476	-0.18696	0.39193	-0.106	0.54975	0.3964
-0.074346	0.086348	0.63164	0.87968	0.7351	-0.23588	0.45285	0.44241	0.59232	-0.3181	0.78886	0.025206	0.096766	0.16348	-0.19504	0.36786	0.14924
-0.27748	0.25149	0.23325	0.066574	0.78476	-0.11724	0.43849	0.57817	-0.41352	0.085528	-0.14198	-0.97729	0.52818	-0.31184	-0.41582	0.8611	0.058578
-0.584	0.047837	0.49986	-0.58188	-0.0069617	-0.058591	0.58081	0.30457	-0.48946	-0.016841	0.62781	0.47032	-0.3925	-0.4758	-0.56911	-0.013425	0.80229
-0.34707	0.21167	0.67382	0.94914	0.01865	0.70147	-0.019526	0.28957	0.30086	-0.4076	0.44566	0.18812	-0.24443	-0.30906	-0.81122	-0.91477	-0.13848
-0.56629	-0.10424	0.94075	0.45375	-0.19816	-0.043304	-0.37436	0.62338	0.89633	-0.97889	0.55879	0.049296	0.20719	0.25356	-0.65834	-0.33129	-0.33416
-0.56232	0.11333	0.51486	0.58374	0.52973	-0.35171	-0.13104	-0.051809	0.39641	-0.093005	-0.6333	0.64557	0.39303	0.65927	-0.63829	0.38321	0.11787
-0.82124	-0.073584	0.56471	0.74406	0.081614	0.41187	0.57397	0.78667	-0.12184	0.25131	0.20821	-0.44496	0.0012513	-0.15798	-0.36919	0.17107	0.36172
-0.75977	-0.060081	0.10156	0.80461	0.95148	0.061999	0.60476	0.72526	-0.17217	-0.88247	-0.4556	-0.68072	0.39856	-0.076244	-0.38632	0.68093	-0.10184
-0.5373	0.1397	0.57105	0.44817	0.30765	-0.29868	0.3527	0.58391	0.17504	-0.45945	-0.17526	-0.034623	0.27984	-0.13055	-0.34728	0.089221	-0.47833
-0.052596	0.33562	0.40717	0.070705	0.30027	0.74302	-0.47039	0.40617	-0.42268	-0.097714	0.13644	-0.60027	0.25235	0.199	-0.43879	0.21591	-0.32463
0.20649	-0.12681	0.99072	0.00025891	0.59834	0.53504	-0.31985	0.25356	-0.62099	0.12082	-0.27994	-0.90511	0.17131	0.6513	-0.57678	0.087944	-0.3899
-0.65445	-0.013828	0.24512	0.38617	0.31497	0.013293	-0.18368	0.71548	0.87887	-0.07085	0.27277	-0.20742	-0.10833	0.87802	-0.32583	-0.20052	-0.35721
-0.03447	0.15508	0.74435	0.33199	0.34304	0.67348	0.89861	0.13757	-0.55832	-0.46283	0.12027	-0.511	-0.42966	-0.4853	-0.91116	-0.74912	0.22853
-0.040231	0.016444	0.65298	0.58735	0.57034	-0.3371	0.25312	0.82724	0.71538	0.2702	-0.7624	-0.077575	-0.52573	0.58326	0.33727	-0.69631	-0.43903
0.058611	0.10784	0.32939	0.60351	0.93418	-0.054385	-0.29999	0.7523	0.52304	-0.34842	0.016535	-0.63951	0.040225	-0.031372	-0.062983	0.048512	-0.15458
-0.57722	0.0057274	0.7002	-0.32188	0.35122	-0.8296	0.67863	-0.053893	-0.40758	-0.068934	-0.84388	0.97521	-0.34488	0.24005	-0.045944	-0.069229	0.30378
0.44679	0.30021	0.84743	0.48695	0.89008	0.59433	0.17869	0.4481	-0.48354	-0.71388	0.1164	-0.54473	0.32571	-0.095754	-0.54468	0.58688	0.31656
-0.9191	-0.26034	0.89025	0.21879	-0.51868	0.92818	0.68872	0.66922	-0.763	0.0071453	-0.42224	-0.074463	-0.48188	0.59944	0.76068	0.33336	-0.001792
-0.60538	-0.051433	-0.1118	0.23521	0.7996	-0.16555	-0.6786	0.15954	0.43524	-0.12371	0.94304	-0.13092	0.029777	-0.0039986	-0.64658	0.59987	0.9358
-0.23076	0.022324	0.67614	-0.36427	0.30452	-0.001342	0.20371	-0.0091319	-0.10605	-0.7985	0.5313	-0.91047	0.16196	0.68159	-0.29463	0.65842	0.082882
-0.74461	0.14731	-0.38839	0.8764	0.53689	0.68443	0.52576	0.775	0.30749	-0.18702	-0.53259	-0.778	0.038947	-0.20424	-0.50951	0.60437	0.57858
0.13657	0.062236	0.7569	0.070923	0.43163	-0.61949	-0.051302	0.59467	0.80773	0.29567	-0.059276	0.72844	0.095057	0.20273	-0.57623	0.21442	0.19009
-0.65508	0.023865	0.48714	0.12512	-0.0024732	-0.22851	0.13054	0.42898	0.39962	-0.64196	0.93812	-0.18577	-0.13289	-0.24812	-0.26046	0.125	0.23251
-0.94923	0.12506	-0.30817	0.17114	0.88266	-0.33625	-0.1653	-0.17198	0.080399	-0.55049	-0.38747	0.41325	0.084088	0.59382	-0.66948	0.26976	0.16112
-0.27296	0.045063	0.18506	0.27805	0.78095	-0.073662	0.41529	0.9901	0.65305	-0.081655	-0.50392	0.043271	0.11098	0.39777	-0.30919	-0.1483	-0.22429
-0.87648	-0.013492	0.053476	-0.73778	0.45262	-0.7079	-0.68992	0.16812	-0.42875	-0.46766	-0.11236	-0.28371	-0.15874	0.25013	-0.20257	0.10612	0.043942
-0.61277	0.13523	0.4335	0.37001	0.41464	-0.45535	-0.85595	0.175	0.11395	-0.53629	-0.13017	0.51862	-0.0097281	0.19208	-0.42548	0.023786	-0.19115
-0.49739	-0.21893	0.8336	0.54003	0.4715	0.32436	0.53548	0.98589	-0.78979	0.19358	-0.41988	0.80366	-0.62091	-0.13415	0.42353	-0.65971	-0.21486
-0.56264	0.35632	0.38664	0.55006	-0.24064	-0.085203	0.57735	-0.23126	0.40071	-0.83926	0.43035	-0.50951	-0.58535	0.75763	0.76894	0.90603	0.68153
-0.39631	0.11103	0.092713	0.57019	0.44106	0.21452	-0.092204	0.13675	0.95465	0.1973	-0.95562	0.019682	0.25833	0.32539	-0.86469	-0.17052	-0.1015
-0.73143	0.17245	-0.16465	0.84824	0.60659	-0.060612	0.23615	0.26541	0.74087	-0.49228	-0.28374	0.80544	0.23803	0.26362	0.11681	0.95366	0.30592
-0.54414	-0.030127	0.61573	-0.30511	0.70963	-0.15747	0.9364	0.14312	-0.9489	-0.738	0.41684	-0.78626	-0.46253	0.24844	-0.13185	-0.44178	0.011454
-0.90724	0.059804	0.48589	0.27367	0.20225	-0.77859	0.83875	-0.14451	0.65717	-0.33765	0.13718	-0.74479	-0.15927	0.67229	-0.44749	-0.29826	0.098247
-0.16224	-0.094852	0.78453	0.19177	0.20132	0.14595	0.71792	0.56714	0.8682	-0.57381	0.49209	-0.47289	-0.24629	0.86011	-0.0028609	0.065815	0.23336
-0.38573	0.023267	0.52179	0.15462	0.283	-0.011327	-0.38427	0.8437	0.33485	-0.079655	-0.26179	0.49465	0.15248	-0.057016	-0.56937	-0.34401	-0.40119
0.016561	0.10055	0.94255	-0.52809	0.64127	-0.44478	-0.88364	0.3402	-0.8985	-0.46987	-0.12018	0.62522	0.21444	0.26166	-0.57976	0.063123	-0.53418
-0.88499	-0.20826	0.50402	0.26418	0.45622	-0.32822	0.46487	0.69371	0.094539	-0.039894	-0.52413	-0.11559	-0.22749	0.54617	-0.67911	0.14394	0.45812
-0.9987	-0.42724	0.10277	0.5706	0.83266	0.25179	-0.30786	0.74704	-0.52862	-0.75423	0.28424	0.72765	-0.7545	-0.34306	0.44031	0.11408	0.64266
-0.73397	0.063689	0.46618	-0.4798	0.060306	-0.56727	0.32757	-0.38607	0.14635	-0.5096	-0.41104	-0.79723	-0.12784	0.22754	-0.8522	-0.12869	0.73771
-0.6527	0.08617	0.31921	-0.0019	0.23269	-0.3575	0.2784	0.037411	0.57477	-0.3958	-0.27902	-0.29424	0.37785	0.88579	-0.50866	0.007556	-0.44669
0.84214	0.39546	0.88689	0.22741	0.80303	0.42718	0.6412	-0.025502	0.38191	-0.4757	0.55682	0.16712	0.40048	0.73531	-0.81159	0.12628	-0.17565
-0.59475	-0.041281	0.24549	-0.51432	0.67586	-0.82163	-0.13551	-0.10043	0.10704	-0.35862	-0.54902	-0.067721	0.032039	0.25471	-0.84091	-0.51344	-0.046599
-0.82414	0.191	0.46518	0.53548	-0.0010965	-0.17216	-0.7542	0.48169	0.08397	-0.36844	0.31605	0.78931	0.013995	0.48652	0.34081	0.20612	-0.40276
-0.4837	-0.32568	0.48432	0.8201	0.92806	0.8314	0.0046579	0.47627	-0.303	-0.33891	0.51164	-0.19983	-0.28877	0.55061	-0.61929	-0.81167	-0.065616
-0.84545	-0.18152	0.67287	0.52865	0.53805	-0.053903	0.13623	0.50681	-0.32047	-0.48193	0.80871	0.82419	0.087678	0.41433	-0.29205	0.19354	0.20944
-0.46441	0.24068	0.83893	0.31325	-0.33476	-0.38727	-0.90505	0.50311	0.98729	-0.40297	-0.29101	0.70891	-0.13573	0.80494	-0.18918	-0.26564	-0.42276
-0.061705	-0.24189	0.27178	-0.91344	0.79926	-0.53796	0.60522	-0.01308	0.43481	-0.28212	0.2594	0.44947	-0.54741	0.68055	-0.73766	-0.2714	0.75029
-0.57777	-0.016959	0.65772	0.047282	-0.10666	0.81544	-0.34715	0.47569	-0.10012	-0.28671	-0.35402	-0.70704	0.28964	0.78496	-0.56459	0.47716	-0.059897
-0.10633	0.08781	0.88146	0.17453	0.005266	-0.16367	-0.47739	0.32556	0.71552	0.2704	-0.16114	0.92255	0.050444	0.97925	-0.075015	0.71213	0.19476
-0.28781	0.24297	0.06928	-0.022175	0.41236	-0.14702	0.85195	-0.25395	0.33011	-0.1103	0.42614	-0.36922	-0.19508	0.29763	-0.81416	0.17299	0.77154
-0.14585	-0.066685	0.44469	0.11109	0.51776	-0.068804	0.43823	0.29774	0.60107	-0.0056013	-0.48226	-0.26007	0.027463	0.26658	-0.71474	0.61343	0.6576
-0.90669	0.1115	0.26362	-0.29628	0.049059	-0.53673	0.082465	0.85243	0.34155	-0.53393	0.73048	0.058132	0.31052	0.427	-0.36351	0.30842	-0.32599
-0.40107	-0.07793	0.032943	0.13091	0.9156	0.56696	0.55051	0.072524	-0.38	0.15721	-0.21921	-0.13684	-0.43944	-0.37282	-0.89297	-0.90294	0.44311
-0.9403	-0.021658	0.45796	0.15262	0.20976	0.47912	0.49138	0.10613	-0.41846	-0.86903	-0.27258	0.11099	0.095623	0.49264	-0.8064	0.31268	0.25519
-0.72983	0.37815	-0.53636	0.63232	0.44898	0.29879	0.68494	0.59189	0.89343	-0.60471	0.3039	-0.21857	-0.042193	-0.50821	-0.85193	-0.83056	-0.064334
-0.16395	0.12303	0.88677	0.26217	0.021189	-0.029856	0.49054	0.5079	0.66944	-0.27834	-0.067885	-0.99805	0.16939	0.9306	-0.30986	-0.27633	-0.59636
-0.52712	-0.040782	0.5411	0.67013	0.51177	0.45694	0.19311	0.69298	-0.18691	-0.70007	0.12289	0.46172	-0.39904	0.053238	0.36863	0.51388	0.48863
-0.87887	0.17337	0.62655	-0.2349	-0.73128	0.59407	0.87174	0.85376	0.30493	-0.94718	-0.56007	-0.68983	-0.008258	0.71327	-0.21672	0.13091	0.26056
-0.34006	-0.049037	0.79885	-0.046529	0.06428	-0.31168	0.60364	0.58837	0.73157	0.13594	-0.93696	0.87514	-0.04681	0.84186	-0.11342	0.29157	0.17059
0.55864	0.23175	0.8656	0.16266	0.8979	-0.074581	-0.45262	0.76159	0.14239	-0.22619	-0.0072117	-0.20056	0.46234	0.31938	-0.67693	-0.0032056	-0.47111
-0.97736	-0.42214	0.14085	0.040343	0.54425	-0.10295	0.078843	0.14942	0.22851	-0.31738	-0.3786	-0.60279	-0.69197	0.94937	0.088488	-0.042153	0.53843
-0.98327	0.16934	0.22398	-0.13296	0.1517	-0.35499	-0.68313	0.394	-0.2358	-0.92315	0.45464	0.48684	-0.19439	0.41165	0.082237	-0.26131	-0.4669
-0.61344	0.056054	0.18722	0.69588	0.71374	-0.06979	0.92814	0.65015	0.091628	-0.032476	-0.012324	-0.53621	0.2497	0.063865	-0.25637	0.15373	-0.36707
-0.036103	0.19956	0.85657	0.1992	0.15067	0.3762	-0.57735	0.57748	0.63415	-0.069749	0.36963	0.17322	0.95846	0.91895	-0.96672	0.44969	-0.52584
-0.71598	0.047152	-0.032531	0.94078	0.53816	0.5503	0.091487	0.51762	0.62733	0.074135	-0.22997	-0.18849	0.014526	0.60302	0.0043949	0.4023	0.018067
-0.19978	0.11471	0.9296	0.87615	0.071665	0.367	-0.61537	0.2624	0.49655	-0.038464	0.79254	-0.18858	0.37411	0.36975	-0.17435	0.64525	-0.12378
-0.2654	-0.050989	0.74276	0.42335	0.59441	0.091726	-0.12314	0.42209	0.043971	-0.85969	0.86821	-0.1514	-0.41373	-0.19145	-0.5518	-0.46268	0.2956
-0.4931	0.071123	0.38547	0.24457	0.6289	0.18857	0.054459	0.32554	-0.39567	-0.80916	0.65353	-0.012748	0.26367	0.065523	-0.93032	-0.040089	-0.24611
