# Supplementary material for: Distinct cellular states determine calcium signaling response
Source: Mol Syst Biol. 2016 Dec 15;12(12):894. doi: 10.15252/msb.20167137 (PMC5199124; doi:10.15252/msb.20167137)
Supplement: Supplementary file 6 — Source Data for Figure 3 [file MSB-12-894-s005.zip › parameterDistributionGroup/parameterDistribution248.csv]

-0.59481	0.11305	0.41605	0.77897	0.68422	0.035268	-0.042224	0.2563	-0.31398	-0.47728	-0.27631	0.56314	0.44479	0.52773	-0.88287	0.52705	0.2372
-0.77491	-0.29916	0.97995	0.58803	-0.047181	0.55034	0.27564	0.73909	-0.65187	0.11915	-0.40574	0.94504	0.16188	0.21766	-0.41239	0.6667	0.62832
-0.86346	-0.13093	0.21217	0.33465	0.40612	-0.11449	0.8285	0.57858	0.069774	-0.19184	0.59747	-0.18896	0.39696	0.019769	-0.76711	0.59185	0.265
-0.7079	0.10465	-0.14369	0.039384	0.44152	0.4605	-0.86557	0.29586	-0.5499	-0.35079	-0.25928	0.38383	-0.87689	0.6968	0.32836	-0.98065	-0.38863
-0.87813	-0.058838	0.87097	0.0037748	-0.46961	0.73081	0.50545	0.10113	-0.87518	-0.96129	0.37485	-0.53958	0.068747	0.36075	-0.22572	-0.22104	0.056084
-0.70825	-0.089828	0.13568	-0.11093	0.39096	-0.1857	0.26829	0.51298	-0.034109	-0.26868	0.3357	-0.11127	0.047172	0.93527	-0.20887	0.11138	-0.3348
-0.11649	0.18379	0.60593	-0.94108	0.05607	-0.54998	0.094006	0.19579	-0.7445	-0.86614	0.55379	-0.25675	-0.323	-0.50633	-0.14111	-0.14505	0.60099
-0.90308	-0.070268	0.065921	0.52638	0.45922	-0.26141	-0.11547	0.14671	0.44157	-0.45689	0.35546	-0.36919	0.21566	-0.075808	-0.68978	-0.09976	0.42753
-0.66286	0.15636	-0.028526	-0.62557	-0.094352	-0.22847	0.29602	0.3267	-0.21375	-0.67558	-0.12059	-0.0034383	-0.3535	-0.37257	-0.32101	0.058935	0.6641
-0.6195	0.10099	0.66446	0.23384	-0.2317	-0.095598	-0.31094	0.63375	-0.016264	-0.87974	-0.8327	-0.30738	-0.32586	-0.65238	-0.34675	-0.5686	0.19256
0.3813	-0.016786	0.69398	-0.47834	0.49481	-0.78124	0.22029	0.59965	0.51348	-0.28975	0.091108	0.60791	-0.24956	0.38181	0.8426	0.96393	0.69136
0.15377	0.022867	0.64191	0.80114	0.62644	0.46667	0.76381	0.011615	-0.058986	0.22988	0.10856	-0.47528	-0.32059	0.96122	0.0092854	-0.24275	-0.079291
-0.097957	0.027277	0.55409	0.39208	0.31619	0.80456	-0.61045	0.39033	0.0044792	-0.18957	0.30737	-0.81919	0.37191	0.23851	-0.62807	0.49576	0.48919
-0.32792	-0.026478	0.61036	0.88521	0.72089	0.67338	-0.20706	0.59702	-0.13273	-0.43067	0.26557	0.30848	-0.02177	0.8432	-0.035411	-0.70212	-0.3026
-0.22543	0.18361	0.77391	0.4478	-0.11672	0.73553	0.49212	0.59183	0.044385	-0.3134	-0.74452	-0.18111	0.021457	0.78318	0.63955	0.46741	0.094662
-0.013502	-0.20137	0.94573	0.3163	0.048581	0.23977	0.77308	0.28156	0.82504	-0.55888	-0.34948	-0.80903	-0.64198	0.77787	-0.089918	-0.55778	0.10846
-0.18766	-0.12269	0.97878	0.64321	-0.082194	0.78257	0.24605	0.77965	0.041557	-0.99111	0.83375	-0.26405	-0.56523	-0.52065	0.10066	0.31728	0.96072
-0.095203	0.071539	0.41443	-0.052645	0.053703	-0.038024	-0.10491	0.68012	0.5971	-0.27697	0.65092	-0.17386	-0.28685	0.26689	0.28522	0.088721	0.27565
-0.022247	-0.090553	0.68127	0.95786	0.90785	-0.22141	0.029005	0.22564	0.66955	-0.025203	-0.63827	-0.56464	0.068237	0.65146	-0.4641	0.65353	0.96657
-0.53177	0.10191	0.69374	0.83904	0.083457	0.80551	-0.80487	0.74711	-0.38688	-0.87779	-0.32427	0.69055	-0.03203	-0.10965	-0.14442	-0.13263	-0.0026511
-0.76272	0.13173	-0.30842	0.066357	0.31443	0.24515	0.15346	0.48872	-0.24183	-0.25587	0.54296	0.097421	-0.36019	0.62401	0.68029	0.25096	-0.14829
-0.87466	0.13149	0.070215	-0.37844	0.088032	-0.28529	-0.37034	0.45006	-0.2191	-0.90708	-0.80301	0.41141	-0.070746	-0.28058	-0.40499	-0.38566	0.012339
-0.93546	-0.016084	-0.29106	-0.80109	0.29799	-0.77513	0.46603	0.018953	0.39385	-0.77523	-0.48707	0.081258	-0.38475	0.83563	-0.25471	-0.52626	-0.036611
-0.55378	-0.073718	0.25275	-0.64589	0.40072	-0.58149	0.2299	0.85635	0.44144	-0.38068	0.015956	-0.21708	-0.22668	0.64444	-0.45444	-0.65687	-0.16734
-0.2149	-0.077905	0.32076	0.22601	0.63065	-0.16344	0.92342	0.69606	0.4902	-0.3622	0.10499	0.76205	-0.043296	0.71752	0.29872	0.70982	0.34917
0.18947	-0.14292	0.85218	0.34576	0.71606	-0.046002	0.32225	0.27427	0.023086	-0.96212	0.11484	0.56839	-0.097048	-0.075974	-0.75899	0.42711	0.88624
-0.22078	-0.03448	0.44923	0.029262	0.51594	-0.56024	-0.1901	0.98172	0.21161	-0.47703	-0.80536	0.1322	0.33805	-0.18463	-0.36725	0.77019	0.35832
0.46412	0.10968	0.7338	-0.59555	0.49219	-0.90963	0.059846	0.38145	0.20932	0.20136	0.064301	-0.08321	-0.28536	0.62738	0.67452	0.38657	0.20425
-0.61269	0.089456	0.57998	0.68509	-0.031142	-0.082904	0.38149	0.13444	0.84126	-0.76985	-0.2346	-0.73721	-0.36401	0.12836	-0.89477	-0.88794	0.027962
-0.72789	0.039179	0.21922	0.7666	0.26552	0.81163	-0.77414	0.44168	-0.061876	-0.48784	-0.86013	-0.27075	0.42565	0.81327	-0.11313	0.49155	-0.094572
0.050857	0.12611	0.84831	-0.1267	0.22435	-0.78303	0.6674	-0.1153	0.51999	-0.4101	0.61593	0.95365	-0.51306	0.99231	0.45673	0.13364	0.35002
-0.87229	-0.094957	0.2862	-0.49876	0.10173	-0.35918	-0.018583	0.79434	-0.032367	-0.12944	-0.030316	-0.43458	0.34259	0.86699	-0.17405	0.16673	-0.31308
-0.69612	0.14645	-0.26723	-0.99766	0.56287	-0.23735	-0.85712	0.14095	-0.82083	0.18221	-0.32039	0.64986	0.71135	0.62563	-0.47589	0.54862	-0.092691
-0.49118	-0.38509	0.93997	-0.68845	-0.12096	0.3376	0.12067	0.65508	-0.84355	-0.85947	0.59785	0.81418	-0.81692	-0.21158	0.59239	-0.54472	0.077466
-0.37996	0.14762	0.042424	-0.040099	0.20535	0.72727	0.90532	0.050452	-0.58141	-0.49884	0.86158	-0.39533	-0.52807	0.45126	-0.05551	0.20293	0.45037
-0.29299	-0.055429	0.65648	0.34259	0.86214	-0.24609	0.51573	0.86117	-0.92343	-0.13554	0.41374	-0.55212	0.37641	-0.18337	-0.33026	0.56502	0.05762
-0.47558	-0.16348	0.44014	0.15736	0.29101	-0.076279	0.38496	0.88174	0.15862	0.010873	0.087522	-0.51042	-0.028652	-0.16867	-0.7284	0.1461	0.44393
0.69713	0.16982	0.93089	0.074365	0.33971	0.3096	-0.33187	0.63284	0.52373	-0.46198	-0.31925	0.89804	0.45262	0.56023	-0.64582	0.15068	0.013179
-0.87477	0.016815	0.18536	0.13087	-0.035471	-0.080554	-0.62557	0.046879	0.51206	-0.22113	-0.43702	0.36334	-0.16583	0.95076	0.015244	-0.38066	-0.16811
0.29844	0.047042	0.44257	-0.013396	0.70433	-0.56324	-0.30276	0.92604	0.14087	-0.5039	-0.76266	0.34242	-0.4036	0.19696	0.61031	0.88871	0.39862
-0.50218	0.047701	0.1056	0.65945	0.65488	0.22003	-0.5209	0.53347	0.25692	-0.17141	-0.18036	0.12491	0.27047	-0.14148	-0.53232	0.1139	0.41624
0.05037	0.043114	0.98673	0.29897	0.0042968	-0.74178	-0.61135	0.94432	0.74272	-0.46906	-0.22749	0.57378	-0.54741	0.20714	0.47718	0.10765	-0.12847
-0.053221	0.13773	0.27048	-0.30464	0.79106	-0.76988	-0.079467	0.32215	0.14659	-0.85914	0.30498	-0.24808	0.4817	-0.32318	-0.77282	0.59519	0.37684
0.016572	-0.10751	0.43244	0.4752	0.91148	-0.41518	0.45445	0.55608	0.82256	-0.87168	-0.56814	0.55373	-0.35206	0.0089713	-0.10461	0.15756	0.63308
-0.2054	-0.064758	0.99695	0.83889	0.6528	0.049759	0.40034	0.68297	-0.037761	-0.54315	0.10351	0.30876	0.42241	0.22062	-0.53565	-0.15632	-0.18944
-0.21344	0.10758	0.28784	-0.76181	0.70274	-0.61491	-0.86445	0.45027	-0.25853	-0.55281	-0.26701	-0.38993	0.73883	0.22084	-0.80424	0.12605	-0.38483
-0.72383	0.17215	-0.61968	-0.539	0.62284	-0.79677	0.44067	-0.042296	0.2854	-0.81205	-0.22808	0.15029	-0.89231	-0.063624	-0.099943	-0.90141	0.038196
-0.10992	-0.4149	0.70734	-0.19262	0.61922	-0.32101	-0.55292	0.62407	0.30864	0.14753	-0.22532	-0.17981	0.062945	0.42298	-0.7699	-0.46756	-0.0028613
0.14838	-0.017254	0.61177	0.96976	0.85715	0.0090644	0.32088	0.96914	0.57907	-0.21288	0.52446	-0.41852	0.26434	0.15809	-0.56716	-0.047322	-0.34392
0.18032	-0.036972	0.54817	0.13247	0.30535	0.38518	-0.5711	0.5771	0.35224	-0.044675	-0.66924	0.32809	-0.61692	0.7973	0.57637	-0.50433	-0.31063
0.22658	0.099121	0.76402	0.23355	0.61876	0.21916	0.89208	0.35238	-0.706	-0.75475	0.086112	0.86333	-0.28486	0.046525	-0.08345	-0.092845	0.064836
-0.75685	0.024975	0.53538	-0.08431	-0.35697	0.66195	0.33643	0.16775	-0.62546	0.44676	-0.75859	0.55701	-0.32075	0.98805	0.44493	-0.45019	-0.23065
-0.39992	0.070669	-0.050939	-0.29873	0.56997	0.13286	0.11538	0.023191	0.24244	-0.55222	0.30761	-0.55976	-0.49171	0.31636	-0.58459	-0.76897	0.4237
-0.86233	0.28917	-0.15767	0.44184	0.33255	0.18487	-0.071196	0.60272	-0.3373	-0.64983	-0.79888	-0.34922	-0.51898	0.14357	0.85349	-0.030199	-0.011064
-0.24264	0.013108	-0.25387	-0.73839	0.88065	-0.61045	0.33718	0.24989	0.64503	-0.86589	0.064966	0.36503	-0.27603	0.71475	-0.30141	-0.33426	0.36173
0.19745	0.19344	0.74742	0.62332	0.45977	-0.17418	-0.2394	0.53148	0.46103	-0.35425	-0.09779	-0.67812	0.28023	0.77419	0.10246	0.5141	-0.27698
-0.22272	-0.04185	0.29862	0.27456	0.41982	0.32917	0.12915	0.55632	0.49745	-0.18278	0.38957	0.45056	0.41162	0.82729	-0.22523	0.57917	-0.025365
-0.90734	0.16027	-0.74115	0.45649	0.91767	-0.36206	0.59882	0.44976	0.58472	0.27636	-0.60783	0.74816	0.37992	0.37316	-0.73197	0.22946	0.053239
-0.68784	-0.36197	0.66457	0.47185	0.43909	-0.56299	0.40956	0.17704	0.21111	-0.1264	-0.48275	0.21688	-0.57811	0.0030849	-0.2725	-0.72878	0.20428
-0.31977	0.081933	0.56317	0.30422	0.28412	0.14948	-0.1491	0.47507	0.070397	-0.91439	0.15907	0.49102	0.28588	0.97961	0.20273	0.94824	0.24849
-0.43987	-0.17862	0.33468	0.4131	0.54987	0.059407	-0.00015529	0.39128	0.44825	-0.021727	-0.17452	0.31374	-0.19822	0.016383	-0.35302	-0.1326	0.68076
-0.91959	-0.25676	-0.29381	0.051042	0.70978	-0.024532	0.26615	0.5588	-0.52226	-0.086043	-0.62622	-0.94574	-0.49753	-0.67223	0.097247	0.38422	0.98411
-0.32615	0.084967	-0.14598	0.072194	0.67255	0.54839	0.95202	0.68896	-0.39366	-0.56973	0.60984	-0.90367	-0.068373	0.5996	0.41503	0.47114	-0.091311
-0.23773	0.13454	0.87756	0.45293	0.53777	0.044232	0.20453	0.3763	-0.93803	-0.58192	-0.49004	0.15661	0.44429	0.49124	-0.24371	0.80444	0.085777
-0.6083	0.019815	0.23744	-0.16685	0.50943	-0.56488	0.94641	0.39767	-0.02933	-0.23379	-0.22549	0.71176	0.018897	-0.20749	-0.26606	0.50263	0.84633
-0.82739	0.21457	-0.55491	0.77081	0.51092	-0.24859	-0.46892	-0.084216	0.82688	-0.18039	-0.065577	0.89242	0.36359	0.34832	-0.89259	-0.097174	-0.057132
-0.75472	-0.2371	0.29455	0.58435	0.2189	-0.38419	0.1362	0.32677	0.81304	-0.72602	-0.45716	0.34012	-0.42198	-0.22216	-0.57391	0.28727	0.8823
-0.047113	-0.2604	0.81392	0.46247	0.57586	0.05923	-0.90685	0.5523	-0.19757	-0.014518	-0.55679	0.73792	-0.16938	-0.2066	-0.21669	-0.16747	0.17454
0.086431	0.090966	0.44089	0.23731	0.67846	-0.024945	-0.099603	0.2878	0.27494	0.30474	0.62548	0.11118	0.65216	0.5392	-0.31823	0.89531	0.15899
-0.38682	0.35058	-0.31861	0.44195	0.53303	0.99371	-0.004928	0.14759	-0.65658	0.080353	-0.20979	0.35159	-0.076979	0.43474	-0.022216	0.65092	0.81257
-0.66899	-0.31226	0.4412	-0.61979	0.30891	-0.66604	-0.007413	0.29334	-0.12659	-0.94809	-0.09897	0.50202	-0.56167	0.18726	-0.037064	-0.22011	0.27434
-0.37091	-0.11373	0.91306	0.50346	0.18486	-0.050263	-0.84397	0.9544	0.1054	-0.14787	0.18115	-0.45734	0.46362	0.21291	-0.43094	0.93711	0.38442
-0.089411	0.24407	0.27544	0.29431	0.54362	0.18956	0.066042	-0.26255	-0.52935	-0.67538	0.7467	0.14688	-0.25722	0.16268	-0.40873	-0.042484	0.68343
-0.79932	-0.0017391	0.17197	-0.31253	0.11538	-0.51084	0.17467	0.53458	0.4626	-0.63924	0.33172	0.62537	-0.12954	0.23631	-0.15437	0.6219	0.79413
-0.36019	-0.036444	0.35564	0.63561	0.76013	0.43398	0.47339	0.49976	-0.51711	0.059387	-0.32164	0.35496	0.026594	-0.050792	-0.44558	-0.20219	0.18654
-0.50468	-0.11731	0.71669	0.52011	0.32886	0.5226	-0.69842	0.10037	-0.67247	-0.25594	0.73711	-0.8864	0.059506	0.86032	-0.17609	0.94729	0.56191
-0.17288	-0.19838	0.14453	0.55668	0.98705	-0.0015355	0.58358	0.66427	0.17325	0.13453	-0.42707	0.28886	-0.06171	0.48285	-0.023805	0.82509	0.48386
-0.59379	0.40215	0.33984	0.17912	-0.35111	-0.35023	-0.14997	0.21533	0.69846	-0.38625	-0.36024	-0.5549	-0.42065	0.69984	0.72915	0.22169	0.30256
-0.34401	0.14753	0.43007	0.67124	0.39085	-0.2494	0.7467	-0.33627	0.7262	-0.2977	-0.23588	-0.43113	-0.049717	0.58219	-0.65426	-0.86057	0.145
-0.39965	0.22056	0.16646	0.42889	0.48753	-0.25205	-0.059692	0.62958	-0.36873	-0.11757	-0.13295	0.23205	-0.62994	-0.32116	0.20463	-0.25203	0.1415
-0.33537	0.22238	0.35494	0.94793	0.42237	-0.28134	-0.17814	0.2664	0.50254	0.15991	0.17743	-0.23657	0.14802	-0.17019	-0.83521	-0.13802	0.32886
-0.11096	-0.26661	0.57505	-0.67998	0.60145	-0.025036	-0.10723	0.13331	-0.39714	-0.36586	-0.93318	-0.94514	-0.34094	-0.11474	-0.62451	-0.62842	0.52522
-0.86203	-0.063326	-0.38535	-0.059974	0.58689	-0.33845	-0.19769	-0.016003	0.81977	-0.49806	0.62216	0.24148	-0.042094	0.55741	-0.79706	0.022492	0.69368
-0.25593	-0.19077	0.70007	0.077062	0.76193	0.030854	0.77042	0.51244	-0.64834	-0.32113	0.59954	0.063343	-0.091327	-0.013216	-0.28955	-0.10094	0.25121
-0.96313	0.079381	-0.31991	0.81976	0.14972	-0.15229	-0.122	0.32932	0.77728	-0.39405	0.1921	0.23629	-0.53513	-0.74512	-0.2555	-0.77009	0.14179
-0.70552	-0.062053	0.13048	0.665	0.26607	-0.25529	-0.70274	0.67005	0.57738	-0.084705	-0.78739	-0.16818	-0.28608	-0.41198	-0.20798	-0.6774	-0.12795
-0.30973	0.31201	-0.75059	0.38094	0.74265	0.42982	-0.27349	0.5419	0.56877	-0.028798	0.61443	-0.32692	0.26333	0.37224	-0.5933	0.51463	0.37285
-0.66849	0.085868	0.2885	0.48754	-0.086535	-0.11753	0.052631	0.89425	0.32605	-0.37367	0.75499	0.73874	-0.4084	0.46096	0.56887	0.48842	-0.033349
-0.54136	-0.21705	0.71552	-0.19113	0.68588	-0.59406	0.50811	0.077825	-0.39173	-0.1971	-0.79368	-0.081174	-0.036295	0.90424	-0.40397	-0.27188	0.17147
0.33369	-0.1777	0.88204	-0.20725	0.90765	0.029028	0.51808	0.42827	-0.484	-0.69775	-0.69208	-0.084459	0.14292	0.22041	-0.84142	0.22256	0.3854
-0.92749	-0.077327	0.094325	-0.46259	0.10474	0.30899	-0.6628	0.48058	-0.6506	-0.21015	0.17203	-0.40372	0.19024	0.28363	-0.47954	-0.00046981	-0.012816
-0.63471	0.073658	0.032013	0.21547	0.37996	-0.097242	-0.36789	0.98055	0.31794	-0.83285	-0.051045	0.26638	0.57655	-0.48896	-0.85192	0.77614	0.41589
0.014417	-0.074211	0.65786	0.6412	0.81111	0.33999	0.56862	0.79489	-0.46525	-0.45004	-0.38307	0.13839	0.017451	-0.16212	-0.30483	0.29579	0.23559
-0.4798	0.27584	-0.088727	-0.9076	0.098882	0.419	-0.32815	0.13487	-0.99488	-0.42353	0.43559	0.3767	-0.30472	-0.040849	-0.06111	-0.65105	0.11871
-0.31733	-0.065375	0.47789	-0.22439	0.23682	0.62272	0.7275	0.14058	-0.69863	-0.12176	0.083033	-0.23389	-0.2172	0.43368	-0.33534	-0.44007	0.063508
-0.69307	-0.17378	0.83244	0.77388	0.34329	-0.29138	0.0055094	0.13942	0.1074	-0.70784	-0.80966	0.45205	-0.44065	0.43743	0.40504	0.15119	0.60841
-0.80382	-0.20165	0.24905	-0.40923	-0.054768	-0.087651	-0.027065	0.84291	0.17157	-0.043219	0.18896	0.48015	-0.33152	-0.091254	-0.44074	0.039272	0.66148
-0.24087	0.078213	0.42482	-0.33179	-0.12538	0.79252	0.86892	-0.099474	-0.24578	0.21458	0.20808	-0.15851	-0.57226	0.55231	-0.40057	-0.88684	0.49033
-0.40073	0.02965	0.91653	0.40714	-0.25162	-0.45681	0.6222	0.33591	0.56342	0.059523	-0.73332	-0.099553	-0.16714	0.34288	-0.25276	0.66881	0.71574
0.27821	0.17859	0.59941	0.39288	0.95479	-0.26309	0.040776	0.43613	-0.52243	-0.58039	-0.063762	-0.75159	0.049168	-0.069212	-0.085774	0.074034	-0.017498
-0.15418	-0.32435	0.72332	-0.4578	0.16099	0.28848	0.45088	0.33772	0.052833	-0.29362	0.61438	0.1623	-0.53455	0.85328	-0.35508	-0.21575	0.42503
0.029842	0.10687	0.24092	0.25547	0.91242	-0.29985	-0.17714	0.33251	0.25976	-0.87798	-0.18867	0.065001	0.31172	0.098103	-0.34175	0.37219	0.25546
-0.098762	0.11733	0.15631	-0.89797	0.71746	-0.051817	0.44022	0.19453	-0.92951	-0.61995	-0.84451	0.32133	-0.13511	0.74405	0.45796	0.59857	0.48993
-0.15869	0.28062	0.20487	-0.05033	-0.12996	-0.028315	-0.78469	0.40953	0.6952	0.10667	-0.57964	-0.76615	-0.44107	0.68633	-0.060125	-0.71233	-0.24692
-0.81648	0.13295	0.47503	0.81241	-0.23192	0.6855	0.16537	0.64112	-0.71938	-0.11382	-0.90165	0.32905	0.18288	-0.57557	-0.62777	-0.020952	0.19657
-0.16896	-0.026041	0.51077	0.84394	0.67163	0.48592	-0.26565	0.79209	0.14352	-0.81083	0.49471	-0.75565	0.016761	0.64534	0.21599	-0.10822	-0.367
-0.98454	-0.31248	0.8218	0.70061	-0.272	-0.024751	-0.18471	0.45046	0.32488	0.0619	-0.40117	-0.271	-0.062742	0.079818	-0.88876	-0.74103	-0.15037
-0.90302	0.016418	-0.13606	0.171	0.71113	-0.21373	0.94412	0.39651	0.0093714	-0.24209	-0.04606	-0.20538	0.14945	0.49844	-0.27879	0.23873	0.20064
0.41983	0.033959	0.65444	0.38744	0.70059	0.17844	0.75676	0.22045	0.5513	-0.55334	0.37854	0.059219	0.18717	0.89562	-0.4577	0.57159	0.19652
-0.89498	0.078046	0.52661	-0.38785	-0.64012	-0.64942	0.41427	0.42223	0.75444	-0.82772	-0.30229	-0.41497	-0.8644	0.47005	0.53592	-0.56293	-0.092903
-0.45474	0.10585	-0.1687	-0.25709	0.48887	-0.57088	0.51304	0.2353	0.65848	-0.17521	0.10417	0.11065	-0.076133	0.76711	-0.18069	0.58367	0.53467
-0.74755	0.10542	0.072069	0.36978	0.23438	0.47473	-0.36715	0.40126	-0.17323	-0.73954	0.53171	-0.64701	-0.33176	0.93719	0.84643	0.70758	0.13359
-0.25798	-0.042473	-0.26996	-0.73109	0.8685	0.69091	-0.17772	0.58424	-0.75575	0.069355	0.29444	-0.45834	0.058513	0.51765	-0.51362	0.16892	0.50961
