# Supplementary material for: Distinct cellular states determine calcium signaling response
Source: Mol Syst Biol. 2016 Dec 15;12(12):894. doi: 10.15252/msb.20167137 (PMC5199124; doi:10.15252/msb.20167137)
Supplement: Supplementary file 6 — Source Data for Figure 3 [file MSB-12-894-s005.zip › parameterDistributionGroup/parameterDistribution249.csv]

-0.018893	-0.096269	0.50362	0.21882	0.74698	-0.36186	-0.64006	0.78389	0.66523	0.21066	0.38145	0.90019	0.35389	-0.024418	-0.99939	-0.40049	-0.41515
0.077192	0.2169	0.41848	0.012873	0.76664	-0.41884	0.96074	0.45024	-0.020934	-0.66586	-0.74516	-0.88714	-0.019329	0.088131	0.048376	0.73762	0.51023
-0.32665	0.018387	0.74979	0.11637	0.18052	0.29779	-0.14604	0.66215	-0.62513	0.0037629	-0.80383	0.62862	0.076633	0.47717	0.18075	0.5114	-0.19565
-0.76994	-0.13552	-0.40475	-0.06849	0.71261	0.36554	0.91425	0.30841	0.030219	-0.94106	-0.6493	-0.095876	-0.48179	-0.4643	-0.76797	-0.92936	0.27208
-0.42208	0.1163	-0.31473	0.091157	0.66185	0.9389	0.39206	0.32935	-0.22874	0.06726	0.3635	0.45648	-0.18343	0.42777	-0.1833	0.38497	0.69946
-0.44627	0.23074	0.74344	0.18086	-0.38661	0.097473	0.45033	0.35958	0.53664	-0.69455	0.21046	-0.83722	-0.20574	0.054051	-0.49212	0.45835	0.77075
-0.35123	0.027605	0.98644	0.78313	-0.047062	0.43788	0.95619	-0.21839	-0.074743	-0.511	-0.61354	-0.27129	-0.52537	0.82906	0.30269	0.37616	0.40534
-0.76397	0.065093	0.070277	0.9329	0.42029	-0.29271	-0.64327	0.79283	0.37476	-0.23555	0.025448	-0.017002	-0.24467	0.011024	0.21545	0.40681	0.10092
-0.53802	0.10839	0.3686	0.19002	0.13468	0.49218	0.73533	-0.01631	0.041615	-0.49999	0.86359	0.011467	-0.020058	0.85309	-0.25228	-0.4871	-0.38805
0.10618	0.016229	0.74132	0.0801	0.34035	0.44292	0.78811	0.71692	-0.077058	-0.76977	-0.21045	0.46832	-0.2063	0.54763	0.30495	0.93786	0.37652
-0.27549	-0.15036	0.79963	0.84411	0.51094	-0.089822	0.91538	0.20895	0.0093541	-0.15411	-0.39884	0.21615	-0.37508	0.22188	0.1367	0.094743	0.2299
-0.56153	-0.066222	0.74794	-0.37453	0.10528	-0.25248	-0.18046	0.45139	-0.28976	-0.88395	0.36857	0.48125	-0.12785	0.42949	-0.27017	-0.23384	-0.21193
-0.4344	-0.020786	0.18745	-0.17133	0.20593	0.63679	-0.29332	0.56733	-0.16943	0.15098	-0.70246	0.14653	-0.070068	0.6027	-0.20046	-0.22945	-0.1015
-0.106	0.19369	0.6589	-0.53726	0.23068	0.03042	-0.18768	0.40313	-0.67731	-0.39524	0.33972	-0.020689	0.69437	-0.026277	-0.75561	0.90917	-0.026341
-0.0017679	-0.028522	0.53429	-0.24994	0.22087	0.08238	0.79529	0.71422	0.27528	-0.28816	-0.13839	0.46519	-0.41685	0.54355	0.10425	-0.61289	-0.43002
-0.84635	-0.019813	0.42063	0.32582	0.48575	-0.17131	0.93267	0.80534	-0.6818	-0.57886	-0.29219	-0.7062	0.22024	0.65003	0.032457	0.96595	-0.27744
0.052421	0.33208	0.81279	0.37006	-0.1038	0.3418	0.57829	0.063786	0.2669	-0.55224	0.98732	0.60449	-0.049355	0.54363	-0.70528	-0.35585	-0.29323
0.021986	0.064177	0.77834	0.00032218	0.42822	-0.6083	0.81699	0.19479	0.43068	-0.72854	0.24554	-0.18516	0.13039	0.61601	-0.22885	0.08697	-0.4993
0.052756	0.035917	0.81596	-0.11691	0.20994	-0.41893	-0.26618	0.20467	0.37228	0.5506	-0.7901	0.27515	0.82897	0.94211	-0.84482	0.88514	-0.42178
-0.29172	-0.034223	0.84838	-0.99921	-0.10207	-0.48647	0.89471	0.36806	-0.059874	-0.093716	-0.44311	-0.23898	-0.12083	0.38161	-0.44512	-0.42339	-0.19817
0.025729	0.065105	0.22602	0.68746	0.83876	-0.24965	0.77702	-0.041937	0.78199	-0.15906	-0.10996	0.52235	-0.26996	0.90367	0.66625	0.73339	0.31687
0.039148	0.022567	0.68896	0.2629	0.60386	-0.40475	0.74612	0.32294	0.50863	0.038334	0.49325	0.32847	-0.20051	-0.23591	-0.96121	-0.51723	0.17593
-0.13255	0.14512	-0.3783	-0.35302	0.93653	0.85375	0.7378	0.37287	-0.47792	-0.38296	-0.042382	-0.46595	0.43025	0.32845	-0.71824	0.84425	0.54579
-0.24234	-0.023479	0.51894	0.68978	0.54951	0.058809	0.59121	-0.26782	0.40053	-0.42424	-0.41113	-0.084341	-0.79255	-0.44045	-0.58257	-0.7734	0.63608
-0.48707	-0.04715	0.47911	-0.28967	0.52523	0.046437	0.91998	0.29001	-0.82061	-0.10172	-0.51837	0.094937	-0.21898	-0.15392	-0.79151	-0.44104	0.165
0.060224	-0.077423	0.57514	-0.31675	0.94585	-0.16635	0.7575	0.42095	-0.24662	-0.35297	-0.23223	0.57858	-0.04577	0.20803	-0.54378	-0.42598	-0.12655
-0.88266	0.1276	0.18132	0.48781	-0.46283	0.78417	0.67923	0.36295	0.54831	-0.98774	-0.32812	-0.039143	-0.80521	0.25184	0.40376	-0.23286	0.34148
-0.49549	-0.08932	0.51207	-0.02841	0.90777	-0.57967	-0.81914	0.72297	-0.51331	-0.38907	-0.41696	-0.35117	0.28178	0.57647	-0.022833	0.80922	-0.16838
-0.73891	-0.0054779	0.11415	0.13718	0.82604	0.16615	0.54087	-0.14105	-0.8532	-0.015708	-0.4013	-0.53888	-0.39883	0.69936	0.3819	-0.033167	0.27034
-0.5733	-0.024838	0.36012	-0.37574	0.034002	0.61196	-0.48538	0.92956	-0.45636	-0.22678	-0.66703	-0.4786	-0.099657	0.66895	0.18179	0.81915	0.39111
-0.31508	-0.092812	0.82127	0.49217	0.99792	-0.7211	0.51521	0.72803	-0.32263	-0.51468	0.14074	-0.14838	0.16014	0.041822	-0.11634	0.47606	0.11286
0.087699	-0.022265	0.43052	0.62388	0.94021	0.79122	0.47653	0.77761	-0.77509	-0.41656	0.33179	0.068004	0.015317	-0.37394	-0.28381	0.41794	0.19348
-0.14528	0.17004	0.29037	0.65414	0.46148	-0.1481	-0.26171	-0.056777	0.69379	-0.023041	0.081599	0.20054	0.68688	0.26976	-0.84641	0.92679	-0.14456
-0.32447	0.024305	0.8858	-0.17554	0.22461	0.073501	0.93771	0.50322	-0.5258	-0.27792	0.77369	0.52122	0.057378	0.39889	-0.51182	0.62294	0.35767
-0.90914	-0.078881	0.42755	0.47257	0.29788	0.17627	0.81335	0.45083	-0.50021	-0.25578	-0.62896	-0.071006	-0.33777	0.35035	0.083656	0.035991	0.043222
-0.024229	0.056095	0.24334	-0.0031612	0.66415	-0.5793	0.95262	0.31266	0.8106	-0.2169	0.15376	0.32742	-0.71295	-0.35702	-0.070093	0.16109	0.9494
0.19457	0.14473	0.31223	0.64062	0.97259	0.11816	0.29244	0.20812	0.48477	-0.30422	-0.36413	0.01635	0.096963	-0.53416	-0.95446	0.052758	0.65631
-0.83731	-0.078338	0.54227	-0.36703	-0.0034152	0.26872	-0.23384	0.37875	-0.48714	-0.61693	0.52254	-0.12209	-0.090262	0.60125	-0.092613	0.16759	0.15807
0.20646	0.064708	0.83376	-0.18984	0.68699	0.35686	0.66115	-0.037636	-0.92888	-0.44287	-0.26689	0.79344	-0.46534	0.44337	-0.010054	0.20491	0.41683
-0.61488	0.13193	0.8641	0.055736	-0.33948	-0.61273	-0.21775	-0.2109	0.64514	-0.4316	0.4743	0.42281	0.50659	0.97533	-0.88598	0.75087	-0.069444
-0.43492	-0.038345	0.64548	-0.11238	0.26644	0.12532	0.77642	0.21741	-0.28695	-0.2727	-0.14619	-0.1811	0.11575	0.16528	-0.66022	0.45464	0.67
-0.75117	-0.1873	0.79848	-0.50905	0.64215	-0.89661	0.012029	0.58935	-0.71767	-0.33545	-0.46678	0.75051	0.54258	0.9187	-0.44322	0.58696	-0.31627
0.1763	-0.19432	0.99868	-0.84072	0.7756	-0.22949	0.6288	0.18686	-0.7195	-0.66403	0.78162	0.38049	-0.4065	0.67921	-0.075086	-0.49162	-0.025694
-0.075756	0.1806	-0.2481	0.50094	0.78377	0.72635	-0.83982	0.7236	-0.11502	-0.27643	0.65501	-0.69513	-0.11562	0.32874	0.12536	0.6333	0.14223
-0.88093	0.030588	0.42886	0.01943	-0.23596	-0.16577	0.41599	0.40196	0.16323	-0.030194	-0.86106	0.17347	-0.042901	0.77846	0.49387	0.5117	-0.075554
0.13657	-0.068314	0.82918	0.59703	0.4051	0.52718	0.51848	0.9495	0.30212	0.18431	0.060713	0.23913	0.38539	0.45709	-0.63478	0.77167	-0.13147
-0.0015085	0.019822	0.81188	0.52562	0.6174	0.67018	-0.4878	-0.11482	-0.51399	-0.47036	0.91335	0.29163	0.30879	0.51126	-0.62838	0.74739	0.37447
-0.73217	0.021408	-0.024029	0.52059	0.73593	-0.34383	0.54736	0.91373	0.18072	-0.37514	0.047735	0.56741	-0.038508	0.073041	-0.39711	0.27844	-0.06509
-0.41964	-0.038577	0.7151	0.22493	0.55497	0.27174	0.21932	0.094012	-0.41877	-0.30184	-0.07073	0.55204	0.28281	0.5775	-0.72147	-0.095452	0.047461
-0.49362	0.093672	0.48206	0.81304	0.33557	0.22084	0.77423	0.26231	0.26588	-0.1763	0.52257	0.41852	-0.269	0.81588	0.65154	0.6116	0.16768
-0.46403	0.10229	0.45607	-0.75535	-0.14933	-0.064298	0.68723	-0.011978	-0.21831	-0.55383	-0.8668	-0.67198	-0.26646	0.69004	-0.25225	-0.182	-0.13491
0.11671	0.12887	0.7243	0.8883	0.5993	0.30641	-0.16717	0.40767	0.26554	-0.5418	0.68278	0.76805	0.096513	0.20491	-0.16511	0.69647	0.29494
-0.40643	0.14542	0.22714	0.88599	0.44907	0.99596	0.92063	0.13786	-0.9776	-0.41892	0.54181	0.23411	-0.25578	0.045094	0.041265	0.84444	0.76267
0.046383	0.094415	0.53142	0.36795	0.5012	0.34475	0.33396	0.089881	-0.47442	0.2343	-0.31982	0.42561	-0.27885	0.050965	-0.15949	-0.31707	0.16098
-0.43062	0.14875	0.67262	-0.24026	0.11758	-0.39842	0.49634	0.46726	-0.4692	0.29251	0.034454	0.83532	0.4286	0.036927	-0.78321	0.83949	0.33182
-0.94682	0.11821	0.048851	-0.59068	0.12925	0.15601	0.82866	-0.087492	-0.61702	-0.66122	0.42705	0.23026	-0.04461	0.37142	-0.52139	0.12988	0.32569
-0.83068	0.085262	-0.1419	0.59713	0.38341	0.10645	0.299	0.18381	0.3501	-0.42994	-0.52675	0.92421	-0.27977	0.50216	0.20301	-0.20439	-0.22597
-0.61358	-0.049276	0.15258	0.23846	0.75799	-0.60867	0.55725	-0.64414	0.24102	-0.2026	0.31242	0.14897	-0.5976	0.7629	-0.67945	-0.99316	0.13567
-0.73485	0.040656	0.191	-0.21381	0.13165	0.37839	0.3032	0.29684	-0.20819	-0.34531	-0.61468	-0.19553	0.37034	0.79974	-0.37405	0.6347	-0.14865
-0.13273	0.21814	0.35172	0.55763	0.22385	0.35823	-0.13278	0.40138	-0.030494	-0.076581	-0.53833	-0.58122	-0.62111	0.35009	0.78436	-0.48537	-0.46004
-0.92733	-0.079964	0.043473	0.42024	0.17318	0.32159	-0.96762	0.51398	0.18503	0.13807	-0.96935	-0.41205	0.11718	0.77542	-0.39927	-0.30761	-0.53994
-0.86856	0.11629	0.92209	0.91783	-0.54173	0.38912	0.45467	-0.031852	0.50369	-0.98555	0.59142	0.10733	0.0018262	0.70286	-0.43896	0.049063	0.19838
0.54615	0.36631	0.56836	-0.37701	0.35681	0.21422	-0.17766	0.37055	0.14855	-0.18433	0.57569	-0.083622	0.50487	0.9386	-0.67939	0.50512	-0.37677
-0.32039	-0.018678	0.64894	0.94809	0.29572	0.70401	0.75218	-0.60886	0.45369	-0.98332	0.23214	0.37685	-0.56483	0.79385	-0.68979	-0.73544	0.56767
-0.41642	0.27096	0.22089	-0.69594	0.33307	-0.29947	0.64229	0.18909	-0.6521	-0.024928	0.15743	0.0064123	0.13472	0.061264	-0.97187	-0.60811	-0.2295
-0.33364	-0.0043529	0.48425	0.25256	0.70667	0.51686	0.21447	0.18136	-0.69613	-0.16745	0.8449	0.51405	0.037462	-0.055871	-0.97526	-0.36475	0.29152
-0.43065	0.031048	0.57972	-0.1082	0.43795	-0.48475	0.36978	0.77073	-0.097547	0.015579	-0.12447	0.68765	-0.01303	0.85393	0.2697	0.76744	0.029864
-0.015178	-0.049087	0.47528	-0.46202	0.5386	0.31257	0.85779	0.19938	-0.62868	-0.44156	0.33117	-0.068607	-0.34266	-0.52474	-0.50578	-0.22484	0.70769
-0.35435	-0.2036	0.15666	-0.8379	0.89146	0.089333	0.39876	-0.2832	-0.9077	-0.17543	-0.20341	-0.75281	-0.62977	0.68446	-0.23394	-0.87241	-0.08229
-0.79057	-0.065962	0.22589	0.50792	0.61559	-0.53353	0.24653	-0.061045	0.12724	0.30291	-0.35118	-0.25559	-0.48916	0.92161	0.40548	-0.57676	-0.28261
-0.67984	0.17306	0.76826	-0.21521	-0.55293	0.037388	0.60026	0.42699	-0.19399	0.021589	-0.57087	-0.99482	-0.12715	0.34386	-0.34549	-0.042244	-0.04285
0.52597	-0.067828	0.67378	0.016325	0.98518	-0.33431	0.56827	0.55727	0.61131	-0.9779	0.22535	-0.81655	-0.20119	0.44873	-0.35326	-0.005801	-0.089571
-0.15662	-0.058029	0.95653	0.0099995	0.77929	-0.60008	-0.5059	-0.029893	-0.40796	-0.26126	-0.7903	-0.0033421	0.68397	0.74122	-0.41889	0.68126	-0.34031
-0.70468	-0.23403	-0.11429	0.55526	0.67443	0.77048	-0.70017	0.60828	-0.42075	0.38304	-0.97899	-0.091181	0.25653	0.075232	-0.70765	0.27466	-0.0071703
-0.22516	0.17711	0.62995	0.033764	0.30081	-0.2618	0.60611	0.79226	-0.15788	0.51254	-0.35045	0.1061	0.4118	-0.24416	-0.91421	0.78058	0.55437
-0.64987	0.069544	0.089929	0.053358	0.50027	-0.63313	-0.67437	0.49044	0.22424	-0.46446	0.89901	-0.15556	-0.35742	0.42566	0.30354	0.13563	-0.16442
-0.54724	0.37432	-0.12735	-0.13397	0.34114	0.37484	0.16078	-0.20856	-0.4278	-0.21008	-0.26144	0.67407	0.097573	0.7558	-0.55433	-0.048578	-0.18539
-0.17068	0.16094	0.72705	0.9114	-0.0973	-0.0076421	0.59956	0.26053	0.88822	0.259	0.18831	0.21207	-0.17907	0.085705	-0.58884	-0.48017	0.025087
-0.038371	0.30606	0.43447	-0.82693	-0.13795	-0.54476	-0.69818	0.41965	0.30705	-0.3798	-0.72939	0.42851	-0.39354	0.7127	0.58292	0.31643	0.013187
-0.60831	-0.2162	0.82819	-0.18728	0.10695	0.14726	-0.21284	0.35551	-0.48413	-0.1954	0.33297	0.47111	-0.43664	0.41771	-0.24148	-0.80805	-0.20302
0.41581	0.048403	0.73884	0.048021	0.59179	0.15028	-0.06474	0.59959	0.62144	-0.67361	0.98368	0.7949	-0.12194	0.84871	0.26692	0.32725	0.12601
-0.98087	0.02765	-0.27451	0.41868	0.58565	0.71261	-0.20638	0.045911	-0.68778	-0.91357	-0.37288	-0.76735	-0.31061	0.52368	-0.040823	0.59703	0.53683
-0.41961	-0.069786	0.92348	0.19452	0.014624	0.31676	-0.25433	0.88874	-0.31738	-0.74953	0.37448	-0.74086	0.40459	-0.10885	-0.2877	0.98753	0.25084
-0.46107	0.17395	0.72787	0.32222	-0.25102	-0.14661	0.56983	0.16967	0.77456	-0.1241	-0.069298	-0.67647	-0.17707	0.72575	-0.11851	-0.066833	0.086329
-0.87111	0.019844	0.37849	0.68981	-0.20934	0.38613	-0.62961	0.34716	0.11356	0.086433	-0.80953	-0.60289	0.10877	0.21821	-0.46491	0.10215	-0.10026
-0.68804	-0.23238	0.78368	0.076967	0.17872	-0.27057	-0.0052452	0.50485	-0.41183	0.23429	-0.28662	0.67412	-0.17411	0.29149	-0.46774	-0.64149	-0.31942
-0.50583	-0.097686	0.65722	0.057382	0.20337	-0.76247	0.60863	0.29074	0.55068	-0.2865	-0.43403	-0.32742	-0.48144	0.75772	0.78709	-0.27524	-0.42198
0.53801	0.42412	0.47468	0.32594	0.34205	0.78123	-0.27977	0.2141	0.20608	-0.36457	0.59158	-0.65014	0.2378	0.84301	-0.19901	0.33069	-0.32303
-0.13955	-0.21461	0.78384	-0.72391	0.10209	-0.1532	0.15286	0.91419	0.16949	-0.63765	-0.47383	0.21385	-0.43853	0.58823	-0.0096778	-0.074052	0.045402
-0.27038	0.078931	0.1667	-0.28343	0.46179	0.34563	0.21498	0.1202	-0.92159	0.30794	-0.33981	-0.28435	-0.012946	-0.033399	-0.94974	0.16138	0.57242
-0.30638	0.1958	0.83658	-0.44827	-0.60011	-0.080678	-0.37723	0.97431	0.35432	-0.3267	-0.85304	0.52451	-0.10294	0.84926	-0.0013153	0.20267	-0.12499
-0.027328	-0.046838	0.86241	-0.38161	0.56308	-0.09467	0.084708	0.58326	-0.42923	-0.26443	-0.19397	-0.17407	-0.17625	0.53023	0.13566	-0.30661	-0.3183
-0.84611	-0.0041168	-0.08854	0.55004	0.70622	0.80041	-0.14213	0.098865	-0.66773	-0.43716	-0.22873	0.033577	0.76036	0.46331	-0.951	0.44513	-0.57464
-0.13519	0.31507	0.33987	0.7925	0.25277	0.63135	0.86384	0.0058775	-0.32665	-0.1724	-0.67201	0.53107	-0.17707	0.47342	0.3276	-0.13261	-0.20661
-0.84152	0.19551	-0.52182	-0.14323	0.69964	0.34757	-0.95834	0.17784	-0.54757	-0.40165	0.13846	0.63078	0.0026959	0.63944	-0.041631	-0.027836	-0.45015
-0.42037	0.056218	0.92044	0.042686	-0.16203	0.22735	0.42413	0.96701	-0.36508	0.065664	0.27368	-0.2641	0.027992	0.62728	0.21836	-0.2746	-0.52638
-0.12269	0.24794	0.34502	0.020956	0.2978	0.19434	0.5149	0.66896	-0.14304	-0.0061958	-0.22572	-0.074565	-0.35332	0.50145	0.22477	-0.52751	-0.44428
-0.97693	0.30043	0.66205	0.010341	-0.78503	-0.068788	0.39436	0.56938	-0.14007	-0.30251	-0.13703	-0.46465	0.17038	0.46829	0.19642	0.62959	-0.28497
-0.18039	0.056004	0.61627	-0.39533	0.13322	-0.45027	0.20899	0.94911	0.66817	-0.89566	-0.69674	0.81289	-0.66323	0.65248	0.14316	-0.89467	-0.58605
-0.8111	-0.22917	0.5681	0.48652	-0.10836	0.83956	-0.31831	0.34572	-0.045039	-0.20529	0.029995	0.32029	-0.15477	0.46143	-0.21794	0.71117	0.90492
-0.60829	0.10882	-0.18976	0.31989	0.86248	0.64106	0.65493	0.48294	-0.50562	-0.025902	0.31654	0.092683	0.75524	0.36189	-0.56213	0.6174	-0.52239
-0.34588	0.25422	-0.18198	0.090317	0.73408	0.031487	-0.35404	0.52535	0.7199	-0.43204	-0.19585	0.14717	0.19837	0.65862	-0.99126	-0.51288	-0.52626
-0.29979	0.21027	0.95952	-0.69186	-0.54845	-0.12617	0.027094	0.9547	0.31668	-0.2222	-0.2188	0.52819	-0.12748	0.62912	-0.3138	-0.60878	-0.36972
-0.67662	0.1369	-0.088833	0.38182	0.54279	-0.092983	-0.084759	0.19534	0.30081	0.27268	-0.0029987	0.20592	0.15995	0.19977	-0.48324	0.3301	0.33455
-0.44072	0.010211	0.41006	-0.62026	0.40562	0.010306	-0.69007	0.95847	-0.71891	-0.020219	-0.49661	-0.34871	0.42531	0.18469	-0.87307	-0.12343	-0.50389
0.27567	0.21057	0.58793	0.48749	0.40216	-0.3045	0.69485	0.83203	0.98627	-0.19391	0.68618	0.5108	0.038394	0.29905	0.27083	0.5096	-0.098685
0.033147	0.14021	0.1328	0.75889	0.68171	0.60332	-0.44054	0.2932	0.32231	-0.8242	0.10931	0.010779	0.045655	-0.24502	-0.88658	-0.26768	-0.20256
-0.1633	0.23631	0.93172	0.36459	0.47156	0.046193	-0.0011129	-0.18984	-0.59958	-0.55037	0.082602	0.40995	0.39532	0.74377	-0.78785	0.61218	0.21575
-0.56383	-0.0053688	0.63302	0.17285	0.38768	-0.26377	0.068806	0.29511	-0.38106	-0.42702	-0.17225	0.74541	0.24951	-0.26275	-0.824	0.24451	0.23272
-0.39701	0.12802	0.79025	0.51966	0.2023	0.44515	0.4245	0.83078	-0.27168	-0.28307	0.85341	-0.6795	0.38644	0.68974	-0.30265	0.24315	-0.43745
-0.17467	0.020124	0.73273	0.30994	0.46905	0.17562	-0.23757	0.46903	0.033352	-0.14904	-0.14053	-0.1322	0.27228	0.82191	-0.62577	0.12239	-0.2773
-0.49056	0.15849	0.4795	-0.69309	0.1335	-0.64684	-0.51726	0.54311	-0.38173	-0.48223	-0.9905	0.14366	0.33802	0.43966	-0.26848	0.22286	-0.54264
-0.71484	0.23571	0.59492	-0.2993	-0.23999	0.47908	0.10384	0.077221	-0.6384	-0.69353	0.91392	-0.77294	-0.02633	0.79827	-0.72328	-0.47673	-0.26091
