# Supplementary material for: Distinct cellular states determine calcium signaling response
Source: Mol Syst Biol. 2016 Dec 15;12(12):894. doi: 10.15252/msb.20167137 (PMC5199124; doi:10.15252/msb.20167137)
Supplement: Supplementary file 6 — Source Data for Figure 3 [file MSB-12-894-s005.zip › parameterDistributionGroup/parameterDistribution25.csv]

0.40019	-0.25042	0.60938	0.13148	-0.72465	-0.4229	-0.17311	-0.44602	0.77829	0.81248	0.21714	0.41864	-0.43454	-0.63939	0.16836	0.47905	0.28809
0.78714	-0.2204	0.78233	-0.28124	-0.87544	-0.3249	0.035318	0.042332	0.35679	0.98596	-0.66468	0.49667	-0.56986	-0.52885	0.12465	0.47554	0.58265
0.65239	-0.44885	0.46056	0.21664	-0.44881	0.81712	-0.63671	0.44862	0.5224	0.75003	-0.77557	-0.27193	-0.49835	0.66778	0.39499	0.80737	0.50741
-0.58846	0.10524	0.031977	-0.87527	0.45744	0.067764	-0.69373	-0.34211	-0.19723	0.6703	0.55184	0.23098	0.23593	0.097918	0.2609	0.87288	-0.70032
-0.0085535	-0.38826	0.84495	-0.33164	0.19541	0.50538	-0.99099	-0.88642	0.088053	0.97795	0.23446	0.1193	0.13435	0.023511	-0.39317	0.2918	-0.43853
0.093425	-0.019898	-0.074599	0.2643	-0.47306	0.15795	-0.1861	-0.58357	0.57071	0.72121	-0.53464	-0.39772	-0.41726	-0.33913	0.18772	0.11572	-0.11966
0.60395	-0.32574	0.56315	-0.050968	0.33439	0.41562	-0.69217	0.63223	0.02461	0.95516	-0.15242	-0.64347	-0.51794	-0.3718	0.13546	0.43195	0.43482
0.93031	-0.78027	0.91157	-0.7999	0.42789	0.93662	-0.56694	0.68937	-0.46871	0.91201	-0.28259	0.38965	-0.6258	-0.051812	-0.70808	-0.56749	0.47363
-0.76261	-0.65763	0.18671	0.64283	-0.18426	0.2742	-0.18133	0.61031	0.13912	0.67867	-0.20366	-0.56149	-0.5985	-0.87918	0.33722	0.16864	0.11959
-0.20238	-0.31964	-0.48546	-0.67611	0.18038	0.76484	-0.2206	-0.53961	0.8076	-0.34832	-0.55718	-0.53109	-0.54201	-0.80244	0.52528	0.03396	-0.29711
-0.97169	-0.2702	-0.23397	0.70413	0.85247	0.96806	-0.6458	0.6724	0.34008	0.88337	-0.22221	-0.48113	-0.12563	-0.34601	-0.13699	0.60288	0.11708
-0.84143	-0.38786	0.52641	-0.07692	0.608	0.38901	0.52801	-0.58418	0.031917	0.53519	0.77377	0.14945	-0.20097	0.78642	0.20952	0.0062627	-0.65161
0.033889	-0.52918	0.46826	0.2907	-0.096727	0.21734	-0.70578	-0.84585	0.11464	0.97371	-0.59893	-0.66815	-0.49999	-0.28296	-0.73195	-0.83559	0.00256
-0.82823	-0.28046	0.53908	0.39752	0.19324	0.52241	-0.87428	-0.28367	0.46297	0.78568	-0.014704	-0.79055	-0.17215	0.41226	0.29185	0.54303	-0.27336
-0.63145	-0.39123	0.01326	0.4526	0.90399	0.11514	0.23319	0.61486	0.0058522	0.6475	0.54981	0.18598	-0.58148	-0.72613	-0.070475	0.26019	0.58502
-0.54553	-0.33612	0.87283	-0.51075	0.88283	-0.34938	-0.25743	0.99714	-0.38913	0.278	-0.70024	0.2016	-0.6719	-0.12455	0.80664	0.62476	0.23968
0.055119	-0.27779	0.017969	-0.67692	0.3478	0.3288	-0.64363	0.86246	0.22236	0.39733	-0.27701	0.63987	-0.41019	-0.15898	0.19626	-0.10308	-0.35506
0.95741	-0.9009	0.27702	-0.88024	-0.66371	0.9427	0.87663	-0.12479	-0.37179	0.64082	0.16774	-0.53307	0.083154	0.9552	0.58648	0.93649	-0.65837
-0.53315	-0.65795	-0.20779	-0.12521	-0.9948	-0.30478	0.47514	0.7962	0.028789	0.66802	-0.011927	0.016926	-0.59811	-0.14353	0.71384	0.0092936	-0.40105
-0.15963	-0.15312	-0.46927	-0.37212	0.81682	-0.4058	0.71192	-0.64695	-0.031572	0.43977	-0.7783	-0.20935	-0.096102	-0.87428	0.18861	0.71777	-0.14588
0.20314	0.063896	-0.44441	-0.88106	0.087948	0.049057	0.32547	-0.99565	0.47738	0.51678	0.04256	-0.78681	-0.42825	0.054476	-0.42119	-0.44077	-0.048642
-0.54663	-0.69783	0.2098	-0.49956	0.6046	0.69923	-0.83376	0.8662	0.424	0.12681	0.37585	-0.56392	-0.14549	0.30789	-0.075138	0.19881	-0.30444
-0.6029	-0.29575	0.31796	0.22507	0.7705	-0.48871	-0.0101	0.6334	-0.18663	0.87431	0.53709	-0.28336	-0.20838	-0.13599	-0.30707	0.48707	0.33031
-0.22634	-0.17549	-0.03687	0.48635	-0.16634	0.46673	-0.70351	-0.34085	0.26155	0.89812	-0.7358	0.43499	-0.48926	-0.77994	0.16952	0.32115	0.23778
-0.6359	0.14569	-0.8034	0.58122	-0.082307	0.79418	0.039203	0.049246	0.69647	0.41538	-0.045721	-0.24931	-0.52269	-0.27322	0.40709	0.55721	0.29347
-0.14143	-0.62934	0.5137	0.78406	0.42435	-0.28986	0.52111	0.39413	0.11023	0.99871	-0.74361	-0.74338	-0.20888	0.11004	0.23041	0.37508	-0.30455
0.43339	0.16741	0.29032	-0.87209	0.67679	0.0011765	-0.37163	-0.64589	0.2986	0.41228	0.34026	-0.27531	-0.48687	0.83767	0.17953	-0.21174	-0.30141
-0.63893	-0.7477	-0.56676	0.044543	0.43479	0.35598	-0.17548	-0.6647	-0.6811	0.83763	0.3681	0.020876	-0.37356	-0.28563	-0.092877	0.5178	0.46803
-0.54695	0.22172	-0.16909	-0.051975	-0.35792	0.10274	0.98055	0.40471	0.85397	0.65229	-0.67477	-0.53902	-0.4211	-0.30305	0.29482	0.64155	0.29622
-0.54645	0.19289	-0.63798	0.70239	-0.34921	0.78482	-0.33399	0.419	0.42404	0.66336	-0.96578	-0.37663	-0.63359	0.14403	0.2108	-0.84305	-0.67013
-0.33628	-0.32959	0.28749	0.71354	0.09082	-0.092173	-0.79545	0.71632	0.45014	0.86985	-0.37395	0.095184	-0.13294	0.06009	0.11825	0.48333	-0.23578
-0.71202	-0.91273	-0.10543	-0.84119	0.93768	0.33946	0.41395	0.90687	-0.12739	0.16062	0.59736	0.037612	-0.45419	-0.91253	-0.27792	-0.13476	0.16346
0.41122	0.040257	0.71215	-0.27253	-0.70265	0.27457	0.6079	0.90271	-0.63445	0.92935	-0.754	0.81735	-0.67539	-0.28841	0.36119	0.13891	0.20389
0.016916	-0.89018	0.51271	0.37627	-0.14033	0.41916	0.68564	0.24042	-0.35355	0.73189	0.60449	0.46438	-0.15933	-0.73009	0.0085693	0.80065	0.23051
-0.75138	-0.65019	0.59669	-0.60964	-0.45748	-0.56571	-0.50615	-0.18275	0.80006	0.50736	-0.51064	0.7597	-0.25355	0.21445	0.56926	0.57109	-0.35809
0.24859	-0.56878	0.35203	-0.40161	-0.3063	0.29646	-0.042824	-0.71607	0.97474	0.59849	0.83851	-0.11543	-0.25302	-0.3851	0.040845	0.64135	0.22395
-0.085199	-0.42466	-0.12255	-0.6851	0.33937	0.33911	-0.8164	-0.74058	-0.44704	0.57313	-0.25891	-0.12374	-0.48804	-0.88092	-0.85103	-0.20487	0.72324
0.61573	-0.75876	0.39503	-0.50745	0.11946	0.65292	-0.19967	-0.71412	0.99992	0.042429	0.088061	-0.67969	0.16443	0.21915	-0.2185	0.53361	-0.43066
-0.10837	-0.1965	0.13298	0.37173	0.20159	-0.6089	0.17317	-0.90408	0.9267	0.87639	-0.8126	-0.99282	0.05537	-0.36828	-0.3741	0.80155	0.18792
0.054712	-0.96723	0.080703	-0.034072	0.14254	0.59547	0.70794	0.24081	0.77363	0.44982	0.13123	-0.36395	0.40203	-0.80666	-0.73075	0.11867	-0.78372
-0.74427	0.20511	0.18086	0.58961	-0.44189	0.86424	-0.57089	-0.7554	-0.011237	0.45068	0.11173	0.26585	-0.32827	0.90628	0.55647	0.32579	-0.44365
0.064453	-0.38992	-0.11992	-0.54987	-0.24683	0.42187	-0.025035	-0.62566	0.72303	-0.044145	0.38646	-0.31679	-0.25307	-0.18528	-0.048962	-0.25482	-0.55633
-0.28029	-0.17882	0.55199	-0.55926	0.44511	-0.8444	-0.18963	0.31061	-0.0074283	0.37132	0.038061	-0.19055	-0.53595	0.41303	0.69117	-0.010074	-0.512
-0.85433	0.3649	0.33437	-0.56927	0.56125	0.99647	0.89692	-0.47771	0.54775	-0.60179	-0.42023	-0.1962	-0.37443	-0.31649	0.50581	0.13829	-0.48554
0.56779	-0.85596	0.40661	-0.82523	-0.95385	0.7499	-0.49917	0.84241	0.37495	0.93644	0.60533	0.050313	-0.15999	0.30504	-0.74808	-0.31803	-0.12367
0.047974	-0.47043	0.0089035	0.17052	0.88954	-0.95037	-0.080788	-0.53093	0.67191	0.21977	0.7021	-0.58178	-0.20399	-0.75134	0.78123	0.99862	-0.247
0.55187	-0.34045	-0.19116	-0.54395	-0.76823	-0.0037363	-0.73161	-0.58395	0.374	0.58228	-0.66891	-0.69881	-0.37238	-0.43132	-0.41835	-0.73297	-0.43803
-0.55938	0.33837	-0.016525	0.060674	0.68261	0.52286	-0.20213	-0.96877	0.56047	0.074096	-0.012608	0.78629	-0.0040138	-0.061747	-0.080457	0.25662	-0.51167
-0.26837	-0.08632	-0.03437	0.79824	-0.32251	0.25775	0.75208	-0.46674	0.51314	0.58678	-0.36806	0.70133	-0.17402	-0.45151	0.46143	0.36412	-0.60094
-0.91737	-0.19655	0.29706	-0.43589	0.5509	0.37161	0.7459	-0.78385	-0.14832	0.36845	0.31778	0.082465	0.18931	0.30057	-0.55702	-0.15671	-0.80457
0.9568	-0.38462	0.58555	-0.45959	0.25084	0.81706	0.7516	0.26318	-0.49288	0.65656	0.6942	0.13376	0.21885	-0.95652	-0.31829	0.51314	-0.46154
0.092885	-0.17809	0.8027	-0.36654	0.55906	-0.43859	-0.91736	0.70168	-0.5127	0.42021	0.067591	-0.37017	0.021734	-0.84475	0.22776	0.73078	-0.40169
-0.23801	0.14367	0.4344	0.32908	-0.69013	0.99479	-0.67909	0.47822	0.022101	0.76954	-0.35602	-0.42458	-0.56503	-0.1737	0.023899	0.36859	0.56762
0.7154	-0.9646	0.82299	-0.86079	-0.19762	-0.05208	-0.40156	-0.11376	0.059163	0.96584	-0.46341	0.95061	0.21628	0.12329	-0.28656	0.66849	-0.33943
0.46183	-0.0083702	0.47532	0.62112	0.34783	-0.36577	-0.045496	-0.42583	-0.134	0.81768	-0.77245	0.39146	0.0059659	-0.98968	-0.4468	0.054838	-0.37404
0.51513	-0.18856	0.048156	-0.98923	-0.70655	0.65043	-0.09276	0.84602	0.69414	0.29373	0.67372	-0.33408	-0.28291	-0.36314	-0.01033	0.55078	0.2422
-0.19027	-0.74267	0.69484	-0.037226	-0.1701	0.20627	0.41239	0.0073657	-0.18105	0.8924	0.3594	0.32433	-0.10707	-0.92345	-0.13976	0.26679	-0.24471
0.45619	-0.99473	-0.35296	-0.20008	0.25343	0.58157	-0.28412	-0.37296	0.82915	0.54736	0.90102	0.53636	-0.35162	-0.59931	-0.27293	-0.031206	0.061084
-0.4363	-0.1335	0.10072	-0.016997	0.85138	-0.6723	0.050115	-0.56625	0.12582	0.47973	-0.37153	-0.47721	-0.29083	-0.77444	-0.2412	-0.13482	-0.18556
0.95966	0.26088	0.20497	-0.34276	0.021852	0.77103	-0.144	-0.44699	0.40563	0.58582	-0.74113	0.1675	0.077846	0.37832	0.25513	0.71109	-0.5515
0.70995	-0.26633	-0.021373	-0.35029	0.38609	0.67536	-0.050706	0.23445	-0.22275	0.8069	0.36977	-0.084816	-0.00072932	0.20172	0.50908	0.84362	-0.51529
-0.12449	-0.41876	-0.36329	0.3267	0.78011	0.33774	-0.58002	0.2448	0.59581	0.65058	-0.88086	-0.76437	-0.54993	-0.17116	0.16598	-0.41406	-0.36635
-0.75365	-0.65548	0.74455	-0.88436	0.12754	-0.59715	0.51552	0.19793	0.47942	0.82002	-0.92442	-0.070066	-0.55139	-0.1341	0.28611	-0.036446	-0.11476
-0.68227	-0.098202	0.32159	-0.17686	-0.15034	-0.14198	-0.17156	0.0019119	-0.36963	0.55051	0.50788	0.16591	-0.45401	0.067582	0.21879	0.49032	0.28486
0.18744	0.21151	0.84257	0.47324	0.098098	0.76502	0.55972	0.27953	-0.0047538	0.56827	0.917	-0.71195	-0.37828	-0.28276	-0.13317	0.077722	0.082717
-0.040652	-0.48606	0.95214	-0.17501	-0.13592	-0.17815	0.025398	0.48076	0.46364	0.55536	-0.9384	0.38449	0.00085191	-0.6096	-0.23559	0.56503	-0.073798
0.53299	-0.084685	0.15473	-0.35365	-0.26849	0.042871	-0.97822	0.32233	0.80887	0.60714	0.40916	-0.58768	-0.43523	0.9901	0.33201	0.59742	0.24388
-0.39754	0.19822	0.094374	0.43482	0.077817	0.50487	-0.5183	0.27061	0.24167	0.59858	-0.73457	-0.069087	-0.30186	-0.425	0.34882	0.31011	-0.30322
-0.72946	0.12925	0.84012	0.63631	0.30532	0.032753	0.022706	0.11384	0.60333	0.24758	-0.63973	-0.3158	-0.33079	0.79345	0.16093	0.36662	-0.010352
0.027537	-0.85742	0.98075	-0.77465	-0.33207	0.71577	-0.15246	-0.64242	0.87772	0.4526	0.11326	0.39994	-0.01374	-0.36412	0.14135	0.43312	-0.53233
-0.14244	0.041264	-0.42828	-0.55703	0.068922	0.11912	0.42263	-0.66986	-0.20127	0.60865	-0.1101	-0.46985	-0.066796	-0.48751	-0.041759	0.64378	-0.050293
-0.96505	-0.78609	0.99731	-0.51889	-0.33937	0.12566	-0.7264	0.67259	0.3839	-0.41621	-0.67101	0.42927	-0.31004	0.068153	0.17179	0.67764	0.24551
-0.16385	0.18581	-0.29405	-0.80466	-0.73667	0.64882	0.86005	-0.23455	-0.49944	0.71166	0.79336	-0.37972	-0.054272	-0.30178	-0.87744	0.16301	0.2696
0.29796	-0.62927	-0.027835	-0.38318	0.73456	0.99607	0.030968	-0.80049	-0.54408	0.14426	0.18681	0.26125	-0.41667	-0.33855	0.12646	0.38661	0.20377
-0.16497	-0.61019	0.19913	-0.46977	-0.59986	0.6311	0.50667	-0.042094	0.97021	0.55362	0.26043	-0.072298	-0.3238	-0.31935	-0.10179	0.14733	0.015773
-0.16105	-0.40915	0.16225	-0.75065	0.75172	0.40334	-0.62613	0.092769	0.41598	0.28394	-0.43034	-0.88826	-0.16726	0.73291	0.81198	0.61917	-0.70059
-0.57139	-0.28847	-0.78628	0.28825	0.90064	0.90013	-0.39831	-0.49597	0.77843	0.69105	-0.21411	-0.078625	-0.16376	-0.47121	-0.75395	-0.13414	0.069953
0.21019	-0.61299	-0.60235	0.34814	-0.095704	-0.3744	-0.23106	-0.42542	0.91726	0.96168	-0.035813	-0.060572	-0.28935	0.014491	0.22963	-0.11279	-0.61922
0.49204	-0.83191	-0.36788	-0.4958	-0.32722	0.99854	-0.4513	-0.011608	0.82296	0.70906	0.070248	0.45795	-0.029133	0.50139	-0.52672	0.50332	0.21566
-0.69081	-0.92639	0.14874	-0.58012	0.25698	-0.5179	0.66578	-0.1699	0.88077	0.93573	-0.62729	0.41463	-0.19094	0.098029	0.3068	0.32496	-0.46261
0.69918	-0.56018	-0.085676	-0.71839	-0.8486	0.17355	-0.34772	0.40819	-0.63	0.70018	0.10081	-0.57219	-0.37858	-0.92896	0.78659	0.39089	-0.50675
-0.36351	0.018747	0.058844	-0.3839	0.88831	0.37693	0.74188	-0.54714	0.081803	-0.18483	0.026081	-0.037913	-0.36238	0.39645	-0.26432	0.039979	0.14362
-0.82805	-0.77108	-0.32618	-0.12591	0.56084	0.17729	-0.072479	-0.43963	0.48618	0.7939	-0.4301	-0.63865	-0.31185	-0.52797	0.58938	0.86563	0.019585
-0.42299	-0.28874	-0.57243	-0.2137	0.11031	0.95246	0.51401	-0.31523	0.95231	0.64914	-0.051653	0.49046	-0.47265	-0.25496	-0.43398	-0.15224	0.32979
-0.16342	-0.5045	0.077091	0.56897	0.42003	0.63979	-0.74443	0.96285	0.43508	0.48746	-0.31979	0.012868	-0.068362	-0.862	0.27407	0.4269	-0.56274
-0.97753	0.060456	-0.0011965	-0.11842	0.58913	0.56808	0.27038	0.049817	-0.58026	0.86979	-0.43818	0.7321	-0.22555	0.13663	0.11807	0.47711	-0.063386
-0.041381	-0.56847	0.51785	-0.77896	0.14997	0.15411	0.64436	0.91658	0.68018	0.94397	-0.73084	-0.587	-0.23173	-0.23976	-0.5936	-0.1899	-0.0098077
-0.4951	-0.24944	0.58673	0.64918	-0.0014559	-0.69486	-0.86323	0.54104	0.0040431	0.88443	0.45041	-0.25635	-0.03878	-0.24632	-0.37449	-0.27297	-0.66471
0.82808	-0.63899	0.058744	-0.60535	0.20296	0.8212	-0.56595	0.60665	0.94562	-0.0518	-0.090393	0.99168	-0.035219	-0.71167	0.50522	0.76405	-0.52535
-0.44192	-0.20415	0.38959	0.56055	0.60895	0.3835	-0.25501	-0.049319	-0.25076	0.86769	-0.27268	-0.41682	-0.091564	-0.77402	-0.74359	0.15486	0.2042
-0.51996	-0.55731	-0.28676	-0.033324	0.68487	-0.1538	0.45417	-0.61765	0.33967	0.45143	-0.18475	-0.71979	-0.60984	-0.027015	0.40436	-0.45255	-0.52568
-0.33034	-0.4159	-0.0628	-0.61226	-0.37075	0.27115	-0.52633	0.94181	0.75336	0.56666	-0.85626	0.65262	-0.19556	-0.16261	-0.35608	0.29959	0.16543
-0.7939	-0.68732	0.88828	-0.43923	0.73244	-0.35263	-0.75118	0.81164	0.11775	0.88286	0.77473	0.39909	-0.47619	0.99647	-0.68775	-0.95722	-0.20115
-0.85538	0.028464	0.62748	0.33202	0.82975	0.97087	-0.04043	0.2778	0.6649	0.60799	-0.30695	-0.70679	-0.1142	0.70567	0.076133	0.78095	0.061068
-0.017592	-0.25277	-0.36862	-0.33898	-0.61183	0.10785	0.43863	-0.87035	0.60994	0.88307	-0.67654	-0.99213	0.033625	0.15589	-0.77786	-0.39289	-0.53686
-0.28665	0.020227	-0.37503	0.1844	0.25368	-0.52822	0.14893	0.67406	0.63029	0.97809	-0.54956	-0.19507	-0.46541	-0.63324	0.10455	0.10484	0.038541
0.086804	0.20893	0.92925	0.28715	0.43896	0.47585	0.10395	0.20793	0.072911	0.90605	0.55102	0.10609	-0.39324	0.015688	-0.82494	-0.85414	-0.12561
-0.4832	-0.34978	0.054921	-0.45677	0.62788	-0.12251	0.10054	0.54486	-0.205	0.43553	-0.86484	-0.52318	-0.42672	-0.79396	-0.17251	-0.11534	0.024993
-0.5962	0.13213	0.80126	-0.33046	0.65562	-0.21899	-0.068294	-0.29908	-0.6213	0.43812	0.59573	0.91703	-0.30355	0.57246	-0.28563	0.25859	0.268
-0.30125	-0.20515	0.24617	-0.88895	0.96256	-0.12374	0.9002	-0.69312	-0.16919	0.20522	-0.47596	0.14545	-0.38655	0.26495	0.29719	0.51387	0.10329
0.89747	0.15009	-0.025081	-0.045656	0.43483	0.032031	0.72227	0.065471	-0.9303	0.92649	0.024181	0.71136	-0.23149	-0.77794	0.03934	0.54187	0.08755
0.13042	0.23494	-0.7172	-0.67955	0.38468	0.50385	0.12235	0.58845	0.19293	-0.081178	0.38299	0.24011	-0.55312	0.059954	-0.01677	-0.41709	-0.18925
-0.29681	-0.81243	-0.41307	0.44567	-0.57418	0.51738	0.35229	0.68827	-0.89928	0.69136	0.036474	-0.2748	-0.21259	-0.83479	0.14616	0.66174	0.060861
0.055752	-0.0053209	0.80467	0.39779	0.88109	-0.73182	0.032165	0.30086	0.94527	0.5831	-0.98754	-0.40173	-0.09036	-0.28618	-0.12024	0.29991	-0.26787
0.010797	0.043049	-0.30019	-0.7071	-0.46303	-0.27224	0.44911	-0.65312	-0.90307	0.86256	0.55134	-0.78624	-0.12889	-0.38699	-0.15305	0.28818	-0.17017
0.0022083	-0.52561	0.42485	-0.88528	-0.3474	-0.97122	-0.45057	-0.6062	-0.56958	0.65127	-0.21814	-0.83232	-0.52958	-0.76992	0.15397	0.026122	0.035434
