# Supplementary material for: Distinct cellular states determine calcium signaling response
Source: Mol Syst Biol. 2016 Dec 15;12(12):894. doi: 10.15252/msb.20167137 (PMC5199124; doi:10.15252/msb.20167137)
Supplement: Supplementary file 6 — Source Data for Figure 3 [file MSB-12-894-s005.zip › parameterDistributionGroup/parameterDistribution250.csv]

0.078989	0.23403	0.77916	-0.028587	0.21092	0.56416	0.33335	0.34135	-0.49845	-0.83721	0.62773	0.21951	0.002607	0.64486	-0.29724	0.64418	0.21795
-0.44453	0.17178	0.37022	0.70202	0.35643	0.24298	0.96561	0.4738	0.11775	-0.217	-0.45338	-0.87295	0.22669	-0.11257	-0.62311	0.06119	-0.0085103
-0.42329	0.049251	0.78699	0.04448	0.30039	0.22533	0.09534	0.63746	-0.14292	-0.86088	0.27242	0.54817	0.91377	0.93271	-0.95608	0.52689	-0.43109
-0.95987	0.019313	0.36412	-0.42149	0.069705	-0.14448	0.70609	-0.075504	-0.64096	-0.006274	-0.70595	-0.040867	0.16705	0.57474	-0.73853	0.095148	0.31021
-0.77774	-0.18588	0.58731	0.77312	0.6195	-0.67847	-0.58898	0.21191	-0.029424	-0.37621	-0.91821	0.58484	-0.60207	0.19842	0.019123	-0.7683	-0.25398
-0.37356	-0.061416	0.6873	0.80277	0.1577	0.34938	-0.61332	0.29684	0.29359	-0.3383	0.23668	0.70011	-0.69964	0.15555	0.22802	-0.5435	-0.21757
0.10665	-0.14163	0.89632	0.663	0.8358	0.45415	-0.14538	0.38662	-0.3465	-0.34691	0.78903	0.22594	-0.36926	0.28449	-0.52229	-0.79623	-0.23958
-0.35308	-0.056586	0.79558	0.50496	-0.1797	0.79754	-0.089517	0.51076	-0.18467	0.044782	-0.40041	0.30998	-0.40551	-0.26461	-0.57185	-0.94778	-0.17661
-0.42397	0.16909	0.40889	-0.42056	-0.18667	-0.14299	-0.048627	0.194	0.25789	-0.71928	0.61753	0.29094	-0.13591	0.0055643	-0.78011	0.005502	0.61999
-0.10612	0.21739	-0.17308	0.73904	0.93447	0.27256	0.30198	0.71684	0.80947	-0.69504	-0.21268	-0.23586	0.28567	0.16327	-0.64507	0.79946	0.42759
-0.024166	0.02602	0.95366	0.74565	0.5018	-0.22162	0.14967	0.62015	0.25315	-0.17224	0.28679	0.063549	0.18202	0.10247	-0.6873	0.40676	0.040943
0.13569	-0.092951	0.69783	-0.15791	0.83936	0.0088725	0.26853	0.68298	-0.3924	-0.35862	0.0067009	0.23489	-0.023926	0.80924	0.13605	0.45621	-0.16685
-0.68805	-0.027526	0.55094	0.48914	0.13064	0.64005	0.58701	0.74192	-0.80005	-0.5647	-0.36709	0.57665	0.1293	0.15767	-0.33488	0.84228	0.20896
-0.5072	-0.10921	0.29522	-0.0026259	0.87311	-0.21287	-0.46983	0.67143	-0.32463	-0.39056	0.50882	-0.021125	0.32369	0.63681	-0.27748	0.85306	-0.040662
-0.908	0.0717	0.095835	0.9195	-0.17465	0.31071	-0.16361	0.46716	0.9157	-0.28568	-0.86119	0.94029	-0.79871	0.50448	0.97468	-0.50194	-0.3481
-0.037978	0.06876	0.073405	0.19358	0.73762	-0.45079	-0.084879	0.62563	0.92523	-0.54346	-0.59354	0.016964	-0.6475	0.38692	0.84617	-0.097874	-0.14869
-0.17591	-0.073802	0.83345	0.67374	0.20667	0.25941	-0.41337	0.27752	0.11989	0.017177	0.042997	0.34286	-0.40241	-0.17874	-0.18733	-0.88766	-0.14836
-0.050919	0.060042	0.93793	0.19102	0.20112	-0.019999	-0.025692	0.26171	-0.18176	-0.34294	-0.31035	-0.18829	-0.4443	0.46321	0.45146	0.46554	0.29022
-0.29933	-0.20374	0.75816	0.49583	0.51396	0.77762	-0.10263	0.81589	-0.81024	-0.15998	0.24229	-0.97741	-0.032538	0.57418	0.083735	0.050827	-0.29001
0.17195	0.11205	0.91751	0.13948	0.087082	0.2108	0.52959	0.52847	0.4061	0.12397	0.10199	-0.20937	0.41093	0.76267	-0.8063	0.42018	-0.051483
-0.89297	0.18633	0.2458	0.67931	0.040254	-0.12569	-0.27999	0.40438	0.45222	-0.48613	-0.088554	0.61536	-0.0093855	-0.20411	-0.72745	-0.1203	0.12639
0.53406	0.23941	0.898	-0.40345	0.34221	0.35961	-0.23241	0.68461	-0.59374	-0.15533	-0.25433	-0.64035	0.26678	0.078073	-0.23792	0.76676	0.31295
0.16453	0.1371	0.86132	0.90797	0.47186	-0.073222	0.57315	-0.29558	0.72483	0.20845	0.36557	0.027067	-0.37464	0.84836	-0.27138	-0.697	-0.057445
-0.87378	0.15317	0.19889	0.54353	0.41087	-0.29849	0.73447	-0.18839	-0.048123	0.28196	-0.56859	0.92313	-0.10175	0.62401	-0.5481	-0.64875	-0.075646
-0.64874	-0.018022	0.4246	0.15904	0.46707	-0.33693	0.061359	0.94124	0.11335	-0.3252	0.2982	-0.9245	0.12867	0.3038	-0.50018	0.6716	0.26171
0.093607	0.057106	0.77234	0.41676	0.7776	-0.089143	0.38742	-0.44348	-0.1846	-0.29495	0.75138	-0.17773	-0.54471	0.91544	-0.13825	-0.58458	0.084802
-0.88007	-0.22619	0.24481	0.39195	0.68304	-0.59337	0.78485	0.0095243	0.30906	-0.64552	0.26729	0.3749	-0.30231	0.64022	-0.59821	-0.071096	0.3031
0.18104	0.05261	0.65004	0.11141	0.10496	-0.21985	0.62211	0.046395	0.8891	0.20215	-0.24346	0.9059	-0.96982	-0.44367	-0.31074	-0.83998	0.57646
-0.34523	0.12442	0.26989	-0.40153	0.61039	-0.5304	-0.36919	0.29508	0.12415	-0.59349	0.86214	-0.015077	0.49571	0.45105	-0.64477	0.52033	-0.15625
-0.7983	-0.052726	0.50742	0.51224	0.18583	0.13691	0.26578	0.85953	-0.22619	-0.47637	0.044686	0.5411	0.18074	-0.45899	-0.9843	-0.22998	-0.18878
-0.72568	-0.19224	0.94993	0.36879	-0.09723	-0.53166	0.56072	0.13181	0.6443	-0.31374	-0.45162	0.3592	-0.7798	0.37245	0.10055	-0.68863	0.073886
-0.19259	0.099005	0.43166	0.26604	0.38082	-0.010458	0.23663	0.27684	0.076206	0.20342	-0.71048	-0.096224	-0.21845	0.23907	-0.18393	-0.34283	-0.1031
0.32335	0.043578	0.87648	0.66614	0.67693	0.56645	-0.17428	0.58528	-0.06637	-0.55475	0.79868	-0.034134	0.094944	-0.22313	-0.98452	0.2627	0.25759
-0.74069	0.23905	0.61699	0.74871	-0.088026	0.18123	0.14327	0.011938	-0.11255	-0.3731	-0.14493	0.47037	-0.25313	0.71677	-0.43869	-0.30326	-0.19018
-0.043317	-0.11609	0.067967	0.4305	0.90284	-0.038419	0.32095	0.72942	0.698	-0.21491	-0.043549	-0.061901	-0.41843	-0.19637	0.0038522	0.18308	0.59687
-0.095445	-0.12704	0.90702	0.0033956	0.45492	-0.6726	-0.19081	-0.12129	0.22194	-0.44065	-0.46413	0.70876	-0.42656	0.71994	-0.050222	-0.11658	0.088151
-0.81065	-0.21113	0.94856	0.024082	-0.20172	-0.16956	0.46536	-0.016578	-0.16388	-0.76068	-0.77799	-0.98777	-0.75356	0.42772	0.011477	0.0033942	0.68076
-0.29368	-0.031554	0.19447	-0.33584	0.82244	-0.46593	0.028908	0.018878	-0.13478	-0.71486	-0.56853	0.90926	-0.17582	0.68769	-0.60862	0.11245	0.20965
-0.23701	-0.071474	0.36418	0.68006	0.8286	0.3292	0.39871	0.47546	-0.01926	-0.57546	-0.35708	-0.24066	-0.012811	-0.36469	-0.59175	-0.015995	0.31575
-0.73214	-0.010182	0.63112	0.076295	-0.04128	-0.4765	0.80184	0.43424	0.35296	-0.86302	-0.11641	0.17977	-0.025787	0.30011	-0.47938	0.59087	0.45501
0.44557	0.11979	0.5229	0.37245	0.70728	0.094046	0.68709	0.39379	0.55345	0.057688	-0.95217	0.83072	0.085248	0.23667	-0.70067	-0.41898	-0.29974
-0.14904	0.20135	0.80448	0.64603	0.33071	0.16623	0.34893	0.084079	-0.15594	-0.66958	-0.27769	-0.47109	0.33267	0.53894	-0.52344	0.13042	-0.19369
0.10744	0.11969	0.85967	-0.13684	0.40415	0.082074	-0.94765	0.46556	-0.27967	-0.52349	-0.62962	0.48263	0.22697	0.46257	-0.42133	0.11223	-0.27021
-0.15573	-0.11046	0.47857	0.19012	0.94037	0.27486	0.62294	-0.10158	-0.26857	-0.40334	-0.16746	-0.1111	0.15718	0.93168	-0.97113	-0.032719	0.12924
-0.85795	0.091104	0.32405	-0.67719	-0.34261	-0.032158	0.54381	0.19792	-0.074497	-0.11472	0.21453	0.69214	0.11106	0.83983	-0.61246	0.86917	0.75828
-0.5005	-0.22912	0.22751	-0.733	0.81673	-0.43904	0.58442	0.051717	-0.61573	-0.85474	0.5011	-0.254	-0.57857	0.41249	0.25078	0.077985	0.54355
0.57466	0.050303	0.80663	0.87322	0.84087	0.79353	-0.1511	0.54239	0.15	-0.30118	-0.94696	-0.75372	-0.67442	0.19591	-0.0061678	-0.96624	-0.38393
-0.17214	0.01678	0.6841	0.26222	0.44937	0.63485	0.33449	0.294	-0.27451	-0.38391	-0.09271	-0.39358	0.081783	0.91884	-0.21165	0.16088	-0.10077
-0.32673	0.13941	0.68246	-0.17056	0.17679	-0.74581	0.3878	-0.022533	0.54874	-0.66115	-0.4323	0.036811	-0.094973	0.44348	-0.78197	0.10646	0.46712
-0.59806	-0.20636	0.64861	0.59255	0.45689	-0.40354	-0.04998	0.36572	-0.033224	-0.20911	0.00018819	-0.6012	-0.53125	0.47188	0.45297	0.30167	0.14527
-0.06022	-0.11804	0.80658	0.28017	0.69204	0.19731	-0.16891	0.46613	-0.094813	-0.41155	-0.18536	-0.32404	-0.048018	0.18947	-0.755	-0.27638	0.11423
-0.37315	-0.010221	0.53179	0.32865	0.60472	0.74806	-0.79162	0.66209	-0.82511	-0.89605	-0.76919	-0.33301	0.43442	0.24985	-0.62858	0.55719	-0.021916
-0.46235	-0.23768	0.48068	-0.37309	0.40404	0.48027	0.060233	0.90717	-0.53503	-0.26795	0.38492	0.43507	0.47029	0.095132	-0.95709	0.49798	0.23605
0.17076	-0.11407	0.70002	-0.84394	0.88559	-0.60103	-0.72348	0.60901	-0.17592	-0.28192	-0.094984	0.89194	0.19484	0.59942	-0.44957	0.2077	-0.13342
-0.79221	-0.095331	0.033437	-0.25643	0.67941	-0.18171	-0.56459	0.50792	-0.59189	-0.8338	-0.47941	0.17258	0.032978	0.099605	-0.23609	0.71308	0.59611
-0.0085605	0.085457	0.96748	-0.1018	0.15978	-0.49291	0.13572	-0.17841	0.047502	0.25273	0.76752	0.23892	-0.22023	0.65638	-0.61931	-0.1336	0.35546
-0.93341	-0.004696	0.61468	-0.60979	-0.23788	-0.20971	0.03593	0.031891	-0.28135	-0.78653	0.67967	0.41688	0.028615	0.86704	-0.80356	-0.35512	-0.18744
-0.3443	0.04396	0.72251	0.51858	0.22447	-0.27159	0.0022916	0.76448	0.42067	-0.9642	0.45898	0.60632	-0.13726	0.25672	0.068334	0.06932	-0.20529
-0.32229	-0.020353	-0.11041	0.40993	0.84445	0.66686	0.10174	0.85587	0.11458	-0.84772	-0.43048	-0.80612	-0.31782	0.46881	-0.14868	-0.37838	-0.20625
-0.56345	0.039506	0.38793	-0.084693	0.24037	-0.53677	-0.56222	0.75271	0.016312	-0.17005	0.33388	-0.24767	-0.324	0.88988	0.98548	0.39307	-0.34099
-0.2086	-0.040584	0.84123	0.020128	0.30683	-0.90197	0.098624	0.48359	0.5276	-0.088907	-0.39635	-0.75557	-0.034536	0.30893	-0.58394	0.98897	0.76746
-0.58259	0.20989	-0.33269	0.089251	0.52525	0.73491	0.28787	0.063657	-0.25525	-0.82073	-0.63834	0.62818	-0.24904	0.88628	-0.30639	0.023599	0.094626
-0.16851	0.064528	0.5731	-0.13976	0.056164	0.82943	0.78514	0.051813	-0.66652	0.40573	-0.92217	-0.42478	-0.58376	0.84463	0.2071	-0.48164	-0.053173
-0.50198	0.34575	0.65315	0.49793	-0.14186	-0.37859	-0.70258	0.29383	0.39804	-0.13121	-0.61127	0.80631	0.13381	-0.13799	-0.86042	-0.72954	-0.40719
0.38149	0.00061295	0.75213	-0.077339	0.60308	-0.33223	-0.20648	0.43104	0.45885	-0.72176	0.036785	-0.65044	-0.20751	0.12357	-0.50691	0.20367	0.27989
-0.98632	0.042259	0.30628	0.15689	0.50129	-0.72879	0.46297	0.23351	-0.73915	0.1748	0.10448	0.085816	0.10771	0.49967	-0.029954	0.81066	0.39157
-0.98715	-0.017001	-0.37401	-0.4021	0.69173	0.04028	-0.53451	0.88505	-0.74997	0.22325	0.23506	0.13991	0.29213	0.3111	-0.57383	0.2956	-0.20113
-0.43063	0.17195	0.44736	-0.034725	-0.096811	0.36032	0.15991	0.28666	0.12344	-0.89953	0.33723	-0.33886	-0.30054	0.51002	-0.050506	-0.053688	0.13493
-0.18473	-0.13822	0.64952	-0.47963	0.23117	-0.26678	0.6454	0.31578	0.24145	-0.43154	0.40595	0.80335	-0.24636	0.21374	-0.3886	0.34514	0.76105
-0.4614	0.11582	0.54394	-0.044582	0.31816	-0.2952	-0.40723	0.50123	-0.57808	-0.25129	-0.70832	-0.20683	-0.29496	0.64874	0.3846	0.067028	-0.32423
-0.20774	0.0032629	0.70316	0.5241	0.18215	0.90877	0.94422	-0.52147	-0.064001	-0.2156	0.093926	-0.56257	-0.78388	0.86881	-0.54498	-0.94775	0.36416
-0.85782	0.18699	0.4302	0.31871	-0.55267	0.74657	-0.035862	0.49807	0.10925	-0.066066	-0.63706	-0.14684	0.18091	0.51093	-0.33732	0.53437	0.34153
0.75618	0.16098	0.70287	-0.032888	0.61104	0.15628	-0.12069	0.56573	0.51735	-0.5583	-0.36174	-0.03717	-0.57811	0.15282	0.3325	0.47959	0.89751
-0.1692	-0.046532	0.12546	-0.71811	0.73793	0.35988	0.73207	0.763	-0.56351	-0.59601	-0.06626	-0.24292	-0.39025	0.71855	0.23031	-0.11149	-0.072466
-0.48963	0.025854	-0.1586	0.14186	0.9368	0.024744	-0.27202	0.96777	-0.40507	-0.84616	0.23393	0.1727	-0.5849	-0.30438	0.53857	-0.17435	-0.0057852
-0.42966	-0.051538	0.8343	-0.20159	0.22082	0.13746	-0.39169	0.044798	-0.62767	0.3354	0.18555	0.16963	0.11966	0.82699	-0.95035	0.4921	0.59273
-0.47917	-0.028826	0.38247	0.35166	0.30482	0.49569	-0.67331	0.92404	0.085912	0.097634	0.66615	0.92695	-0.12954	0.37981	-0.27198	-0.78949	-0.37698
-0.99497	-0.093708	0.74898	0.91772	-0.11823	0.49472	-0.52534	0.6243	-0.40576	-0.31739	-0.31837	0.086965	0.17162	0.89556	0.019192	0.99739	-0.1336
0.033533	0.089206	0.50508	-0.30444	0.17659	0.96703	0.45289	0.10207	-0.62142	0.078799	-0.21483	-0.58121	-0.22926	0.45351	-0.98606	-0.030549	0.65864
-0.53675	0.10648	-0.26957	0.79235	0.93629	-0.039344	0.60613	0.58033	0.74917	-0.8174	0.15891	0.39009	-0.50826	0.47335	0.31467	-0.38986	-0.22891
0.27411	-0.038716	0.6961	-0.53569	0.48278	0.58071	0.27735	-0.0024505	-0.25919	-0.80034	-0.099741	0.63287	-0.4419	0.80055	-0.49952	-0.20596	0.51755
-0.81031	0.24576	0.5849	0.086763	-0.70332	0.42853	-0.097698	0.66527	0.32219	-0.79177	0.3429	-0.097243	0.4432	0.30403	-0.9946	0.92735	0.56444
0.29447	0.057946	0.54858	0.12167	0.80245	0.15902	0.45989	0.29386	-0.225	-0.84676	-0.11871	-0.5707	-0.52696	0.7566	0.74455	0.35213	-0.027443
-0.14541	0.24844	0.42768	-0.25691	0.9549	-0.70028	0.14836	0.59066	-0.69701	-0.76098	0.22774	0.85943	0.30243	-0.13412	-0.95034	-0.093148	-0.31991
-0.72503	0.091207	0.78769	0.65998	-0.34974	0.39586	0.4711	0.98443	0.50619	-0.091325	0.12846	-0.71938	0.53712	0.61469	-0.5372	0.32638	-0.28962
-0.13889	-0.15596	0.41936	0.01194	0.77042	-0.1647	0.10893	0.31276	-0.25839	-0.41991	-0.10477	0.081252	-0.49534	-0.41115	-0.43118	0.17328	0.73034
-0.48015	-0.1123	0.47914	0.3343	0.011076	0.714	0.13884	0.080605	0.35919	-0.37929	-0.29409	0.9579	-0.51054	0.33422	-0.51329	-0.4383	0.60615
-0.15515	0.1027	0.73162	0.22785	0.19879	0.14034	0.47353	-0.29158	0.043352	0.17313	0.42878	0.19753	-0.25414	0.8823	-0.32729	-0.25651	0.31651
-0.45072	-0.07832	0.67684	-0.098283	0.27894	-0.53745	0.84296	0.6445	0.044336	0.087162	-0.53865	-0.17904	0.23617	0.24759	-0.32198	0.58477	0.10873
-0.68681	0.0036385	0.44156	0.059348	0.4863	-0.42448	0.45142	0.76717	-0.2367	-0.34729	0.5465	0.092936	-0.34379	0.17871	-0.058294	-0.42678	-0.18101
-0.98433	0.065237	-0.14863	0.80829	0.097429	0.6197	0.33279	0.84401	0.46337	-0.18659	0.42345	0.71306	-0.26016	0.48607	-0.19929	-0.45483	-0.34336
-0.59008	-0.02665	0.081936	-0.26514	0.49468	0.69587	0.25848	0.036453	-0.59985	-0.0035271	0.11146	-0.69314	-0.12694	0.74587	-0.70668	-0.3979	0.27581
-0.45416	0.10754	0.5867	0.31444	0.54244	-0.31793	-0.38363	0.23597	-0.10399	-0.24053	0.84045	-0.11197	0.63636	0.89862	-0.82112	0.46832	-0.40166
-0.40235	0.098372	0.92859	0.55401	-0.63781	0.69391	0.81452	0.66788	0.5096	0.11355	-0.10037	-0.42799	0.43267	0.19226	-0.99615	0.2356	0.128
-0.93212	-0.084564	0.028426	0.56454	0.63774	-0.40828	-0.86522	0.43945	0.25465	0.035644	-0.6966	-0.40654	0.1652	0.19299	-0.99544	0.46728	0.33851
-0.2168	-0.29035	0.53741	-0.037226	0.90765	-0.50301	0.81833	0.29771	-0.012934	-0.67288	-0.66762	0.12362	-0.7265	0.58933	0.66274	0.11857	0.2349
-0.8446	0.011787	0.021711	-0.52794	0.30013	0.50872	0.51473	0.32173	-0.69554	-0.85839	-0.41232	0.20223	0.11048	0.6581	-0.59757	0.072659	0.14008
-0.18664	-0.02206	0.61182	0.093547	0.50727	-0.45259	-0.42055	-0.1695	0.17667	-0.29168	0.23782	0.28329	-0.31946	0.99536	-0.089589	-0.040121	0.056016
-0.37873	-0.048188	0.82672	0.40722	-0.18973	0.73024	-0.1492	0.78942	-0.010997	-0.63312	-0.54196	-0.14958	-0.11206	0.42488	-0.039708	0.73122	0.34613
-0.95937	-0.032603	0.001283	0.40374	0.37839	0.18654	-0.95466	0.90093	0.23074	-0.96624	-0.38075	-0.0040826	0.092724	-0.066734	-0.64726	0.017884	0.038544
-0.98265	0.11814	0.054158	-0.27097	0.09935	0.21125	0.76133	0.15506	-0.53249	-0.45033	-0.74839	-0.4386	0.12644	0.28614	-0.34132	0.30515	0.28968
-0.80954	0.06965	0.43531	0.44667	0.2119	-0.043968	0.70643	0.77945	-0.17662	-0.03534	-0.12839	-0.96259	-0.03393	0.075448	-0.20803	0.19698	0.14812
-0.040785	0.19675	0.23113	-0.69363	0.71187	-0.71795	0.26755	-0.049317	-0.27457	-0.00074113	0.067106	0.17955	0.17216	0.64486	-0.31186	0.69311	0.42399
-0.83417	-0.0048429	-0.44698	0.72513	0.41341	0.56268	0.083008	0.41508	0.40499	-0.19193	0.12319	-0.54026	-0.39788	0.51781	0.3535	0.78646	0.52631
-0.56138	0.052661	0.81055	-0.1738	-0.20083	-0.1001	0.22134	0.47583	-0.26427	-0.2498	-0.7636	0.057675	0.092879	-0.0063929	-0.62476	0.26782	0.16263
-0.52205	-0.11754	0.40355	-0.51187	0.48405	-0.14387	-0.87657	0.38284	-0.54259	-0.36448	0.30873	0.094287	-0.2327	0.23974	-0.59535	-0.77958	-0.25304
-0.95092	0.21941	-0.26078	0.69295	0.201	-0.15211	-0.44886	0.45223	0.86741	-0.80133	-0.81285	0.092913	0.44911	0.33118	-0.25688	0.72948	-0.066362
-0.78483	-0.07131	-0.45669	0.32666	0.935	-0.056553	-0.10755	0.85893	0.070808	-0.29176	-0.75946	-0.57306	-0.27618	0.4884	0.28569	0.88938	0.29981
-0.77272	0.056185	0.05935	0.084693	0.72755	-0.44583	-0.55711	0.45927	-0.71143	0.42973	-0.42298	0.88669	0.59485	0.29944	-0.65281	0.92856	0.014969
0.27828	-0.030584	0.69288	0.50845	0.70605	0.54052	0.28212	0.098174	0.038487	-0.42829	0.099159	0.9652	-0.11652	0.87765	-0.067315	0.49872	0.22037
-0.68756	0.018421	0.64552	0.13661	0.29142	0.49271	0.010579	0.19594	-0.95249	-0.39724	-0.088772	-0.61341	0.45449	0.58139	-0.96251	0.65779	0.16613
