# Supplementary material for: Distinct cellular states determine calcium signaling response
Source: Mol Syst Biol. 2016 Dec 15;12(12):894. doi: 10.15252/msb.20167137 (PMC5199124; doi:10.15252/msb.20167137)
Supplement: Supplementary file 6 — Source Data for Figure 3 [file MSB-12-894-s005.zip › parameterDistributionGroup/parameterDistribution251.csv]

0.39927	-0.030493	0.84314	0.4716	0.74447	0.20322	0.096376	0.49794	0.76811	-0.057324	-0.29372	0.73412	-0.10645	0.91689	-0.58345	-0.34415	-0.19296
-0.64474	0.071926	0.57142	0.99858	-0.24459	-0.1629	0.84102	0.77888	0.90238	-0.40819	-0.378	-0.49345	-0.74193	0.22909	0.99213	0.45657	0.066171
-0.37822	0.020064	-0.39781	0.55189	0.72447	0.69924	0.42346	0.72523	0.47168	-0.22794	0.48944	-0.72044	-0.60169	0.9526	0.97654	0.2169	-0.22272
-0.51521	0.034796	0.75557	-0.23043	0.34864	-0.85635	0.47132	0.057958	0.10606	-0.64648	0.46078	-0.022004	-0.42958	0.86935	0.031617	0.17161	0.25947
-0.49918	0.067489	0.011311	0.10923	0.91251	0.46568	-0.67262	0.38406	-0.75075	-0.49237	-0.39214	-0.33225	0.20955	0.0098366	-0.6195	0.82531	0.41752
-0.34288	0.0010129	0.99214	0.63759	0.58891	-0.27612	0.97619	0.64984	-0.6183	-0.55698	-0.18194	0.13719	0.53634	-0.45573	-0.96198	0.71838	-0.03363
-0.203	0.02315	0.59652	0.5997	0.56668	-0.254	-0.090908	0.64928	0.84756	0.050082	-0.26204	-0.13801	0.25582	0.89016	-0.052007	0.67748	-0.15457
-0.24986	0.12837	0.16806	0.61045	0.6098	0.45666	0.95876	0.28164	0.22858	0.076587	-0.28593	-0.18306	-0.3722	0.53738	0.066946	-0.35381	-0.25647
-0.88316	-0.02372	-0.062342	-0.16657	0.1358	0.16718	0.99009	0.33293	-0.016198	-0.58121	-0.61271	-0.26449	-0.22791	-0.2049	-0.76663	0.3755	0.75881
-0.37349	-0.1478	0.86513	0.54142	0.059645	-0.033022	0.59988	0.93386	0.43296	-0.47255	-0.28486	-0.13605	-0.24056	-0.72794	-0.68526	0.23593	0.80601
-0.62857	0.089028	0.11451	0.98594	0.58976	-0.027773	0.84874	-0.16014	0.3366	-0.95879	-0.24499	-0.75921	-0.76915	0.83189	0.8718	0.44369	0.28112
-0.56881	0.030604	0.36881	0.68841	0.60497	-0.47355	0.24281	0.94758	0.36079	0.010765	0.72886	0.52533	0.65831	-0.35026	-0.9903	0.80073	-0.19874
-0.86844	0.08807	0.23919	0.53949	0.007839	0.10792	0.37437	0.39201	0.6466	-0.70134	0.29456	-0.41661	0.22588	0.68218	-0.32337	0.36685	-0.39373
-0.20516	0.048276	0.94227	-0.046717	0.20275	0.46019	0.68547	-0.11933	-0.87596	-0.58079	0.58046	0.77696	-0.56094	0.25592	-0.28949	-0.61141	0.046132
-0.40322	0.22227	0.95809	-0.19428	-0.050133	-0.30321	0.29681	0.37255	0.18519	-0.47867	-0.14538	-0.97993	0.57973	0.8831	-0.89433	-0.049336	-0.6712
-0.97874	0.14035	-0.62576	-0.74307	0.82862	0.15314	-0.47428	-0.18183	-0.96234	-0.66617	-0.52745	0.015313	0.16714	0.56848	-0.85858	0.024876	-0.15102
-0.6095	-0.02785	0.95582	0.94015	0.1974	-0.18424	0.23124	-0.040959	0.4889	-0.91477	-0.61326	-0.57283	-0.55593	0.35412	-0.34329	-0.29392	0.35562
-0.70869	-0.043831	0.44009	0.4702	0.35571	-0.21886	-0.36582	0.53288	0.32034	-0.13996	-0.2713	0.65683	-0.20524	0.81986	0.31115	0.30602	-0.092409
-0.46336	0.19388	0.32336	0.73241	0.50866	0.12595	-0.27418	0.56197	0.06308	-0.79337	-0.91924	-0.51923	0.24636	0.56092	-0.12128	0.83008	-0.22403
0.24461	0.2104	0.55143	-0.42479	0.50914	0.32915	-0.88091	0.4553	-0.074534	-0.86928	-0.1957	0.16021	0.035727	0.34384	-0.67948	-0.1666	-0.087888
-0.90856	0.10914	-0.22366	0.73267	0.32854	0.6045	0.087084	0.62634	0.65058	-0.73834	-0.27007	-0.02872	-0.25386	0.51962	-0.2454	-0.65914	-0.41093
-0.037432	-0.060015	0.61461	0.17257	0.71408	-0.33951	0.61928	0.71096	0.33376	-0.26597	-0.76273	-0.28924	-0.26103	0.70795	-0.13111	-0.52421	-0.58372
-0.77957	0.26211	0.13982	0.19611	0.23585	-0.39712	-0.0093014	0.48095	-0.10292	-0.70863	0.49319	-0.76415	-0.047483	-0.32445	-0.35251	0.42672	0.13856
-0.092221	-0.065951	0.97671	-0.30117	0.31789	0.52639	0.80427	0.62725	-0.86066	-0.82437	-0.37451	-0.48703	0.21381	0.33477	-0.30262	0.59667	0.039787
-0.10782	0.046187	0.50226	0.59074	0.71237	-0.58322	-0.18403	0.50287	0.86156	-0.41096	-0.30406	-0.051992	-0.43208	0.61305	0.61727	-0.22728	-0.4567
-0.081589	0.041428	0.35319	-0.13788	0.42244	0.64134	-0.16982	0.31475	-0.30367	-0.27056	-0.15228	-0.88444	-0.62349	0.90249	0.96409	0.2414	-0.047328
-0.60644	0.19107	0.23331	0.56377	0.14657	0.26869	-0.34757	-0.18081	0.35162	-0.5263	-0.50054	0.010963	0.16664	0.71239	-0.92627	0.21088	-0.010302
-0.098827	0.087347	0.54838	0.47371	0.23649	0.76079	0.13464	0.63999	-0.3192	0.35858	-0.090905	0.55947	-0.020241	0.40233	-0.38151	0.47235	0.11813
0.31377	0.1111	0.68315	-0.52529	0.86175	0.08057	0.85435	0.47724	-0.93968	-0.79147	0.66143	0.3923	-0.38022	-0.88403	-0.73923	-0.86748	0.0045
-0.78862	0.24355	-0.81065	0.80755	0.89723	0.76704	-0.79919	-0.1221	0.34215	-0.50509	0.021448	0.044251	0.35458	0.59975	-0.69067	0.90705	0.10162
-0.85092	-0.1437	0.90262	-0.11476	0.29874	-0.49544	0.66329	0.19674	-0.61885	-0.30781	-0.66784	0.11871	-0.30517	0.64725	-0.38815	0.049392	0.34594
-0.57508	0.24597	-0.18982	0.30248	0.6774	0.3852	-0.45727	0.047018	0.11093	-0.25527	-0.54169	-0.07169	-0.058393	0.5249	-0.84419	-0.73605	-0.26409
-0.79965	0.0075889	0.30779	0.27298	0.2968	-0.027647	0.36583	0.58779	-0.33125	-0.24857	0.36635	0.29919	0.25003	-0.36085	-0.88449	0.31253	-0.03472
-0.61414	0.0093735	0.30512	-0.33187	0.26889	-0.042335	0.77169	-0.46862	-0.24059	-0.48493	-0.12142	0.67217	-0.66031	0.70584	-0.19791	-0.35874	0.47909
-0.23339	0.14155	0.95068	0.61972	-0.11916	0.23606	-0.48876	0.15184	0.14357	-0.50705	0.37168	0.19174	-0.52189	0.055368	0.12373	-0.067183	0.16466
0.35433	0.11686	0.22839	-0.09484	0.98098	0.058222	0.28499	0.12076	0.1949	-0.73438	-0.19651	0.08188	-0.46424	0.67357	-0.16818	-0.62063	-0.38749
-0.83745	-0.085724	0.48021	0.90624	0.059489	-0.22384	0.60726	0.61542	0.90778	-0.834	-0.09097	-0.039844	-0.44933	0.73028	0.73972	-0.067745	-0.50197
-0.11434	0.1818	0.33329	0.67303	0.40281	0.54196	0.94974	-0.12945	0.27963	-0.4822	0.86392	-0.72473	-0.46066	0.39065	0.17346	0.53043	0.73244
-0.59725	-0.050241	0.2041	0.34865	0.60153	0.96945	-0.010773	0.08738	-0.59418	-0.68982	-0.90714	-0.17666	-0.12226	0.99842	-0.49631	-0.24916	-0.34673
-0.164	0.010652	0.84968	0.083917	0.33127	0.18194	0.19778	0.13813	-0.060535	-0.64098	-0.75455	-0.96941	0.28811	0.4388	-0.41385	0.93311	0.36967
-0.26056	0.091663	0.59084	-0.38414	0.3375	0.0089388	0.60842	0.053669	-0.3854	-0.75402	-0.24737	0.50919	0.071456	0.61971	-0.67687	0.26753	-0.0011694
-0.039854	-0.0068524	0.63813	0.008694	0.41009	0.70343	-0.69229	0.47692	-0.4902	-0.90256	0.40081	-0.63716	-0.4285	0.44367	0.25889	0.25664	0.037284
-0.36496	-0.039709	0.19517	-0.035813	0.41134	0.94787	0.79275	0.39253	-0.49258	-0.59033	-0.87619	0.90533	-0.6218	-0.92758	-0.94483	-0.48294	0.98925
0.3235	0.30192	0.86737	-0.36204	0.33715	0.40489	-0.59431	0.012572	-0.7531	-0.44754	-0.94894	0.34847	0.35688	0.49197	-0.90494	0.31596	-0.13222
0.21695	0.16763	0.65315	0.76061	0.81891	-0.49017	0.27192	0.90953	0.62125	-0.14102	0.70353	-0.41544	-0.025037	0.50256	0.42955	0.47053	-0.32938
0.30466	-0.084891	0.82181	0.68573	0.81624	0.043111	0.71522	0.63721	0.36749	-0.69712	-0.64422	-0.097851	-0.55213	-0.21024	0.19033	-0.060594	0.1041
-0.087234	0.0097993	0.5638	0.55008	0.94357	-0.42461	0.2808	0.72662	0.42288	-0.49593	0.35432	-0.72421	-0.12128	0.22434	-0.084439	0.46292	0.17856
-0.52816	0.036446	0.31903	0.66243	0.51641	-0.018281	0.26529	0.51884	0.5899	-0.6136	-0.99338	-0.15544	-0.18896	0.52838	-0.19932	-0.46398	-0.48091
-0.39188	-0.17597	0.18687	0.14771	0.83425	0.22322	-0.33354	0.30583	-0.043234	-0.076831	-0.49254	-0.092948	0.15719	0.48601	-0.72289	0.45257	0.30208
0.010053	0.040063	0.57104	0.61152	0.79467	-0.47036	0.47172	0.23764	0.96362	-0.10874	0.06146	-0.36392	0.048226	0.38003	-0.50735	-0.30864	-0.37128
-0.51686	-0.12529	0.96214	0.35696	-0.0036076	0.22013	-0.42903	-0.086616	-0.14654	0.3262	-0.27181	0.1042	0.035857	0.63174	-0.81827	0.46235	0.67424
-0.43175	0.19123	0.40034	0.41952	0.18411	0.53777	0.20593	0.42433	-0.10789	-0.38619	-0.27486	0.4104	0.49893	-0.013044	-0.74304	0.81299	0.10237
-0.47279	-0.094274	0.21684	0.24004	0.63817	-0.23398	0.29604	-0.049234	0.67764	-0.93721	0.27711	-0.49339	-0.61497	0.10466	-0.54536	-0.14641	0.81928
-0.26864	0.28133	-0.021339	0.15277	0.66417	-0.38461	0.047883	0.4214	0.55634	-0.085424	0.25608	-0.69734	0.19003	0.31431	-0.28796	0.9498	0.28358
0.059856	0.086088	0.78899	0.62466	0.71504	0.59872	-0.44323	-0.1868	-0.54964	-0.60373	-0.67644	-0.29952	-0.17862	0.68653	-0.33773	0.083856	0.076856
-0.34759	0.19942	0.46068	0.73213	0.49948	0.16384	0.53831	0.20716	0.24666	-0.46951	-0.16826	0.83467	0.4479	0.55205	-0.27836	0.80683	-0.17223
-0.52512	0.14605	0.85099	0.12869	-0.40758	0.17854	0.42891	0.80889	0.23725	-0.88427	-0.48763	-0.328	0.20549	0.39573	-0.51477	0.37265	-0.24482
0.1782	0.22591	0.90831	0.39243	0.061923	0.02502	0.59631	0.19553	0.65997	-0.69595	-0.31827	-0.52166	-0.33703	0.11399	-0.0070461	0.34057	0.53188
-0.99018	0.041093	0.65608	0.09028	-0.18473	-0.43436	-0.36533	0.35156	0.2134	-0.91145	0.52971	0.40928	-0.29277	0.89069	0.70698	0.33796	-0.15117
-0.33832	0.21706	-0.39341	0.76561	0.66031	0.77657	-0.50479	0.29219	-0.036036	-0.16845	-0.54964	-0.20031	-0.43693	-0.14582	-0.25863	-0.080248	0.22782
-0.54748	0.043892	0.96495	0.022434	-0.17307	-0.087588	0.49344	0.61244	-0.46027	-0.22568	-0.46947	0.54137	0.055023	0.3808	-0.13731	0.3917	-0.20951
-0.58332	0.10767	0.38025	0.45678	0.52341	-0.16955	-0.22615	0.68229	-0.1719	-0.50343	0.31755	-0.79195	0.50739	-0.1249	-0.67949	0.67	-0.25735
0.20982	-0.048923	0.87356	0.67045	0.61897	0.15934	-0.10215	-0.075234	0.51632	-0.79528	0.23588	-0.40522	-0.24075	0.32389	-0.55783	0.3718	0.67989
-0.41371	0.017989	0.77379	0.34212	0.66906	-0.88605	0.69813	0.22266	-0.25004	-0.060088	-0.24814	0.68446	-0.39268	0.46048	0.20887	-0.18031	-0.17427
-0.93659	0.23171	-0.014331	0.86395	0.29076	0.62713	0.83271	0.095829	0.44546	-0.88568	0.27593	0.38297	-0.14239	0.98668	-0.074441	0.086146	-0.011922
-0.83524	0.005226	0.24332	0.21895	0.18718	0.15123	0.6771	-0.042845	0.026894	-0.12699	-0.4784	-0.076675	0.044063	0.90361	-0.58391	0.18119	-0.19029
-0.11355	0.13516	0.0081759	0.78875	0.89564	0.16179	0.60819	-0.57586	0.61345	-0.10583	-0.58993	-0.53931	-0.95406	-0.033894	-0.52082	-0.97008	0.56477
-0.042785	-0.28417	0.81303	0.62697	0.96752	-0.30157	-0.26932	0.30043	-0.076408	-0.8104	0.97701	-0.30081	-0.71522	-0.48561	-0.15846	-0.068096	0.5946
-0.9076	0.016505	0.4041	0.6368	0.32409	0.73936	0.61884	0.19319	-0.78992	0.020292	-0.21385	-0.36289	0.268	0.2636	-0.7916	0.23208	-0.11903
-0.18124	-0.034942	0.4915	0.48132	0.53185	0.6435	0.081201	0.16964	0.026177	-0.61715	-0.93847	0.086772	-0.46494	0.21522	-0.24228	-0.012179	0.51016
-0.67009	-0.071671	0.42753	-0.47422	0.5605	-0.035384	0.2633	0.39027	-0.95589	-0.11408	0.51181	0.46323	0.013608	0.18334	-0.841	-0.0090234	0.1718
-0.64147	0.15408	0.45676	0.77835	0.30074	0.11324	0.38086	0.63815	0.0081257	-0.31586	0.38566	-0.31964	0.42207	0.32002	-0.40729	0.36232	-0.49614
-0.68402	0.1354	0.30095	0.1679	0.21794	0.88715	0.098468	0.78638	-0.74473	-0.72534	-0.65108	-0.284	-0.20672	-0.30133	-0.29095	0.77669	0.95168
-0.86567	-0.050393	0.72876	0.96958	0.075964	0.25449	0.25191	0.20087	0.1493	-0.81524	0.50273	-0.88491	-0.08914	0.6604	-0.21971	0.29663	-0.15614
-0.59873	-0.28132	0.47886	0.049852	0.39547	0.16302	0.86846	-0.21443	0.44916	-0.53429	0.42671	0.16039	-0.96917	0.69438	-0.61486	-0.85349	0.79443
-0.77391	-0.3195	0.62251	0.57674	0.14588	0.13426	0.47085	0.65876	0.3454	-0.71088	0.090936	-0.54389	-0.65426	0.51888	0.5701	0.39195	0.28486
-0.32417	0.096044	0.27975	-0.11661	0.57554	-0.10951	0.65032	0.065915	-0.32029	-0.20034	-0.44532	-0.59936	-0.14216	0.35424	-0.4279	0.0091856	-0.12774
-0.4288	0.2372	0.64614	0.786	0.29846	0.3285	-0.41417	0.30922	-0.32526	-0.83874	0.71179	0.75583	0.12291	-0.11586	-0.83967	-0.22285	-0.36434
-0.5257	-0.16504	0.61986	0.048545	0.36711	0.43096	0.68913	0.21684	-0.3206	-0.61726	0.41882	0.59052	-0.225	0.91683	-0.099803	0.21553	0.22808
-0.52895	0.24814	0.10552	-0.17558	0.35395	0.96009	-0.35459	0.23801	-0.92479	-0.50016	-0.42184	-0.58653	0.30644	0.56481	-0.7967	-0.090931	-0.41819
-0.2561	0.24801	0.0415	0.31223	0.51553	0.34866	-0.72941	-0.37746	0.070369	-0.26376	-0.35937	0.72479	0.097498	0.7686	-0.87159	-0.38488	-0.5177
-0.50388	0.25703	0.66019	0.84611	0.11045	0.59847	-0.98607	0.71158	-0.13538	-0.7303	0.036232	0.028215	0.20525	-0.2356	-0.63993	0.51589	0.14664
-0.77837	0.050792	0.60752	0.46741	0.2926	0.0096882	0.061669	-0.032685	-0.25489	-0.081133	0.87736	0.23102	0.30337	0.59743	-0.7151	0.31822	0.016676
-0.46934	0.27644	0.19431	0.44319	-0.16976	0.83792	-0.0605	0.24017	0.39396	-0.73231	0.12953	-0.55157	-0.31944	-0.020612	-0.77131	0.2086	0.95908
-0.34822	0.044721	0.66774	0.41924	0.10948	-0.24237	0.50257	0.39723	0.51952	-0.23731	-0.4843	0.13097	-0.13186	0.51733	-0.023637	0.675	0.24519
-0.41608	0.082941	0.21832	-0.98222	0.56526	-0.020037	0.17448	0.31558	-0.77328	-0.58099	0.90306	0.17411	0.18806	0.79699	-0.53928	0.49377	-0.062434
-0.35036	-0.17722	0.9059	0.091389	0.11378	0.36511	-0.35792	0.79479	-0.19776	-0.44081	-0.41961	-0.24371	-0.051858	-0.0086906	-0.60083	0.88994	0.98674
-0.3215	-0.036532	0.53896	0.28815	0.37313	-0.50129	0.21471	0.5041	0.64432	-0.70151	0.2275	-0.28887	-0.27738	-0.40181	-0.68014	0.041618	0.4425
-0.63208	0.040675	-0.1596	0.40034	0.72298	-0.29949	-0.13445	0.38762	0.59373	-0.49996	-0.24525	-0.58366	-0.021644	0.28441	-0.44754	0.29263	-0.014322
-0.34614	-0.13934	0.50865	0.46724	0.46023	0.41905	-0.59352	0.80909	0.21022	-0.74237	0.60265	-0.90628	-0.018639	-0.14398	-0.65334	0.52421	0.56621
-0.18203	-0.15914	0.76006	0.46292	0.33839	0.46838	0.09954	0.49014	-0.053524	0.19344	0.12616	-0.68288	0.23619	0.24337	-0.71828	0.67329	0.32006
-0.0054004	0.042537	0.676	0.15041	0.42658	-0.050903	-0.16822	0.94188	-0.17859	-0.2286	-0.20649	0.21398	-0.071989	-0.70929	-0.59559	0.39904	0.6176
-0.78281	0.1767	0.4787	0.51025	-0.14657	-0.13011	0.44588	0.85598	0.37421	-0.28323	0.75754	0.45357	-0.036362	-0.035317	-0.21297	0.71145	0.43168
-0.38446	-0.029667	0.8561	0.18772	0.070091	0.060204	0.35811	0.21636	0.54773	-0.73677	0.6372	0.87493	-0.4051	0.7522	-0.022491	0.58596	0.87286
-0.98921	0.042341	0.22159	0.17547	-0.21201	0.38729	-0.58026	0.63923	0.333	-0.19733	-0.34112	-0.64308	0.31582	0.38652	-0.85099	-0.045818	-0.44509
-0.41151	0.23061	0.32767	-0.61823	0.1164	0.33821	-0.089436	0.43558	-0.15912	-0.32711	0.19156	-0.30941	0.25566	0.9482	-0.86867	0.1347	-0.21846
0.057381	-0.13327	0.74442	-0.20176	0.49798	0.021448	0.37652	0.49673	0.16525	-0.70047	0.73183	0.19777	-0.2943	0.13526	-0.64115	-0.52528	-0.15338
-0.46896	0.057609	0.28915	0.04531	0.66506	0.47727	-0.48167	0.14736	-0.45164	-0.51974	0.28468	0.66631	0.014358	0.46696	-0.91515	0.49237	0.68277
-0.82198	0.0083569	-0.42449	0.1434	0.67293	0.7715	0.8698	0.18277	0.14316	-0.87001	-0.068619	0.51797	-0.55137	0.71059	-0.028036	-0.033367	0.4649
-0.95577	0.063844	-0.093538	0.39065	0.10617	0.68467	-0.36688	0.54622	-0.12548	0.17474	-0.78631	0.87618	-0.28209	0.46728	0.15002	-0.033406	-0.03381
-0.7325	0.047542	0.58863	0.54482	0.21067	0.52626	-0.83722	0.0068368	-0.87186	-0.21925	0.33846	-0.4871	0.13173	0.91834	-0.27903	0.43194	-0.38705
-0.67505	-0.089938	0.5225	0.31379	0.57304	0.099	0.070423	0.44726	-0.30612	-0.3722	-0.32537	-0.69231	0.31793	0.67127	-0.62991	0.50786	-0.12883
-0.31322	-0.054245	0.75719	-0.18442	0.38723	-0.87135	0.080917	0.27785	0.14213	0.16251	0.58859	0.18216	-0.39211	0.64342	0.076998	0.30855	0.2082
-0.89358	-0.1002	0.4858	0.74346	0.10619	0.69427	-0.58482	0.61785	0.028629	-0.92878	0.45911	-0.22998	-0.02084	0.58832	-0.14142	0.66814	0.16912
-0.75104	-0.048326	0.030174	0.13758	0.85722	-0.02696	-0.64978	0.58619	-0.4626	-0.50483	-0.56696	-0.31889	-0.070542	-0.4163	-0.78037	-0.20672	0.17027
-0.64524	0.036975	0.5143	0.28095	0.026615	0.80392	-0.69379	0.002252	-0.4233	-0.92957	-0.41068	0.40675	-0.18991	0.39793	-0.5185	0.72904	0.91584
-0.67643	0.12957	0.74522	0.75905	0.55429	-0.41872	-0.34327	0.49756	-0.39937	-0.64784	-0.026238	-0.55699	0.57763	0.1655	-0.57786	0.67963	-0.3542
0.091833	-0.20315	0.83107	-0.41601	0.36772	0.0041154	0.078984	0.67591	0.23635	-0.46732	0.63506	-0.025812	-0.49344	0.75065	-0.014152	-0.56033	-0.36564
-0.29615	-0.016734	0.70619	0.39754	0.67463	-0.69653	0.030288	-0.15335	0.23045	-0.51303	-0.074376	-0.71483	-0.26178	0.71205	-0.060224	0.23155	0.18446
-0.86673	0.36436	-0.46808	0.041572	0.8138	0.52825	0.68379	0.089427	-0.8868	-0.67223	-0.93679	-0.23653	0.086586	0.5368	-0.32571	-0.091262	-0.30785
-0.35115	-0.0093548	0.93535	-0.03376	-0.030301	-0.3081	-0.71242	0.6956	0.62371	-0.88814	-0.99027	0.31953	0.12226	0.73803	-0.19531	0.38296	-0.31427
-0.72756	0.051939	0.4454	0.51351	0.19533	-0.60468	0.81481	0.50439	0.53129	-0.54476	-0.34564	-0.51893	-0.12624	0.44275	0.11653	0.8683	0.17432
-0.02272	-0.03063	0.90289	-0.46357	0.112	0.029012	-0.28572	0.90778	0.0056157	-0.75167	0.12924	0.38145	0.023448	0.33443	-0.28568	0.92666	0.43595
-0.98248	-0.11755	0.7235	0.6988	-0.19216	0.4827	-0.20102	0.45433	-0.63052	-0.30835	-0.80842	-0.39889	-0.40648	-0.29591	-0.069423	0.65618	0.8063
-0.39523	0.14845	0.1331	0.49158	0.86353	-0.43347	0.51558	-0.29607	0.42078	-0.5558	-0.3441	-0.78311	0.095959	0.51753	-0.85423	-0.40182	-0.2542
-0.21429	0.038858	0.70467	-0.45856	0.1004	0.44365	-0.36549	0.36739	-0.30508	-0.4413	0.085817	-0.61592	0.28596	0.87482	-0.34958	0.77253	-0.022674
0.0030826	0.046667	0.77195	-0.050895	0.84078	0.02785	-0.32391	0.33475	-0.97175	-0.35163	-0.27152	0.33973	0.024565	0.57635	-0.17693	0.34972	-0.17374
-0.26697	0.1797	0.13598	0.29954	0.17827	0.33657	-0.39695	0.41385	0.42862	0.055448	-0.20325	-0.27438	0.014031	0.13125	-0.79387	0.80249	0.86849
-0.70411	0.33493	-0.085157	0.82418	0.26248	0.010923	0.60888	-0.20633	0.72484	-0.6767	0.08027	-0.3794	-0.35566	0.39528	-0.52734	0.34891	0.76087
-0.39369	0.051014	0.70136	-0.39367	0.27778	0.47658	0.035542	0.031909	-0.80974	-0.93366	-0.17568	0.69964	-0.15929	0.28963	-0.69653	-0.19618	0.34131
