# Supplementary material for: Distinct cellular states determine calcium signaling response
Source: Mol Syst Biol. 2016 Dec 15;12(12):894. doi: 10.15252/msb.20167137 (PMC5199124; doi:10.15252/msb.20167137)
Supplement: Supplementary file 6 — Source Data for Figure 3 [file MSB-12-894-s005.zip › parameterDistributionGroup/parameterDistribution252.csv]

-0.71986	-0.85685	0.084064	-0.75358	-0.15148	0.45515	0.026884	-0.4573	-0.38203	0.23038	-0.41842	-0.013925	-0.02662	-0.58446	0.27332	0.46054	-0.51363
-0.1703	-0.46296	-0.37672	-0.71135	0.11493	0.91222	-0.17727	0.24803	-0.27882	0.39196	-0.40777	-0.68772	0.26951	0.27237	-0.61121	0.59439	0.046357
0.49735	-0.30414	0.027026	0.17348	0.81256	0.94794	-0.94614	0.32267	-0.17338	-0.09405	-0.36056	-0.40564	0.016774	-0.71335	0.027657	0.81145	-0.074847
0.40564	-0.75382	-0.31656	0.36221	0.016262	0.14007	-0.99164	0.24976	-0.073233	0.75575	0.030941	-0.49921	-0.075677	-0.68503	-0.79161	0.17033	0.46116
0.94349	-0.055462	0.30131	0.55147	-0.95812	0.59955	0.53702	0.070517	0.74363	0.89156	0.1341	-0.59435	0.17899	-0.55813	-0.35575	0.98563	0.17192
-0.316	-0.97267	-0.45468	0.081527	0.46492	-0.24622	-0.34266	-0.75633	-0.71661	-0.21948	0.27693	-0.31042	-0.4728	-0.61683	0.23464	0.7266	0.53973
0.5201	-0.55485	-0.29031	0.16115	-0.19108	0.62129	0.90159	-0.04847	-0.020683	0.13467	-0.5018	0.20215	0.1135	-0.76946	-0.021999	0.9266	-0.087825
0.35532	-0.44929	-0.084167	-0.73549	0.14132	0.027856	0.26988	0.27161	0.67789	-0.60374	-0.70917	0.45956	-0.29926	-0.48666	0.15371	0.68818	0.53131
-0.4568	0.27603	-0.10879	-0.70843	-0.76823	0.23322	-0.07998	0.21948	0.31916	-0.036057	-0.16444	0.36539	-0.26968	-0.90843	0.92413	0.63297	-0.39361
-0.0021631	-0.17011	-0.90292	-0.4741	-0.59482	0.89271	-0.37861	-0.15709	0.012387	0.46216	-0.18808	-0.047581	-0.17753	-0.79268	-0.54181	-0.45383	-0.34124
0.59856	0.074929	0.31415	0.32812	-0.048096	0.78944	-0.38406	-0.20785	0.24117	0.70753	-0.21204	0.057036	-0.06971	-0.33328	-0.72181	0.53643	0.64475
0.35039	-0.2913	0.58318	-0.39863	0.76725	-0.59868	-0.0045892	0.20094	-0.42931	0.87234	0.35442	0.35525	0.73717	-0.60755	-0.62969	0.62471	-0.7297
-0.1171	-0.82269	0.77974	-0.47778	0.87024	-0.50072	-0.11542	-0.84657	-0.28358	0.1045	-0.26002	0.63329	-0.017678	-0.34755	-0.45686	-0.97162	-0.94744
-0.76382	-0.61549	-0.59097	-0.18984	0.54159	-0.91397	-0.057991	0.97351	0.53714	0.73866	0.19044	0.90524	-0.28095	0.27738	0.27264	-0.59561	-0.89457
-0.32902	-0.86334	0.5146	0.26896	0.24453	0.71086	-0.70474	-0.11223	0.052572	-0.22687	-0.7059	0.81696	0.26139	-0.71198	0.0090392	0.40998	-0.80486
-0.17622	-0.91134	0.95841	-0.7734	-0.19997	0.61935	0.15781	-0.36366	-0.71156	0.24226	0.25668	-0.74869	-0.34341	-0.73256	0.084254	-0.53058	-0.62124
-0.44241	0.012212	0.19166	0.28535	-0.41031	0.051109	0.60581	-0.037928	0.97394	-0.10381	-0.47432	0.30343	-0.16069	-0.1698	0.077123	0.30665	-0.12966
-0.18335	0.048971	-0.55485	-0.39209	-0.1112	0.37659	-0.3152	0.071391	0.96653	-0.099656	-0.081316	-0.56317	0.29558	-0.03813	0.055987	0.58114	-0.58475
-0.42747	-0.84848	-0.4922	-0.59756	-0.5088	-0.65058	0.93379	0.31589	0.13833	0.51426	-0.092433	0.39979	0.21481	-0.7241	-0.45746	0.18867	-0.38951
-0.4236	-0.5203	-0.73654	0.25428	0.37584	0.32927	0.50634	-0.50291	-0.3851	0.61391	0.72459	0.54273	0.17099	-0.77335	-0.19905	-0.1637	-0.86623
-0.48842	-0.81582	-0.26569	-0.24997	-0.62933	-0.056454	-0.52984	-0.27961	0.78008	-0.78786	0.11349	-0.58412	-0.57379	-0.0051536	0.36489	-0.98736	-0.95677
-0.24185	-0.16979	0.16779	-0.99548	-0.27764	-0.99218	-0.10135	0.16459	0.22385	0.36828	0.60889	-0.85432	-0.49739	0.88782	0.48676	-0.018367	-0.37814
-0.14029	-0.70238	0.84209	0.094575	0.3227	-0.83535	0.018397	-0.72244	-0.66385	0.65362	-0.43154	0.60095	-0.58136	-0.1527	0.80572	-0.29257	-0.59309
-0.079886	-0.15797	0.10282	-0.47648	-0.47194	0.74393	-0.095327	-0.93604	0.59729	0.68571	-0.74708	-0.37635	0.14173	-0.067254	0.17369	0.69222	-0.52196
0.069332	-0.3496	0.0040118	-0.45333	0.011309	0.13943	-0.17108	0.45645	0.1434	0.46176	-0.42721	-0.45685	-0.058952	-0.15558	-0.5927	-0.58729	-0.6528
-0.065478	-0.8546	0.77341	0.13472	0.91161	-0.16821	0.049734	-0.3617	0.61905	-0.10922	-0.1577	-0.57733	-0.67904	-0.17273	0.10801	-0.97597	-0.54959
-0.134	-0.28554	0.8878	-0.060647	0.61635	-0.39154	0.97858	0.34258	0.097258	0.23321	-0.11177	0.96687	0.0045957	-0.15314	0.10077	0.25721	-0.40103
-0.17262	-0.14195	-0.49062	0.76304	0.18171	-0.4131	-0.59926	-0.65195	0.66404	0.88165	-0.86136	-0.25994	-0.45886	-0.71156	0.35667	0.61133	0.47894
-0.70364	-0.26336	0.15603	-0.28402	-0.52897	0.94526	0.90915	-0.41869	-0.29067	0.95196	0.5228	-0.74214	-0.29959	0.34664	-0.071986	-0.59176	-0.66905
0.85574	-0.95749	0.72379	-0.98166	0.46295	-0.3372	-0.58956	0.17101	0.46972	-0.33814	0.50001	-0.88625	-0.72971	0.25668	0.92664	-0.80767	-0.98684
0.62702	-0.046369	0.34139	-0.46727	0.097204	0.85078	0.61242	-0.95609	-0.7054	0.18178	0.50608	0.41279	0.074316	-0.84065	-0.12292	0.8235	0.17354
-0.59506	-0.40036	0.48148	0.36153	-0.61297	0.28182	0.71693	-0.53418	0.8931	0.25001	-0.39127	0.92782	0.53505	-0.0064342	-0.6513	0.8672	-0.24729
-0.55335	-0.66191	-0.34563	-0.81439	0.22226	-0.38046	-0.0016022	0.36818	0.79848	0.72411	-0.921	-0.021292	-0.2654	0.79423	0.088452	0.61809	0.47919
-0.47999	0.076731	-0.34253	-0.074201	-0.12799	-0.47256	0.21903	-0.53721	-0.014221	0.90864	0.87466	-0.36982	0.22377	-0.18308	-0.034432	0.64502	-0.5118
0.557	0.1392	-0.38091	-0.35695	0.053387	0.11184	0.56946	0.033693	0.62259	0.55873	-0.48429	-0.8734	-0.071206	-0.7639	-0.46994	0.040471	0.093261
-0.10521	-0.78751	0.57569	0.036921	0.024636	0.22739	0.27352	-0.22106	-0.41582	0.41913	0.28888	-0.7094	0.22782	-0.80318	-0.344	0.62598	-0.17143
-0.78617	-0.97734	-0.80937	-0.38559	-0.8763	0.37199	-0.72018	-0.60449	0.64228	0.24062	-0.74001	0.18445	-0.51213	-0.33752	-0.10077	-0.57383	-0.16507
0.22123	-0.76755	-0.11463	-0.1948	0.75654	-0.29536	-0.11218	-0.30802	-0.26977	0.57691	-0.083059	0.16035	-0.20249	-0.99081	0.69248	-0.089009	-0.92308
0.3817	-0.7321	0.3172	-0.30474	0.30364	0.12398	0.53401	-0.38773	0.33931	0.45477	-0.15459	-0.33534	-0.14327	-0.83776	0.4366	0.57024	-0.19877
-0.63823	-0.92055	-0.25153	-0.14603	-0.14003	-0.23277	-0.20728	-0.44951	0.71079	0.64099	-0.75498	-0.28044	-0.41494	0.28388	-0.13563	0.20538	0.46931
0.26422	-0.015381	-0.025633	-0.60887	0.05365	0.98124	0.11384	0.1518	0.37527	-0.68195	-0.29799	-0.53752	-0.4842	-0.38869	0.31737	-0.036594	-0.11648
0.42752	-0.59874	0.52633	-0.84159	0.97294	0.21878	-0.047627	0.054374	0.34927	-0.52777	0.0026895	0.56211	-0.59928	-0.66114	0.41291	-0.12623	-0.07782
-0.84936	-0.78505	0.11222	-0.65746	0.0054045	0.11697	0.62809	0.18216	-0.37508	0.52148	-0.14638	0.10648	-0.53292	-0.36635	0.94555	0.99475	0.38569
0.43064	-0.54725	-0.42957	-0.87138	-0.095311	0.76824	-0.54586	0.18303	0.88976	-0.27887	-0.46799	0.41381	-0.70911	-0.38992	0.10086	0.2345	0.80729
-0.63103	-0.69312	-0.94625	0.65235	-0.22123	-0.15024	0.23291	-0.963	-0.83244	0.26167	-0.45502	0.52942	0.045135	0.47791	-0.026896	0.15825	-0.63633
-0.45937	-0.58845	0.79063	-0.571	0.016516	0.050661	0.93092	-0.85916	-0.14175	-0.83955	0.049883	0.36522	-0.82794	-0.67248	0.68218	0.096971	0.30239
0.34246	-0.38003	0.80827	-0.41163	0.93464	-0.57259	0.49269	-0.0012696	-0.1436	0.26925	-0.79199	0.048334	-0.58335	-0.37526	0.60351	-0.2685	-0.39855
0.50958	-0.44388	0.40421	-0.20162	0.12151	0.016476	-0.9533	-0.91458	0.74574	-0.1167	-0.070033	0.77262	-0.75427	0.11812	0.88168	0.37298	0.2694
0.4298	-0.95016	0.42269	-0.1122	-0.89493	0.1957	0.65291	-0.58372	-0.89043	0.75473	-0.6551	-0.22113	-0.22987	-0.22018	-0.53647	-0.22246	0.074554
-0.40062	-0.35969	0.22833	-0.92992	-0.70065	-0.30442	-0.2004	0.56029	0.29318	0.74942	-0.35809	0.14684	-0.53959	0.79103	0.53925	0.46026	0.32693
-0.51359	-0.54204	0.16072	0.43487	0.52535	0.76408	-0.20195	-0.36989	-0.14365	0.67376	0.25108	-0.74914	0.14198	0.15292	-0.4587	-0.048463	-0.42028
0.4598	0.27333	0.16222	-0.0052275	0.63768	0.89305	-0.36943	-0.31634	0.29388	0.17004	-0.85002	-0.48451	0.55264	0.19542	-0.66418	0.37701	-0.74486
0.018771	0.084583	-0.43799	-0.27522	-0.46864	-0.45708	0.14998	-0.17727	-0.24524	0.075349	-0.27243	0.72018	-0.8992	-0.34549	0.70331	-0.25895	-0.0037131
0.9074	0.11941	0.65322	-0.82168	0.91881	-0.063067	-0.78956	-0.40526	0.42869	-0.2963	0.056764	0.14397	-0.17718	-0.28833	-0.48212	-0.89888	-0.75773
-0.81526	-0.85843	0.79325	0.22899	-0.63499	0.23184	0.6708	-0.71028	-0.32445	0.52473	-0.27639	0.27886	0.037379	-0.6324	-0.34888	-0.48015	-0.93309
0.31587	0.53936	-0.37848	0.34286	0.72818	0.99618	-0.19485	-0.31593	-0.48536	0.23677	-0.14184	0.80312	0.090788	-0.74787	-0.10728	0.65704	-0.10552
-0.67018	-0.78907	-0.34071	0.23314	0.20157	0.095522	-0.32894	-0.38708	0.32371	0.3594	-0.14027	-0.2728	-0.073949	-0.69717	0.38024	0.47866	-0.31907
-0.0069675	-0.86826	-0.51191	0.26991	0.61734	0.2979	-0.65419	-0.67441	0.50034	0.042932	0.40242	0.28035	-0.24368	-0.38262	0.80132	0.32278	-0.56976
-0.39086	0.080521	0.60898	0.37885	0.64687	0.18804	-0.29576	0.63699	0.6497	-0.13495	-0.37274	-0.81057	-0.85025	0.29602	0.14261	-0.75483	-0.07299
0.90156	-0.21369	0.31292	-0.57383	-0.26616	0.67949	-0.16952	0.29308	0.1697	0.28157	0.89158	0.40729	-0.5227	0.14798	0.26673	0.72288	0.63832
-0.099365	0.34237	0.60908	0.49373	0.07758	0.055825	0.05594	-0.73373	-0.25197	0.50285	-0.035481	0.70672	-0.031065	0.18441	-0.27625	0.25012	-0.24026
0.27568	-0.4596	0.61569	-0.01421	-0.91662	0.25173	-0.87307	0.91316	-0.26214	0.66633	-0.29834	0.084347	-0.069481	0.20421	-0.066468	0.5841	-0.027125
0.1731	-0.88091	0.055004	0.36347	-0.9218	-0.19183	-0.49154	-0.007783	-0.30441	0.4953	0.43283	0.34995	-0.56978	-0.28565	0.7045	0.50698	0.22468
-0.18369	-0.36222	-0.30894	0.17108	0.24254	0.26073	0.34359	-0.47873	-0.11853	0.53317	-0.8197	0.53224	-0.38427	0.26941	-0.16414	0.15619	0.32002
0.80219	-0.67732	0.72893	-0.14377	-0.8636	0.64591	-0.34143	0.43809	0.2697	0.66947	0.57889	0.40854	0.17767	-0.98786	-0.76793	0.74122	0.53616
0.21043	0.34991	0.37831	0.036327	-0.70712	0.54671	-0.63275	-0.65881	0.18564	-0.074032	-0.29358	-0.053211	-0.12029	-0.70199	-0.75681	-0.048288	0.11141
-0.55834	-0.5389	-0.19476	-0.16947	0.92121	0.5838	0.31679	-0.50093	0.11349	0.37352	-0.14125	0.17919	-0.22096	-0.63595	-0.45344	-0.18987	0.11429
0.4205	-0.39111	0.31374	-0.6124	-0.43606	0.9135	0.21444	-0.38206	-0.11041	0.71801	-0.59514	-0.59453	-0.36068	0.84515	0.44188	0.03588	-0.37416
-0.7429	-0.19873	-0.38161	-0.059196	0.72644	-0.48715	0.12967	0.78511	-0.10033	0.84362	-0.15391	-0.3113	0.61452	-0.2846	-0.73954	0.23437	-0.83532
-0.13613	-0.62004	0.47713	-0.8588	0.94403	0.23542	0.27441	0.72604	-0.67735	0.15269	0.11922	0.69053	-0.66682	-0.51151	0.32382	0.59488	0.78051
-0.6044	0.0024844	0.4203	0.71284	0.011893	0.21173	-0.0070802	0.30648	0.72244	0.72042	-0.28238	-0.46519	0.052254	-0.074768	-0.37882	0.1381	-0.25776
-0.26993	-0.090003	0.9292	0.3843	0.90097	-0.50143	-0.91171	0.46434	-0.17211	0.99184	-0.94437	-0.043934	-0.031576	-0.2507	-0.56494	0.64256	0.65578
0.26714	0.35722	-0.63265	-0.55057	-0.71744	-0.31973	-0.88312	-0.31429	0.83114	0.25873	0.38744	0.65602	-0.11423	0.74471	-0.35872	-0.36357	-0.47705
-0.70108	-0.26324	0.21322	-0.79446	-0.088192	0.71808	0.83458	0.084716	-0.37937	0.51379	-0.05974	0.41631	-0.31266	-0.53417	0.085874	0.10987	-0.054104
-0.62804	-0.096406	-0.75145	-0.58706	-0.49503	0.39724	-0.32401	0.053718	-0.042027	0.40285	0.55997	0.39242	-0.73134	-0.85472	-0.4212	-0.44029	0.75512
0.66553	-0.75468	0.2119	-0.40111	-0.86282	-0.63819	-0.68946	-0.29624	-0.26255	0.67913	0.16464	-0.0073613	-0.14845	-0.54579	0.074517	0.37298	-0.017472
-0.83102	0.23938	0.43131	-0.25435	0.23844	0.25525	-0.4565	0.53378	0.70354	0.61946	-0.75905	-0.14297	-0.11246	-0.21985	-0.80207	-0.096496	0.27321
-0.57717	-0.52084	0.27914	-0.55998	0.09594	0.64264	-0.17923	-0.77616	0.98997	-0.43296	0.16923	-0.28398	-0.18897	-0.67101	-0.72345	-0.29804	0.0038193
-0.72933	-0.70525	0.51183	0.20047	-0.091011	0.44905	0.93372	-0.36526	0.23567	0.6258	-0.91177	0.3416	0.35084	-0.85506	-0.73197	0.45724	-0.11709
0.2855	0.092242	0.56883	-0.48176	0.85971	0.17776	-0.1029	0.15114	0.23758	0.45711	-0.075763	-0.35918	-0.24484	0.90742	-0.69095	-0.47154	-0.13489
0.39958	0.099288	-0.41721	-0.92632	-0.59457	0.11382	0.32517	0.64974	-0.13234	0.084569	-0.38506	0.28974	0.1842	0.14706	-0.0069208	0.46976	-0.63045
0.92696	0.27109	0.3353	-0.37641	-0.090064	0.39565	-0.56996	0.081285	-0.86147	-0.21865	-0.39236	0.17296	-0.80492	-0.25599	0.89013	0.074114	-0.16387
-0.62333	-0.62379	0.31798	-0.092466	0.21047	0.18397	-0.27043	-0.77058	-0.91043	0.85968	-0.83818	-0.79595	-0.49825	-0.15145	-0.096316	-0.69528	-0.30109
-0.13304	-0.22893	0.48792	-0.48246	-0.31256	0.49446	-0.42821	-0.13195	0.1528	-0.14666	-0.40858	-0.024231	-0.51635	0.40845	0.79036	0.1296	-0.26112
-0.098692	-0.63566	0.73821	0.10734	0.49564	-0.022458	-0.15822	-0.15106	-0.43369	0.47797	-0.3074	-0.24079	-0.32572	0.18447	0.36657	0.0051179	-0.46047
0.48315	0.10712	0.70028	-0.47737	-0.7722	-0.55484	0.33796	-0.66762	0.4979	-0.28737	-0.95291	0.23057	-0.23367	-0.57723	-0.43187	-0.3218	-0.2932
-0.55111	-0.4765	-0.4645	-0.94815	-0.50652	0.12777	0.3808	-0.41108	-0.26085	0.99561	0.33219	0.793	-0.52615	0.54118	0.72154	-0.41509	-0.8815
0.07419	-0.46066	0.58002	-0.20257	0.46129	0.1771	0.48679	-0.82088	-0.9541	0.84866	-0.9964	0.46249	0.14441	-0.16764	-0.70572	0.070546	-0.062842
0.11165	-0.30445	-0.36183	0.087171	0.63435	0.47369	-0.0076183	-0.16442	0.065719	0.58488	-0.94627	0.389	-0.027186	0.16597	0.89941	0.5287	-0.88865
-0.14083	-0.52549	0.11863	-0.15204	-0.69145	0.43146	0.33738	0.96393	0.77597	0.58668	0.75698	0.69405	-0.5986	-0.59691	-0.084404	0.070548	0.55376
-0.75371	0.17397	-0.45432	-0.95651	-0.24741	-0.042053	0.7465	-0.081867	-0.74505	-0.60681	0.852	0.6512	-0.31226	-0.68153	0.76711	0.52978	-0.37224
-0.9091	-0.55157	0.31087	-0.76281	0.89668	-0.37111	-0.47346	-0.49192	0.026048	0.97051	-0.0013996	0.33813	-0.32503	0.16328	-0.94537	0.029308	0.79367
-0.83136	-0.46551	-0.32867	0.13024	-0.69387	0.60757	-0.34608	0.49793	-0.63047	0.46736	0.12846	-0.75707	-0.5617	-0.52253	0.90303	-0.45588	-0.89489
0.054151	-0.1128	-0.58587	-0.75045	0.52786	-0.10578	0.6639	0.96062	-0.15684	-0.32462	-0.8197	0.46959	-0.53725	-0.38247	0.80374	0.19703	-0.19124
0.29767	-0.58174	-0.42301	-0.34573	0.41404	0.52263	0.41881	-0.078947	-0.61851	0.74297	0.57378	-0.31657	-0.65426	-0.053402	0.41362	0.71619	0.94262
0.28334	-0.74828	0.94553	-0.24258	0.91726	0.071498	-0.19585	0.66864	0.3805	-0.66547	0.15004	-0.7582	-0.41329	-0.24556	0.65175	0.6864	0.18247
-0.52081	-0.67977	-0.16102	0.17776	-0.62283	0.86199	0.62109	0.1458	0.3273	-0.61649	-0.062332	0.26139	-0.58728	-0.4593	0.33314	-0.71342	-0.57355
-0.20031	-0.015896	0.13633	-0.68505	0.9951	0.81295	0.44077	0.42713	0.68895	0.48223	-0.26235	-0.014853	-0.15047	-0.18592	-0.37059	-0.39202	-0.27583
-0.53099	-0.010455	0.63702	0.91451	-0.59285	-0.49341	0.028182	0.19477	0.05061	0.069909	0.4174	0.35894	-0.83451	-0.41337	0.26489	-0.40899	0.10883
-0.90315	-0.099465	-0.13733	0.4414	-0.82952	-0.30069	0.14247	0.024947	-0.94311	0.46869	-0.72727	0.59024	-0.23052	-0.35103	-0.14661	0.12267	0.036317
0.43368	-0.45729	0.10493	0.056687	-0.6577	0.7386	-0.68749	0.037524	0.17603	0.36138	-0.25639	0.20379	-0.21042	-0.30837	-0.19185	-0.2515	-0.26364
-0.76985	-0.099503	-0.44972	0.12256	0.10615	0.15945	-0.24436	-0.38571	0.87758	0.04685	-0.15998	0.9229	-0.22815	-0.90122	0.57639	-0.064452	-0.90434
0.63773	0.18994	-0.18097	-0.76423	-0.32501	0.36538	0.41152	-0.336	-0.50969	0.19957	-0.45674	0.0098628	-0.29419	-0.72383	-0.040193	-0.34729	-0.39099
0.44777	0.0013558	0.74591	-0.83746	0.52143	0.18398	-0.12852	-0.32179	0.026542	0.58576	-0.29558	0.084639	-0.48473	-0.35436	-0.86807	-0.71348	0.47586
-0.15232	-0.40908	0.88071	-0.44145	-0.76479	-0.15658	-0.69918	0.27187	-0.071959	0.010633	-0.17213	0.41854	-0.01999	-0.72429	0.056534	-0.33535	-0.98795
-0.32949	-0.076612	0.46633	-0.2849	0.50464	0.58737	0.57905	0.46272	0.59661	0.24647	-0.1864	0.54442	-0.30711	-0.34551	-0.34846	0.592	0.96483
0.06185	-0.81762	0.70001	-0.031387	-0.56392	0.99173	0.36408	-0.34664	-0.072316	-0.18397	-0.074267	0.053506	-0.28396	-0.70483	-0.64824	0.28202	0.75176
0.27724	-0.6947	-0.1863	-0.50876	0.70353	0.30271	0.66565	-0.10224	0.29784	0.82902	0.51073	0.56933	0.26332	0.30307	-0.92838	-0.12583	-0.27985
-0.29594	-0.072221	-0.089551	0.024881	-0.49979	0.89395	-0.27091	0.46412	-0.15601	0.46498	0.094844	0.56583	-0.39415	0.41109	0.23211	0.42044	0.31605
-0.90362	-0.082901	-0.18448	-0.08707	0.19865	0.14663	0.48325	-0.4746	-0.68704	-0.86812	-0.014834	0.49747	-0.58076	-0.85645	0.53084	0.3419	0.19234
0.044879	-0.69924	0.55985	-0.5116	-0.16284	0.070744	0.69308	0.52217	-0.36211	0.9554	-0.17076	0.10017	-0.92535	-0.63096	-0.17551	-0.63115	0.5668
