# Supplementary material for: Distinct cellular states determine calcium signaling response
Source: Mol Syst Biol. 2016 Dec 15;12(12):894. doi: 10.15252/msb.20167137 (PMC5199124; doi:10.15252/msb.20167137)
Supplement: Supplementary file 6 — Source Data for Figure 3 [file MSB-12-894-s005.zip › parameterDistributionGroup/parameterDistribution253.csv]

-0.94386	-0.16228	0.54506	-0.28395	-0.14605	0.35232	-0.19829	0.028768	-0.28226	-0.32051	0.97715	0.41753	0.55463	0.8181	-0.54505	0.53472	-0.31188
-0.48669	-0.1407	0.70254	0.6471	0.56478	-0.52479	0.99639	0.34821	0.53164	-0.76726	0.25961	0.80069	-0.22839	0.31377	-0.27826	0.22023	0.20982
0.55281	0.080189	0.91528	0.11123	0.45422	0.1962	0.80694	0.39089	-0.24049	-0.39418	0.055289	-0.17852	-0.43195	-0.51167	-0.38848	-0.26169	0.1996
-0.43893	0.17517	0.34791	-0.043231	0.37387	-0.71709	-0.20207	-0.38826	0.33136	-0.81422	-0.30877	0.33611	-0.046945	0.72208	-0.48467	-0.73359	-0.62949
-0.50477	-0.39918	0.43454	0.31397	0.92447	-0.015028	-0.27626	0.67469	-0.39099	-0.22271	-0.25848	0.13091	-0.31013	0.7234	0.35697	0.24261	-0.034634
-0.41829	0.24356	0.45796	-0.11476	0.056324	-0.54852	0.58708	0.21738	-0.26526	-0.19538	-0.27375	0.90385	-0.51759	-0.37845	-0.09323	-0.033736	0.40429
-0.42524	-0.4615	0.76204	-0.57354	0.32988	0.24277	0.65874	0.44667	-0.78995	-0.58131	0.00017655	-0.81734	-0.74626	0.29599	0.81339	-0.15296	0.050422
0.084437	0.18199	0.096947	0.16624	0.83587	0.09565	0.33585	0.34821	0.034768	-0.81419	-0.35461	-0.13799	-0.19396	-0.41296	-0.68969	-0.66945	-0.21219
-0.89578	-0.16768	0.443	0.36906	0.63328	0.59584	-0.88173	0.68697	-0.8669	-0.7672	-0.30484	-0.041705	0.77002	0.46114	-0.71874	0.86291	-0.2297
-0.95205	-0.041676	0.49507	-0.7292	-0.087286	-0.75019	-0.096006	0.64252	-0.57131	-0.11995	-0.50113	-0.58483	-0.62407	0.69402	0.69887	-0.43372	-0.57195
-0.49958	0.055373	0.69719	0.68654	-0.11955	0.091836	-0.64449	0.33261	0.74851	-0.66154	-0.97945	-0.13621	0.0034061	0.57443	-0.32604	-0.010737	-0.35792
0.22408	-0.078499	0.67771	-0.10858	0.75501	-0.39313	0.88532	0.47376	0.45157	-0.54107	0.8365	0.88101	0.20606	0.84448	0.044469	0.29004	-0.60952
-0.29451	-0.059619	0.36682	0.50634	0.43141	0.54143	-0.43758	0.46832	0.27625	-0.3399	0.31522	0.74288	-0.10154	0.31439	-0.27182	-0.084905	-0.13117
-0.88177	0.1414	-0.14133	-0.18466	0.49407	0.27658	-0.69247	0.85048	-0.33856	-0.9335	-0.037791	-0.97098	0.32225	0.23849	-0.41349	0.085236	-0.47845
-0.0083006	0.11604	0.57052	0.18623	0.43829	-0.13712	0.017015	0.82454	0.018917	0.31516	0.7044	0.66357	0.099952	0.32509	-0.51883	-0.09477	-0.37085
-0.88656	0.034406	-0.33684	-0.024608	0.33861	-0.0063654	-0.78783	0.90307	0.30042	-0.8058	-0.41943	-0.8098	-0.27156	-0.83754	-0.86956	-0.20753	0.50745
-0.76179	0.010023	0.16163	0.23723	0.32602	-0.27484	0.61609	0.41547	-0.14846	-0.13014	-0.98003	-0.099221	-0.38178	0.31925	0.38749	0.8522	0.53056
0.22188	0.13231	0.77675	-0.084613	0.21577	0.36816	-0.083849	0.14806	0.076008	-0.62889	0.71077	-0.38389	0.19468	0.4227	-0.5831	0.64219	0.21693
-0.75706	-0.051931	-0.3011	-0.83823	0.86721	-0.062305	-0.074326	0.55397	-0.68003	-0.90724	-0.46358	0.068377	-0.18256	0.28725	0.2911	0.0010563	-0.14093
-0.2181	0.043464	0.80741	-0.47051	0.37207	-0.78053	0.36557	-0.24703	-0.086398	-0.62559	0.92201	0.51363	-0.39766	0.61	0.32001	-0.58075	-0.2866
-0.033747	0.14844	0.4389	0.62285	0.81355	0.10712	0.65891	-0.23675	-0.54408	-0.64121	0.00039254	0.063991	-0.57819	0.2827	0.55308	0.24706	0.27944
-0.59353	-0.22925	0.98357	-0.56793	-0.14688	-0.13635	-0.15896	-0.027147	-0.2067	-0.30295	0.2212	0.67455	0.017569	0.22515	-0.95369	-0.20241	0.415
-0.86415	0.010824	-0.62533	-0.15715	0.98274	-0.53021	-0.12493	0.93483	0.28558	-0.67537	0.037373	0.76739	-0.21715	0.47354	0.5075	-0.0060933	-0.43724
-0.14231	-0.1211	0.60825	-0.50871	0.49919	-0.78569	0.43772	0.61341	0.53777	-0.33458	0.6898	-0.22484	-0.12338	-0.05807	-0.31377	0.25825	0.53622
-0.43445	0.157	0.4768	-0.005061	0.2519	-0.021643	-0.52467	0.75978	0.12694	-0.77978	0.052302	-0.51971	0.10198	0.18597	-0.2296	0.39863	-0.14333
-0.95942	-0.19586	-0.21917	-0.0088192	0.74595	-0.50059	-0.38177	0.45401	-0.15074	-0.59166	-0.98578	-0.491	-0.52544	0.034329	0.60689	0.28109	0.19857
0.33448	0.24712	0.84949	0.9313	0.42135	-0.15109	0.18647	-0.07479	0.48293	-0.1671	0.69457	0.93186	-0.22359	0.9378	0.63651	0.23652	-0.38675
-0.60456	0.038871	0.10247	-0.80176	0.18382	0.069897	-0.054869	0.1605	-0.19529	-0.39816	0.17598	-0.7447	0.056683	0.31431	-0.72446	-0.38613	-0.14633
-0.13489	-0.087972	0.59109	0.344	0.76837	-0.24411	-0.22227	0.83129	0.71329	-0.62091	-0.35952	-0.024287	0.39951	0.27633	-0.42405	0.73391	0.20893
-0.91318	0.075769	0.7506	-0.32374	-0.13553	-0.024526	-0.67313	0.35906	-0.90866	-0.77859	-0.57751	0.55276	-0.40048	0.93991	0.56869	-0.42752	-0.57883
0.20192	0.23795	0.61056	-0.7126	0.59689	0.37014	0.67853	0.32091	-0.9974	-0.85062	0.27271	-0.40637	0.40296	-0.40089	-0.91967	0.16949	0.036094
0.43228	0.15196	0.79806	0.21875	0.93171	-0.93965	0.64525	-0.079553	0.35581	-0.15475	0.40798	0.0725	-0.44546	0.42103	-0.20916	-0.4683	-0.14899
-0.35543	-0.017276	0.58816	0.10394	0.50652	-0.11673	0.39399	0.33032	0.43001	-0.25253	0.38379	-0.43414	0.23004	0.73363	-0.90185	-0.24511	-0.35267
0.15616	0.08026	0.57958	-0.034839	0.45189	-0.20426	0.62548	-0.20169	0.56081	-0.67232	0.81002	0.5686	0.056536	0.20838	-0.8503	0.54903	0.59679
-0.77534	0.0033564	-0.045565	0.0026524	0.55348	0.087181	0.31511	0.77328	0.037071	-0.79816	-0.49063	-0.087045	-0.10704	0.5966	-0.091436	0.23264	-0.12876
-0.95146	-0.065953	0.97052	-0.41355	-0.28011	-0.47512	-0.12183	0.11602	-0.1799	-0.57473	-0.34575	0.41905	-0.079178	0.52078	-0.41216	-0.50457	-0.27423
-0.073143	0.019536	0.64196	0.63191	0.53128	0.57764	-0.27721	0.2304	-0.11408	0.35276	0.0088339	0.10378	-0.286	0.96826	0.10593	-0.58701	-0.42458
0.27492	0.22579	0.58787	0.099909	0.65109	-0.35135	-0.32706	0.36871	0.88417	-0.18669	-0.13774	0.11422	0.13593	0.70269	-0.28984	0.28932	-0.21368
0.29153	-0.11461	0.64046	0.41312	0.43758	0.91775	0.013926	0.74026	0.27457	-0.31171	-0.14492	0.058434	-0.62425	0.48905	0.63479	-0.39	-0.15919
-0.34943	-0.099766	0.94882	-0.15015	0.4631	-0.67321	0.29931	-0.026692	-0.027053	-0.69885	0.086974	-0.51079	-0.13605	0.8282	0.16447	0.6139	0.45554
-0.40105	0.095635	0.97923	-0.016002	0.088254	-0.5974	0.04612	0.3663	-0.26091	-0.13115	-0.18948	0.22086	-0.49077	0.50589	0.4528	-0.47102	-0.52281
-0.93671	0.057808	0.15897	0.15282	-0.038937	0.019235	0.4985	0.67575	0.54825	-0.57313	0.19673	-0.15118	-0.37315	0.60236	0.10612	-0.89932	-0.56864
-0.55432	0.053178	0.15662	0.32692	0.043078	0.37152	-0.27396	0.29596	0.52866	-0.8648	0.75974	-0.18174	-0.047924	0.11164	-0.67742	0.064929	0.12952
-0.18892	-0.024679	0.76055	0.41999	0.39363	0.99232	0.47141	0.13494	-0.91671	-0.53157	0.032638	-0.21291	0.37842	0.46287	-0.24267	0.82469	-0.30158
-0.37828	0.10988	0.028261	-0.19503	0.18339	-0.15737	0.39525	0.34081	0.83566	-0.5753	-0.78462	0.85508	-0.23638	0.96951	0.39934	0.44389	0.19682
-0.61042	-0.083503	0.532	-0.01363	0.50949	0.34469	-0.15297	0.5472	-0.92542	-0.41384	-0.11893	0.055156	-0.16213	-0.19678	-0.4768	-0.63671	-0.12866
-0.18884	0.1017	0.42122	0.0999	0.84113	0.090799	-0.43045	0.77837	-0.79923	-0.34759	-0.3594	-0.09786	0.15673	0.21087	-0.17508	0.68337	-0.16513
-0.45616	0.25124	-0.29995	0.28181	0.72432	0.39451	0.32161	0.51971	-0.21025	-0.25674	-0.048895	-0.89331	0.38321	0.35106	-0.64446	0.50209	-0.40428
-0.63698	-0.10709	-0.00528	-0.64572	0.51779	-0.13012	0.18298	0.40621	-0.42189	-0.20649	0.21129	0.25152	-0.21105	-0.080456	-0.49296	-0.84947	-0.41116
-0.29152	-0.08068	0.46001	-0.16621	0.69329	-0.44023	-0.27624	0.97196	-0.37778	-0.14948	-0.03116	0.39222	-0.33408	0.15943	0.43684	0.61902	0.23679
-0.96021	0.13394	-0.21204	0.29504	0.41877	-0.6364	-0.59218	0.32856	0.27366	-0.84249	-0.74527	-0.82161	-0.3296	0.29868	0.9593	0.7023	0.067163
-0.37415	0.19724	0.77135	0.25586	0.14514	-0.35452	-0.087845	0.034863	-0.28092	-0.70755	0.48076	0.31792	0.16518	-0.084306	-0.52826	0.82953	0.35434
0.45545	0.10248	0.88106	0.1414	0.68545	0.13223	0.34727	0.94092	0.26057	-0.46316	-0.23679	0.27765	-0.031713	-0.032327	-0.30172	-0.89001	-0.54679
-0.60816	0.036961	0.61992	-0.36639	0.2617	-0.13612	-0.45739	0.2308	-0.94622	-0.70901	0.19937	-0.49765	0.37583	0.059052	-0.1624	0.83641	-0.12226
0.22781	0.22353	0.34667	-0.086801	0.61201	0.064677	-0.66835	0.33864	-0.085748	-0.26478	0.56697	0.13758	0.47754	0.57445	0.033215	0.8931	-0.52854
-0.5778	-0.02339	0.14397	0.18254	0.69458	0.42643	-0.45239	0.31213	-0.45058	-0.81592	0.14433	-0.96618	0.049084	0.65264	0.32963	0.60217	-0.22672
-0.70825	-0.0019029	0.41049	-0.72965	-0.25477	-0.15065	0.27959	0.18967	0.026092	-0.81061	0.82288	-0.72056	-0.16145	0.20656	-0.66987	0.51363	0.64914
-0.86865	0.035579	0.80022	-0.29868	0.069377	-0.8281	0.86971	-0.10727	-0.72476	-0.15211	-0.4092	-0.094181	-0.14635	0.025765	-0.93537	-0.36081	0.013263
0.071065	0.16954	0.057091	-0.3759	0.97408	0.04404	0.57446	0.36043	-0.12216	-0.19587	0.60303	0.13632	0.012993	0.78137	0.20872	0.43235	-0.29399
-0.67187	0.13306	0.19537	0.95784	0.39257	0.032807	-0.98465	0.90883	0.49953	-0.36073	-0.40896	-0.62248	0.067415	-0.077748	-0.44577	-0.35632	-0.59523
-0.84182	0.11152	-0.4164	-0.34597	0.32989	-0.19081	-0.091415	-0.13011	0.30702	-0.56299	-0.57988	0.34448	-0.15288	0.52863	-0.17282	0.13939	0.19365
-0.91688	0.16119	-0.33301	0.52012	0.56139	-0.076359	0.19902	0.60166	-0.12383	-0.3884	0.67386	0.71145	-0.12665	-0.15475	0.12714	0.93347	0.52427
-0.86185	-0.029944	0.93262	0.41019	-0.46076	0.66367	-0.78916	-0.07894	-0.37561	-0.49359	0.049851	0.65012	0.11539	0.90285	-0.080479	0.053354	-0.5611
-0.47888	-0.028035	0.73949	-0.53577	-0.19841	0.038779	-0.64942	-0.023242	0.15465	-0.78647	-0.93278	0.36171	0.60431	0.57407	-0.99881	0.12313	-0.56504
0.016471	0.047456	0.9491	0.84629	0.65246	0.73512	0.4162	0.11511	-0.48892	-0.29061	0.81742	0.2054	0.10244	-0.12541	-0.55395	0.021415	0.13144
-0.44017	-0.14002	0.79322	0.78428	0.77283	-0.91683	0.5808	0.31171	0.23142	-0.61773	0.22522	-0.64925	-0.52996	-0.4042	0.061004	0.015477	0.51792
-0.2294	0.031736	0.31284	-0.0048456	0.65709	0.23205	0.1671	0.087621	-0.59305	-0.3442	0.45163	0.716	0.11746	-0.33514	-0.6103	0.88033	0.75053
0.21249	0.13511	0.73889	0.22935	0.21268	0.47618	-0.57188	0.18061	0.44748	-0.19754	-0.72439	0.75358	-0.46969	0.24017	-0.59378	-0.84645	-0.057022
-0.18828	-0.22067	0.61945	0.025822	0.56177	-0.10454	-0.36309	0.66651	-0.24489	-0.99866	0.115	-0.66804	-0.54416	-0.61925	-0.082906	0.081372	0.53195
-0.53149	0.15514	0.75783	0.22621	0.18478	0.5672	-0.0148	0.1528	-0.93932	-0.73802	0.6491	0.89242	0.35491	-0.1365	-0.76052	0.1524	-0.00028034
0.15874	0.13557	0.44732	-0.81061	0.54818	-0.090574	-0.50546	0.31698	0.054169	-0.53606	-0.52501	0.051911	0.6211	0.5482	-0.67671	0.11766	-0.67754
-0.16323	0.15831	0.37894	0.46368	0.85166	0.24328	-0.40405	0.43793	-0.19928	-0.22451	0.006568	-0.91683	0.41228	-0.46315	-0.94417	-0.18945	-0.35574
-0.61599	0.11704	0.23046	0.62879	0.59857	0.45075	0.20636	0.41581	-0.16021	-0.45006	0.40857	0.11653	0.19216	0.26546	-0.19776	0.7064	0.22297
-0.883	0.21561	0.83096	0.82548	-0.26419	0.39552	0.52842	-0.39717	-0.10392	-0.82127	-0.40664	0.42571	0.51076	0.69372	-0.7362	0.79439	-0.035986
0.089408	-0.0311	0.85235	0.44093	0.62602	0.3794	0.45945	0.36807	-0.26672	-0.76692	-0.23164	-0.056311	0.039607	0.1832	-0.057212	0.32107	-0.12199
-0.91329	-0.33751	-0.12528	-0.14559	0.66007	-0.065286	0.66777	-0.10378	0.24583	-0.93783	-0.83899	-0.28093	-0.81995	0.72392	0.13709	-0.51228	0.22881
-0.13002	-0.05908	0.96202	0.37593	0.30304	0.19952	0.80347	0.081889	0.38337	-0.6217	0.56486	-0.13376	-0.33889	0.65536	-0.24537	-0.32582	0.16942
0.00016715	0.20945	0.42901	0.56875	0.28252	0.73113	0.33678	0.24894	-0.072119	-0.22065	0.070621	0.39889	-0.13597	0.16767	0.0011018	0.7874	0.61316
-0.96041	0.0068003	-0.39701	0.14225	0.40253	-0.16456	0.51481	-0.20344	0.58267	-0.54631	0.15956	-0.79593	-0.40537	0.32212	-0.36087	-0.32356	0.10412
-0.51664	0.0099417	0.42008	0.47261	-0.059008	0.49934	-0.11649	0.45907	0.37747	-0.80492	-0.64639	-0.43194	-0.39838	0.16226	0.4406	-0.010734	0.061797
-0.59737	-0.093085	0.4146	0.65806	0.15126	0.69217	-0.94159	0.20002	0.47359	-0.92257	-0.25032	0.32075	0.43197	0.36464	-0.7027	0.93979	0.28407
-0.065129	0.25244	0.84934	0.27874	0.25851	-0.48303	0.032257	0.73653	-0.23966	-0.28926	0.17115	0.28764	-0.1968	-0.62344	-0.13479	-0.60896	-0.27446
-0.0044507	0.098904	0.3494	0.6277	0.99146	-0.24979	-0.17669	0.77938	0.36695	-0.55749	0.1505	-0.17467	0.01664	-0.79425	-0.49617	0.70819	0.78429
-0.81616	-0.24012	0.97481	0.43398	0.10659	-0.16022	0.82891	0.4785	-0.36937	0.095344	-0.51178	-0.75017	0.21468	0.26516	-0.64502	0.13288	-0.054113
0.048542	0.040483	0.91591	0.011715	0.24531	0.026364	0.61461	0.34904	-0.044684	0.1045	0.73977	0.2581	0.46183	-0.18835	-0.66837	0.73499	0.33902
-0.54787	0.00068167	0.38037	0.46668	0.13774	-0.15416	0.81433	-0.043639	0.95644	-0.6686	0.039653	0.50899	-0.056641	0.8017	-0.19065	-0.1564	-0.23971
-0.45151	-0.026275	-0.0058023	-0.53739	0.69021	-0.49403	0.15699	0.58774	-0.28606	-0.74336	-0.27594	-0.23301	-0.63112	-0.73483	0.082052	-0.44114	0.14497
0.79585	0.072558	0.74974	0.14423	0.99972	0.53641	-0.43769	0.1351	-0.29569	0.12843	0.57356	0.16624	-0.10448	0.25927	-0.36925	0.091609	0.20018
-0.25057	0.1263	0.68253	0.68322	0.30659	0.7936	0.66314	0.50083	-0.46861	-0.073121	-0.75977	-0.85222	0.076454	0.59874	0.00054358	0.96832	0.19435
-0.091931	-0.031625	0.7297	0.22373	0.36827	-0.52442	-0.088096	0.73439	0.81011	-0.79209	-0.38486	-0.91041	-0.47568	-0.14419	-0.062288	-0.15444	0.066187
-0.062107	-0.22321	0.88238	0.85336	0.53228	0.4721	0.23579	-0.094497	-0.10091	-0.32261	-0.1436	0.80395	-0.60266	-0.58929	-0.57411	-0.74769	0.398
0.15572	0.10138	0.60284	0.20669	0.83412	-0.63514	0.27866	0.67826	0.044841	-0.74982	-0.67931	-0.55744	-0.26354	0.15971	0.63288	0.4067	-0.13177
-0.47255	0.020653	0.52008	-0.33457	0.56457	-0.1675	0.9168	0.34248	-0.872	-0.67816	-0.80694	-0.13322	-0.11038	0.40723	0.086992	0.1514	-0.31661
-0.0090117	0.095095	0.6065	-0.1591	0.66539	0.63731	0.34385	0.21585	-0.69152	-0.6698	0.15403	-0.14411	-0.080827	0.10066	-0.6258	0.4273	0.79943
0.36635	0.018598	0.97216	0.40281	0.39568	0.15177	0.98937	0.46455	0.55326	-0.38525	-0.32833	-0.14216	-0.079781	0.78434	0.42773	0.75726	0.14489
-0.61438	0.14135	-0.15534	-0.40536	0.433	-0.32182	-0.28481	0.74898	0.12732	-0.44564	0.12653	0.13436	-0.41073	0.458	0.080686	-0.74825	-0.55278
0.063341	0.021991	0.87982	-0.68991	0.30644	-0.4732	0.55276	0.29522	-0.36684	-0.43086	0.55592	0.74649	-0.67639	0.033224	0.456	0.6391	0.78778
-0.73158	0.29473	-0.27283	0.69868	-0.047213	-0.021212	-0.13492	0.34656	0.91595	-0.45388	-0.3319	0.29742	-0.24965	0.17409	0.17476	0.81132	0.60714
-0.71128	0.13672	0.24121	0.71815	0.26389	-0.23999	-0.69235	-0.32545	0.164	-0.42182	-0.098083	0.69902	-0.56577	0.51068	0.55114	0.38319	0.41173
-0.94358	0.18052	0.43278	0.70071	0.26812	0.50245	0.61214	-0.14702	-0.72651	-0.60945	0.26425	-0.12821	-0.052947	0.51286	-0.77651	-0.85143	-0.42357
-0.45494	-0.037303	0.36081	0.28214	0.80002	-0.077877	0.50615	0.61733	-0.60042	-0.49091	0.98093	0.16337	-0.083858	0.14709	-0.20908	-0.16505	-0.49073
-0.41737	-0.027991	0.66367	0.63466	0.48982	0.69916	0.75138	-0.27204	-0.63346	-0.1758	0.1773	0.19335	-0.68124	0.51785	0.39765	-0.04156	0.5431
-0.56049	-0.024731	0.41193	-0.38027	0.48412	-0.91192	0.36543	0.27166	-0.002597	-0.054969	-0.83175	0.18114	0.033211	0.09706	-0.55334	0.50988	0.36065
-0.093709	-0.054172	0.63734	0.57226	0.70726	0.9167	-0.45354	0.16672	-0.70957	-0.28538	0.80885	0.20896	0.30039	0.23966	-0.85415	0.11771	-0.38065
-0.18175	0.31805	0.52018	0.015937	0.28005	0.022261	-0.15361	0.75998	-0.19743	-0.51875	-0.83089	-0.27238	0.92279	-0.61762	-0.8748	0.46659	-0.56147
-0.33972	0.41558	-0.34226	-0.3849	0.77386	0.087008	-0.10349	0.49666	-0.38977	-0.40029	-0.011711	-0.80776	0.11431	-0.43083	-0.88209	0.49202	0.46333
-0.23905	0.15551	0.58312	0.61672	0.21399	0.50843	0.080256	0.32618	0.2644	-0.68035	0.025358	0.07895	0.26105	0.4602	-0.50192	0.048561	-0.36325
-0.30877	0.047137	0.91047	-0.49437	0.43846	-0.32108	-0.65507	-0.053539	-0.89545	0.079185	-0.098433	-0.61271	0.5314	0.58288	-0.7126	0.17259	-0.56416
-0.69482	0.20977	0.2221	0.58225	-0.053018	0.45377	0.6954	-0.20765	0.1443	-0.15114	0.97554	0.46124	-0.10464	0.98366	0.4098	0.83925	0.23146
0.19967	-0.061047	0.82516	-0.82878	0.10867	0.34279	0.20981	0.72636	-0.12861	-0.62569	-0.31886	-0.18847	-0.3407	0.6148	-0.23404	-0.2457	0.089522
0.089462	0.11791	0.023969	-0.054236	0.83299	0.52874	0.64775	0.99352	-0.037392	-0.10103	0.78104	0.74635	-0.029696	-0.044914	-0.40359	0.12675	0.2373
-0.59083	-0.014933	0.88866	0.19915	-0.10128	0.88407	0.65303	-0.088918	-0.68671	-0.85443	-0.14129	0.36373	0.062294	0.41699	-0.71352	-0.35809	-0.24343
-0.32838	-0.17422	0.78603	0.703	0.54087	-0.50777	0.83162	0.10941	0.93746	-0.35248	0.66981	-0.52029	-0.30035	0.69614	-0.35093	0.4858	0.63367
-0.54055	-0.018487	0.23093	0.55909	0.88866	-0.6811	0.82134	0.61273	0.24674	-0.61691	-0.51506	0.54217	0.07103	0.38069	0.08409	0.38949	-0.34561
-0.83173	-0.00062617	0.010031	0.2483	0.45906	0.84557	-0.50067	0.064744	-0.35502	-0.057707	0.0004018	0.66023	-0.017029	0.9195	-0.6705	-0.68935	-0.44807
