# Supplementary material for: Distinct cellular states determine calcium signaling response
Source: Mol Syst Biol. 2016 Dec 15;12(12):894. doi: 10.15252/msb.20167137 (PMC5199124; doi:10.15252/msb.20167137)
Supplement: Supplementary file 6 — Source Data for Figure 3 [file MSB-12-894-s005.zip › parameterDistributionGroup/parameterDistribution254.csv]

-0.40484	-0.20175	0.95384	0.60421	-0.047649	0.0057094	0.58447	0.82011	0.7786	0.24988	-0.89776	0.22231	0.28674	0.62589	-0.56007	0.92062	0.69316
0.097832	-0.12258	0.85888	0.50965	0.57937	0.70199	0.40776	0.71861	-0.52993	-0.5877	-0.10822	0.31448	-0.38631	-0.10145	0.3324	-0.53471	-0.15514
-0.56179	0.096846	-0.23163	0.17893	0.83857	-0.26181	0.26844	0.68863	0.50391	-0.82753	0.3334	-0.47616	0.43009	0.078909	-0.26147	0.50457	0.20457
-0.3571	-0.024069	-0.43103	-0.55898	0.71386	0.093606	-0.51776	0.77375	-0.14554	-0.60632	-0.82596	0.74221	-0.46043	0.029203	0.50952	0.41678	0.59285
-0.92141	-0.062198	0.71142	0.12165	0.036225	0.09946	-0.53573	0.13765	-0.66533	0.081309	-0.49336	-0.14742	-0.22896	0.84778	-0.29874	-0.35731	-0.028048
0.20459	0.057346	0.82125	0.3265	0.60322	0.1528	0.76189	0.53512	0.076603	-0.72462	-0.8008	0.17629	0.12482	-0.69951	-0.68748	-0.021955	0.6935
-0.36928	-0.41991	0.7334	0.32266	0.53452	0.42907	0.13579	0.48139	-0.17243	-0.043599	-0.46443	0.33337	-0.18644	0.80858	-0.3904	-0.53432	-0.016844
-0.16327	0.10344	0.50448	-0.95218	-0.035298	0.55416	-0.65014	0.39274	-0.52318	-0.90504	-0.60524	0.21833	-0.78585	0.57595	0.13166	-0.64367	0.15717
-0.89563	-0.034294	0.15046	-0.71068	0.21989	-0.24151	-0.20772	-0.049703	-0.59831	0.017114	-0.8315	0.80821	-0.14698	0.57529	-0.43936	-0.70091	0.0031086
-0.48216	-0.099573	0.922	0.22608	0.27653	-0.57213	-0.48597	0.52939	0.15451	0.45858	-0.87033	0.53624	0.0015068	0.73542	-0.31732	-0.44229	-0.13901
0.22584	-0.016504	0.55056	-0.37977	0.94748	-0.0076367	-0.18889	0.24353	-0.42093	-0.56139	0.16644	-0.59167	-0.11431	0.57404	-0.48046	-0.63072	-0.26026
-0.61827	-0.073698	0.11422	-0.38278	0.6151	-0.34989	0.065525	-0.063533	-0.10653	-0.043852	0.0068812	0.18139	0.033482	0.17828	-0.85799	-0.44323	0.54003
-0.52997	0.1802	0.35059	-0.38149	-0.1162	0.69046	0.45545	0.3398	-0.47154	0.39955	0.18117	-0.030786	0.28453	0.40455	-0.86399	-0.64319	-0.010719
-0.10288	-0.0062484	0.86113	0.34479	0.28059	-0.36391	-0.69199	0.6724	0.69562	-0.93333	-0.92856	-0.82882	0.2894	-0.23696	-0.6555	-0.13105	0.10208
0.17907	0.20453	0.589	-0.27371	0.31848	-0.712	-0.37801	0.38725	0.72349	-0.26948	0.60331	0.62352	-0.32283	0.53159	0.67956	0.11279	0.11128
-0.78698	-0.0098569	0.88814	-0.11186	-0.2708	-0.24171	-0.026799	0.49565	-0.33668	0.18765	-0.36161	0.70235	0.27942	0.76231	-0.21559	0.96358	0.23444
-0.65673	0.0040167	0.26672	-0.59686	-0.042084	0.109	0.30576	0.29343	-0.25979	-0.22574	-0.55114	0.27519	-0.25445	-0.14267	-0.68979	-0.12692	0.72779
-0.59504	0.10201	0.76737	-0.22855	-0.56981	-0.31668	-0.24998	0.43877	0.39039	0.22469	-0.34514	0.86854	-0.24208	0.39217	0.04987	-0.7938	-0.28831
-0.87461	-0.2834	0.46335	0.20958	0.10103	0.22944	-0.36502	0.91425	-0.19248	0.20669	-0.86754	0.82975	0.041635	-0.34775	-0.54923	-0.6226	0.10074
-0.54035	-0.13138	0.36554	0.6179	0.98466	-0.47412	0.23825	0.21577	0.018177	0.28066	0.35013	0.30235	0.40282	0.99561	-0.72051	0.70797	0.37179
-0.73438	0.038315	0.92901	0.8144	-0.17568	0.69416	0.75532	0.12615	-0.54656	0.022262	-0.21547	-0.024413	-0.42342	0.40912	-0.13706	-0.99702	-0.24733
-0.57717	0.13765	-0.080696	-0.47588	0.93826	-0.75963	-0.067635	-0.11395	0.014998	-0.4714	0.50596	-0.35769	-0.2078	0.88281	-0.68854	-0.6914	0.18064
-0.79148	0.091496	-0.027042	0.11078	0.866	-0.094444	0.82477	0.68192	-0.57627	-0.19827	-0.47444	-0.40174	0.19587	0.32942	-0.09033	0.54972	0.28816
-0.35683	0.12018	0.84925	0.22653	-0.15967	0.30089	0.15536	0.93723	0.17121	-0.91656	0.22961	-0.092702	0.14045	0.49578	-0.1893	-0.2336	-0.37692
-0.73984	-0.043998	0.55231	-0.11537	-0.24348	0.64231	0.1494	0.74354	-0.30786	-0.58259	-0.065473	0.11309	-0.26337	-0.62794	-0.41783	-0.53422	0.52066
-0.63861	0.043333	0.20132	0.38519	0.52679	-0.32306	0.0019327	-0.11075	0.41941	0.37328	-0.3777	0.12853	0.066102	0.6873	-0.5072	-0.57593	0.10631
-0.56665	-0.11183	0.25799	0.39806	0.5728	0.8845	0.37067	0.19609	-0.34487	-0.42335	0.40285	-0.63634	0.097888	0.44861	-0.89158	-0.27244	0.2977
-0.23532	-0.14789	0.63652	0.33471	0.62338	0.19277	0.27883	0.16207	0.013246	-0.90026	0.16802	-0.46874	-0.16682	-0.28206	-0.83077	-0.94796	0.26964
0.10594	0.096534	0.75584	0.91172	0.70974	0.60862	0.49557	0.6519	-0.30136	-0.63454	-0.013596	0.28096	0.013747	-0.35967	-0.86087	-0.031266	0.33896
-0.6977	-0.24132	0.77928	0.23183	0.33458	0.26893	0.38218	0.061424	-0.74616	0.14354	-0.27531	-0.26125	-0.15345	0.80012	-0.57748	-0.57286	0.0074574
-0.63275	-0.0049505	0.1193	0.29583	0.61233	0.96669	0.22552	0.84521	-0.80838	-0.56374	-0.80278	-0.031676	-0.096018	0.061502	-0.031832	-0.018475	0.17713
-0.5721	-0.0037054	0.35024	0.42674	0.66998	0.032673	-0.6083	0.21873	-0.19138	-0.67198	-0.81165	-0.30017	0.46802	0.060641	-0.95434	-0.30869	-0.17957
-0.22572	0.097513	0.72096	0.41079	0.01142	0.26566	-0.88285	0.76024	0.31909	-0.45031	0.15557	-0.1641	0.084007	0.10336	-0.11797	0.79633	0.72422
-0.50668	0.1645	0.71945	-0.37378	-0.27716	0.49522	-0.205	0.60721	-0.74497	-0.97252	-0.50436	0.26026	-0.5721	0.44474	0.54316	-0.92291	-0.34708
-0.71429	-0.0087993	0.3978	-0.17362	0.15003	-0.20369	-0.95475	0.95727	-0.2929	0.3492	-0.50381	0.49136	0.063224	0.59649	0.35395	0.20636	-0.15168
-0.52185	-0.10716	0.40832	0.7088	0.54222	-0.090903	0.2905	0.51464	0.57309	0.29656	0.3452	0.56359	0.23096	0.68045	-0.32059	0.097213	0.10499
-0.54405	-0.30321	0.91155	0.066363	0.61667	-0.17577	0.2441	0.62734	-0.78972	-0.13162	-0.72151	0.67828	0.30384	0.62807	-0.52107	0.32201	0.21674
-0.38215	-0.60244	0.88534	0.79616	0.89393	-0.17668	0.56688	0.62745	0.11604	-0.88322	0.21494	0.18802	-0.72463	0.48475	0.082799	-0.78228	0.021643
-0.30096	0.079174	0.79446	-0.67104	0.45799	-0.54274	-0.23355	0.38067	-0.44149	-0.66001	-0.71904	-0.063653	0.75925	0.6016	-0.95191	-0.020977	-0.20147
-0.79939	0.024348	-0.0023971	-0.82133	0.34287	0.10263	0.2246	0.43236	-0.90045	-0.201	0.1656	-0.21279	0.066531	0.90105	0.10787	0.47577	0.019444
-0.22376	-0.028272	-0.053933	0.55204	0.90869	-0.07876	-0.47208	0.23991	0.77142	-0.99824	0.24074	0.12069	-0.18102	0.56148	0.11633	0.045272	0.13174
-0.42458	0.10101	0.73885	0.85814	0.10572	0.56582	0.11265	0.72197	-0.065833	0.11327	-0.3886	0.33728	0.29065	0.49947	0.02958	0.44432	-0.12362
-0.49311	-0.23298	0.40833	0.079032	0.7055	-0.13731	-0.29102	0.71698	-0.57154	-0.29468	-0.58634	0.45543	-0.26285	-0.147	0.31516	-0.076699	0.18094
-0.14749	0.13148	0.31194	-0.1113	0.75666	-0.56885	0.69825	0.65037	-0.0080045	-0.0581	0.95802	-0.29873	-0.09538	-0.075308	0.14144	-0.19715	0.028367
-0.51171	0.022012	0.56808	-0.014438	0.5444	-0.64784	0.39651	0.81294	-0.20567	-0.49154	0.86527	0.68217	-0.091771	-0.31691	-0.68873	-0.70984	-0.17485
0.49238	-0.016952	0.64948	0.086456	0.80223	0.78935	0.14259	0.87472	0.017378	-0.98712	0.7006	0.9688	0.24328	0.53676	-0.24659	0.57684	0.3317
-0.27315	0.089461	0.68677	-0.50112	0.23447	-0.13741	0.30933	0.49343	-0.67145	-0.22271	0.25341	0.53867	0.11979	0.042602	-0.81528	0.69211	0.75245
-0.38626	0.11347	0.37711	-0.69842	0.40088	-0.52432	0.68972	0.20293	-0.50649	-0.51133	0.30245	0.98621	0.18753	-0.070596	-0.32383	0.68663	0.84594
-0.32446	-0.085877	0.71839	-0.48364	0.36301	-0.30571	-0.0052693	0.25921	-0.25796	-0.3783	-0.97128	0.8002	0.025428	0.54137	-0.65924	-0.74629	-0.23961
-0.5248	0.065957	0.82001	0.99882	0.17139	-0.22971	0.30618	0.62527	0.54948	-0.32049	-0.22692	0.66351	0.24967	0.4349	-0.18601	0.63875	0.19428
-0.15656	-0.12774	0.43401	0.061325	0.77793	-0.52882	0.07495	0.28653	0.67346	-0.47039	-0.30501	-0.86509	-0.41407	0.84978	0.30004	0.76379	0.89042
-0.33836	-0.1421	0.84602	0.89237	0.27067	0.32019	0.90583	0.88491	0.18666	0.12501	0.68591	0.41753	0.16527	0.66282	-0.063237	0.20439	-0.24579
-0.41946	0.20238	0.12154	-0.3158	0.54896	-0.23592	0.66558	0.47358	-0.30136	-0.64732	0.21615	0.65952	0.07541	-0.11273	-0.61366	0.11061	0.50504
-0.42073	0.27436	0.00048606	-0.005736	0.51673	0.19811	0.73739	-0.075432	-0.59548	-0.24293	-0.9848	-0.50387	-0.0082162	0.74919	-0.43317	0.032826	0.25736
-0.78141	-0.10869	0.40074	0.5951	0.37906	-0.22612	-0.10236	0.44506	0.49377	-0.20925	0.093958	0.23394	-0.12137	0.32941	0.21978	0.037391	0.36729
0.18723	0.069919	0.66588	0.3065	0.55569	-0.30206	0.9244	0.41095	0.6393	0.59419	0.22613	0.533	0.57094	0.25635	-0.93011	0.86028	0.66397
-0.06618	0.083219	0.4755	0.17535	0.59101	-0.078233	0.29884	0.55817	-0.40075	0.092965	0.52455	0.88915	-0.36237	-0.64135	-0.57576	-0.51813	0.27315
-0.49956	0.064511	0.31911	0.59349	0.57921	0.65626	-0.55809	0.17602	-0.54427	-0.51834	-0.75245	0.21334	0.07768	0.56577	-0.43742	0.20271	0.3819
0.074722	0.046575	0.90578	0.015902	0.5593	0.53709	0.63147	0.89929	-0.98979	-0.75876	0.7922	0.75434	0.38473	-0.45375	-0.87473	0.77016	0.81893
0.20146	0.011192	0.82122	0.25451	0.45805	0.57738	-0.61952	0.46161	0.091569	-0.56302	0.0063264	0.48868	-0.12657	0.20673	-0.40963	-0.067108	0.3718
-0.3201	0.20597	0.22871	-0.07943	0.49927	0.29041	0.81801	0.066454	-0.54839	-0.24946	0.44596	-0.43866	-0.097349	0.3977	0.077227	-0.34651	0.11304
-0.41332	0.070584	0.1821	0.41462	0.21333	-0.062524	-0.27961	0.16248	0.8068	-0.74043	-0.95315	-0.3926	-0.22473	0.70433	0.478	0.27962	0.27544
-0.48204	0.10981	0.51157	-0.5235	0.53904	-0.62301	0.30174	-0.10845	-0.52425	-0.59847	-0.7868	-0.76509	0.11644	0.43183	-0.6477	-0.21223	0.46317
-0.21422	0.070604	0.94084	0.74083	0.13775	0.16978	0.13549	0.48271	0.083345	-0.66919	0.89783	0.6519	-0.096782	0.28213	0.42124	0.2019	0.11114
0.069572	-0.17906	0.79948	0.098349	0.42339	0.68642	-0.062795	0.44366	-0.18928	-0.26293	0.7265	-0.77957	-0.13979	0.66084	0.35578	0.30611	0.32995
-0.25351	0.33502	0.50086	0.00061006	0.34688	0.15068	-0.25944	0.55999	-0.64184	-0.64974	0.18164	-0.19054	0.35554	-0.0099867	-0.31236	-0.012667	-0.011855
-0.54701	0.12665	0.021538	-0.384	0.15573	-0.20126	0.84289	0.30793	0.30675	-0.33588	-0.82856	-0.16101	-0.40152	0.66402	0.051818	-0.32426	-0.065771
-0.65844	0.022452	0.45438	-0.34612	-0.086735	-0.11438	0.11122	0.82103	0.12578	-0.88726	0.34058	-0.020911	-0.16098	0.36545	0.4729	0.074613	0.099003
-0.39466	-0.10411	0.85347	-0.7212	0.13462	-0.51759	0.10294	0.66445	-0.10074	-0.64369	-0.13892	-0.37736	-0.034859	-0.01809	-0.98987	-0.53126	0.089111
-0.31801	0.23346	0.85088	0.82251	-0.19888	-0.34557	0.033945	0.47406	0.91531	-0.722	-0.063273	-0.62581	-0.12355	0.020706	-0.77739	-0.37853	-0.096281
-0.40306	-0.13803	0.34864	0.45621	0.90549	0.42037	-0.37738	-0.20926	-0.44152	-0.41369	-0.90317	0.33255	-0.57859	0.64549	0.074696	-0.94711	0.064677
-0.55881	0.089836	0.5227	-0.66609	-0.10053	-0.45436	0.54691	0.87678	0.079784	-0.099207	0.70225	-0.54004	0.079286	-0.050543	-0.39549	0.073374	0.33852
0.050558	-0.33277	0.7236	-0.74816	0.60356	0.2185	-0.51532	0.75008	-0.53483	-0.45874	0.010332	-0.62555	-0.32578	0.8478	0.51214	0.64255	0.58166
-0.77574	0.24491	0.072272	0.52545	0.00047757	0.37614	0.40967	0.8233	0.86418	-0.39671	-0.16458	0.27291	0.52835	0.39658	-0.90358	-0.27009	-0.26358
-0.84036	0.30615	-0.16241	-0.70921	0.064044	0.19044	0.75715	0.57257	-0.75544	-0.46544	0.35137	0.072427	-0.26957	0.12901	0.48973	-0.044965	0.17817
-0.1784	-0.1137	0.6404	-0.52424	0.69659	0.25096	-0.5366	0.35721	-0.69559	-0.2837	-0.17788	0.20208	0.26944	0.89152	-0.76261	0.24773	0.47334
-0.82244	0.10617	0.30809	-0.28567	-0.29336	0.76748	0.89219	0.22712	-0.48718	-0.21833	-0.92111	-0.66656	0.35977	0.66642	-0.73828	0.59318	0.557
-0.65366	0.057199	0.079821	0.72021	0.81321	0.33771	0.53943	0.61114	-0.57001	-0.11386	-0.26815	0.43745	-0.0031256	-0.093062	-0.21138	0.93734	0.9312
0.0039067	0.12327	0.44875	0.35892	0.27622	0.83124	-0.056379	0.87992	0.13993	-0.40212	-0.30224	0.42058	0.098982	-0.057371	-0.8608	-0.6114	-0.076323
-0.48632	0.24715	0.54573	0.75241	-0.028558	0.6683	0.081369	0.41683	0.091106	-0.26105	0.88318	-0.41621	-0.65297	0.8931	0.97901	-0.58295	-0.3572
-0.94235	0.058185	-0.64144	-0.42929	0.59881	-0.013761	0.13113	0.1199	0.0475	-0.30876	0.32288	0.031427	-0.73916	0.17669	0.10916	0.032509	0.81373
-0.22201	0.022957	0.60827	0.89149	0.94373	0.57407	0.82576	0.31684	-0.65966	-0.0061508	-0.54046	-0.064967	0.23878	0.12799	-0.8488	-0.95178	-0.20779
-0.83764	-0.005169	0.74959	-0.21447	-0.085622	-0.85632	0.63904	0.69583	0.022896	0.27447	-0.46781	0.044637	0.20448	0.74275	-0.21912	-0.054535	-0.29485
-0.42208	-0.040871	0.66066	0.17372	0.96901	-0.60481	-0.53704	0.61303	-0.69944	-0.48217	0.5102	0.787	0.17388	0.20861	-0.32294	0.68489	0.61797
-0.41115	0.0978	0.52921	0.87285	0.55287	-0.37533	-0.69206	-0.16332	0.721	-0.44343	-0.65422	-0.4565	0.41461	0.88992	-0.89772	-0.28041	-0.27346
-0.069884	0.29409	-0.069428	-0.22175	0.59886	0.61466	0.73156	0.32925	-0.60543	-0.67004	-0.1424	0.87442	-0.77674	-0.56486	-0.26884	-0.050933	0.95218
0.61681	0.29551	0.4168	0.18662	0.8986	0.23687	0.58809	0.09856	0.38017	0.051738	-0.32456	-0.046086	-0.26489	0.13819	-0.61675	-0.18367	0.91317
-0.35081	0.023359	0.61586	-0.2709	-0.17309	-0.19228	0.37021	0.68153	0.58229	-0.058587	-0.77113	-0.97408	-0.58456	0.1954	0.25256	-0.4569	0.12048
0.29489	0.090609	0.90428	-0.055088	0.49599	-0.17068	0.1919	0.60378	0.30793	-0.48207	-0.93156	-0.96782	-0.43839	0.27804	-0.23275	-0.97006	-0.31703
-0.86002	0.18901	0.046562	0.68968	0.14512	0.22569	0.48253	0.15455	0.19777	-0.42066	-0.52592	-0.56716	0.1492	-0.083873	-0.98612	-0.35512	0.3338
-0.57443	-0.085912	0.92936	-0.03373	0.18873	-0.49045	-0.72478	0.65917	-0.4991	-0.38295	-0.54797	0.038991	0.14739	0.033001	-0.56826	0.70988	0.60434
-0.9171	0.13983	0.67405	-0.35424	-0.46473	-0.038598	0.44382	0.83217	-0.71995	0.34815	-0.9352	-0.21842	0.22274	0.12213	-0.6972	-0.55208	-0.35498
-0.49059	0.13675	0.38621	0.31471	-0.14182	0.40692	0.40746	0.14312	0.3899	0.063626	0.60997	-0.17875	-0.10694	0.6991	-0.52696	-0.22445	0.27958
-0.77261	-0.13186	0.38872	0.039399	0.34794	-0.36376	0.55505	0.70493	0.43363	-0.59033	0.32338	-0.080677	-0.075003	0.52789	-0.35221	-0.1298	0.21322
-0.6216	-0.011715	0.44097	-0.68217	0.25113	-0.67976	0.86702	-0.062081	0.16069	-0.44318	-0.12481	-0.051653	-0.21954	0.921	-0.14549	-0.40266	0.27014
-0.69324	0.10933	0.64149	0.72221	-0.19746	0.44971	0.86282	0.21326	0.2732	-0.52027	-0.53163	0.22043	0.12491	0.090804	-0.49658	-0.18189	0.36585
-0.49851	0.18659	-0.18602	0.14663	0.48893	-0.26215	0.34095	0.28149	0.33696	0.055307	-0.48493	-0.015071	-0.21982	0.95289	0.37543	0.007445	-0.18655
0.21942	0.31185	0.62534	0.87909	0.85325	0.70736	0.25401	0.48524	-0.68474	-0.97173	-0.68996	-0.81414	0.060556	-0.30138	-0.3347	-0.38346	-0.063942
-0.41055	0.049146	0.097107	-0.38863	0.69091	-0.73947	-0.72371	0.92959	0.30518	-0.044616	-0.14487	0.79682	0.29148	0.03054	-0.56108	-0.094479	-0.15521
-0.34013	0.028598	0.77629	0.8128	0.73948	-0.6549	-0.30299	0.20232	0.073428	-0.47257	-0.30482	0.16299	-0.11763	-0.63904	-0.93474	-0.10789	0.89036
0.0035016	-0.091269	0.57742	0.39308	0.6672	0.83516	0.095115	-0.13767	-0.12133	-0.772	-0.052597	0.026639	-0.81268	0.45354	-0.3863	-0.23264	0.99181
-0.69455	-0.0069729	0.21292	0.5644	0.071419	0.16781	-0.25436	0.4266	0.69491	-0.48962	-0.16068	-0.44352	-0.37132	0.89519	0.29314	0.12915	-0.066346
-0.60216	0.31371	-0.65886	0.50481	0.54267	0.30278	0.39527	0.53006	0.72956	-0.12608	-0.03515	-0.49383	-0.34652	0.63174	0.33318	-0.51443	-0.14406
-0.67054	-0.29074	0.60415	0.46544	0.79647	-0.75008	-0.27136	0.20056	0.18357	-0.62187	-0.96759	-0.045667	-0.91809	-0.42859	-0.17031	-0.98904	0.43381
-0.71838	0.19472	0.98391	0.99022	-0.41249	0.31173	0.45713	-0.068987	-0.15019	0.33954	-0.68328	-0.12902	0.33902	0.73281	-0.48393	0.7066	0.73967
-0.056112	0.24307	0.22074	0.50977	0.28428	0.40711	-0.25755	0.71424	0.57672	0.35864	0.038301	0.45489	0.085749	0.59749	-0.21956	-0.022536	0.070187
-0.28224	-0.052372	0.54301	0.46247	0.8007	0.12074	0.74966	0.74364	-0.30831	-0.75305	-0.097032	-0.7686	-0.33704	-0.43445	0.070671	-0.79981	-0.079009
-0.32425	-0.16014	0.83357	0.16072	0.20318	0.96955	0.15448	0.41224	-0.62226	0.18415	-0.24162	0.64297	0.36551	0.21884	-0.92469	0.34721	0.7061
-0.94762	0.069294	0.37145	-0.49578	-0.012479	-0.36161	-0.82315	0.64061	-0.24992	-0.62869	-0.71835	-0.31267	0.19696	0.17221	-0.34993	0.90461	0.7671
-0.614	0.03996	0.15429	0.33516	0.25318	0.55919	0.49796	-0.043824	0.36327	-0.36147	-0.11678	0.16236	-0.66351	0.066214	-0.75006	-0.7268	0.96509
-0.58918	-0.12944	-0.18548	0.54947	0.52958	0.82239	0.53656	0.67133	0.30754	-0.1992	0.88196	0.97816	-0.16265	0.55844	-0.0035702	-0.099014	0.015216
-0.5125	0.021809	0.99492	0.62423	0.096063	-0.059174	0.10857	0.45149	0.20145	-0.68654	-0.16934	-0.28699	0.27534	0.71153	-0.73369	0.43507	0.16679
0.015799	0.26358	0.59391	-0.12236	0.24773	0.37799	-0.094654	0.10154	-0.52912	-0.77814	-0.11108	-0.20657	0.071301	0.74241	-0.30989	0.027968	0.093875
0.0038806	0.15683	0.92505	0.063416	0.049293	-0.30558	-0.13364	0.97669	0.36881	-0.64768	-0.07077	0.090925	-0.094688	-0.11544	-0.34493	-0.24972	0.0077631
