# Supplementary material for: Distinct cellular states determine calcium signaling response
Source: Mol Syst Biol. 2016 Dec 15;12(12):894. doi: 10.15252/msb.20167137 (PMC5199124; doi:10.15252/msb.20167137)
Supplement: Supplementary file 6 — Source Data for Figure 3 [file MSB-12-894-s005.zip › parameterDistributionGroup/parameterDistribution255.csv]

-0.69169	0.24856	-0.18288	-0.4345	0.28635	0.27198	-0.19345	-0.36568	-0.51087	-0.71913	-0.9352	-0.79624	0.52501	0.73904	-0.33694	0.64179	-0.65625
0.22311	-0.13776	0.41624	0.10575	0.64227	0.97416	-0.15211	-0.035454	-0.31722	0.23144	-0.086374	0.58577	-0.11031	0.26327	-0.70322	-0.00046707	0.44937
-0.56089	0.081928	0.22034	-0.66422	-0.054999	-0.10124	0.38504	0.17286	-0.15679	-0.2269	0.05931	-0.64864	-0.17725	0.56324	0.11949	-0.31449	-0.62612
-0.66027	-0.24421	0.86503	0.8116	0.2883	-0.14708	-0.073464	0.12772	0.31941	-0.55791	0.70558	0.28659	0.53077	0.14913	-0.71523	0.74195	-0.1833
-0.40389	0.23227	-0.63335	0.058995	0.59606	-0.19275	-0.49228	0.2638	0.46152	0.10873	-0.26814	-0.23716	0.10246	0.22843	-0.41464	0.31931	-0.27876
-0.36526	0.11677	0.78653	0.29322	-0.10248	0.34696	-0.27953	0.13792	0.26603	-0.60934	0.019756	0.25791	0.24229	0.15297	-0.30687	0.14137	-0.45925
-0.17219	0.11069	0.41078	-0.7977	0.23024	-0.8953	-0.86858	-0.34208	0.057037	-0.021734	0.59441	0.46291	0.52774	0.017125	-0.91207	0.54021	-0.066245
-0.28453	0.27264	0.38508	0.22665	0.55219	-0.58282	-0.016337	0.58339	0.26918	-0.97174	0.013913	-0.38699	0.077041	-0.17419	-0.16307	0.52422	-0.17147
-0.27931	-0.21188	-0.10383	-0.50954	0.84915	0.15574	0.17847	0.11024	0.27744	-0.83874	-0.70042	-0.0020014	-0.21171	0.89875	-0.64735	-0.74238	-0.34572
-0.64896	-0.059806	-0.002709	-0.035156	0.34862	0.22584	0.81797	-0.15856	-0.17033	0.058625	0.60485	0.62123	-0.095852	0.75549	-0.017048	-0.22972	-0.39868
-0.30835	-0.10272	0.11583	-0.033426	0.67767	0.053072	-0.32571	0.24063	0.48727	-0.7067	-0.29373	-0.033937	0.35157	0.63168	-0.62176	0.4775	-0.45099
-0.87308	-0.22024	0.13122	-0.83823	0.08027	-0.33894	0.47427	-0.46792	-0.11867	0.17635	0.079874	-0.66309	-0.3565	0.64201	-0.80338	-0.48548	0.48002
0.14049	0.055305	0.72783	-0.0046555	0.60416	0.23123	0.25766	-0.024743	-0.80229	0.051213	-0.30374	-0.40846	0.077544	0.15634	-0.49247	0.48486	0.090496
0.1459	-0.10256	0.39061	0.46327	0.62289	0.85718	-0.58967	-0.03918	0.098932	-0.64677	0.20587	0.54853	-0.38657	-0.12021	-0.77064	-0.15865	0.57858
-0.73655	-0.13584	0.26165	-0.21911	0.85797	-0.76954	-0.914	-0.14115	-0.48443	-0.69869	0.29177	0.81764	0.43369	0.16584	-0.63591	0.64553	-0.44167
-0.23312	0.027427	0.65555	0.45599	0.10152	0.1605	-0.21568	-0.098472	0.0047211	0.013947	-0.26371	-0.20216	-0.15676	-0.49993	-0.95584	-0.94123	-0.20296
-0.020092	0.072692	0.47426	0.32764	0.81586	-0.0092436	-0.063197	-0.31663	0.29281	-0.99149	0.97084	0.4631	0.17875	0.46432	-0.73661	0.35515	-0.057044
-0.70701	-0.21456	-0.3263	-0.87825	0.89442	-0.97177	0.71431	0.03221	0.39506	-0.28991	0.13396	-0.45974	-0.38673	0.72707	0.25978	-0.062472	0.049326
0.025684	0.19812	0.4511	-0.01463	0.88623	-0.17462	-0.33737	-0.5859	-0.48951	-0.43642	-0.27171	0.95632	0.32963	0.76493	-0.73004	-0.0051791	-0.44058
-0.51568	0.30975	-0.40503	-0.063651	0.44028	0.36486	0.23555	0.47724	-0.61908	0.15465	0.97498	0.091195	0.47657	0.4516	-0.24884	0.39438	-0.7986
-0.72192	-0.10344	-0.23565	-0.38237	0.64843	-0.16855	0.95723	0.045939	-0.44697	0.19157	0.40035	-0.49428	0.1371	0.41355	-0.25992	0.63803	0.045916
-0.11718	0.021919	0.73915	-0.33688	0.063747	0.54279	-0.35309	0.12919	-0.93121	-0.52277	0.77674	-0.16443	-0.378	-0.46875	-0.29802	0.45051	0.77888
-0.46449	-0.13867	0.25825	0.80393	0.81291	0.47053	0.24892	0.55654	-0.037821	-0.82638	-0.28952	0.017424	0.025875	-0.48209	-0.80229	-0.59771	-0.28732
-0.37224	0.10463	0.26991	0.17802	0.48086	0.59007	0.87946	-0.37156	-0.6104	-0.86011	0.26465	0.59462	0.27284	0.70541	0.088951	0.54793	-0.34714
-0.85198	0.17489	0.1873	0.33509	-0.085235	0.10303	0.11399	0.0070752	-0.035779	-0.00586	0.34407	0.025557	-0.44693	0.3074	0.24128	-0.14437	-0.0020195
0.17592	0.17912	0.55009	0.60163	0.6529	0.29077	0.041689	0.37601	-0.12022	-0.7586	0.4503	0.25727	0.17523	-0.3221	-0.09503	0.82552	0.20583
-0.33535	0.24952	0.35562	-0.017948	0.10057	0.6771	0.32249	0.27854	-0.35882	-0.75879	0.89563	-0.1696	0.021918	0.14341	-0.72886	-0.36353	-0.46704
-0.87569	-0.16907	-0.40529	-0.38251	0.79811	-0.42664	0.70025	-0.017399	-0.53437	0.22907	0.99213	0.61543	-0.27763	0.47795	-0.038453	0.021757	0.00071579
-0.40267	0.099278	0.16807	-0.077602	0.42794	0.52284	-0.52557	-0.25439	-0.36656	-0.66598	-0.57723	-0.62669	0.093892	0.60514	-0.83214	-0.23872	-0.44559
0.26819	0.32848	0.18113	-0.28524	0.51286	0.37176	-0.20185	0.22745	-0.42886	-0.26478	0.42079	0.040395	0.66993	-0.97182	-0.97939	0.71184	-0.076835
0.5956	-0.017259	0.98156	0.32178	0.63821	0.33068	0.016887	0.53083	-0.019576	-0.77929	-0.26956	0.3838	0.070034	-0.1739	0.027441	0.7528	-0.0093352
-0.60217	0.08249	-0.22002	-0.34285	0.49778	0.089409	-0.1286	0.15884	-0.21252	-0.40766	0.91195	0.29752	-0.33287	-0.63984	-0.5563	-0.24989	0.59062
-0.20779	0.043327	0.67655	-0.36355	0.25844	-0.3023	-0.30986	0.042374	0.04002	-0.69697	0.022921	-0.054878	-0.12634	0.040736	-0.71138	-0.26025	-0.0019554
-0.40348	0.075953	0.48524	-0.65352	-0.053638	-0.49336	-0.18771	-0.1769	0.63923	-0.66152	-0.02358	0.17405	0.76553	0.35485	-0.93125	0.94467	-0.16614
-0.71644	0.14439	0.1496	0.34694	-0.1106	-0.061859	0.041226	0.093198	0.9852	-0.50974	0.49875	-0.072552	-0.121	0.59629	-0.17834	-0.40962	-0.55241
-0.61775	-0.02882	0.15157	0.36993	0.23768	0.12792	0.34857	0.33684	0.25266	-0.16421	0.07726	0.98432	-0.10565	0.3597	0.47253	0.22156	-0.29924
-0.66065	0.055821	0.63078	0.4946	-0.23513	0.83291	-0.90462	0.33927	0.09557	-0.65044	-0.49395	-0.68693	0.11477	-0.43168	-0.71887	-0.31462	-0.080297
0.45954	-0.049168	0.53647	0.49345	0.52012	0.98714	0.8108	0.28949	-0.053646	-0.2954	0.0234	0.204	-0.5301	-0.86345	-0.79551	-0.1137	0.9433
-0.12061	0.10874	0.93227	0.27664	0.3719	-0.1256	0.18724	0.15336	-0.23185	-0.17038	-0.14141	-0.43516	0.64783	0.038503	-0.49192	0.56607	-0.60558
-0.43078	0.03016	0.30978	0.41291	0.65741	-0.69731	-0.50176	0.20874	0.34825	-0.75734	0.2804	0.69692	0.029539	-0.25707	-0.31356	0.92095	0.4359
-0.48702	0.069953	0.44092	0.17197	0.36108	-0.73511	-0.26744	0.002415	0.29309	-0.29815	0.15222	0.28444	0.085934	0.24285	-0.084542	0.46517	-0.10056
-0.13826	0.13222	0.22546	0.58257	0.62667	0.83365	0.74061	-0.41365	-0.6033	0.013325	-0.28748	-0.74563	0.027726	0.59993	-0.64464	0.047576	-0.1346
-0.52922	-0.17865	0.27362	0.32718	0.93592	-0.41446	0.30732	-0.24926	0.41785	-0.40749	0.84276	-0.43437	-0.3266	0.86215	-0.39859	-0.38066	0.093332
-0.25443	-0.13342	0.7111	-0.23777	0.66593	-0.41515	-0.06872	0.72943	-0.3358	-0.62708	0.15986	-0.065688	0.13623	0.12494	-0.24861	0.1816	-0.30219
0.16358	-0.010056	0.76956	0.33179	0.41546	0.10413	-0.52731	-0.31807	0.3922	-0.70168	-0.12365	0.81891	-0.13344	0.77331	-0.25474	-0.28052	-0.37557
0.28472	0.26031	-0.027045	-0.81823	0.64047	0.83568	-0.45564	0.054503	-0.87215	0.081283	-0.59805	-0.96774	0.19165	0.95058	-0.59566	0.047472	-0.5206
-0.14455	0.035917	0.30838	-0.4319	0.64217	-0.28811	-0.20058	0.54054	-0.18388	-0.91471	-0.2208	-0.53288	-0.31222	-0.43948	-0.05418	-0.58804	-0.41033
0.14467	0.24289	0.26145	0.024889	0.71209	0.63931	-0.02524	0.26426	-0.27023	-0.81619	0.23385	-0.86128	0.21129	0.11278	-0.37317	0.084753	-0.61153
0.18931	0.24334	0.34322	-0.10413	0.41933	-0.2455	0.69876	0.25694	0.38913	-0.38168	-0.60978	-0.98181	0.040941	-0.76957	-0.69954	-0.11313	0.22303
-0.20515	0.15698	0.48274	0.76574	0.73244	0.43646	-0.13202	-0.16887	0.0076578	-0.080792	0.15237	0.67659	0.29054	0.8521	-0.99164	-0.3098	-0.62171
-0.65235	-0.18253	0.52692	-0.9457	-0.024908	-0.3546	0.0093748	0.40581	-0.4218	0.015837	0.34129	-0.26043	-0.13429	0.52743	0.062575	0.037675	-0.19743
-0.74216	0.1266	0.21255	-0.57477	0.32834	-0.51973	0.67941	0.73794	-0.6924	0.079446	-0.086802	-0.33947	0.40351	0.33427	0.12022	0.88998	-0.53436
-0.99288	-0.18153	0.37927	0.60433	0.432	-0.23994	-0.48054	0.096038	0.071138	-0.342	0.0756	0.23831	0.21847	0.96116	0.066756	0.32475	-0.66445
-0.80194	-0.24358	0.64075	0.37832	0.0080958	0.19733	0.41062	0.14983	-0.10851	-0.86458	-0.39483	-0.50845	-0.44284	-0.37259	-0.52784	0.038953	0.65805
0.10577	0.0090168	0.9905	0.46169	0.87682	-0.44827	-0.5155	0.30935	-0.19937	-0.090165	-0.30592	0.62063	0.20912	-0.23407	-0.71639	0.35503	-0.063428
0.28829	-0.067692	0.69864	0.034932	0.66243	-0.63519	0.75472	0.24542	0.70191	-0.64344	-0.32335	-0.16295	-0.15664	-0.54314	-0.54313	-0.16961	0.17307
-0.76612	-0.15911	0.044845	-0.58958	0.66055	-0.57499	-0.32471	0.54026	-0.15867	-0.14921	0.38296	0.26694	0.037228	-0.17564	-0.80991	-0.56089	-0.36804
-0.089703	0.13338	0.80266	0.18002	0.19052	0.12079	-0.78716	0.19563	0.26343	-0.35885	0.44751	0.11968	0.06721	0.53645	0.14784	0.43704	-0.20641
-0.71869	-0.21749	0.45465	-0.35877	0.37413	-0.20062	0.46827	0.66892	0.033585	-0.53175	0.3019	0.454	0.036908	0.95659	-0.30732	0.5658	0.24613
-0.53159	0.0092655	-0.42845	0.29734	0.66839	0.62722	-0.55721	0.69932	-0.2742	0.20876	0.24202	0.50309	0.29916	0.59756	-0.2372	0.7061	-0.49254
-0.16963	-0.11482	0.85414	0.4471	0.50348	0.96165	0.85915	0.46551	-0.80243	-0.61733	-0.72452	0.55908	0.49696	0.070204	-0.30555	0.61824	-0.31515
0.81396	0.22098	0.51553	-0.43126	0.81215	0.39665	-0.088266	0.1666	0.011516	-0.5608	-0.64144	-0.41764	-0.26051	0.47312	-0.39735	0.11817	0.40562
-0.39241	0.11419	-0.13308	0.13286	0.52448	0.57947	-0.3002	0.84676	0.58367	-0.8348	-0.71418	0.20418	0.53678	0.6974	-0.92746	0.43737	-0.38523
-0.81419	0.0074076	0.26192	0.01903	0.3795	-0.050073	-0.037259	-0.10051	-0.46562	-0.71235	0.021995	-0.16335	-0.27022	-0.56798	-0.84001	-0.86364	-0.23071
-0.66072	0.25521	0.26718	-0.49724	0.43093	-0.42477	0.47077	0.51133	-0.83793	-0.08386	0.21915	-0.76316	0.37973	0.29231	-0.16231	0.67479	-0.39106
-0.38474	-0.0074736	0.76721	-0.3326	0.13484	-0.58438	0.18594	0.2104	0.33502	-0.035247	-0.70083	0.50564	0.14656	0.1367	-0.90703	-0.39566	-0.43919
-0.44082	0.042108	-0.18364	-0.9581	0.58872	0.17982	-0.35729	-0.28077	-0.69954	-0.71413	0.33476	0.28899	0.14143	0.066475	-0.94844	0.53091	0.37527
0.52206	-0.038328	0.93195	-0.2957	0.87737	-0.30481	-0.38139	-0.5522	-0.06287	-0.26819	-0.85468	0.65932	-0.45746	0.98402	-0.25097	-0.57767	-0.011985
-0.81904	0.12953	-0.13862	-0.39711	0.61381	0.099761	0.35655	-0.34955	-0.9185	-0.052691	0.58185	0.9821	0.045983	0.84546	-0.076633	0.69482	0.087131
-0.89763	0.13879	0.62627	0.11095	-0.65345	-0.19607	0.18271	-0.31363	0.75707	-0.78477	0.31436	-0.54172	0.017406	-0.17001	-0.79579	0.12755	0.44397
-0.43429	0.1727	0.14989	-0.59452	0.98699	-0.61246	-0.61418	0.1463	-0.89553	-0.68009	-0.77718	-0.37167	-0.008072	0.48086	0.16986	0.59517	-0.24781
-0.38051	-0.04033	0.82216	0.29991	0.10131	0.010046	0.20929	0.12945	0.34169	-0.64625	0.32277	0.58453	0.31951	-0.184	-0.87519	0.22776	-0.020941
-0.52006	0.26469	-0.64127	-0.129	0.78276	0.40317	0.48591	0.4471	-0.1863	-0.36974	0.095975	0.06152	-0.10994	0.49458	-0.1329	0.34569	-0.13239
-0.2498	0.06615	-0.047483	0.7777	0.95125	0.51477	0.9555	-0.2639	0.059418	-0.74066	0.59398	-0.85287	-0.04511	0.34691	-0.40581	0.033802	-0.21585
-0.53383	0.018101	0.20528	0.5744	0.58888	0.69226	-0.55322	0.21619	-0.63908	-0.68387	0.41402	-0.060812	0.2329	0.43723	0.18891	0.31303	-0.61111
-0.6783	0.2012	0.23883	-0.23148	0.53852	-0.50298	0.44057	-0.33789	-0.64213	-0.52359	-0.97951	0.27988	0.5612	0.050516	-0.61189	0.56569	-0.099129
0.24475	0.1619	0.26364	-0.19574	0.74015	-0.60042	0.014321	0.7282	0.7478	0.058449	0.30113	0.68689	0.25002	0.27677	0.057415	0.81095	-0.028435
0.0041754	0.32906	0.51283	0.47749	0.69761	0.42695	0.69025	-0.024102	-0.85222	-0.92836	0.093934	0.13455	-0.015657	0.12749	-0.030481	-0.12247	-0.58108
-0.81927	0.06414	0.16404	0.54678	0.16598	0.10066	0.20784	0.7482	0.65374	-0.66032	-0.64919	0.35806	0.75779	0.081415	-0.78602	0.43147	-0.6991
-0.30951	0.030308	0.17694	-0.16247	0.49231	-0.48614	0.3715	-0.11214	0.73709	-0.80751	0.26724	-0.074506	-0.17134	0.40894	-0.033575	0.089654	0.016504
0.05544	0.065831	0.7014	0.42756	0.67043	0.13736	0.14987	0.095282	-0.16482	-0.89317	-0.0016269	0.62281	0.027121	-0.088769	-0.37377	-0.29238	-0.47934
-0.73714	0.02225	0.47911	-0.88108	0.091678	-0.42744	-0.54655	0.3896	-0.35623	-0.31872	0.36787	0.31443	0.33524	0.32501	-0.33296	0.39703	-0.4309
-0.069126	-0.072704	0.85616	0.23067	-0.089996	-0.047342	-0.44433	0.17248	0.88109	-0.75079	-0.9273	0.71106	0.13071	0.55858	-0.27185	0.2916	-0.35012
-0.68599	-0.33202	0.54909	0.54142	0.32323	0.98277	0.15979	0.20776	-0.52811	-0.39383	-0.53004	-0.033384	0.49917	0.44149	-0.70622	0.66581	-0.20114
-0.19319	-0.15564	0.82494	-0.29796	0.71014	-0.35787	-0.022704	-0.32321	-0.83928	-0.23507	-0.73991	-0.16857	-0.37714	0.82857	0.083722	-0.75715	-0.61739
-0.84012	-0.010192	0.41207	0.5404	-0.35334	0.70922	-0.38606	0.26211	0.15852	0.27387	-0.28669	-0.49917	0.064303	0.98256	-0.25971	-0.211	-0.64223
-0.2381	0.050479	-0.11045	-0.14315	0.67132	0.91796	-0.34008	-0.019101	-0.73942	-0.9664	-0.11784	-0.21511	-0.75371	0.36792	0.72531	-0.83152	-0.63619
0.14694	-0.15679	0.63141	0.22665	0.55449	0.69204	-0.1623	0.098295	-0.31991	0.21359	0.36202	0.76775	-0.11559	0.13684	-0.62163	-0.091795	0.17222
0.38423	0.078929	0.78464	0.50088	0.65274	-0.14024	-0.68353	0.31906	0.67192	-0.58843	0.92862	-0.059224	0.39224	-0.54603	-0.78978	0.58406	0.090108
-0.69363	0.36631	0.34868	0.39621	-0.40614	0.19493	0.32719	0.95096	0.20424	-0.31228	-0.44145	-0.88538	0.22171	-0.14126	-0.272	0.71217	0.024481
-0.41499	-0.20836	0.56585	0.26888	0.36945	0.41038	0.47672	-0.28503	0.33673	-0.82697	-0.17404	-0.28989	0.37458	0.68332	-0.71987	0.82954	0.43906
0.28599	0.13111	0.5144	0.032812	-0.0083367	0.95335	0.25433	0.40993	0.081532	-0.66588	-0.13177	-0.10057	-0.69703	0.28111	-0.18591	-0.65642	0.048887
0.22291	0.047629	0.41606	-0.15782	0.36875	0.80792	0.25579	0.34376	-0.034685	-0.73387	-0.23309	-0.40205	-0.45106	0.95196	0.30246	-0.55673	-0.4534
-0.57448	-0.021293	0.14876	0.93344	0.85936	0.36252	0.23153	-0.047106	-0.070382	-0.98913	0.96013	0.53658	0.22453	0.28573	-0.68799	0.29336	-0.29777
-0.070324	-0.016701	0.065896	0.32971	0.7041	0.3666	0.69402	0.72608	0.65283	-0.86957	0.26666	0.63351	0.050016	-0.20848	-0.43434	-0.18232	-0.19659
-0.26554	-0.069216	0.068073	0.25088	0.73713	0.37337	0.51058	0.53177	0.31174	-0.80742	0.0010297	0.44416	0.071767	-0.294	-0.45218	0.57345	0.52563
-0.27836	-0.22417	0.83765	0.14298	0.27797	-0.91991	0.24848	0.71671	0.85278	0.14294	-0.22761	0.5436	0.013363	0.54763	-0.048593	0.21046	-0.29848
-0.95314	-0.054458	0.48087	0.3474	0.17381	-0.74362	-0.43926	0.98408	0.46283	-0.27079	-0.023412	0.034009	0.575	-0.38859	-0.4668	0.76604	-0.34805
-0.039895	-0.13737	0.58807	0.34175	0.84562	-0.3729	0.37832	-0.16479	0.54562	-0.22614	-0.75608	-0.28241	-0.36734	0.79394	0.003612	0.13754	0.33043
-0.7617	-0.049547	0.35736	-0.4196	-0.25175	0.50298	-0.17104	0.2994	-0.37809	-0.54792	-0.38426	-0.28878	-0.17801	0.076722	-0.4294	0.7374	0.86365
-0.30587	-0.2871	0.93455	-0.95364	0.74479	-0.7558	-0.53531	0.2053	-0.96452	-0.91949	-0.95494	0.076538	-0.95017	0.55388	0.61102	-0.89679	-0.37855
-0.57089	-0.16352	0.55971	-0.56117	0.34158	-0.47294	0.78886	0.4493	-0.29838	-0.63878	-0.0068898	0.54089	0.028494	-0.58872	-0.69666	0.5081	0.85242
-0.23754	0.14382	0.70488	-0.37085	0.029434	-0.27249	0.0099487	0.075751	-0.46834	0.049985	0.30547	-0.6632	0.53079	0.16035	-0.73536	0.92413	-0.14867
-0.38371	0.14693	0.52061	-0.13906	-0.10675	-0.048578	-0.88306	0.44956	0.62587	-0.77912	0.32231	0.43424	0.53548	-0.020772	-0.98955	0.26203	-0.45644
-0.29092	0.020181	0.69095	0.47958	0.68417	0.44924	0.98279	-0.14286	-0.72955	-0.76593	-0.66167	-0.46937	0.38143	-0.24097	-0.66356	0.053274	-0.44099
-0.74106	-0.045819	0.35338	-0.2872	0.16153	-0.67185	0.46301	-0.15899	0.70217	-0.71701	0.15229	-0.35656	-0.43221	0.21741	-0.3975	0.075954	0.90398
-0.42681	-0.13494	0.2603	-0.047915	0.83913	-0.70198	-0.096594	0.19304	0.099302	0.37014	-0.090842	-0.66224	-0.046337	0.9213	0.20799	0.88343	0.3619
-0.83309	-0.11721	0.57609	-0.27858	-0.33841	-0.20234	0.30545	0.56095	0.49063	-0.34208	-0.38758	-0.52046	0.2797	0.45329	-0.17204	0.59355	-0.087166
-0.42613	-0.045157	0.55826	0.10262	0.51053	-0.21223	0.41393	-0.045311	-0.38207	0.057627	0.027427	0.15485	0.35138	0.59889	-0.47854	0.36037	-0.42238
-0.97529	-0.0031573	0.38026	-0.51411	-0.51963	0.32241	0.55345	0.21915	-0.84369	0.29993	-0.7098	-0.77369	-0.44784	-0.23038	-0.34413	-0.84031	-0.012208
-0.44077	-0.13444	0.68358	-0.68278	0.056695	-0.74977	-0.016826	0.21061	0.32759	-0.94547	0.41733	0.80082	-0.46671	-0.1499	-0.17556	-0.72325	-0.10785
-0.43493	-0.12255	0.63585	-0.66371	-0.13633	-0.66004	0.068526	0.51459	0.54739	-0.16827	0.40753	0.83797	-0.080624	0.33491	-0.068871	-0.05471	-0.22895
-0.16974	-0.069057	0.1335	0.20943	0.71335	0.42793	-0.13017	0.36104	0.4308	-0.69628	-0.81599	0.33958	0.03698	0.87368	-0.09549	0.32913	-0.28065
-0.1824	-0.26301	0.61895	0.47758	0.34984	0.92185	0.076453	0.65998	0.30053	-0.97388	-0.33718	0.70652	-0.30439	0.23584	-0.16204	0.22334	0.52924
0.27067	0.097243	0.7498	0.45656	0.099515	0.6023	0.12723	0.32265	0.20355	-0.41246	0.67743	-0.11324	-0.15729	-0.20415	-0.41666	-0.024153	0.064178
