# Supplementary material for: Distinct cellular states determine calcium signaling response
Source: Mol Syst Biol. 2016 Dec 15;12(12):894. doi: 10.15252/msb.20167137 (PMC5199124; doi:10.15252/msb.20167137)
Supplement: Supplementary file 6 — Source Data for Figure 3 [file MSB-12-894-s005.zip › parameterDistributionGroup/parameterDistribution256.csv]

-0.411	0.35009	0.49844	0.60228	0.70441	0.39936	0.82866	0.040232	0.2561	0.67366	0.36193	0.63625	-0.7084	0.68773	0.98731	-0.59751	-0.95732
0.21943	-0.73136	-0.036253	-0.89981	0.030519	-0.80162	-0.68739	0.74987	0.50616	0.91018	0.85188	-0.81605	-0.43365	0.69794	0.26195	0.52031	0.2406
0.25775	-0.86957	0.29685	0.21594	-0.74988	-0.43906	0.35854	0.090224	0.19028	0.93184	0.28891	-0.77967	-0.092872	0.93131	0.10918	0.9928	0.19012
-0.47244	-0.21275	0.072935	0.23529	-0.60315	0.60173	0.23127	0.9115	-0.62766	0.69135	0.20503	0.27097	-0.19684	0.35242	0.014123	0.95228	0.4825
-0.30576	-0.22107	-0.096942	0.90877	0.88295	0.73932	0.71062	-0.40732	0.049725	0.11145	-0.74805	-0.64493	-0.079834	-0.19956	-0.17687	-0.60597	-0.93333
0.38642	-0.34947	0.82693	-0.41577	-0.34253	-0.014482	0.30907	0.057248	-0.16017	0.62527	-0.30623	-0.088651	-0.24363	-0.48044	-0.81434	-0.51256	-0.010166
-0.54874	-0.46504	0.3885	0.58423	-0.76664	-0.46592	0.26082	-0.07199	0.36953	0.57746	-0.55815	0.18147	-0.75545	-0.082804	-0.086944	0.0047071	0.68011
-0.59127	-0.41594	-0.72293	0.53529	-0.93081	0.5982	-0.68663	-0.55186	-0.011574	0.61645	0.5615	0.43685	-0.2255	-0.13579	0.71941	0.16967	-0.7845
0.29699	-0.83292	0.17786	-0.34764	0.89628	0.36793	-0.29035	-0.51691	0.59144	0.72282	-0.88533	0.50781	0.52127	0.31578	-0.93625	0.47768	-0.39506
-0.15025	-0.68553	-0.10037	0.2482	0.59918	-0.41392	0.94986	-0.84079	0.36064	0.84373	0.20743	0.20196	-0.49809	-0.16152	0.080072	-0.60734	-0.5348
0.83229	-0.33995	0.2106	-0.57332	-0.20814	-0.30578	-0.65091	0.36765	0.94148	-0.14823	-0.40465	0.21535	-0.40142	-0.39496	0.83011	0.46814	-0.32193
-0.84612	-0.38487	0.10539	-0.090444	-0.51132	-0.011527	0.80036	0.27854	0.30669	0.78812	-0.71094	0.17406	0.17801	-0.53228	-0.48551	0.15083	-0.43001
-0.015993	-0.47124	-0.74864	-0.60487	0.60024	-0.21292	0.0081133	-0.80682	0.087232	0.096157	0.31896	0.35539	-0.69139	-0.83784	0.091614	0.03477	0.39695
-0.21052	-0.33545	0.41154	0.5686	-0.9928	0.56564	-0.44204	-0.91825	-0.017062	0.28636	-0.78128	0.016148	-0.18787	-0.26223	0.56695	0.27563	-0.65831
-0.52644	-0.19715	-0.30351	-0.16624	0.50587	0.34231	0.62874	0.073785	-0.1215	0.59957	-0.4935	-0.74853	-0.75557	-0.13099	0.2718	0.22764	0.63064
0.05292	0.094837	0.46604	-0.34653	0.98489	-0.4069	-0.40251	0.24196	0.00027265	0.47998	0.21381	0.1107	-0.65186	0.64151	0.27821	-0.32838	-0.14327
-0.15114	-0.56519	-0.36889	0.20621	-0.38267	-0.20537	0.96223	-0.55479	0.074564	0.92315	-0.31555	0.58528	-0.48008	-0.76694	0.24576	-0.2306	-0.29439
0.81833	0.2863	0.05143	-0.38674	-0.81641	0.09099	-0.57648	0.18701	0.63735	-0.36533	-0.041799	-0.24929	-0.19488	-0.87315	-0.090536	0.044194	-0.23
-0.91551	-0.97566	0.32532	-0.75755	0.57862	0.25616	-0.52635	-0.35602	-0.83439	0.21847	0.65509	0.23226	-0.3949	-0.42503	0.43004	0.066106	-0.32789
0.048624	-0.20563	-0.22055	-0.25538	-0.17577	0.50848	0.15363	0.077717	-0.19558	0.40679	0.12654	-0.91847	-0.54526	-0.56133	0.79718	0.2553	-0.30971
-0.181	0.0094629	0.0086993	0.40464	0.5041	-0.21001	-0.062247	-0.045346	0.21051	0.57234	0.11321	-0.084142	-0.50187	0.23289	-0.12916	-0.56534	-0.22884
0.44548	0.14828	-0.39919	0.82906	0.37289	0.64163	0.76557	-0.14995	0.24565	0.45748	-0.52787	-0.27246	-0.21036	0.13687	-0.21795	-0.14789	-0.30892
-0.20706	-0.27258	0.54355	-0.23636	-0.61301	0.96225	-0.1362	0.69966	0.28283	0.4113	-0.45576	-0.41606	0.25248	-0.27404	-0.53361	-0.29742	-0.98258
0.74246	-0.057198	0.46169	-0.023988	0.92831	0.27425	0.63559	-0.8491	0.88156	-0.1667	-0.63753	-0.41472	-0.46612	0.19661	0.39687	-0.2834	-0.53766
0.39252	-0.54741	-0.63535	0.06616	0.45954	-0.74601	-0.0052858	-0.99213	-0.11023	0.32834	0.93078	-0.005733	-0.37885	-0.75319	0.51823	-0.2712	-0.75274
-0.15238	-0.24214	0.085806	0.49695	-0.19782	0.27069	-0.16702	-0.38612	-0.61804	0.62778	0.023924	-0.41603	-0.37043	-0.91333	0.70128	-0.097509	-0.79461
0.30079	-0.14556	0.31784	-0.020421	0.31312	0.77936	0.52727	0.025685	0.19747	0.67247	0.24353	0.30496	-0.61276	0.63654	0.31988	-0.30623	-0.19629
0.38338	-0.2669	0.45852	-0.37621	0.82909	-0.2797	-0.46899	-0.96264	-0.50238	-0.43359	-0.94956	-0.56229	-0.14062	-0.71542	0.66405	0.85523	-0.30823
0.46193	0.0249	0.30847	0.32991	-0.1048	0.49699	0.1132	0.33634	0.97126	0.2452	0.49126	-0.050118	-0.92758	0.26807	0.21436	-0.44861	0.24788
-0.29922	-0.3425	0.51917	-0.75515	0.30505	-0.65884	-0.62053	0.85142	-0.77889	0.66072	-0.50585	0.043336	0.15671	-0.66798	0.23836	0.50564	-0.79288
0.2995	-0.63991	0.68878	0.0064364	0.51606	-0.025977	0.67229	0.53247	0.17752	0.18862	-0.27253	0.59435	-0.3689	-0.39851	0.25117	-0.39747	-0.73757
0.81998	-0.75082	0.66629	-0.98624	-0.65309	-0.63848	-0.60127	0.59264	-0.64964	0.97338	0.82862	-0.14224	-0.40403	-0.17032	0.44402	0.87251	0.42084
0.16791	-0.21565	0.16665	0.091507	0.54485	-0.095434	0.12823	0.39775	0.50572	0.52174	0.30166	-0.10918	-0.023285	-0.37177	-0.10011	0.38934	-0.18185
-0.50356	-0.73011	0.0024709	0.86026	-0.197	0.11364	-0.74696	-0.10844	0.95149	0.087397	0.88587	0.73584	-0.22047	0.042159	0.91676	0.56531	-0.73781
0.51068	-0.82353	0.9042	0.075102	0.18218	0.80075	0.033433	-0.61644	0.21517	0.32276	-0.022514	-0.0036217	-0.098662	0.065979	-0.78246	0.28667	0.42202
-0.029019	-0.44647	0.47391	0.3968	-0.50214	-0.65296	-0.33209	-0.22407	0.45498	0.73689	0.95154	-0.43021	-0.50243	0.66068	0.34737	-0.77971	-0.89084
-0.49025	-0.10666	0.01998	0.149	0.41618	-0.16756	0.60229	0.12175	0.3516	0.2947	0.4996	0.033069	0.16467	-0.78054	0.022757	0.54336	-0.55115
-0.75184	-0.33989	-0.93211	0.28034	-0.64602	0.28863	0.607	-0.30774	-0.055401	0.69394	-0.88602	0.22448	-0.22804	-0.033927	0.1138	0.35686	-0.15847
0.21386	0.050182	-0.75427	0.084721	0.066163	-0.074736	-0.28151	0.50135	0.097082	0.508	0.46045	-0.20379	-0.54871	0.27246	0.9005	-0.084068	-0.71589
-0.27971	-0.22875	-0.19689	-0.78971	-0.28533	-0.18375	0.74873	0.88877	-0.62986	0.99323	0.47231	0.33308	0.49962	0.036985	0.16624	0.99242	-0.88853
-0.78947	-0.54636	0.39207	-0.86939	0.33399	-0.12969	-0.82644	0.86037	-0.21153	0.92992	0.82371	0.24617	-0.62633	-0.00034816	-0.31636	0.14922	0.84841
-0.35976	-0.10798	0.13185	0.043505	0.33764	0.16416	-0.17504	0.86746	0.67349	0.54117	-0.35182	-0.93529	0.42237	0.54715	-0.96913	0.74216	0.16842
-0.42441	-0.071477	-0.75764	0.12219	0.70883	0.19505	0.09794	-0.26846	0.73654	0.65081	0.42976	0.09966	-0.5637	-0.31495	0.05428	0.15678	0.42828
-0.66816	-0.3261	0.72613	-0.89226	-0.073409	0.17066	-0.4933	0.89118	-0.24441	-0.46009	0.66879	0.42694	-0.55506	0.32945	0.43176	-0.48728	-0.62531
-0.098052	-0.90716	-0.27931	-0.39103	-0.31182	-0.28991	0.010614	0.38564	0.37146	0.9599	0.3662	-0.7361	-0.068921	0.56238	-0.050102	-0.32888	-0.91728
-0.7997	-0.080007	0.44912	0.50943	0.78889	0.20418	-0.77179	0.16838	0.94273	0.09581	0.58028	-0.65314	-0.49848	0.20274	-0.064318	-0.89523	-0.63348
-0.67802	-0.038231	0.35574	-0.40477	0.47506	0.605	-0.29168	-0.23329	0.66555	-0.007448	0.46714	-0.30879	-0.12404	0.27146	-0.059314	-0.5824	-0.93256
0.61202	-0.26153	0.58418	-0.8262	0.59676	0.75003	0.67828	0.94622	0.49613	-0.0043271	-0.73333	0.12883	-0.5029	0.71785	0.58815	0.50906	0.098838
-0.7165	0.087757	-0.33458	-0.65208	-0.041944	-0.72228	-0.65108	0.36049	-0.8126	0.10567	0.52945	-0.53801	-0.45789	-0.39481	0.30359	0.3386	0.15694
0.077608	-0.6404	0.0092587	0.46871	-0.10402	-0.09707	0.31175	0.21715	0.98467	0.64294	-0.79618	-0.24911	-0.14078	-0.43306	-0.20026	0.471	0.15178
0.84314	-0.03401	0.41883	-0.13878	0.28391	0.37743	0.81311	-0.12439	0.95011	0.62594	-0.6517	0.36847	0.065529	0.33778	-0.87607	-0.85362	-0.83915
-0.56894	-0.80485	-0.60103	0.11323	0.90467	-0.16268	0.73356	0.14016	0.33245	0.42934	0.90641	-0.39376	-0.48365	0.1026	-0.035788	-0.69152	-0.52364
0.28795	-0.129	0.35998	-0.14988	-0.048502	0.16711	-0.063502	0.041679	-0.59753	0.99776	0.42303	0.37956	-0.29896	-0.1279	-0.74968	-0.40398	0.1542
0.69041	0.42544	-0.077826	-0.13081	-0.81417	0.64239	-0.51994	0.0069598	0.84756	-0.23427	0.1164	-0.43246	-0.78354	-0.32462	0.26992	0.10117	0.51095
0.54909	-0.06163	-0.31153	0.51519	-0.72441	0.84585	0.18193	-0.74627	0.4029	-0.41106	0.77688	-0.77727	-0.47562	-0.79073	0.51178	0.44985	0.078023
-0.67636	-0.2849	0.54338	0.61795	0.65234	0.30369	0.15683	0.25979	-0.7122	-0.42363	-0.92944	-0.85223	-0.11441	-0.62205	0.59236	0.21213	-0.85881
0.59995	0.097131	0.04458	0.7697	0.34364	-0.10027	0.0997	0.90764	0.15943	0.60049	-0.50041	-0.1217	-0.79097	-0.1311	0.51013	0.37678	0.49656
-0.65749	-0.42208	0.39803	-0.3581	0.79478	-0.60581	0.91826	-0.92172	-0.41799	0.88827	-0.3428	0.43388	-0.69814	0.27899	0.67103	0.31932	0.20151
-0.5377	-0.032648	0.17618	0.1034	0.73226	-0.01817	0.057449	-0.66152	-0.20633	-0.39422	0.049362	-0.41434	-0.051188	-0.36953	-0.087892	-0.050776	-0.54561
-0.67267	-0.40387	0.40946	-0.28937	0.065035	0.45805	0.41412	-0.28916	-0.59354	-0.64048	-0.4674	0.35901	0.31335	-0.9022	0.025934	0.76529	-0.61697
-0.93234	-0.73441	-0.22112	-0.81382	0.2357	-0.95626	-0.77193	-0.92043	0.57421	0.82836	0.39576	0.72661	0.49163	0.2076	0.030566	0.93792	-0.75131
-0.37957	0.025677	0.46252	0.47189	-0.3909	0.45464	-0.61982	0.53329	0.46391	0.70045	0.533	0.32302	0.44695	-0.11838	-0.40335	0.76578	-0.47976
-0.119	-0.15684	0.98974	0.99198	0.72546	0.099024	-0.39266	0.14689	0.29061	0.60782	0.2774	-0.070745	-0.47089	-0.62564	0.020764	-0.18861	-0.095721
0.46168	0.027734	0.84787	0.87516	-0.69129	0.17673	0.19471	0.22218	0.62054	0.13695	0.43412	0.18043	-0.11019	-0.65417	-0.14843	0.2471	-0.19729
-0.72362	-0.49019	-0.34094	0.52115	0.1959	0.70716	-0.90803	-0.59026	0.12573	-0.19421	-0.92673	0.61093	-0.74125	0.12379	0.44321	-0.86508	-0.71939
-0.95451	-0.99943	-0.8493	-0.21447	0.79147	-0.62932	0.25093	0.09493	0.6169	0.48875	0.25893	-0.42808	-0.6343	-0.036844	0.60577	0.18559	0.029908
-0.034818	-0.27402	-0.69595	-0.70337	-0.14517	0.39832	-0.58389	-0.89576	-0.92358	0.98311	-0.90245	-0.15563	-0.472	-0.35449	0.67881	-0.25354	-0.72995
0.2275	-0.039385	0.37327	-0.78355	-0.83138	0.48513	-0.29968	0.30512	0.63747	-0.46707	-0.10934	0.79505	-0.77983	0.53674	0.68419	-0.63898	-0.67997
0.017697	-0.17615	0.080201	-0.088293	0.10632	0.33411	-0.32528	0.77515	0.033587	0.94205	-0.5161	0.5734	-0.59393	0.60762	0.053174	-0.63516	-0.26963
0.39439	0.31751	-0.49121	-0.62011	0.48792	0.3621	0.15068	-0.64521	-0.62719	0.78343	-0.087462	0.099761	-0.69305	0.25465	0.86111	-0.071018	-0.3881
-0.27744	-0.41661	0.68253	0.7712	0.77727	-0.055734	0.083135	-0.51486	0.4136	0.84703	0.036538	-0.22809	0.21013	-0.63562	-0.77135	0.33128	-0.059653
0.10261	-0.31668	-0.10875	-0.091799	0.56979	0.46506	-0.50188	0.024772	0.41435	0.1001	0.77957	0.60853	-0.48789	0.12102	-0.070525	0.23908	0.50702
-0.79955	-0.27917	0.31411	-0.57766	-0.7132	0.48657	-0.69105	0.31339	0.61732	0.98976	-0.98237	-0.66199	-0.12431	0.04018	0.23321	0.69925	-0.0079672
0.9216	-0.29424	0.15094	-0.45741	-0.074603	0.89289	0.55624	-0.65702	0.9759	-0.60203	-0.25412	-0.2843	0.083896	0.36842	-0.93661	0.0040351	0.020174
0.20481	-0.72195	-0.23595	-0.19073	0.076554	-0.012946	-0.57636	0.625	0.91312	-0.19947	0.12511	0.45112	-0.54214	-0.89822	-0.16586	-0.0060648	0.42766
0.60305	0.10693	0.31867	0.53152	-0.31353	0.71582	-0.65128	0.7902	0.45027	0.087095	0.37227	-0.16213	-0.42194	0.65671	0.76269	0.43124	-0.28054
-0.49641	0.14152	0.29464	0.17647	-0.91699	-0.77674	-0.27428	-0.14607	0.85246	0.22186	0.67353	0.27889	-0.4574	-0.28726	0.75079	0.11545	-0.47073
-0.020068	-0.84406	-0.05744	0.67362	0.072601	-0.71589	-0.27665	0.63501	0.70073	0.47355	-0.40551	0.30499	-0.2817	-0.4672	0.021027	-0.62179	-0.83001
-0.20428	-0.81317	0.0093114	-0.91786	-0.26218	0.97695	0.32693	0.35534	0.03776	0.027432	-0.90716	-0.52973	-0.39526	0.42318	0.59792	0.73994	0.18916
-0.30231	0.047572	0.4553	0.37011	-0.92186	0.45287	-0.42936	0.43066	-0.13369	0.79812	0.11391	0.14712	-0.5628	0.20597	0.43868	-0.10763	-0.18232
-0.13129	-0.34191	0.61298	-0.28999	0.26665	0.55922	0.051682	-0.89333	-0.21381	0.27027	0.23887	0.69142	-0.60376	0.36746	0.040294	-0.30237	0.094909
-0.20624	-0.4827	0.68175	-0.6493	-0.16273	0.39532	-0.66346	0.39506	0.80895	0.17797	0.94029	-0.77193	-0.41156	0.50913	-0.14778	0.36897	0.53801
0.30461	-0.51577	0.78768	0.48985	-0.17081	0.42015	0.11614	0.13572	0.35725	0.13655	-0.67899	0.48757	-0.72761	-0.23127	0.54242	-0.81619	-0.71544
-0.12711	-0.85214	-0.28622	0.47206	0.23115	-0.29867	-0.01959	-0.28803	0.33476	0.7735	-0.74089	-0.66236	-0.45258	-0.18928	0.37992	-0.40189	-0.69804
0.214	0.018104	-0.43422	-0.44561	-0.23485	-0.25242	-0.35919	-0.61711	-0.70461	0.18677	-0.20201	0.045541	-0.066265	-0.72606	0.45991	0.92998	-0.25751
0.73401	-0.08302	0.37685	-0.3803	0.10219	0.54464	-0.18638	-0.078262	-0.3129	0.8724	-0.85403	0.55861	-0.15843	0.24194	0.19227	0.65144	-0.042132
-0.77077	0.11432	0.043612	-0.63264	0.94397	-0.056101	-0.14442	-0.6106	0.37542	0.85093	0.13628	-0.94699	-0.017384	0.58954	-0.69137	0.3451	0.31444
0.62943	-0.10633	0.23256	-0.4662	-0.51733	0.13222	0.038583	-0.37057	0.95163	0.2519	0.47012	0.56115	-0.61201	0.72964	0.28302	0.20572	0.25711
-0.083352	-0.483	-0.25868	-0.69205	-0.23136	0.5921	-0.13242	0.023315	0.78965	0.058526	0.13781	0.046878	-0.35623	0.3214	-0.45483	-0.061764	0.2881
0.094115	0.19564	0.98364	0.3668	0.47201	0.23756	0.24466	-0.42213	0.35087	0.04737	-0.14346	-0.35808	-0.44932	-0.19814	0.042733	0.26045	0.28213
-0.56674	-0.50367	0.10818	-0.25952	-0.46654	0.73026	-0.34287	0.60443	0.58568	0.42441	-0.93491	0.64666	-0.050244	-0.3097	0.68906	0.85386	-0.45333
0.45376	-0.16517	0.53098	-0.58081	0.67686	-0.29748	-0.82234	0.15947	-0.3323	0.73883	-0.31764	0.83513	-0.54908	0.50793	0.71281	-0.42669	-0.81744
0.48174	0.008372	0.96027	-0.12382	0.50341	0.92033	-0.95658	-0.023215	0.56328	-0.52497	-0.73008	-0.22728	-0.69537	0.93771	0.38212	-0.52897	-0.32787
0.047605	-0.17847	0.25697	0.19871	-0.38527	0.74324	0.094799	-0.35058	-0.084054	0.52637	0.59477	-0.84277	-0.12758	0.18327	0.8578	0.73044	-0.70603
0.049135	-0.99941	-0.29156	-0.42015	0.55533	-0.16038	-0.62334	0.96101	-0.012976	0.75305	-0.19797	0.8609	-0.40912	0.5478	-0.042707	-0.32996	-0.28916
0.0592	-0.87645	-0.44464	-0.92756	0.031153	0.83052	0.27879	-0.41121	0.035964	0.83975	-0.43642	0.90162	-0.0064958	0.63608	-0.65419	0.84782	0.77622
-0.72251	-0.85439	0.58227	0.61841	0.1386	0.041784	-0.15606	-0.031513	0.88949	0.39226	-0.36353	-0.085539	-0.47414	-0.006191	-0.060781	-0.28252	-0.14017
-0.68705	-0.39282	-0.68219	0.32099	-0.089096	0.68679	-0.58526	0.66811	0.21414	0.54231	-0.78571	-0.046839	0.18694	-0.21085	0.07544	0.67816	-0.57372
-0.3868	0.081028	0.85392	-0.17451	0.053524	0.47839	0.61936	-0.24215	0.41309	-0.047614	0.066071	-0.98579	-0.070221	0.49401	-0.58005	-0.073932	-0.099524
0.55845	0.02025	0.44595	-0.35703	-0.24105	0.37448	0.72093	0.14902	-0.083195	0.77605	0.10561	-0.77824	-0.44748	0.093495	-0.07167	0.062102	0.27876
-0.073626	0.11501	0.62311	-0.52075	-0.026237	0.54407	-0.6246	0.68406	-0.71708	-0.46178	0.53375	-0.58822	-0.21527	-0.83144	0.7745	0.95153	-0.17256
-0.64434	-0.14555	0.3676	-0.12358	-0.63443	0.027963	0.52304	0.56693	0.4745	0.38762	-0.0046645	-0.64719	0.17176	-0.55437	0.11826	0.52742	-0.6201
-0.66632	-0.87648	0.037157	-0.30333	-0.87948	0.57687	0.61344	-0.13977	0.54224	0.022227	0.30642	0.01667	0.23104	0.3477	-0.91234	-0.14982	-0.50745
-0.03577	-0.082281	0.25883	-0.48461	-0.034654	0.1829	0.86184	-0.49508	0.93409	-0.10546	-0.97492	0.63234	-0.13051	0.017063	-0.92903	0.35268	0.7489
0.66707	-0.40517	0.14392	-0.51368	-0.047853	0.85816	-0.23622	0.73667	0.59202	-0.28773	-0.84093	-0.72561	-0.31941	-0.81909	0.14746	0.9837	0.66085
0.52566	0.31387	-0.11247	-0.70649	0.86073	0.66325	-0.99051	-0.30078	0.010095	-0.42124	-0.44107	-0.42482	0.058008	0.11316	0.056261	0.80225	-0.1307
0.13482	-0.44894	-0.71762	0.054402	-0.59313	-0.32902	-0.47055	-0.43792	-0.32963	0.82382	0.61397	-0.68621	-0.74018	-0.55471	0.53512	0.34566	0.43284
-0.32574	-0.48067	0.19527	0.83023	0.98006	0.50259	0.54895	0.6224	0.034802	0.68913	0.74906	0.27032	-0.63919	0.44025	-0.44703	-0.90212	-0.071999
