# Supplementary material for: Distinct cellular states determine calcium signaling response
Source: Mol Syst Biol. 2016 Dec 15;12(12):894. doi: 10.15252/msb.20167137 (PMC5199124; doi:10.15252/msb.20167137)
Supplement: Supplementary file 6 — Source Data for Figure 3 [file MSB-12-894-s005.zip › parameterDistributionGroup/parameterDistribution257.csv]

-0.17662	0.20719	0.57478	0.52779	0.40944	-0.11476	0.95371	0.20519	-0.049534	-0.46513	0.044079	0.26737	0.14101	0.1683	-0.47805	0.45954	0.52908
-0.4464	0.12709	-0.10318	0.95151	0.80072	0.26823	-0.66187	0.60268	0.28109	-0.49928	0.50527	-0.42753	0.32022	0.43031	-0.4665	0.38689	-0.1059
-0.1739	0.3462	0.3475	-0.3748	0.44412	-0.22092	-0.69098	0.65368	-0.95386	-0.028808	0.63454	-0.11695	0.44273	0.14241	-0.35822	0.77539	0.11232
0.066947	-0.070943	0.99489	-0.030162	0.50188	-0.49405	-0.030973	0.44552	-0.040344	0.21978	-0.99034	-0.30082	-0.011935	0.63947	-0.66872	-0.15165	-0.034805
-0.53329	0.010652	0.49748	-0.22694	-0.13773	-0.24535	0.42768	0.78363	0.0068488	-0.29635	-0.38897	0.29453	-0.10021	0.25607	0.16709	0.98573	0.71774
-0.21213	0.22927	0.38855	-0.47656	0.30916	0.231	0.1104	0.026383	-0.38049	-0.23549	0.94737	-0.87632	0.12044	0.87455	-0.57931	-0.13571	0.29148
-0.057109	0.13858	0.46308	0.42223	0.79967	-0.8091	-0.6063	0.30765	0.45725	-0.55342	-0.56567	0.40589	0.0080703	-0.2869	-0.6538	-0.51823	0.14972
-0.61431	-0.089391	0.68654	0.46745	0.27698	0.47038	-0.13102	0.71525	-0.64361	-0.89613	0.72613	0.78124	0.27948	-0.35851	-0.59049	0.13593	0.38659
-0.66787	0.10404	0.45346	-0.08672	0.34381	-0.20403	-0.78027	0.54973	-0.61509	-0.46995	0.35966	-0.85395	-0.14808	0.37626	-0.34588	-0.3416	-0.11665
-0.65177	-0.003741	0.66643	-0.66195	0.25533	-0.95581	-0.15393	0.54857	-0.014345	0.15124	0.59758	0.66415	0.73917	0.65881	-0.86779	0.91209	0.31864
-0.52465	0.086039	0.42634	0.71417	0.53724	0.084333	0.92762	0.41888	-0.080264	-0.23322	-0.25067	0.75287	-0.008557	0.72485	-0.060503	-0.15057	-0.21008
0.28287	0.072673	0.57053	0.61953	0.76835	0.22774	0.61299	0.62872	0.26358	-0.5682	0.69995	0.48662	0.091935	0.19888	-0.17623	0.42287	0.20262
-0.43698	0.1615	0.52303	-0.16071	0.40785	-0.71323	-0.47145	0.42622	-0.31621	-0.71482	0.10367	-0.42353	0.18109	0.29017	-0.72301	0.38961	0.348
0.008267	0.088637	0.53675	-0.50626	0.352	-0.53867	-0.12928	0.69856	0.54441	-0.51511	-0.67516	0.91377	0.39081	0.32688	-0.33906	0.9767	0.75061
0.53386	0.057903	0.40146	-0.42878	0.86948	0.27943	-0.13688	0.59886	0.062271	-0.3668	-0.27932	0.31316	-0.039124	0.7659	-0.76198	-0.04391	0.16617
-0.37451	0.23288	0.047486	-0.94966	0.5299	-0.57615	-0.86264	0.88816	-0.82671	-0.7289	-0.12587	0.083444	0.19942	0.080443	-0.62647	0.73305	0.30773
-0.60758	-0.10393	0.97934	-0.87566	-0.10402	-0.38769	-0.84112	0.31418	-0.92985	-0.31318	0.58744	0.10679	-0.13466	0.12745	-0.56252	-0.72198	-0.084428
-0.4699	0.28738	-0.465	-0.012551	0.75183	0.48168	-0.64662	0.2512	-0.43962	-0.87827	0.62611	-0.29606	0.4529	0.42628	-0.98337	0.26188	0.12215
-0.61334	-0.079819	0.75167	-0.2271	0.12321	-0.27423	0.21214	-0.11694	0.04596	-0.73478	0.44761	0.56886	-0.42057	0.8437	-0.56709	-0.67575	0.5438
-0.036487	0.048534	0.80658	0.26784	0.40369	0.20471	0.98573	0.70645	-0.54965	-0.40291	-0.83328	0.35832	-0.1912	0.6241	0.48947	0.34256	-0.0080903
-0.64227	-0.039599	0.11706	0.50071	0.2753	0.15873	0.57205	0.87314	0.43452	0.23034	0.31731	0.70887	0.18746	-0.11759	-0.54043	0.65409	0.80622
-0.63717	-0.14634	0.50467	0.2623	0.23635	0.64607	0.29226	0.70127	-0.64261	-0.67756	-0.087978	-0.32693	-0.38716	0.02023	-0.34437	-0.79707	-0.13936
-0.58386	0.13069	0.7262	-0.17464	-0.67718	0.95936	-0.026302	0.83793	-0.2811	-0.17316	-0.036581	0.087201	-0.049565	0.26078	-0.5479	-0.51836	0.09807
-0.66204	0.045925	0.3336	-0.14309	0.21552	0.71768	-0.79753	0.97123	-0.93381	-0.23466	0.17942	-0.19155	0.32453	0.56615	-0.61849	0.63107	0.098051
-0.37533	-0.23899	0.91089	-0.12166	0.30856	0.13085	-0.63695	0.40458	-0.6143	-0.18719	0.13053	0.24407	0.031896	0.35293	-0.59809	0.011571	0.4397
-0.29534	-0.083218	0.23177	0.70081	0.53033	0.36832	0.88994	0.41716	0.62047	-0.70927	0.25335	0.25227	0.023032	0.13598	-0.80229	0.46531	0.84231
-0.5855	-0.32337	0.92277	0.57936	0.3518	0.80376	0.3622	0.36967	-0.8224	-0.19537	-0.54786	0.78041	-0.39677	0.74351	0.055957	-0.056801	0.43257
0.67329	0.21081	0.88447	0.11875	0.55269	-0.44564	0.60036	-0.062792	0.90824	-0.64008	-0.20999	-0.69476	0.034202	0.92395	-0.50424	-0.50261	-0.10992
0.11228	0.14093	0.80307	0.93012	0.35881	0.094262	-0.38129	0.24206	0.93298	-0.25696	0.44145	0.36148	0.58532	0.88062	-0.74708	0.42505	0.041674
0.1149	-0.094261	0.81906	-0.28368	0.34419	0.048421	0.41182	0.24428	0.10786	-0.73927	-0.83002	-0.44513	-0.012346	0.09364	-0.91985	-0.49858	0.45161
0.052109	-0.01981	0.16761	-0.34471	0.61982	0.38879	-0.50732	0.58413	0.30067	-0.17253	0.23794	-0.15516	0.093219	0.84858	-0.82567	-0.079857	0.33681
-0.64232	0.17677	0.52527	-0.61513	-0.17524	-0.41226	0.082515	0.82052	-0.34324	0.12699	0.19916	-0.95735	0.38057	0.17598	-0.18144	0.22207	0.0065669
-0.23379	0.13408	0.33537	0.52423	0.15619	0.56513	0.93356	-0.028527	0.26895	-0.63755	0.41398	-0.72272	-0.56785	0.0030446	-0.35262	-0.62774	0.53363
-0.87439	-0.13342	-0.0803	0.14951	0.57287	0.082565	0.65827	0.21302	0.25028	-0.54006	-0.18092	-0.19247	-0.26521	0.79578	-0.62943	-0.69464	-0.002808
0.040279	0.29162	-0.010649	0.46028	0.62708	-0.27996	-0.32181	0.074508	0.71605	-0.77096	0.0053266	-0.49446	-0.089861	0.6168	-0.083542	0.68097	0.67843
-0.46653	-0.19661	-0.032932	0.019622	0.79752	-0.26119	-0.21389	0.78395	0.083232	-0.3717	-0.26281	-0.94993	-0.36418	0.051107	0.48808	0.76378	0.74149
-0.037219	0.15233	0.31565	0.37135	0.77027	-0.40653	0.26103	0.092549	0.28737	-0.84654	0.38385	0.34485	-0.050111	0.21171	-0.75042	0.033293	0.40866
0.16179	0.13244	0.27917	0.94611	0.86411	0.025671	-0.68621	0.72116	0.754	-0.84563	0.20191	0.69724	-0.025062	-0.28253	-0.13647	-0.055889	0.17991
0.20185	0.16579	0.71226	-0.3197	-0.087569	0.3383	-0.82167	0.70366	-0.2049	-0.044035	-0.0010974	0.51914	0.099906	0.086622	-0.60141	0.80571	0.87876
0.83516	0.27625	0.85191	-0.34614	0.67807	-0.17749	0.43472	-0.089311	-0.11012	-0.74011	-0.96024	-0.11568	-0.36269	0.87876	0.089633	0.39998	0.60349
-0.70712	0.12542	-0.9007	-0.16383	0.80287	0.6275	0.26682	0.65225	-0.46996	-0.6991	0.3899	-0.095421	-0.3901	0.14607	0.68849	0.45623	0.44578
-0.92738	0.00091516	-0.26006	-0.086359	0.67088	0.056981	0.7634	0.13822	-0.2999	-0.8942	-0.59288	-0.9796	-0.048022	0.56161	-0.29664	-0.26133	0.13879
-0.26093	-0.07371	0.44093	0.94673	0.54513	0.56961	0.4952	0.20875	0.65535	-0.46138	0.70061	-0.17981	-0.030916	0.5682	-0.36036	-0.28253	0.29804
-0.22982	0.094014	0.94606	-0.23938	-0.21549	0.43686	-0.70945	0.84611	-0.34722	-0.34354	-0.029609	0.36474	0.19182	0.13143	-0.37532	-0.13941	0.078301
-0.84266	-0.055458	-0.2951	0.38509	0.52174	0.32826	0.59362	0.49178	0.46484	-0.11766	0.7615	0.40324	-0.098314	0.58714	-0.40833	0.019181	0.23025
-0.53387	0.22478	0.83167	0.54341	-0.38697	0.11585	0.46299	0.057752	0.066943	0.17274	0.48432	0.86846	-0.057816	0.46076	-0.6913	0.17117	0.64294
0.24497	-0.049268	0.88764	0.35449	0.28679	0.39143	-0.69212	0.43907	0.51795	-0.34932	-0.012826	-0.53974	-0.14229	0.76673	0.14041	0.20256	0.38729
-0.45723	-0.010685	0.36249	0.54858	0.39257	0.41189	-0.038382	0.38609	-0.12714	-0.36289	0.28806	-0.0040125	0.11415	0.32364	-0.43943	0.39652	0.31238
-0.54124	0.076519	0.58557	0.2618	0.23174	0.13673	-0.61555	0.18837	-0.067223	-0.47382	-0.0068311	-0.41368	0.31542	0.6779	-0.77541	0.33833	0.39812
-0.91736	-0.14951	0.76194	-0.16314	-0.49081	0.82746	0.2842	0.71438	-0.38144	0.060262	-0.84691	-0.59845	0.20594	0.91902	-0.79215	-0.24146	0.05486
-0.53341	-0.056259	0.27798	-0.23622	0.84117	-0.21933	-0.71876	0.27829	-0.69659	0.0084073	0.034023	0.98839	-0.12125	0.51237	-0.43831	-0.89386	-0.16994
0.34243	0.30259	-0.17788	-0.17134	0.91861	0.79552	-0.32947	0.085399	-0.76076	-0.78395	0.1906	0.58958	-0.46981	0.28022	-0.018255	0.44199	0.87658
-0.48485	0.084639	0.28583	0.10322	0.12052	0.74451	-0.55466	0.36992	-0.080838	-0.058976	0.86106	-0.55035	0.34718	0.96629	-0.95829	0.23902	0.11935
-0.44079	-0.018928	0.26744	-0.38623	0.37372	-0.13518	0.16395	0.65717	0.18606	0.17529	-0.19972	0.29282	-0.047401	0.9423	-0.28342	-0.19379	-0.0039846
-0.098442	0.090428	0.40924	-0.35344	0.61691	-0.27341	0.53447	0.30371	-0.10686	-0.28493	0.024947	-0.31891	0.14243	0.3976	-0.43857	-0.31003	0.086496
-0.52229	-0.030375	0.53851	-0.36998	0.57638	-0.96692	-0.42339	0.48729	-0.25866	-0.61206	0.56265	-0.32137	0.18783	0.45659	-0.17818	0.99315	0.69236
-0.73468	0.0018175	0.68713	-0.23168	0.028596	-0.18132	-0.63021	0.5383	-0.89742	-0.16793	-0.38937	0.60088	-0.26778	-0.44889	-0.50704	-0.61965	0.11244
0.22527	0.081712	0.72758	0.83062	0.31568	0.5319	-0.25534	0.96272	0.54499	-0.53102	0.38861	-0.31406	-0.1185	0.4992	0.015843	-0.053095	-0.22512
-0.51905	-0.1642	0.70966	-0.2088	0.67129	-0.79477	-0.35074	0.16184	-0.52089	0.21682	0.38174	0.67092	-0.76582	0.36008	0.37373	-0.67968	0.10071
-0.97031	-0.075187	0.43717	0.075825	0.27412	0.061352	-0.12724	0.23265	-0.68545	-0.53439	-0.34086	-0.47066	0.3691	0.46212	-0.84493	0.88217	0.95126
-0.22357	-0.054361	0.90609	0.35879	0.18017	-0.33585	0.41584	0.30004	0.41716	-0.22015	0.37564	-0.55755	-0.54676	0.089573	0.19359	-0.29095	0.37027
0.078728	0.12563	0.39006	0.0948	0.38217	-0.056742	-0.19458	0.2886	0.74059	-0.91865	-0.28412	0.44302	-0.35436	0.25095	0.30604	0.085487	0.66432
-0.26927	0.15253	-0.18273	-0.60682	0.77942	0.21998	0.11099	0.15388	-0.50244	-0.67571	0.15439	-0.8982	0.2081	0.86751	-0.57584	0.67385	0.63909
0.25342	0.085876	0.10866	-0.5435	0.75498	0.77524	0.21063	0.12301	-0.45781	-0.71621	0.45972	0.34707	-0.46443	0.9797	0.027156	-0.2477	0.28528
-0.87547	0.066985	-0.5632	0.33682	0.53465	-0.107	0.38057	0.54799	0.86051	0.043279	-0.71221	-0.93429	0.066567	0.54659	0.049468	0.7964	0.7078
-0.060753	-0.0055592	-0.065056	0.057938	0.76976	0.56041	-0.56412	0.43304	0.22173	-0.23553	-0.47064	-0.49823	-0.66027	0.878	0.6924	-0.36857	-0.0074757
-0.5512	0.16041	-0.021907	0.4699	0.7105	0.24345	0.6625	-0.18034	-0.61055	-0.19473	0.3834	0.03302	-0.41885	0.6653	0.039547	-0.24108	0.29828
-0.082144	0.09474	0.80187	-0.11489	0.43585	-0.050968	-0.49534	0.49171	-0.45472	-0.95916	0.60117	-0.83782	0.079441	0.47761	-0.57179	-0.25309	-0.080527
-0.81012	0.06297	-0.91384	0.046891	0.94675	0.70608	-0.58007	0.69413	-0.60726	0.4452	-0.63718	0.30255	0.33649	0.37366	-0.9748	0.55742	0.31825
-0.3644	0.073535	0.48571	0.3718	0.36646	-0.7451	0.37756	-0.16162	0.89535	-0.96961	0.91764	0.14846	-0.26367	0.7954	-0.30692	-0.36006	0.34722
-0.080846	-0.11051	0.25375	0.34748	0.93333	-0.68354	0.37872	0.40913	0.69276	0.44869	0.16802	-0.12634	0.094704	0.13668	-0.36641	0.58234	0.8957
-0.47752	0.21568	-0.24442	0.79197	0.49854	0.37427	0.487	0.8703	0.59037	-0.54132	0.37701	0.52018	-0.26249	0.080391	0.5084	-0.079387	0.054512
-0.56154	0.033462	0.63311	0.26781	0.19861	0.0061775	-0.36958	0.31259	-0.27891	0.088704	-0.069022	0.68181	-0.04997	0.36029	-0.52619	-0.26558	0.16018
-0.57704	0.081229	0.092992	-0.93411	0.69644	-0.83331	-0.51663	0.6841	-0.59066	-0.92239	-0.28158	0.66444	-0.017578	0.097047	-0.70695	-0.21107	-0.0061109
-0.24766	-0.098609	0.88723	0.44668	0.56827	-0.35999	0.84402	0.036901	-0.25745	0.06726	-0.024958	0.1422	-0.44238	0.5142	-0.10098	0.23077	0.80556
-0.77936	0.14114	0.51028	0.52492	0.27589	-0.32307	0.46179	-0.0011429	-0.0043938	-0.79937	0.61451	-0.12218	-0.1146	0.79419	-0.31135	0.096098	0.32934
-0.86319	-0.014284	-0.54088	-0.12935	0.77322	0.12052	0.23341	0.47105	0.038193	0.082986	-0.266	0.44893	0.35395	0.86427	-0.53785	0.23916	-0.029569
-0.68049	-0.15933	0.32634	0.30006	0.22313	0.05497	0.30255	0.54385	0.44642	0.12969	-0.54873	0.0073382	0.20103	0.61905	-0.55507	0.44349	0.362
-0.84408	-0.061048	0.64367	-0.3081	-0.21304	0.44498	0.12768	0.20391	-0.77169	0.027261	0.16543	-0.16375	0.05551	0.97142	-0.94189	-0.47648	-0.22393
-0.16157	0.12171	0.52319	-0.7961	0.068617	0.29432	0.28561	0.2892	-0.675	-0.70529	0.3584	-0.30982	-0.38451	-0.12235	-0.39675	-0.23899	0.60761
-0.32245	0.11652	-0.092984	0.44874	0.8988	0.17326	-0.08536	0.29121	0.18455	0.13319	-0.77489	0.23525	0.24289	0.58949	-0.50791	0.64822	0.50234
0.13581	0.13555	0.59423	-0.19908	0.41281	-0.78571	0.10676	0.68137	0.58245	-0.41309	-0.16223	0.87121	-0.12625	-0.12984	-0.11522	0.45255	0.66466
-0.63026	-0.052387	0.38728	0.8762	0.59982	0.41653	0.86547	0.16217	-0.45024	0.17605	0.10961	-0.22222	-0.31821	0.67621	-0.57019	-0.56663	-0.03873
-0.20803	0.030263	0.079022	0.51187	0.53173	0.55547	-0.43447	0.50723	0.11977	0.34785	-0.22589	0.10035	-0.3607	0.047895	0.16372	-0.35502	0.22758
0.54033	0.049255	0.44651	0.17981	0.97061	-0.23683	-0.78931	0.32783	0.61175	0.42774	0.041459	0.8747	0.17705	0.67489	-0.52083	0.075158	0.19845
-0.70993	-0.07499	0.12901	0.17449	0.23946	0.29336	-0.15301	0.14405	0.0338	-0.058899	-0.62443	-0.10681	-0.22363	0.90875	-0.20692	0.33397	0.42742
-0.57482	0.23664	-0.25067	0.32347	0.31238	-0.33117	0.11446	0.69663	0.86673	-0.44377	0.83941	0.015299	0.11144	0.17192	-0.25759	0.2916	0.15756
-0.44151	-0.047985	0.87635	0.48078	0.089049	-0.6396	-0.44551	0.26486	0.6703	-0.8601	0.50358	-0.94135	-0.56901	0.84357	0.45635	-0.080305	-0.049032
-0.55134	0.29235	0.28459	0.027255	0.35414	-0.6363	0.28456	0.48014	0.24813	-0.84915	0.44976	-0.74552	0.48573	0.67018	-0.27457	0.55227	0.065407
-0.68824	0.018866	0.011328	-0.65861	0.76855	-0.68463	-0.24681	-0.28402	-0.25089	-0.54075	-0.34905	0.97411	-0.0050288	0.97442	-0.82219	-0.48526	0.34232
0.21635	0.28481	-0.16934	0.11355	0.93242	0.049102	-0.12818	0.5498	0.50285	-0.60401	0.27094	0.55212	0.13031	0.60256	0.20836	0.036563	-0.082593
-0.93702	-0.039787	-0.11153	-0.22882	0.85795	-0.78141	0.026778	0.13042	-0.73308	-0.16078	0.44817	-0.11614	-0.44723	0.6737	0.4176	0.23394	0.33011
-0.30195	-0.03337	0.71368	-0.59023	0.60748	-0.5553	0.60029	0.81553	-0.87154	-0.44736	-0.54593	-0.40724	0.2491	-0.58864	-0.92139	-0.34536	0.17779
-0.56105	-0.023072	0.83852	-0.065833	-0.063176	0.5223	0.78036	0.34814	-0.87727	0.41274	-0.16932	-0.51061	0.53696	0.95651	-0.77252	0.94737	0.34991
-0.093115	0.075968	0.16633	0.7698	0.70627	0.36972	0.46324	-0.45577	0.5061	-0.12753	0.065242	-0.46559	-0.60993	0.84107	-0.49854	-0.96858	0.41416
-0.52068	-0.11026	0.40265	0.0075161	0.51054	0.05501	0.48822	0.098729	-0.18391	-0.40435	-0.8704	0.015195	-0.38398	0.37797	-0.68858	-0.15735	0.69696
-0.53041	0.035318	0.20331	0.34055	0.39992	0.50984	0.11486	0.042931	-0.23789	-0.8735	-0.20653	-0.24258	-0.32347	-0.0072505	-0.21592	0.074789	0.92977
-0.89851	0.18308	-0.45469	0.045064	0.4748	-0.26461	0.80288	-0.053095	0.66323	-0.39791	-0.33741	0.44217	0.079192	0.38311	-0.97005	-0.091413	0.81793
-0.07382	-0.12007	0.7913	-0.44828	0.60237	-0.17293	-0.048712	0.34358	-0.67532	-0.060121	0.049354	0.72773	-0.069246	0.012708	-0.66723	-0.9272	-0.12543
-0.032238	-0.14251	0.032442	-0.36856	0.9603	0.70227	0.93014	0.19851	-0.23425	-0.097415	-0.83454	-0.10227	-0.36978	0.74465	-0.41611	-0.45744	0.52843
0.042199	0.15711	0.62718	0.30391	0.64962	0.16421	0.32848	0.39222	-0.58464	-0.86883	0.12625	-0.53897	-0.26167	0.010341	-0.14973	-0.18089	0.17273
-0.82976	-0.17406	-0.17208	0.5085	0.96935	0.32828	0.27448	0.45648	-0.24049	-0.55874	-0.25326	0.67198	-0.94155	0.48464	0.35762	-0.72425	-0.09405
-0.70978	0.032427	0.032793	0.23017	0.36864	-0.27578	0.91159	0.66091	0.15007	-0.82769	0.5298	-0.61459	0.044185	-0.091836	-0.27996	0.52593	0.54897
-0.90797	-0.076044	0.42503	-0.31047	-0.054528	-0.3822	0.34716	0.90061	-0.15504	-0.15464	-0.67136	-0.022461	0.21518	-0.093947	-0.51803	0.31189	0.32257
-0.34563	0.078113	0.69009	-0.43519	0.067136	0.21997	-0.059737	0.20352	-0.70299	-0.62962	-0.25723	0.72063	0.13762	0.63508	-0.18256	0.53279	0.54815
-0.50056	0.079634	0.921	0.37653	-0.14483	0.49371	0.33567	-0.10943	-0.65508	-0.20206	-0.0074197	-0.36642	-0.26256	0.33609	-0.2699	-0.24521	0.47448
-0.69686	-0.077594	0.70107	0.60254	0.69428	-0.65796	0.52956	0.093635	-0.10077	-0.84558	0.24378	0.88784	-0.59103	0.86626	0.47936	-0.13051	0.27144
-0.75133	0.031074	0.11754	0.54487	0.60129	-0.48161	0.73408	0.033141	0.26859	-0.53075	0.0049756	0.42177	-0.71537	0.64035	0.29064	-0.53518	0.026549
-0.70571	0.084165	0.26391	0.4543	0.22503	0.012299	0.81903	0.29823	-0.0023085	0.36684	0.055227	0.15168	-0.32594	-0.011411	-0.63042	-0.92011	0.003991
0.16704	-0.026448	0.84155	0.57386	0.5658	0.38218	0.59883	-0.0091175	0.53403	-0.152	0.59601	-0.15443	-0.019157	0.68232	-0.90373	-0.48411	0.62679
-0.27967	-0.043914	0.38316	-0.46054	0.6022	-0.70563	0.30175	0.23684	0.1988	-0.92176	-0.458	-0.22882	-0.37322	0.65701	0.20156	0.3925	0.50483
