# Supplementary material for: Distinct cellular states determine calcium signaling response
Source: Mol Syst Biol. 2016 Dec 15;12(12):894. doi: 10.15252/msb.20167137 (PMC5199124; doi:10.15252/msb.20167137)
Supplement: Supplementary file 6 — Source Data for Figure 3 [file MSB-12-894-s005.zip › parameterDistributionGroup/parameterDistribution258.csv]

-0.52233	-0.16976	0.33063	0.71659	0.63098	0.18934	-0.13769	0.41823	0.63667	-0.89378	0.63138	0.44759	-0.56518	0.5885	-0.2216	-0.54425	-0.01781
0.030564	-0.051804	0.64094	0.43703	0.71707	-0.30214	0.49552	0.35264	0.59152	0.11868	0.92865	0.24371	-0.11231	0.346	-0.80992	0.002608	0.20372
-0.89615	0.11133	-0.16618	0.59448	0.17299	0.11094	-0.22725	0.8005	0.79856	0.36764	-0.6331	-0.63181	0.16921	0.40082	-0.83336	-0.46261	-0.33395
-0.4935	0.23876	-0.12558	0.19313	0.92248	0.31447	0.59314	0.54137	-0.60634	-0.791	0.36644	-0.60016	-0.13385	0.32398	-0.052828	0.3221	0.1019
-0.89565	0.093928	0.10311	0.30547	0.38232	-0.26173	-0.40816	0.49842	0.46933	-0.37616	-0.012292	-0.74074	-0.23369	0.57062	-0.66086	-0.72577	-0.25556
-0.9618	0.065139	0.34287	0.73699	-0.28252	0.96343	0.18548	0.4067	0.050852	-0.53883	0.52323	0.55902	0.14834	0.39813	-0.7127	0.33811	0.095304
-0.93731	-0.05412	0.59314	-0.41996	0.1653	-0.3803	-0.21963	-0.1059	-0.86743	-0.77065	0.45012	0.16506	-0.62848	0.35547	-0.27331	-0.93311	-0.11005
-0.028644	0.13463	0.77515	0.70411	0.4831	-0.15482	0.28099	0.25789	0.43075	-0.75742	-0.90278	0.68855	0.044583	0.64263	-0.17851	0.2668	-0.20335
-0.41362	0.35639	0.025362	0.62161	0.23802	0.79509	0.27496	0.14392	0.44596	-0.021735	0.60578	0.31064	0.063183	0.58336	-0.77526	-0.15085	0.26044
-0.70491	0.059856	0.16337	0.20989	0.14579	-0.6321	-0.38553	0.48234	0.78632	-0.43058	0.13658	-0.21459	-0.19113	-0.39765	-0.85601	-0.44461	0.085069
-0.40583	0.029645	0.49058	-0.14706	0.36496	0.46345	0.82673	0.18718	-0.58731	0.11658	0.70466	0.29833	-0.066023	0.67902	-0.6458	0.2938	0.38946
-0.64379	-0.15568	0.45441	-0.11367	0.41979	-0.1847	-0.15165	0.4268	-0.46731	-0.42714	-0.37163	0.7165	-0.68794	0.38447	0.42686	-0.45155	-0.26606
-0.99839	0.2822	-0.42761	0.10469	0.40272	0.27399	0.44567	0.68444	-0.099906	-0.9014	0.56078	0.2846	0.21258	-0.44189	-0.95656	0.75203	0.79089
-0.6561	0.036183	0.68441	-0.36109	-0.2766	0.43098	0.61362	0.62674	-0.58626	-0.25529	0.42393	0.62431	0.39543	0.60469	-0.70598	0.94265	0.12008
-0.4975	-0.12639	0.69738	-0.11157	0.22578	-0.27712	-0.23463	0.10204	-0.30825	0.063811	0.1776	0.99477	-0.48389	0.89569	0.1343	-0.4858	-0.37405
-0.75094	0.049979	-0.20201	-0.16766	0.32342	0.064619	0.43101	-0.070836	0.36354	-0.31905	-0.09832	-0.84183	-0.50769	0.49578	-0.37357	-0.18879	0.74892
-0.55557	-0.053312	0.11737	0.24299	0.67619	-0.33652	-0.31241	0.45663	0.65557	-0.51331	0.3442	0.17716	-0.18376	0.4521	-0.099851	0.17542	0.21498
-0.36414	0.088156	0.51307	0.0031296	0.26136	-0.052595	0.41097	0.57952	-0.23379	-0.76917	-0.44962	0.12927	-0.83082	-0.62621	-0.029972	-0.8846	-0.10286
-0.6176	-0.17625	-0.092044	-0.20881	0.57182	-0.08973	-0.37555	0.74286	0.12968	0.26378	-0.72427	-0.051579	0.080942	0.66748	-0.66672	0.30697	-0.036018
-0.7126	-0.13361	-0.25704	-0.059227	0.87777	-0.10186	0.13341	0.14192	-0.16615	-0.57665	0.8552	0.30412	-0.53098	-0.096197	-0.015862	0.067439	0.63784
-0.28784	0.37691	0.042138	0.43473	0.38788	0.29604	0.37234	0.41552	-0.14515	-0.20674	0.32922	0.085861	-0.42947	-0.79014	-0.69595	-0.64486	0.25616
-0.56168	-0.082065	0.36232	-0.2245	0.28834	-0.35289	-0.48941	0.73555	0.43982	-0.52326	0.395	0.69699	-0.17588	0.30118	-0.66759	-0.581	-0.20061
-0.039757	-0.14415	0.98668	0.84339	0.36293	0.40831	-0.00095429	-0.042147	0.63871	-0.36642	-0.79465	-0.27838	-0.5706	0.88135	-0.084693	-0.38173	0.16303
-0.68771	0.33876	-0.26039	-0.63983	0.16926	0.28432	-0.48767	0.43873	-0.51905	-0.62435	-0.21306	-0.28181	-0.15893	0.57103	0.19767	0.8191	0.59732
0.47022	-0.17563	0.82745	0.55655	0.85762	-0.0017292	0.21714	0.84418	0.91517	0.094949	-0.082304	0.96046	0.036947	0.19859	-0.82015	0.15206	0.35843
-0.4114	0.038617	0.43347	0.94538	0.73622	0.19901	-0.19984	-0.086432	0.15664	0.13866	-0.88436	0.017878	0.19891	0.61085	-0.88697	0.096233	0.24634
-0.24535	0.17526	0.7196	0.1345	0.16486	0.93872	0.062866	0.090931	-0.84363	-0.80146	-0.24786	-0.98633	-0.25846	0.52275	-0.3702	0.28318	0.48694
-0.54391	0.32332	0.22775	0.80376	-0.028426	0.40079	0.50544	-0.10879	0.50262	-0.091789	0.22672	0.75934	-0.20735	0.74383	-0.42891	-0.004688	0.13865
-0.58126	-0.030447	0.37616	0.45227	0.31715	0.52734	0.84545	-0.055847	0.080911	0.043919	0.24503	0.76296	-0.62005	0.56498	-0.38441	-0.74242	0.25568
-0.96881	0.085444	0.21585	0.77868	-0.077162	0.080132	0.64487	0.41861	0.42742	-0.40061	0.34212	-0.048421	-0.13343	-0.55756	-0.87122	-0.2637	0.24081
0.40915	0.15426	0.53807	-0.19262	0.88946	-0.49349	0.53739	0.28824	0.68751	-0.84758	-0.046894	-0.72859	-0.75478	0.79404	0.52987	-0.45184	-0.27934
-0.43016	0.093588	0.33818	0.24463	0.54998	-0.48982	-0.016871	0.039796	0.1837	-0.4687	-0.7726	0.60904	-0.23343	0.98171	-0.15204	0.12124	-0.071224
-0.52063	0.039228	0.33291	-0.22237	0.69573	-0.34301	-0.20778	0.41819	-0.92818	0.10405	0.49103	0.7646	0.18392	-0.0036783	-0.7627	0.31253	0.064926
-0.54725	-0.1189	0.42844	-0.92474	0.51548	-0.22401	0.52341	0.31075	-0.89348	-0.80954	0.55259	0.79185	0.29795	0.62931	-0.68852	0.77215	0.20174
-0.41971	0.19964	0.52999	0.27024	-0.12138	-0.15753	0.13336	0.29154	0.27242	-0.51227	0.22527	0.067115	-0.24176	-0.2461	-0.47681	0.36165	0.71121
-0.32372	0.26863	0.68077	0.47061	-0.12433	-0.0316	-0.19332	0.1729	0.31951	-0.41324	0.73258	-0.044833	0.25368	0.45917	-0.4077	0.66325	0.01677
-0.50593	-0.097646	0.31723	-0.6828	0.072149	-0.074253	-0.48332	0.63469	0.21772	-0.0012791	-0.36564	0.23416	-0.093863	0.56062	-0.62225	0.37944	0.70193
-0.50638	0.011174	0.83894	0.87396	0.26755	-0.20865	-0.17027	0.40161	0.40721	0.14121	-0.25045	0.47871	0.020299	0.61212	-0.1638	-0.026816	-0.16146
-0.54694	0.025117	-0.063718	0.21536	0.70404	-0.033024	-0.58401	0.74705	-0.062137	-0.39561	-0.72856	0.70253	-0.39642	-0.32556	-0.26019	-0.34857	-0.030273
-0.40396	0.044376	0.64412	-0.14691	0.31559	-0.84182	-0.42644	0.60112	0.49434	-0.69774	0.45178	0.6896	-0.0066794	0.45676	-0.73837	-0.52466	-0.36826
-0.64207	0.20455	0.23361	0.6915	0.1532	0.69505	0.49617	0.1375	-0.14278	0.36373	-0.033144	-0.58555	0.09073	0.7738	-0.49498	0.87076	0.80191
-0.70461	0.18719	0.47914	0.52744	-0.19351	0.24842	-0.39799	0.46886	0.27898	-0.86567	-0.095206	0.65467	-0.24105	-0.18591	-0.15953	-0.0095943	0.21495
-0.99522	0.065957	0.33579	0.90408	0.37942	-0.52442	0.91988	0.057336	0.67258	-0.38401	-0.46899	-0.51158	0.13041	0.37956	-0.8532	0.22857	0.41188
0.24583	0.14614	0.77948	-0.40153	0.17269	-0.083168	-0.44428	0.049938	0.54527	-0.42411	-0.050496	0.81426	-0.033252	0.99763	-0.66488	-0.13993	0.16307
-0.087274	0.2365	0.12842	-0.37824	0.80847	-0.28043	0.53369	0.25241	-0.28033	-0.29005	0.60711	0.77124	-0.17161	0.81738	-0.30242	-0.45926	-0.43347
-0.89032	0.23723	-0.60613	0.74755	0.69007	0.4148	-0.83054	0.99485	0.53383	-0.80553	0.48682	-0.24292	-0.034721	0.24156	-0.21035	0.18605	-0.062657
-0.72849	-0.23819	0.81872	-0.5379	0.0065796	-0.23985	0.45513	0.16104	-0.62492	-0.57464	-0.92281	0.04165	-0.36699	0.29649	-0.41694	0.37327	0.75138
-0.69099	0.054628	0.28474	0.37881	0.80849	-0.041833	0.056336	-0.085413	-0.59265	-0.1605	0.78006	0.042436	-0.36713	0.3845	-0.68012	-0.82132	0.058128
-0.63335	0.0098674	0.77261	0.83732	-0.083418	-0.13155	0.69068	0.085316	0.13717	-0.39146	-0.75724	-0.53443	-0.6243	0.6446	0.72855	0.71117	0.42712
-0.97728	0.16144	0.49607	0.53887	-0.41619	0.92368	-0.72384	0.79196	-0.26216	-0.69907	0.18076	-0.77678	0.51134	0.54457	-0.47537	0.84679	-0.29186
-0.52571	0.00096393	0.26574	0.06466	0.76031	-0.40067	0.73521	-0.03412	-0.16456	0.10862	0.24283	-0.29929	-0.17996	0.82512	-0.24899	0.080288	0.25623
-0.9382	0.076882	-0.22304	-0.57704	0.50771	-0.52153	-0.86734	0.76757	-0.4529	-0.39839	-0.34009	0.0028141	-0.095346	-0.24084	-0.52146	0.71901	0.71926
-0.42415	-0.3117	0.83916	0.1092	0.42476	0.065957	-0.043464	0.38259	-0.096298	-0.32117	0.23753	-0.70401	-0.43395	0.57154	-0.38935	-0.67442	0.057307
-0.4842	0.05958	0.83312	0.26	-0.00047124	0.78081	0.41011	0.66276	-0.88222	0.3513	0.43196	-0.26503	0.15279	0.23134	-0.516	0.72163	0.56732
-0.4825	0.11933	0.35857	0.73024	0.51773	0.05385	-0.95772	0.35204	-0.20783	0.069891	-0.46445	-0.93836	-0.082128	0.55797	0.020659	0.0075732	-0.31988
-0.64587	-0.05239	-0.20507	-0.91589	0.44984	-0.39674	-0.21623	0.51825	-0.035092	-0.70604	-0.071244	-0.10142	-0.56322	0.38624	0.11781	0.039466	0.20292
0.25302	-0.032907	0.62698	-0.13113	0.7752	-0.26175	0.95843	0.56812	0.75573	0.14618	0.47171	0.76118	0.23404	0.82827	-0.81879	0.24818	0.19078
-0.25505	-0.18804	0.82577	0.6565	0.18617	0.092298	0.044525	0.76715	0.52235	-0.62559	0.40516	-0.54461	-0.23869	0.29118	0.21275	0.4768	0.1945
-0.090346	0.080826	0.34289	0.022817	0.81484	0.10933	-0.52499	0.49339	-0.31888	-0.87382	0.061647	-0.945	-0.22653	-0.29555	-0.52214	-0.32342	0.10981
-0.25318	-0.18957	0.42991	0.43916	0.98157	0.32792	0.44344	0.61735	-0.30659	0.15292	0.30948	-0.64181	0.47918	0.82788	-0.90645	0.50743	-0.21372
-0.5616	0.053301	0.299	0.4833	0.36797	-0.38271	0.10937	0.64341	0.89388	-0.25571	0.45902	-0.40824	0.21282	0.37009	-0.33284	0.49887	0.068558
-0.26991	0.1892	0.67424	0.86646	0.42879	0.7845	0.33124	0.044489	-0.44098	-0.49172	0.47472	-0.7869	-0.16839	0.42305	-0.1617	0.18895	0.29567
-0.60337	-0.009335	0.65654	0.75159	0.40696	-0.20686	-0.78881	0.55616	0.25708	-0.023824	-0.016927	-0.28283	0.41764	0.56044	-0.97712	0.13389	-0.4967
-0.63442	0.027668	0.26525	0.20143	0.34548	0.1798	-0.52841	0.73722	0.012279	-0.88215	-0.50538	-0.27991	-0.097605	-0.31491	-0.53708	0.015015	0.39349
-0.21926	0.049177	0.70843	-0.24306	0.093215	-0.35526	-0.021916	-0.27544	0.35216	-0.57152	0.63595	-0.33729	-0.49084	0.31594	-0.62726	-0.70066	0.31222
-0.67059	0.16409	-0.25731	0.24296	0.57017	0.58485	0.19159	0.45233	-0.463	-0.23688	0.60955	-0.38975	0.21725	-0.017867	-0.79042	0.73661	0.56064
-0.073823	0.09106	0.51728	-0.85254	0.49941	-0.60253	-0.11493	0.098976	-0.0036744	-0.68457	-0.41826	-0.1145	-0.4183	0.6681	-0.30342	-0.71003	-0.145
-0.4747	0.14274	0.86828	0.13922	-0.25556	0.010783	0.78468	0.083733	0.18493	0.062551	-0.1782	-0.95627	-0.018371	0.25588	-0.86751	0.091166	0.66252
-0.92818	0.059184	0.73577	0.0028812	-0.18232	-0.31919	-0.13756	0.59818	-0.45128	0.19586	-0.038304	0.58675	0.41595	0.69876	-0.44583	0.63272	-0.26475
-0.6185	-0.10264	0.58696	0.76862	0.31952	0.11734	0.68732	0.8858	0.078919	-0.8364	-0.35002	0.091652	-0.45904	-0.1331	0.054091	0.0025853	0.10234
-0.13063	0.21053	0.16666	0.35052	0.68585	-0.17849	-0.14445	0.84857	0.34137	-0.57036	0.056641	-0.9126	-0.32698	0.14029	-0.30173	-0.73321	-0.50626
-0.63337	-0.13355	0.32911	0.012418	0.5843	0.38228	0.39773	0.32817	-0.68976	-0.57208	-0.30429	-0.32083	-0.55096	0.26908	0.22895	-0.070424	0.2915
-0.43467	-0.10437	0.93422	-0.4238	-0.060064	-0.3804	0.30389	0.13852	-0.086839	-0.41163	0.46294	0.40197	-0.2941	0.68243	-0.2062	-0.048253	0.035286
-0.70576	-0.18828	0.052568	0.29335	0.61628	-0.11603	0.99201	0.94356	0.41106	0.29488	0.53433	0.94181	0.21606	0.33099	-0.43305	0.7364	0.51086
-0.6758	0.19459	0.20831	0.55345	0.4392	-0.12037	0.14208	0.27623	-0.23981	0.24168	0.62739	0.64362	-0.1157	0.057253	-0.37581	-0.10575	0.21681
-0.44162	0.010018	0.46882	0.62585	0.49864	-0.20622	0.11126	0.62963	0.71498	-0.44874	0.69488	-0.78287	0.36578	0.90335	-0.49984	0.84917	-0.061053
-0.24494	0.35851	-0.18235	0.49478	0.8562	0.13306	0.16176	0.14711	0.007161	-0.87025	0.59857	-0.50047	0.034432	0.26241	-0.34937	-0.20129	-0.2206
-0.59282	0.38201	0.28918	0.34969	-0.068925	-0.14056	0.24545	0.29712	0.40331	-0.20229	-0.28082	-0.36985	0.068316	0.90877	0.10685	0.61751	-0.16568
-0.18292	-0.14946	0.20492	-0.10457	0.84998	-0.098652	0.46264	-0.20018	0.6499	-0.86442	0.57812	-0.36746	-0.80127	0.87073	-0.21595	-0.82987	0.30351
-0.60117	0.28831	0.092481	-0.23336	0.34623	-0.11603	-0.72087	0.044467	-0.63204	-0.35409	-0.3114	-0.77393	0.08042	-0.11241	-0.80233	0.37431	0.5005
-0.63995	0.1193	0.84213	-0.016099	-0.27237	0.30169	-0.35069	0.10461	-0.5963	-0.18955	-0.11335	0.46415	-0.11328	0.95864	-0.27576	-0.3457	-0.40875
0.24637	-0.10731	0.81832	-0.20602	0.8047	0.23559	0.63361	0.71808	-0.13159	-0.79093	-0.59654	-0.15458	-0.12803	0.42291	-0.47146	-0.51091	-0.075555
-0.26679	0.29124	0.44207	0.16056	-0.0075956	0.70917	0.84224	-0.01831	-0.19244	-0.25134	0.58392	0.55137	-0.32825	0.50302	-0.54719	-0.39512	0.1593
-0.92838	0.073358	-0.5322	-0.24842	0.65425	0.17143	-0.35969	0.15589	-0.59728	-0.50796	0.18952	-0.12066	-0.69681	0.51668	0.57481	-0.24697	-0.18671
-0.556	-0.067316	0.61714	0.66306	0.77018	-0.31581	-0.63292	0.18502	-0.125	-0.29157	-0.27701	0.56537	0.33471	0.75048	-0.86702	0.97652	0.42969
-0.48051	-0.020586	0.69821	-0.62484	0.37249	-0.75282	0.049932	0.95992	-0.37938	-0.28309	-0.92035	-0.62478	0.11204	0.4731	-0.56556	0.1458	-0.14865
-0.5763	-0.0053722	0.29223	-0.075285	0.094855	0.64937	0.10044	0.83683	-0.40406	-0.52316	-0.57505	-0.68827	-0.16073	-0.2546	-0.41913	0.50107	0.72278
0.17119	-0.17788	0.93642	-0.35527	0.39584	0.13388	-0.76997	0.3744	-0.0042272	0.26749	-0.19991	-0.30277	0.24329	0.93349	-0.82122	0.46018	0.25207
-0.516	0.053065	0.50149	0.91765	0.44152	0.64543	-0.032164	0.25287	-0.076897	-0.024078	-0.99866	0.95667	-0.044139	0.60173	-0.46055	0.12009	0.11998
-0.22232	0.23456	-0.17111	-0.5242	0.70345	-0.18274	-0.30126	0.37464	0.23732	0.3755	-0.82431	-0.77906	0.35209	0.93629	-0.9056	-0.10819	-0.34599
-0.76923	-0.066326	0.53827	0.68715	0.21455	0.37893	-0.9961	0.44226	-0.00059771	-0.53052	0.57797	-0.56639	0.25506	0.87878	-0.32813	0.84602	-0.057855
-0.17724	0.12577	0.61455	0.7307	0.72086	0.20181	-0.9585	0.31277	-0.32427	-0.51381	-0.38139	-0.23088	0.21218	-0.051358	-0.78149	0.16327	-0.020586
-0.73709	-0.11807	0.8769	0.28737	0.33051	-0.53982	-0.1103	0.458	-0.55196	-0.99691	0.04413	-0.82038	-0.45346	-0.44463	-0.45902	0.11653	0.61442
-0.83668	0.089893	0.64021	0.48444	-0.2187	-0.39938	0.28739	0.89301	0.46812	-0.39287	0.017204	-0.81737	-0.51855	0.078	0.071811	-0.45877	-0.26985
-0.98444	0.14074	0.31075	-0.27774	-0.12633	-0.42658	0.027394	0.36783	-0.27613	0.17219	0.3131	0.15436	-0.22096	0.2947	-0.049102	-0.33942	-0.11713
-0.41565	-0.017571	0.52058	-0.00021435	0.78187	-0.067306	-0.17292	0.36084	-0.85234	-0.44944	0.82516	0.56385	0.2096	0.41086	-0.59604	0.39623	0.076392
-0.28776	0.23922	0.75994	0.24512	0.47666	-0.43832	0.017058	0.091754	-0.33124	-0.95508	0.47744	-0.19539	0.46001	0.37542	-0.91545	0.40667	-0.19859
-0.14109	0.072036	0.42952	0.33135	0.22037	0.86023	0.84234	0.65425	-0.38219	-0.37284	-0.92672	0.17776	-0.46366	-0.20351	0.19342	0.19926	0.42688
-0.32168	-0.071176	0.51027	0.90573	0.72188	0.46445	-0.30504	-0.044705	0.20305	-0.62975	-0.08271	0.40307	-0.60384	0.49869	-0.36414	-0.56998	0.33253
-0.33834	-0.097466	-0.0099694	0.31154	0.98145	0.89901	-0.70397	0.61523	-0.681	0.03243	-0.69546	-0.083416	-0.0076928	0.29715	-0.72184	-0.29797	-0.23253
-0.51977	-0.10874	0.35985	0.27632	0.81464	-0.14904	0.48629	0.045838	-0.068433	-0.099492	0.55784	0.35426	-0.084763	0.89745	-0.60379	-0.069374	0.24833
-0.70051	0.09804	0.41436	0.45788	0.49042	-0.66591	0.41372	0.64007	0.041519	-0.08415	0.090935	0.51599	0.22978	0.61369	-0.29109	0.33601	-0.30239
-0.45689	0.22203	0.62195	-0.15267	-0.24037	0.52629	0.054452	0.22218	-0.492	-0.23349	0.041965	-0.15507	-0.28297	-0.18802	-0.45898	-0.63444	0.081571
-0.67422	-0.049232	-0.08785	0.012354	0.54585	0.36368	-0.025646	0.35347	-0.12673	-0.1555	-0.10546	-0.36247	-0.26521	0.25914	-0.39617	0.25702	0.68323
-0.44262	0.17822	0.5623	0.62129	0.48924	0.25595	-0.11372	0.17774	-0.83896	-0.88075	0.91938	0.74122	-0.015481	0.35174	-0.35087	0.45727	0.1092
-0.51369	0.23172	0.24557	0.32621	0.029421	0.72187	0.75838	0.53843	-0.35493	-0.80833	0.65308	0.066797	-0.33218	0.18978	0.081392	-0.0032654	-0.12055
-0.49123	0.17241	0.44507	0.39889	0.87536	-0.44774	-0.042195	-0.10074	-0.62778	-0.43749	-0.31016	-0.031609	-0.10394	0.90868	-0.055751	0.19113	0.018304
-0.87199	-0.028303	0.95245	0.21621	-0.095486	-0.022931	-0.78914	0.15547	-0.61476	0.48379	0.06864	0.74359	0.35433	0.72616	-0.9911	-0.12331	-0.20659
-0.23554	0.1594	0.07177	-0.64827	0.61154	-0.026109	0.54846	-0.020839	-0.43318	-0.74381	0.92651	0.29346	-0.95905	0.42744	0.29719	-0.64877	-0.010755
-0.77427	-0.052616	0.30836	0.27763	0.48481	0.19516	-0.08458	0.020501	-0.54765	-0.34283	-0.24203	-0.43183	-0.041723	0.5203	-0.63811	0.58581	0.54469
-0.44233	0.095575	0.44078	0.10544	0.72029	-0.71099	0.31291	0.59718	-0.18756	-0.057523	-0.022141	-0.24803	0.44974	-0.15557	-0.91081	0.28697	-0.040736
-0.30968	0.19319	0.66159	0.33583	0.34873	0.30203	-0.12689	-0.077165	-0.58081	-0.93654	0.85193	0.72784	0.028152	0.75919	-0.54311	-0.18901	-0.3349
0.41406	0.21789	0.57751	0.46987	0.69779	0.18926	-0.12076	0.29297	0.32432	-0.42802	0.15435	-0.60328	0.16529	0.73693	-0.6537	0.09232	-0.30762
-0.4547	0.12306	0.39636	-0.23636	0.39989	-0.33846	0.41439	-0.38857	-0.6483	-0.15973	-0.30874	-0.11976	-0.60538	0.6677	-0.15624	-0.3883	0.14995
