# Supplementary material for: Distinct cellular states determine calcium signaling response
Source: Mol Syst Biol. 2016 Dec 15;12(12):894. doi: 10.15252/msb.20167137 (PMC5199124; doi:10.15252/msb.20167137)
Supplement: Supplementary file 6 — Source Data for Figure 3 [file MSB-12-894-s005.zip › parameterDistributionGroup/parameterDistribution259.csv]

0.32895	-0.09899	0.58985	0.63001	0.10997	0.93755	-0.046253	-0.55336	-0.35272	0.41996	-0.28618	-0.36902	-0.75175	-0.28873	0.097096	0.029977	0.49731
0.0054567	-0.52874	-0.19894	-0.63234	-0.040079	-0.50163	0.43991	0.22677	-0.97642	0.40398	0.23206	0.42775	-0.72926	-0.86517	0.69671	0.70477	0.65716
-0.31431	0.0052662	0.69718	0.18745	-0.48215	0.7648	-0.69025	0.51707	-0.3434	0.62444	0.43774	-0.039631	-0.65348	0.30123	-0.57094	-0.69809	0.43009
-0.28499	-0.010782	0.23785	0.69969	0.70202	-0.60794	-0.64421	-0.42066	0.5523	0.71481	-0.07168	-0.25747	0.066638	-0.32857	-0.10839	0.81292	0.015069
0.50687	-0.17286	0.76936	0.32268	-0.10313	0.32091	-0.66075	0.3136	0.63706	0.83276	0.7976	0.47779	-0.54026	-0.70978	-0.11343	0.081213	0.47337
-0.35745	0.21228	0.18059	0.26727	0.67839	-0.39213	0.11911	0.68839	-0.485	0.51078	-0.42575	-0.033435	-0.2735	-0.10074	-0.42117	0.36035	0.58154
0.12064	-0.61132	0.94438	0.52215	0.29642	0.37126	0.20582	-0.87316	-0.61585	0.04226	0.74581	0.12218	-0.28866	0.034534	0.70016	0.024978	-0.67691
0.24327	-0.45032	0.74046	-0.7939	-0.17473	0.1502	0.66407	-0.13041	-0.1817	0.59685	0.70067	-0.52229	-0.19111	-0.15249	-0.83117	-0.57803	-0.15339
-0.24406	-0.63156	0.36206	0.34223	0.12774	0.028215	-0.042436	-0.3182	-0.49421	0.053365	-0.15792	0.38721	-0.52362	-0.79557	-0.04935	-0.27752	0.069797
-0.042808	-0.31553	-0.93386	-0.34466	-0.58781	0.051027	0.56969	-0.47588	0.7727	-0.40272	0.50432	0.22963	-0.79935	-0.3478	0.7534	-0.82189	-0.73196
-0.55408	-0.011704	0.30817	-0.50352	-0.71407	0.49254	0.26978	0.35517	0.49698	-0.34258	0.46981	-0.81028	-0.84563	0.061713	-0.76425	-0.75942	0.71205
0.40655	-0.47801	0.41794	0.70923	-0.63395	-0.80895	-0.29182	0.57732	0.022347	0.60927	-0.41413	0.80114	-0.75183	-0.26582	0.19115	0.19652	0.64708
-0.039585	-0.16009	-0.45048	0.43593	0.5711	0.96334	0.33074	-0.4123	-0.44958	0.54273	-0.15888	-0.40159	-0.72776	-0.22007	0.24689	-0.96281	-0.5597
0.59676	0.38017	0.16987	-0.39311	0.8467	0.85234	-0.67746	-0.60065	0.051354	-0.1751	-0.99565	-0.18497	0.11328	0.18289	-0.30028	0.37005	-0.2234
-0.29575	-0.5068	-0.14104	-0.59621	-0.078725	-0.55138	0.63202	-0.73549	0.44611	0.95668	-0.058477	0.30275	-0.49096	0.053835	-0.3325	-0.7327	-0.15501
-0.97928	-0.83652	-0.94858	-0.82725	-0.96072	-0.37378	0.39984	0.55344	-0.24642	0.38189	-0.41161	-0.84946	-0.72671	-0.71111	-0.77234	-0.58176	0.79571
-0.15103	0.17208	-0.61008	0.53375	0.86331	0.6042	0.15479	-0.63759	0.27971	-0.34514	-0.28923	-0.37153	0.19947	-0.83664	-0.23099	0.20765	-0.54556
0.11748	-0.46477	0.013959	-0.67935	-0.77502	0.36586	0.020481	0.16708	0.025755	0.50705	0.566	-0.23509	-0.39822	-0.086006	0.74143	0.39295	-0.26689
-0.50362	0.088659	-0.03005	-0.46536	0.77411	0.63816	0.94505	0.29649	0.6429	-0.23417	0.7213	-0.10477	-0.69856	0.54495	-0.23738	-0.22949	0.66329
0.10853	-0.51761	-0.31558	-0.94342	0.10606	0.75869	-0.74593	-0.54794	0.69319	0.1354	-0.29097	0.31244	-0.9797	-0.10252	0.2332	-0.33576	0.4548
0.48856	-0.27967	-0.067023	0.99986	-0.48933	0.83228	-0.21787	-0.71677	0.59395	0.57745	-0.86983	-0.22058	-0.60928	0.1633	0.059464	-0.20698	0.093865
-0.57746	-0.33418	0.16726	-0.48382	0.032658	0.68164	0.68483	-0.55672	0.53096	-0.44174	-0.029316	-0.90775	-0.36751	-0.90372	0.29647	-0.31487	-0.58164
0.35869	-0.094275	0.67422	0.3105	-0.43239	-0.66688	-0.69614	-0.35223	-0.039437	0.71791	0.83644	0.15889	-0.16508	-0.46261	0.51593	0.20722	-0.57642
0.26043	-0.21302	0.13124	-0.37389	0.1908	-0.68559	0.1702	-0.036819	0.98976	0.30403	-0.58333	-0.17152	0.041622	-0.24764	0.52244	0.98497	-0.43449
-0.22287	-0.11825	-0.15862	-0.086565	0.39646	0.013374	0.40258	0.5838	-0.70907	0.92821	0.29962	-0.37528	-0.56504	-0.69894	0.37506	-0.013775	0.072639
-0.84269	-0.86251	0.64728	0.10358	-0.20315	0.6892	-0.62653	-0.83928	-0.44707	0.19391	-0.60144	0.177	-0.13045	-0.070127	0.22033	0.12715	-0.58508
-0.1152	-0.24495	0.81747	-0.80833	0.009861	0.33247	-0.89192	0.4311	-0.64721	-0.07272	0.038109	-0.29574	-0.61023	-0.14328	0.61471	0.59284	0.48426
-0.89343	-0.47398	0.070228	-0.53246	0.33477	-0.20167	-0.23194	-0.3698	0.98568	0.23147	-0.1365	0.43426	0.47201	-0.20056	-0.64385	0.74749	-0.20957
0.41975	0.1057	-0.44629	-0.82634	-0.99072	0.028024	0.85319	-0.80251	0.77174	0.041436	0.55666	-0.0028959	-0.082604	-0.06624	-0.73138	-0.49645	-0.27365
0.43264	0.034941	-0.17006	-0.42131	-0.10601	-0.89048	0.91199	0.53778	-0.10025	0.56578	0.16002	0.38721	-0.73511	-0.96134	0.26762	-0.45633	-0.040352
0.62554	-0.17709	0.21298	-0.55293	-0.79337	0.47705	-0.84466	-0.041038	-0.5964	0.85791	0.35424	0.47924	-0.33125	0.10953	0.15371	0.78949	0.56951
0.12937	-0.26056	0.68415	0.54465	0.14422	-0.94547	0.7727	-0.47693	-0.46892	0.81462	-0.83773	0.20906	-0.31428	-0.09437	0.0078762	0.57673	0.37916
-0.27338	-0.39434	0.47785	-0.077175	-0.75848	0.89519	0.6342	0.30266	-0.47879	0.80317	-0.047172	0.13112	-0.82631	0.077866	0.41826	-0.32444	0.063337
-0.68489	-0.19155	0.58663	0.40236	0.70152	0.48581	0.21001	-0.61271	-0.36527	0.01767	-0.64306	0.10723	-0.083281	0.10905	0.51528	0.77689	-0.17714
-0.78447	0.37404	-0.30302	-0.60244	-0.063809	0.77475	0.50387	0.14243	0.65779	-0.49024	0.14856	-0.57098	-0.66374	-0.28073	0.29845	0.45738	0.79119
-0.50096	-0.3376	0.38333	-0.83631	-0.82132	0.39666	0.64047	-0.089914	-0.97612	0.84937	0.68873	-0.86412	-0.62389	0.1068	0.32071	-0.324	-0.28012
0.91608	-0.053666	0.49303	0.060951	-0.33133	0.055537	-0.64625	-0.56784	-0.089618	0.72987	0.06755	-0.71881	-0.62179	-0.34667	-0.16379	-0.26571	0.44167
0.051715	-0.66376	0.32586	-0.27807	0.18222	0.62821	-0.17249	-0.37684	-0.96855	0.97184	0.1133	0.056249	-0.2574	-0.40395	-0.13262	-0.45384	-0.55982
-0.95807	-0.53836	-0.1081	0.95231	0.18182	-0.1298	0.7426	-0.1852	0.3046	0.98856	0.45607	0.64365	0.27496	0.84774	-0.45306	0.49989	-0.39093
-0.46813	-0.655	0.62061	0.36253	-0.14203	-0.65067	0.22397	-0.21831	-0.17054	0.99081	-0.86584	0.20472	0.047753	0.23252	0.34707	0.84813	-0.29531
-0.026475	-0.21695	-0.74595	-0.33437	0.6423	-0.16117	0.055076	-0.093038	0.29283	0.13432	-0.93511	-0.93362	-0.61206	0.22847	0.70117	0.88219	0.62032
-0.51895	-0.87286	-0.22648	-0.92866	0.49459	0.27925	-0.51032	0.21723	0.90422	0.13554	0.4108	-0.29257	-0.053327	-0.7597	-0.77844	0.52375	0.61798
-0.46558	-0.76509	0.48107	-0.14823	0.72821	0.99937	0.61561	0.71456	-0.22923	0.32924	-0.33645	-0.010193	-0.60914	-0.026191	-0.58072	-0.17765	0.96048
-0.067013	-0.94575	0.42653	0.9313	0.98271	-0.51158	-0.96038	-0.85579	0.23167	0.39045	0.27482	-0.24801	-0.74286	-0.33821	0.028774	0.037119	0.70783
0.22052	-0.86331	-0.31179	-0.74523	0.14214	0.54845	0.44472	-0.090983	0.0036308	0.32056	0.37093	0.68493	0.12847	-0.011945	-0.078109	-0.12441	-0.98573
0.44652	-0.3165	-0.59625	0.62037	-0.0092666	0.87192	0.9333	0.048283	0.50874	0.42775	-0.41476	0.78932	0.74943	-0.69285	-0.81027	0.38872	-0.97157
0.064514	0.23237	0.14618	0.60083	0.38141	-0.16022	-0.3962	-0.61307	-0.17589	0.18894	-0.68591	-0.21674	-0.404	0.1827	-0.005673	-0.30651	-0.28268
-0.092377	-0.44878	-0.61391	-0.84148	-0.56514	0.21861	0.83111	0.2482	0.76855	-0.21171	-0.56999	0.32475	0.0019509	-0.92383	-0.82595	0.54431	0.75266
-0.11276	-0.21836	0.98915	-0.49531	-0.049139	-0.026718	0.4307	0.79232	-0.31515	-0.21912	0.39155	0.041961	-0.88354	-0.93278	0.3149	-0.20616	0.4117
-0.64813	-0.3012	-0.09478	0.52557	-0.82704	-0.6069	0.76494	-0.73573	0.086067	0.86524	0.90457	-0.47086	-0.24216	0.18	-0.18089	-0.38914	-0.35219
0.39441	0.29328	0.012623	-0.97461	-0.53077	-0.6091	0.84032	0.60866	-0.20481	0.94456	0.4303	0.39849	-0.95831	-0.79544	0.68022	-0.40752	-0.19944
0.72838	-0.38551	0.38461	0.64685	-0.22664	0.32249	-0.10855	0.017301	-0.31831	0.88039	-0.94426	-0.57294	0.00013579	-0.12861	-0.20552	-0.058267	-0.50048
-0.70685	-0.63723	0.22351	0.08566	-0.37513	-0.95503	-0.47608	-0.45649	-0.93965	0.81445	0.12574	0.23777	0.10197	-0.92241	0.61796	0.71028	-0.86386
0.21201	-0.92507	-0.35476	-0.53918	-0.49519	-0.62565	-0.49545	-0.062503	-0.010793	0.64601	0.16733	-0.51297	0.36606	-0.63458	0.38865	0.88858	-0.88383
0.96426	-0.67073	0.20347	0.083062	0.3611	-0.55252	-0.29882	-0.24324	-0.3376	0.764	-0.78951	0.034811	0.13873	-0.68214	-0.80603	0.92977	0.67821
-0.98033	-0.093141	0.83052	0.919	0.97707	-0.10821	-0.25256	-0.44916	-0.84674	-0.021393	-0.69834	0.39298	-0.81357	-0.51924	0.61247	0.018647	0.14196
-0.58516	-0.71777	-0.43484	-0.1034	-0.091901	-0.62649	-0.021303	-0.46732	0.1905	0.15712	-0.0076774	0.33066	-0.88081	0.34887	0.91389	-0.14864	-0.21488
-0.6491	-0.65803	-0.6542	-0.86584	-0.48212	0.52898	-0.33325	-0.015844	-0.11159	0.47611	-0.14132	-0.32654	-0.46796	0.134	-0.0013926	-0.57303	-0.45681
-0.28647	-0.12724	-0.3958	-0.27686	-0.65823	0.60025	-0.44053	0.51405	0.67795	-0.38164	0.11599	-0.18947	-0.27474	0.57043	0.11889	0.39297	-0.0040245
-0.066657	0.10671	0.24255	-0.87385	0.039772	-0.4638	-0.18664	0.4408	-0.10927	-0.070231	-0.28875	0.27217	-0.33766	-0.95311	0.3081	-0.060066	-0.35073
-0.1349	0.26958	0.57741	-0.45601	0.38898	0.32236	-0.85953	0.32731	0.50018	-0.41473	0.12551	0.24129	-0.77746	-0.096547	0.34121	0.63396	0.96345
-0.46029	-0.18557	-0.32474	0.58417	-0.52468	-0.68825	0.41434	-0.26639	-0.7122	0.74392	-0.57236	-0.83682	-0.51411	-0.53645	0.6725	-0.45294	-0.8928
-0.17174	0.16815	-0.39303	-0.74801	-0.68841	-0.71596	0.36552	0.55195	0.42958	0.0048472	-0.14193	0.063089	-0.79315	0.37311	0.91397	0.2629	0.067959
-0.16282	-0.47838	-0.34769	-0.15556	-0.042128	-0.40651	-0.89585	0.32463	-0.57011	0.97449	0.047432	-0.53925	-0.14772	-0.57293	-0.38576	0.50324	0.36534
0.17055	0.10535	0.91808	-0.50084	0.77048	0.39479	0.82624	-0.018122	0.10685	0.1427	-0.41704	-0.69299	-0.34847	-0.75751	-0.026789	0.63319	0.74822
-0.92498	-0.054518	0.45848	-0.78896	0.58088	0.26287	0.013856	0.42508	0.72323	-0.25838	-0.16637	0.31574	-0.6816	0.72818	0.89153	0.69787	0.47076
0.022273	0.26851	-0.26782	-0.7909	0.07855	-0.69704	0.48554	0.53153	0.72534	-0.091553	0.058238	-0.69047	-0.89887	0.27819	0.6952	0.39056	0.59326
0.66079	-0.55764	-0.44414	-0.9814	0.18762	0.069979	-0.27155	-0.47993	0.27158	0.25058	-0.27283	-0.18223	-0.33063	-0.50858	-0.34663	-0.38736	-0.22417
-0.32881	-0.34036	-0.3465	-0.35818	-0.90841	-0.86082	0.52643	-0.093953	0.61522	0.66916	-0.59652	-0.73638	-0.32629	0.17088	0.069848	0.47783	0.25365
0.22854	0.21459	-0.233	-0.93061	-0.18828	0.48824	0.62247	0.57111	0.65862	0.51823	-0.42707	0.15399	-0.36148	0.82086	0.13382	0.15189	0.040925
-0.92298	0.14635	0.39986	-0.37468	-0.24277	-0.22373	-0.31304	0.32272	0.056709	0.12398	-0.49051	-0.59866	0.10012	0.28308	-0.055744	0.85031	-0.15537
0.76525	0.25242	0.55323	-0.22959	-0.53822	-0.17967	-0.52436	-0.38669	-0.0017681	0.54929	0.57959	0.040985	-0.13939	0.011797	-0.57414	0.60348	0.75557
0.15732	0.29375	0.51865	-0.13071	0.038264	0.74518	0.39695	0.73726	0.81589	-0.58973	-0.50749	0.35173	-0.11745	-0.77822	0.12804	-0.44192	-0.84129
0.26007	0.18118	0.5392	0.24757	0.10339	-0.51638	-0.66027	-0.24016	-0.88239	0.78352	0.58592	-0.66504	-0.070588	-0.27315	-0.84967	0.52232	0.75049
-0.20085	-0.28342	-0.39025	0.608	0.88973	-0.18753	0.17388	0.81448	-0.64955	0.5694	-0.053107	-0.55443	-0.49893	-0.51267	0.17632	0.064554	0.20251
-0.14603	0.080194	0.29378	0.75748	0.39032	0.1969	-0.72227	-0.40457	0.56659	-0.15693	0.77888	0.3398	-0.4144	-0.92634	0.43351	-0.10091	-0.42721
0.091006	-0.42791	0.86668	0.26724	-0.052999	0.47892	-0.37615	0.33153	-0.53942	-0.027473	-0.47816	0.29246	-0.90994	-0.91984	0.81747	0.21324	0.31765
-0.92381	-0.4736	-0.19819	-0.82673	0.49391	-0.43523	-0.46491	0.068508	0.12269	0.68483	0.81077	0.40747	-0.55561	-0.21504	-0.73592	-0.22064	0.88286
0.24631	-0.63552	0.093298	-0.61074	-0.18285	0.9314	0.18886	0.46117	0.61123	-0.14765	0.23055	0.68036	-0.18123	-0.41853	-0.80549	-0.81439	-0.49992
-0.34037	0.28223	-0.13318	-0.18564	-0.40184	-0.91916	-0.53926	0.32783	0.43371	0.9477	-0.66481	-0.20036	-0.010634	-0.29383	-0.88793	0.74174	0.94837
0.32103	-0.17352	-0.63305	-0.55312	-0.21143	-0.11237	0.6572	-0.067251	-0.32537	0.8034	0.87848	0.71306	-0.6804	0.11621	-0.13225	0.11785	0.82878
0.44541	-0.47541	0.98295	-0.99783	-0.042111	0.42789	-0.26197	-0.62436	-0.68823	0.50575	0.9959	-0.63993	-0.18569	0.30839	0.64347	0.7766	-0.28605
0.30814	-0.87596	-0.37417	-0.55158	0.21082	0.63701	-0.55492	-0.18955	-0.77723	0.58063	0.48432	0.9485	-0.28643	-0.33551	0.53855	-0.16869	-0.93413
-0.44658	-0.8404	-0.19798	-0.27602	-0.45569	-0.53693	0.78602	-0.24757	0.43133	0.51793	-0.51976	0.39181	-0.62813	0.44541	0.57085	-0.24324	-0.43392
0.16128	0.037106	-0.89584	-0.22711	-0.40429	-0.56489	-0.53262	-0.054363	0.85691	0.25199	0.77677	0.46158	-0.78956	-0.93949	0.84381	0.078782	-0.020392
-0.4631	-0.18165	-0.35124	-0.227	0.30233	-0.23958	-0.042308	-0.70673	0.71802	0.63399	0.32662	0.38359	0.11741	-0.037116	0.092264	0.92119	-0.090155
-0.87691	0.058492	0.87301	-0.97918	0.59689	0.83596	-0.43121	-0.20834	-0.8666	0.37777	-0.58587	0.12974	-0.20774	0.70581	0.57241	0.59437	-0.24835
-0.32302	-0.067627	-0.47969	0.40774	0.95587	0.18714	-0.92413	-0.90979	-0.38661	0.19766	0.31007	-0.64571	-0.92427	-0.084536	-0.026318	-0.82343	0.18157
0.53463	-0.16899	0.10877	-0.023439	-0.20117	-0.1989	0.87249	-0.9003	0.70815	0.9779	-0.22979	-0.36676	-0.49307	0.078296	-0.37797	-0.5755	0.013773
-0.78458	-0.099391	-0.51909	-0.81351	-0.58832	-0.24371	-0.053797	-0.76151	0.57578	0.88666	0.93468	-0.58755	-0.6337	-0.72248	0.74928	0.47642	0.16313
-0.62837	-0.49411	0.54679	-0.28265	0.94885	-0.57508	-0.64104	0.78159	0.95033	0.61875	0.35646	0.47455	-0.30772	-0.30195	0.36925	0.77884	0.33081
-0.15567	-0.7074	0.15106	0.2882	0.060281	-0.00059299	0.25058	-0.87497	0.22345	0.16098	0.15746	-0.56168	-0.21692	0.1223	-0.25928	0.33213	0.15261
0.91049	-0.49726	-0.060208	0.13092	-0.32894	-0.085008	-0.7309	-0.98293	-0.32066	0.90243	-0.3456	0.58535	0.18067	-0.099216	0.15817	0.94289	-0.42208
0.059149	-0.49078	0.42244	-0.72066	-0.19261	-0.47093	-0.016005	0.27936	0.055853	0.19943	-0.20291	-0.78084	-0.41424	-0.82253	-0.0064186	0.02667	0.019659
-0.18818	-0.97875	-0.18816	-0.83169	-0.59296	0.46527	-0.028653	0.55669	0.75294	0.063798	0.98774	0.60295	-0.72126	0.18635	0.74197	0.65996	0.61109
-0.23927	-0.48039	0.69738	-0.062437	-0.53931	0.17017	-0.040943	0.39351	0.83819	0.18007	-0.49061	-0.80263	0.16423	0.74299	0.34755	0.5645	-0.67657
0.11722	0.20837	0.51209	-0.21164	0.71608	-0.36594	0.45143	-0.17458	-0.0071129	0.77154	-0.034873	-0.87827	-0.81615	-0.35999	0.59608	0.020817	0.20157
0.15595	-0.77944	0.19091	0.33526	0.13924	-0.70718	0.31828	0.46392	0.62066	0.61472	0.15294	-0.21783	-0.59906	0.2243	0.91838	-0.19767	-0.60467
0.14209	-0.7871	0.60867	-0.11371	-0.47535	0.14867	0.52494	0.63185	0.035383	0.52726	0.046058	-0.054305	-0.1768	0.069256	-0.16213	-0.50955	-0.82016
-0.9096	-0.050304	0.068494	0.82856	-0.29872	0.64579	0.59759	0.050038	-0.23377	0.70299	0.49975	0.24654	-0.10268	-0.68761	-0.30764	0.1792	-0.029026
-0.26912	-0.19258	0.39376	-0.39525	0.48876	0.83705	0.1631	0.85703	0.59387	0.028749	0.26156	-0.61958	-0.47029	-0.54772	0.32192	-0.042453	-0.11479
-0.21497	-0.57358	-0.6458	-0.41986	-0.12494	0.15854	0.28526	-0.77627	-0.5848	0.2446	-0.49968	-0.32819	0.11558	-0.98547	-0.71958	0.29048	0.053504
-0.29755	-0.87198	-0.49991	-0.32132	0.33771	0.43487	-0.70672	-0.20168	-0.55811	0.89977	-0.4117	-0.52144	-0.01268	0.67407	0.30932	0.46132	-0.445
-0.88938	0.14481	0.72567	-0.13255	-0.056321	0.53648	0.0043081	0.051571	0.29805	0.12927	-0.28022	0.18691	-0.54881	0.46994	0.45713	0.23378	0.094245
-0.72046	-0.318	0.4683	0.48696	0.098458	-0.70964	-0.82798	0.95841	-0.54363	0.17144	0.95472	0.87267	-0.50386	-0.39048	0.97913	0.092842	-0.54413
-0.58703	-0.22145	-0.29373	-0.030286	-0.43214	-0.5846	-0.25153	-0.60928	0.85475	0.21541	0.33741	-0.73998	-0.061087	-0.48715	0.0065721	0.83523	0.24031
-0.3864	-0.1208	0.42313	-0.94713	-0.8076	-0.27156	0.19653	0.64707	0.4735	0.47816	-0.47639	0.72869	-0.46614	-0.41033	-0.0074735	-0.28795	-0.0056334
-0.73219	-0.10884	0.51117	-0.40584	0.96491	0.081878	-0.28863	-0.80637	-0.009139	-0.20093	0.42876	0.81429	0.28746	0.012641	0.21204	0.87944	-0.53179
0.65432	-0.72822	0.90215	-0.71686	0.018577	0.43484	-0.93159	0.81785	-0.80364	0.64371	-0.59844	-0.20089	-0.646	-0.44536	0.60846	-0.34506	-0.51058
