# Supplementary material for: Distinct cellular states determine calcium signaling response
Source: Mol Syst Biol. 2016 Dec 15;12(12):894. doi: 10.15252/msb.20167137 (PMC5199124; doi:10.15252/msb.20167137)
Supplement: Supplementary file 6 — Source Data for Figure 3 [file MSB-12-894-s005.zip › parameterDistributionGroup/parameterDistribution26.csv]

-0.79125	-0.020518	0.31736	-0.70829	0.3734	0.44101	0.46033	-0.10715	-0.87541	-0.44344	0.58126	0.14787	-0.12353	-0.34741	-0.77031	0.35241	0.49262
-0.89313	-0.12215	0.23893	-0.01348	0.37973	-0.12551	-0.61029	-0.55928	0.12494	0.048092	-0.048985	-0.49068	-0.088024	0.2744	-0.89024	0.20161	0.39195
-0.33018	0.31184	-0.21848	0.55223	0.6701	0.43402	-0.81768	-0.30954	0.59016	-0.043992	-0.81055	0.42554	-0.10832	0.12235	-0.55086	-0.62396	-0.69445
-0.83153	0.16103	0.068286	0.22232	-0.14676	0.068946	0.074846	0.22813	0.41207	0.10838	-0.31481	-0.090674	-0.19474	-0.50892	-0.80196	0.13011	0.46433
-0.77947	-0.25478	-0.065793	0.35637	0.93926	-0.0053879	-0.27924	-0.36576	-0.18529	-0.33328	0.65988	0.31561	-0.02991	-0.20554	-0.067842	0.55287	-0.1841
-0.095848	-0.22344	0.42636	0.38681	0.60243	0.95239	0.63528	0.43095	0.67876	-0.78472	-0.53422	-0.95678	-0.093413	0.073455	-0.65071	0.019804	-0.013104
-0.71203	-0.1883	0.79098	0.79606	0.033729	0.9984	0.7755	-0.42671	-0.080923	-0.90033	0.47295	0.73632	0.22943	-0.20786	-0.58603	-0.1722	-0.84714
-0.3834	-0.033456	0.44228	-0.080341	0.36856	0.32595	-0.386	-0.59188	0.07565	-0.22177	-0.53406	-0.16381	-0.40853	0.043075	-0.59156	-0.82273	-0.28641
-0.22963	0.058319	0.89387	0.70648	0.25756	0.82051	0.40205	-0.61235	-0.55233	-0.37996	-0.18419	-0.080379	-0.21727	0.15647	0.0052216	-0.099073	-0.51802
-0.21159	-0.10886	0.81684	0.19182	0.30687	0.59324	0.8023	-0.6523	-0.085731	-0.26317	-0.060454	0.099375	-0.0309	0.49471	-0.53916	-0.0074774	-0.25633
-0.5265	0.11293	0.45837	0.38318	0.12481	0.31619	-0.32188	0.16519	-0.075523	-0.80202	-0.73637	0.029979	-0.26493	-0.91531	-0.19819	-0.028418	-0.16646
-0.98207	-0.0094526	0.52965	0.55778	-0.15558	0.55328	-0.7778	-0.33202	-0.22094	0.55123	0.22825	0.73026	-0.13871	0.45677	-0.76148	0.12935	0.30593
-0.68704	-0.2006	0.31971	-0.39981	0.11432	0.31288	-0.52768	-0.60279	-0.28725	-0.94839	0.15356	0.52733	-0.53385	-0.52973	-0.43282	0.20749	0.8018
-0.68236	0.35376	0.77148	0.64519	-0.34631	0.78112	-0.88371	-0.081084	-0.12486	-0.27862	0.067249	0.058109	0.19829	-0.45964	-0.66328	0.0075056	-0.55319
-0.5408	-0.12159	0.88168	-0.091598	0.40861	-0.40674	-0.32568	0.18138	-0.50215	-0.46231	0.15481	0.48855	0.25568	-0.81973	-0.60781	0.86433	0.10987
-0.41883	-0.59759	0.85249	0.28616	0.5531	0.18031	0.70581	0.83939	0.068242	-0.63633	-0.24661	-0.43809	-0.14745	-0.57804	-0.83386	0.13014	0.38744
0.16124	-0.059831	0.60002	-0.17372	0.92624	-0.41912	0.02155	0.34492	-0.10116	-0.11368	-0.44702	-0.22803	-0.39452	0.057837	0.28646	0.19669	-0.17428
-0.75511	0.018416	0.66437	0.42038	0.053304	-0.34081	-0.21335	0.56214	0.088156	-0.4758	-0.32423	0.099295	-0.43564	-0.15021	0.54344	0.070475	-0.45369
-0.20441	-0.055088	0.61647	-0.7046	0.70577	-0.1361	0.80046	-0.11688	-0.37915	-0.44919	-0.68243	0.30592	-0.36851	-0.23788	-0.70327	-0.39227	0.16924
-0.76707	0.12419	0.31538	-0.45896	-0.031105	0.15482	-0.97133	0.15173	0.014926	-0.87705	0.60674	-0.70475	-0.029746	-0.031729	-0.08463	0.30348	-0.3908
-0.68257	0.27857	0.1778	0.70689	0.18781	0.84941	-0.32285	0.6678	0.62881	-0.067653	-0.24801	0.44775	-0.1795	0.13562	-0.88666	-0.85788	-0.46127
-0.79087	-0.22975	0.48785	0.11982	0.52475	-0.34568	-0.26056	0.35842	-0.096992	-0.68548	-0.21324	-0.071857	-0.28328	-0.22483	0.31898	-0.25613	-0.83872
-0.60427	-0.22295	0.49987	0.84673	0.98041	0.041058	-0.28236	-0.59143	0.1238	-0.28294	0.17821	-0.15902	-0.37515	0.52077	-0.35846	-0.67875	-0.4359
-0.87716	-0.10351	0.79014	0.016013	-0.012849	-0.049399	-0.60323	0.83045	-0.063527	-0.39773	-0.25531	0.63906	0.63437	-0.088231	-0.43726	0.94849	-0.6909
-0.16108	-0.15422	0.23953	0.46713	0.64592	0.77122	0.58929	-0.090273	0.2246	0.11195	-0.19792	0.47663	0.13092	0.31018	-0.33301	0.21443	-0.56577
-0.26584	0.17094	0.59194	-0.43949	-0.19681	-0.18382	0.62554	-0.13303	-0.13328	0.035347	0.073816	-0.051948	0.096768	0.11916	0.22994	0.37055	-0.87071
-0.074081	-0.12519	0.4592	-0.27161	0.86991	0.042344	-0.30997	0.073137	-0.28718	-0.45739	0.87203	-0.8339	-0.3744	-0.55589	-0.36953	0.096538	0.36378
-0.7757	-0.081092	0.0047883	-0.72263	0.48629	0.68526	-0.59467	-0.3527	-0.884	-0.89233	0.20884	0.57642	-0.35806	0.33264	-0.26744	-0.66384	-0.5396
-0.5124	0.049994	0.90053	0.33226	-0.069313	0.014377	-0.12069	0.80929	0.32057	-0.29875	0.70585	0.28948	-0.30286	-0.2471	-0.24629	0.2831	0.25761
-0.042359	0.0042848	0.45895	0.31452	0.80566	0.52919	-0.71986	0.47114	-0.1408	-0.29975	0.75849	-0.88237	0.15804	0.14662	0.072918	0.74915	-0.46468
-0.56958	0.014328	0.46877	0.73932	0.82794	-0.066948	-0.69259	-0.11509	-0.21167	0.25782	0.078858	-0.1195	0.20773	0.58064	-0.099264	0.27911	-0.85669
-0.70182	0.21861	0.54419	-0.055945	-0.11902	0.36831	0.96275	0.0095617	-0.029997	-0.44224	-0.04202	-0.31349	-0.23273	-0.148	0.20154	0.38201	-0.2007
-0.46948	-0.60412	0.88534	-0.073854	0.57736	0.31108	0.34142	0.046095	-0.78478	-0.1181	0.29741	-0.29995	-0.23883	0.33522	-0.36075	0.31513	0.28196
-0.77799	0.029868	0.15528	-0.17742	0.17204	-0.15173	-0.5459	-0.46635	0.8409	-0.80289	-0.14024	0.66779	-0.25142	0.49729	-0.37244	0.085477	0.096732
-0.22528	0.2329	0.30506	0.77861	0.79025	0.92904	0.50658	-0.73143	-0.73383	0.096389	-0.70063	0.057479	0.18215	0.40856	-0.50392	0.54206	-0.17019
-0.72424	-0.052306	0.72562	0.11891	-0.20487	0.56358	0.93392	0.61863	-0.42451	-0.58271	-0.81026	0.61449	-0.16409	-0.77114	0.11638	0.46657	-0.17781
-0.12875	0.015753	0.90463	0.023818	0.33603	-0.35057	0.24856	0.26192	0.78506	-0.52902	0.61825	-0.7068	-0.12097	0.28333	0.015031	0.74969	0.13359
-0.74223	0.002266	0.54759	0.346	-0.24861	0.28748	0.005689	0.71531	-0.11225	-0.13751	0.69936	-0.51718	-0.48628	-0.44575	0.23162	0.68987	0.54465
-0.52936	0.24948	0.83533	-0.19231	-0.48881	-0.043444	0.13363	-0.24111	0.87846	-0.62237	0.003707	-0.4565	-0.19453	0.31968	-0.55568	-0.93458	-0.82178
-0.45171	-0.099092	0.23076	-0.075481	0.93781	-0.34789	0.52819	0.6613	0.17106	-0.67122	-0.28646	-0.44403	0.21678	-0.021562	-0.091198	0.778	-0.38337
-0.71214	-0.019694	0.70732	0.84283	0.11218	0.45667	-0.32221	-0.88919	-0.21503	-0.90704	0.90188	-0.87025	-0.10479	0.072962	0.031551	0.93726	0.23924
-0.7808	0.21419	-0.37943	-0.31599	0.20082	0.98435	0.32901	0.42897	-0.9486	-0.10529	0.23353	0.050897	-0.27187	0.080912	0.17301	-0.16388	-0.64218
-0.71753	0.18098	-0.47057	0.66404	0.80204	0.059409	0.40307	0.90001	0.57037	-0.090727	0.72706	0.93889	-0.65788	-0.59914	0.034698	0.47213	0.83634
-0.31948	0.26403	0.02647	0.28321	0.41202	0.76729	-0.26449	-0.44374	-0.64691	-0.18453	0.20658	0.30178	-0.20399	-0.52163	-0.082473	0.18306	-0.19799
-0.39217	0.25636	-0.343	0.022249	0.88137	0.16101	-0.92542	0.58403	-0.11039	-0.2571	0.53576	-0.6555	0.3225	-0.73451	0.088288	0.95696	-0.61235
-0.96176	-0.18429	0.38207	0.85445	0.51276	0.63717	0.55514	0.042072	-0.43446	0.20029	0.42462	0.34238	-0.074982	0.36058	-0.36829	0.12091	-0.23108
-0.33849	-0.26504	0.85519	-0.077114	0.43544	-0.14267	0.40943	-0.50755	0.11191	-0.21427	0.027228	0.5387	-0.16375	0.27865	-0.27965	0.99829	0.72366
-0.95341	-0.035941	-0.47164	-0.36657	0.61439	-0.0017806	-0.94073	-0.18443	-0.41334	-0.0060794	0.16764	0.867	0.4389	-0.64323	-0.49578	0.73619	-0.49997
-0.010339	-0.043542	0.31135	-0.8326	0.63799	0.11205	0.84015	0.32169	0.19302	-0.3097	-0.2815	-0.50756	-0.09456	0.3281	-0.46233	0.12955	-0.0738
-0.74567	0.35678	-0.69879	-0.8985	0.95472	0.11273	-0.76504	-0.68461	-0.67074	-0.20639	0.87956	-0.55628	0.2309	0.40054	-0.27596	0.98815	-0.037449
-0.71589	0.062096	0.093373	0.48709	0.43315	0.2148	-0.69665	0.085276	0.2973	-0.17795	0.43485	0.53163	0.061601	0.10195	0.052449	0.52477	-0.47053
-0.73727	0.04716	0.82022	-0.12001	-0.1888	-0.62503	0.36136	-0.20083	0.38486	-0.17427	0.05374	0.98424	0.30903	-0.78656	-0.77146	0.98578	0.30942
0.37682	0.058946	0.29677	-0.019252	0.76492	0.34623	0.72943	0.2185	0.58854	-0.25641	0.27788	0.3756	0.28375	-0.36143	-0.77695	0.52715	-0.098709
-0.21246	0.051434	0.7341	-0.76357	-0.17752	-0.72411	0.40012	0.4286	0.32913	-0.034237	0.66932	0.65555	-0.0050206	-0.90733	-0.8323	0.12721	0.11709
-0.0791	0.34011	-0.1481	-0.64772	0.77336	-0.09668	-0.79246	-0.084495	-0.18768	-0.89005	0.77922	-0.62603	0.28397	-0.32034	0.20708	0.791	-0.79469
-0.75871	-0.14981	0.40414	-0.6104	0.58562	-0.33167	-0.6235	0.48165	-0.54501	-0.5099	-0.29579	0.43828	0.19307	-0.23025	-0.50201	0.90677	0.17954
0.35518	0.095737	0.68517	-0.45169	0.98527	0.47683	0.58636	0.51074	-0.28769	-0.54911	-0.15731	0.67537	-0.25206	0.27074	0.14691	-0.44928	-0.91184
-0.20555	0.19319	0.21459	0.85804	0.23894	0.99331	0.50796	0.44602	0.5476	-0.65613	-0.34634	-0.41327	-0.11331	-0.0062326	0.020975	-0.20171	-0.7934
-0.18973	0.083686	0.13814	-0.17461	0.55298	-0.23316	-0.054296	0.52383	0.81493	-0.90213	-0.60677	-0.67777	-0.66995	-0.56118	0.035935	0.57883	0.96828
-0.60525	-0.067133	0.95489	-0.3705	0.17535	0.11129	-0.66991	-0.0035921	-0.5996	-0.12348	0.031814	-0.30584	0.15151	0.050716	-0.81761	0.47375	0.14346
-0.067383	0.021813	0.98613	-0.36754	0.29362	-0.0020237	0.26994	-0.70729	-0.12939	-0.54392	0.28666	0.62971	0.11392	-0.038742	-0.45104	-0.18389	-0.7811
-0.18397	0.1823	0.80203	0.56429	-0.16808	0.58433	0.83789	0.45939	0.52768	-0.43173	0.26176	-0.55151	-0.20789	-0.36668	0.0025829	0.73711	0.28745
-0.35669	-0.20465	0.56502	-0.38028	0.70249	0.22141	0.42684	-0.46392	-0.93898	-0.20452	-0.864	0.037227	-0.21874	0.13977	-0.45255	-0.48387	-0.45777
-0.26996	0.19008	-0.50126	0.17216	0.68214	0.65401	0.47086	0.50811	0.32334	-0.40641	0.051257	0.33499	0.12169	-0.14606	-0.27583	0.23462	-0.5693
-0.23597	0.0056789	0.063777	-0.19324	0.62294	0.82488	0.26895	-0.69591	-0.57803	-0.65154	0.37115	-0.83223	0.1922	-0.36821	-0.40696	0.78386	-0.04972
0.1929	-0.014395	0.43478	0.60562	0.77542	0.75474	0.23048	0.36944	0.20038	-0.074013	0.96088	-0.86357	-0.31691	0.14068	0.12868	0.70505	0.36247
-0.95936	-0.013213	-0.18058	-0.68296	0.52499	0.70038	0.54495	0.49459	-0.89529	-0.092881	-0.23515	0.63636	0.21859	0.025272	-0.68103	0.88221	0.24893
-0.69105	-0.084256	-0.43865	-0.11011	0.53552	0.4117	-0.49624	-0.80908	0.055624	-0.22342	0.13818	0.28405	-0.12571	0.4254	0.35951	0.20207	-0.7454
-0.69481	-0.22801	0.27533	0.90871	0.69087	0.52622	0.24277	-0.62533	-0.075577	-0.39323	0.93495	0.58888	-0.47423	0.37041	0.062578	0.85695	0.85283
-0.61259	-0.25209	0.54353	-0.45065	0.3027	-0.36574	-0.58852	-0.23942	-0.12089	-0.46376	0.1563	0.16238	0.027611	-0.34567	-0.55518	0.38663	0.021453
-0.1063	0.12033	0.48728	-0.54053	0.26494	0.54371	0.15495	0.47289	-0.45979	-0.052981	-0.48554	-0.92085	-0.38421	0.75649	0.47019	0.92905	0.3499
0.26624	0.11409	0.2434	0.033456	0.6788	-0.17911	0.89574	-0.37545	0.63543	-0.30447	-0.025025	0.22404	0.28663	-0.86826	-0.80658	0.94386	0.31603
-0.12408	0.27841	0.49178	-0.1693	0.78272	-0.61359	0.3569	-0.22568	0.14615	-0.46939	-0.35639	0.81507	-0.45641	0.14502	0.44464	-0.60789	-0.94591
-0.70396	-0.11646	0.096493	-0.20288	0.89991	0.086402	0.51273	-0.38731	-0.27803	-0.56055	0.35869	0.87431	-0.196	0.45705	-0.18667	0.29776	0.011614
-0.49495	-0.056756	0.4743	-0.032989	0.44345	0.035057	-0.36227	0.58785	0.12633	-0.23531	-0.08907	-0.42801	-0.53309	0.81953	0.60865	0.021143	-0.38668
-0.12255	-0.10047	0.49296	-0.69625	0.78136	-0.79262	0.09182	0.40922	0.70121	-0.31708	-0.082765	0.30738	-0.50335	-0.43501	-0.9853	-0.47419	0.62689
0.33372	0.20585	0.80268	0.29132	0.45292	0.50779	-0.46141	-0.050946	0.25791	-0.98034	0.019839	0.94388	0.028031	-0.77927	0.025453	0.6784	-0.2479
-0.3976	0.06198	0.31326	-0.33374	0.50497	-0.7561	0.060144	0.018498	0.532	-0.16043	-0.078082	0.87239	0.024244	-0.68874	-0.89452	-0.66314	-0.62538
-0.96335	-0.031402	0.70165	0.042484	0.020414	0.69255	-0.51783	0.066452	-0.63559	-0.60973	0.36147	0.83843	-0.37799	0.29545	0.0098388	-0.61476	-0.69001
-0.74661	0.21948	-0.42027	-0.27409	0.47224	0.42668	0.68735	-0.87882	-0.31055	-0.088679	0.066678	0.3731	0.5554	0.36106	-0.70339	0.58778	-0.63808
-0.88054	-0.00031874	-0.85884	0.55801	0.95661	0.42625	-0.52764	0.49469	0.63887	-0.37029	-0.4793	0.90893	-0.36176	0.17019	0.32951	0.48904	0.0086792
-0.71106	0.16885	-0.26066	-0.6933	0.16204	-0.13801	0.7178	0.24164	-0.21471	0.13226	-0.29807	-0.42197	-0.3192	0.76482	0.38972	0.48954	-0.14215
-0.60355	0.044687	0.37617	0.32248	0.63787	0.39263	0.58888	-0.16842	-0.33952	-0.36995	-0.1099	-0.57413	-0.48885	0.44575	0.75786	0.53462	-0.12056
-0.1173	0.1487	-0.2038	-0.71099	0.65777	0.31349	0.31104	0.27486	-0.92851	0.11326	0.442	0.37849	-0.40262	0.56324	0.7095	0.53231	-0.24659
-0.25627	0.24665	0.30738	0.49277	0.38966	0.59898	0.015511	-0.24062	0.26825	-0.46481	0.14188	0.16283	0.24926	-0.041637	-0.35566	0.3301	-0.63845
-0.47573	0.15583	0.26227	-0.13632	0.49062	0.31259	0.58137	-0.42699	0.017977	-0.10229	-0.021402	-0.5458	0.28037	0.069548	-0.99483	-0.34619	-0.71429
-0.66469	0.26064	0.332	0.84962	0.58251	0.23232	-0.22574	-0.69189	-0.37548	-0.17883	-0.2901	0.56381	-0.022612	-0.37886	-0.091039	0.30977	-0.39412
-0.77492	-0.23338	0.45133	-0.72418	0.38395	-0.28701	0.37892	-0.54892	-0.56632	0.070258	-0.90369	0.77669	-0.030915	0.17028	-0.90397	-0.40907	-0.29598
0.083029	0.051007	0.53398	0.15466	0.40915	0.5398	0.34203	-0.074938	0.53117	-0.78125	-0.92385	-0.70656	-0.48269	-0.022615	-0.061007	-0.33555	-0.17877
-0.92418	0.078518	0.30861	-0.33954	-0.23316	0.40946	-0.58417	-0.76202	-0.69557	0.12725	0.94815	-0.54087	0.12317	0.52517	-0.24347	0.55282	-0.28027
-0.46639	0.027527	0.25685	-0.15694	0.33581	-0.030715	-0.0031848	0.075865	0.33335	-0.41379	-0.35405	-0.55577	-0.41483	-0.11972	0.095559	0.32399	0.17013
-0.12336	-0.074737	0.23222	-0.50631	0.87382	-0.26795	-0.41488	0.54457	0.63322	-0.99586	-0.15683	-0.68366	-0.21258	0.21506	0.18542	0.0023054	-0.60419
0.34352	0.080348	0.61124	0.11897	0.95033	-0.91995	0.58262	0.28396	0.57845	0.10298	0.5392	0.79875	-0.42159	-0.69682	-0.56539	-0.81269	-0.24982
-0.32602	0.2916	-0.59319	0.27295	0.94075	0.81158	-0.042797	0.19236	0.075362	-0.15127	0.59224	-0.44249	0.097595	-0.22901	-0.66456	0.34688	-0.03625
-0.011025	-0.24313	0.68299	0.13212	0.68607	0.81915	-0.67286	-0.040536	-0.42677	-0.060239	-0.2836	0.9054	0.14224	-0.47996	-0.64988	0.22238	-0.27515
-0.86229	-0.48624	0.076426	-0.7125	0.45044	-0.43455	0.58895	-0.0069579	0.021399	0.48372	0.92267	0.45681	-0.19973	0.92528	-0.70626	-0.11337	0.11797
-0.74787	-0.06813	-0.19734	-0.44927	0.14139	0.10676	-0.1815	-0.39346	0.54215	-0.23402	0.91475	0.72809	-0.11356	0.89755	-0.056801	0.87109	0.28437
-0.85475	0.37177	0.27473	0.57112	0.49547	0.54453	-0.4975	0.38226	-0.35472	0.47779	0.3468	0.27603	0.16226	0.52911	-0.83136	-0.12765	-0.47028
0.53063	0.45037	0.8487	0.20937	0.96636	0.68037	0.0064029	-0.058136	-0.54966	-0.40776	0.35174	-0.66285	-0.22371	-0.46974	-0.39791	-0.044784	-0.052237
-0.5227	-0.15518	0.93807	0.69939	-0.19242	0.90887	-0.31713	-0.46865	0.43609	-0.84251	-0.86533	0.45465	0.11599	-0.35671	-0.75118	0.42457	0.092736
-0.41882	0.027799	0.4336	0.93718	0.089546	0.091826	-0.20827	0.44128	0.633	-0.21768	-0.50356	-0.99629	-0.51477	-0.28491	0.26629	0.092767	-0.027161
-0.57623	0.072258	0.44362	0.0087373	0.1479	0.85628	-0.88283	0.094884	-0.13637	-0.46446	0.10812	0.5349	-0.23285	0.8613	0.4298	0.71628	-0.09763
0.023821	0.041266	0.74169	-0.43609	0.31318	0.044189	0.27749	0.56087	0.12164	-0.47221	0.86571	0.47762	-0.11512	-0.38598	-0.31292	0.67887	0.35471
-0.50409	0.14536	0.43819	-0.066455	0.088246	0.16356	-0.70319	-0.17066	-0.20004	-0.35723	-0.60683	-0.06384	0.52123	-0.35603	-0.28762	0.66825	-0.88602
-0.53986	0.049955	0.34595	-0.86043	0.19539	-0.067378	-0.1979	-0.24577	-0.095661	-0.39765	-0.55386	-0.032097	0.13401	0.84295	0.062647	0.34822	-0.78727
-0.77148	-0.17987	0.61709	-0.74894	0.011086	0.44193	0.40987	-0.11599	-0.23083	-0.68911	-0.57931	0.063219	0.10211	0.40289	-0.656	0.18253	-0.2138
0.28205	-0.11489	0.80796	-0.20625	0.44037	0.65377	-0.07453	-0.056844	0.2466	-0.6233	0.343	0.86983	-0.033703	-0.13658	-0.6116	-0.43136	-0.59497
-0.81168	-0.39288	0.63778	-0.74323	0.046625	0.1786	-0.64158	0.08986	-0.57975	0.11254	0.20102	0.51898	0.68676	0.37356	-0.69287	0.81056	-0.69752
0.14567	0.45597	0.57685	0.41432	0.35992	0.31887	0.01893	-0.82118	0.15851	-0.098475	-0.95452	-0.90766	-0.34884	-0.17202	-0.70061	-0.9821	-0.41813
-0.67156	-0.08561	0.59266	-0.58165	0.36318	-0.21505	0.24765	0.21879	-0.675	-0.90574	-0.37094	0.77374	0.10645	-0.69099	-0.56387	0.47843	0.00030167
-0.82491	-0.30238	0.1158	0.45456	0.63748	0.0089065	0.23404	0.3375	0.15938	-0.24207	0.62553	0.78179	-0.38356	-0.10796	0.38139	-0.4557	-0.89465
-0.5102	0.05707	0.085698	-0.76955	0.084906	0.38219	0.44678	-0.30671	-0.35392	-0.72046	0.32365	-0.12308	-0.3067	0.67475	0.81126	0.67468	-0.38828
-0.59478	0.070956	0.60738	0.77246	-0.0024912	-0.40445	-0.40314	-0.24205	0.93142	-0.84874	-0.56776	0.44147	-0.18131	-0.46521	0.33313	0.88923	0.077257
-0.21354	0.43748	0.084814	0.89572	0.64798	-0.12685	0.52896	-0.28186	0.45505	-0.8697	0.047192	-0.021684	-0.37102	-0.82656	0.14789	0.94299	0.65106
-0.53332	0.17076	-0.13462	-0.0053438	0.28797	-0.59337	0.46065	0.18481	0.64088	-0.26521	-0.49377	0.44191	-0.12341	-0.96344	-0.216	-0.10082	-0.48682
