# Supplementary material for: Distinct cellular states determine calcium signaling response
Source: Mol Syst Biol. 2016 Dec 15;12(12):894. doi: 10.15252/msb.20167137 (PMC5199124; doi:10.15252/msb.20167137)
Supplement: Supplementary file 6 — Source Data for Figure 3 [file MSB-12-894-s005.zip › parameterDistributionGroup/parameterDistribution260.csv]

-0.17819	-0.029981	0.53919	0.62185	0.65567	0.95278	-0.30357	-0.28651	-0.15438	-0.99376	0.22931	0.81664	-0.6839	-0.12714	-0.19231	-0.25687	0.3891
-0.45567	0.058982	0.87237	0.53481	0.20917	0.4332	-0.64311	0.094342	0.062897	-0.41704	-0.31907	-0.078381	0.5545	-0.20106	-0.76268	0.90353	-0.14228
-0.49873	0.059414	0.40822	-0.20941	0.54679	-0.027179	0.61541	0.83181	0.016983	-0.77699	0.32559	-0.10135	0.31414	-0.29633	-0.95315	0.60215	0.11248
-0.24181	0.23059	0.12952	0.52796	0.71457	0.2295	-0.25337	0.60385	-0.014173	0.1613	0.11782	-0.37188	-0.10482	-0.23242	-0.3267	0.3524	0.15548
-0.57728	0.025422	0.39637	0.41524	0.52432	0.22512	0.28543	-0.065719	-0.36543	-0.60334	-0.30884	0.0017438	-0.55598	0.61111	0.78806	-0.0060088	-0.4066
-0.4778	0.025119	0.88662	0.053424	0.045482	-0.0041506	-0.40437	-0.34192	-0.7891	-0.19237	0.44824	0.7622	-0.052887	-0.21306	-0.22725	0.45638	0.008399
-0.14677	0.087906	0.6727	0.10859	0.16793	0.63891	-0.082134	0.87546	-0.12301	-0.36177	0.74523	-0.77875	-0.43093	-0.22933	-0.039351	0.37306	0.47446
-0.09101	0.024018	0.52165	0.4657	0.82557	-0.6332	0.15427	0.75119	0.11796	-0.43213	0.60101	0.9361	-0.62156	-0.13254	0.59704	-0.6702	-0.85704
0.3679	0.094889	0.54722	0.13083	0.9808	0.027487	0.096523	-0.76766	0.61502	-0.5512	-0.69103	-0.11916	-0.34735	0.13072	-0.64184	-0.21097	0.32354
-0.59098	-0.03572	0.80938	0.27947	-0.26126	0.72254	0.60458	-0.24319	0.0097884	-0.11302	-0.79207	0.062629	0.18086	0.83995	-0.25628	0.53759	-0.30256
-0.65004	-0.023515	0.13118	0.82447	0.4073	0.9544	0.69872	-0.11662	-0.059206	-0.35151	-0.1804	-0.45327	-0.57403	0.48747	0.21539	-0.27105	-0.21765
0.27217	-0.020337	0.87277	0.65816	0.77253	0.9559	-0.15356	-0.44414	0.23741	-0.91453	-0.099932	-0.66279	-0.24048	0.26911	-0.62162	0.39021	0.7842
-0.08302	0.20335	0.040732	-0.77743	0.36527	-0.505	-0.055835	-0.29631	0.43328	-0.22583	0.45353	-0.46439	-0.41146	0.23208	-0.20263	0.41877	0.57796
0.11209	0.26599	0.10842	0.8699	0.75632	0.74853	0.076212	-0.17018	0.3584	-0.31344	0.059657	0.80607	0.1389	0.054154	-0.19451	0.73478	-0.022062
-0.70986	0.038778	0.20585	0.2716	0.48472	-0.040621	0.56284	0.60267	0.30223	-0.13687	0.34904	-0.58828	-0.58348	0.97267	0.70769	-0.33063	-0.73018
-0.39699	0.30004	0.19252	0.62286	0.85851	-0.19967	-0.34968	-0.099986	-0.23078	-0.26849	-0.28389	-0.76337	-0.43974	0.35063	0.64123	-0.08419	-0.64786
0.46976	0.10893	0.58088	-0.69455	0.63164	0.34756	0.93649	0.7532	-0.22976	-0.047899	0.50102	-0.38002	-0.60828	0.95031	0.47656	-0.67793	-0.66591
-0.55098	-0.11057	0.22086	0.19996	0.74722	0.0020172	0.42441	0.21639	-0.77616	-0.25107	-0.23415	-0.75841	-0.7972	-0.39582	0.5089	-0.03665	0.18907
-0.74721	0.093838	0.34347	0.37454	0.56133	0.13415	-0.28552	-0.0040885	-0.21808	-0.80048	0.36843	0.16011	0.0067854	0.52288	0.23333	0.44647	-0.59788
-0.31595	0.28915	0.86602	-0.44755	0.2135	-0.10874	-0.87639	0.40207	-0.20187	-0.57302	0.44271	-0.98428	0.1526	0.2754	-0.3108	0.16313	-0.52981
-0.28187	0.00079184	0.64312	0.2085	0.25538	-0.64889	-0.44281	0.14117	0.66134	0.35935	-0.6789	-0.61982	0.49095	0.33845	-0.61857	0.43574	-0.71127
-0.59786	0.13092	0.36027	0.26036	0.60231	-0.020262	0.60591	0.16128	0.39196	-0.84595	0.086131	-0.14226	-0.098473	0.31743	-0.43482	-0.80332	-0.83196
-0.67662	0.31023	0.30166	0.17813	0.23578	-0.36681	-0.50364	0.065618	0.8492	-0.71056	-0.30096	-0.83287	-0.51377	0.24508	-0.0098614	-0.26147	-0.045639
-0.13515	0.20884	0.45891	-0.34603	0.33784	0.33494	-0.07175	0.34701	-0.068125	-0.41287	-0.14598	-0.42509	0.12971	-0.38433	-0.95218	-0.0032317	-0.089091
-0.19998	0.13035	0.17684	-0.087864	0.74835	0.25137	0.48547	-0.34841	-0.18274	-0.26512	-0.19239	0.57616	-0.39886	0.037292	-0.17894	0.037459	0.13742
-0.88717	0.013635	-0.17132	0.46008	0.61312	-0.31488	-0.27991	-0.10307	0.71652	-0.67507	0.75421	-0.19924	-0.54276	0.41911	0.36257	0.62725	0.48089
-0.018414	-0.1694	0.76961	0.26675	0.51401	-0.087761	-0.43198	0.58787	0.091826	0.20094	-0.34087	-0.024583	0.12922	-0.65787	-0.97089	0.80667	0.72803
-0.092328	-0.20673	0.41302	-0.42262	0.66758	-0.32121	-0.40249	0.29188	0.56187	-0.58612	-0.6784	-0.42594	0.32073	-0.25376	-0.8161	0.93622	0.31993
-0.12439	0.19749	0.75108	0.12708	0.48762	-0.23962	-0.91058	0.18217	-0.016905	-0.34477	-0.096702	-0.21232	-0.49839	0.015426	0.15623	-0.50495	-0.41544
-0.019548	0.13886	0.4719	-0.88164	0.31649	-0.026285	-0.63068	0.095393	-0.58619	-0.2188	-0.11831	-0.62012	-0.2147	0.14295	0.20306	0.13349	-0.46832
0.39677	-0.029782	0.92335	-0.46107	0.702	-0.088353	-0.32106	-0.085324	0.26241	-0.65693	-0.45468	-0.22903	-0.017322	0.12081	-0.3261	0.28229	-0.17814
0.48548	-0.067464	0.94428	-0.3938	0.36451	-0.1628	-0.53291	0.83665	0.73211	-0.99823	0.11246	-0.9504	-0.43144	0.13345	0.0048044	0.47622	0.50622
-0.98365	0.22567	0.31684	-0.91768	-0.084273	-0.8845	0.64387	0.09397	0.38986	-0.71767	0.43328	-0.2706	-0.08069	0.86688	0.57471	0.45354	-0.64919
-0.13839	0.083424	0.50828	0.10943	0.45982	0.4577	-0.6526	-0.26869	-0.010058	-0.89204	0.13418	-0.29852	-0.030271	0.54399	-0.010251	-0.25064	-0.89718
-0.14569	-0.14843	-0.034316	0.051683	0.82523	0.21985	-0.071642	0.54161	0.67195	-0.5089	0.34269	-0.047079	-0.39938	-0.065306	-0.30366	0.56713	0.85685
0.18265	-0.11902	0.83582	0.95554	0.47772	0.30346	-0.48611	0.29801	0.26851	0.24161	-0.79032	0.16313	0.2683	-0.37013	-0.73335	0.8259	0.19193
-0.038457	0.14208	0.43162	-0.20422	0.68287	-0.0077878	0.24131	0.74029	-0.23479	-0.97275	-0.55275	-0.26457	0.0051448	-0.672	-0.27625	-0.29125	-0.83884
0.60929	-0.0032498	0.69755	0.088548	0.9821	-0.039094	0.371	-0.17188	0.51586	-0.76412	-0.15986	-0.71215	-0.36504	0.25213	-0.026435	-0.4068	-0.50101
-0.57122	-0.067929	0.44324	0.090648	0.29481	-0.08295	0.25122	0.60251	0.38	-0.02747	-0.21865	-0.76987	0.62784	0.53766	-0.35136	0.96982	-0.67594
-0.24215	0.02468	0.36694	-0.040474	0.4864	-0.28299	-0.47727	0.82098	0.53559	-0.91507	0.39171	-0.3133	0.19932	-0.39285	-0.24339	0.1537	-0.7883
-0.5522	0.16609	-0.11301	0.58218	0.88903	-0.026934	-0.99658	-0.23654	-0.066348	-0.41846	0.40513	-0.03891	-0.32032	0.44284	0.70448	0.031714	-0.73438
0.029335	0.2491	0.77381	-0.48301	0.41719	0.17274	0.25826	-0.17314	0.19271	-0.87637	-0.65158	-0.64307	-0.022052	0.22366	-0.67753	-0.0086437	-0.082336
0.17102	0.18441	0.77238	0.58494	0.94556	0.024386	0.26725	-0.0081509	-0.25644	-0.30236	0.69452	-0.6633	-0.36028	0.6128	0.63813	-0.31032	-0.97827
0.017107	0.10316	0.90305	-0.48205	0.10513	-0.097347	0.3333	0.33069	-0.38083	-0.1484	-0.72684	-0.98527	-0.19425	-0.25158	-0.21008	0.41256	0.19021
0.11183	-0.024775	0.90021	-0.29415	0.73359	-0.21179	-0.094601	0.25084	-0.85217	-0.60903	-0.6036	-0.31458	-0.69707	-0.35383	0.42968	-0.36852	-0.19528
-0.85316	-0.10847	0.033122	0.53814	0.47928	0.14901	-0.62206	-0.092027	0.58887	-0.97655	-0.6115	0.63007	-0.042617	0.3594	-0.064633	0.99414	0.40653
-0.89	0.061738	0.17156	-0.17767	0.28997	-0.56794	-0.11414	0.21504	0.33205	-0.1253	0.19046	-0.98924	-0.30296	-0.31754	-0.50688	0.22064	0.48562
-0.18527	0.13405	0.24482	0.20603	0.18135	0.18431	0.28058	-0.061975	0.60274	-0.50306	-0.0057759	0.33591	0.27827	-0.20786	-0.40875	0.80739	-0.20079
-0.082416	0.16347	0.00045421	0.0082945	0.8044	-0.1191	-0.075922	-0.23402	0.1422	-0.10724	0.17415	-0.60314	-0.31561	0.047878	-0.071008	-0.38468	-0.39646
-0.36084	-0.12255	0.86204	-0.12848	0.57454	-0.32009	0.46071	0.15414	-0.88025	-0.25423	0.68588	-0.71562	-0.40916	-0.19833	0.044655	0.57315	0.46841
-0.79534	-0.06998	0.80993	-0.59098	-0.0094662	-0.26483	-0.97697	-0.31799	-0.50826	-0.33621	-0.64267	0.11879	0.44296	0.61004	-0.55628	0.23353	-0.8243
-0.48232	-0.19883	0.23019	-0.67018	0.22947	-0.21766	-0.52254	0.62087	0.29157	-0.6083	-0.18031	-0.44244	-0.45342	0.0057814	-0.17784	-0.037642	0.16292
-0.65111	-0.067056	0.33306	-0.46367	0.74587	0.0063321	-0.45497	0.43183	-0.51212	-0.63871	-0.58389	0.14257	-0.62663	-0.3848	-0.90852	-0.4489	0.79514
-0.40543	0.076183	-0.055627	-0.92019	0.66126	-0.13773	-0.12143	0.63643	-0.20555	-0.55442	-0.3405	0.2018	-0.23144	0.48979	0.12157	-0.1832	-0.51102
-0.13408	-0.024961	0.41554	-0.013673	0.73609	-0.20468	-0.088061	0.11536	0.44597	-0.24606	0.60085	-0.33686	-0.22343	0.62016	0.03368	0.9269	0.5751
-0.30441	0.17654	0.089246	-0.49902	0.54058	-0.56611	-0.47265	-0.31014	0.41193	-0.43367	0.28529	-0.053707	-0.23395	0.90909	0.32209	0.44087	-0.21692
0.31537	0.071358	0.92188	0.13535	0.7677	-0.018177	0.3614	0.20923	-0.34794	0.084991	-0.76006	-0.77772	-0.46519	0.81156	0.57271	-0.092333	-0.52401
-0.51336	-0.16572	0.58822	0.30348	0.88071	-0.74837	0.18446	0.69272	-0.46723	-0.34191	-0.43359	-0.48481	-0.75412	-0.30248	0.52223	-0.16632	-0.043321
0.54421	0.32118	0.88519	-0.53858	0.91031	-0.3433	-0.83736	-0.11726	-0.52374	0.2656	-0.70736	0.015258	0.16824	0.4249	-0.44929	0.13501	-0.43888
-0.77089	-0.0064751	-0.026952	0.84232	0.70768	-0.122	-0.9601	-0.60113	0.12053	-0.19869	-0.4471	0.10862	0.63663	-0.67988	-0.82534	0.51617	-0.72991
-0.27899	-0.10189	0.38237	0.16403	0.68958	-0.16845	0.56402	-0.70593	0.58415	-0.095724	-0.0061387	0.82138	0.094927	0.6556	-0.88784	0.54322	0.39749
-0.48011	-0.013165	0.46308	0.1566	0.18992	0.36732	0.58867	0.24766	-0.17076	-0.093268	0.58726	0.18324	-0.34559	-0.28054	-0.48735	-0.4816	-0.095115
-0.45559	0.056518	-0.090258	0.2452	0.8293	0.11461	-0.17234	-0.052232	0.82835	-0.74258	-0.19708	0.18711	0.080586	0.41435	-0.76556	-0.53782	-0.61972
-0.27818	0.08521	0.0093567	-0.032523	0.72311	0.70457	0.07477	0.76954	-0.44509	-0.19757	0.43565	0.14096	0.024714	-0.47226	-0.4203	0.53891	0.22934
-0.21115	0.078639	0.027145	-0.077131	0.66082	0.49066	0.09451	0.013121	0.10019	-0.47014	-0.062028	0.71628	0.48952	-0.47094	-0.99584	0.62497	-0.058555
-0.54263	-0.11684	0.16457	0.4516	0.26318	0.45519	0.57752	0.30573	0.68219	-0.62296	-0.34835	0.58401	-0.136	-0.47127	-0.5899	-0.027515	0.0058493
-0.83558	0.094113	0.10683	-0.69033	0.24222	-0.60654	-0.89488	-0.54101	0.20032	-0.45031	0.14399	-0.77606	0.11674	0.46676	-0.26525	0.67556	-0.11694
-0.48435	-0.098752	-0.15138	-0.43822	0.68413	0.8688	0.35913	0.21051	-0.82957	-0.45723	0.31056	0.88977	-0.22883	0.33875	0.10298	-0.15647	-0.60203
-0.68321	0.12909	0.017278	-0.20314	0.74555	-0.43693	-0.0011862	-0.66217	-0.17885	-0.50307	0.88923	-0.76553	-0.48533	-0.057392	-0.24202	-0.40526	-0.044532
-0.65792	-0.0050561	-0.053587	-0.12108	0.35169	-0.48323	-0.28339	-0.54885	0.56541	-0.61294	0.55978	-0.28137	-0.34253	-0.54912	-0.50632	0.43988	0.76395
-0.71628	0.061595	-0.10568	-0.18876	0.47876	-0.29476	-0.25008	-0.88924	0.90832	-0.34345	-0.57096	-0.69423	0.072665	0.72533	-0.97568	0.43923	0.57664
-0.49016	-0.34459	0.22431	-0.71056	0.86973	-0.35799	-0.9037	-0.64132	-0.22974	-0.73251	0.53579	-0.22446	0.41647	0.79329	-0.44305	0.41343	-0.75543
-0.13477	-0.030162	0.63761	-0.1089	0.19141	-0.19795	0.036928	0.3113	0.59667	-0.67691	-0.46358	0.3687	0.2627	0.023142	0.087672	0.51651	-0.86584
-0.67463	0.12385	0.16523	0.12253	0.53075	0.18567	0.32803	0.29214	-0.69901	-0.51992	0.84629	0.12004	0.36853	-0.4575	-0.2901	0.52143	-0.7526
-0.98919	-0.060164	0.45687	0.1577	-0.15487	0.57993	0.77283	0.89542	-0.13017	-0.057881	0.22636	0.72155	-0.42333	-0.27331	-0.6669	-0.68592	-0.011717
0.32675	0.15761	0.7928	0.32157	0.64711	0.29111	0.11221	0.27567	-0.15646	-0.18328	-0.79984	0.51949	-0.49017	-0.20369	0.18368	0.014379	0.071669
-0.60848	0.11547	0.31771	-0.89023	-0.043525	0.043445	-0.0050009	-0.54532	0.071298	-0.41244	-0.49861	-0.87556	0.28098	0.8228	-0.4477	0.60613	-0.29756
-0.96655	0.079247	0.056436	0.2	0.57627	-0.27275	-0.30384	-0.45612	0.22814	-0.69117	0.40131	-0.5053	-0.22758	-0.5477	-0.93469	-0.34411	0.20067
-0.52224	0.010961	0.031375	0.15367	0.66927	-0.51199	0.061457	-0.30189	0.94853	-0.3882	0.56446	-0.6099	-0.41795	0.07614	-0.56352	-0.38721	0.165
-0.032046	0.07419	0.79517	0.7661	0.76498	0.18928	-0.83774	-0.050621	0.28148	-0.27611	-0.30381	0.12674	-0.096697	0.65138	-0.16894	0.19217	-0.27531
-0.83211	-0.14625	0.15116	-0.21657	0.55644	-0.52531	-0.88909	-0.00032975	0.41296	-0.71629	-0.80184	-0.023191	0.54274	-0.17535	-0.63439	0.85888	-0.41578
-0.68045	0.030948	-0.23797	0.64403	0.77438	-0.37446	-0.61744	0.11033	0.92394	-0.6455	0.19676	0.065642	0.013239	-0.6016	-0.46894	0.42601	0.028041
-0.57348	0.09089	0.084056	0.044645	0.45001	0.22915	0.60552	0.073878	0.09585	-0.50405	0.37422	-0.7142	-0.023205	0.15831	0.022111	0.93499	0.12404
-0.21711	0.2242	0.10485	-0.18553	0.34517	0.36655	0.85399	-0.38863	0.28112	-0.75973	-0.21982	-0.31554	0.063359	0.24943	-0.36649	-0.37812	-0.94225
-0.65007	-0.17745	0.52351	0.11445	0.49416	-0.11528	0.72677	0.51846	0.18341	-0.68168	0.51168	0.22974	0.38734	0.4598	-0.47461	0.52738	-0.48681
0.027519	0.022794	0.57953	-0.0221	0.58497	-0.21634	0.56056	0.87982	0.34056	-0.45981	0.10307	-0.492	-0.29173	0.70986	0.68	-0.095195	-0.93542
-0.41493	0.12547	-0.20356	-0.35635	0.89724	-0.25524	0.75185	-0.30017	0.35447	0.093569	0.32367	-0.062988	-0.17716	0.89362	-0.20301	0.47278	0.21447
-0.88958	0.11409	0.33804	0.43459	-0.048812	0.77074	-0.92126	-0.67059	-0.071713	-0.99913	-0.19817	0.10689	-0.18008	0.48936	0.23892	-0.13742	-0.68872
0.36927	0.28951	0.4518	-0.94148	0.70967	-0.075818	0.97613	-0.51174	-0.51107	-0.28278	-0.071224	-0.30144	0.7175	-0.17719	-0.70337	0.76656	-0.63993
-0.25595	-0.020726	0.79783	0.0080789	0.3685	-0.20947	-0.34055	-0.14298	-0.13611	-0.2557	-0.32742	-0.45471	-0.25181	-0.65574	-0.62762	0.34451	0.63133
-0.86168	0.11242	-0.13381	-0.44155	0.4122	-0.8612	-0.34573	-0.44198	-0.10656	-0.19717	0.24277	0.062934	-0.2293	-0.34281	-0.39506	-0.46614	-0.45764
-0.074495	0.40884	0.71468	-0.80648	-0.16998	-0.59314	-0.18565	0.17977	-0.03024	-0.72073	0.76233	-0.96733	-0.20799	0.46583	0.5205	-0.031523	-0.87124
-0.80014	0.042725	0.74145	0.71459	0.45206	-0.52609	0.39104	0.13989	-0.065136	-0.85801	0.72478	0.37003	-0.47527	-0.35354	-0.27994	-0.38521	0.004631
-0.3472	-0.20216	0.7462	-0.42262	0.54269	-0.40999	0.52633	0.21193	-0.20282	-0.17117	-0.57102	-0.79726	-0.085617	-0.19367	-0.74242	-0.38593	-0.14046
-0.059735	-0.072918	0.40003	-0.27826	0.72902	-0.29578	0.21431	-0.26262	0.59493	-0.88911	0.28669	-0.59299	-0.53514	-0.29564	-0.59943	-0.080366	0.81246
-0.61111	0.042721	0.44245	0.71245	0.39443	-0.106	0.65452	-0.23874	0.66533	-0.52995	-0.53284	-0.53725	-0.09703	0.13949	-0.46996	0.34353	0.23341
-0.19708	0.27021	0.22911	0.60687	0.69177	0.30228	-0.032139	0.098138	0.19339	-0.12976	0.10984	0.62122	0.4276	-0.28766	-0.87454	0.51677	-0.24435
-0.29866	-0.060883	0.32085	0.31932	0.19149	0.80124	0.32653	0.63879	-0.2471	-0.063692	-0.24665	0.16069	-0.18349	-0.29202	-0.2972	0.34529	0.17382
0.084559	0.077029	0.56681	-0.47966	0.95621	-0.66872	-0.18594	-0.1344	-0.34369	-0.39123	-0.28805	-0.5547	-0.3555	-0.23221	0.095795	-0.018606	-0.23079
-0.41674	0.05835	0.45777	-0.15357	0.39268	-0.92678	-0.84108	-0.55896	0.54081	-0.59979	-0.11246	-0.10802	-0.22876	-0.55609	-0.29883	0.39789	0.35318
-0.21207	0.11019	0.5233	0.30285	0.82159	0.24505	0.71565	0.86479	-0.55892	-0.060791	0.23511	0.29572	-0.13477	-0.71161	-0.83481	-0.10735	0.18766
-0.7478	0.020628	0.52813	0.27486	0.40692	-0.33765	-0.028859	0.38337	-0.025673	-0.88063	-0.16868	-0.48613	0.0056486	-0.42024	-0.46104	0.23923	-0.086612
-0.87744	-0.0033511	0.6297	0.098052	0.38584	-0.28149	0.45929	-0.53369	-0.53308	-0.70897	0.23593	0.48941	-0.45372	0.63508	0.038828	-0.20118	-0.076774
0.39483	-0.021148	0.86517	0.18706	0.86487	0.078885	-0.24996	0.092852	0.24239	-0.25284	-0.0082708	-0.79359	0.017566	0.71648	-0.064952	0.35087	-0.33876
0.27217	0.068313	0.88014	0.18234	0.43042	0.55522	-0.51445	-0.99058	-0.52697	-0.14909	-0.31204	-0.133	-0.17726	0.1101	-0.74945	0.076761	0.33783
0.28814	0.10387	0.62662	-0.32392	0.99513	-0.78392	0.50338	-0.049646	0.24227	-0.82481	-0.26619	-0.68041	-0.36302	0.15099	0.26305	-0.54216	-0.78132
-0.72868	-0.14179	0.48744	0.68288	0.35961	0.34678	0.22889	0.2781	0.33887	-0.31985	-0.2141	-0.1919	0.38004	-0.3138	-0.87509	0.28836	-0.33759
-0.52799	0.22158	0.15925	0.88165	0.88903	0.90464	0.57834	0.90118	-0.71309	-0.75078	0.32869	-0.3213	0.2332	-0.4479	-0.72659	-0.51615	-0.99889
-0.36581	0.062701	0.58349	0.36862	0.54429	0.47943	-0.87789	0.23461	-0.59982	0.21282	0.44388	-0.23586	-0.22409	0.60974	0.10072	0.36517	-0.10886
