# Supplementary material for: Distinct cellular states determine calcium signaling response
Source: Mol Syst Biol. 2016 Dec 15;12(12):894. doi: 10.15252/msb.20167137 (PMC5199124; doi:10.15252/msb.20167137)
Supplement: Supplementary file 6 — Source Data for Figure 3 [file MSB-12-894-s005.zip › parameterDistributionGroup/parameterDistribution261.csv]

-0.47749	0.071256	-0.01403	0.20273	0.59697	0.034275	-0.42028	0.15385	0.25536	0.35564	-0.17726	-0.78336	0.48596	0.98938	-0.17897	0.87637	-0.086917
-0.20493	-0.032697	0.68308	0.029967	0.97371	-0.87999	0.12129	0.44473	-0.2548	0.32332	-0.65154	-0.77806	0.060646	0.4519	-0.38259	0.15997	0.040159
-0.39841	0.28542	0.046109	0.23855	0.51882	0.055465	-0.12333	0.45	0.10736	0.095252	-0.035541	-0.51343	-0.017699	-0.12655	-0.55421	-0.81621	-0.4381
-0.49364	0.29591	0.30802	-0.25161	0.65068	-0.78869	-0.6131	-0.050504	-0.61058	-0.92448	-0.48288	-0.50383	0.19639	0.14904	-0.84735	0.072396	-0.23823
-0.69208	-0.17592	0.41743	0.25637	0.27658	0.88385	0.54353	0.68108	-0.60844	-0.49346	0.40982	-0.4609	0.27734	0.53435	-0.17581	0.31998	-0.33167
-0.96675	0.057579	-0.53503	0.84718	0.93406	0.36015	0.26993	0.93154	-0.12663	0.4507	0.23842	0.68702	0.51068	0.41888	-0.53541	0.17337	-0.57198
-0.010442	-0.13417	0.55117	0.089154	0.74036	0.43794	-0.4089	0.61194	-0.29811	-0.56271	-0.20438	0.92024	-0.11538	0.074121	-0.45505	-0.25347	-0.24217
-0.067515	0.2619	0.41128	-0.040986	0.70723	0.047862	-0.41046	-0.088698	-0.86202	-0.1311	-0.15648	0.64219	0.35958	0.41922	-0.18668	0.45805	-0.079644
-0.40715	-0.082929	0.48248	-0.95026	0.76318	-0.16605	-0.18179	0.23189	-0.97685	0.12707	0.19708	-0.10951	0.2182	0.9255	-0.95118	-0.70355	-0.45919
-0.47894	0.088545	0.07862	0.054811	0.39872	-0.40105	0.59625	0.33476	0.65321	-0.55537	0.56033	-0.28038	0.14413	0.37679	-0.56512	0.19109	-0.24101
-0.89774	0.097922	-0.34433	-0.73686	0.75447	-0.66821	0.0055371	0.50729	-0.30607	-0.80496	0.018088	-0.52569	-0.19378	-0.061728	-0.40894	-0.63904	-0.18195
-0.94937	-0.056963	-0.24773	0.015376	0.8252	-0.6261	0.3145	0.48085	0.17389	-0.99572	-0.82183	-0.025122	-0.41555	-0.44897	-0.31592	-0.77876	0.0087776
-0.73954	0.076746	0.38151	-0.069667	0.25608	-0.58023	0.73978	0.17141	-0.29139	-0.1962	0.77219	-0.28338	-0.30555	0.035204	-0.5712	-0.64335	-0.24304
-0.14372	0.093965	0.2341	-0.058869	0.25249	-0.3643	-0.44694	0.32691	0.40543	-0.72624	0.082212	0.74419	-0.51967	-0.35075	-0.060083	0.29275	0.7096
0.23288	0.169	0.78769	0.52962	0.036483	0.26499	-0.18719	0.81263	0.69682	-0.91263	-0.52092	-0.22568	-0.55929	-0.093462	0.20425	0.34108	0.48364
-0.27666	-0.10785	0.97697	0.32273	0.27709	-0.79387	0.85572	0.55782	0.28416	-0.32587	0.37855	0.51446	-0.60043	-0.32885	0.31694	-0.28149	0.065005
0.53491	-0.031553	0.57171	0.17597	0.69763	0.5058	-0.37448	0.66547	0.32324	-0.20323	-0.55451	-0.057876	-0.2191	0.89498	0.363	0.80496	0.26493
-0.48275	-0.032172	0.35215	-0.41819	0.30705	-0.32906	-0.41401	0.3196	0.02068	-0.016711	-0.85918	-0.35682	-0.08937	0.76373	0.10495	0.29358	0.062342
-0.2444	0.36409	0.91339	-0.28563	0.2621	-0.70716	-0.093075	-0.63114	-0.81825	-0.43688	-0.14555	0.31973	0.30919	0.87228	-0.74466	0.40786	0.092828
-0.37484	-0.056078	0.26906	0.51932	0.96751	-0.57953	0.41282	-0.037245	0.67364	-0.21099	-0.66767	-0.56683	-0.37833	0.5721	-0.42411	-0.45968	0.36748
-0.72718	-0.030876	0.33861	0.0057893	0.45255	-0.67108	-0.095936	0.5967	0.51356	0.12299	-0.51471	-0.51453	0.57024	0.82541	0.021168	0.89003	-0.26066
-0.61028	0.056579	0.64219	-0.37533	0.077561	-0.32944	0.84893	-0.30517	-0.43076	0.11243	-0.53342	-0.17365	0.081663	0.81304	-0.7398	0.58696	0.63244
-0.37674	-0.030685	0.2457	0.1553	0.70798	0.014804	0.19621	0.72941	-0.060184	-0.22664	-0.47283	0.17447	-0.046312	-0.027681	-0.41588	0.62281	0.63019
-0.33659	-0.12901	0.72487	-0.22941	0.40054	-0.92508	-0.39262	0.43014	0.14577	-0.25677	0.65657	0.55054	-0.099523	0.26617	-0.3304	0.32019	0.076593
-0.4341	-0.066168	0.63476	0.90866	0.75713	0.62698	0.36041	0.183	-0.9065	-0.48575	-0.90933	-0.19481	0.36631	0.25514	-0.41185	0.98033	0.088041
-0.73568	-0.088705	0.45031	0.15889	0.43193	0.48405	0.083214	-0.35155	-0.80632	-0.22546	-0.83017	0.20767	-0.12373	0.3237	-0.99643	-0.66753	0.30434
-0.6379	0.011742	0.58591	0.37487	-0.078063	0.83938	-0.97062	0.61386	-0.040921	-0.0061903	-0.14526	0.30828	0.70568	0.51572	-0.51436	0.7135	-0.13584
-0.52329	-0.0015681	0.65436	-0.28084	0.25231	0.070156	0.48451	-0.26424	-0.87195	-0.74363	-0.33206	0.01238	-0.094261	0.6285	-0.828	0.62584	0.82636
-0.46332	0.066734	0.47987	0.034463	0.44899	-0.63144	0.25737	-0.22133	-0.15951	-0.0093777	0.68357	0.045252	0.054814	0.62519	-0.71025	-0.24043	-0.085418
-0.54864	-0.030721	0.47532	-0.63311	0.40673	0.44093	-0.77711	0.42044	-0.70106	-0.12233	0.19735	-0.25293	0.26027	0.37881	-0.82879	-0.0229	0.29379
-0.84526	0.14298	-0.41678	-0.29034	0.28934	0.16228	-0.74434	0.31408	0.060709	-0.47532	0.072494	0.5431	0.1145	0.92058	-0.062223	-0.042821	-0.40254
0.19926	-0.035362	0.74865	-0.6633	0.75834	-0.77531	0.029943	-0.27108	0.016609	-0.58402	0.83932	-0.5295	-0.53622	0.82011	-0.43433	-0.41412	0.34935
-0.1175	0.069201	0.56826	0.025122	0.6912	-0.46288	0.70276	0.62906	0.30843	-0.093156	0.2406	0.0098811	0.36825	0.9476	0.27278	0.73599	-0.076903
-0.94909	0.050597	0.83424	-0.35843	-0.55659	0.31193	0.51161	0.90429	-0.79437	-0.86677	0.19664	0.038657	0.38717	0.037421	0.061646	0.87652	0.16085
-0.13095	-0.27074	0.81113	-0.23278	0.71606	-0.38206	0.84026	0.86937	-0.096652	-0.57776	0.42515	0.37614	-0.25071	-0.050537	-0.50345	-0.70651	-0.13254
-0.76227	-0.41412	0.82131	0.06472	-0.042796	-0.93091	-0.25315	0.9682	0.6507	-0.50695	0.42661	0.14719	-0.41772	-0.012887	-0.095971	0.35429	0.40108
-0.26645	-0.027015	0.76961	0.6641	0.39768	0.22341	0.023683	0.12116	0.13191	-0.73517	0.58098	0.060717	-0.60454	0.24149	-0.037811	0.18731	0.55191
-0.79843	-0.11935	0.34787	0.18009	0.49328	-0.65008	-0.33709	0.75746	0.29489	0.32911	-0.72719	-0.12219	-0.096514	0.88046	0.046977	-0.14986	-0.37172
-0.82531	0.098731	0.060042	0.3492	-0.1582	0.36612	-0.64905	0.40144	0.40136	-0.80325	0.69711	-0.82948	-0.46236	-0.060513	0.081385	0.051502	0.45794
-0.78867	-0.1105	0.3497	-0.28193	0.26028	-0.020568	-0.7081	-0.15192	-0.32623	-0.77181	0.42579	-0.41959	0.45981	0.91212	-0.61691	0.75905	-0.064659
-0.36427	0.099909	0.32271	-0.17816	0.27556	-0.45438	0.5948	0.089794	0.59546	-0.71186	0.23083	0.37422	-0.31896	0.12521	-0.77909	-0.85441	-0.06915
-0.78637	0.27755	0.25392	0.0060756	-0.11212	0.47326	-0.4684	0.67855	0.37978	-0.11404	-0.57621	0.72576	0.50579	0.91842	-0.59936	0.54893	0.1804
-0.64261	-0.2325	0.030695	-0.55643	0.53018	-0.46277	-0.65332	0.60906	-0.15423	-0.75623	0.85169	0.098942	-0.7268	0.045992	0.59473	-0.060136	-0.019133
0.014953	0.085326	0.70257	0.16035	0.53605	0.52743	-0.17319	0.8414	-0.013279	-0.58066	0.46416	-0.035254	0.55753	0.30373	-0.7148	0.19802	-0.26622
-0.45886	-0.085854	-0.094004	0.11855	0.97476	-0.27428	0.44015	-0.35627	0.15791	-0.31077	0.040391	-0.18809	-0.72446	0.40644	-0.20603	-0.099187	0.78795
-0.53278	0.016957	0.72755	0.63634	0.21768	0.61446	-0.6686	-0.26578	-0.36086	-0.61921	0.21989	-0.098054	0.072287	0.84306	-0.45782	0.3527	0.02439
0.47063	-0.33241	0.84542	0.1577	0.78643	0.33708	0.9045	0.60298	0.16752	0.19399	-0.79008	0.042359	-0.24788	0.24802	-0.25725	0.32255	0.64763
-0.90185	0.18613	0.95148	0.84432	-0.32276	0.79813	0.3033	0.014934	-0.44531	-0.49824	0.049038	-0.44389	-0.63354	0.81231	0.3099	0.08879	0.34315
-0.3936	-0.057794	0.71898	0.57457	0.5787	-0.070439	-0.038546	-0.079028	0.38685	-0.53852	-0.044842	0.65839	0.15354	0.49696	-0.87505	-0.26733	0.055879
-0.052084	-0.018918	0.36016	-0.077307	0.88037	-0.65492	0.80004	0.48657	0.73823	-0.22297	-0.099575	-0.78318	-0.68386	0.36089	-0.085204	-0.9658	-0.21342
-0.66598	-0.055011	0.36948	0.31558	0.13563	0.81784	0.63028	-0.10117	-0.53481	-0.52538	-0.034623	-0.093039	-0.3877	0.05288	-0.35488	-0.21292	0.68433
-0.84151	0.048554	-0.31534	-0.26873	0.12352	0.27509	-0.44732	0.6272	-0.2015	0.25854	0.11285	0.82101	-0.58207	0.87722	0.81873	-0.21366	-0.37633
-0.50013	-0.077994	0.55999	0.27497	0.54029	-0.1763	0.40915	0.54663	-0.15955	-0.31975	0.052647	-0.29741	-0.86267	-0.31674	0.5538	-0.58651	0.00052839
-0.43515	0.10106	0.36599	-0.009359	0.3493	0.35567	-0.35246	-0.099006	-0.3148	-0.54309	0.1146	-0.39672	-0.73482	0.70517	0.84493	-0.10886	-0.017041
-0.61703	0.16444	0.60883	0.11093	0.12217	-0.34177	0.53306	0.5943	0.64825	-0.48618	-0.32221	0.003704	0.2257	0.35042	-0.53806	0.3952	0.4577
-0.45541	-0.27643	0.067939	0.68769	0.66982	0.45605	-0.22371	0.18071	0.54629	0.33602	-0.53269	0.040541	-0.36409	0.91604	-0.22387	-0.74	-0.17562
-0.59098	0.089172	0.016403	-0.079526	0.66044	0.43859	-0.2894	0.12153	-0.41857	-0.87033	-0.27464	0.60249	0.033431	0.69129	-0.80686	-0.2494	-0.156
0.0088772	0.12318	0.16073	-0.54102	0.92407	0.55801	-0.57646	0.20726	-0.53592	-0.70804	0.3904	0.37864	-0.11426	0.95217	-0.1683	0.063774	-0.052605
-0.51862	0.15894	-0.21844	-0.13525	0.57609	-0.17859	-0.93377	0.68004	0.68116	-0.6062	0.13619	0.28359	0.16127	0.87058	-0.086181	0.99225	0.26522
-0.13531	-0.20777	0.66523	-0.51191	0.80269	-0.50035	0.75916	0.87746	-0.19781	-0.066176	-0.16363	0.7983	0.80733	0.86092	-0.72641	0.71619	-0.54274
0.081285	0.32301	-0.38575	0.48938	0.9443	0.69871	-0.18696	0.65383	0.36671	-0.5347	-0.85966	0.51639	-0.079996	0.46699	-0.27694	-0.30277	-0.45872
-0.73524	0.064767	0.4317	0.11314	0.33087	-0.64958	0.95513	-0.068357	0.18816	-0.49721	-0.72816	0.15688	-0.21625	0.031323	-0.27025	-0.022383	0.79977
-0.75356	0.12837	0.34705	-0.4891	-0.27012	0.47415	0.4998	-0.28144	-0.61241	-0.0013997	-0.34782	0.71482	0.090834	0.82755	-0.75575	0.18947	0.44367
-0.48569	0.21805	0.13172	-0.43265	0.17948	0.072287	0.055018	0.73152	-0.67939	-0.77535	0.65088	-0.2308	-0.62465	-0.93323	-0.24441	-0.8168	-0.010849
-0.82562	-0.073196	-0.0030685	-0.46819	0.71913	-0.73481	0.16507	0.01692	0.1628	-0.48963	-0.29678	0.67555	-0.27634	0.14307	-0.51173	-0.46152	0.39071
-0.33816	0.088799	0.45806	0.17045	0.67051	-0.75538	0.2859	0.58626	0.13965	-0.011636	-0.72434	-0.38674	-0.30238	-0.40694	-0.60449	-0.68846	-0.049622
-0.53266	-0.14486	0.44956	-0.79104	0.46514	-0.52004	-0.51039	0.38017	-0.49546	-0.84786	0.15746	0.23822	-0.33461	0.20186	-0.0096397	0.21359	0.25307
-0.16904	-0.10667	0.71756	0.51445	0.25388	0.22905	-0.65251	0.68185	0.61955	-0.13685	-0.52702	-0.54011	-0.48858	0.29155	0.26486	-0.72344	-0.31159
0.76429	0.1045	0.84187	-0.89925	0.82557	-0.29095	-0.31003	0.33591	-0.16192	-0.42539	0.7438	-0.3311	0.17732	0.92634	-0.028354	0.22607	-0.43573
0.33146	0.32763	-0.030848	0.35097	0.79187	0.18417	-0.90542	0.51994	0.64329	0.024671	-0.53353	0.59218	0.3671	-0.038824	-0.79331	0.11532	-0.251
-0.59877	0.15154	-0.11336	-0.89247	0.85867	-0.93644	-0.28968	-0.15915	-0.64522	-0.82059	-0.53165	0.20888	-0.44005	0.096031	0.036187	0.53553	0.98911
-0.6517	0.11055	0.12177	0.27777	0.16188	0.2144	-0.42851	0.33613	0.32088	-0.62132	-0.62448	-0.48921	0.24215	0.74358	0.10173	0.41699	-0.23357
-0.68983	-0.14338	-0.045314	-0.88379	0.48351	0.50103	-0.079116	0.15121	-0.64564	-0.2922	-0.01197	0.15694	-0.37832	0.27615	-0.7415	-0.9579	0.20374
-0.27304	0.28012	0.35385	-0.04426	0.32595	0.58798	0.28987	0.25226	-0.63939	-0.59431	-0.065341	0.58434	0.33841	0.55963	-0.1836	0.38244	-0.41088
0.27139	0.21165	0.74306	0.19142	0.50388	0.35714	-0.4056	-0.010715	-0.11354	-0.90838	-0.6279	0.46478	0.16007	0.60622	-0.13081	0.11057	0.012405
-0.24102	-0.13555	0.86739	0.24765	0.49272	0.14878	0.17942	0.72149	-0.25105	-0.72906	0.79798	-0.012454	0.282	-0.0032283	-0.55411	0.28867	-0.13011
-0.45283	0.09296	0.15428	0.24099	0.50232	0.5005	-0.30985	0.080977	-0.94796	-0.40664	0.14213	0.51337	-0.67305	-0.2645	0.26653	-0.22673	0.24375
-0.18145	-0.16918	0.514	-0.97076	0.79634	-0.78002	0.7744	0.17461	-0.55188	-0.58031	0.58185	-0.45296	-0.61071	-0.17032	-0.12071	0.033889	0.76413
-0.1994	0.27553	-0.18094	0.23367	0.68918	0.17952	0.5015	0.2942	0.74308	-0.33538	0.60204	-0.42787	0.12563	0.3975	-0.65397	-0.60836	-0.33751
-0.61318	0.13816	0.43677	0.66702	0.32328	0.093996	0.55618	0.088838	-0.26285	0.20191	0.14817	-0.48409	-0.36917	-0.50307	-0.99852	-0.31951	0.84197
-0.28772	-0.18997	0.4447	0.69433	0.64175	-0.36773	0.41678	0.45367	0.97781	0.50523	-0.28906	0.90595	0.036325	0.40435	-0.56577	-0.32374	-0.046224
-0.15043	0.067075	-0.064125	0.0069894	0.93682	-0.19633	0.92845	0.00501	-0.16829	-0.51844	0.85158	0.85815	-0.48305	-0.29772	-0.43152	0.003574	0.75905
-0.38841	0.1844	0.97269	0.91657	-0.039125	0.60776	-0.31411	0.0015826	-0.58956	-0.091343	0.31852	-0.73318	0.12805	0.23786	-0.21606	0.44576	0.049094
-0.90842	0.10599	-0.49747	0.48134	0.55578	0.14721	-0.12653	0.37398	0.99401	-0.19648	0.12564	-0.6739	-0.49005	0.34418	-0.1609	-0.24977	0.35124
-0.48633	-0.16685	0.78718	-0.0041005	0.66608	-0.73819	0.65361	0.93572	-0.21728	-0.21861	-0.41867	-0.35956	0.42249	0.19023	-0.76879	0.49174	-0.050201
-0.49845	0.12649	0.39204	-0.59362	0.17274	-0.13928	0.9121	-0.12835	-0.45943	-0.46992	0.24787	0.84999	-0.18451	0.4393	-0.2604	0.38669	0.91088
-0.33535	-0.17618	0.62237	0.45578	0.5877	-0.15067	-0.59415	0.64346	0.54925	-0.13929	0.69766	0.70151	0.2527	0.23566	-0.88536	-0.35197	-0.20708
-0.59172	0.040766	0.61419	0.18333	-0.20584	-0.5342	-0.49596	0.86814	0.97441	-0.53109	-0.96219	0.027425	0.11185	0.68718	0.10934	0.85441	-0.16367
0.22894	0.0042476	0.59662	0.32541	0.62665	0.11014	0.38234	0.47536	0.52594	-0.41707	-0.21684	-0.65127	0.23878	0.72737	-0.15549	0.83985	0.039918
-0.59381	-0.13479	0.36927	-0.4969	0.07693	-0.28131	0.37109	0.33778	-0.063235	0.27937	-0.20913	-0.56503	-0.045135	0.17717	-0.89279	-0.35034	0.036454
-0.38423	-0.064347	0.80689	0.12062	0.16652	0.21692	0.70137	0.40363	-0.11927	-0.57717	-0.56993	-0.30407	-0.54388	0.0010506	0.039887	-0.49094	-0.017713
-0.45682	-0.02046	0.55916	0.73986	0.81669	0.036806	0.042406	0.35665	-0.49232	-0.34395	0.78819	-1.2486e-05	0.24889	0.51134	-0.85215	0.1062	-0.23847
-0.11452	0.3936	-0.32826	0.65939	0.89068	0.24141	0.10021	-0.1161	-0.34384	-0.45741	-0.26201	-0.45288	-0.14458	0.20062	-0.92226	-0.19214	0.14578
0.51212	0.052349	0.52358	-0.3082	0.7593	0.083619	-0.45622	0.53435	0.36503	0.32371	0.30534	-0.58334	0.19685	0.63248	-0.80433	0.35419	0.2976
-0.36236	0.26823	-0.10487	-0.4992	0.85936	-0.38669	0.82467	-0.12391	-0.042818	-0.73211	0.16777	-0.71066	0.07267	0.23414	-0.85232	0.60376	0.71352
-0.18969	0.051084	0.47418	-0.22221	0.7058	-0.68712	-0.29441	0.30627	-0.15512	-0.080338	-0.68518	-0.32175	0.19705	0.84689	-0.12382	0.87029	-0.080451
0.038105	0.1666	0.39533	0.53391	0.32871	0.47946	-0.10993	0.42938	0.44791	-0.98386	-0.42596	-0.65936	-0.69087	0.076605	0.33233	-0.045681	0.31625
-0.88397	-0.11559	0.52536	0.70045	0.74931	-0.28129	0.24384	0.081877	-0.63521	-0.55281	0.75269	0.62544	-0.86083	-0.74365	0.053676	-0.12624	0.95291
0.19068	0.21327	0.76935	0.22494	0.90372	-0.68117	-0.6829	-0.17916	-0.48776	0.22364	0.97459	0.57073	0.28296	0.5003	-0.64502	0.27575	-0.15915
-0.83345	0.33273	-0.24928	0.10427	0.47393	-0.045891	-0.022631	-0.25482	-0.74582	-0.21818	0.032872	-0.83997	-0.18007	0.17437	-0.45123	-0.016957	0.3287
-0.91596	0.23839	0.14353	0.5982	-0.72743	0.79295	0.41414	0.21616	0.14853	-0.59253	0.40285	-0.14143	-0.47623	-0.25764	-0.47276	-0.47331	0.11201
-0.46237	0.44973	-0.64616	-0.7063	0.51547	0.0419	0.69453	0.0033008	-0.48627	-0.40767	-0.43195	-0.40331	-0.021009	0.54389	-0.85785	-0.21984	-0.022099
-0.3619	0.60608	0.98111	0.37034	-0.78172	0.35784	0.0035856	-0.10695	-0.12771	-0.50279	0.7805	-0.19962	-0.24608	0.61089	-0.29089	0.32295	0.57995
0.37587	0.25466	0.95531	-0.32594	0.89436	-0.48814	-0.24791	-0.10369	-0.44774	-0.41606	0.62126	0.40968	0.042499	0.073323	-0.61406	0.16162	0.57408
-0.60515	-0.025361	0.4392	0.79097	0.34145	0.050297	-0.504	0.3681	0.37813	0.22965	0.1237	0.42068	0.21	0.33197	-0.47287	-0.21131	-0.3601
-0.7903	0.12792	-0.55212	-0.44882	0.69043	-0.0044005	-0.32597	0.47537	-0.14618	-0.74695	-0.57579	-0.41462	-0.74509	-0.34803	0.048358	-0.86806	0.037346
0.36592	0.16258	0.66843	0.033202	0.94249	-0.20166	-0.79248	0.20038	-0.020767	-0.73963	0.19259	0.022178	0.3467	0.056455	-0.95797	0.72619	0.47079
-0.012024	-0.011287	0.95636	0.91235	0.87782	0.76259	0.36977	0.22102	-0.95625	-0.61566	0.96601	-0.70606	-0.32904	-0.27049	-0.44616	-0.54151	0.18137
-0.85011	-0.052778	0.73402	-0.08866	0.058724	-0.12279	0.43058	0.68631	-0.015155	-0.74997	-0.33452	0.80842	0.8263	0.67015	-0.54255	0.63324	-0.25424
-0.39514	0.084325	0.62513	0.032717	-0.070934	-0.023747	-0.50536	0.77018	0.47896	-0.18729	-0.87348	-0.43931	0.12107	-0.30719	-0.93642	-0.74417	-0.26157
-0.48934	-0.2408	0.362	-0.098065	0.50419	-0.11664	-0.78965	0.62665	-0.12727	0.067055	0.20737	-0.9024	-0.061422	0.55081	-0.058251	0.42919	0.049635
-0.12384	0.24847	0.47801	-0.17233	0.27252	0.16451	-0.77411	0.028251	-0.21907	-0.7269	0.41413	-0.01731	0.12637	0.3577	-0.21561	-0.32168	-0.46251
-0.9382	0.19003	0.39804	0.86836	-0.56106	0.52861	0.44231	0.41353	0.55052	-0.76968	-0.36295	0.22812	-0.10649	-0.52885	-0.4478	-0.25425	0.15361
-0.73315	0.15407	0.077865	0.072421	0.2569	0.54659	-0.05075	0.64342	-0.57009	-0.98229	-0.087828	0.50776	-0.18544	-0.17431	0.043965	0.067426	0.16481
-0.99178	-0.060655	0.20507	0.16705	0.74215	-0.74023	-0.43345	0.29595	-0.44503	0.2049	0.52106	0.88351	-0.040577	0.79007	-0.098704	-0.43166	-0.54155
-0.78219	-0.31255	0.25673	0.22857	0.70759	-0.56961	0.34945	0.96393	-0.24484	0.40082	-0.49988	-0.57027	-0.19376	-0.10683	-0.82637	-0.69559	-0.21216
-0.68337	0.24127	0.59214	0.23076	-0.37152	0.14779	-0.72949	-0.32813	-0.083081	0.12728	0.30496	-0.8003	0.128	0.85742	-0.53994	0.53317	0.63698
-0.74906	0.10232	0.19123	0.6221	0.33416	0.48658	0.083367	0.26092	-0.25488	0.0088308	0.31047	0.45707	-0.22706	0.74281	0.91874	0.30447	-0.0097222
-0.52288	0.032958	0.44916	0.11759	0.88947	-0.55267	-0.71522	0.41529	-0.81883	0.39869	0.1397	0.5046	-0.030748	0.058921	-0.76402	-0.36925	-0.060676
