# Supplementary material for: Distinct cellular states determine calcium signaling response
Source: Mol Syst Biol. 2016 Dec 15;12(12):894. doi: 10.15252/msb.20167137 (PMC5199124; doi:10.15252/msb.20167137)
Supplement: Supplementary file 6 — Source Data for Figure 3 [file MSB-12-894-s005.zip › parameterDistributionGroup/parameterDistribution262.csv]

0.66466	-0.89451	0.046506	0.4684	0.56906	0.85466	-0.069282	0.56764	-0.21839	0.4429	0.23637	-0.1548	-0.4973	-0.63973	0.39122	0.44222	0.26767
-0.74118	-0.72662	0.76428	0.20372	0.61932	0.75703	0.46195	-0.52436	-0.71311	0.51999	0.42141	0.11625	0.57153	0.22129	-0.44799	0.70995	-0.67782
0.57098	0.44669	-0.41704	0.51287	0.18852	0.52689	-0.19421	-0.41395	0.69923	0.38405	0.62457	-0.21765	-0.16012	0.73104	-0.42407	-0.36561	-0.40385
0.97582	0.10257	0.44983	-0.33349	0.44423	0.87579	-0.31577	-0.41211	0.4144	-0.62835	-0.89338	-0.48105	-0.10494	-0.96234	-0.087381	0.27065	-0.1774
-0.41406	-0.14265	0.35768	-0.87106	0.2579	0.20676	-0.30705	0.060363	0.43207	0.43253	0.26366	0.14818	-0.30117	0.0074153	-0.84496	-0.28455	0.36566
-0.099311	0.42087	-0.79839	-0.31846	-0.69113	0.72126	-0.36964	0.6717	0.17945	-0.17801	-0.40831	-0.88951	0.29547	-0.26112	-0.54157	0.54533	-0.2954
-0.69104	-0.99905	0.056237	-0.069948	-0.37286	0.32285	0.10078	0.050344	0.50186	0.24531	-0.13667	-0.43703	0.62912	-0.98343	-0.93915	0.65345	-0.40383
-0.45967	-0.73276	0.34705	-0.23844	-0.35757	0.99458	-0.0075094	0.68173	-0.13951	0.79999	-0.28535	-0.54527	-0.48308	-0.33047	-0.1164	-0.23795	0.0084686
0.077997	-0.41989	0.99586	0.71456	0.82419	0.61382	-0.30347	0.30124	-0.048536	0.41991	-0.026861	0.10678	-0.41031	0.53172	0.28917	0.46435	0.22123
-0.78704	0.046091	-0.53667	-0.18675	0.55659	0.27605	0.29062	0.40454	0.41336	0.65605	-0.37755	0.6982	-0.0090245	-0.37424	0.058483	-0.3261	-0.99829
-0.40546	-0.36942	-0.55164	0.79094	0.24064	-0.95015	0.63721	-0.66204	0.34148	0.90783	0.71097	0.19905	-0.46187	-0.52	0.31945	-0.41433	-0.61629
-0.48083	0.11808	-0.47441	-0.46185	0.25806	0.49344	0.42079	-0.40334	0.68175	0.34776	-0.0077088	-0.18094	-0.20111	0.6659	0.22312	0.010543	-0.64725
-0.41657	-0.37558	-0.28101	0.75612	0.14716	-0.22199	0.81747	0.88032	-0.00045897	0.98666	-0.075296	0.74434	-0.4065	-0.67514	0.1461	-0.89604	-0.92065
0.16559	-0.041677	-0.090903	-8.7437e-05	-0.07683	-0.33246	-0.88796	0.37466	-0.81971	0.73111	-0.25714	0.17434	-0.27642	-0.41351	0.79321	0.11176	-0.83959
-0.69366	-0.77445	0.95504	-0.16485	0.64874	-0.41906	-0.53453	-0.12718	0.71926	-0.54729	-0.63117	-0.36212	0.061497	0.36171	0.97708	0.93677	-0.87132
-0.72598	-0.26946	0.38148	0.28781	-0.79237	0.059486	-0.81007	-0.0031539	0.3275	0.69325	-0.55374	-0.721	-0.63164	0.10986	-0.46883	-0.17579	0.74171
-0.78313	-0.39294	0.31678	-0.0057967	0.60963	-0.4893	0.2759	-0.96119	-0.93567	0.67371	0.074064	0.55096	-0.78136	0.20932	-0.057241	-0.5346	0.1372
-0.039154	-0.48068	0.27587	-0.14038	0.19771	-0.39526	0.16479	-0.14486	-0.15406	0.85348	0.87246	0.48085	-0.71803	-0.040131	0.25597	-0.056259	0.23453
-0.074123	-0.75852	-0.68028	-0.0078965	-0.28451	0.53271	-0.55785	-0.34919	0.18261	0.335	0.84431	-0.26465	-0.31607	-0.22208	0.66523	0.21127	-0.56348
0.55627	-0.29122	0.62017	0.42543	0.51343	-0.43858	-0.3451	-0.039276	-0.51916	0.46579	-0.65957	-0.26994	-0.71539	-0.32423	0.81572	0.7546	0.48709
-0.07088	0.16975	-0.66453	-0.82713	-0.3905	0.92471	0.26155	-0.20688	0.94292	-0.0044076	0.60653	-0.26512	0.021414	0.44442	-0.32429	0.34466	-0.17434
-0.55818	-0.36761	-0.22263	0.84733	-0.64783	0.071936	0.23545	0.84691	0.84615	0.65376	0.41445	0.28615	-0.70641	-0.51413	0.40266	0.70875	0.80706
-0.51187	-0.030532	0.59305	-0.18056	-0.72046	-0.27285	-0.2029	0.37342	0.99648	-0.0053054	0.46787	-0.59516	-0.36822	0.7746	0.8207	0.26008	-0.59543
0.26932	-0.13572	0.094729	-0.10283	-0.72106	0.45493	-0.49843	-0.20548	-0.36819	0.49716	0.33678	0.41525	-0.32342	-0.46059	-0.99066	0.011818	0.80822
0.00227	-0.0374	-0.17452	-0.66383	-0.3794	0.41908	-0.37719	-0.49427	0.30967	0.27515	-0.65709	-0.010392	-0.57881	0.44796	-0.40249	-0.379	0.33466
-0.94722	0.14966	0.50584	-0.56352	0.42127	0.14751	0.62976	0.81637	0.052099	0.65096	-0.529	-0.76707	0.11556	0.33609	-0.45417	0.85142	0.19779
-0.058343	-0.081415	0.59442	-0.065705	0.81165	-0.91629	-0.35628	-0.66422	-0.068168	0.62349	0.14112	-0.60335	-0.0084034	0.68624	0.015399	0.67833	-0.054317
-0.47937	0.36136	-0.90838	-0.14581	0.55716	0.2847	-0.9684	0.096367	0.67086	-0.045646	-0.14729	-0.33951	-0.57263	-0.40548	0.64462	-0.46083	-0.73176
-0.63241	0.33361	0.94405	-0.56564	-0.024527	-0.18365	0.21967	-0.98498	-0.63357	-0.020511	-0.57259	-0.55137	0.091093	-0.13017	-0.59443	0.72315	0.26593
0.23005	-0.86462	0.96585	-0.8763	0.10354	0.72649	0.29693	0.38936	-0.027095	0.15911	-0.21524	-0.51522	-0.30273	-0.037984	-0.38537	0.29583	0.50099
0.77667	0.052862	0.70664	-0.85729	-0.34951	0.315	0.65824	0.55747	0.76874	-0.17004	-0.16479	-0.21027	-0.02111	0.6436	0.33737	0.54983	-0.50511
0.56973	-0.32822	0.38295	0.32573	-0.12121	-0.22154	-0.42459	-0.0065692	-0.42833	0.97696	-0.14392	-0.70833	0.39536	0.36297	0.25421	0.93615	-0.87108
0.42653	-0.14685	-0.17042	0.77497	0.57507	-0.60714	0.35565	-0.85694	0.16196	0.84296	0.17907	-0.18671	-0.37121	-0.32264	0.63969	0.76379	0.022914
-0.15193	-0.73135	0.54808	0.051957	-0.12352	0.53371	0.52471	0.0035861	0.74571	-0.50908	-0.78448	0.32934	-0.15291	-0.093628	-0.093141	0.13829	-0.27056
-0.88377	-0.60871	0.56883	-0.030333	-0.34453	0.95436	0.51189	-0.46046	0.65436	0.05956	0.43426	0.015529	-0.64094	-0.041151	0.90039	0.97045	0.49486
-0.65388	-0.14726	-0.23278	0.10428	0.52759	-0.3741	-0.51683	-0.26676	0.70313	0.38891	-0.33308	0.60679	-0.49965	0.32804	0.59745	-0.22284	-0.56111
-0.23688	-0.57442	0.27943	0.17425	-0.87895	0.76172	-0.23167	-0.20493	0.4949	-0.059375	0.37188	0.37414	-0.1604	0.19774	0.075129	-0.46122	-0.91523
-0.12301	-0.0018352	-0.16222	-0.76272	-0.90339	0.91472	0.97216	0.75903	0.17291	0.55264	-0.070955	0.7097	0.15531	0.9303	-0.72473	0.51683	0.11413
-0.16625	-0.40547	-0.54583	-0.0016445	0.61319	0.65488	0.64151	-0.64955	-0.30957	0.045361	0.62965	-0.95075	0.047162	-0.90838	0.2458	0.7697	-0.30274
0.85285	-0.75988	0.68075	-0.041758	0.91672	-0.010657	-0.18139	-0.62775	-0.034643	0.58756	-0.75421	-0.64533	-0.59226	0.16893	0.029422	-0.23311	0.11856
-0.015106	0.31719	0.38104	-0.80229	-0.12919	0.18222	0.038469	0.18353	0.99879	0.72107	0.97414	-0.052529	-0.1214	0.91631	0.15499	0.14465	-0.58596
0.43075	-0.39362	-0.34629	-0.15886	0.093177	0.73321	-0.31484	-0.95426	0.44492	0.32052	-0.38921	0.77263	-0.50415	0.36792	-0.43306	0.01632	0.57103
-0.77539	-0.3071	0.98151	-0.59504	0.22369	-0.24713	0.45843	-0.54914	-0.34908	-0.34307	-0.73086	-0.24921	-0.60735	-0.43923	-0.27699	-0.78133	-0.1606
-0.34314	-0.25287	0.27953	0.60489	0.31317	0.057284	-0.46028	0.69572	-0.17555	0.96738	-0.22024	0.15909	0.52596	0.27521	-0.93701	0.86961	-0.090743
0.015454	-0.33917	-0.58019	0.28132	0.64279	0.25906	-0.25378	-0.34221	0.048283	0.31096	-0.7234	0.031284	-0.68829	-0.55393	0.62107	-0.30609	-0.44819
0.13095	0.17623	-0.053804	-0.15982	0.78421	0.40193	0.15053	-0.67097	-0.38384	0.2254	0.099645	0.41011	0.074033	-0.67227	0.33009	0.81075	-0.49837
0.90291	-0.205	0.89231	-0.21145	-0.30714	0.95143	-0.16159	0.17629	0.50147	0.78215	0.58256	-0.87551	-0.23541	0.54562	0.30299	0.75279	0.13933
-0.51931	-0.52018	0.097246	-0.80604	0.96689	0.78085	-0.35714	0.40889	0.76622	0.76385	0.45283	0.79867	0.36644	0.60709	0.021559	0.61593	-0.9025
-0.92455	-0.17701	0.26703	-0.045873	0.20818	-0.7375	0.63348	-0.74583	0.59011	0.56843	-0.31027	-0.32944	-0.089906	0.93479	-0.26643	0.72035	0.40952
-0.88135	-0.22793	-0.63779	-0.31627	0.26005	0.31846	-0.9427	0.73584	0.015568	0.26329	-0.0093384	-0.20406	0.51568	0.34941	0.036356	0.95729	-0.88637
-0.42845	-0.50085	-0.92282	-0.51242	0.69791	0.98299	0.26386	-0.73778	0.20853	0.022731	-0.55227	0.13614	-0.19103	-0.0043045	-0.30606	0.60695	0.47223
-0.85117	-0.26803	0.7639	-0.60295	-0.1761	0.22999	0.16293	-0.061282	-0.52437	0.11624	0.96792	0.31731	-0.74351	0.3055	0.83	0.48016	0.26696
0.47495	-0.40249	0.068911	-0.74072	0.4119	0.61896	0.82655	-0.49405	0.19628	-0.35596	-0.7257	-0.17025	0.10874	0.089199	-0.093525	0.14826	-0.69414
0.67977	0.13512	-0.43807	0.48945	-0.63723	0.34245	0.26207	-0.44701	-0.54474	0.046787	-0.20082	-0.45999	-0.5	-0.76168	0.24374	0.026139	-0.035322
-0.041235	0.01423	-0.13747	-0.39498	0.41709	0.41857	0.0077107	0.59497	-0.62262	0.86412	0.72087	-0.087403	-0.35182	0.32293	0.057266	0.62338	0.52598
-0.83701	-0.2176	-0.95706	-0.15867	0.22438	-0.42792	0.74735	-0.94447	-0.025129	0.15964	-0.31735	0.25258	-0.88263	0.32016	0.50339	-0.028343	0.27443
-0.034778	0.37605	-0.70473	0.57752	-0.41119	0.51604	-0.29978	-0.56759	0.97095	0.17768	0.22287	-0.72301	-0.071747	-0.65788	0.39891	0.73745	-0.26055
-0.4655	-0.42364	0.091323	-0.39825	0.12932	0.58284	-0.12742	-0.043701	0.13622	0.84941	0.93502	-0.095515	-0.8794	0.53481	0.4983	0.31453	0.58677
-0.054196	-0.66012	-0.35986	-0.30305	-0.0096488	-0.90112	0.20928	0.25549	0.09663	0.52105	-0.92561	0.56907	-0.29577	0.06555	0.76327	0.40225	-0.61588
-0.29842	-0.12378	-0.021887	0.29994	0.9096	0.086968	0.26876	0.69501	0.35313	0.91677	-0.50799	0.12434	-0.085304	0.15971	0.51881	0.22806	-0.86703
-0.89406	0.061156	-0.82932	-0.44626	0.75593	0.35971	0.31453	0.24234	0.84305	0.75101	0.10192	0.20149	0.0086191	0.25179	-0.26455	0.45198	-0.14445
0.56223	-0.69412	0.67831	-0.83168	-0.60283	0.24519	-0.65298	0.7597	-0.38936	-0.025383	-0.31091	0.30303	-0.41876	-0.85288	-0.40563	-0.020648	0.38447
0.85192	-0.14876	0.87819	-0.13484	0.77806	0.13198	0.22589	0.024471	0.89777	0.45273	0.23584	-0.26653	-0.5288	-0.29025	0.80776	0.40709	-0.20433
0.4631	-0.16492	-0.14637	-0.86965	0.021649	-0.12226	-0.026366	0.57471	-0.46011	0.28168	0.8752	-0.53702	-0.56389	-0.76077	0.46451	0.80441	0.63589
-0.72181	-0.065416	-0.20051	0.084516	-0.87574	-0.45897	-0.23448	0.53301	-0.42498	0.72292	0.17087	0.32335	-0.32492	0.27189	-0.3885	-0.43712	-0.25959
-0.10258	-0.23839	-0.54086	0.013832	-0.61786	0.057771	-0.75685	0.24603	0.8122	-0.028951	-0.36236	-0.33922	-0.43638	-0.042724	0.58359	0.88925	0.30736
0.44713	0.1199	0.31725	-0.88862	-0.78755	0.21595	0.8589	-0.084131	0.14617	0.24861	-0.13527	0.65782	-0.21464	-0.38594	-0.84515	-0.62422	-0.16291
-0.36469	-0.65202	0.47288	0.64205	0.67451	0.39727	-0.13611	0.21747	-0.86083	0.672	-0.75973	-0.29376	-0.18916	-0.66032	-0.088091	0.58491	0.24816
0.44856	0.14697	0.82342	-0.014988	0.40279	0.27188	0.20326	-0.36797	0.70486	-0.17973	0.24184	-0.39823	-0.4027	-0.26125	-0.56136	0.22383	0.74972
0.80314	-0.53076	0.75553	-0.46067	0.25536	-0.92238	-0.19763	0.66997	0.23489	0.58713	-0.99858	-0.56715	-0.77339	-0.45381	0.94008	-0.31497	-0.60149
-0.81013	0.025457	0.09624	-0.065955	0.43188	0.92698	0.46912	-0.24583	-0.79288	0.89678	-0.60822	-0.61459	-0.27149	0.63081	0.58046	0.91677	0.15429
-0.17651	-0.83525	0.16975	-0.315	-0.14788	0.96311	-0.53781	0.30817	0.16499	0.24616	0.44375	-0.32053	-0.14936	-0.71341	-0.80271	-0.41795	-0.16675
-0.79058	-0.45271	-0.56175	-0.79275	-0.10832	-0.1149	0.21895	0.31817	-0.61612	0.96593	-0.027696	-0.8054	-0.024618	-0.62571	-0.82298	-0.1726	-0.11827
-0.023325	0.20316	0.042239	-0.36845	-0.66968	0.78351	0.87542	0.70759	-0.23973	0.41141	0.65936	-0.27957	-0.12755	-0.62979	-0.44246	-0.91879	-0.98508
0.13155	-0.8778	-0.84117	0.62175	-0.53281	0.54862	0.12434	-0.61889	0.594	0.34715	-0.7213	-0.20434	-0.5447	0.40422	0.62035	-0.041372	-0.43659
-0.077013	-0.46538	-0.40033	0.29086	-0.20616	0.60605	0.4026	0.14504	0.80379	0.028486	-0.12876	-0.99519	-0.26104	-0.49968	0.6867	-0.02608	-0.93836
-0.15105	-0.49902	-0.21778	0.13945	-0.90447	0.26302	0.48103	-0.9792	-0.34142	0.93078	0.27409	-0.080872	-0.17376	-0.85563	-0.69533	0.2949	0.53898
-0.36884	-0.88038	0.18095	-0.97145	0.79491	0.43381	-0.69201	0.73103	0.90974	-0.038244	0.81819	-0.80272	0.28332	-0.28152	-0.053082	0.68899	-0.66662
-0.94906	-0.46793	-0.33089	-0.61953	-0.98011	0.2085	0.99561	-0.072578	-0.033062	0.13697	-0.13134	-0.48476	-0.058797	-0.27303	0.24014	0.30812	-0.61476
-0.26877	-0.19427	0.043742	0.14856	0.91718	-0.63515	-0.88938	-0.41158	-0.78086	0.16108	-0.95299	-0.70008	-0.16117	-0.32641	0.029714	0.63783	0.1108
0.29686	0.10954	-0.35328	-0.66687	0.0259	-0.38569	-0.70474	-0.22839	0.71234	0.31629	0.37189	0.91966	-0.19775	-0.064397	-0.48341	-0.65446	-0.59803
-0.55519	-0.60613	0.59068	-0.19716	-0.18595	0.31816	-0.24573	0.61233	0.52847	0.29692	-0.36752	-0.49515	-0.58245	0.15766	0.64624	-0.37445	-0.59645
0.7128	-0.34545	0.41056	-0.50911	0.92041	-0.063135	0.073448	0.030038	-0.050364	-0.28944	-0.52344	0.76129	-0.6996	-0.91739	0.16219	-0.62855	-0.22894
-0.24245	-0.29577	-0.23454	-0.7284	-0.72026	-0.30591	0.078148	0.29936	0.95348	-0.36627	0.63259	0.50494	-0.13888	0.5748	0.55681	0.90695	-0.18716
-0.97711	-0.46154	0.47424	0.044875	0.36122	0.4526	0.13711	-0.5254	-0.36172	0.59544	-0.26654	-0.10885	-0.60563	-0.25972	0.0015482	-0.72377	-0.34864
-0.26339	-0.016751	-0.082428	-0.55617	0.82935	0.0046347	0.56898	-0.31084	-0.015035	0.87876	0.531	-0.5479	-0.41436	0.35189	0.34889	0.064722	-0.18755
-0.73839	-0.92903	0.33299	0.47254	0.33669	0.96309	0.63513	-0.38524	-0.30251	0.19453	-0.44186	0.065864	-0.53961	-0.46531	0.20055	0.22207	0.20046
-0.93875	-0.44515	0.34186	-0.45468	0.14684	0.2995	-0.35988	0.96515	-0.39671	0.80336	-0.39448	0.28647	-0.18159	-0.60839	0.015	-0.33682	-0.73356
-0.74379	0.11961	0.26987	0.18325	0.79008	-0.2558	-0.9045	0.59744	0.90793	0.54659	-0.37133	-0.38268	0.11275	0.80846	-0.63892	0.40518	-0.024155
-0.055743	-0.92432	0.6683	0.30661	0.12168	-0.52342	0.56356	-0.68219	0.21762	0.76096	-0.16998	-0.22097	-0.79188	-0.081948	0.53568	-0.25273	-0.11925
0.69586	-0.84411	0.36758	-0.50666	0.71896	0.26264	-0.21926	-0.89061	0.55634	0.96047	-0.35657	0.082407	-0.75814	0.1576	0.0044873	-0.1733	0.42587
0.1346	0.093206	0.0023178	-0.91917	-0.22914	-0.99852	0.3954	-0.64219	0.38101	0.055608	0.72858	0.58106	0.10778	0.086126	0.034397	0.81358	-0.2904
-0.51885	-0.60065	-0.17682	-0.24593	-0.78632	-0.33116	0.83654	0.38279	-0.43701	0.54782	-0.67455	0.98127	-0.35231	-0.83984	-0.044887	-0.6864	-0.68906
-0.78881	0.19441	0.6115	0.12029	0.98868	0.8713	0.030583	0.15335	0.90498	0.21353	0.63277	-0.1794	-0.6018	0.17649	0.008454	0.20381	0.58642
0.097219	0.063605	0.049561	-0.39577	0.20499	0.36233	-0.38483	0.90046	0.60756	-0.13326	0.20993	0.90043	-0.48519	-0.17487	0.59664	-0.077921	-0.45805
0.22968	0.37576	-0.2415	-0.76197	-0.84691	0.019487	0.83612	-0.26743	-0.45483	-0.0051666	-0.063198	-0.17575	0.35404	-0.64488	0.2105	0.74525	-0.9281
-0.10432	-0.90088	-0.3781	0.39881	0.10223	-0.17509	0.48757	0.894	-0.13899	0.95729	-0.090272	-0.7366	-0.042818	-0.57764	0.52887	0.39178	-0.77614
-0.33238	-0.51373	0.38598	-0.087873	-0.10491	0.90948	0.47127	0.032332	0.71383	0.42939	-0.39926	0.80258	-0.15862	-0.85527	-0.43849	-0.63115	-0.6718
0.57857	0.13432	-0.50596	0.018143	0.61609	0.69001	-0.042204	0.28852	-0.41701	-0.21017	-0.0331	-0.052963	-0.86122	-0.50106	0.8866	0.03537	-0.030034
-0.6555	-0.98292	-0.20991	0.62184	0.28057	0.074411	-0.88808	-0.57457	-0.24173	0.60432	-0.8025	0.97702	-0.46365	0.20409	0.27013	0.4217	0.29482
0.971	0.27997	0.61708	-0.39812	0.29505	0.7845	-0.96982	-0.21483	0.39704	0.79839	-0.56527	-0.54186	-0.55733	-0.0026185	-0.35206	-0.12812	0.51949
-0.4369	-0.95577	0.098054	0.39807	-0.099369	0.78436	-0.92741	-0.6563	0.67694	-0.043873	0.34979	0.53526	0.086311	0.42424	-0.20002	0.96245	0.16034
0.096075	-0.46882	0.27486	0.81045	0.1718	0.48728	-0.0048834	-0.87909	-0.67029	0.59331	-0.36089	-0.10778	-0.81513	0.73918	0.87653	0.93379	0.78842
-0.46188	-0.7079	0.97006	-0.46228	-0.22974	0.29364	0.69229	0.17149	0.62116	0.090899	-0.45036	0.26928	0.27663	0.078	-0.67248	-0.032315	-0.6237
0.34279	-0.46167	-0.45371	0.24895	0.11164	0.49569	0.85016	0.012462	0.24666	0.73437	0.527	0.65711	-0.45215	0.061867	0.081888	-0.33339	-0.35778
0.17292	-0.75106	-0.22934	-0.24295	0.31702	0.83419	0.44836	0.96507	-0.28503	0.73395	-0.67284	0.15006	-0.67786	0.67561	0.58381	0.68476	0.61928
-0.92282	-0.79908	-0.091122	-0.73974	0.4364	0.88683	-0.44918	0.20034	-0.45517	0.90082	0.46477	0.78922	-0.61519	-0.85364	0.53128	-0.45582	-0.50743
0.54712	0.085422	-0.033994	-0.39107	0.86228	0.68776	-0.42035	-0.2793	0.58586	0.01019	0.8757	0.26849	-0.18091	0.36246	0.08163	0.059847	-0.51676
-0.25942	-0.22374	0.99067	0.50922	0.22777	0.1793	-0.026541	0.071961	0.11137	0.66232	0.26178	-0.6914	0.3737	-0.060252	-0.79617	0.69685	-0.039121
0.37989	-0.060665	-0.24224	0.24469	0.32456	-0.39477	-0.47932	0.48748	0.81477	0.22478	-0.15278	0.16575	-0.31251	-0.18805	-0.0044984	0.68147	0.49102
0.72687	-0.1408	-0.0055611	-0.27473	0.19174	-0.53622	-0.96247	-0.18523	-0.11496	0.79888	0.7497	-0.8021	-0.058364	-0.3013	0.18359	0.68812	-0.12061
0.03719	-0.12189	0.61791	-0.185	0.98939	0.61523	-0.50861	-0.68279	0.44937	0.11577	-0.93818	-0.48542	-0.4558	0.008895	-0.7387	0.10908	0.9638
-0.43884	-0.11723	0.027731	0.7456	0.59395	0.22967	0.49027	0.49497	-0.6017	0.59091	-0.27675	-0.16505	-0.0029869	-0.37057	0.4407	0.86691	-0.39219
0.50654	0.036181	0.00024598	0.062774	0.70299	0.19753	-0.90441	0.91929	0.63558	0.43712	-0.062305	0.041331	-0.48949	-0.1941	0.82115	0.32168	-0.36203
-0.60015	-0.11483	0.82356	-0.43623	0.042857	0.55915	-0.92292	0.055287	-0.20153	0.046463	-0.14951	-0.028143	-0.62436	-0.30831	0.75298	0.27004	-0.054985
-0.89223	-0.004022	0.78373	-0.053505	0.5493	-0.27719	0.35164	0.24801	0.55083	0.6963	0.34868	-0.469	0.057261	-0.58796	-0.55472	0.15862	-0.2531
