# Supplementary material for: Distinct cellular states determine calcium signaling response
Source: Mol Syst Biol. 2016 Dec 15;12(12):894. doi: 10.15252/msb.20167137 (PMC5199124; doi:10.15252/msb.20167137)
Supplement: Supplementary file 6 — Source Data for Figure 3 [file MSB-12-894-s005.zip › parameterDistributionGroup/parameterDistribution263.csv]

-0.4557	0.25784	-0.48332	0.11857	0.97182	-0.11434	-0.59404	0.25252	0.42302	0.016626	0.65667	0.038484	-0.34247	0.74649	0.21089	-0.67304	-0.32073
0.11495	0.087158	0.28992	0.26576	0.97752	0.38964	-0.46556	0.76771	-0.66383	-0.45939	-0.20862	-0.094012	-0.18753	0.29226	0.53848	0.50552	-0.072411
0.099421	0.04887	0.98042	-0.1725	0.089992	0.7529	-0.48949	0.39684	-0.61797	-0.42032	-0.046626	-0.69797	0.21434	0.91729	0.16819	0.59864	-0.16039
0.27332	0.077005	0.69198	0.46338	0.45912	-0.09987	-0.71189	0.28138	0.88432	0.26997	-0.92719	-0.059554	0.2247	0.023995	-0.74613	0.010346	0.22537
-0.3909	-0.27473	0.44459	-0.50374	0.52679	0.42812	-0.65813	0.88966	-0.74375	-0.0071713	0.39482	0.20579	0.54061	0.14903	-0.79644	0.76736	0.2508
-0.38164	0.20802	0.20322	-0.29947	0.70068	-0.093886	0.83948	0.29152	-0.78485	-0.8554	-0.74015	0.10885	0.33361	-0.35468	-0.68722	0.591	0.41568
0.17564	-0.058716	0.668	0.88158	0.78681	0.32026	-0.046619	0.18568	0.44488	-0.35947	0.13401	-0.76552	-0.16285	0.6963	0.051644	0.1258	-0.060554
-0.24385	0.00807	0.77525	0.37537	0.59959	0.18599	0.65883	0.45325	-0.66124	0.030113	0.48891	0.88615	0.14957	-0.32405	-0.63892	0.25762	0.52265
-0.76081	-0.031697	0.7048	-0.3757	0.36302	-0.47265	0.35587	0.50972	-0.58206	-0.55012	-0.7373	0.91207	0.34894	0.27943	-0.5491	0.49335	0.11953
0.34574	0.34899	0.32278	0.12433	0.75073	0.72104	0.21732	0.47542	-0.55055	-0.40087	-0.31868	-0.25599	0.14248	-0.36954	-0.24612	0.84057	0.92954
-0.78668	0.13829	-0.34582	-0.085511	0.45973	-0.23609	-0.28165	0.44876	0.27496	-0.48875	-0.062039	-0.56015	-0.27102	-0.55336	-0.87994	-0.37147	0.35112
-0.97837	-0.25692	0.0031258	0.64106	0.10632	0.84866	0.0047388	0.59082	-0.033369	0.080629	0.64936	-0.22212	-0.51424	-0.071602	0.16884	-0.041791	0.39126
-0.8427	-0.010969	0.62987	-0.55918	-0.25073	0.39473	-0.8188	0.17363	-0.89923	-0.67948	-0.39958	0.22364	0.10097	0.36636	-0.079405	0.88582	0.73723
-0.50877	0.16227	-0.20693	-0.037835	0.66588	0.14575	0.16849	-0.12406	-0.066477	-0.37016	-0.61763	-0.15429	-0.12104	0.89444	0.18009	-0.17201	-0.048851
-0.89965	0.046777	0.43641	0.16103	-0.2049	0.39691	-0.027776	0.52024	-0.14452	-0.17575	0.56946	0.17264	0.15217	0.48256	-0.18306	0.59341	0.20535
-0.71015	-0.12974	0.24421	-0.28927	0.60137	-0.10903	0.45685	-0.0055786	-0.33082	-0.68264	0.84484	-0.38286	-0.2545	0.45659	-0.94219	-0.32434	0.57926
-0.61254	0.25381	0.21545	-0.16926	0.45764	0.17623	0.89392	0.30437	-0.69518	-0.56469	0.3074	-0.28056	0.44087	0.68677	-0.30423	0.62581	-0.10517
-0.5342	0.088466	0.38934	0.047833	0.50962	0.37644	-0.69497	0.61491	-0.7412	-0.74787	0.28464	-0.18554	0.31784	0.34507	-0.044042	0.82923	0.23009
-0.0067273	0.10336	0.5999	0.35002	0.62368	-0.36924	0.33306	0.24549	0.31792	0.2495	0.5886	0.76954	-0.13159	0.46514	-0.33605	0.23489	0.36391
0.019431	0.1105	0.81491	0.15724	0.76469	-0.019642	0.22985	0.29033	-0.48816	-0.67518	-0.31582	0.37362	0.04513	0.13663	-0.4037	-0.44724	-0.2609
0.098535	0.086094	0.47258	-0.72611	0.41366	0.0010357	-0.18743	0.70838	-0.22344	0.06871	-0.013832	-0.13662	0.022288	0.056761	-0.4907	0.35014	0.4521
-0.069353	0.026336	0.42275	0.37106	0.45697	0.7134	-0.42295	0.52723	0.1347	0.13619	0.72479	0.22301	0.18405	0.83301	-0.61157	-0.096314	-0.31353
-0.1977	0.0025105	0.022754	-0.73695	0.82635	0.037903	0.20068	0.18395	-0.34648	-0.77027	-0.10005	0.64339	0.22308	0.74725	-0.38015	0.68396	0.22325
-0.92736	0.26	0.27166	0.97339	-0.22538	0.19442	-0.46177	0.39983	0.84275	-0.26704	-0.87727	-0.82263	0.29093	0.87665	0.3746	0.69496	-0.23758
-0.38046	0.078994	0.57099	-0.41623	-0.06282	0.42736	-0.47819	0.48911	-0.44393	-0.51757	-0.13031	0.039099	0.1377	0.36229	-0.44887	0.44191	0.18184
-0.77642	0.037147	-0.0064405	0.12357	0.495	-0.2815	-0.092902	0.43251	0.46284	-0.3872	-0.48223	0.28233	0.48196	0.12467	-0.55942	0.54799	0.23135
-0.84854	-0.021789	-0.12319	0.1024	0.4877	0.58168	-0.064066	0.47187	-0.24403	-0.74334	-0.0080548	-0.41574	-0.069683	0.82061	0.1729	-0.13679	-0.21038
-0.28551	-0.065859	0.64885	-0.14179	0.84822	-0.86612	0.50141	0.50935	-0.24067	-0.43449	0.37743	-0.30919	-0.24679	0.052794	0.16409	0.34745	0.44915
-0.32459	0.22148	0.88933	0.5585	-0.047747	0.0066667	0.14301	0.061198	0.33479	-0.73837	-0.45408	0.74531	0.37939	0.51002	-0.38481	0.39247	-0.10843
-0.6502	-0.1219	0.81097	-0.38551	0.12107	0.23193	0.18207	0.1354	-0.55705	-0.73423	-0.44898	0.34708	0.72051	0.78832	-0.96793	0.71774	0.12593
-0.82749	0.092553	0.29109	0.32287	0.22282	-0.094149	0.65296	0.29203	0.0017549	0.017109	0.26068	-0.056597	-0.44493	0.5233	0.72568	-0.6643	-0.39024
-0.33089	-0.016613	0.43279	-0.045274	0.4126	0.43436	0.43824	0.15711	-0.35437	-0.20866	0.38825	-0.82527	-0.034774	0.013521	-0.80784	-0.51748	0.15396
-0.82809	0.076939	0.91828	0.015781	-0.40892	0.1937	-0.58386	0.57073	-0.32344	-0.29615	-0.60445	0.059232	-0.08118	0.26068	0.14198	-0.058165	0.012297
-0.38936	0.13868	-0.12582	0.49403	0.73854	-0.23418	0.30435	0.54302	0.38935	-0.069179	0.57944	-0.62595	0.0039615	0.12935	-0.064896	0.2007	-0.016327
-0.054235	0.016579	0.76804	0.28857	0.38425	0.17458	-0.25498	0.09969	0.15783	0.22967	-0.022259	0.20699	0.21638	0.8019	-0.46303	0.29862	0.053837
-0.64903	-0.040431	0.53863	0.32495	0.33738	-0.35976	0.67756	0.61324	0.16282	-0.2409	-0.85149	0.71325	0.29568	0.38736	0.15356	0.766	0.023792
-0.53942	-0.25043	0.092572	0.28777	0.68804	-0.31008	-0.66213	0.51978	0.93884	-0.77813	-0.62665	0.53965	-0.25937	0.78444	0.71428	0.72024	0.533
0.20338	-0.056619	0.73265	-0.20268	0.38131	0.50802	0.25465	0.36446	0.34205	-0.24014	-0.057417	-0.78624	0.49076	0.86206	-0.86178	0.72582	0.37957
-0.72458	0.020398	0.10542	-0.028617	0.45156	0.54661	0.43018	0.27565	-0.3699	-0.31565	0.73896	0.31173	-0.25067	0.54889	-0.10719	0.35201	0.6063
0.6197	0.42221	0.21734	0.098549	0.93613	0.14155	0.28664	0.72144	-0.21189	-0.6847	-0.14418	-0.55951	0.49866	0.44209	0.45227	0.99299	-0.401
0.3575	-0.1484	0.95346	-0.87478	0.82879	-0.3613	-0.74317	0.78159	-0.74191	-0.62926	-0.17129	0.28562	-0.54413	0.46352	0.80909	0.4203	0.14496
-0.19448	-0.13963	0.39162	-0.032204	0.55632	-0.02802	-0.74225	0.78846	0.40039	-0.14452	0.097858	-0.032795	-0.7542	0.58162	0.88632	-0.82878	-0.5017
-0.32415	0.17061	0.41275	0.84408	0.060535	0.98629	0.53686	0.81202	-0.047613	-0.20179	0.55847	-0.30839	0.12211	0.37342	0.069756	0.10525	-0.32869
-0.12021	0.23787	0.2795	0.15554	0.31455	0.53004	0.24614	0.13362	0.30324	-0.74191	0.22955	-0.98629	0.15655	0.85444	-0.38596	0.8633	0.44905
-0.89704	-0.030055	0.2467	0.64528	0.41667	0.32561	-0.71811	0.26705	0.065028	-0.27055	-0.66121	-0.3091	0.17628	0.81197	-0.41669	0.1553	-0.094383
-0.32942	0.10415	0.8977	0.69233	0.13751	0.092506	0.80802	0.84228	0.55949	-0.71539	-0.0011999	0.69501	0.13713	0.1917	-0.14882	-0.18625	-0.31239
-0.69972	-0.078275	0.75583	0.19693	0.39753	-0.41909	0.31666	0.040673	-0.064823	-0.32413	-0.62637	-0.62103	0.5383	0.43436	-0.7491	0.26628	0.10391
-0.60541	-0.20171	0.62154	0.87659	0.62923	-0.14451	0.47081	0.06429	-0.022066	-0.55086	0.05781	0.74763	-0.42906	0.081968	0.033499	0.39036	0.99382
-0.62571	0.048895	0.27825	0.80489	0.70551	-0.1109	-0.08983	0.47855	0.38278	-0.58579	0.12054	0.25801	-0.056659	0.48536	-0.2091	0.49095	0.34698
-0.6569	0.087642	0.14854	0.54088	0.3879	-0.41965	0.58962	0.68559	0.76018	-0.61155	-0.24975	0.0071313	0.3393	0.028616	0.06637	0.88651	0.061999
0.73748	0.15278	0.8528	0.41566	0.72277	-0.17886	-0.77403	0.99252	0.58144	-0.051139	0.72566	0.54548	0.3589	0.27337	-0.11855	0.88711	-0.022178
-0.78894	-0.11906	0.91147	-0.37278	-0.22906	0.36136	-0.31941	0.32882	-0.89298	-0.67564	-0.25968	0.48359	-0.21533	0.67748	-0.070768	0.19051	0.23754
-0.28668	-0.13548	0.61472	0.72019	0.55395	-0.37237	0.013886	0.20087	0.72181	-0.11324	0.98718	-0.23182	-0.4111	0.58158	0.10963	0.22516	0.27832
-0.77308	0.3324	0.028341	0.43221	0.32667	0.79929	-0.26888	0.22224	-0.59615	-0.23375	0.24982	-0.55399	0.29646	0.84841	-0.37221	-0.19936	-0.46329
-0.33873	0.10123	0.34656	-0.36375	0.098944	0.012135	-0.86071	0.50631	-0.060282	0.34837	0.25551	-0.17423	-0.31982	0.3419	0.062888	-0.68729	-0.20198
-0.74789	0.02303	0.98663	0.75913	-0.058463	-0.35215	-0.054594	0.014541	0.41427	-0.49774	0.76829	-0.37679	-0.36955	0.13196	-0.45879	-0.19663	0.54655
-0.53149	0.21756	0.81464	-0.66634	-0.2723	-0.13926	0.7627	-0.31358	-0.87988	-0.24198	0.060474	0.40493	0.18496	0.36716	-0.9492	-0.80363	-0.27316
-0.29495	-0.03973	0.70942	0.57562	0.71155	-0.074225	-0.17646	0.18852	0.31353	-0.90105	0.36221	0.58676	0.30249	0.34299	-0.90367	0.23144	0.47193
-0.53794	-0.11105	0.60993	0.62558	0.48772	0.056894	-0.89753	0.36406	0.2953	-0.85762	-0.12991	-0.16038	-0.46897	0.76203	0.2919	-0.87936	-0.34393
-0.45998	0.1156	0.90706	0.14228	0.039641	0.14655	-0.2846	0.1229	-0.44652	0.029133	0.091172	-0.68234	0.061412	0.40945	-0.62208	0.0014257	0.17678
0.47655	0.35788	0.68073	-0.060807	0.57735	0.60363	-0.41637	0.38385	-0.14996	-0.84233	-0.89067	0.79131	0.54269	0.86615	-0.1454	0.78656	-0.030315
-0.68315	-0.02808	0.52644	0.65427	0.42178	0.047336	-0.57964	0.53697	0.15147	-0.23999	0.29415	-0.94234	0.050411	0.52122	-0.21488	-0.14994	-0.22785
-0.056128	-0.1023	0.42093	0.56533	0.53877	0.82591	0.45639	0.42308	0.5983	-0.82822	0.26448	0.88763	-0.48953	0.95127	0.37185	0.12912	0.45581
0.1062	-0.092679	0.54673	-0.3448	0.73734	0.45723	0.76287	0.59149	-0.70741	-0.47484	0.11925	0.37397	-0.23862	-0.14136	-0.42671	-0.80313	-0.19942
-0.61464	-0.16928	0.15215	0.36506	0.61786	0.40363	0.99806	0.62031	-0.19309	0.4024	-0.77194	-0.34821	0.094408	0.58596	-0.020542	0.73524	0.4609
-0.30608	0.21446	0.59012	0.62539	0.4905	-0.1453	0.50579	0.063283	0.11288	-0.31529	0.81871	0.056314	0.21792	0.74658	-0.44636	0.6517	0.20979
0.14547	0.12168	0.82406	0.037545	0.48657	0.25306	-0.48782	-0.12784	-0.017513	-0.48758	0.20102	0.65417	0.15924	0.4503	-0.90455	0.11134	0.60257
0.24253	0.010362	0.39625	0.72123	0.88217	0.66544	0.47743	-0.055165	0.23923	-0.40028	0.46773	0.3598	-0.50777	0.25211	0.19395	-0.055875	0.62373
0.20278	0.19767	0.55364	0.073872	0.89772	-0.20256	-0.55527	0.31262	-0.49819	-0.48594	-0.23427	-0.37724	-0.4962	0.21724	-0.036776	-0.55269	-0.27983
-0.47191	0.28385	0.10053	0.76111	0.47633	0.24906	-0.51746	0.077319	0.29503	-0.24353	-0.38252	0.20459	0.51966	0.26956	-0.81209	-0.25387	-0.31407
-0.74729	-0.35992	0.57209	-0.14538	0.35155	-0.44045	-0.64149	0.5606	-0.059436	0.17063	-0.37522	0.093405	-0.17401	0.61739	-0.083376	-0.022683	0.056667
-0.9323	-0.070498	0.65646	-0.17163	-0.11769	-0.1686	0.64896	0.74685	-0.084451	-0.65069	-0.41768	-0.7972	0.16676	-0.312	-0.91409	-0.93307	-0.32525
-0.56813	0.13686	0.35468	-0.19388	-0.17806	-0.10232	-0.84151	0.63123	-0.1213	-0.32552	-0.042323	0.2836	-0.47132	-0.051167	0.30224	0.031161	0.052098
-0.51268	0.17139	0.040889	0.27724	0.42087	-0.41966	-0.30304	-0.020278	0.62945	-0.45476	-0.29744	0.78593	-0.21248	0.58323	-0.40248	0.8358	0.93189
-0.34672	0.0088873	-0.0014207	-0.12094	0.91439	0.43728	-0.41289	0.38043	-0.19332	-0.377	-0.44182	-0.33963	0.28919	0.93768	-0.022879	0.17489	-0.19791
0.40354	-0.071097	0.65491	-0.62332	0.50334	0.19601	0.25597	0.69343	-0.15291	0.060441	-0.38735	0.26016	-0.082829	0.21128	-0.58641	0.031058	0.30599
0.49133	-0.07271	0.9691	0.15321	0.99022	-0.78685	0.8784	0.54133	0.91756	-0.65922	-0.21865	0.058867	-0.45799	0.74625	0.90935	-0.14632	-0.12658
0.41118	0.031029	0.81813	-0.33786	0.53064	0.64442	-0.50868	0.59594	-0.33383	-0.70821	-0.71318	0.15606	-0.08206	0.13008	-0.6859	0.014657	0.47479
-0.64441	0.046301	0.46661	0.1109	-0.18798	-0.11999	0.3482	0.19227	0.85741	-0.22703	0.030846	-0.059741	0.21148	0.73784	-0.7583	0.40285	0.28883
0.34502	0.14851	0.95269	0.57898	0.04133	0.30848	-0.7438	0.55249	0.99902	-0.61454	-0.78071	0.19488	0.27751	0.37784	-0.90944	0.32274	0.060785
-0.51537	-0.16454	0.74615	0.91164	0.084587	0.73622	0.16132	0.30153	0.32476	-0.66976	0.29043	-0.58957	-0.48238	0.32518	-0.19173	-0.97625	-0.27923
-0.11157	0.11149	0.64157	0.65781	0.45098	0.43805	-0.23827	0.4236	0.19765	-0.83039	0.10518	0.59239	0.23679	0.1406	-0.15356	0.38931	0.2415
-0.61886	0.082314	0.42307	-0.13289	0.71154	-0.25525	0.42684	0.59723	-0.74457	-0.76739	-0.17477	-0.03555	0.60742	0.15963	-0.77359	0.38036	-0.16263
-0.27858	0.22132	0.79917	-0.034131	-0.041079	0.08641	-0.036059	0.46644	-0.41164	0.11633	0.15959	-0.37216	-0.11241	0.45746	0.095748	0.1268	-0.1032
-0.47833	0.011346	0.75611	-0.7298	-0.21264	0.4304	-0.31135	0.043639	-0.87737	0.1429	-0.46632	-0.56007	0.29383	0.58887	-0.81822	0.34811	0.2614
-0.11437	0.09508	0.56571	0.27479	0.65427	-0.2212	0.46113	0.85756	-0.18273	-0.22592	0.98463	0.14137	0.29254	-0.48877	-0.87647	0.1468	0.067509
-0.7614	0.14979	0.23848	0.91108	0.0092086	0.27265	-0.89456	-0.0090465	0.28234	-0.7495	-0.35644	-0.086638	-0.50936	-0.021339	0.21497	0.030153	0.51468
-0.21625	0.086371	0.66957	0.94721	0.72916	-0.61155	0.67937	-0.043243	0.64123	0.058562	-0.20016	0.40934	0.59307	0.6998	-0.14598	0.95295	-0.1049
0.19981	0.097269	0.91531	-0.46117	0.36027	-0.42398	0.036884	0.32817	0.43108	-0.96736	0.4131	-0.44831	-0.13708	-0.018625	-0.41618	0.23862	0.95874
0.075832	0.245	0.59224	-0.0087105	0.041001	0.48771	-0.68421	0.63106	-0.20567	-0.42863	0.28113	-0.36363	-0.49491	-0.14951	0.28587	-0.56787	-0.22744
-0.95226	0.10736	0.50315	0.65649	-0.30062	0.54662	0.40501	0.23977	0.43205	-0.63054	0.88653	-0.98849	-0.10507	0.22699	-0.13125	-0.073339	0.41263
-0.69983	0.052774	-0.23442	0.73721	0.89396	0.04862	-0.79608	0.79153	0.3425	0.42851	-0.69266	-0.080501	0.7373	-0.0076626	-0.96633	0.018228	-0.40948
0.37482	0.16956	0.69048	-0.75464	0.29771	0.13598	-0.1077	0.028249	0.022089	-0.92993	-0.017843	0.65225	-0.6133	0.47045	-0.55132	-0.42886	0.62184
-0.25308	0.026127	0.86286	0.42137	0.37336	0.63649	0.43416	0.39477	-0.69023	-0.72251	-0.3883	-0.61633	-0.044233	0.10313	0.038924	0.68861	0.71164
-0.93626	0.0092884	0.55093	0.40807	-0.20213	-0.42614	0.2203	0.015123	0.47148	0.097032	-0.056445	-0.60366	-0.07915	-0.078423	-0.98666	-0.48411	0.23741
-0.42422	-0.06496	0.086929	0.11402	0.99047	-0.35654	-0.43421	0.21966	0.53787	-0.79832	0.01814	-0.44992	0.38355	0.46309	-0.80948	0.19095	-0.014169
-0.4298	0.06212	0.27368	-0.41358	0.45355	0.73892	0.40793	0.83214	-0.62374	-0.25379	-0.84592	0.50229	0.78417	0.93696	-0.55021	0.76855	-0.28621
-0.50477	-0.21157	-0.16012	-0.73562	0.91646	0.44929	0.43836	0.20627	-0.7949	-0.20471	-0.91065	-0.096502	-0.35926	0.19518	-0.48376	-0.57897	0.34792
-0.40052	0.16418	0.54692	-0.055763	-0.44894	0.23523	0.25405	0.40536	0.10672	0.049089	0.0030905	0.3968	-0.25869	-0.097764	-0.30712	-0.51097	0.075743
-0.94622	0.13338	0.085358	-0.76802	0.044805	-0.0080099	-0.66764	0.27402	-0.44306	-0.86501	0.80012	0.28105	0.27218	0.27421	-0.9108	0.11106	0.0059161
-0.062333	0.17416	0.35552	0.99844	0.7837	0.064507	0.026423	-0.090148	0.42889	0.077171	0.39191	-0.19472	0.6357	0.43591	-0.52585	0.98404	0.049361
-0.79761	0.22662	0.19365	-0.20666	0.26585	-0.18429	0.46116	-0.24866	-0.44192	-0.66064	0.83926	-0.19632	0.23531	0.21486	-0.7845	0.14775	0.30571
-0.083078	0.11879	0.79568	-0.14025	0.0077733	0.67118	0.27642	0.42812	-0.054164	-0.54802	0.8736	0.26233	0.19742	0.45144	-0.79326	0.25161	0.23633
-0.60801	0.016056	-0.099052	0.40538	0.96934	-0.89764	0.19881	0.39345	0.4925	0.17762	-0.56323	0.51001	-0.28701	0.032821	0.056101	-0.14494	0.1988
-0.91936	-0.043039	0.57075	0.58252	0.099046	0.61411	-0.72876	0.3806	-0.21881	-0.88256	0.73053	-0.81724	-0.25889	0.59592	-0.20657	-0.62531	-0.29811
-0.08071	-0.13134	0.87661	0.219	0.40531	0.15695	0.64718	0.30086	0.37867	-0.93449	0.62793	0.013986	-0.512	0.6357	0.21273	-0.15318	0.2238
-0.25364	0.18001	0.48562	-0.29429	0.44847	0.68292	0.12517	-0.30181	-0.82354	-0.60147	0.17476	-0.39367	0.22833	0.73083	-0.79352	-0.06095	0.22836
-0.63946	0.18035	0.66285	0.3836	0.33051	-0.37675	-0.82107	0.047188	-0.10139	-0.86319	0.62696	-0.58314	0.10133	0.30445	-0.72507	-0.35432	-0.1316
-0.78913	-0.052856	0.17597	0.37938	0.648	-0.54594	-0.52259	-0.18285	0.39345	-0.30811	-0.20966	0.57604	-0.10083	0.9881	-0.34001	-0.5247	-0.2845
0.49619	0.3012	0.80442	-0.74151	0.49607	-0.24482	-0.067386	-0.064394	-0.56438	-0.6165	0.38763	-0.25456	0.19396	0.55286	-0.21035	0.58889	0.14784
