# Supplementary material for: Distinct cellular states determine calcium signaling response
Source: Mol Syst Biol. 2016 Dec 15;12(12):894. doi: 10.15252/msb.20167137 (PMC5199124; doi:10.15252/msb.20167137)
Supplement: Supplementary file 6 — Source Data for Figure 3 [file MSB-12-894-s005.zip › parameterDistributionGroup/parameterDistribution264.csv]

0.29826	0.25354	0.50631	0.91001	0.83638	0.94475	-0.66016	0.20813	0.086966	-0.26055	-0.15274	0.76796	0.029071	0.081213	-0.48523	0.074212	0.10588
-0.23734	-0.026935	0.3869	-0.42586	0.81601	-0.31278	0.13806	0.85452	0.46385	-0.7239	0.24178	0.31978	-0.14309	0.8725	-0.63298	-0.70438	-0.28587
-0.52266	0.02933	0.32733	-0.17676	0.80563	-0.40583	0.96874	0.030438	-0.094225	-0.7067	0.45646	-0.15737	0.17345	0.24914	-0.84525	0.53508	0.5165
-0.89309	0.008652	-0.52004	0.22347	0.51143	0.61998	-0.39061	0.50309	0.4067	-0.31422	0.25904	-0.24725	-0.36362	0.28112	-0.18787	0.0617	0.54102
-0.82748	0.0012466	0.054781	0.73398	0.99812	-0.1899	0.37917	0.7893	-0.11881	-0.34718	-0.79153	0.21263	0.16339	0.30695	-0.047836	0.64882	-0.065113
-0.92123	0.068765	-0.007958	0.38841	0.19458	0.2341	0.45844	0.5561	0.46968	-0.95492	-0.57797	0.33621	-0.40254	0.60558	0.52298	0.22265	-0.001368
-0.88116	0.14679	-0.28251	0.13251	0.34882	0.034718	-0.070855	0.17492	0.54543	-0.29576	-0.83541	-0.77686	-0.13035	0.95532	0.40855	0.7679	0.2316
-0.96822	-0.0053342	0.13511	0.71339	0.49727	0.66982	0.46335	-0.29506	-0.091724	-0.29988	-0.22314	0.42846	0.3	0.78153	-0.9414	0.40359	0.30858
-0.3286	0.041185	0.77634	-0.29335	-0.0049074	-0.082296	0.62434	0.61845	0.024662	-0.2165	-0.34605	-0.31629	-0.010284	0.4656	0.16128	0.53885	0.052767
-0.88684	0.14849	-0.018017	-0.065627	0.34922	-0.29528	0.5386	0.96241	0.0083315	-0.86543	0.95415	-0.41183	-0.027992	0.37892	0.48983	0.50107	-0.32805
-0.35793	-0.10464	0.64	-0.95425	0.32812	0.34104	0.25813	0.89746	-0.92185	-0.041353	-0.39468	-0.23058	0.058971	0.57713	-0.42667	0.063331	-0.030009
-0.22571	0.020915	0.79758	0.5114	0.31127	0.37817	-0.085242	0.10587	0.53599	-0.98984	0.093608	-0.027656	0.012804	0.27262	-0.93599	0.088053	0.56713
-0.41429	0.044983	0.77035	-0.031845	0.73507	-0.5919	-0.35942	0.094716	-0.67465	0.039386	-0.29668	0.20628	0.23953	0.41822	-0.48513	-0.023542	-0.44509
-0.3582	0.21973	-0.021469	0.62157	0.80441	0.48155	0.17843	0.0765	0.19348	-0.456	0.57622	0.16318	-0.13678	0.33757	0.035849	-0.22431	-0.21397
-0.65836	0.40994	-0.2586	-0.39875	0.43426	0.36615	-0.099628	0.22424	-0.34969	-0.63881	0.014154	0.86753	0.51533	0.90623	-0.39758	0.91972	-0.2884
-0.026347	-0.121	0.5504	-0.59394	0.50802	0.58679	-0.066252	0.85839	-0.70312	-0.40809	-0.20118	-0.73198	-0.46342	0.0063442	0.069533	-0.28724	0.087087
0.038341	0.17399	0.62982	-0.22309	0.30767	-0.23415	-0.19311	0.31528	0.41291	-0.11844	-0.53086	-0.2027	0.1061	0.91855	0.08272	0.70198	-0.055222
0.42539	0.086598	0.61944	0.49133	0.88149	0.38787	-0.33119	0.51713	0.82545	-0.56958	-0.83589	-0.55324	0.23855	0.52055	-0.62735	-0.40847	-0.48621
-0.59692	0.060072	0.74076	0.32469	0.31933	-0.58039	0.83089	0.058115	-0.041713	-0.39184	0.40961	-0.44497	-0.27895	-0.11673	-0.5354	-0.34718	0.037907
-0.60112	-0.043481	0.059171	0.53122	0.99383	-0.39198	-0.089257	0.56245	0.63321	-0.5014	-0.52738	-0.049396	-0.00062653	0.3256	-0.43369	0.30786	0.22901
-0.21361	-0.033232	0.47803	0.30726	0.70151	0.50985	0.7644	0.27221	0.23998	-0.69499	0.54224	0.12795	0.57787	0.88614	-0.85847	0.73266	-0.15566
-0.44972	-0.16283	0.18874	0.63752	0.50206	0.35354	0.23606	0.20899	0.77533	0.12098	-0.20749	-0.13463	-0.26146	0.79717	-0.29382	-0.42516	-0.20647
-0.52643	0.19496	-0.17106	0.92479	0.71346	0.70173	-0.45523	0.92627	0.26625	-0.275	0.66004	0.78043	-0.11935	-0.41021	-0.53767	0.032603	0.19264
-0.11289	0.15288	0.82714	0.69552	0.6997	-0.080499	-0.15174	0.1811	0.12833	0.11695	0.77871	0.85564	0.38027	0.0012777	-0.9656	0.62182	0.318
0.0045947	0.12534	0.36445	0.6662	0.87186	0.034492	0.052141	0.97998	0.56418	-0.023414	-0.63811	-0.32643	0.051556	0.63823	-0.1693	0.4355	-0.2996
-0.85856	0.30384	0.17831	-0.21585	-0.29606	0.88047	-0.19139	0.1377	-0.8789	-0.70214	0.54579	0.020397	-0.50743	-0.012958	-0.079195	-0.015402	0.25093
-0.91324	0.038386	0.11888	0.636	0.2772	0.16841	-0.38621	0.47774	0.57603	-0.4298	-0.63304	-0.9924	-0.24495	0.83315	0.32143	0.0036528	-0.36254
-0.63727	0.14901	0.040045	0.13506	0.12061	0.636	0.79343	0.91008	0.28256	-0.95635	-0.14588	-0.86634	-0.24162	0.44751	-0.12835	0.61022	0.49949
-0.33554	0.079503	0.25176	0.28359	0.7579	0.20658	0.49061	0.65104	0.40045	-0.86439	-0.52093	-0.55257	-0.051154	0.50554	-0.18093	0.936	0.8676
-0.53829	0.15634	0.34969	-0.79532	0.12427	0.33915	-0.28386	0.63803	-0.96915	-0.69822	0.59741	-0.44399	-0.44289	0.46887	0.74819	0.38289	-0.036655
-0.54698	0.18095	-0.42211	0.20626	0.96128	0.38689	-0.22311	0.67795	-0.20388	-0.026175	-0.016562	0.34013	-0.23472	0.56172	0.15157	-0.053544	-0.36257
-0.12158	0.088578	0.73357	0.55583	0.238	0.65159	0.59059	0.1179	0.39927	-0.13552	-0.21203	0.30658	0.19324	0.62496	-0.55354	0.50068	0.39705
-0.42103	-0.091847	0.99816	-0.06392	0.27681	-0.19284	-0.015289	0.039308	-0.39608	-0.12137	0.24417	-0.14248	-0.090097	0.52165	-0.45429	0.42048	0.58732
0.54068	0.046833	0.67364	-0.76029	0.9311	0.13486	0.012097	0.50564	-0.30463	-0.74419	0.292	-0.35703	-0.00070347	0.83378	0.12803	0.29193	-0.22158
-0.29721	0.087151	0.60509	0.7857	0.55334	-0.0070936	0.54578	-0.05124	0.88587	-0.80482	0.61698	0.43616	-0.42969	0.21986	-0.43436	-0.57946	0.31153
-0.23693	0.074811	0.55307	0.29296	0.98609	-0.52656	0.18814	0.49923	0.025365	-0.0070714	0.92852	0.32933	0.55935	0.037773	-0.62263	0.74073	0.022462
-0.75778	0.1099	0.14366	0.98791	0.61303	0.079865	-0.29259	0.2511	0.47752	-0.6838	-0.038299	0.93779	0.21285	0.5731	-0.2402	0.45301	-0.4199
-0.1986	-0.15156	0.73465	0.30963	0.85495	0.29056	-0.046304	0.32951	-0.32327	-0.63305	-0.83846	0.26157	-0.2668	0.38671	-0.35483	-0.44998	0.0054596
-0.90432	0.11874	-0.59641	-0.60809	0.67761	0.63977	0.88158	0.77512	-0.94378	-0.63809	0.52289	0.33171	-0.11579	-0.2758	-0.62353	-0.16351	0.01486
0.1403	0.018917	0.46002	-0.20766	0.91778	-0.24174	0.01637	0.34539	0.52163	-0.13458	-0.025633	0.25072	0.66163	0.80257	-0.53411	0.5869	-0.42345
-0.72198	0.13167	0.2457	-0.56063	0.18956	0.423	-0.4599	-0.13808	-0.98729	-0.29819	-0.65399	-0.39657	-0.31267	0.18471	-0.59428	0.028952	0.63969
-0.99879	0.12038	0.45356	-0.018974	-0.17123	0.50555	0.57779	0.060658	-0.70349	-0.15968	0.20451	-0.077986	-0.40514	0.27168	0.15989	-0.17789	0.13383
0.53264	0.19263	0.79212	0.021607	0.93512	0.29109	0.51586	-0.057351	-0.37259	0.21353	0.53927	0.071549	-0.44717	0.031954	-0.55392	-0.70226	0.29949
-0.66333	-0.074258	-0.11807	0.4328	0.43294	0.99442	-0.62154	0.65261	0.29762	0.10808	-0.67597	-0.079448	0.081966	0.49668	-0.90194	0.22725	0.36474
-0.79906	0.094957	0.45597	0.59939	0.12886	0.69007	-0.40262	0.92248	0.26148	-0.22716	-0.26412	-0.012286	0.8362	0.93332	-0.9435	0.76044	-0.53432
-0.91045	0.21466	0.045418	-0.13515	0.52864	0.18198	-0.46267	0.90813	-0.97395	-0.90457	-0.54892	-0.54662	0.29637	-0.15896	-0.57127	0.048089	-0.54413
-0.9517	-0.16422	0.45853	0.49596	0.32673	0.36327	-0.621	0.70366	-0.6012	0.20361	0.3257	0.49823	-0.029529	0.71676	0.085389	0.30248	-0.18675
-0.52016	0.2146	-0.33647	-0.15569	0.55926	0.9523	0.81308	0.37597	-0.26649	-0.62519	0.46925	-0.044766	-0.10905	0.69808	-0.18188	0.18731	0.18504
-0.068318	-0.10493	0.88086	-0.69729	0.48533	-0.1448	0.045711	0.64567	-0.39963	-0.051763	0.35923	-0.23578	0.046975	0.36415	-0.40026	-0.025257	-0.0042569
-0.32947	0.26381	0.25282	-0.66641	0.19962	0.65032	-0.10867	0.64956	-0.95375	-0.51622	-0.85271	0.75275	0.0073524	0.10983	-0.2178	0.20682	-0.097341
-0.10494	-0.086919	0.4472	0.45292	0.85638	0.58354	0.28774	0.71449	0.029274	-0.65834	-0.21531	-0.94671	-0.28415	0.48309	0.10256	-0.3334	-0.25361
0.15895	0.22472	0.4924	-0.51045	0.75117	-0.48666	0.53164	0.25008	0.44846	-0.47166	0.075085	-0.93413	-0.15315	0.91968	0.024685	0.1781	0.076178
-0.61156	0.12634	0.3347	0.66017	0.27792	0.67191	0.28103	0.73825	-0.10925	-0.18399	-0.83272	0.83786	0.42466	-0.070383	-0.4346	0.50021	-0.35487
-0.55738	0.1584	-0.19625	0.48461	0.7048	0.089906	0.59808	-0.32257	0.72142	-0.53529	-0.7802	-0.18245	-0.042534	0.46209	-0.87531	-0.11749	0.27635
-0.94717	0.032053	0.073825	0.54126	0.15987	0.38435	0.014945	0.26686	0.57073	0.015239	-0.032306	-0.30777	0.49435	0.46728	-0.97845	0.31734	-0.33977
-0.72972	0.26085	0.14924	-0.36071	0.098243	0.80776	-0.34265	0.58506	-0.6052	-0.19574	0.67315	0.092195	0.70393	0.069072	-0.79264	0.50648	-0.27786
-0.46732	0.033292	0.60388	0.5115	0.1835	-0.30719	0.29858	0.50174	0.76851	-0.091351	0.25903	0.49354	0.14127	0.21417	-0.48006	0.6569	0.20413
-0.098932	0.17898	0.16234	0.02873	0.52026	0.061513	-0.18399	0.32505	0.94223	-0.67581	0.9071	0.68544	0.26882	0.69076	-0.71525	0.028993	-0.29972
-0.28938	0.047002	0.24636	-0.014792	0.79771	0.25996	0.20501	0.72483	-0.17782	-0.88248	0.78118	-0.15733	0.066986	0.3593	-0.45953	0.29405	-0.12862
-0.62458	0.06787	0.68836	0.90696	0.23851	-0.20413	0.24019	0.63375	0.13668	0.1357	0.075331	0.55628	0.43362	0.3801	-0.094112	0.94828	-0.28281
-0.87953	0.24827	0.65308	-0.041308	-0.58353	-0.21774	-0.80057	0.83023	0.38366	-0.58978	-0.18288	0.44989	-0.060363	0.16969	-0.088289	-0.069884	-0.33191
0.18851	0.15216	0.59481	0.37972	0.30813	0.80827	-0.38001	0.18221	0.4679	-0.048736	-0.64663	0.12697	-0.20739	0.641	-0.57779	-0.92084	-0.25918
-0.45768	0.11519	0.95491	-0.52271	0.13054	-0.67836	-0.30579	0.37018	0.1158	-0.9368	-0.56117	0.29027	0.33533	0.80676	-0.49782	0.72099	0.058099
-0.78614	-0.18582	0.41316	-0.49484	0.55939	-0.22037	-0.028397	0.11274	-0.44651	-0.69807	0.34003	0.57342	-0.5646	0.92318	0.076527	-0.33456	0.19735
-0.40959	0.10809	0.74863	0.44853	0.025315	0.37575	-0.17708	0.65906	0.2577	-0.43308	0.046888	-0.01598	-0.00084984	-0.14206	-0.51128	-0.025771	0.089274
-0.32959	0.16864	0.66272	-0.21776	0.050995	-0.075892	0.15309	-0.083022	0.10232	-0.24869	-0.13605	-0.5994	-0.28237	0.33075	-0.36361	0.12095	0.55905
-0.61162	0.065301	0.97192	0.88069	-0.3946	0.44799	-0.60882	0.46647	0.98896	-0.1972	0.0069203	0.047498	0.16746	0.45027	-0.49493	0.91717	0.74662
-0.90308	0.022669	0.96966	-0.84431	-0.61112	-0.78287	0.97958	0.70028	0.50945	-0.68159	-0.23578	-0.54132	0.17762	0.67756	-0.62262	0.77215	0.37738
-0.25738	0.13923	0.55668	0.94938	0.55518	0.52071	0.30865	0.44164	0.050053	-0.98917	-0.43483	-0.11053	-0.032902	0.50377	0.22125	0.57475	-0.079749
-0.2707	-0.042108	0.17092	-0.36447	0.61519	0.0070596	-0.028971	0.64114	-0.060347	0.027859	0.71228	0.85238	-0.0061084	-0.059756	-0.46797	0.70482	0.72692
-0.69196	0.0092161	0.82867	0.94727	0.12882	-0.27476	-0.42237	0.47504	0.61699	-0.83862	-0.40595	0.53883	0.083476	-0.21453	-0.46561	-0.0073562	0.0044432
0.036249	0.17856	0.99183	-0.26066	0.013464	0.13554	0.30373	0.30532	0.10808	-0.079284	-0.065028	-0.28675	-0.35128	0.98989	-0.083773	-0.23474	-0.22824
0.066788	0.28254	0.3071	-0.0053167	0.61357	0.56643	0.052248	0.52208	-0.13964	0.052906	-0.078502	0.019908	0.87349	0.4042	-0.8959	0.77647	-0.58173
-0.17586	-0.011246	0.75337	0.52505	0.10811	0.87065	0.26015	0.55708	0.42444	-0.51173	0.90279	0.37599	-0.19076	0.56011	-0.52098	-0.3904	-0.15917
-0.16876	0.15125	0.10694	-0.36787	0.90488	0.31227	-0.22633	0.43873	-0.8599	-0.057549	0.99468	0.70819	0.35607	-0.05767	-0.74473	0.3108	-0.16953
-0.85046	0.039921	0.66831	0.72013	-0.12352	0.16638	0.095696	0.10233	0.61691	-0.33839	-0.9408	-0.49026	0.0591	0.53491	-0.84393	-0.16409	-0.089271
-0.42329	0.14915	0.58847	0.52019	0.60513	0.0096581	0.46903	0.10244	-0.16702	0.039398	-0.15577	-0.34554	0.30549	0.43916	-0.88091	0.93791	0.42025
-0.29545	0.221	0.79778	0.57021	0.026694	0.55076	-0.1561	0.11444	0.23054	-0.48471	0.84736	0.27833	0.35709	0.1076	-0.92013	0.90958	0.6978
-0.4468	0.12348	0.79858	0.2453	0.013684	-0.099821	0.096127	0.94695	0.19979	-0.21631	0.95157	0.021213	-0.11965	-0.15887	-0.27124	0.20372	0.25127
-0.68684	0.26195	0.028049	0.26074	0.19008	0.40137	0.24558	0.32834	0.75758	-0.5721	-0.43534	0.36611	0.25989	0.41783	-0.81227	-0.026127	-0.040773
0.55664	0.11154	0.84433	0.22288	0.94504	-0.54389	0.059513	0.31272	0.6749	-0.42842	-0.11946	0.12385	-0.21679	0.17453	0.14164	0.004251	0.024444
0.050264	0.2101	0.67968	0.83671	0.37168	0.24068	0.29298	0.76265	0.79523	-0.30021	-0.57629	0.55557	-0.3966	0.3568	0.27502	0.054595	-0.11594
-0.4488	0.064153	0.35499	-0.23768	0.53202	-0.27246	-0.15696	0.4075	0.19555	-0.17563	-0.49776	-0.13573	0.03975	0.3414	-0.35794	0.58194	0.58819
-0.63766	0.26158	0.62047	0.88302	-0.16101	0.82979	0.62704	0.45235	0.19844	-0.85858	-0.62695	0.12259	0.035516	0.8424	0.11565	0.047246	-0.57952
-0.090613	0.26863	0.73908	0.43242	0.17792	0.72504	-0.72402	0.75174	-0.20765	-0.86204	0.11826	-0.54631	0.38071	0.015619	-0.098785	0.93421	-0.089264
-0.71853	0.15736	0.43081	0.59956	0.01826	0.27082	-0.043563	0.11762	0.23329	-0.8527	-0.1821	-0.61576	-0.70587	0.46919	0.74232	0.29954	0.21384
-0.5915	-0.28828	0.11905	0.067317	0.92747	-0.18325	-0.32562	0.66999	0.10813	-0.14968	0.36448	0.43357	-0.41293	0.90073	0.24474	-0.58908	-0.43933
-0.74352	-0.094368	0.49086	-0.079861	0.063855	0.42445	0.063253	0.63323	-0.36918	0.26906	-0.19013	0.2538	0.36873	0.77452	-0.54905	0.12101	-0.5908
-0.34965	0.072567	0.46682	0.95793	0.14235	0.30357	0.86018	0.28363	0.93032	0.19647	0.36791	-0.24502	-0.26007	0.87406	0.028309	-0.43243	-0.47571
-0.99152	-0.017835	0.078925	-0.28593	0.21861	0.8545	0.20816	0.95492	-0.90127	-0.75496	0.061324	-0.34588	-0.3488	0.36176	0.34684	0.2496	0.080244
-0.64502	0.093494	0.93402	0.72015	-0.57336	0.9286	0.23827	-0.13071	0.43759	-0.40186	-0.99116	-0.93421	-0.59062	0.77613	-0.14882	-0.2518	0.26643
-0.18869	0.15572	0.30695	0.9255	0.96271	0.022893	-0.22553	0.70196	0.54861	-0.76487	-0.57231	-0.0077184	0.19613	0.10054	-0.31547	0.52679	-0.021465
-0.51606	-0.030153	0.63414	-0.20022	-0.0027513	0.66946	-0.36661	-0.010122	-0.35133	-0.74997	0.1904	0.89474	-0.26781	0.60204	-0.43628	-0.04259	0.30003
-0.39549	0.04416	0.89953	-0.59785	0.086757	0.16721	-0.75305	0.99249	-0.6445	-0.48309	-0.37059	-0.93127	0.076711	-0.066051	-0.76782	-0.38708	-0.2284
-0.049309	0.033073	0.40192	-0.75532	0.68911	-0.27819	0.22703	-0.010956	0.016439	-0.2428	0.61955	-0.23316	-0.2574	0.76576	-0.63819	-0.26862	0.026668
-0.10163	0.23567	0.75712	0.28286	0.40616	0.76426	0.62647	0.11459	-0.266	-0.79828	-0.4135	0.44533	0.42988	0.16263	-0.69509	0.6865	0.27272
-0.71847	0.12669	0.16081	-0.2461	0.20061	-0.14768	0.42369	0.043171	0.59042	-0.56496	0.5329	0.28836	-0.33808	0.48079	-0.78369	-0.56658	0.30414
-0.44353	0.21848	0.014977	-0.86822	0.41964	-0.16294	0.43858	0.79802	0.058701	-0.85841	-0.033483	-0.37662	0.049952	0.56001	-0.29552	-0.098573	-0.25308
-0.36304	0.13454	0.564	0.77836	0.14018	0.37026	0.14437	0.84101	0.55483	-0.58488	0.799	0.46806	0.056753	-0.21943	-0.43074	0.075091	-0.12312
-0.16083	0.15589	0.72028	-0.59614	0.0036426	-0.16818	-0.67763	0.47105	0.39062	-0.93695	0.1296	-0.6613	0.45355	0.85725	-0.13341	0.89489	-0.25426
-0.59261	-0.15598	0.13108	-0.26609	0.74347	0.1325	-0.6869	0.87609	-0.47423	-0.64798	0.25785	0.19998	-0.15208	-0.51694	-0.94118	-0.26748	0.27396
-0.18658	0.34142	-0.033872	0.88958	0.85594	-0.077794	-0.3975	0.1565	0.55305	-0.49188	0.84509	-0.22244	-0.53536	0.45871	0.33462	-0.83137	-0.64245
-0.5321	0.057865	0.29128	0.38328	0.22037	0.3747	-0.41333	0.79437	0.41566	-0.729	-0.052549	0.86078	-0.40098	0.60119	0.22384	-0.61605	-0.616
-0.43987	0.31851	-0.062535	0.92155	0.81937	0.14033	-0.64221	0.61314	0.27417	-0.74643	0.22423	0.35712	0.13146	-0.29019	-0.53921	0.59646	0.24381
-0.49708	-0.1016	0.20884	-0.76937	0.64944	-0.16067	0.0032526	0.22759	-0.75938	0.15613	-0.56315	-0.33111	-0.36857	0.86754	0.16405	-0.11234	-0.22596
0.58164	0.19663	0.80276	-0.16869	0.7167	-0.36184	-0.93859	0.46406	0.60298	-0.91315	-0.15898	0.15356	0.21635	0.79631	0.15926	0.64783	-0.34175
-0.066967	-0.154	0.69874	-0.44944	0.69695	-0.019115	0.70942	0.56963	-0.39573	-0.14497	-0.056953	-0.3093	0.054748	0.015959	-0.64858	0.054102	0.20715
