# Supplementary material for: Distinct cellular states determine calcium signaling response
Source: Mol Syst Biol. 2016 Dec 15;12(12):894. doi: 10.15252/msb.20167137 (PMC5199124; doi:10.15252/msb.20167137)
Supplement: Supplementary file 6 — Source Data for Figure 3 [file MSB-12-894-s005.zip › parameterDistributionGroup/parameterDistribution265.csv]

-0.26781	0.10863	0.2394	0.058684	0.026797	-0.24742	0.46473	0.416	0.69925	-0.22338	-0.36292	0.34894	-0.23184	0.5615	-0.16632	-0.096046	-0.25592
0.26583	-0.06856	0.47515	-0.70133	0.36195	-0.21695	0.68999	0.7191	-0.083412	-0.35522	-0.69922	0.54899	-0.29926	-0.023751	-0.18675	0.72503	0.80722
-0.56848	0.11738	0.70393	0.18745	-0.015931	0.69408	0.25755	0.45873	-0.84831	-0.13627	-0.3117	0.28033	0.2462	0.28408	-0.70157	-0.28534	-0.45796
0.3875	0.032784	0.72579	0.66476	0.69838	0.029096	0.15383	0.36531	0.47838	-0.010202	-0.98908	0.39068	-0.0010301	0.34756	-0.37634	-0.60751	-0.52052
-0.6479	0.24059	-0.022316	0.29982	0.34166	-0.15974	-0.064636	0.31758	-0.25216	0.18775	0.61856	0.87017	-0.099115	0.21487	-0.42648	0.066824	0.037045
-0.90786	0.11362	-0.3602	0.035519	0.095411	-0.2246	0.63128	0.7719	0.56532	-0.073388	-0.22014	-0.54795	0.11609	-0.055813	-0.6103	0.65099	0.37783
0.53968	0.1709	0.016794	-0.28142	0.9102	0.23928	0.59609	0.4901	0.16831	-0.32526	0.44668	-0.77983	-0.47954	0.43166	0.45992	-0.46971	-0.1773
-0.13978	0.21963	0.28199	0.34893	0.19886	0.37324	0.8578	0.36318	0.46087	0.060385	-0.9159	0.88789	0.39	0.73485	-0.65937	-0.040388	-0.44285
-0.67469	0.020879	0.18361	0.21971	0.3569	-0.17688	0.48278	0.018467	0.18535	-0.76333	0.57959	0.31625	-0.89756	-0.35152	-0.11403	-0.66743	0.32029
-0.80996	0.15448	0.065381	0.95094	0.36973	-0.13271	-0.21073	0.081183	0.70397	-0.19329	0.46015	0.44171	0.47526	0.055802	-0.86873	-0.29512	-0.41176
-0.79012	-0.12265	0.58686	0.14815	-0.38366	-0.39903	0.50932	0.24797	0.77577	-0.82597	-0.41107	0.27757	-0.42551	-0.16462	-0.36385	0.32971	0.97507
-0.55535	0.0019365	0.26468	-0.51793	0.34693	-0.91992	0.66868	0.59164	0.22853	-0.77422	0.84624	0.14128	-0.28897	0.17819	0.13315	-0.13592	-0.19727
-0.35082	0.11166	0.64524	-0.34017	-0.063013	-0.11218	0.41491	0.87967	-0.048465	-0.0027054	0.052118	0.58998	0.070669	0.18197	-0.42549	-0.73634	-0.56322
-0.46049	-0.1261	0.6687	-0.56732	0.15482	0.26577	-0.097304	0.15089	-0.81651	0.28239	-0.55951	0.46369	0.43505	0.60695	-0.76861	0.18842	-0.10078
-0.38209	-0.24656	0.80177	-0.069061	0.4557	-0.76923	-0.42827	0.3007	0.043559	-0.45183	0.67989	0.28553	-0.50523	0.87116	0.96255	0.49987	0.12408
-0.1629	-0.037645	0.5438	0.23947	0.81097	-0.10481	0.36438	0.057512	-0.74068	0.21105	0.67101	0.44517	-0.15499	0.71733	-0.25604	-0.15602	-0.25003
-0.93415	0.064957	0.27066	-0.073943	-0.24613	-0.35738	-0.66051	0.54178	0.050375	-0.21471	0.2141	0.66011	-0.071474	-0.2961	0.01185	0.72238	0.74837
-0.84644	-0.16118	0.3749	-0.11917	0.053025	-0.35352	0.36805	0.023899	0.47109	-0.51453	-0.55055	-0.16949	-0.25235	0.10541	-0.83624	-0.24085	0.73467
-0.42547	0.14951	0.26465	-0.52571	0.18661	-0.0041838	0.065693	-0.082958	-0.25825	-0.28491	0.032278	0.6112	0.17777	0.84368	-0.066422	0.2625	-0.023197
0.7165	-0.0024308	0.73428	-0.64556	0.97486	0.089706	0.65744	-0.17175	-0.27847	-0.40848	0.53285	0.21849	0.033048	0.78475	-0.96783	-0.24228	-0.0031366
-0.89457	0.1355	0.10297	-0.042903	-0.41079	0.46874	0.62394	0.12563	-0.47549	0.1856	0.85979	-0.31034	-0.439	0.0033038	-0.30415	-0.1706	0.47317
-0.22526	0.14846	0.22795	0.28192	0.60157	-0.61194	0.15987	0.029634	0.34411	-0.19258	0.45504	0.46453	0.19579	0.11769	-0.69973	0.017892	0.12085
0.09418	0.13497	0.48517	-0.083178	0.18448	0.36096	-0.43743	-0.081871	-0.2571	-0.87355	-0.21631	0.010884	-0.30523	0.14453	-0.45513	-0.40349	-0.036407
0.23978	0.26369	0.83547	0.673	-0.055596	-0.50589	0.33189	0.17998	0.95953	0.15677	0.84642	0.78813	-0.047407	0.49801	-0.13915	0.22579	0.0024125
-0.88585	0.076543	-0.58712	-0.64569	0.45424	-0.35099	-0.52661	0.1429	0.037229	-0.84042	-0.10983	0.61954	-0.10366	-0.16415	-0.70192	-0.48992	-0.026722
-0.8881	-0.12923	0.59081	0.79654	-0.031299	0.1008	0.8701	0.8944	0.50966	-0.61924	0.62704	0.22097	0.25866	-0.52768	-0.98608	0.62853	0.70554
0.25463	-0.11675	0.79471	0.42176	0.93342	-0.50958	0.031647	0.18232	0.12359	-0.73916	-0.51793	-0.079998	-0.16838	-0.12675	-0.12209	0.53462	0.62637
-0.31694	0.044339	-0.085833	-0.67526	0.67841	-0.72709	-0.49794	-0.012332	0.39294	-0.88803	0.38039	-0.10274	-0.090923	0.46777	-0.77527	-0.82404	-0.31537
-0.82338	0.04391	0.33683	0.16275	0.23514	-0.013096	0.43911	0.048865	-0.7363	-0.27151	0.6279	-0.20638	-0.29746	0.15575	-0.47949	-0.61529	-0.21842
-0.87774	-0.06207	0.10762	-0.20841	0.071007	-0.67909	0.49272	-0.047199	0.4398	-0.30263	-0.59122	0.17104	-0.31072	0.18214	-0.31973	-0.21631	0.25896
-0.85752	-0.012872	0.55121	-0.37654	0.16912	-0.52896	0.076575	0.23838	-0.76915	0.23486	0.73142	-0.23114	0.1781	-0.30412	-0.91872	-0.048322	0.43882
-0.68849	0.17975	-0.73444	-0.0078544	0.66593	-0.078899	0.80784	-0.18975	0.67772	-0.8235	0.48151	-0.3745	-0.56518	0.32406	-0.52895	-0.87379	0.21837
-0.78499	-0.094059	0.52296	-0.20356	-0.28393	0.69783	-0.64513	0.61596	-0.69536	0.2362	-0.37648	0.26663	0.28011	0.0081341	-0.81615	0.90992	0.72404
-0.28671	0.11935	-0.30939	-0.040923	0.6624	-0.15745	0.37999	-0.16555	0.601	-0.38524	-0.10665	0.374	-0.33402	0.46483	-0.16747	0.17187	0.64207
0.23214	0.19783	0.001317	-0.57849	0.90829	-0.799	-0.46148	0.17405	0.55876	-0.53976	-0.23394	0.25755	0.05108	0.52365	-0.30145	0.34842	0.17512
-0.44212	-0.1126	0.07926	0.76818	0.66485	-0.66318	-0.70273	0.7213	0.99246	-0.24811	-0.21122	0.071231	-0.00088727	-0.097993	-0.33245	-0.051083	-0.21579
-0.87516	0.33414	-0.50935	0.42922	0.51656	0.70134	0.59258	-0.017774	-0.5251	-0.0049928	-0.19856	-0.51409	0.087544	0.62737	-0.19356	0.10784	0.057026
-0.47519	0.091269	0.74961	-0.054287	-0.01964	-0.31969	0.70066	0.92354	-0.62057	-0.81217	-0.11238	-0.59184	-0.014042	-0.62819	-0.49322	0.040943	0.14233
-0.52015	-0.019943	0.6192	-0.37467	-0.13994	-0.14116	-0.16722	0.31476	-0.39408	-0.11318	0.29995	0.7163	0.32258	-0.2904	-0.86244	0.42834	0.23783
-0.060239	0.046954	0.62605	0.13514	0.12546	0.53159	0.49625	0.49598	-0.021756	-0.6802	-0.27509	-0.052353	0.078382	-0.50051	-0.83416	0.17356	0.58435
-0.40176	0.038344	0.73527	0.36957	-0.033834	0.62537	0.0084453	-0.27658	-0.11537	-0.24731	0.53702	0.53551	0.30485	0.84695	-0.80985	-0.097379	-0.19756
-0.8931	-0.015665	0.35881	0.92749	0.26367	0.10278	0.94399	-0.076613	-0.068898	0.10511	0.16673	0.35044	0.090208	0.76468	-0.11401	0.19389	-0.11218
-0.54645	-0.042583	0.47979	-0.45313	0.12089	-0.89714	0.050526	0.51539	-0.22007	-0.056444	-0.017265	0.60243	-0.20641	-0.089917	-0.16243	0.27584	0.20496
-0.29526	0.14198	0.36487	0.94557	0.11311	0.66335	0.93194	0.51131	0.19881	0.086016	-0.59789	0.91323	-0.22498	0.66557	0.25448	0.09841	-0.22242
-0.75256	-0.089315	-0.3238	0.78407	0.73524	0.56054	0.90992	0.048842	0.57541	-0.3097	0.99004	0.15305	-0.5136	0.62546	-0.17329	-0.020198	0.47314
-0.53422	-0.041428	0.76533	-0.32566	-0.0042646	-0.62861	-0.14233	-0.32667	-0.062967	-0.46305	0.55063	0.97772	0.5954	0.81557	-0.95251	0.47969	-0.33449
-0.13881	0.030359	0.75357	0.72038	0.35166	0.62945	0.9188	0.55405	-0.35895	0.28152	-0.33193	0.40706	0.10032	0.87149	-0.038518	0.20757	-0.37693
-0.24037	-0.052953	0.98423	-0.67976	0.0090244	-0.15462	0.18524	-0.031661	-0.8261	-0.8544	0.29221	0.073103	-0.49468	0.79609	0.1738	0.30196	0.34766
-0.81558	0.12667	0.6307	0.56748	-0.18056	0.0202	-0.12123	0.99591	-0.044773	0.070614	-0.3918	0.33344	0.32924	0.25011	-0.11977	0.22563	-0.46869
-0.40194	0.26113	0.1008	0.71476	-0.31677	0.7063	0.67945	0.46495	0.63416	-0.97117	0.50258	-0.58928	-0.5272	-0.094484	-0.070408	-0.095043	0.3676
0.21276	0.018317	0.39236	-0.14397	0.60133	0.34349	0.059486	0.42941	0.11955	-0.83885	0.44309	-0.51337	-0.59207	0.31608	0.17379	-0.91184	-0.37455
-0.8718	-0.16602	0.86496	0.50464	-0.46941	0.38503	-0.23456	0.16556	-0.13408	-0.31482	0.0090825	-0.13613	-0.37794	0.26485	0.11212	0.2033	0.43698
-0.8918	0.0048205	-0.43325	-0.74902	0.56875	-0.74858	-0.60201	0.60702	0.41173	-0.79869	-0.48433	-0.75408	0.36348	0.38149	-0.47167	0.77125	0.20592
0.075837	0.026367	0.69391	-0.6621	0.23268	-0.2256	-0.34252	0.23096	-0.54551	0.29868	0.32226	0.79727	-0.15627	0.12166	-0.64366	-0.63655	-0.073873
-0.74025	-0.032422	0.55385	0.80838	0.1231	0.26659	0.34478	-0.18484	0.26607	-0.71456	0.34045	-0.094126	-0.2162	0.84371	-0.68074	-0.49305	-0.22134
-0.12264	-0.035031	0.94207	-0.35822	-0.12104	-0.62373	0.48558	-0.17438	0.017652	0.35765	0.60472	0.099901	-0.27528	0.38422	-0.91445	-0.11432	0.68078
-0.55423	0.085482	0.13589	-0.12571	0.13442	0.18744	0.27197	-0.11289	0.015687	-0.27238	0.76381	0.24457	-0.18529	0.33155	-0.52021	-0.57829	-0.071271
-0.7306	0.047655	0.10962	-0.095941	0.096618	0.13509	0.54985	0.95743	-0.18433	-0.76969	-0.13208	0.34736	-0.15001	-0.76914	-0.37211	0.040118	0.48801
0.24603	-0.19242	0.61294	-0.37624	0.80304	0.30867	-0.56783	0.066427	-0.54547	0.3709	-0.74568	0.83207	0.048887	0.38783	-0.72431	-0.086552	0.39008
-0.78079	-0.27524	0.7149	-0.78094	-0.27308	0.18036	0.04276	0.55918	-0.94514	-0.12395	-0.17744	0.045804	-0.16913	0.51696	-0.14826	0.16834	-0.013984
-0.75529	-0.17016	0.96838	0.21478	-0.55336	0.76817	0.45443	-0.038453	-0.64389	0.53327	0.64312	-0.56032	-0.29817	0.61009	-0.19551	0.029619	0.68674
0.2637	-0.09542	0.86192	0.40244	0.64954	0.072854	0.84229	0.22427	0.41556	-0.36284	-0.46609	-0.55676	-0.36706	0.2206	-0.12694	0.11439	0.64087
-0.75879	0.26139	0.48765	0.73691	-0.53229	0.33921	0.22851	0.47191	0.48616	-0.93059	0.2226	0.023929	0.58324	-0.39781	-0.92621	0.79006	0.14443
-0.17535	-0.17777	0.55215	0.38315	0.59231	-0.27807	-0.34435	0.57158	0.70385	0.080026	-0.49844	-0.27763	-0.097834	0.94109	0.21725	-0.061097	-0.28852
-0.79229	-0.090663	0.97563	-0.00028047	-0.73427	-0.46049	-0.27316	0.92117	0.68284	-0.19019	0.14357	0.99605	0.37786	0.36873	-0.60927	0.98183	0.041655
-0.30845	0.35803	-0.54422	-0.39763	0.29031	0.48869	-0.34626	-0.14115	-0.2882	-0.99768	-0.080636	0.65358	-0.24182	0.33453	-0.86379	-0.6613	0.039105
-0.99787	0.063998	0.8971	0.52444	-0.072415	-0.24521	-0.12792	-0.38802	-0.86282	-0.99454	0.24722	0.12717	-0.58066	0.81443	0.051077	-0.34439	0.04683
-0.88876	0.089603	-0.089132	-0.042507	0.041111	-0.52264	0.11124	0.52558	0.41818	-0.83551	-0.88941	0.82251	-0.42084	0.097654	0.2052	-0.23959	-0.30723
-0.39542	0.22144	0.88326	0.52143	-0.46496	0.29487	0.24616	0.49583	0.62309	-0.86812	-0.16423	0.45674	0.071831	0.52047	-0.60015	0.11424	-0.075612
0.048946	-0.070081	0.70865	0.45416	0.52479	-0.64491	-0.39575	0.32338	0.92612	0.077889	0.23475	-0.32119	0.10202	0.60259	-0.15918	0.20257	-0.25208
-0.88451	0.042238	0.55823	0.51378	-0.20633	-0.16687	-0.59718	0.37992	0.71299	-0.87349	0.07739	-0.27855	0.12655	0.066927	-0.4818	-0.29507	-0.15592
-0.75998	0.14594	-0.34292	0.21622	0.78285	-0.58353	0.28277	-0.40747	0.17325	-0.8496	0.58764	-0.72684	-0.2628	0.38111	-0.45822	-0.15949	0.2997
-0.76137	0.06503	0.3153	-0.25928	-0.18205	-0.5367	-0.63473	0.40144	0.18001	-0.06582	0.32254	0.79293	0.13921	0.17134	-0.030339	0.75927	0.31943
-0.37532	-0.22784	-0.042143	-0.26288	0.82055	0.12479	-0.068769	0.71965	0.063437	-0.082589	-0.25021	-0.87459	0.30316	0.62303	-0.54966	0.77945	0.37622
-0.7543	0.17787	-0.20975	-0.030764	0.3267	0.19994	-0.42431	0.6981	-0.37867	-0.52967	0.2092	-0.27939	-0.19045	0.061998	-0.11975	0.26049	0.043282
-0.76779	-0.093405	0.436	0.68233	0.17896	0.64487	0.6957	0.4351	-0.18322	-0.909	-0.64125	0.44483	-0.43262	0.75207	-0.010874	-0.42764	-0.31962
-0.9793	-0.144	0.57719	-0.074885	0.19199	-0.73277	0.07041	0.71179	-0.21011	-0.42416	-0.35307	-0.35801	0.17431	0.3924	-0.093078	0.51823	-0.15223
-0.41333	-0.20642	0.91721	0.46428	-0.037628	0.52097	-0.58937	0.48962	0.21615	-0.6115	-0.95689	-0.36698	-0.31899	0.35671	-0.091904	-0.83437	-0.24559
0.019608	-0.10333	0.71214	-0.53226	0.41129	0.18681	0.57346	0.35704	-0.7147	-0.18057	-0.057096	0.9201	-0.33581	0.49555	0.30157	0.01097	-0.014781
-0.40293	-0.31492	0.44863	0.096885	0.66195	0.28505	0.26946	0.10411	-0.28003	-0.38067	0.30715	-0.12563	-0.38113	0.37861	-0.52159	-0.3639	0.42745
-0.7517	0.12369	0.55207	0.097003	-0.50112	0.25496	-0.43773	0.55261	-0.15571	-0.16022	-0.067967	0.13831	-0.36418	-0.073382	0.079494	-0.62224	-0.2681
0.073029	0.098028	0.094323	-0.13124	0.77774	0.68231	0.36087	-0.35119	-0.46381	-0.33518	-0.25591	-0.29963	-0.22048	0.31557	-0.89382	-0.52728	0.58459
-0.61219	-0.16315	0.80581	0.27982	0.13624	-0.63061	0.59651	0.41698	0.54888	-0.91239	-0.67204	-0.16501	-0.49439	-0.012942	-0.54018	-0.80192	-0.088222
-0.79955	-0.028498	0.024589	-0.2492	0.00026706	-0.5973	0.84157	0.064087	0.65748	-0.080106	0.57438	-0.728	-0.21953	0.4635	-0.45096	0.53217	0.82151
-0.6786	0.12032	0.22427	0.44657	0.28518	-0.72507	-0.33292	0.27427	0.74847	-0.39307	-0.71374	0.027866	0.2304	0.67133	-0.59695	0.28129	-0.36434
0.17141	0.059406	0.94426	0.30756	0.21494	-0.095628	-0.35251	0.56556	0.57803	-0.015911	-0.32305	0.62722	-0.066126	0.47771	-0.47716	-0.46216	-0.47828
-0.72871	0.060206	0.25736	-0.27056	-0.24189	0.11116	-0.22613	0.55871	-0.25623	-0.16134	0.27207	0.10132	-0.073382	0.43127	-0.25029	0.47459	0.084291
0.10512	-0.05253	0.99924	0.44626	0.21988	-0.64125	-0.015475	0.85885	0.67355	-0.55153	-0.21168	0.36957	-0.40972	-0.99905	-0.4206	-0.28881	0.41813
-0.83972	-0.0051087	0.38869	-0.17704	-0.37503	0.71798	0.94406	0.09033	-0.30047	-0.43031	0.12094	-0.43528	0.067224	0.39359	-0.77656	-0.23133	0.18415
-0.6359	-0.055865	-0.12326	-0.35991	0.48426	0.18262	-0.010932	0.98135	-0.19212	-0.49526	-0.2889	0.076192	-0.0098421	-0.39758	-0.5708	0.29216	0.67377
-0.083081	-0.22661	0.84357	-0.54805	0.10616	0.17308	-0.052131	0.57861	-0.32981	-0.39343	-0.62046	0.21828	0.10656	-0.07588	-0.70216	0.26122	0.32035
-0.12313	-0.087602	0.70022	0.70195	0.6355	0.3386	0.58947	0.34116	-0.035314	-0.82897	0.86776	-0.91701	0.21536	0.92406	0.39693	0.91545	-0.094346
-0.92347	0.019361	0.97286	-0.89067	-0.94113	-0.53078	-0.067311	0.78523	-0.2354	0.091833	-0.47054	-0.18473	0.12501	-0.059386	-0.59748	-0.25812	-0.11996
-0.15591	0.011383	0.59499	0.2661	0.82321	-0.6251	0.06585	0.4504	-0.16544	-0.77944	0.71979	-0.16764	-0.26159	-0.11506	0.30539	-0.36747	-0.22354
-0.4059	0.016124	0.93717	0.61024	0.13905	-0.30335	0.23582	0.04789	-0.10233	-0.57279	0.57101	0.89948	-0.21039	0.77593	-0.14522	-0.17428	-0.26987
-0.5084	0.090139	0.31971	0.01705	0.19297	-0.79964	0.40769	-0.23591	0.40052	-0.082663	-0.42004	-0.34071	-0.46164	0.76634	0.34305	0.32325	0.43975
-0.53992	-0.11748	-0.23217	-0.26566	0.85489	-0.59937	0.26439	-0.42051	0.36631	-0.74954	-0.55057	-0.2583	-0.45268	0.6275	-0.54812	-0.69626	0.14687
-0.17505	-0.15862	0.91838	0.050054	0.30043	-0.56575	0.57863	0.26596	0.4963	0.15625	0.72894	-0.29751	0.2513	0.40335	-0.85043	0.95319	0.91895
-0.40701	0.0039323	0.77397	0.98399	-0.029304	0.92048	0.38679	0.17129	0.0090498	-0.005738	-0.18155	0.26049	0.15723	0.51982	-0.70261	0.79926	0.57063
-0.43633	0.17386	0.23974	-0.074565	0.37702	-0.26815	0.36489	0.1112	-0.65856	-0.22595	-0.58003	0.14376	0.12551	0.9002	-0.24142	0.91517	0.10289
-0.64131	0.04628	0.94374	-0.18364	-0.23201	-0.79595	0.38931	0.55526	-0.4957	-0.15327	-0.96564	-0.2128	-0.11656	-0.3119	0.13019	0.67144	0.64986
-0.84932	-0.3925	0.62172	0.29307	0.049399	0.22899	-0.91841	0.79374	-0.12935	0.031568	-0.057347	0.34724	-0.30921	0.69704	0.25433	-0.4634	-0.4367
-0.89224	0.020301	0.4108	0.16919	-0.15886	0.011783	-0.4081	0.068425	-0.2685	-0.30427	0.95803	0.78571	-0.015429	-0.083494	-0.77453	-0.76777	-0.22278
-0.38404	0.31677	-0.80375	-0.35965	0.54951	0.58535	-0.8134	0.51969	-0.53724	-0.01293	-0.52038	0.94476	0.28009	-0.13116	-0.54533	0.88295	0.57286
0.47719	0.1282	0.90559	-0.33985	0.7061	-0.89183	0.39792	0.18016	-0.29194	-0.95923	-0.56311	-0.56658	0.038915	-0.53385	-0.84946	-0.33313	-0.039687
-0.77102	0.087365	0.79286	0.89381	-0.14876	-0.96884	0.88413	0.58779	0.37061	-0.54785	0.13065	0.28427	-0.69686	-0.85206	-0.084229	0.36338	0.91396
-0.85942	0.095689	0.019953	-0.12295	-0.1524	0.0667	0.43565	0.44778	-0.14211	0.02374	-0.69353	-0.062293	-0.24911	0.42323	0.74246	0.89533	0.5493
-0.39975	-0.19353	0.15537	0.0574	0.30554	0.43365	-0.21985	0.32532	0.11279	-0.18798	0.88534	-0.074194	-0.63356	0.15888	0.3592	-0.62194	-0.094695
-0.54078	0.071241	0.55366	0.34079	-0.41891	0.78189	0.0015685	0.17583	0.62196	-0.83507	0.21584	0.13678	-0.15065	0.86783	-0.61667	-0.52174	0.048135
-0.24114	0.18034	0.40521	0.35775	0.53251	0.30355	0.76926	0.45972	-0.59468	-0.691	0.34303	-0.28252	0.066795	0.0092976	-0.15735	0.38329	0.23845
0.048578	-0.0088747	0.57458	-0.7815	0.68607	-0.4914	0.39569	0.80078	-0.46586	-0.010098	0.31893	-0.21141	0.051889	0.37061	0.080287	0.051324	-0.18674
-0.58165	-0.057394	0.91083	0.61988	0.16418	-0.89588	0.19043	-0.20473	0.16963	-0.3628	-0.48779	-0.46675	-0.28436	-0.10987	-0.88342	-0.20546	0.53828
-0.22588	-0.27118	0.66332	0.23326	0.77943	0.28415	0.15739	0.31905	-0.63991	-0.33388	0.45197	-0.3081	-0.38059	0.982	0.1059	-0.40926	-0.43083
0.36705	0.085894	0.62088	-0.057221	0.75092	-0.41961	0.38617	0.74194	0.7072	-0.37317	0.93143	0.38669	0.21334	0.34828	-0.41181	0.057949	-0.21918
-0.1655	0.094317	0.86009	0.49479	0.11035	-0.56884	0.32917	-0.32426	0.36763	0.0020025	0.60935	-0.92285	-0.84192	0.32736	0.44962	0.18259	0.82723
-0.33097	0.034476	0.16644	-0.28807	0.94422	-0.52809	-0.36069	0.23547	-0.29258	-0.79498	0.18474	-0.34738	-0.33746	0.70753	-0.30351	-0.78613	-0.39503
-0.53632	-0.069121	0.55018	-0.030715	0.53028	-0.13437	-0.39408	-0.189	-0.8445	-0.76113	-0.78805	0.0024364	-0.39788	0.62133	-0.20227	-0.87295	-0.45272
-0.72565	-0.15882	0.95771	0.87982	-0.14151	0.15709	-0.77138	0.42361	0.5017	-0.032421	0.18373	-0.19828	0.2331	0.75984	-0.5625	0.067168	-0.24325
0.11228	0.060744	0.78324	-0.18935	0.98651	-0.52586	0.023993	0.40093	-0.88625	-0.90211	0.066642	-0.1345	-0.44761	0.2461	-0.091664	-0.62136	-0.40049
-0.62073	0.1813	-0.23364	-0.44491	0.27253	0.27191	0.76251	0.73572	-0.81828	-0.29912	0.58031	0.0017322	0.084727	-0.67851	-0.67926	0.22215	0.49943
-0.61824	0.053264	0.43672	-0.82214	-0.23795	0.267	0.12606	-0.048892	-0.36818	-0.65031	0.6675	-0.18439	0.13541	0.8102	-0.59577	-0.095084	0.072811
-0.55602	0.15215	0.63288	0.28212	-0.085322	0.020198	0.26386	0.5039	-0.40084	-0.38437	-0.39858	-0.77208	-0.21106	0.72439	0.16927	-0.088445	-0.57812
-0.22542	0.080955	0.018787	0.4089	0.93247	-0.37666	-0.4744	-0.22913	0.36886	-0.57401	-0.75381	0.07586	0.073607	0.76505	-0.46893	0.2343	-0.037575
-0.089607	0.0084703	0.91101	-0.5145	-0.18487	-0.054471	-0.92757	0.40811	-0.27715	-0.51915	-0.16946	-0.77699	0.015783	-0.32352	-0.67546	0.054461	0.27221
-0.73392	0.083429	-0.018461	0.1908	0.14181	0.45031	-0.24042	0.66272	-0.11525	-0.78666	0.12563	-0.088584	0.089201	-0.59034	-0.4686	0.30606	0.40368
0.2189	0.45229	0.63828	0.24728	0.2706	0.214	-0.092564	-0.17881	-0.42837	-0.39098	0.60281	0.30946	0.23812	0.78929	-0.35533	0.27554	0.085827
-0.49054	0.052879	0.58206	-0.3854	0.054183	-0.078098	0.47752	0.46989	-0.79745	0.15802	0.1109	0.033337	-0.06102	0.77893	-0.18679	0.1386	-0.29867
