# Supplementary material for: Distinct cellular states determine calcium signaling response
Source: Mol Syst Biol. 2016 Dec 15;12(12):894. doi: 10.15252/msb.20167137 (PMC5199124; doi:10.15252/msb.20167137)
Supplement: Supplementary file 6 — Source Data for Figure 3 [file MSB-12-894-s005.zip › parameterDistributionGroup/parameterDistribution266.csv]

-0.42257	-0.2388	0.39866	0.48181	0.75378	-0.33865	0.28953	-0.017396	0.52465	0.11572	0.69815	0.067905	-0.18346	0.64115	-0.90043	0.097925	0.70508
-0.27135	0.11984	0.49152	0.29506	0.17399	0.77884	0.45293	0.19291	0.10152	-0.27913	0.29656	0.72699	0.089552	0.85997	-0.67581	0.6491	0.72083
-0.49398	-0.27248	0.53974	-0.31511	0.25363	0.20207	-0.25162	0.1994	-0.4339	-0.5786	-0.26192	0.0048369	-0.23197	-0.067793	-0.6441	0.11205	0.60041
-0.15852	0.13014	0.44277	0.05262	0.22617	0.3673	-0.38822	0.17182	0.54939	-0.43075	-0.68823	-0.010357	-0.16024	0.73899	-0.61109	-0.8205	-0.072305
0.097313	-0.0007893	0.48158	0.69867	0.88514	0.24237	0.89889	0.98768	0.43399	-0.26006	-0.39802	0.54924	0.073072	-0.29796	-0.54578	0.25384	0.25982
-0.26581	-0.051648	0.48225	0.10976	0.42167	0.35411	0.6397	0.879	-0.13212	-0.53356	0.84035	0.31521	-0.43875	0.40438	-0.25681	-0.95108	-0.62954
-0.8272	-0.11479	0.77915	0.16144	-0.21502	0.21598	0.39838	0.10854	-0.13851	-0.4665	-0.30709	0.24504	-0.082079	0.092124	-0.66736	-0.30501	0.29458
-0.69476	-0.10909	0.74543	0.52354	0.074822	0.78582	0.68827	0.40606	-0.46394	0.22786	-0.42506	0.072293	0.27146	0.39028	-0.74101	0.49299	0.3578
0.11187	-0.11829	0.41219	0.6651	0.96559	0.89813	0.45833	0.29542	-0.26942	-0.41429	-0.42786	-0.78351	-0.27754	0.17108	-0.11299	-0.65919	-0.30448
-0.091151	-0.02991	0.67983	-0.51141	0.62719	0.14395	0.79834	0.039098	-0.89137	-0.66197	-0.41964	0.01866	-0.13854	0.55644	-0.29451	0.33951	0.24964
-0.67505	0.010584	0.81221	-0.72175	0.17552	-0.45276	-0.014583	-0.27301	-0.85451	-0.58071	-0.19358	0.051608	-0.053948	0.82757	-0.4268	-0.1354	0.0038975
-0.67063	-0.20821	-0.09265	-0.73648	0.47226	-0.031589	0.012476	0.55523	-0.42218	-0.13837	-0.45015	0.16095	-0.29283	-0.2252	-0.6361	0.25365	0.78986
0.10847	0.2352	0.42952	0.98916	0.76553	0.19557	0.84735	0.26311	0.8151	-0.73184	0.83224	0.28525	0.34267	0.52676	-0.73522	0.28699	-0.007045
-0.59532	0.016928	0.48748	-0.78341	0.15822	-0.67938	-0.094268	0.13426	0.16361	-0.57403	0.86864	0.29876	-0.13926	0.84005	-0.62483	0.82614	0.97521
-0.35082	-0.37363	0.70308	0.045677	0.35352	0.40453	0.98778	0.17757	0.060066	-0.69398	0.56168	0.95524	-0.64681	-0.081463	-0.54407	-0.9393	0.44677
0.001977	-0.033997	0.89706	-0.0020733	0.39162	-0.14419	0.043621	0.19758	0.24963	-0.17713	-0.44557	0.87576	-0.14715	0.45491	-0.60936	-0.36504	-0.023809
-0.4368	0.0097822	0.77674	-0.15832	-0.43943	0.53761	0.24739	0.61098	-0.19203	-0.38652	0.43115	-0.051339	-0.033292	0.024914	-0.31329	0.0078926	0.078862
-0.4941	-0.094317	0.87117	-0.44508	-0.21841	-0.089757	-0.16056	0.99845	-0.13165	-0.71881	0.41955	0.51262	-0.46727	0.26659	0.51174	0.0039858	-0.10695
-0.31933	0.2205	0.6064	-0.15868	0.094111	-0.085579	-0.62835	-0.1597	-0.36247	-0.81009	0.036741	-0.17951	-0.01592	0.58536	-0.077349	0.41816	0.12526
-0.9782	-0.051758	0.29959	0.24139	0.32722	0.2275	0.45934	0.22314	-0.63299	-0.64898	-0.56852	-0.57586	-0.33701	-0.065184	-0.40767	-0.35946	0.258
-0.60568	0.026666	0.49477	0.52459	0.18725	-0.12433	-0.35634	0.3748	0.14681	-0.40582	-0.29491	0.45908	-0.30698	0.40658	0.30111	0.42984	0.11009
-0.32556	0.030986	0.6399	0.098335	0.024667	0.85691	0.1264	0.1246	-0.20379	-0.69234	-0.76041	-0.2754	0.42396	0.19827	-0.96215	0.61802	0.35885
-0.55572	-0.10842	0.2649	-0.57837	0.70617	0.019432	-0.066458	0.82422	-0.8174	-0.99849	0.3783	0.42228	0.50181	0.31476	-0.67619	0.41646	-0.32491
-0.16036	0.12903	0.60546	-0.074104	0.18512	0.54076	-0.56795	0.24247	-0.12951	-0.58245	0.23974	-0.94375	0.10548	0.72124	-0.61853	0.29133	0.023238
-0.6321	-0.16113	0.95069	0.75869	-0.14972	0.79589	0.73271	0.21468	-0.34327	-0.89981	0.6168	0.33688	-0.39572	-0.14068	0.012537	0.038688	0.51879
-0.44882	-0.025102	0.55796	-0.89586	0.4673	-0.87076	-0.60686	0.47714	-0.50133	-0.97432	-0.22493	0.46126	-0.36654	-0.31626	0.033751	-0.81313	-0.26088
0.14713	0.1183	0.90873	0.64293	0.3353	0.47106	-0.62868	0.47737	0.5075	-0.81523	-0.56049	-0.59913	-0.20236	0.13011	-0.42944	-0.31015	0.094994
0.031593	0.077257	0.46701	-0.0041523	0.55672	0.30215	-0.066169	0.41655	-0.032843	-0.97291	0.4431	0.39463	0.20589	0.2789	-0.27365	0.27057	-0.16268
-0.82667	-0.068638	0.081686	0.14334	0.61921	0.07991	0.025586	0.24281	-0.39515	-0.12972	0.20361	-0.12777	0.048953	0.62775	-0.51113	0.29203	0.20846
-0.52732	0.090508	0.57789	0.49135	0.25971	0.12116	-0.64677	0.88323	-0.20273	-0.50732	0.50864	-0.69424	-0.377	-0.53865	-0.20037	-0.94006	-0.34875
-0.64397	0.045225	0.62049	0.22465	0.24554	0.6187	0.88915	0.19675	-0.97594	-0.42801	-0.09344	0.45693	0.10373	-0.18307	-0.97889	-0.74224	-0.32073
-0.64948	-0.10812	0.83428	-0.60855	-0.22046	-0.0045496	0.0088109	0.91191	-0.89211	-0.76067	-0.50542	-0.25065	-0.52905	-0.77336	-0.20816	-0.029904	0.53458
-0.74189	0.11616	0.42493	-0.46876	0.37182	-0.26376	-0.2722	0.31667	-0.4556	-0.92002	0.73611	0.74643	0.70234	0.92015	-0.73173	0.24151	-0.57622
-0.60014	-0.074881	0.3444	-0.32814	0.45489	0.38132	0.51868	0.30333	-0.99113	0.011584	0.64466	-0.1662	-0.38598	0.65803	0.61561	0.51298	0.34244
-0.53032	0.037036	0.98342	0.41025	-0.083413	0.19074	0.20077	0.2025	-0.12306	-0.94909	-0.43511	0.044349	0.17491	-0.29063	-0.83133	0.60857	0.7949
-0.80227	-0.49068	0.76515	0.07449	0.16594	-0.16796	0.83003	0.0075654	-0.49158	0.10066	0.59104	0.43887	-0.61147	0.098093	-0.34302	-0.74784	0.083737
-0.15944	-0.23519	0.62705	0.62251	0.47488	0.39633	0.41503	0.38196	0.7712	-0.90201	-0.56438	-0.61365	-0.42708	0.36594	-0.51854	-0.23232	0.37531
-0.096439	-0.0042478	0.97638	0.81313	0.38637	0.045501	-0.26669	0.57623	0.67858	-0.89556	-0.36004	0.78289	0.29217	0.60299	-0.6525	-0.43738	-0.53282
-0.063666	0.020578	0.91143	-0.32567	0.46355	-0.82142	0.49836	0.34063	0.27508	-0.51761	-0.54713	0.82944	0.13067	0.75716	0.20399	0.63439	-0.0010014
-0.7287	0.033251	0.46262	0.38078	-0.22179	-0.17778	0.46013	-0.29141	0.84319	-0.44352	0.77199	0.59383	-0.43733	0.36216	-0.19925	-0.55037	0.24522
-0.40868	0.12879	0.2612	0.065095	0.25764	0.89112	0.62789	0.32803	-0.70844	-0.81696	0.87319	-0.30717	0.013511	-0.52865	-0.82746	-0.043815	0.24274
-0.53401	-0.037942	0.97748	0.55468	0.35456	-0.28803	0.85102	0.30134	0.099452	-0.13147	0.15968	0.56769	0.87156	0.39888	-0.90614	0.86768	-0.08441
-0.71314	-0.04514	0.18171	0.90108	0.46267	0.39358	0.42009	-0.19992	0.13612	-0.34728	-0.43922	0.65627	-0.60339	0.64274	-0.040349	-0.70596	-0.34976
-0.75438	-0.30963	0.30482	0.70264	0.63001	0.12684	0.55636	0.22926	0.22527	-0.28029	0.20422	0.326	-0.17228	0.24832	-0.70319	-0.091383	0.56588
-0.37814	-0.0098285	0.63334	-0.67917	0.085916	-0.98514	-0.23493	-0.098602	0.16134	-0.18436	-0.64746	0.67591	-0.40888	0.81901	0.33923	0.0051676	-0.0085355
-0.50269	-0.07046	0.32084	-0.71231	0.4152	-0.64597	-0.094753	0.76856	0.3443	-0.68492	-0.29926	0.77847	-0.0835	0.86828	-0.11187	0.14209	-0.12867
-0.35512	0.031376	0.33137	0.3545	0.61843	0.12121	0.3069	0.59123	-0.14477	-0.39202	0.55839	0.02468	0.007822	-0.26637	-0.66564	-0.64538	-0.33813
0.10005	0.051478	0.7633	0.69242	0.6007	-0.20432	0.46773	0.43671	0.42206	-0.15415	0.51075	0.17612	-0.20591	0.074161	-0.28774	0.20522	0.18785
-0.45562	-0.22737	0.26302	0.49865	0.99055	0.020169	0.059757	0.80533	-0.23872	-0.1473	-0.19212	-0.27882	-0.3183	0.15386	-0.34334	-0.84487	-0.4131
-0.75586	0.069198	0.12085	-0.29816	0.18053	-0.36282	0.54579	0.048856	0.19453	-0.27698	0.29916	0.19157	-0.23187	0.2632	-0.77979	-0.78259	-0.23558
-0.78082	-0.12189	0.25023	0.69012	0.69156	-0.13023	0.15889	-0.3602	0.1399	-0.18188	-0.71776	0.06875	-0.39297	0.67028	-0.43915	-0.5859	0.16204
0.10599	-0.047078	0.75549	0.81972	0.70226	0.89761	0.39345	0.75781	-0.11392	-0.66975	-0.85956	-0.7367	-0.36749	0.26572	-0.11468	-0.6171	-0.36411
-0.57385	-0.1736	0.89354	-0.016291	-0.036269	-0.31743	0.76066	0.41696	0.3222	-0.47801	-0.62843	-0.0022142	0.20825	0.20355	-0.4971	0.34267	0.21571
-0.85651	-0.046971	0.32254	-0.015754	0.54088	-0.897	-0.92954	0.37381	0.18187	-0.36571	-0.43824	-0.15471	0.17105	0.57081	-0.41923	-0.2683	-0.41995
-0.93306	0.01214	-0.18585	-0.70237	0.42462	-0.58567	-0.43107	0.46422	0.0022392	0.34317	-0.41691	-0.34529	-0.12972	0.76169	-0.47127	-0.76036	-0.37648
-0.15596	-0.3396	0.58916	-0.80797	0.38468	0.40087	0.60001	0.26143	-0.54499	-0.8306	-0.46093	0.94276	-0.5435	-0.24536	-0.60166	-0.76208	0.4543
-0.92482	-0.2211	0.25336	-0.24222	-0.14327	0.089651	-0.19761	0.92423	0.14367	-0.64545	0.42032	0.072338	-0.28148	-0.079211	-0.26919	0.55439	0.7705
-0.74141	0.14742	0.72149	0.67232	-0.58006	0.30838	-0.9995	0.26185	0.59381	-0.17154	-0.11371	0.56874	0.14099	0.20467	-0.44205	0.93248	0.80295
-0.94266	0.020541	0.44449	-0.72998	-0.36846	0.053689	-0.43662	0.39963	-0.32268	0.30054	-0.34953	0.37086	0.10002	0.69723	-0.36114	0.98531	0.94366
-0.94694	0.22299	-0.24717	-0.51645	0.29392	-0.050928	0.54566	0.66269	-0.45007	-0.49029	0.15577	0.3455	0.5727	0.0028942	-0.984	0.33676	-0.38554
0.1673	-0.23024	0.23629	-0.51439	0.997	0.44647	0.51335	0.90721	-0.52097	-0.34024	0.16176	0.32704	-0.019726	0.071815	-0.57461	0.0086111	0.049137
-0.84644	0.18913	-0.11259	0.13818	-0.18025	0.47123	-0.28751	0.65344	0.19812	-0.51033	-0.57853	0.52578	-0.063823	0.88633	0.065835	0.46124	-0.21316
-0.70895	0.047972	-0.03313	-0.44304	0.034696	0.047789	0.039589	0.81847	0.097771	-0.41827	0.026405	0.030338	0.21972	0.52165	-0.43861	0.61564	-0.058574
-0.91881	-0.01347	0.88785	0.76721	-0.61662	0.74357	0.59864	0.70332	-0.24491	-0.36777	0.35002	-0.20484	-0.51096	0.49587	0.83403	0.77165	0.21289
-0.90562	-0.030579	0.1497	0.10722	-0.29267	0.04803	0.10867	0.58448	0.69718	0.097244	0.042413	0.10534	-0.38585	0.48613	0.11727	-0.59228	-0.24663
0.041883	0.15394	0.45046	-0.056779	0.52397	-0.61112	0.30432	0.61961	0.48647	0.096419	-0.48392	0.070557	0.12787	-0.12268	-0.7543	-0.090262	0.028706
-0.28893	0.16371	-0.056295	-0.18585	0.17405	0.85121	-0.27346	0.29979	-0.53305	-0.11984	0.15966	-0.78593	-0.34495	0.90269	0.45138	0.61885	0.21105
-0.36413	0.056233	0.092086	0.39021	0.94645	-0.01502	0.053154	0.080103	-0.28474	0.24216	0.51092	-0.40526	-0.16329	0.39375	-0.88969	-0.6827	-0.24518
-0.7278	0.056307	-0.67891	-0.86963	0.83457	0.13224	0.68316	0.29088	-0.99841	-0.27466	-0.2717	-0.33999	-0.54689	0.42067	0.217	0.075726	0.098203
-0.56705	0.13563	0.51436	0.31196	0.22849	0.86258	-0.79576	0.75278	-0.7802	-0.52367	0.33193	0.77874	0.15131	0.35266	-0.25927	0.021921	-0.46748
-0.52712	0.15598	0.25377	-0.47086	0.28091	-0.72292	-0.038394	0.81894	0.20371	-0.88934	0.42846	0.15125	0.020709	0.017088	-0.33671	0.15289	-0.11827
-0.51625	-0.039075	0.070239	0.1557	0.3914	0.82386	0.68185	-0.10504	-0.67811	-0.021102	0.073326	-0.78904	-0.73324	0.2759	0.39331	0.30441	0.71666
-0.52292	-0.03968	0.291	0.53807	0.58735	0.55893	0.052018	-0.075071	-0.13845	-0.28242	-0.45173	0.28331	0.021245	0.84158	-0.78242	-0.38833	-0.35674
0.30444	0.18132	0.18337	0.05732	0.73487	-0.32679	-0.85772	0.2766	0.7017	-0.3213	-0.77822	-0.95247	0.015533	0.27642	-0.38285	0.30928	0.12619
-0.68534	-0.27193	0.49206	0.31278	0.4589	0.42587	0.31777	0.37923	-0.7059	0.23217	0.29292	-0.65397	-0.25929	-0.063514	-0.78678	-0.054255	0.60842
0.56338	-0.057394	0.60958	0.26621	0.80049	0.96564	-0.13701	0.86861	-0.12995	-0.31758	-0.23885	0.16457	-0.42588	0.35316	0.07527	0.36822	0.38381
-0.19934	0.063716	0.68721	0.91761	0.36297	0.66867	0.95115	0.4421	-0.2808	-0.90349	0.54755	0.14958	0.095007	-0.2072	-0.50576	0.4659	0.22921
-0.22808	-0.13178	0.036659	-0.033277	0.85006	0.51433	-0.12614	0.67488	-0.24724	-0.44728	0.54471	-0.52528	-0.54733	0.53267	0.053643	-0.54813	-0.34667
-0.64216	-0.041301	0.21081	0.85151	0.427	0.30374	0.28966	0.5442	0.13865	-0.70023	-0.49828	-0.52884	-0.42105	-0.6025	-0.37808	-0.15344	0.45657
-0.75539	0.11485	-0.23253	0.38536	0.5972	0.36082	-0.39788	0.26768	-0.55514	-0.68982	0.61361	-0.72726	-0.6038	-0.00083584	0.45651	0.15854	0.12264
0.0035488	-0.084309	0.48764	-0.52298	0.37889	0.063846	0.74236	0.19374	-0.28101	0.15132	0.14045	0.091221	-0.59133	0.013109	-0.35821	-0.56956	0.28551
-0.16451	0.17091	0.80128	0.44608	-0.0060017	0.20561	0.88685	-0.13607	-0.19414	0.091533	0.29102	-0.63141	-0.50392	0.1079	-0.18871	0.062015	0.62817
-0.72535	0.038506	0.79738	0.80893	0.21007	-0.25178	-0.93934	0.66744	0.20527	-0.297	-0.43015	0.79573	0.26118	0.59347	-0.58302	0.27346	-0.33465
-0.11509	-0.15084	0.81668	0.37915	0.76865	0.23329	-0.7946	0.62167	-0.76061	0.19374	-0.63499	-0.099234	0.094944	0.029577	-0.79342	-0.16522	-0.21565
-0.66612	-0.23299	0.99109	-0.41523	-0.53125	-0.20865	0.086883	0.12996	0.72331	-0.561	0.76966	0.44391	-0.3559	0.72866	-0.60281	-0.38652	0.49807
-0.42626	0.012057	0.35894	-0.68372	0.14188	-0.21026	0.14379	0.39125	-0.18212	-0.32298	0.1881	0.46729	-0.68252	0.17249	0.28943	-0.76325	-0.22522
0.57159	0.13644	0.8577	0.58645	0.63528	-0.57991	0.14754	0.90862	0.59693	-0.24555	-0.67804	-0.44357	-0.22758	-0.49233	-0.16572	0.58749	0.62672
-0.46136	0.184	0.41961	-0.069376	0.036025	0.74683	-0.10945	0.47505	-0.58604	-0.69731	-0.22649	-0.1447	0.21921	0.052865	-0.68507	0.88848	0.40891
-0.75847	0.032266	0.58185	-0.048715	0.10659	-0.69062	0.52306	0.19768	0.25005	-0.51062	-0.016876	0.4728	-0.39883	-0.48552	-0.39001	-0.38731	0.50501
0.011536	0.12543	0.50828	0.29078	0.1566	0.61106	0.34095	0.040304	0.10814	0.085681	0.42283	0.4032	-0.15238	0.94266	0.031488	0.96207	0.76983
-0.51738	0.051564	0.047516	0.65701	0.9422	-0.039032	-0.18954	0.90107	-0.097079	-0.5824	-0.53948	0.55132	0.18521	-0.68144	-0.70643	0.46263	0.27511
0.00018821	-0.08454	0.33721	-0.16657	0.73588	-0.4839	0.32455	0.46102	0.44617	0.13966	-0.77981	-0.025333	0.29603	0.1591	-0.72716	0.59248	0.19024
-0.69953	0.11833	0.46224	-0.37338	0.065822	-0.36868	-0.66787	0.20513	-0.55195	-0.45053	0.35419	-0.57425	-0.24656	0.44627	0.47778	0.7322	0.37836
-0.80325	-0.11825	0.43513	-0.48067	-0.021281	0.023144	0.34108	0.37031	-0.65158	-0.94164	0.85982	0.38732	-0.49797	-0.12492	0.25235	0.32324	0.56335
0.22734	-0.13758	0.49354	0.011299	0.85602	0.68182	0.76789	0.85094	-0.46273	-0.29515	-0.25743	0.48586	0.046588	-0.1819	-0.49355	0.0027473	-0.019846
0.13654	0.15302	0.68077	0.1837	0.5945	0.15088	0.55918	-0.09637	-0.042666	-0.96363	0.8146	0.58626	-0.91637	0.50972	0.39775	-0.69674	-0.091321
-0.66719	0.10223	-0.32431	0.014106	0.44819	-0.17971	-0.81552	0.81089	0.372	-0.27497	-0.91803	0.019447	-0.43822	-0.30182	0.031117	-0.81972	-0.35159
0.058483	0.015453	0.61972	0.22826	0.57022	0.14326	-0.33913	0.84051	0.41028	-0.64644	0.52267	0.35818	-0.15765	0.59534	0.25853	0.56599	0.20173
0.36333	-0.056466	0.94089	-0.40462	0.40475	0.40489	-0.20136	0.36028	-0.58909	0.084773	0.47316	-0.01316	-0.20847	-0.26359	-0.90772	-0.18773	0.50758
-0.99501	0.16249	0.1702	0.29157	0.28625	0.23796	-0.31066	0.729	-0.69802	-0.20991	-0.32332	0.49726	0.66125	0.31509	-0.87894	0.86642	-0.23947
-0.41792	0.23543	-0.13659	0.96421	0.64722	0.79174	-0.24177	0.25397	0.12265	-0.72846	0.91135	-0.11019	0.31698	0.326	-0.44113	0.49843	-0.22836
0.11875	0.074418	0.68178	0.758	0.40026	-0.29063	-0.51352	0.37729	0.98773	-0.079818	0.64059	0.734	-0.29093	0.95042	0.68686	0.59277	-0.020497
0.093582	0.13497	0.45366	0.564	0.35983	0.60593	0.91792	0.005319	0.37854	-0.65934	0.48353	-0.17008	-0.78704	0.033875	0.22704	-0.85226	-0.067211
-0.33134	-0.19096	0.21616	-0.24664	0.86602	0.069471	-0.24715	0.28699	-0.35987	-0.2667	0.066039	-0.34252	-0.23355	0.66442	-0.1301	0.4539	0.40799
0.31129	0.28239	0.81224	0.18648	0.73244	-0.19447	-0.38251	0.30217	-0.68997	-0.80063	-0.9859	-0.859	0.19557	-0.29312	-0.67689	0.19353	0.092377
-0.86664	0.24882	0.76871	0.053929	-0.75227	-0.027846	0.30598	0.60157	-0.093259	-0.5793	0.70117	-0.37338	-0.089501	0.6382	0.53203	0.20429	-0.52799
-0.66349	-0.032995	0.81564	0.045434	0.21781	-0.65697	-0.32504	0.93437	-0.1604	-0.79929	0.42312	-0.31427	-0.3579	0.46998	0.48723	0.59038	0.081561
-0.12575	0.28512	0.54246	-0.34978	0.17697	0.33838	0.15843	-0.23616	-0.47155	-0.97683	0.78123	0.41005	0.71094	0.54709	-0.97101	0.79824	0.083661
-0.8564	0.059475	0.28589	-0.018449	-0.17284	-0.21814	0.093519	-0.16154	0.6098	-0.29877	-0.63525	-0.085539	-0.15576	0.81747	-0.87902	-0.99821	-0.5186
-0.83539	0.079637	-0.01973	0.6844	0.20332	0.87204	0.22499	0.23809	-0.066404	-0.39657	0.16984	-0.09759	0.29305	0.18742	-0.6423	0.11955	-0.21197
0.16013	0.044918	0.76092	-0.097607	0.9595	0.60966	-0.4971	0.65636	-0.9985	-0.4346	-0.18751	-0.96967	0.35274	0.46131	-0.56664	0.42792	-0.15487
0.38509	0.35579	0.18184	0.55827	0.50223	0.42525	0.34373	0.61885	0.38952	-0.42666	-0.24755	-0.67294	0.050608	-0.076523	-0.56591	-0.044974	-0.24888
-0.1668	-0.22885	0.94468	0.40465	0.71167	-0.60379	0.97603	0.63349	-0.20369	-0.10996	-0.76338	-0.67313	-0.11401	-0.15431	-0.60848	0.32345	0.42783
-0.57092	-0.27207	0.63739	-0.76713	0.009991	-0.41662	-0.049849	0.5007	0.074884	0.26952	-0.36506	0.43181	0.20198	0.81874	-0.80435	0.61026	0.46974
-0.2653	-0.20223	0.65046	0.25421	0.48046	-0.21575	-0.1846	0.16959	0.3648	-0.13848	-0.070066	0.36624	-0.26231	0.57171	-0.50903	0.024004	0.30344
-0.80068	-0.30257	0.040995	-0.66944	0.56079	0.32465	0.88832	0.13868	-0.86109	-0.64794	-0.04077	-0.588	-0.36061	0.34747	-0.1151	-0.26607	0.21554
0.10201	0.23189	0.29647	-0.24488	0.54639	0.11073	-0.14227	0.58911	0.15864	-0.24697	0.50858	0.0063002	0.62446	0.86909	-0.32115	0.43625	-0.55877
0.042335	-0.12265	0.84245	0.15362	0.47022	0.49362	0.099381	-0.016161	-0.28982	-0.72154	-0.0070761	-0.81584	-0.53863	0.55015	-0.28511	-0.34275	0.20103
-0.68794	-0.058931	0.76386	-0.16107	-0.56293	-0.77251	0.28868	0.25244	0.96034	-0.90313	-0.37907	0.44752	-0.94643	-0.78425	-0.24427	-0.57482	0.61554
