# Supplementary material for: Distinct cellular states determine calcium signaling response
Source: Mol Syst Biol. 2016 Dec 15;12(12):894. doi: 10.15252/msb.20167137 (PMC5199124; doi:10.15252/msb.20167137)
Supplement: Supplementary file 6 — Source Data for Figure 3 [file MSB-12-894-s005.zip › parameterDistributionGroup/parameterDistribution267.csv]

-0.63615	-0.067182	0.50186	0.0053598	0.061743	-0.77628	-0.90516	0.73529	0.42612	-0.020245	-0.055914	-0.42352	0.12648	0.072097	-0.011294	0.80569	0.57763
-0.61145	0.29483	0.36556	0.69168	-0.43854	0.79427	-0.38861	0.12004	0.029266	-0.29958	0.56304	0.55785	-0.0044513	0.15471	-0.14152	0.42904	0.68158
0.23425	0.052929	0.78847	-0.84804	0.63345	-0.323	0.33889	0.039257	-0.97312	-0.94355	0.064033	0.38632	-0.56988	0.10833	-0.22019	-0.17496	0.33248
0.19793	-0.064959	0.69824	0.12862	0.6626	-0.25743	0.4878	0.21056	0.54787	-0.026729	-0.18882	-0.16143	0.055087	0.67027	-0.61223	-0.32107	0.093672
-0.11915	0.14269	0.075222	0.145	0.30898	0.04712	0.65644	0.29242	0.39938	0.0087185	-0.33	-0.64452	-0.43598	-0.26071	0.14589	-0.21453	0.49348
-0.011937	0.11824	0.21003	0.53652	0.48414	0.23586	0.6354	0.732	0.775	-0.75421	-0.69148	0.19508	-0.047801	0.1531	-0.59042	-0.63936	-0.15298
-0.12648	0.14706	0.11351	-0.51646	0.2642	0.49357	0.36141	0.34282	-0.64514	-0.2265	0.58835	0.66081	-0.3534	0.53729	-0.14834	-0.13644	0.059116
0.053947	0.0035036	0.30423	-0.28196	0.6583	-0.73221	0.18283	0.70561	-0.078256	-0.037245	-0.31813	-0.74888	-0.33978	-0.7332	-0.51319	0.13141	0.72495
-0.16761	-0.15062	0.86645	0.33417	0.30037	0.40089	-0.77866	0.23977	0.17257	-0.81373	-0.58379	0.32472	-0.1727	0.61718	-0.28703	0.01592	0.41258
-0.62181	0.11378	-0.21011	-0.29728	0.47453	-0.53671	-0.33812	0.57811	-0.028561	-0.039284	0.091138	-0.069731	0.098086	-0.21766	-0.35439	0.91914	0.89111
0.39758	0.0063579	0.45218	0.82253	0.60916	0.81469	0.92129	0.70332	0.73297	-0.54975	-0.24142	-0.094583	-0.038006	0.2411	-0.63575	0.066317	0.40473
0.089529	-0.31263	0.62103	-0.46381	0.92145	-0.10306	-0.13542	0.59259	-0.90656	-0.88882	0.41988	-0.22536	-0.37484	-0.6318	-0.61732	0.30221	0.93385
-0.76264	0.12634	-0.32259	-0.25264	0.50745	0.20006	0.97818	0.4085	-0.29129	-0.50974	-0.23917	0.7229	0.39545	0.70537	-0.32752	0.39905	-0.27758
0.24822	-0.2711	0.71398	-0.67548	0.82121	-0.81592	-0.52269	0.25937	0.46058	-0.29984	-0.69469	0.59815	-0.20933	0.60254	-0.56447	-0.029534	0.4122
-0.18591	0.044725	0.66494	-0.010725	0.38106	-0.34604	0.12574	0.58974	-0.19838	-0.35832	0.29173	-0.65598	0.31404	-0.04816	-0.43438	0.30982	0.064145
-0.94548	0.061785	0.28486	0.089937	-0.10384	-0.11705	-0.81153	0.60388	0.02086	0.17656	-0.7574	-0.66652	0.17031	0.39388	-0.73972	-0.21919	-0.12005
-0.45579	0.13613	-0.036789	0.31221	0.76451	0.62116	0.076007	0.51277	-0.78934	-0.040042	0.024469	0.29895	0.045412	-0.32368	-0.17125	-0.10991	0.23017
-0.94119	-0.10846	0.43276	0.015331	0.15279	-0.38975	-0.62396	0.37042	0.01677	-0.27511	0.39833	-0.34655	-0.40292	0.50169	-0.58241	-0.7383	-0.12956
-0.33418	0.37426	-0.50031	-0.037027	0.61414	0.27606	-0.15111	0.094747	0.1856	-0.66245	-0.15927	0.81013	0.18466	0.18892	-0.73598	-0.51801	0.028321
-0.88224	0.02582	-0.32184	0.1164	0.43798	-0.35682	-0.87753	0.10468	0.70385	-0.5286	-0.99366	0.90815	-0.23522	0.90147	-0.1654	-0.5103	-0.21908
0.066423	-0.035924	0.49258	0.30647	0.96748	0.47068	0.4423	0.5325	-0.037225	-0.80264	0.25131	-0.090099	0.11058	0.26203	-0.78567	-0.099143	0.32757
-0.79816	-0.30885	0.62785	-0.23147	0.1979	-0.81921	-0.98672	0.55431	0.15225	-0.8241	-0.80143	-0.53944	0.012817	0.30176	-0.49541	0.89018	0.86607
-0.29249	0.32958	-0.5067	0.9982	0.94282	0.96169	0.21012	0.36659	-0.30172	-0.016809	-0.17778	-0.27324	-0.15196	0.096578	-0.40208	-0.59503	-0.10451
-0.38233	-0.18859	0.85327	-0.43515	-0.0057325	-0.20846	0.20209	0.023334	-0.26424	-0.073736	0.83613	0.41338	-0.77154	0.33386	0.452	0.027716	0.63174
-0.77217	0.031463	0.65771	0.18246	0.1769	0.13093	0.084177	0.27335	-0.88786	-0.53906	-0.70153	0.39454	-0.2306	-0.37245	-0.36673	-0.68654	0.1166
-0.39574	0.15142	0.17496	-0.4932	0.20622	-0.074556	-0.74109	0.72577	-0.025217	-0.38869	0.072021	0.032718	-0.053665	-0.3477	-0.38305	-0.18795	0.34269
-0.84333	-0.11131	0.20387	0.46865	0.95471	-0.27355	-0.24686	0.50183	-0.85131	-0.50289	0.74155	0.5377	0.39983	-0.098842	-0.81586	0.057139	-0.01234
-0.33953	0.0036884	0.58639	-0.95826	0.055983	-0.84992	0.064993	0.39675	0.092962	-0.92907	0.21141	0.23609	-0.1537	0.77903	-0.027181	0.37384	0.03231
-0.26977	-0.041868	0.0088555	0.5465	0.7763	0.81484	-0.21165	0.32418	-0.44842	-0.26994	-0.073174	0.79336	-0.24662	-0.13626	-0.35261	-0.66942	-0.039131
0.50556	0.035929	0.75794	-0.25884	0.48551	-0.26032	0.3369	0.40907	0.33278	-0.89211	-0.48225	-0.26446	-0.23524	0.45022	-0.031492	0.59101	0.61515
0.3375	-0.034044	0.47423	-0.38735	0.9055	-0.48428	0.023517	0.77747	-0.49615	0.55766	-0.30523	0.014371	0.32306	-0.27808	-0.77176	0.26187	0.3036
-0.52117	-0.10621	0.69637	-0.37826	0.25162	-0.45139	-0.61405	0.26452	-0.31051	-0.58971	0.033298	-0.57727	0.27059	0.055534	-0.80199	0.38787	0.506
-0.79788	0.08294	0.20847	0.45373	0.1953	0.93981	0.037383	0.55991	-0.72672	-0.85907	0.19366	0.007256	0.081886	-0.17757	-0.49778	0.038532	0.1925
-0.36076	-0.039747	0.87639	-0.55196	-0.095392	-0.56837	0.018932	0.822	0.13926	-0.29537	0.33419	0.9071	0.19257	0.35436	-0.32268	0.52229	0.25589
-0.57056	-0.21543	0.036698	0.89395	0.58834	0.90926	-0.38692	0.57285	0.42014	-0.34357	0.27883	-0.2044	-0.18681	-0.45155	-0.9728	-0.72012	0.5212
-0.21352	0.016611	0.74184	0.21641	0.27747	-0.52346	-0.01565	0.29185	0.52626	-0.095436	0.22188	-0.32629	-0.22414	0.21865	-0.16511	-0.12275	0.2128
-0.99764	-0.43155	-0.079796	0.27209	0.33956	0.26161	-0.43107	0.89358	0.49025	-0.37604	0.73105	0.51703	-0.70345	0.96349	0.79799	-0.08364	-0.15902
-0.020592	0.021365	0.64078	0.29161	0.42108	-0.17614	0.21657	0.33454	0.42525	0.31774	0.17516	0.33197	0.003213	0.93696	-0.24074	-0.17588	-0.17998
-0.85898	0.041758	0.6736	0.16931	-0.34675	-0.46063	-0.077529	0.92178	0.16514	-0.38168	-0.51178	-0.77422	0.40554	-0.15596	-0.45136	0.65967	0.2852
-0.39322	0.30121	-0.81651	0.15381	0.93866	0.4811	0.57754	0.23053	0.058467	-0.32333	-0.37315	0.31858	0.57885	0.2835	-0.95445	0.17899	0.12381
-0.078889	-0.023548	0.40622	-0.25818	0.85738	0.37065	0.071554	0.83065	-0.76112	-0.58986	-0.10656	0.36924	0.56465	0.35593	-0.2496	0.35351	-0.25818
-0.76097	-0.048409	-0.17942	0.33804	0.07434	0.65428	0.27861	0.78907	0.56417	-0.56748	0.061045	-0.53088	-0.37651	0.13159	-0.54055	0.11688	0.83544
-0.961	-0.0041784	0.87711	-0.61878	-0.77433	-0.9233	0.83775	-0.1373	0.37599	-0.68335	-0.88573	-0.22517	-0.44689	0.1715	-0.47595	-0.29194	0.68196
0.028942	0.32676	-0.31185	-0.64627	0.8675	0.43396	-0.39423	-0.45767	-0.62634	-0.62269	-0.65187	0.53741	0.071773	0.92076	-0.75106	-0.55688	0.33031
-0.20608	-0.12282	0.28884	-0.69039	0.94521	-0.76789	0.5564	0.89433	-0.77677	-0.46664	0.62031	-0.30786	-0.095148	-0.082956	-0.47565	0.059037	-0.0071913
-0.61718	0.13509	-0.39327	0.49296	0.80179	0.5836	-0.70864	0.32023	-0.27262	-0.64867	0.6616	0.30637	0.64981	0.14534	-0.9445	0.16457	-0.21808
-0.9284	-0.32459	0.72782	0.58236	0.12416	-0.44805	0.13279	0.99105	-0.1462	-0.21775	-0.19291	0.32635	-0.010552	-0.30584	-0.039304	0.2558	0.31334
-0.36332	-0.14178	0.23078	0.071465	0.89587	0.94372	0.42554	0.87486	-0.9876	0.27138	0.73902	0.95858	0.51679	0.81784	-0.36328	0.71105	0.083848
-0.8109	0.081903	-0.58813	0.38052	0.73063	-0.16117	-0.58956	0.38243	0.41414	-0.53925	0.97133	0.61251	-0.31623	-0.41649	-0.55443	-0.54683	0.25435
-0.010217	0.12492	0.24903	0.041212	0.85536	-0.6982	-0.8542	0.35578	0.39151	-0.018783	-0.28495	0.68833	0.42031	0.35502	-0.061487	0.32604	-0.094883
-0.50938	0.17776	0.29987	-0.19718	0.11147	0.49537	0.40626	0.9871	-0.087775	-0.6355	0.77547	-0.13772	0.78628	0.58964	-0.43012	0.62384	-0.21189
-0.16806	-0.20049	0.98668	-0.61447	0.15923	-0.34896	0.44344	-0.063967	-0.22013	-0.29974	-0.29176	-0.26612	-0.056169	0.72463	-0.80894	-0.33269	0.27169
0.37314	0.14217	0.14601	-0.5867	0.73129	0.25515	0.77301	0.58816	-0.13597	-0.86003	0.22555	-0.10931	-0.13825	0.39645	-0.28578	0.079659	0.17489
-0.99561	0.094607	0.29058	0.078911	-0.17467	0.40689	-0.197	0.64105	-0.16379	-0.48887	-0.19984	0.20884	0.16312	0.54632	0.025341	0.51177	0.18698
-0.99154	0.33562	0.10614	0.21122	-0.76757	0.76917	0.32249	0.40518	-0.16938	-0.17334	0.15789	-0.96018	-0.022047	-0.25036	-0.80093	0.10933	0.62644
-0.097215	-0.30032	0.89091	0.5167	0.85252	0.021223	-0.074863	0.49581	-0.48936	-0.65319	-0.079805	-0.77392	0.25958	-0.0083643	-0.81991	0.60821	0.5825
-0.29658	-0.0041855	0.60498	0.67877	-0.12054	0.52719	-0.072152	-0.048551	0.80267	-0.19509	0.75738	-0.47751	-0.23748	0.82137	-0.90677	-0.59887	0.036602
-0.75815	0.016436	-0.059151	0.60174	0.65678	0.57738	0.31371	-0.21142	-0.020965	-0.99407	0.76672	0.34608	-0.5078	0.9393	-0.54213	-0.54871	0.34797
0.087113	-0.24748	0.69087	0.09373	0.80409	0.25278	0.11282	0.7476	-0.40936	-0.19865	-0.23875	0.096737	-0.19537	-0.27679	-0.062044	-0.19617	0.2584
-0.82264	-0.069622	-0.013767	0.22085	0.50312	-0.019455	0.61606	0.64416	-0.10155	-0.82545	0.0028641	-0.45155	-0.044384	-0.34317	-0.22344	0.093456	0.49594
-0.11074	-0.07175	0.70258	0.48649	0.58726	0.59871	-0.36511	0.21217	-0.18726	-0.10941	0.10195	0.865	0.26635	0.95041	-0.41777	0.76512	0.40617
-0.052081	0.22187	0.14844	0.7056	0.69247	0.17045	0.30427	0.34469	0.48016	-0.85686	-0.68963	-0.48403	0.10106	0.46083	0.37014	0.20312	-0.017844
-0.56299	-0.11825	0.6733	0.27441	0.47187	-0.15144	0.19252	0.8203	-0.3913	-0.64386	0.031066	-0.96149	0.73978	-0.52403	-0.74734	0.97559	0.47677
0.42534	0.025173	0.54892	-0.025682	0.55455	0.44599	0.51155	0.58338	0.20742	-0.3283	-0.26392	-0.10034	-0.095301	0.76645	-0.31584	-0.22672	-0.12409
-0.11708	-0.014702	0.15931	-0.039213	0.23382	0.29941	-0.73738	0.44394	0.58216	-0.39382	-0.9342	-0.4719	-0.52293	0.27383	-0.1261	-0.81808	0.020862
-0.43983	-0.24434	0.78853	-0.11148	-0.034349	0.30075	0.72928	0.75622	-0.073384	-0.08383	0.46329	-0.50329	-0.072321	0.77091	0.3425	0.26513	0.088641
0.0083108	-0.063041	0.53046	-0.67535	0.53405	0.28187	0.46337	0.071444	-0.64202	-0.40488	0.48823	-0.7735	-0.38698	0.54671	-0.021669	-0.058792	0.60287
-0.079695	-0.083922	0.94744	-0.30564	0.0055798	-0.08998	-0.32631	0.50362	0.10155	-0.42036	0.44807	-0.98945	0.25123	0.58518	-0.77187	0.24172	-0.063082
-0.52937	-0.0070306	0.23041	-0.11035	0.92662	-0.52953	-0.69694	0.53585	-0.54517	0.3638	0.49191	0.10041	0.57137	0.37508	-0.71228	0.31697	0.005503
0.3794	-0.149	0.96621	0.1477	0.79581	0.054633	-0.55791	0.30116	-0.28008	-0.92937	-0.52157	0.21635	0.036697	0.38121	-0.53916	0.18889	0.1864
-0.10362	-0.0097286	0.42083	0.98784	0.46744	0.52691	0.52957	0.62593	0.83721	-0.97479	-0.72585	0.35555	0.24445	-0.30723	-0.5982	0.39574	0.70615
0.063107	0.086616	0.45631	0.0069442	0.73371	-0.9144	0.35189	0.017343	0.46986	-0.63816	-0.9552	-0.77468	-0.12649	-0.078931	-0.92351	-0.69417	0.020321
-0.79685	0.07162	0.75931	0.20071	-0.42365	0.059345	0.04263	-0.32962	-0.43855	-0.60371	-0.035877	0.52776	-0.80821	0.42394	0.57269	0.0084392	0.5276
-0.84654	-0.049221	0.72928	0.51316	-0.64963	0.22988	-0.23184	0.58733	0.86474	0.065036	0.35396	0.54701	-0.013284	0.30032	-0.89156	-0.69923	0.027129
-0.55136	0.066655	0.21616	0.2009	0.40947	-0.99131	-0.49696	0.56592	0.60254	-0.59282	-0.072461	-0.29154	0.20803	0.043639	-0.59359	0.3875	0.072112
-0.37858	0.14327	0.59348	-0.39689	-0.12669	-0.53001	0.99362	-0.044878	0.019764	-0.41995	-0.24774	0.62189	-0.14426	0.59143	0.018336	-0.61566	-0.1899
-0.63687	-0.070944	0.66749	0.35573	-0.43366	-0.21886	-0.33667	0.38344	0.85891	-0.54427	0.60816	0.59765	-0.31568	0.61827	0.14667	0.50646	0.35782
-0.61863	0.094044	0.43086	-0.1871	0.26561	0.17328	0.66016	0.2519	-0.7989	-0.78809	-0.93187	-0.14685	0.17597	0.47188	-0.50633	0.5099	0.38714
-0.38808	0.17803	0.28324	0.065024	0.56713	0.10393	-0.42866	0.14645	-0.65534	-0.094631	0.27517	0.90629	0.164	0.18083	-0.37081	-0.53144	-0.13126
-0.44948	0.12474	0.42094	-0.12988	0.32905	-0.47078	-0.09691	0.0020736	0.087804	0.0078416	-0.28069	0.036354	0.31718	-0.021731	-0.98523	-0.084356	0.61045
0.10735	-0.039067	0.68632	0.96511	0.6246	0.48999	0.62857	0.18134	0.36082	-0.22417	0.66582	-0.061253	0.082131	0.67047	-0.049391	0.33826	0.25049
-0.55315	-0.19342	0.80995	0.73979	0.0029458	0.23642	0.5481	-0.22418	0.26165	-0.13445	0.16194	-0.76448	-0.50066	0.26738	-0.53047	-0.42927	0.62346
-0.37149	0.042583	0.50593	0.64682	-0.050923	0.55852	0.55049	0.57997	0.46602	-0.7214	-0.64629	0.10302	-0.63468	0.14913	0.70536	-0.4233	-0.014584
0.46533	0.25084	0.50499	-0.096895	0.46089	-0.71941	-0.27099	0.38496	0.67706	-0.74508	-0.48601	0.33319	-0.61252	-0.52588	-0.18116	-0.85622	0.037539
-0.82567	-0.088571	0.14628	-0.38518	0.46191	-0.51969	0.34894	0.10788	-0.27564	-0.98197	0.5626	-0.40776	-0.49164	-0.012589	-0.41311	-0.19898	0.4638
-0.53061	-0.11226	0.32375	-0.17727	0.22345	0.34681	0.14618	0.44171	-0.40448	-0.61231	-0.47874	-0.15873	-0.23069	0.0084608	-0.37777	-0.43843	0.086064
-0.93237	-0.0071622	0.20334	0.29525	0.29532	-0.59902	0.16852	0.5105	0.58145	-0.080428	-0.13007	-0.25995	0.010322	0.33005	-0.52883	-0.6389	-0.18201
-0.88371	0.037899	-0.16034	0.12173	-0.17534	0.86713	0.73883	0.30287	-0.061128	-0.54862	0.871	-0.51757	-0.43321	0.74543	0.085079	0.20107	0.42761
0.22574	0.2767	0.38308	0.9125	0.58138	0.3022	0.36153	0.40903	0.44326	0.013085	0.15236	0.29628	-0.016889	-0.083431	-0.12982	-0.7108	-0.16175
-0.92886	-0.023396	-0.18358	-0.013202	0.69962	-0.036404	0.62505	0.15136	-0.73573	-0.73521	-0.11525	-0.62811	-0.86207	0.55494	0.93063	-0.29941	-0.11241
-0.35064	-0.22928	0.79165	-0.56698	0.1153	-0.016135	0.37284	0.52251	-0.35029	-0.89753	0.030183	-0.23893	-0.43935	0.56133	0.24925	-0.62566	-0.30565
-0.41163	-0.025447	0.92015	0.82351	0.1024	0.26443	0.36977	0.0094826	-0.050213	-0.81632	-0.77182	0.95561	0.091288	-0.34504	-0.98402	-0.16197	0.68476
0.16468	0.1475	0.70344	-0.25836	0.55449	-0.128	-0.74015	-0.01066	-0.70654	-0.09312	0.13603	0.62507	0.25142	0.63686	-0.62718	-0.20246	-0.26778
-0.85598	-0.20636	0.6451	-0.61246	0.036237	-0.87824	0.75403	0.56953	-0.21353	-0.19899	0.0024248	-0.24224	-0.085136	0.99853	0.47595	0.85447	0.25179
-0.97269	-0.0018326	-0.30757	0.43348	0.31531	-0.106	-0.72217	0.94009	0.60495	-0.41985	-0.71892	0.33772	0.41974	-0.13416	-0.31324	0.75017	0.26337
-0.23466	0.18303	0.11162	0.28928	0.69219	0.52581	0.67525	-0.35403	-0.62115	-0.47043	-0.49251	-0.67742	-0.30693	0.4864	-0.4425	-0.9009	0.065955
-0.40195	-0.15592	0.27201	-0.49798	0.66316	-0.45879	0.053093	0.33585	-0.038171	-0.047478	-0.42909	0.66417	0.15538	0.97478	-0.2837	-0.28961	-0.23564
-0.30102	-0.10769	0.12849	0.46723	0.7413	0.32163	0.55231	0.10993	0.10033	-0.73173	-0.58714	0.54554	-0.2755	0.40761	-0.26207	-0.49043	-0.127
-0.15969	0.092522	0.76207	0.36505	0.28753	0.71827	0.43158	0.010083	-0.63822	-0.5442	0.65146	0.25	-0.65145	0.64097	0.51584	0.73426	0.98183
0.3005	-0.10453	0.5364	-0.19568	0.87729	-0.63302	0.87318	0.6676	0.5751	-0.28342	0.19643	-0.25024	0.14357	-0.48853	-0.95639	0.51583	0.88936
0.068278	0.13293	0.09857	0.54585	0.72044	-0.3542	-0.34153	0.70988	0.60904	0.15687	0.57619	0.36567	0.10315	-0.53147	-0.89434	0.56414	0.80828
-0.18408	0.21761	0.76548	-0.58638	-0.52171	-0.26177	-0.66756	0.87489	0.092104	0.071663	0.30928	0.79101	0.42564	-0.27319	-0.89596	0.19083	0.078387
-0.62677	-0.092531	0.4558	0.15236	-0.062696	0.58148	-0.33145	0.70784	-0.34046	-0.32457	0.16521	0.66142	-0.10323	0.32582	-0.2177	0.18132	0.09201
-0.82418	0.19509	-0.23454	-0.54932	0.47884	-0.63174	0.36045	0.67799	-0.31275	-0.69957	0.95902	-0.20578	0.49523	0.52012	-0.44442	0.92243	0.027489
-0.60785	-0.25924	0.81549	0.22854	-0.19163	0.1864	-0.67635	0.40358	0.92188	-0.51388	-0.35562	0.77426	-0.042764	0.87734	-0.6685	-0.88121	0.073857
0.096575	0.12799	0.2753	0.22853	0.85111	0.33966	0.06868	-0.08808	-0.46685	-0.55817	0.44145	0.87887	-0.016939	0.46736	-0.24101	0.11305	0.34641
-0.82638	-0.033753	-0.14501	0.054548	0.36516	-0.0091624	0.52554	0.36903	0.15084	-0.58735	-0.35148	-0.51458	-0.34308	0.30191	0.2933	-0.19011	0.15112
0.22008	-0.22855	0.8091	0.036289	0.65852	-0.39306	0.43406	0.18722	0.34328	-0.72546	-0.64375	-0.83004	-0.24905	0.86805	0.2501	0.83757	0.50983
-0.58264	0.13007	0.48225	-0.6823	-0.27378	-0.39829	-0.8099	0.48696	0.13766	-0.55293	-0.98482	-0.37665	0.58735	-0.0943	-0.86708	0.035171	-0.050756
-0.45872	0.021654	-0.12959	-0.53152	0.51894	0.037178	0.28498	0.65679	-0.25487	-0.91362	0.041411	-0.085745	-0.59646	0.11674	0.60004	-0.78833	-0.26806
-0.10139	-0.19173	0.37783	0.25491	0.51722	0.4514	-0.63897	0.70818	0.14902	-0.65938	0.21767	0.36361	-0.22643	0.39383	-0.17503	0.60141	0.44111
0.090903	-0.1143	0.51025	-0.023559	0.74134	0.12694	0.10978	0.080175	0.31515	-0.87718	-0.16097	0.30997	-0.35602	0.58511	-0.22312	-0.85828	0.027296
-0.82296	-0.090208	0.49946	-0.25539	-0.19667	-0.47838	-0.085688	0.82442	0.48414	-0.18554	0.56773	0.12114	0.059024	0.077447	-0.40939	0.70519	0.77515
0.50273	0.14646	0.94507	-0.49791	0.05578	-0.0077699	0.69993	0.6355	0.30546	-0.43351	0.34404	0.39067	-0.66324	0.28676	-0.14596	-0.67568	0.0022392
-0.9057	-0.068717	0.49772	0.7742	0.16423	0.27063	0.32905	0.24259	-0.38443	-0.26131	-0.92849	-0.1163	0.054664	0.37933	-0.29966	-0.31372	-0.24497
-0.054397	-0.00014853	0.35031	0.015728	0.96925	-0.1812	-0.37753	0.58737	-0.59274	-0.15894	-0.29399	-0.80426	0.25757	0.18389	-0.20705	0.058828	-0.28389
-0.55016	0.01888	0.31971	0.12993	0.39515	-0.54597	0.27514	0.62298	0.12447	0.31133	-0.36628	-0.082449	0.15505	-0.068544	-0.53826	0.0064798	0.097547
0.113	0.22042	0.76025	0.64479	0.046831	-0.12577	-0.14107	0.12406	0.76333	-0.61986	-0.65292	0.84429	-0.30879	0.10022	-0.64089	-0.95066	-0.13563
0.21893	0.066738	0.80114	0.25793	0.55398	0.0019955	-0.046289	0.00056962	-0.24933	-0.044978	-0.49464	-0.13245	-0.12084	0.39243	-0.16211	0.19914	0.4198
-0.67816	0.014954	0.97407	-0.2566	-0.65424	0.27652	-0.3514	0.88781	-0.13544	0.08988	0.88088	-0.1824	0.23688	0.22482	-0.45891	-0.27955	-0.095984
-0.19575	0.21248	-0.21964	0.78063	0.56417	0.31538	0.24879	0.1344	0.93457	-0.74657	0.86864	-0.022202	-0.62792	0.50642	0.2185	0.33465	0.76807
-0.26514	0.2535	0.1545	0.19776	0.16196	-0.45255	-0.77959	0.6637	0.46044	-0.76118	-0.26302	0.78731	-0.72297	-0.33553	0.8415	-0.090353	0.10403
-0.39617	-0.18079	0.73301	-0.12288	0.3906	0.30426	-0.34124	0.037517	-0.84492	-0.66462	0.52392	-0.55872	-0.31211	0.8962	0.029234	0.30572	0.41228
