# Supplementary material for: Distinct cellular states determine calcium signaling response
Source: Mol Syst Biol. 2016 Dec 15;12(12):894. doi: 10.15252/msb.20167137 (PMC5199124; doi:10.15252/msb.20167137)
Supplement: Supplementary file 6 — Source Data for Figure 3 [file MSB-12-894-s005.zip › parameterDistributionGroup/parameterDistribution268.csv]

-0.85932	0.1142	0.57736	0.64938	0.047873	0.30946	0.75112	0.2087	0.1577	-0.65962	-0.49011	0.077561	0.087629	0.77258	-0.5717	-0.016092	-0.24056
-0.86042	-0.1889	0.3612	-0.31344	0.13631	-0.5981	0.74417	0.43924	0.74865	-0.38878	-0.26562	0.19798	-0.029103	0.43442	-0.84495	0.099658	0.22338
-0.37971	-0.20274	0.3804	0.4549	0.7454	0.75188	-0.06159	0.24011	-0.13499	-0.40806	0.020237	0.099119	0.14217	0.28893	-0.95136	0.088604	0.033005
-0.17736	-0.22612	0.26804	0.24665	0.87341	0.61715	-0.99942	0.76164	-0.14845	0.055333	0.28251	-0.78894	0.28361	0.33619	-0.63963	0.94532	0.33565
-0.73799	0.056898	-0.40133	0.58038	0.75656	0.27952	0.43466	0.91583	0.70302	-0.52538	-0.70607	-0.50209	0.16847	-0.1028	-0.59807	0.76053	0.32618
-0.075611	0.2143	0.60305	-0.23456	0.67125	-0.39592	-0.77435	0.63403	-0.1513	-0.56535	0.17977	-0.33948	0.46279	0.31805	-0.47032	0.19045	-0.7217
-0.40582	-0.008215	0.96347	-0.23633	-0.10184	-0.71296	-0.28029	0.42688	0.71016	-0.051523	-0.044019	0.32682	0.60013	0.84626	-0.72144	0.66493	-0.47853
0.26405	0.011263	0.79075	0.032343	0.76799	-0.64266	0.048032	0.43586	0.49608	-0.072886	0.44137	0.018074	-0.034081	0.17591	-0.5001	-0.27555	-0.32326
-0.89809	-0.01966	0.42244	-0.29575	0.060078	0.35138	-0.60937	0.66379	-0.50097	-0.70685	-0.34845	-0.22921	0.32051	0.48996	-0.34677	0.49827	-0.46683
-0.79606	0.11341	0.40406	0.85976	0.20189	0.21836	0.24384	0.097852	-0.10308	-0.29914	-0.81928	0.52899	-0.00012583	-0.28425	-0.70553	0.059632	-0.043785
-0.92974	0.059303	0.57364	0.63855	0.62021	-0.60195	0.39457	0.29957	-0.56315	-0.89076	0.044896	0.97729	-0.24832	0.011342	-0.40137	-0.47058	-0.28945
-0.94284	-0.11799	-0.33321	0.022576	0.68512	-0.016174	0.66322	0.58208	0.42381	-0.76855	0.027525	-0.43956	-0.37384	0.19343	-0.42209	-0.18853	0.2603
-0.67979	-0.089085	0.2358	0.22557	0.40424	-0.1875	-0.030412	0.84041	0.4209	0.0014425	-0.003942	-0.20209	-0.24694	0.64728	-0.069639	0.081831	-0.20474
-0.4717	-0.095915	0.93749	0.017714	0.51752	-0.59857	0.87355	0.31062	-0.61842	-0.11499	-0.61148	0.86397	-0.21872	0.35822	-0.0035509	0.58389	0.33465
-0.42303	-0.061567	0.83216	-0.1909	0.29318	-0.75888	0.0344	0.64635	0.073884	-0.037191	0.56075	0.10887	-0.33442	-0.087108	-0.49284	-0.46227	-0.085806
-0.093192	0.02197	-0.036784	0.0013641	0.94146	0.21204	-0.67377	0.62421	0.30668	-0.13575	0.19308	0.267	0.17734	0.025864	-0.82294	0.3372	0.036863
-0.82334	-0.049181	0.83207	-0.27764	-0.032191	0.1063	0.22432	0.54085	-0.88343	-0.22165	0.32206	0.62565	0.70993	0.32307	-0.64561	0.96584	-0.37214
-0.90685	0.08517	0.38234	-0.24522	-0.1939	-0.10568	-0.68625	0.58599	-0.2351	0.014854	0.15804	0.41544	0.58965	-0.22542	-0.82761	0.82904	-0.14954
-0.31434	0.067663	0.28711	0.82384	0.87244	0.78799	-0.010929	0.64323	-0.13045	-0.84569	0.22665	-0.67715	0.063584	0.22446	-0.15268	0.58501	-0.031415
-0.26481	0.074327	0.77004	0.7998	-0.21942	0.045824	0.99629	0.29775	0.8504	-0.069878	-0.051083	-0.52866	-0.30836	-0.73763	-0.92546	-0.14009	0.70449
-0.82628	0.14718	0.16154	0.16018	0.38384	0.49179	0.38665	0.60631	-0.17314	-0.38071	-0.19374	0.3926	0.38212	0.89853	-0.38184	0.4135	-0.40771
-0.81054	0.082014	0.25664	-0.26303	0.19903	0.17935	-0.47759	0.16287	-0.50166	-0.81393	0.25508	-0.4135	-0.38043	0.35723	-0.069847	-0.28161	-0.20608
-0.98393	0.36348	-0.29252	-0.31009	0.53095	0.20088	-0.58506	0.40283	-0.90628	-0.95521	-0.63728	-0.40043	0.1924	-0.61891	-0.8818	0.71659	0.46871
-0.84849	0.012884	0.6624	-0.41014	-0.036926	-0.84437	0.47403	0.98794	-0.04418	-0.21258	-0.10866	-0.5665	-0.14661	-0.38339	-0.49907	-0.15301	0.014512
-0.17345	0.12881	0.69107	-0.0040828	0.19173	-0.10871	-0.62879	0.48746	0.67957	-0.74199	0.37921	-0.17432	-0.091445	0.91636	-0.10854	-0.085818	-0.40879
-0.9509	0.25007	-0.28255	0.40366	0.96168	-0.55616	-0.69288	-0.17552	-0.33147	-0.9732	-0.50447	0.58511	0.35032	0.0075565	-0.80828	0.66701	-0.0038209
-0.84951	0.068652	-0.093304	0.74795	0.87475	-0.027713	0.78872	0.15588	0.30484	-0.18192	-0.65909	0.42251	-0.11546	0.81636	-0.72459	-0.53766	-0.43347
-0.65897	-0.025147	0.4407	0.049205	0.27139	-0.03518	-0.54266	0.93173	-0.22893	0.33253	-0.65635	0.086719	0.53907	0.38134	-0.99825	0.16119	-0.71581
0.022545	-0.00063793	0.70399	0.93822	0.65533	0.14981	0.066558	0.81749	0.55323	-0.22548	-0.8301	0.28388	-0.16058	-0.022503	-0.25459	0.070905	-0.13115
-0.40919	-0.18148	-0.053706	-0.28467	0.98773	-0.029946	-0.34255	0.69844	0.20969	-0.81896	-0.15139	-0.90598	-0.1123	0.18578	-0.69129	0.33172	0.66365
0.18584	0.13713	0.62738	0.953	0.70917	0.7153	0.16297	0.16037	0.38953	-0.43826	0.66804	-0.099215	-0.028588	0.92386	-0.34305	-0.1417	-0.43334
-0.8134	0.050127	0.29242	0.19968	0.66742	0.44566	0.34884	0.49731	-0.81834	-0.88812	-0.60874	-0.34409	-0.14161	0.40486	-0.21176	-0.5611	-0.50322
-0.97809	-0.04396	0.42864	-0.052937	0.15093	0.3017	0.21817	0.043147	-0.77002	0.048431	0.092702	0.172	0.39211	0.67095	-0.72373	0.46887	-0.45008
-0.2413	0.16033	-0.17615	-0.020097	0.79632	-0.18735	-0.86294	0.86635	0.98079	-0.3547	-0.3081	0.29004	0.4889	0.71736	-0.48953	0.90863	-0.11508
-0.93285	0.041681	0.28364	0.30374	0.32827	0.17805	-0.017831	0.46183	-0.21051	-0.62025	0.31081	0.52574	-0.03846	0.053187	-0.78414	-0.51016	-0.42071
-0.61372	0.18212	0.33939	-0.26995	0.22385	-0.32412	0.26426	0.26094	0.40679	-0.41408	0.28217	0.97117	0.33355	0.71091	-0.91886	-0.083146	-0.42808
-0.55305	0.080588	0.18393	0.5568	0.94637	-0.66209	0.86229	0.58463	0.60621	-0.030494	-0.33675	-0.30395	0.21494	0.5292	-0.97903	-0.081793	-0.32919
-0.95387	-0.062435	-0.035745	0.50382	0.85439	0.14982	-0.91002	0.11825	-0.36346	-0.64099	-0.56883	0.15914	0.28535	0.76618	-0.29187	0.63064	-0.45207
-0.99665	0.26868	0.16167	-0.19041	-0.32695	0.35618	0.45296	-0.2193	0.186	-0.28546	-0.37258	0.060071	-0.067884	0.98049	-0.47469	0.077437	0.13738
-0.73575	-0.055045	0.16551	0.58435	0.79934	-0.66167	-0.051485	-0.26829	0.18105	-0.42124	0.3285	0.24393	-0.44267	0.20508	-0.26899	-0.0065528	0.34824
-0.96176	0.073532	0.5481	0.49933	0.81597	-0.85282	-0.14261	0.029217	-0.90459	-0.90569	0.21563	-0.23714	0.039073	0.33417	-0.10023	0.46296	-0.19037
0.061738	0.12649	0.50877	0.21237	0.42736	0.81385	-0.10646	0.19089	-0.47752	-0.73212	0.59527	0.70453	-0.45117	0.0054552	-0.15256	0.26456	0.43796
-0.70338	0.019822	0.34164	-0.38228	0.5603	-0.33989	0.25863	0.17858	-0.50619	-0.86812	-0.27468	0.039616	-0.19815	0.13568	-0.45075	0.61529	0.79677
-0.1034	0.051167	0.71431	0.71003	-0.0076821	0.46144	0.58893	0.18239	0.68088	0.10677	-0.21371	-0.22241	-0.20506	0.60406	-0.27502	0.27549	0.30724
-0.61376	-0.059702	0.91805	0.63037	-0.14834	0.084715	-0.30692	0.44953	0.72753	-0.75418	0.55615	0.28134	0.096149	0.29153	-0.57445	0.90978	0.58434
-0.50377	0.19355	0.059827	0.48754	0.67096	0.47181	-0.63973	-0.1273	-0.032694	-0.66324	-0.22618	0.60994	0.56439	0.2013	-0.99461	-0.094735	-0.63877
-0.49414	0.046689	0.9862	0.70179	0.16609	0.90794	-0.3073	0.41277	-0.94285	-0.86933	0.065644	0.18208	-0.0051836	0.078622	-0.31593	0.13122	-0.18791
-0.85749	0.048767	0.16594	-0.23367	0.1246	0.28041	0.0078083	0.48315	0.30501	-0.96285	0.51106	-0.33804	-0.39019	0.73792	-0.34979	-0.54156	-0.15312
-0.40191	0.17026	0.78702	0.68928	-0.39269	0.67453	0.90158	0.6034	0.046437	0.038157	-0.86509	-0.24951	0.0090489	0.11084	-0.52102	0.1115	-0.1617
-0.10146	0.13453	0.080429	0.75977	0.82152	0.55617	-0.84251	0.38116	0.62226	-0.83783	0.41062	0.76914	-0.33471	0.38411	-0.035774	-0.35655	-0.32849
-0.69069	0.0051892	0.73617	0.67224	0.36083	0.015257	0.86156	0.28583	-0.18829	0.0088012	-0.55994	-0.015936	0.14995	0.49743	-0.84528	-0.55276	-0.5497
-0.92924	-0.0026616	0.099917	0.78824	0.85951	-0.57145	0.23721	-0.046225	0.31324	-0.62452	-0.59342	-0.092486	0.27035	0.89939	-0.42117	0.27211	-0.54227
-0.75848	-0.061271	0.49797	0.63468	0.3304	0.021492	0.72651	-0.13435	-0.0065956	-0.72342	0.84834	0.069784	-0.59241	0.8323	0.39841	0.29335	0.19475
-0.22441	0.35028	0.15708	-0.31411	0.56897	-0.04263	-0.055899	-0.24618	-0.60497	-0.80368	0.73526	0.70714	-0.4332	0.37428	0.0046435	-0.65415	-0.52012
-0.75671	-0.22102	0.89896	0.17118	0.45229	-0.36701	0.48248	0.32014	-0.64772	0.017445	0.32723	-0.1786	-0.32425	0.45151	-0.45651	-0.2177	0.14028
-0.30428	0.14765	0.6875	0.24212	0.35304	-0.51299	0.52886	0.80876	0.11554	0.49669	-0.53622	-0.36392	0.34974	0.96427	-0.20628	0.57193	-0.64126
-0.92919	0.064475	0.91789	0.56124	-0.36746	0.49092	0.26632	0.46859	-0.56551	0.81138	-0.22964	0.21081	0.11585	0.94281	-0.79152	-0.63044	-0.45835
-0.50111	0.022149	0.65256	0.34892	0.18393	-0.23118	-0.26491	0.58616	0.50282	-0.28051	-0.29629	0.35603	0.40816	0.15607	-0.60945	0.87861	0.0024269
-0.83387	0.0031047	0.40443	0.3605	0.17975	0.3792	0.14731	0.22408	0.23654	-0.52212	-0.014701	-0.38448	0.21593	0.76065	-0.82467	0.57657	0.2373
-0.49972	-0.067843	0.89618	0.95622	0.28489	0.15245	0.99933	0.99308	-0.45765	-0.24849	-0.028579	-0.48918	-0.56235	-0.31364	0.34283	0.096709	0.13961
-0.16648	0.22903	0.46914	0.27486	0.295	0.247	0.13884	0.9624	0.18596	-0.031986	-0.304	-0.20659	-0.10498	0.64466	0.34702	0.35743	-0.32671
-0.58782	-0.13176	-0.02077	0.23578	0.88126	0.73252	0.55833	0.19146	-0.85237	0.53063	0.08042	0.45092	0.3021	0.64287	-0.89148	0.0078893	-0.38221
0.42955	-0.0023874	0.62026	0.10259	0.97481	0.31383	0.84736	0.14304	0.52715	-0.35302	0.074979	0.61547	0.37195	0.89264	-0.66429	0.58043	-0.020193
-0.18683	0.11187	0.2072	0.40584	0.46533	0.67484	-0.25513	0.3538	0.63934	-0.50776	0.23807	0.92236	-0.63902	0.78594	0.34477	-0.58973	-0.26111
-0.16484	0.083695	0.91003	0.26682	0.36002	0.60983	-0.56074	0.56059	-0.6772	-0.58416	0.69678	-0.11183	0.46291	0.057283	-0.45747	0.87888	-0.11959
-0.63702	-0.023621	0.58158	-0.32468	0.1553	0.092151	-0.39586	0.10993	-0.3932	0.027595	0.17114	0.88508	0.29292	0.7602	-0.72338	0.63996	0.022349
-0.36039	-0.25612	0.83104	-0.24677	0.4137	-0.15053	-0.31739	0.55859	-0.12448	-0.14895	0.058995	0.2736	0.059734	0.23634	-0.98516	-0.55729	-0.25743
-0.36987	-0.12892	0.13237	0.54659	0.6615	0.64718	-0.96856	0.88673	0.45818	-0.54119	-0.92903	0.607	0.010524	-0.23537	-0.93902	-0.34703	-0.054299
-0.54346	-0.071001	-0.16178	-0.56016	0.64892	0.48031	0.14259	0.42949	-0.36383	-0.39021	-0.18429	-0.45929	-0.14744	0.11742	-0.78255	-0.34946	0.10942
-0.12578	-0.21167	0.53799	0.043051	0.8873	0.30305	0.31459	0.4877	-0.52959	-0.3942	-0.0065251	-0.59802	-0.20187	0.97737	0.4697	0.73003	-0.067772
-0.37707	0.069811	0.54629	0.23442	-0.011602	0.34377	-0.26493	0.29223	0.4561	-0.83909	0.49611	-0.5307	-0.50254	-0.18958	-0.40565	-0.5773	0.1035
-0.23551	-0.085935	0.77501	-0.53914	0.30856	0.17119	-0.14582	0.15786	-0.62477	-0.52417	-0.44244	-0.43393	-0.080065	0.50976	-0.48077	0.38785	0.25
0.047883	-0.037028	0.76513	0.45027	0.98046	-0.029879	0.45407	-0.26139	-0.3068	-0.025147	0.37011	-0.60549	-0.53149	0.80226	0.33584	0.28205	0.49439
-0.30826	0.22691	0.52284	0.26121	0.24245	0.43766	0.12387	0.050244	-0.1276	-0.77261	0.71647	-0.64763	-0.0712	0.33767	-0.16139	0.096209	-0.12515
-0.62848	0.028727	0.96298	0.46934	0.16138	0.089098	-0.5736	0.26515	-0.53342	-0.3337	-0.7889	-0.56428	0.40622	0.26299	-0.5617	0.23802	-0.49168
-0.60136	0.0424	0.62443	0.088382	0.19804	-0.57441	0.88978	0.78783	0.28596	-0.60217	-0.51644	0.088872	-0.21374	-0.50635	-0.53203	0.051274	0.21782
-0.50205	-0.0069933	0.29925	0.41461	0.38769	0.27432	0.79862	0.15623	-0.075418	-0.32473	0.6768	0.64078	-0.33167	0.53348	0.35004	0.80879	0.4484
0.17337	0.05274	0.98302	0.91462	0.41608	0.84697	0.0093152	0.70332	-0.19326	-0.047965	-0.32672	0.31954	-0.29957	-0.46366	-0.45585	-0.033031	0.34741
-0.729	0.00040497	0.25366	0.71958	0.52586	0.157	-0.24229	0.71224	0.085662	-0.83822	0.71423	0.50386	0.0036107	0.091145	0.031624	0.86023	0.25074
-0.58531	0.16479	0.22801	-0.17076	0.21121	-0.43154	-0.5746	0.6995	0.37636	-0.15716	0.050395	-0.031048	0.034979	0.097365	-0.12677	0.95205	0.55579
-0.1496	-0.17048	0.55451	-0.4691	0.63918	0.065401	0.68662	0.33987	-0.64861	0.39141	0.25913	0.58034	-0.4865	0.81491	-0.15344	-0.87563	-0.55466
-0.53951	0.031568	0.19047	-0.20995	0.72527	-0.87972	-0.95704	0.18729	0.57936	-0.78629	-0.90524	0.7934	-0.14449	0.87209	0.073035	0.10107	-0.41941
0.23891	0.076121	0.87283	-0.44974	0.80988	0.0044926	-0.84881	0.69583	-0.84252	-0.92214	0.37083	-0.41621	0.36401	-0.083063	-0.36982	0.39986	-0.50293
-0.75659	0.10074	0.35674	0.17839	-0.072165	0.82002	-0.89368	0.1966	-0.058768	-0.52892	-0.52827	0.69028	-0.018819	0.43116	-0.5572	0.2629	0.14036
-0.87091	-0.11056	0.32093	0.68628	-0.00099904	0.90708	-0.22744	0.50801	0.27938	-0.62507	0.53443	-0.2098	0.31468	0.4672	-0.51996	0.92028	0.14357
-0.81945	0.12309	0.43795	0.30918	0.083678	0.92804	-0.084863	0.98307	-0.61256	-0.3809	0.99098	0.37684	-0.0596	-0.27449	-0.92409	0.28098	0.48831
-0.27458	0.046964	0.61354	0.12566	0.20151	-0.018441	-0.20162	-0.10872	0.43943	-0.90923	-0.19024	0.5996	-0.83236	0.23148	0.22666	-0.58045	0.039659
0.01528	0.063093	0.66956	0.20332	0.54652	-0.17976	0.26983	-0.0012748	0.87653	-0.63561	0.2907	0.88414	0.04239	0.70126	-0.92648	-0.32098	-0.26311
-0.20834	0.034483	0.52835	-0.13254	0.54115	-0.20502	0.3851	0.23395	-0.076542	-0.15532	-0.22659	-0.45991	-0.19085	0.2528	-0.24105	-0.072947	-0.050288
-0.842	0.091874	0.46068	0.56924	-0.27724	0.79825	0.47548	0.51036	0.36918	-0.57006	0.62129	0.90735	-0.14023	0.36779	-0.52626	-0.11834	-0.1481
-0.23304	0.10709	0.31764	-0.11399	0.7934	0.08353	0.0040943	0.25997	0.075158	-0.98	0.10494	0.23199	0.079695	0.64599	-0.26365	0.14426	-0.20983
-0.3787	0.034348	0.2942	-0.13306	0.3471	0.13948	0.61851	0.60758	0.37412	-0.29815	-0.43586	0.56472	-0.17195	0.66663	-0.21478	-0.53777	-0.41114
-0.91114	0.062979	0.46328	-0.030814	0.066311	0.68284	0.093758	0.14441	-0.58958	-0.30282	0.41634	0.66327	0.40645	0.98609	-0.64723	0.050953	-0.47312
-0.78589	0.16702	0.93154	0.76991	-0.15358	0.48016	0.81847	0.39006	-0.38498	-0.71461	0.23364	0.31242	0.18197	0.40479	-0.059583	0.70335	-0.17657
-0.55464	0.075055	0.11034	-0.13167	0.62127	0.42358	0.31379	0.54179	-0.14379	-0.14849	0.97488	0.3426	0.1112	0.70574	-0.36501	0.07092	-0.23038
-0.67883	0.17084	-0.51499	0.47279	0.75874	0.55394	-0.6089	0.65922	0.19502	-0.8114	-0.45069	-0.1011	0.34062	-0.39454	-0.72326	0.74808	-0.027821
0.073139	0.10753	0.8816	0.56859	0.44083	-0.34774	0.31687	0.38809	0.71959	0.1116	0.15646	-0.45361	0.023527	0.12811	-0.25408	0.37144	0.18697
-0.80101	0.029635	0.9034	0.99737	0.29185	-0.33274	0.85216	0.87527	0.30206	-0.14499	-0.54675	0.60179	0.51608	0.50912	-0.69292	0.37721	-0.68926
-0.42639	-0.13157	0.57045	-0.52462	0.2613	0.52506	-0.96131	0.78042	-0.67434	0.05289	-0.3214	-0.58681	0.21203	0.39717	-0.64867	0.57332	0.18912
0.032844	0.01318	0.88999	0.21663	0.483	0.86231	0.51568	0.034627	-0.40279	-0.87731	0.49361	0.21726	0.013979	0.30242	-0.60191	0.55195	0.56568
-0.18882	0.10687	0.95207	0.5533	0.53975	-0.29826	0.74026	0.14002	-0.38165	-0.7952	0.94162	-0.53651	-0.47253	0.50947	0.66868	0.84838	0.39525
-0.40324	-0.015205	0.59852	0.12505	0.45135	-0.27852	-0.62491	0.45609	-0.047206	-0.7651	-0.46968	-0.45701	0.52934	-0.48149	-0.80594	0.98928	0.0045914
-0.97553	0.066119	0.19236	-0.13607	0.17435	-0.34352	0.58903	0.60637	0.27402	-0.42394	0.74386	0.054188	0.04821	-0.031373	-0.66665	-0.10319	0.011505
-0.70716	-0.15476	-0.017829	-0.42504	0.55446	0.21451	-0.24115	0.60313	-0.052937	-0.46165	-0.14425	-0.69211	-0.3124	0.82481	0.011123	-0.37206	-0.22058
-0.54303	0.038019	0.5991	0.30002	0.050574	0.18933	-0.16723	0.99587	0.39316	-0.27326	-0.5393	0.62549	-0.17872	0.35192	-0.43889	-0.56913	-0.50167
0.051774	-0.22872	0.50842	0.6733	0.82007	0.86442	0.59314	0.55115	-0.10899	0.049223	0.3139	-0.35145	-0.08291	0.17026	-0.73441	-0.16152	-0.064241
-0.10528	0.077155	0.30008	0.38957	0.97331	-0.045252	0.54758	0.068271	-0.075641	-0.08875	0.79802	-0.51908	0.11894	0.68965	-0.046208	0.74011	-0.068403
-0.0006376	0.039763	0.75027	0.12185	0.29606	0.52329	-0.64063	0.67037	-0.1212	0.15969	0.93908	-0.013667	-0.074369	0.54361	-0.18542	0.16684	-0.08676
-0.51274	-0.096919	0.24291	0.52505	0.59002	-0.23969	0.60408	0.58763	0.8466	-0.63115	-0.6721	-0.68998	-0.012479	-0.22165	-0.66895	-0.21974	-0.17431
-0.25516	-0.006933	0.95058	0.82131	0.30292	0.12364	-0.44094	0.67783	-0.10208	-0.41068	0.20781	0.6152	-0.3105	0.16952	0.33895	0.76331	0.37663
-0.17284	0.06213	0.86778	0.3614	0.38612	0.38526	0.14456	0.77303	-0.085924	-0.31567	-0.85429	-0.49068	0.2161	0.62135	-0.45934	-0.3517	-0.73903
-0.5574	-0.0084586	-0.18138	0.18063	0.78088	0.72427	0.89708	-0.28573	0.045246	-0.44635	0.87217	0.23746	-0.49101	0.97114	-0.15005	0.22433	0.86804
0.020011	0.26148	0.74513	0.66624	0.29755	0.72739	-0.084894	0.13178	0.49522	-0.99344	0.73278	-0.31169	0.483	0.59943	-0.7729	0.27791	-0.43933
-0.74154	-0.049122	0.086359	0.17969	0.38226	-0.75539	-0.27721	0.88239	0.97455	-0.37947	-0.02885	-0.22755	-0.34137	0.20426	0.050444	0.12287	-0.040691
-0.35317	0.1397	0.18718	-0.018812	0.37108	0.11221	0.14619	0.57828	0.37828	0.063949	0.23332	-0.0088729	0.18806	0.64395	-0.24371	0.45615	-0.1278
-0.35003	0.048929	0.44295	0.61345	0.56107	0.74455	-0.085669	-0.2526	0.064227	-0.47917	-0.018899	0.3414	-0.070982	0.75367	-0.80863	-0.93809	-0.48202
-0.93647	-0.2161	0.63682	0.010562	-0.24548	0.15706	-0.17174	0.51031	0.25271	-0.39503	-0.95103	-0.58779	-0.30058	-0.20411	-0.97123	-0.89386	0.039819
0.093419	-0.11545	0.36815	-0.15146	0.61556	0.49588	0.39423	0.77428	0.29314	-0.59489	-0.97233	0.11265	-0.48587	0.45601	-0.26905	-0.29859	0.17234
