# Supplementary material for: Distinct cellular states determine calcium signaling response
Source: Mol Syst Biol. 2016 Dec 15;12(12):894. doi: 10.15252/msb.20167137 (PMC5199124; doi:10.15252/msb.20167137)
Supplement: Supplementary file 6 — Source Data for Figure 3 [file MSB-12-894-s005.zip › parameterDistributionGroup/parameterDistribution269.csv]

-0.14061	0.021197	0.42297	0.16375	0.74047	-0.12857	0.32269	0.33943	0.16746	-0.1326	0.16024	0.12371	-0.014276	-0.19558	-0.9321	0.30409	0.48865
-0.91009	0.067258	0.65555	0.51732	0.043497	-0.40618	-0.33137	0.15062	0.3869	0.15813	-0.83063	-0.35655	0.1162	0.67511	-0.38416	0.83701	0.32976
-0.77535	-0.075517	0.42315	0.91972	0.73794	0.54292	0.44776	-0.051883	-0.59417	-0.83569	-0.10664	0.40191	-0.62981	0.43175	0.10805	0.1761	0.42264
0.11495	0.23677	0.25542	0.0093198	0.92051	-0.21036	0.68005	0.18265	-0.36558	-0.55464	-0.19835	-0.58266	-0.55116	-0.27225	0.043035	0.0053124	0.20302
-0.38943	-0.010372	0.79319	-0.16285	0.39737	-0.35987	-0.36058	-0.18779	-0.36395	-0.31444	-0.2277	0.97985	-0.33186	0.99482	0.20209	-0.018391	-0.31722
-0.41862	0.11344	0.050562	0.66027	0.88159	-0.30605	0.55723	0.42015	0.7856	-0.89179	0.24558	0.66723	0.4663	-0.23083	-0.94126	0.8876	0.091095
-0.70847	0.19947	0.84307	0.19423	-0.47143	0.183	-0.85185	0.37008	0.41151	-0.579	0.87542	0.53238	0.3315	0.85047	-0.40402	0.24603	-0.60591
-0.37534	0.025455	0.1207	-0.32605	0.43699	0.32565	0.74523	0.16795	0.12161	-0.89058	-0.47596	0.19633	-0.47067	0.35184	-0.38596	0.11639	0.66
-0.99441	-0.13515	0.74455	0.66956	-0.26501	-0.20346	-0.6151	0.53502	0.47996	-0.5593	0.065666	0.867	-0.45929	0.24069	0.26237	0.013192	-0.1946
-0.87285	0.027841	0.2517	0.86433	0.57492	0.30582	0.47222	0.70784	0.23821	-0.5355	-0.10584	0.13478	0.076877	-0.039979	-0.8996	0.43747	0.49163
-0.31938	0.17096	0.40339	0.23106	0.49583	0.13836	-0.40362	0.72	-0.16601	0.21726	-0.96405	-0.28358	0.30804	0.33894	-0.48976	0.21174	-0.5686
-0.73307	-0.022481	0.89292	0.91427	0.12176	-0.39	0.23009	0.16605	0.54368	-0.22735	-0.35184	-0.42168	-0.49685	0.52251	0.10615	-0.78403	-0.56378
-0.24764	-0.027515	0.77977	0.16256	0.46964	-0.021619	0.53748	0.6116	0.5192	-0.45655	-0.99503	0.16726	-0.086957	0.51893	-0.87042	-0.4171	-0.084891
-0.76166	-0.09547	0.60997	0.12897	-0.092009	0.83044	0.75829	0.62076	-0.35634	0.29487	-0.014231	0.12878	0.38168	0.92372	-0.54891	0.67932	-0.11548
-0.4415	0.14252	0.47899	0.26295	0.54714	0.15582	0.62624	0.39426	-0.10765	-0.79499	0.49436	0.74626	0.42934	0.63752	-0.82004	0.24848	-0.55723
-0.39583	-0.088871	0.24483	-0.21844	0.49969	0.59099	-0.012668	0.79762	-0.50638	-0.34096	-0.4588	0.70985	-0.20262	0.60113	0.13617	0.69924	0.21308
-0.30102	0.099362	0.29995	0.52304	0.62709	0.19554	0.65904	-0.34714	0.36978	-0.76176	0.67656	0.16624	-0.52836	0.26304	-0.42833	-0.74343	-0.12947
-0.95558	0.10025	0.36134	0.91171	0.20981	0.11068	-0.30522	0.73194	0.21273	-0.44858	0.49503	-0.0082538	0.01963	-0.14016	-0.27296	0.79065	0.3331
-0.41409	-0.024043	-0.12004	0.19496	0.84629	0.88819	-0.67266	0.34647	-0.17056	-0.41933	0.78002	0.75376	0.2408	0.75903	-0.55664	0.63342	-0.1155
-0.69201	0.038378	0.22887	-0.26479	0.40652	-0.4238	0.65924	0.40976	-0.038796	-0.086608	-0.037152	-0.097036	-0.31063	0.22243	-0.38182	-0.51578	-0.36839
-0.79294	0.024877	0.4105	0.1299	0.37267	0.42344	-0.54893	0.5897	-0.71061	0.032568	0.20154	0.99193	0.27563	0.10867	-0.60985	0.69404	0.12862
-0.88933	0.038662	-0.089851	0.25814	0.74787	-0.39647	-0.6131	0.69097	-0.10144	-0.34644	-0.5864	0.42707	-0.31066	-0.3622	-0.22782	0.59585	0.62942
-0.69801	0.094162	0.86303	-0.2965	-0.51093	0.053045	-0.20177	0.43355	0.16659	-0.60708	-0.22538	-0.26508	-0.20156	0.31063	-0.34879	0.1357	0.026523
0.094099	0.37005	0.55532	-0.403	0.48815	-0.029134	0.55855	-0.53664	-0.16785	-0.58393	0.014098	-0.041997	0.47172	0.65892	-0.91324	0.3906	-0.37901
-0.86334	0.20851	-0.13009	-0.46581	0.65248	-0.43815	0.70778	-0.48681	-0.70067	-0.87011	0.15619	-0.16519	-0.71534	0.34268	-0.033112	-0.89676	-0.18261
-0.82175	0.27952	-0.20692	0.30346	0.57502	0.88721	0.025328	0.064016	-0.93219	-0.98731	0.37677	0.62476	-0.12167	-0.085041	-0.40208	-0.0068684	-0.13239
-0.3176	0.16089	0.1782	-0.20886	0.66052	0.21694	-0.09939	0.28488	-0.31318	-0.87715	0.37187	0.10631	0.080565	-0.10245	-0.49725	0.6969	0.41799
-0.89311	0.17564	0.76761	-0.25434	-0.45577	0.039609	0.75037	0.031926	-0.11288	-0.58268	0.52323	0.58929	-0.18522	0.22804	-0.58205	0.16292	0.35565
-0.97833	0.099757	0.044441	0.62924	0.67475	0.47724	-0.16542	0.10516	-0.67189	-0.048167	0.025241	0.50351	0.051846	0.64152	-0.26445	0.49895	-0.043816
-0.4788	0.084631	-0.052819	0.51132	0.53134	0.52567	-0.50888	0.35291	0.44394	-0.43308	0.068792	-0.31918	-0.51488	0.43191	-0.16175	-0.78237	-0.4413
-0.27496	0.083546	0.87679	0.10473	0.16107	0.80698	-0.57762	0.12721	-0.64216	-0.52693	-0.25273	-0.70575	-0.12439	0.8738	-0.42666	-0.77832	-0.8085
-0.62683	-0.079595	0.67207	0.51698	0.16897	-0.089692	0.48647	0.077447	0.79251	-0.2058	0.30442	0.54224	0.064448	0.77642	-0.86215	-0.21748	-0.20893
-0.89064	0.10673	0.72483	0.37686	-0.077679	0.013317	-0.045807	0.25667	0.17605	-0.44604	-0.16643	-0.3856	0.064566	0.41582	-0.86867	0.30778	0.17052
-0.70281	0.12425	0.39185	0.6346	0.25505	0.19174	0.068995	0.048591	-0.10868	-0.19426	0.71875	0.42567	0.022679	-0.47845	-0.98377	0.11883	0.38151
0.30964	0.35264	0.6895	0.27347	0.96397	0.69563	0.50461	0.12769	-0.71678	-0.60912	0.82271	-0.063503	0.44008	0.23987	-0.69923	0.53274	-0.32345
-0.65364	-0.0021944	0.10566	-0.2121	0.62897	0.034614	-0.84612	0.58259	-0.32698	-0.9027	0.12551	-0.37779	-0.40729	0.14321	-0.035519	-0.37065	-0.36444
-0.50079	0.23001	0.024989	0.96322	0.82499	0.57107	-0.23358	0.68999	-0.020768	-0.34499	0.56398	-0.19885	0.67403	0.55603	-0.25591	0.98251	-0.81647
-0.48338	0.32997	0.31878	0.22151	0.5185	0.043204	-0.18082	-0.075094	-0.076286	-0.92644	0.23217	-0.2554	0.014784	0.28476	-0.79834	0.22236	0.26483
-0.96509	0.013581	0.845	0.18348	-0.080632	0.18288	0.50477	0.70778	-0.45444	-0.32015	-0.91371	-0.069919	0.51918	0.51674	-0.66212	0.94608	-0.19147
-0.11184	0.086816	0.91414	0.27055	0.30101	0.80905	-0.70553	0.029869	-0.97924	0.088727	0.63785	0.28649	0.063912	0.73369	-0.0049681	0.65815	-0.15573
-0.11528	0.11883	0.6983	0.46579	0.72179	0.45673	0.008303	0.59705	-0.33355	-0.5409	0.32966	0.38391	0.39937	0.44492	-0.52805	0.1805	-0.69115
-0.32666	0.075863	0.27658	0.86754	0.79163	0.40993	-0.68138	0.92177	0.31127	-0.23138	-0.34679	-0.48245	-0.16187	-0.11525	-0.53942	-0.00090633	0.049592
-0.63449	0.02042	0.33066	0.022816	0.76091	-0.24895	0.18264	0.046988	-0.37455	-0.67073	0.99416	0.71801	0.26149	0.99604	-0.17915	0.53097	-0.62333
-0.35395	0.021684	-0.15985	0.43292	0.77629	0.19041	0.49856	0.64734	0.43494	-0.20303	0.46068	0.61966	-0.51576	0.015084	0.046408	0.4502	0.55118
-0.64827	0.044759	0.33452	-0.018378	0.16643	-0.0995	-0.035074	0.40849	0.32228	-0.17177	-0.11575	-0.084433	-0.076395	0.3997	-0.44352	-0.16398	-0.37729
-0.20546	0.11575	0.34375	-0.45454	0.42258	-0.19565	0.07834	0.5835	0.29923	-0.25522	0.70978	-0.67929	0.030685	-0.086001	-0.78049	0.92816	0.9785
-0.72687	-0.17953	0.079127	0.23085	0.79034	-0.11054	-0.86559	0.5833	-0.099593	0.063662	-0.7539	0.019425	0.10879	0.72527	-0.29587	0.1604	-0.60616
-0.22279	0.25263	0.96308	0.32189	0.49899	0.30631	0.12465	0.23091	-0.6871	-0.36308	0.88937	0.1381	0.33284	-0.12496	-0.98004	0.067441	-0.2102
-0.37662	0.091435	0.5911	0.72126	0.49712	-0.07181	0.12452	0.81049	0.24077	0.2896	-0.29084	-0.6488	0.53765	0.56525	-0.38795	0.84725	-0.42464
-0.32899	-0.0011549	0.38257	0.34629	0.67562	0.17332	0.69901	0.61186	-0.011194	-0.74426	-0.38332	-0.37088	-0.056453	-0.39622	-0.5071	0.57727	0.56468
-0.87463	-0.030486	0.97453	0.55573	0.3219	0.23505	0.73652	0.30072	-0.91165	-0.22155	-0.43869	0.60561	0.27158	0.98454	-0.6402	-0.023423	-0.57469
0.010405	0.26737	0.93371	0.29211	0.69294	0.26322	0.38214	0.27961	-0.82028	-0.30002	0.25435	0.75975	0.37671	0.38489	-0.34371	0.413	-0.62096
-0.20784	0.30762	-0.15014	-0.89797	0.62377	-0.44948	-0.9909	0.37086	0.041101	-0.38071	-0.3196	-0.95385	-0.16859	0.29906	-0.13761	0.67766	0.38744
-0.31293	-0.0090353	0.43722	0.56289	0.90681	-0.48599	-0.12873	0.44397	0.28302	-0.1627	-0.7478	-0.89346	-0.43868	-0.15958	-0.46335	-0.75766	-0.26995
-0.59432	-0.10715	0.45302	0.3283	0.5322	0.51677	-0.11957	0.97917	-0.83044	-0.36373	-0.89261	-0.22886	-0.22508	-0.36932	-0.43728	0.55283	0.66154
-0.5894	-0.06447	0.45035	-0.59653	0.38397	0.37208	0.12835	-0.046828	-0.56017	-0.86162	0.11388	-0.052246	-0.22172	0.61512	-0.81521	-0.52737	0.0085692
-0.72197	0.020429	0.48722	-0.15938	0.45677	-0.59179	-0.49277	0.78194	-0.48753	0.41387	-0.27781	0.70008	0.62069	0.38241	-0.74547	0.92483	-0.23766
-0.1309	0.20481	0.40847	0.59382	0.67135	0.075007	-0.23288	0.1619	-0.065743	-0.12022	0.89564	0.38608	-0.23972	0.64491	0.37585	0.1844	-0.40839
-0.25934	0.079025	0.74078	0.33004	0.24871	0.87837	-0.29289	0.49749	-0.24348	-0.96777	0.37031	0.17664	-0.12415	0.51786	-0.042388	0.63842	0.21977
-0.8216	0.10778	0.95967	0.58391	0.13519	-0.67267	0.90692	-0.28682	0.10322	-0.93017	-0.029288	-0.70698	-0.16974	0.26881	-0.78757	0.11682	0.45727
0.26378	0.17483	0.67734	-0.61021	0.7604	-0.11951	0.51791	0.33484	-0.058455	-0.69869	0.66312	0.24681	0.12699	0.9611	0.028136	0.83313	-0.078922
-0.4678	0.2354	0.068223	0.74631	0.58721	-0.14064	0.052527	0.47253	0.62556	-0.37685	-0.61251	-0.76812	-0.23571	-0.094151	-0.4092	-0.2407	-0.13378
0.24379	0.12327	0.96788	0.5006	0.14379	-0.25046	0.17011	-0.042047	0.90061	-0.34075	0.92437	-0.037605	-0.85144	0.22352	0.64891	0.10009	0.31242
-0.9735	0.070227	0.15253	-0.512	0.27439	-0.19672	-0.20594	0.48377	-0.36208	-0.24437	-0.84162	-0.050987	-0.12999	0.12454	-0.69223	-0.29375	-0.14116
-0.073299	0.16089	0.29508	-0.073431	0.55994	0.042309	0.28802	0.49898	-0.17037	-0.88714	-0.47209	0.19316	-0.73832	-0.51024	0.41622	0.4173	0.64772
-0.71865	0.027531	0.55015	-0.63887	-0.001622	-0.27101	0.52261	0.58894	-0.27767	-0.097707	0.024818	-0.21751	-0.024832	0.33039	-0.38165	0.53327	0.224
-0.80409	-0.16959	0.34158	0.57379	0.3014	0.30745	0.35358	0.3014	0.14243	0.030838	-0.058279	0.56861	-0.20339	0.49549	-0.35333	-0.25602	-0.26098
-0.56734	0.26146	0.70911	0.8098	-0.016779	0.20394	-0.47603	0.71078	-0.017182	-0.41605	0.96602	0.74129	0.064533	-0.1274	-0.28796	0.93412	0.26364
0.24961	0.16774	0.65893	0.35889	0.7629	-0.25619	-0.88764	0.52763	0.25207	-0.61351	-0.83365	-0.70372	-0.40246	-0.31695	0.084907	0.10393	0.08965
-0.49706	0.18047	0.073666	-0.003963	0.41701	0.16702	-0.51531	-0.016606	-0.099937	-0.65444	-0.046066	0.37499	-0.26067	0.80551	0.27942	0.34129	-0.16278
-0.13552	0.022073	-0.074016	0.73765	0.83738	0.49507	0.063959	0.62045	0.81919	-0.85569	-0.39303	0.55874	-0.58118	0.63698	0.53803	-0.18927	-0.32481
-0.3398	-0.0073759	0.71847	0.03584	0.33582	0.20703	0.6786	0.29873	-0.10185	-0.31031	0.078353	-0.095059	0.56572	0.74865	-0.69994	0.64463	-0.52487
-0.38489	0.11024	0.98804	0.56938	0.39712	-0.90086	-0.3542	-0.14222	0.48135	-0.51418	-0.84596	-0.50405	-0.39354	0.94795	0.054498	0.21768	0.075863
-0.049439	0.067164	0.96732	-0.0055724	0.47703	-0.66707	0.18412	-0.13558	0.47342	-0.76469	-0.78748	-0.059901	-0.14559	0.35046	-0.45409	0.80517	0.87972
-0.26992	-0.068507	0.53115	0.7566	0.49999	-0.16353	0.10155	0.19304	0.93429	-0.4427	-0.4871	-0.39458	-0.29594	0.57304	-0.085924	0.00094978	-0.14755
-0.62195	-0.10217	0.48834	0.54693	0.56238	-0.17399	0.66155	0.11554	0.19699	-0.39194	0.81567	-0.27642	-0.50806	0.044607	-0.26582	-0.0089361	0.41895
-0.22469	0.078413	0.6624	0.015603	0.59529	-0.77212	0.65535	-0.058966	0.25102	0.17836	-0.84035	-0.5835	-0.075192	0.87844	-0.35769	0.83061	0.5568
-0.64682	0.095024	0.85032	0.90523	-0.41091	0.32208	-0.46251	0.13172	0.8482	-0.7797	-0.4092	-0.42853	-0.33624	0.057416	-0.48472	-0.41828	-0.07885
-0.6027	0.15518	-0.35131	0.25979	0.75456	0.10911	-0.15348	0.098901	0.22629	-0.76565	0.15797	0.071673	-0.25752	0.032924	-0.23135	0.37222	0.35427
0.15022	0.13758	0.65797	0.89495	0.68036	-0.17179	-0.16142	-0.0047205	0.81046	-0.83875	-0.15799	-0.23895	-0.528	0.22028	0.20739	0.1605	0.24739
-0.53996	0.1455	0.52349	0.41105	0.38121	-0.24878	0.84892	-0.27762	0.18193	-0.2672	-0.72058	-0.54407	0.14592	0.156	-0.99662	-0.30832	-0.44569
-0.0933	-0.071163	0.70912	0.50544	0.93976	-0.36912	0.24097	0.40164	-0.15138	-0.29503	-0.13684	-0.20988	-0.21127	0.51605	0.21388	0.52719	-0.099632
-0.97831	-0.22337	0.2549	-0.58773	0.32657	-0.05369	0.61909	0.7812	-0.74933	-0.66285	-0.23674	0.56115	-0.37675	0.75162	0.63524	0.62607	0.014954
-0.8898	-0.10544	0.43519	-0.11311	0.19059	0.24339	0.021336	0.64908	-0.71901	-0.15206	-0.73154	0.1973	-0.66763	0.50552	0.29109	-0.78658	-0.56576
-0.59024	0.17933	0.45101	0.76014	0.29186	0.34311	0.039404	0.35523	0.44093	0.15273	-0.46205	0.80231	0.55557	0.99916	-0.88126	0.18487	-0.67668
-0.50418	-0.083748	0.42115	0.40041	0.57234	0.32795	0.70664	0.31885	-0.1273	-0.36043	-0.56357	-0.40997	-0.64743	0.70273	0.55956	-0.25073	-0.32444
-0.090907	-0.025475	0.67263	0.16128	0.84264	0.31303	0.50713	0.053943	-0.061825	-0.34025	0.99154	0.19093	-0.0057114	0.97516	-0.75789	-0.45747	-0.39217
0.024728	0.31911	0.043322	-0.49084	0.91543	0.25039	-0.4364	-0.01789	-0.608	0.33851	-0.21856	0.43419	0.38569	0.78123	-0.60534	0.93958	0.034761
-0.82933	0.29728	-0.62438	0.19712	0.89435	-0.19822	0.73002	-0.069084	0.31433	0.15764	0.21635	0.27355	-0.042847	0.38081	-0.85747	0.16889	0.42817
0.15409	0.26674	0.58558	0.99751	0.74298	0.36366	0.53217	0.41389	0.28848	-0.87151	-0.45974	-0.6956	-0.56973	-0.3513	0.0015916	-0.73639	-0.34215
-0.9536	0.13991	0.73099	0.84708	-0.72551	0.67215	-0.91278	0.57423	0.48846	-0.77565	0.17099	0.78694	-0.28442	-0.14335	-0.40291	-0.016955	0.13997
-0.98673	0.028617	0.20913	0.63189	-0.13619	0.24593	0.51507	-0.066574	0.90325	-0.57507	0.55241	0.30603	-0.1935	0.27728	-0.69017	0.37199	0.62492
-0.8707	0.22802	-0.74052	0.43271	0.86613	0.59102	0.85233	0.41832	-0.11386	-0.54149	-0.17579	-0.14753	-0.030576	-0.58224	-0.9635	-0.020843	0.22677
-0.56005	0.10836	0.62803	0.1207	0.71841	-0.35397	0.42654	-0.023821	-0.53933	-0.56551	0.31703	0.39925	-0.35797	0.94644	0.00058531	0.21872	0.11354
-0.31886	-0.22441	0.89818	-0.6001	0.33959	-0.051537	0.5555	0.80331	-0.88977	-0.39907	-0.9139	0.042561	-0.253	0.18306	-0.18737	-0.062851	-0.19316
-0.10278	0.24695	0.42707	0.13964	0.64132	0.26731	0.089337	0.60545	-0.48171	-0.78961	0.33127	-0.50951	0.11644	-0.57219	-0.89349	0.092632	-0.02519
-0.89534	-0.17994	0.17508	0.82086	0.31651	0.46084	-0.0060003	0.71674	0.59842	-0.76976	-0.53751	-0.67896	-0.21824	-0.068091	-0.61948	-0.29938	0.022867
-0.85261	-0.083458	0.38442	0.23522	0.85738	-0.73265	0.15026	0.62964	-0.58867	-0.41334	0.1449	-0.23764	-0.24717	0.13813	-0.061599	0.91527	0.69303
-0.081315	-0.016685	0.71317	-0.24263	0.60817	0.29333	0.1092	0.23377	-0.80633	-0.39559	-0.90827	-0.33848	-0.34463	0.21804	-0.17851	-0.090123	-0.016247
-0.95718	-0.076641	0.30691	0.41864	0.00041521	0.63659	-0.27789	0.20744	0.023653	-0.62428	-0.057398	0.022854	-0.13743	0.46999	-0.40133	0.54316	0.34999
-0.76902	-0.084262	0.21244	0.22497	0.45787	0.15912	0.92649	0.022962	0.27424	-0.44762	-0.49431	0.50368	-0.33801	0.74567	-0.63577	-0.26598	0.22759
-0.67093	0.10571	-0.25852	0.27543	0.73733	0.6142	-0.18208	0.87385	-0.16011	-0.3596	0.62955	0.10968	-0.089513	0.36128	-0.172	0.0057521	-0.32919
0.14365	-0.16251	0.47926	-0.55941	0.89441	-0.52741	-0.0006487	-0.01265	0.30949	-0.42553	-0.60428	0.44106	-0.79366	0.35889	0.073797	-0.58094	0.056549
-0.27489	0.064982	0.31471	-0.64934	0.61851	-0.23303	-0.25406	-0.033506	-0.42088	0.27033	-0.45162	0.57745	0.17523	0.61328	-0.67003	0.52552	0.22114
-0.49698	-0.036346	-0.015945	-0.79602	0.66448	0.3599	0.55282	0.050159	-0.73814	-0.29409	-0.56376	0.64116	-0.30509	0.23627	-0.60372	-0.819	-0.3032
-0.66248	-0.097968	0.15113	0.63941	0.92229	-0.60078	0.27671	0.22752	0.36974	0.019893	-0.71358	-0.87417	-0.19751	0.78783	0.12956	0.80468	0.32884
-0.95969	0.17216	0.75713	0.11589	-0.5496	0.47565	0.20093	0.36268	-0.41452	-0.90144	0.37694	0.2856	-0.14056	0.567	-0.19108	-0.45886	-0.74475
-0.60913	0.016743	0.87888	0.069536	-0.26962	0.16471	-0.81541	0.59761	-0.13514	-0.71091	-0.11072	0.12708	-0.07286	0.54433	0.30315	0.95922	0.073351
0.14375	0.08922	0.46486	0.96299	0.99468	0.37446	-0.73224	0.26892	0.26195	-0.6521	0.34882	0.12642	-0.26221	0.12578	0.0094224	0.29012	0.034567
-0.5703	0.16947	0.10436	-0.64181	0.46405	0.42456	-0.88483	0.349	-0.66832	-0.42302	0.35231	-0.73349	-0.11347	0.80639	-0.39404	-0.55685	-0.67758
-0.82935	-0.071586	0.6805	0.42473	-0.26268	0.1457	0.18521	0.5473	0.84899	-0.59695	-0.45404	0.77136	-0.056755	0.58892	-0.53845	0.73667	0.60617
-0.41719	0.040933	0.70208	0.28355	0.16666	0.31713	-0.59654	0.35381	-0.09155	-0.27354	-0.95566	0.2649	0.25814	0.56831	-0.39043	0.25193	-0.63195
-0.67993	-0.046191	0.42816	0.70747	0.4729	0.046708	0.84683	0.35674	0.48144	-0.56887	-0.75257	-0.12112	-0.037705	0.58165	-0.28167	0.68119	0.26411
