# Supplementary material for: Distinct cellular states determine calcium signaling response
Source: Mol Syst Biol. 2016 Dec 15;12(12):894. doi: 10.15252/msb.20167137 (PMC5199124; doi:10.15252/msb.20167137)
Supplement: Supplementary file 6 — Source Data for Figure 3 [file MSB-12-894-s005.zip › parameterDistributionGroup/parameterDistribution27.csv]

-0.54578	0.15944	0.49999	-0.53475	0.11781	-0.30685	-0.25229	-0.51261	-0.66097	-0.94302	-0.39657	0.83994	-0.59397	-0.28265	0.068778	-0.29679	-0.056209
-0.55025	0.186	0.22738	-0.030077	-0.122	0.23786	-0.26069	0.47697	0.18245	0.021362	-0.89082	0.91283	0.41114	-0.42094	-0.37871	0.71573	-0.44337
-0.12727	0.34771	-0.17686	-0.21197	0.47743	0.52671	0.69099	-0.41999	-0.29636	-0.48688	-0.12268	0.31422	-0.6368	-0.03783	0.0033503	0.0078711	0.36821
-0.4515	0.11119	0.039305	0.16767	0.48335	0.51698	0.19197	0.62548	0.42769	-0.36515	0.5928	0.75627	-0.1696	0.65356	-0.015519	0.95268	0.488
-0.55234	-0.035386	0.39689	0.12226	0.21326	-0.16903	0.38545	-0.36782	0.42612	-0.027737	-0.13383	-0.71049	0.053977	0.7733	0.1465	0.2199	-0.66496
-0.31933	0.024192	0.48401	-0.98566	-0.10027	0.21403	0.68869	0.20214	-0.059506	-0.097553	-0.87458	0.45232	-0.55955	0.58755	-0.40066	-0.68044	-0.0040372
0.14061	0.019961	0.3412	-0.23155	0.34699	0.58474	0.32991	0.7305	-0.50586	-0.23264	-0.089274	-0.31239	0.25184	-0.28194	-0.13757	0.58664	-0.61449
-0.55237	-0.12911	0.125	-0.67965	0.25274	0.33102	0.26689	-0.6021	-0.063954	-0.52823	-0.85667	-0.72511	0.0096903	0.68345	-0.38184	-0.5068	-0.79928
-0.96936	-0.31287	0.026924	-0.14656	0.41261	-0.86842	0.52111	-0.60216	0.49491	-0.54878	-0.17768	-0.30353	-0.41553	-0.19365	-0.40411	0.58549	0.94674
-0.21293	-0.11746	0.3398	-0.55646	0.33513	0.1237	-0.020135	-0.02172	-0.49006	-0.58074	0.15681	-0.075258	-0.15267	-0.42527	0.1812	0.17811	-0.47734
0.00053971	0.1121	0.68045	0.35388	0.64451	-0.10354	0.24919	-0.34604	-0.050286	-0.3043	0.39974	-0.6435	0.062486	-0.056197	-0.40418	-0.31828	-0.79645
-0.56274	0.016145	-0.14761	-0.057662	0.25166	0.48616	0.39091	-0.5321	-0.21348	0.17789	-0.1501	0.66897	-0.38992	0.71963	-0.27496	-0.21603	-0.026972
-0.74366	0.3478	-0.18092	-0.16971	0.15349	0.30127	0.70235	0.74902	-0.025704	-0.55491	0.032693	-0.65405	-0.51034	0.066801	0.35996	-0.071689	-0.29769
-0.59064	-0.187	0.46433	-0.91681	0.048503	-0.3654	-0.21809	0.57772	-0.14812	-0.46254	-0.50884	-0.96061	-0.39624	-0.37924	0.071715	-0.34817	-0.41665
-0.78955	0.13686	0.15795	0.37688	-0.0015878	0.71644	-0.61476	0.029976	-0.056751	-0.47447	0.00037	-0.20331	0.17787	-0.28101	-0.45091	0.21888	-0.44992
-0.86867	0.21529	0.42029	-0.70974	-0.21168	0.47367	-0.56512	-0.93971	-0.95111	-0.82757	-0.83958	0.86098	-0.30951	-0.47297	-0.44575	-0.36878	-0.15679
0.22346	-0.11768	0.74788	0.16825	0.49917	0.73827	-0.75131	-0.25438	-0.14046	-0.41942	-0.34758	-0.14017	-0.45938	-0.3913	-0.042971	0.40943	0.54225
-0.060475	-0.049796	0.15036	-0.39311	0.72266	0.073957	-0.31374	-0.075134	-0.20135	-0.44038	0.94489	-0.023311	-0.098801	-0.014545	0.62436	0.84401	-0.40493
0.27131	-0.10889	0.93598	-0.83502	0.44728	-0.23852	0.23812	-0.69753	-0.55351	-0.60389	0.91076	0.14766	-0.29376	-0.30315	-0.59829	0.11171	0.4733
-0.64532	-0.053236	0.66444	0.23211	-0.12511	0.12319	0.079313	-0.73386	0.19596	-0.31503	-0.049961	0.42737	-0.33416	-0.14079	-0.45372	0.53704	0.8161
-0.33041	-0.023103	0.44105	-0.30559	0.95251	0.078409	0.35286	0.73175	-0.40838	-0.7337	0.70864	-0.96309	0.09521	-0.28373	-0.6641	0.010004	-0.32754
-0.46718	-0.060844	0.10243	-0.63055	0.30302	0.72962	0.41176	-0.74558	-0.72599	-0.088889	-0.91046	-0.7236	-0.66329	0.86879	-0.033226	-0.74811	-0.20011
-0.61604	0.17057	-0.1186	-0.27636	0.14369	0.3093	0.17641	0.022993	0.20761	-0.24852	-0.057746	0.29258	0.054656	0.52966	0.081026	0.68576	-0.34531
0.54322	-0.011745	0.9021	0.62336	0.67266	0.12352	-0.89876	-0.37181	0.17164	-0.25324	0.73277	0.49261	-0.087331	-0.87465	-0.51441	0.068953	-0.024322
-0.97269	0.091501	-0.53153	-0.26552	0.41512	0.21066	-0.019175	0.16459	-0.67246	0.28594	-0.73242	-0.34635	-0.48007	0.54423	0.20305	-0.39083	-0.495
-0.44885	0.0077815	0.87038	0.90194	0.1725	0.027799	0.91409	-0.68421	0.84181	-0.61567	0.37387	0.62212	-0.12435	-0.0030252	0.076906	0.6782	0.036773
-0.61374	0.11845	0.11303	-0.28089	0.39499	-0.41418	0.025287	-0.21044	-0.1339	-0.35149	-0.40362	0.97722	0.029021	-0.77221	-0.65832	0.40597	0.24123
-0.46721	-0.11721	0.46452	-0.14539	0.048495	0.44564	-0.3884	-0.076738	-0.10719	-0.54626	-0.43142	-0.53093	-0.027343	-0.06854	-0.35231	-0.11016	-0.50769
-0.56458	-0.057965	0.45754	-0.42467	0.15415	-0.23817	-0.40431	-0.12659	0.2346	-0.95649	-0.45451	0.88761	0.046168	0.23172	0.098871	0.67956	-0.32497
0.39775	0.16569	0.91367	-0.092206	0.34997	0.51623	-0.33681	-0.02202	0.14784	-0.20838	0.84392	-0.052559	0.15719	0.06913	-0.79838	0.22104	-0.088049
-0.95988	-0.11228	0.22975	-0.1702	-0.29147	-0.28353	0.67424	-0.68045	0.025727	-0.55626	0.15065	-0.40056	0.032111	-0.065304	0.46038	0.86207	-0.51354
-0.9573	-0.13112	0.3153	-0.15633	0.34926	-0.48634	0.28118	0.24878	-0.515	0.27568	-0.016533	-0.10356	0.22995	0.39032	-0.018145	0.9895	-0.24987
-0.034377	-0.22362	0.57984	0.89137	0.97122	0.61127	0.87035	-0.2968	0.087739	-0.42622	-0.55758	0.29603	-0.1554	-0.46158	-0.79204	-0.50556	-0.10117
-0.42191	-0.040928	-0.045699	-0.62691	0.13886	0.26757	-0.39011	-0.36386	-0.082128	-0.69017	-0.9464	-0.78049	-0.37941	-0.58193	-0.37795	0.29661	0.55357
-0.31204	0.26016	0.60514	0.076789	0.033859	0.18137	-0.30574	-0.20483	-0.0253	0.52662	0.79511	-0.31967	-0.40958	0.99791	-0.25242	-0.87093	-0.51434
-0.48684	0.13358	0.76244	0.46038	0.038753	-0.1439	-0.48426	-0.37391	0.42426	-0.77703	0.18713	0.64486	-0.67289	-0.33926	0.51359	0.93911	0.97246
-0.73809	-0.085634	-0.1269	-0.21442	0.051	0.18189	-0.27417	0.68016	-0.15567	0.026131	-0.46524	-0.94673	-0.23226	0.19036	0.23809	-0.20476	-0.76715
-0.41548	0.13138	0.53792	-0.18936	0.61329	0.30313	-0.10077	-0.78286	-0.90854	-0.49443	0.87448	0.033337	-0.014551	0.70378	0.41765	0.64188	-0.57957
-0.47973	0.21482	0.6806	-0.7145	0.51927	-0.59141	0.16653	-0.31288	-0.82158	-0.58823	0.29233	0.60264	-0.46185	-0.98075	-0.4875	-0.67288	-0.064125
-0.83521	-0.0064272	-0.60611	0.45986	0.51379	-0.11665	0.30113	0.29335	0.78067	0.23178	0.54787	-0.23581	-0.10631	-0.14831	-0.52615	-0.05851	-0.10798
0.86104	0.25344	0.86625	-0.35079	0.78942	-0.036731	0.4095	0.082861	0.11802	-0.93868	0.50304	-0.64549	-0.832	-0.37102	0.41469	-0.11208	0.20658
-0.3323	-0.15946	0.61192	0.26686	0.11634	0.33852	0.41363	-0.28308	0.93027	-0.048109	-0.62639	-0.50184	-0.26852	0.54203	-0.67653	0.40959	0.76767
-0.93627	-0.19441	0.43181	-0.17878	-0.018452	-0.16367	0.76004	0.67652	0.41248	-0.82966	-0.52268	-0.059537	-0.80234	0.04802	0.28017	0.017068	0.48755
-0.99109	0.25008	0.64276	-0.041511	-0.2527	-0.19756	-0.44795	0.99983	0.01661	0.06197	0.43147	0.45747	0.19012	-0.26815	-0.91561	-0.069263	-0.32013
-0.33073	-0.21013	0.18255	0.71715	0.97867	0.17663	-0.64324	0.47825	0.87928	-0.45025	0.12951	0.23346	-0.08377	0.050775	-0.56382	0.82673	0.83493
-0.56372	0.18155	-0.043147	-0.99779	-0.55646	0.62832	-0.73729	-0.51473	-0.88729	-0.49589	-0.89131	0.58452	-0.47666	-0.03228	0.069826	0.29736	0.30918
-0.4106	0.011611	0.017097	-0.11218	0.4998	0.19119	-0.21545	-0.16226	-0.86248	-0.33453	0.22848	-0.073954	0.11757	-0.46817	0.34774	0.89185	-0.51597
-0.35318	-0.022582	0.051904	-0.012556	0.55065	0.69389	0.74454	0.53663	-0.44506	-0.74321	0.021334	0.08376	-0.62662	-0.37791	0.47117	0.32057	0.32098
-0.71726	-0.15764	0.5744	-0.93401	0.13926	0.45841	0.25013	-0.31225	-0.75216	-0.81599	-0.43296	-0.58343	0.040437	-0.2509	-0.91785	-0.49101	-0.37862
0.0479	0.18533	0.98658	-0.63352	-0.40796	-0.28444	-0.24444	0.59904	-0.35455	-0.15981	0.1854	-0.087866	-0.60244	0.1271	0.40795	-0.81146	-0.85928
-0.76888	0.013387	0.11655	-0.39238	-0.11307	-0.023657	-0.66422	-0.039847	-0.31859	0.034576	0.59209	0.88005	-0.59399	0.24527	0.53981	0.24771	0.070391
0.59724	-0.052825	0.90512	0.31547	0.96547	-0.097808	0.44996	-0.97311	0.13393	-0.729	0.61156	0.092635	-0.017643	0.056014	-0.04584	0.40987	-0.33191
-0.97477	-0.09973	-0.20843	0.75502	0.83631	0.51379	-0.82186	-0.016464	-0.24169	-0.095006	-0.91103	0.49306	0.41134	0.89001	0.09111	0.82568	-0.80926
-0.60592	-0.086059	0.4737	-0.63652	-0.14143	0.27048	-0.61246	-0.97188	-0.90664	-0.45126	0.046335	0.21755	0.34643	-0.11056	0.036013	0.56152	-0.90117
0.20016	-0.2392	0.78767	-0.15834	0.29431	0.29286	0.79163	-0.20895	0.23153	-0.33522	-0.3186	-0.90784	-0.21716	0.56734	0.45349	0.91684	0.12643
0.16736	-0.023802	0.23204	-0.10471	0.63205	-0.13275	0.31751	0.91275	0.9668	-0.54936	-0.93149	-0.82694	0.20394	0.33653	0.061899	0.21144	-0.92172
-0.74006	-0.0042051	0.51751	0.60084	-0.1843	0.97324	-0.17104	0.25787	-0.49732	-0.24712	-0.37404	0.39344	-0.44403	-0.25027	0.55531	-0.16917	-0.62915
-0.39066	-0.0019416	-0.38676	-0.013002	0.73167	0.3498	0.095365	-0.10692	0.67818	-0.89595	-0.2652	0.50993	0.34062	-0.24585	-0.84787	0.26124	-0.35285
-0.2403	-0.20264	0.61713	0.0027041	0.83768	-0.31082	-0.41124	0.050612	-0.82293	0.35329	0.22724	0.40918	-0.41534	0.44934	-0.020187	0.57236	0.5332
-0.57134	-0.06857	0.75449	0.85771	-0.093652	0.12174	-0.37454	-0.10571	0.94221	-0.66539	-0.073793	-0.58156	-0.54649	-0.51044	0.047778	-0.4979	-0.33433
-0.29473	0.21644	0.17395	0.47034	0.071674	-0.39296	-0.25336	-0.75297	0.91517	-0.69037	0.03314	-0.08925	0.51037	-0.65784	-0.68933	0.77278	-0.31727
-0.05278	0.059778	0.69705	-0.89585	0.13099	-0.95768	-0.008527	-0.81466	0.015971	-0.29286	0.17681	-0.7392	-0.44123	-0.11967	-0.61848	-0.37043	0.29738
-0.7473	-0.082795	0.53728	0.2646	-0.047666	-0.58453	0.88776	-0.61099	0.72455	-0.33091	-0.17105	0.47891	-0.35511	-0.0022928	-0.37296	-0.21454	-0.0052823
-0.98301	0.093206	-0.5993	0.075374	0.71852	-0.93521	-0.35723	-0.47103	0.74043	0.33803	-0.39089	-0.08275	-0.37407	0.10693	-0.50349	-0.54671	-0.1577
0.43537	-0.099128	0.6239	0.094266	0.94268	0.46415	-0.16469	0.51303	-0.10835	-0.45805	-0.34803	-0.41365	-0.25905	-0.44135	-0.47629	0.88894	0.99985
0.72641	0.26657	0.53763	0.42283	0.9006	0.23459	-0.24299	-0.50353	-0.066008	-0.15651	0.44136	0.92915	0.3436	-0.22737	-0.27133	0.38017	-0.80079
0.50587	0.3141	0.95257	-0.3259	-0.018936	0.9325	0.049851	-0.46719	-0.99081	-0.41966	0.086476	-0.18693	-0.47387	-0.095975	0.096995	0.084187	0.13133
-0.10563	-0.16621	0.9501	-0.28398	0.3785	-0.35862	0.82295	0.11188	0.052649	-0.15181	0.35404	0.36021	0.14844	-0.2525	-0.76399	0.47901	0.11351
-0.66336	-0.40769	0.18606	-0.44557	0.55112	0.34652	-0.50653	0.31201	-0.6994	-0.6033	-0.54969	-0.42491	-0.094107	-0.8396	-0.68618	-0.11501	-0.096175
-0.54844	0.018701	0.1309	-0.64781	0.29977	0.16731	0.24108	-0.16498	-0.20422	-0.67231	0.21366	-0.063882	-0.14457	0.080138	-0.19282	-0.26372	-0.51626
-0.85826	-0.29507	0.68433	0.5667	-0.33683	0.83034	-0.598	0.034455	0.37575	-0.21077	0.35289	0.59715	-0.56394	0.51285	0.022568	0.46497	0.77626
-0.090231	-0.2631	0.64754	-0.45141	0.55856	-0.30577	0.5639	0.2896	-0.44665	-0.316	-0.83054	0.1545	-0.13805	-0.32594	0.23072	0.82391	0.021675
-0.74357	0.0082389	0.57112	0.036302	0.12152	-0.34261	-0.26167	-0.0012587	-0.4161	-0.49301	-0.5811	0.63121	-0.034127	-0.50233	-0.084658	0.52074	-0.129
-0.65424	-0.063048	-0.17398	0.15662	0.22426	0.27246	0.67683	0.15087	0.94554	-0.2791	0.24359	-0.39848	-0.43178	-0.1313	-0.79704	0.056997	0.82864
-0.76101	-0.46093	0.68908	0.71063	0.33877	0.38635	0.0044797	-0.23989	-0.2185	0.0031963	0.73879	-0.22873	-0.33941	0.8463	0.1636	0.23073	-0.090353
-0.44581	-0.23673	0.24598	0.33865	0.533	0.40317	-0.18559	-0.27052	0.2669	-0.42751	0.20475	0.71447	-0.51429	0.23312	0.45526	0.39652	0.1324
-0.62954	-0.24389	0.54861	0.014431	0.067082	0.37805	0.28502	-0.72702	0.077981	-0.99493	-0.45848	0.021734	-0.031691	0.19675	-0.44705	0.67798	0.36372
-0.44851	0.13602	0.7721	-0.12876	-0.36396	-0.062577	0.8883	-0.10102	0.42502	-0.34258	0.24642	-0.047608	-0.30951	0.26843	0.61133	0.88252	0.13589
-0.26822	-0.084723	0.61535	0.2869	0.51597	0.24712	0.7122	0.13348	0.18513	-0.36098	0.7764	0.26508	0.083264	-0.40134	-0.32551	0.77732	0.16274
-0.77896	0.051222	-0.1653	-0.10535	0.36554	-0.72504	0.0073497	-0.57782	0.70171	-0.032467	0.63743	-0.14207	0.028313	0.60297	-0.21353	-0.23579	-0.82473
-0.14593	0.36037	0.51878	-0.47711	0.041644	0.97008	0.73809	0.76612	-0.92087	-0.27902	-0.1027	0.25318	-0.26418	-0.98689	-0.84411	-0.39776	0.1215
-0.55024	-0.45442	0.84885	0.41358	-0.023062	0.39798	-0.44701	0.2859	0.073227	-0.51457	0.28655	0.29016	0.094831	-0.42594	-0.2789	0.34199	-0.35335
-0.62396	-0.046781	0.19212	0.93281	0.060393	0.99669	-0.28636	-0.034045	0.6775	-0.0051271	0.73	-0.90765	-0.35744	0.42226	-0.46054	-0.32457	-0.0038795
-0.91625	-0.16928	-0.29558	0.19057	0.085214	0.43029	-0.2685	-0.57269	0.45095	-0.10639	-0.82202	0.41487	-0.29626	0.55854	-0.014804	-0.64014	-0.81708
0.88738	0.032206	0.55272	-0.94003	0.82146	-0.27397	-0.10993	0.018667	-0.78741	-0.045777	-0.60298	0.64491	-0.64185	-0.21247	0.20307	-0.20689	-0.038023
-0.43414	-0.22284	0.65324	0.28752	0.54037	0.21544	0.096302	-0.051713	-0.26171	-0.75491	0.73106	-0.055587	-0.0020138	0.046687	-0.023042	0.090587	-0.66646
-0.15436	-0.21177	0.3632	0.066797	0.93456	-0.76168	-0.75822	-0.29058	0.44415	-0.29272	-0.69579	0.99608	0.70751	-0.66292	-0.8344	0.71224	-0.63154
-0.29409	0.24271	-0.1743	0.064642	0.83755	0.94652	-0.19618	0.38638	-0.33085	-0.9953	-0.44818	0.58017	-0.019112	-0.64527	-0.20382	0.12137	-0.491
-0.92977	0.12629	-0.14489	0.55788	0.40522	0.19596	-0.72479	-0.084272	-0.69954	0.17598	-0.37718	0.26351	0.049004	-0.514	-0.42818	0.66459	0.14776
-0.24984	-0.37095	0.67383	0.39355	0.45273	0.96464	-0.10649	-0.3865	-0.50339	-0.28505	-0.28521	-0.19313	-0.38486	0.36612	0.16926	0.25754	0.034138
-0.9917	-0.10697	0.44515	0.75028	-0.32391	0.48134	-0.026537	-0.40467	0.50266	-0.47234	0.51934	-0.0071502	-0.026254	-0.91392	-0.90604	-0.18105	-0.054747
-0.23531	-0.29848	0.68473	0.4583	0.42553	-0.30537	0.65822	-0.14633	0.7356	0.21636	0.5793	0.090147	0.12234	0.46145	-0.39455	-0.11826	-0.79673
-0.8574	0.32697	-0.78034	0.7811	-0.095311	0.88945	0.053901	-0.51432	0.09219	0.32467	-0.58965	-0.60413	-0.45403	0.64202	-0.29671	-0.15782	0.16088
-0.73674	-0.40386	0.58188	0.56268	0.73656	-0.49902	-0.096566	0.87439	0.10217	-0.68007	0.25188	0.43787	-0.23805	-0.23256	0.090123	0.28904	-0.1657
-0.74823	0.19741	0.31235	0.73184	0.24856	0.86665	-0.25249	-0.095115	-0.34917	-0.97542	-0.12367	0.11636	-0.44346	-0.71398	-0.08729	-0.39898	-0.21953
-0.25782	-0.36679	0.2986	-0.068048	0.86529	0.86812	0.243	-0.17734	-0.32689	-0.44233	-0.43826	0.8039	-0.29508	0.31479	-0.32557	0.36757	0.42679
-0.31485	-0.17885	0.75028	0.4283	0.55961	0.70576	0.85264	-0.55746	-0.84684	0.022434	-0.56668	-0.37942	-0.14069	0.97032	-0.097245	0.56713	0.067525
-0.43694	0.055274	0.31365	0.52837	0.75486	-0.55088	-0.56036	-0.68569	0.62604	-0.84068	-0.96958	0.45563	0.36735	-0.46825	-0.55099	0.44286	-0.46002
-0.55071	0.20137	0.4793	-0.26688	-0.70878	-0.17207	0.71823	0.20163	0.087986	0.12257	-0.22793	-0.83546	-0.18058	0.13543	-0.14294	0.24355	-0.092437
-0.31332	0.17988	0.64367	0.38347	0.47401	0.38816	-0.61417	-0.52535	-0.75633	-0.011536	-0.80923	0.59246	-0.14654	-0.69914	-0.96598	-0.10694	0.27867
0.1471	0.11542	0.99504	-0.21003	0.44631	0.64837	-0.75414	-0.5722	-0.9394	-0.19098	0.4361	0.20674	0.50447	0.46233	-0.67644	0.43901	-0.65533
-0.22451	-0.33424	0.84677	-0.49702	0.43307	0.12252	-0.92369	0.90002	-0.040577	-0.91847	-0.31314	-0.41353	0.12992	0.20263	-0.095917	0.2339	-0.7067
-0.52384	-0.16565	0.89923	0.9956	-0.027135	0.75493	-0.70698	-0.64939	0.023565	-0.3989	0.44737	0.78927	-0.02989	-0.79179	-0.86717	-0.066191	0.061469
-0.13556	0.012585	0.81292	-0.63872	0.71527	-0.62202	-0.38376	-0.43818	-0.83341	0.22386	0.18566	-0.10104	0.34849	0.2685	-0.75734	0.78117	0.032829
-0.28403	0.027828	0.081108	0.6376	0.62871	0.082889	-0.58953	-0.30446	0.53079	-0.54826	0.65421	0.73326	-0.14737	0.30177	0.84751	0.78978	-0.49084
0.016606	0.35112	0.42851	-0.11143	0.45606	-0.2573	-0.31855	-0.35315	-0.77196	-0.47047	0.4112	-0.50915	-0.30934	-0.31054	0.32868	-0.4241	-0.83868
-0.29409	-0.14135	0.034191	-0.41932	0.68708	-0.20631	-0.55699	-0.82663	0.59355	-0.6497	0.65453	0.37511	0.28766	0.13706	-0.47917	0.24871	-0.63641
0.35228	-0.031945	0.77738	-0.39936	0.32427	0.24819	-0.55651	-0.32271	0.5434	-0.99771	-0.273	-0.76911	-0.2275	0.28382	-0.30804	-0.4881	-0.51333
-0.20381	0.32677	0.64793	0.75137	0.73399	0.53518	0.14699	-0.50386	0.062048	-0.23839	-0.93555	-0.70568	0.13451	0.12207	-0.86198	0.13061	-0.128
-0.16665	0.17645	0.71749	0.97688	0.32486	0.91517	-0.55802	-0.73153	-0.60653	-0.96341	0.61663	-0.5912	-0.51579	0.043508	0.8972	0.55528	-0.060648
-0.63535	0.0772	0.66324	-0.020552	-0.6258	0.54066	0.82977	-0.049578	0.11732	0.17823	0.88553	-0.37991	-0.53782	0.59033	-0.16421	0.19151	0.57321
-0.81583	-0.01363	-0.15497	0.18836	0.097525	0.75506	0.48631	-0.21125	-0.13239	0.52274	-0.26946	-0.12078	-0.06755	0.70855	-0.93942	0.44783	0.6719
-0.92806	-0.22047	0.58831	0.98318	-0.11575	0.96142	0.20316	0.53254	-0.60475	-0.33799	-0.62436	0.64603	-0.54352	-0.056586	0.57705	0.38142	0.068451
-0.79184	0.0076712	0.85512	0.94089	-0.42257	0.72582	0.53413	0.10661	0.6632	-0.42704	-0.19312	0.53844	-0.10068	0.27127	0.21078	0.86211	0.096115
-0.68563	-0.031787	0.16254	-0.84509	0.35184	-0.95988	-0.38614	-0.25813	0.56688	-0.92811	-0.17245	0.22587	-0.37927	-0.72897	-0.51042	-0.58125	-0.17627
-0.94926	0.10578	-0.23177	-0.43164	0.53947	-0.93414	0.21301	-0.17939	0.041891	-0.7551	0.5741	-0.74723	0.11632	-0.90123	-0.21944	0.75444	0.049417
-0.74067	0.0075387	0.35007	0.18004	-0.27885	0.64704	0.22464	-0.099622	0.074223	-0.95164	0.39687	0.25886	-0.30696	0.19702	0.19948	-0.084069	-0.46794
0.028243	0.18161	0.84058	-0.54833	0.24442	0.27592	-0.071946	0.44067	-0.62749	-0.089905	0.67317	0.4745	0.16792	0.22692	0.18251	0.39941	-0.92655
