# Supplementary material for: Distinct cellular states determine calcium signaling response
Source: Mol Syst Biol. 2016 Dec 15;12(12):894. doi: 10.15252/msb.20167137 (PMC5199124; doi:10.15252/msb.20167137)
Supplement: Supplementary file 6 — Source Data for Figure 3 [file MSB-12-894-s005.zip › parameterDistributionGroup/parameterDistribution270.csv]

-0.63352	-0.02025	0.742	0.087326	-0.21771	-0.075377	-0.66531	0.37931	0.43339	-0.30332	0.52363	0.094628	0.227	0.41611	-0.75386	0.289	-0.027175
-0.874	0.17215	-0.41309	-0.69366	0.53984	-0.059536	-0.55005	0.52558	-0.6308	-0.85922	0.26079	0.75984	-0.45657	-0.62279	-0.38209	-0.45934	0.22945
-0.52158	0.036023	0.63455	0.97948	0.80177	-0.33848	-0.5346	0.35749	0.06821	-0.28537	0.21352	0.48656	0.36986	0.69326	-0.74008	-0.023388	-0.59507
-0.56728	0.045209	-0.019161	-0.57189	0.64719	0.01779	0.22158	-0.34899	-0.39047	-0.42427	-0.93214	-0.16307	-0.40073	0.8409	-0.41485	-0.49613	0.29416
-0.69127	0.16756	0.9592	0.47658	-0.62257	0.49262	-0.33697	0.24747	0.1855	-0.6359	-0.30292	-0.23725	0.54169	0.56188	-0.49543	0.67183	-0.21923
-0.68757	-0.082602	0.82009	0.15255	-0.38749	0.19522	0.0045059	0.70117	0.32768	-0.52623	0.6812	-0.0028439	-0.23805	0.082187	-0.46776	0.41604	0.61257
-0.63651	0.018337	0.95338	0.54661	0.16629	-0.61147	-0.31488	0.9147	0.27304	-0.8501	-0.31908	0.033555	-0.2595	-0.0428	-0.31186	0.16948	0.12379
-0.096359	-0.059385	0.58006	-0.66898	0.39064	-0.49217	-0.87758	0.50189	0.31797	-0.83402	0.24849	0.17969	-0.24334	0.46454	-0.36202	-0.035648	0.00095296
-0.33474	0.17235	0.5238	0.10088	-0.22959	0.84692	-0.51356	0.2334	-0.047925	-0.76558	-0.36813	-0.37388	0.36365	0.63244	-0.37621	0.95607	0.11521
-0.15228	0.090584	0.97019	0.48504	0.50622	-0.49343	0.53489	0.25377	-0.68933	-0.087464	-0.54384	-0.19252	-0.20936	0.74642	0.41564	0.61085	-0.087034
-0.91414	-0.080122	-0.073928	0.056502	0.73673	-0.35136	0.50053	0.41355	-0.16944	-0.84028	-0.19637	0.091418	0.030762	0.72263	0.20414	0.64575	-0.1322
-0.60068	0.074366	0.03082	0.1243	0.52852	0.44163	0.016294	0.31522	-0.093068	-0.14673	0.46461	0.26169	0.75047	0.60806	-0.96862	0.96257	-0.12421
-0.39437	-0.026341	0.29475	0.30932	0.71119	-0.054816	0.25632	0.8431	-0.10469	-0.67765	0.89374	-0.2311	-0.24789	-0.21496	-0.16322	0.281	0.24491
-0.61958	-0.06765	0.15659	-0.35494	0.78648	-0.77911	0.57826	0.37173	-0.15436	-0.71685	0.23071	-0.031351	-0.16006	0.062408	-0.65714	0.035561	0.20534
-0.08498	0.084235	0.6376	0.46992	0.64607	-0.64191	0.47817	0.59258	0.78629	-0.68276	-0.095123	0.85855	0.17788	0.20703	-0.2674	0.70752	0.091839
-0.79565	0.10051	-0.17027	0.46445	0.99644	-0.082852	-0.49694	0.37222	-0.47222	-0.4013	0.9415	-0.085162	0.29312	-0.15029	-0.55223	0.69561	0.27818
-0.21758	0.15861	0.16115	0.1622	0.77358	0.72693	-0.89527	-0.024055	-0.43271	-0.7868	-0.71582	0.61121	0.35456	0.54802	-0.92707	-0.12015	-0.50105
-0.029629	0.029202	0.94333	0.7771	0.54629	0.58247	-0.52347	0.59013	-0.22231	0.096283	-0.61192	0.7979	0.29321	0.51805	-0.68555	-0.18956	-0.6027
-0.40379	0.32522	-0.35746	-0.30146	0.56745	0.36381	-0.18062	0.24889	-0.36927	-0.59642	0.77799	-0.96974	0.2093	0.20193	-0.48878	0.66175	0.184
-0.80846	-0.086445	0.38466	0.23812	0.34644	0.23295	0.30471	0.43042	-0.29478	-0.35743	0.40924	-0.46434	-0.12474	0.48093	-0.259	0.1593	0.16603
-0.35959	-0.17163	0.88028	0.9925	0.57294	-0.35403	0.59179	0.5284	0.31059	0.30627	0.4077	-0.75323	-0.066374	0.47319	-0.21401	0.65447	0.47053
0.4664	0.074567	0.60477	-0.79533	0.78797	-0.62976	-0.081909	-0.06239	0.35016	-0.7109	-0.44338	0.54921	-0.041397	0.17633	-0.96064	0.5317	0.87418
-0.29871	-0.18006	0.53027	-0.1589	0.18853	-0.22814	0.13143	0.25002	0.78829	-0.70753	-0.14091	0.034986	-0.61996	0.085155	-0.33964	-0.028815	0.88654
-0.82591	0.24082	-0.029313	-0.67371	0.32213	-0.04372	0.37923	0.45426	-0.53528	-0.69007	-0.90834	-0.80388	0.26502	0.43854	-0.94553	-0.25418	-0.3749
-0.97644	0.10003	0.106	-0.46184	-0.20006	0.48027	-0.37945	0.1127	-0.71219	-0.53361	0.1708	-0.036425	-0.31963	0.1449	-0.47437	0.49619	0.8396
-0.35108	0.14724	0.21686	-0.14503	0.04082	0.88534	0.66482	0.030401	-0.1444	-0.97193	0.18848	0.90095	-0.52271	0.41594	-0.48749	-0.61486	0.10663
-0.40987	-0.058894	0.61459	-0.088156	0.16402	0.34217	0.37206	0.60963	-0.34365	-0.87959	0.3457	-0.062213	-0.51173	-0.12103	-0.044499	-0.80952	-0.27597
-0.44867	0.09232	0.77722	0.15264	-0.36773	0.87981	0.35611	0.27342	0.10604	-0.47381	-0.56384	0.5641	-0.24493	0.22179	-0.9445	-0.0079996	0.77747
-0.31519	-0.08985	0.90739	0.14904	0.31677	0.62528	0.81054	0.19707	-0.70201	-0.12646	0.34211	-0.094248	-0.27426	0.2053	-0.77969	0.1798	0.7373
-0.57109	-0.15007	0.12502	0.10776	0.7805	0.31307	0.65329	0.32705	-0.53543	-0.50252	0.69412	0.46552	-0.4113	-0.21765	-0.63635	-0.036186	0.60522
-0.90988	0.11137	-0.27315	-0.33431	0.77457	0.023736	0.25124	0.21935	-0.90194	-0.8176	0.2259	0.70245	0.569	0.082698	-0.62313	0.69745	-0.31496
-0.37104	-0.23667	0.64664	-0.76247	0.51729	-0.48588	0.38964	0.20195	-0.10854	-0.32735	-0.54955	0.47334	0.077111	0.86377	-0.5546	0.54725	0.5431
-0.83028	0.092423	0.67804	-0.45623	-0.37336	-0.69483	-0.93979	0.14865	0.48721	-0.15434	-0.39623	-0.51352	0.15693	0.63881	-0.61977	0.89067	0.33627
-0.21606	-0.12016	0.5868	-0.5224	-0.12033	-0.24099	-0.34327	0.41084	0.60967	-0.45229	-0.021232	0.44664	-0.78316	0.54202	0.35104	-0.18477	0.18151
-0.041397	0.017559	0.90439	0.16524	0.23887	-0.072751	0.22509	0.68161	0.11564	-0.76161	0.42777	-0.60034	-0.058678	-0.82314	-0.83286	0.35497	0.78914
-0.0048206	-0.16204	0.41348	-0.16107	0.69053	0.10247	-0.35283	0.89568	0.068406	0.059809	-0.34142	-0.54552	-0.33144	0.57349	0.11789	-0.40985	-0.38932
-0.36553	0.010092	0.93886	-0.52335	-0.16533	-0.82856	-0.54617	0.67625	0.39343	-0.92071	-0.30986	0.91856	0.012001	0.94568	0.49073	0.8028	-0.20736
-0.54495	-0.085741	0.67604	0.19657	0.18654	-0.30491	0.1216	0.18869	0.062662	-0.86721	0.81915	-0.35602	-0.5917	-0.21542	-0.056423	-0.36133	0.22446
-0.8036	0.096069	0.46115	0.098995	-0.40267	-0.09146	0.10827	0.13688	0.28919	-0.34148	0.68931	0.40281	-0.29903	0.54538	-0.060237	0.53557	0.36102
0.43104	0.34636	0.18518	-0.10819	0.80839	0.69068	0.24808	-0.010946	-0.7223	-0.69742	-0.83041	-0.34256	0.54284	0.32171	-0.55127	0.76655	-0.22455
-0.99472	0.251	-0.23701	-0.94455	0.3129	-0.61563	0.47305	0.03121	-0.91561	-0.61576	-0.010118	0.34469	0.028444	0.65117	0.25559	0.94226	0.077267
-0.028153	-0.0041686	0.05632	-0.50839	0.87468	0.094038	0.78709	0.89656	-0.015765	-0.27247	0.446	-0.49752	0.18305	0.70174	-0.42797	0.98019	0.38329
-0.41014	0.10213	-0.22159	0.60621	0.9385	0.98725	0.54937	-0.013289	0.013182	-0.88185	0.64785	0.58325	0.10643	0.35774	-0.83375	0.17876	0.32535
-0.11453	-0.21156	0.75967	0.37857	0.54966	-0.63318	0.42676	0.98726	0.54599	-0.70757	0.58237	0.41618	-0.85887	-0.1401	0.73867	-0.51285	-0.40566
-0.66176	0.21593	-0.68007	0.33057	0.5816	0.37722	-0.46677	-0.0055869	0.76903	-0.38014	-0.19986	0.15337	0.29679	0.80996	-0.79561	0.048579	-0.32824
0.13543	0.03992	0.23246	-0.2026	0.96639	0.86719	-0.70341	0.85893	-0.46418	-0.83792	0.79445	0.14444	-0.015329	0.40635	-0.32347	0.7724	0.53718
0.091159	-0.18289	0.35209	-0.69111	0.81915	0.71899	0.89516	0.25717	-0.65206	-0.66238	-0.18414	-0.38071	-0.30953	0.14778	-0.84089	0.016621	0.95528
-0.65049	0.11595	0.17982	0.11852	0.9574	-0.5177	0.83449	0.39019	-0.67362	-0.50653	-0.58443	0.92617	-0.030831	-0.081635	-0.42858	0.055573	-0.0072741
-0.10145	0.051598	0.043403	-0.1912	0.85329	0.44969	-0.64704	0.62234	-0.79993	-0.32455	-0.12527	-0.88724	-0.079368	0.35962	0.36268	0.94541	0.24652
-0.48956	0.038894	0.73829	0.11008	0.35012	-0.66482	0.66391	0.0025474	0.24494	-0.83	-0.79057	-0.35801	-0.18777	0.10458	-0.77644	-0.98771	-0.27389
-0.69984	0.0082863	0.37785	-0.24684	0.13146	-0.77783	0.19806	-0.095553	0.75412	-0.42172	-0.62049	0.54579	-0.43702	0.62642	-0.44484	-0.19854	0.29471
-0.90987	0.13209	0.75028	-0.19659	-0.77628	-0.19301	0.12505	0.2411	0.68696	-0.4687	-0.63617	-0.15071	-0.18767	0.86336	-0.087352	0.14959	0.026631
0.53572	0.21421	0.71596	0.64047	0.79135	0.069311	0.35154	0.49259	0.48149	-0.6325	0.42094	0.12493	-0.059382	0.089894	0.068624	0.61657	0.14037
-0.22574	-0.087318	0.426	0.035381	0.22578	0.079972	0.09794	0.43165	0.7169	-0.49505	0.8548	-0.066633	-0.58702	0.3954	-0.0018024	-0.42774	0.036952
-0.11686	-0.05177	0.87262	0.43943	0.341	0.52103	-0.049061	0.96493	0.043592	-0.47656	0.47286	-0.16165	0.28836	0.32048	-0.62859	0.61755	0.070289
-0.75975	0.24317	0.16893	-0.034345	0.025625	0.88644	-0.82042	0.50692	-0.63778	-0.47582	-0.78749	-0.31678	0.44929	0.41195	-0.85877	0.12127	-0.41528
-0.22578	-0.040146	0.99076	0.2736	0.088025	0.69879	-0.2143	0.77615	0.12688	-0.11119	0.57124	0.49707	0.61827	0.9243	-0.94823	0.42007	-0.33364
-0.043758	0.19307	0.45105	-0.035928	0.057496	0.6831	0.058379	0.59162	0.046185	-0.773	-0.69211	0.68386	-0.54563	0.65788	0.32996	0.4479	0.3313
-0.56067	0.082737	-0.0020221	0.058036	0.28609	0.090377	0.51457	-0.39373	0.45516	-0.46672	-0.050419	0.36192	-0.82531	0.067155	-0.31671	-0.43659	0.89014
-0.79412	-0.11643	0.47236	-0.20774	0.47725	0.049783	0.082157	0.94153	-0.92636	-0.25065	0.15413	0.092641	-0.14543	0.97366	0.71297	0.51524	-0.20634
-0.14966	0.12958	0.32077	0.084982	0.46285	0.5283	-0.21188	0.13853	-0.63189	-0.19606	0.24688	0.93159	-0.4284	-0.26552	-0.44018	-0.24252	0.37515
0.25195	-0.18942	0.66053	-0.68042	0.77708	-0.072471	0.74798	0.060091	-0.2745	-0.15133	-0.061807	-0.31946	-0.53127	0.72172	-0.029504	0.60909	0.83262
0.17742	0.081113	0.91768	0.25463	0.21971	0.43522	0.022054	0.28467	0.17684	-0.68964	0.62418	0.62964	-0.075016	0.68309	0.014029	0.68329	0.1452
0.36685	0.21781	0.48533	-0.022317	0.45635	-0.060699	0.13595	0.32642	0.92943	-0.079212	-0.31396	-0.50421	-0.33795	0.6666	-0.50422	0.29509	0.72522
-0.20521	0.030355	0.23507	0.64595	0.73207	-0.28986	-0.80769	0.85218	0.37152	-0.82838	0.87788	0.25275	-0.7892	-0.50045	0.66677	-0.26053	-0.092481
-0.17192	0.11981	0.64107	0.60632	0.60924	-0.059535	-0.27166	0.11126	-0.28351	-0.31209	-0.32955	-0.12655	-0.647	0.80754	0.84388	0.62066	0.26001
-0.3151	0.18428	0.64181	0.62113	0.20427	0.5521	0.3438	0.61355	-0.37805	-0.33592	-0.35049	0.27326	-0.22544	0.12147	0.25649	0.27334	-0.025985
-0.78728	0.07962	-0.034161	-0.61467	0.070506	0.49931	0.23575	0.25882	-0.23828	-0.64639	0.070522	-0.38655	-0.92391	-0.17624	-0.3535	-0.4882	0.72361
-0.11801	0.36854	0.66632	0.95075	-0.16671	0.48682	0.86942	0.66101	0.43566	-0.55478	0.19441	0.23853	-0.27427	-0.41133	-0.24602	0.63243	0.72804
0.018456	-0.076813	0.92545	-0.094122	0.32119	0.67022	-0.47589	0.092977	-0.88991	-0.45705	0.38167	0.79592	-0.22744	0.22809	-0.2207	0.82437	0.94599
0.51784	0.29508	0.14248	0.85963	0.95	0.43918	0.40551	0.14536	0.7153	-0.75092	0.75534	0.50393	-0.1311	0.16745	-0.54767	0.47129	0.6297
-0.076031	-0.14017	-0.15678	0.0026731	0.86304	0.98863	0.15712	0.35328	-0.1504	-0.69457	0.29802	0.39726	-0.90926	0.1367	0.32915	-0.32144	0.32553
-0.63243	0.24329	0.26468	0.6456	-0.19756	0.36387	0.65371	-0.0093511	0.19528	0.20014	0.093756	0.25872	-0.10128	0.02297	-0.74557	0.43699	0.86051
0.13015	0.099489	0.98417	-0.2683	0.34931	-0.88217	-0.5139	0.46928	0.20931	-0.45368	0.93843	-0.02227	-0.17809	0.40395	0.17446	0.49959	0.080879
0.23568	0.13626	0.79822	0.90468	0.64018	-0.31703	-0.58141	0.52794	0.3757	-0.83299	-0.082965	0.66589	-0.29587	0.32952	0.59706	0.74783	0.078129
0.59445	0.092424	0.80373	0.53301	0.56385	0.026414	0.66905	0.46325	0.86154	0.20371	0.035021	0.069118	-0.4849	0.5407	0.22036	-0.50386	-0.291
0.18765	0.20014	0.97951	0.45942	0.35883	-0.76268	0.43307	-0.15385	0.65573	0.013809	0.47075	-0.35471	0.014684	0.62166	-0.50381	-0.11988	-0.35055
-0.69037	-0.065993	0.45586	0.11646	0.58231	-0.5302	0.32057	0.47341	-0.14133	-0.64847	-0.32378	0.07927	-0.11802	0.86654	0.34339	0.117	-0.49101
0.13861	0.16162	0.5602	-0.28846	0.5856	0.27369	-0.30914	0.83905	-0.44112	-0.59371	0.93275	-0.39921	0.38688	-0.33236	-0.7134	0.85279	0.24801
0.16811	0.32791	0.89973	0.16608	-0.27547	0.30445	0.19757	0.91109	0.073789	-0.40729	0.3551	-0.29267	-0.28453	-0.503	-0.45121	-0.062927	0.29592
-0.42017	0.28394	0.66085	0.50855	-0.1238	0.83574	0.26651	-0.013432	0.15496	-0.58937	0.43412	0.50932	0.12069	0.64744	-0.98501	-0.27291	0.02442
-0.41733	-0.040812	0.20045	0.035324	0.8541	-0.24756	-0.46469	0.70682	-0.39896	-0.89038	0.44163	-0.33701	0.1025	-0.082373	-0.44203	0.52278	-0.077336
0.0070088	-0.038298	0.58126	0.18904	0.78812	-0.31327	0.66988	0.47543	0.068305	-0.58271	-0.52818	0.13155	-0.27236	0.35607	-0.0014221	-0.058268	-0.2223
-0.99007	-0.085148	-0.3793	0.56264	0.80243	0.53139	-0.30818	-0.13527	-0.022337	-0.65898	-0.79229	0.1515	-0.50114	0.24649	-0.41373	-0.52828	0.31262
-0.87602	0.18021	-0.66884	-0.94337	0.7953	-0.59103	0.21267	-0.041204	-0.56577	-0.18979	0.16545	0.44835	0.068717	0.94055	-0.082489	0.88304	0.059228
-0.50612	0.1901	-0.1251	-0.17195	0.63196	0.40443	-0.24614	0.55601	-0.1965	-0.98407	0.29505	0.36299	0.40407	0.4713	-0.64859	0.48403	-0.17557
-0.25523	0.076176	0.90415	0.84178	0.20424	0.35522	0.27326	0.1829	-0.1074	-0.74002	0.49434	0.66856	-0.41347	0.71298	0.92609	0.86165	0.26201
0.54114	0.19805	0.81729	0.030409	0.60149	0.62864	0.32331	-0.057645	-0.17394	-0.37278	0.86466	0.95238	-0.36756	0.34453	-0.35655	-0.66714	0.0047415
-0.28551	-0.09525	0.90322	0.68774	-0.036855	0.86804	0.50926	0.35489	-0.065674	-0.092458	0.76753	-0.28566	-0.58715	0.28674	0.10577	-0.5945	-0.26002
-0.67179	0.023369	0.69202	0.20635	0.47555	-0.70805	0.76747	0.48566	-0.020481	-0.42652	-0.60987	0.80744	0.27266	0.83326	-0.4193	-0.19104	-0.62268
-0.39591	0.21915	0.12384	0.56154	0.37914	0.28672	-0.065312	0.25014	0.11781	-0.5546	-0.80922	-0.1883	-0.064453	-0.27928	-0.53848	0.36338	0.46294
-0.46389	-0.075035	0.95141	-0.011745	-0.19549	-0.75801	0.11639	0.15298	0.73396	-0.80221	0.23608	-0.5869	-0.25523	-0.0020585	-0.61007	0.042779	0.44993
-0.60986	0.12966	0.36392	0.016624	0.14679	0.16974	-0.034401	-0.16873	-0.1848	-0.052086	-0.34958	0.054119	0.24146	0.39683	-0.85944	0.4079	0.45876
-0.32696	0.20006	0.57659	0.29905	0.18898	0.11443	-0.0034016	-0.11621	0.1476	-0.59365	0.67002	0.64869	-0.012035	0.92374	-0.31406	0.096728	-0.12364
-0.36237	-0.1899	0.74321	-0.18769	0.33744	0.022966	0.31431	0.3736	-0.015899	-0.55678	0.14416	0.54159	-0.53608	0.24928	-0.17441	-0.5375	0.12142
-0.3675	0.36495	0.59859	0.78403	0.13759	-0.010372	0.99183	0.048956	0.29958	0.022539	0.77544	0.74862	0.042065	0.20299	-0.756	0.097653	0.18726
-0.15876	0.030171	0.18516	0.13485	0.77261	0.52704	0.64504	0.40686	-0.17833	-0.067137	-0.41289	0.22258	-0.33383	-0.50289	-0.86671	-0.56453	0.41669
-0.88596	0.34317	0.37697	0.84588	0.23624	-0.6237	-0.19463	0.48632	0.36213	-0.41564	-0.71794	0.01103	0.6663	0.31478	-0.84023	0.75825	-0.3224
-0.69713	0.10119	0.16894	0.24822	0.39395	0.75402	-0.2094	0.3744	-0.48378	-0.33313	0.024946	0.28899	0.20379	0.83242	-0.40388	0.025629	-0.50665
-0.67242	0.050051	0.36623	-0.62918	0.27261	-0.030224	0.39549	0.33291	-0.49391	-0.449	-0.14253	-0.15168	0.2625	0.46183	-0.84361	0.51265	0.11099
-0.1383	0.16828	-0.25022	-0.067408	0.98311	0.97339	-0.95797	0.78171	-0.64752	-0.57036	-0.35281	-0.61031	0.33242	0.053898	-0.91213	0.32013	-0.20562
-0.30955	0.070522	-0.032094	0.05179	0.50556	0.53592	-0.51696	0.50273	0.23075	-0.38503	-0.24782	0.55719	-0.24289	-0.28174	-0.89223	-0.12087	0.70107
-0.75446	0.044093	0.87116	0.33092	0.21133	-0.6982	-0.16192	0.45129	-0.65648	-0.77376	-0.87407	0.82458	-0.7087	-0.11687	0.22112	-0.82172	-0.50878
0.37262	0.067139	0.81742	0.39528	0.52894	0.49874	-0.62259	0.57364	0.36401	-0.68894	-0.57741	-0.38252	-0.23807	0.71582	0.27381	0.43353	0.064184
-0.99748	-0.11568	0.12738	-0.28228	0.23026	0.66178	0.51105	0.38468	-0.9495	0.086762	-0.69954	0.32474	0.1068	0.30873	-0.68114	0.30793	0.30542
-0.48202	0.033178	-0.3124	0.16664	0.4143	0.46445	0.4906	0.026868	0.52855	-0.36054	-0.60405	0.047983	-0.58038	0.82196	0.094451	-0.16664	0.15696
-0.68657	0.050049	0.88207	-0.21437	-0.22365	0.11333	0.019196	-0.032214	-0.62976	-0.015144	0.59205	0.89246	0.24014	0.90303	-0.075148	0.92731	0.17187
-0.50996	-0.017526	0.5425	0.17903	0.65326	-0.44268	0.46829	0.19877	-0.38285	-0.71159	-0.0019798	-0.4525	0.10659	-0.1268	-0.75679	0.94749	0.83187
-0.60143	-0.27336	0.99104	0.78064	0.17625	-0.20129	-0.43873	0.35452	0.081091	-0.54535	0.18557	0.97628	-0.62911	0.50467	0.66298	0.79212	0.5795
-0.5959	0.15758	0.54208	-0.40373	-0.29569	0.49648	-0.10022	0.65939	-0.73843	-0.28953	0.21754	0.2664	-0.20748	-0.070153	-0.026445	-0.14691	-0.10683
-0.42739	0.078268	-0.19783	-0.083024	0.40184	0.37689	0.19322	0.2546	0.33046	-0.36268	0.36475	0.33493	-0.37747	0.55472	-0.054599	0.31789	0.56418
-0.59508	0.15494	0.043958	0.055382	0.61317	-0.45978	-0.87635	0.31525	0.38558	-0.93071	0.90387	0.048608	0.025752	0.18567	-0.47591	-0.14957	-0.38675
-0.41905	0.042164	0.7463	-0.34842	-0.05462	-0.44196	0.65294	0.48056	0.41093	-0.64181	0.31405	0.40702	0.41196	0.35641	-0.43627	0.48001	-0.35721
