# Supplementary material for: Distinct cellular states determine calcium signaling response
Source: Mol Syst Biol. 2016 Dec 15;12(12):894. doi: 10.15252/msb.20167137 (PMC5199124; doi:10.15252/msb.20167137)
Supplement: Supplementary file 6 — Source Data for Figure 3 [file MSB-12-894-s005.zip › parameterDistributionGroup/parameterDistribution271.csv]

-0.8848	0.17234	0.68443	0.11664	-0.008858	0.084875	0.66568	0.95162	-0.79606	-0.31314	0.91647	0.30403	0.76753	-0.1229	-0.93016	0.90945	-0.43392
-0.036132	0.19346	0.64714	0.020356	0.77929	-0.35378	-0.64373	0.018175	-0.095259	-0.54402	-0.16334	0.92363	0.076904	0.53347	-0.85822	-0.51026	-0.56285
-0.56307	-0.083887	0.72649	-0.1094	0.38058	-0.27742	0.43612	0.15521	-0.54161	-0.75479	0.19215	-0.29926	-0.30994	0.83231	0.56741	0.80579	0.10903
-0.79799	-0.11097	0.24117	0.64719	0.80048	-0.43206	0.36751	0.63438	0.53458	-0.37377	-0.90831	0.68187	0.34816	0.52494	-0.63909	0.45709	-0.19336
-0.44929	0.063304	-0.02032	0.25944	0.95718	0.17463	-0.37422	0.46278	0.25957	-0.85481	0.81447	0.060556	0.32781	0.81597	-0.2046	0.51497	-0.48452
-0.62625	0.0058375	0.5366	0.29892	0.76217	-0.20049	0.25074	-0.0047151	-0.79906	-0.83277	-0.70866	0.3298	-0.27205	0.6164	0.1246	0.0059399	-0.36896
-0.23111	-0.19073	0.39164	0.303	0.49501	0.44729	-0.6332	0.84614	0.53894	-0.74035	0.46481	-0.85224	-0.39352	0.44793	0.059625	0.63039	0.70222
-0.43689	-0.1805	0.85526	-0.27374	0.44104	-0.0805	-0.59558	0.68245	-0.8264	-0.91744	-0.044913	-0.2412	-0.41382	0.27639	0.2416	0.29434	0.061869
-0.24394	0.24492	0.36801	0.41037	0.54501	-0.14666	0.19548	0.17963	-0.17959	-0.40907	-0.12777	0.023318	-0.27956	-0.12985	-0.23317	-0.26972	-0.13663
-0.73155	0.010056	0.42929	0.49874	0.1661	0.40401	0.47003	-0.48221	-0.093517	-0.88804	0.63016	0.56956	-0.75473	0.88885	0.36376	0.4596	0.77809
-0.83238	-0.23644	0.45198	0.41933	0.57674	-0.21869	0.0029681	0.99006	0.3309	0.066738	0.18439	0.083442	0.72421	0.98112	-0.76256	0.97995	-0.29616
-0.24062	-0.12525	0.48037	-0.0269	0.61829	-0.30375	0.97161	0.42243	0.86463	-0.87432	0.33898	0.15608	-0.043679	0.56647	-0.75113	0.77114	0.86053
-0.3659	-0.11271	0.33574	0.22656	0.88908	-0.14921	0.13109	0.42663	0.04165	-0.85155	0.57172	-0.09459	-0.21473	0.28976	-0.15869	0.61105	0.37412
-0.58707	-0.17872	0.17959	0.28238	0.79056	-0.28193	0.87856	0.33067	0.5981	-0.87083	0.52063	-0.006538	0.15738	0.19475	-0.90525	0.39158	0.22237
-0.63952	-0.15927	0.076248	0.25029	0.5911	0.75872	-0.35669	0.51715	-0.41562	-0.63992	0.66647	-0.24932	-0.29063	0.35151	0.10671	0.7793	0.51463
-0.41724	-0.28976	0.68369	-0.38457	0.33313	0.19203	0.13251	0.83275	-0.59124	-0.16205	-0.40637	0.49921	-0.02136	0.38019	-0.39149	0.31432	-0.11705
-0.98177	0.13542	0.7426	0.95264	0.11251	0.18814	-0.39845	0.39156	-0.12717	-0.86652	-0.48532	0.47184	0.366	0.53957	-0.43023	0.12239	-0.75967
0.073397	0.27598	0.85823	-0.39833	0.66158	-0.41866	-0.61749	0.073897	-0.7625	-0.39631	-0.23141	-0.20797	0.2012	0.01985	-0.81294	-0.39671	-0.63256
0.20951	-0.083343	0.69738	0.090768	0.96941	-0.17951	0.21576	0.068045	0.29467	-0.4158	0.58403	0.17857	0.16443	0.4148	-0.95787	0.2069	0.089739
-0.74719	0.051681	0.33396	0.20172	-0.0024602	-0.073619	0.50433	0.47798	0.80599	-0.24162	0.013642	-0.89679	0.15381	0.91278	-0.47085	0.23194	-0.38474
-0.81418	-0.14349	0.33508	0.60972	0.23174	0.18941	0.060722	0.87436	0.27869	0.16675	0.34936	-0.34863	0.29545	0.30042	-0.63209	0.7577	0.093021
-0.5431	-0.085182	0.65677	0.92433	0.36539	-0.503	0.3373	0.24025	0.72241	-0.34929	0.60104	0.28871	-0.4452	0.61764	0.66299	0.10664	-0.3171
-0.87616	0.003113	0.54488	-0.15015	0.01854	0.66074	0.33493	0.7034	-0.81892	-0.35827	-0.24001	0.41093	0.079318	0.64395	-0.75752	-0.15532	-0.39821
-0.97175	0.037991	0.58941	0.29813	-0.062605	-0.058059	-0.31887	0.24947	-0.10047	-0.53663	0.067625	0.055384	0.29598	0.42799	-0.50964	0.64246	-0.23188
-0.38787	-0.1061	0.07856	0.19781	0.67962	0.97142	-0.67061	0.72426	-0.30617	-0.59292	-0.39103	-0.53897	-0.35303	0.10319	-0.32211	0.30228	0.56688
-0.86654	0.017394	0.34725	0.90966	0.12867	0.064484	0.58588	0.39218	0.46168	-0.50362	-0.32679	0.57373	-0.66319	-0.47272	0.16962	-0.22018	0.24661
-0.75013	0.12595	0.15744	0.50931	0.48043	0.033133	0.61128	-0.047423	0.14934	-0.79099	0.24848	-0.16939	-0.26091	0.60488	-0.38366	-0.63821	-0.53613
-0.92729	-0.13423	0.37576	-0.29069	0.64376	-0.40048	-0.031237	0.16745	-0.80941	-0.51592	-0.73487	-0.79097	-0.16632	0.06682	-0.76207	0.38265	0.7174
-0.89431	0.0044728	0.21386	0.9726	0.69016	-0.50734	-0.047894	0.62145	0.88921	-0.60894	-0.59698	0.69137	0.35076	0.26478	-0.72705	0.21603	-0.23964
-0.67575	0.3021	-0.0093822	0.021893	0.3706	0.44023	-0.83201	-0.12777	-0.45718	-0.16699	0.063041	-0.97014	0.038983	0.43995	-0.48956	-0.23731	-0.47775
-0.59807	-0.16811	0.66698	0.070114	0.11	0.41036	0.73519	0.25547	0.078928	-0.52087	0.36553	-0.071663	-0.34866	0.51773	-0.37787	-0.41011	0.10315
-0.44674	0.08202	0.20571	-0.1665	0.3143	-0.25689	0.68607	0.73869	0.22989	-0.12759	-0.23914	0.75521	0.25119	-0.01109	-0.61827	0.49919	-0.16516
-0.48382	-0.24684	0.58482	0.12454	0.79565	0.22704	0.066453	0.57102	-0.66604	-0.36813	-0.13025	0.41608	-0.046734	0.69879	-0.11402	0.45653	-0.013848
-0.58345	-0.010219	0.90644	0.44797	0.11103	-0.25174	-0.028994	0.63544	0.13695	-0.64307	-0.3947	0.63427	-0.1588	-0.17196	-0.4505	-0.44042	-0.29236
-0.97689	0.2231	0.4888	0.75261	0.019064	0.32457	0.82717	0.64419	-0.028861	-0.46354	0.52926	0.20157	0.2365	0.43263	-0.30769	0.73919	-0.12674
-0.72122	0.10132	-0.11809	-0.50432	0.83177	-0.51816	0.42142	0.30828	-0.49219	-0.9545	0.0094666	-0.92922	-0.061989	-0.0057294	-0.1775	0.70728	0.26234
-0.91368	-0.15722	0.92808	0.90681	0.045721	0.14892	0.67913	0.010648	-0.46758	-0.11802	0.18164	-0.071336	-0.40518	-0.22943	-0.68697	-0.091513	0.54746
-0.70225	-0.012589	0.64011	0.74657	-0.089922	0.56395	-0.46916	-0.36493	0.11679	0.11066	-0.88605	0.72837	-9.8484e-05	0.5911	-0.99951	-0.20567	0.00063394
-0.31357	0.069581	0.49004	0.64221	0.8088	-0.10666	-0.59177	0.37139	-0.2024	-0.3941	-0.57942	0.556	-0.46983	0.54074	0.75267	0.65363	0.12816
-0.51698	0.00873	0.95319	0.6626	-0.35143	0.17117	-0.16176	0.59762	0.83493	-0.97385	0.16286	0.092194	0.39976	-0.037843	-0.72981	0.35574	-0.4193
-0.43272	0.0049838	0.64223	0.55547	0.25261	0.21319	-0.092229	0.30276	0.64528	-0.77991	0.53925	0.06685	-0.029461	0.15654	-0.91555	-0.14766	0.10052
-0.72384	0.054498	0.66957	0.87976	0.28333	0.23116	0.18739	0.56764	-0.088041	-0.90441	0.75631	0.46778	0.26208	0.039536	-0.59431	0.11145	-0.63993
-0.63349	0.16921	0.10692	0.59928	0.27479	-0.095739	-0.24957	0.66368	0.73872	-0.57919	0.17515	-0.75104	-0.48038	0.26279	0.49291	0.019302	-0.294
-0.68583	0.10345	0.72917	-0.39654	-0.15257	-0.29038	0.44122	-0.037928	-0.19594	-0.49983	-0.69368	0.1943	-0.28723	0.36988	-0.27045	-0.1727	0.073999
-0.32443	-0.031015	0.35315	-0.1947	0.58961	0.50342	-0.24492	-0.060569	-0.47946	-0.69874	0.56989	0.017451	-0.26735	0.9098	0.04289	0.68745	0.35624
-0.71213	-0.12336	0.71121	0.77058	0.14172	-0.055551	0.047459	0.12605	0.53993	0.16959	-0.62682	-0.49108	0.10213	0.4592	-0.80846	-0.058434	-0.12335
-0.88066	-0.076242	0.73591	0.68656	0.090469	0.35489	0.87078	0.39319	-0.3772	0.23413	-0.86687	0.36727	0.090782	0.41132	-0.70478	-0.067678	-0.31006
-0.26904	0.21429	0.53015	0.70427	0.31437	0.44945	0.72408	0.0088684	-0.087069	-0.21748	0.41979	0.77342	-0.25892	-0.17423	-0.45008	0.20216	0.39371
-0.83179	-0.032358	0.57082	0.14455	-0.083703	0.88518	-0.65773	0.26681	-0.82383	-0.091704	0.76839	0.076106	0.11731	0.20415	-0.82767	0.78603	0.59766
-0.34728	0.064241	0.30256	0.3513	0.5812	0.51171	0.38757	-0.017504	-0.02832	-0.21668	0.96237	0.1996	0.17849	0.74462	-0.62805	0.022336	-0.43749
-0.43248	-0.10578	0.81514	-0.024192	0.1565	0.74626	-0.20553	0.46548	-0.38652	-0.6129	-0.065816	-0.28483	-0.30946	0.85654	-0.42927	-0.92003	-0.4546
-0.19442	0.062026	0.58105	-0.67674	0.59396	-0.94607	0.16317	0.12693	0.47969	-0.91972	0.67267	0.56087	-0.24021	0.76122	-0.36345	-0.18327	-0.02612
-0.074262	0.10472	0.8697	0.27175	0.55193	0.35443	-0.40465	0.47853	-0.74731	-0.0017188	0.052547	0.51648	0.0071422	0.30426	-0.2778	0.02197	-0.45165
-0.25037	-0.083036	0.47397	0.18749	0.24693	0.42335	-0.49126	0.59743	0.26257	0.20416	-0.7853	0.44341	-0.14701	0.49026	-0.23071	0.41505	0.36101
-0.52075	-0.12224	0.93463	0.55037	0.13426	0.0080022	0.71666	-0.24743	0.16776	-0.49247	0.74792	-0.066818	-0.47208	0.72881	-0.21207	-0.376	0.0091227
-0.80016	-0.018791	-0.020115	0.56795	0.89559	-0.30037	0.8605	0.14093	0.1215	-0.79515	0.71779	-0.060412	-0.23155	0.20348	-0.29202	0.39323	0.29259
-0.75178	0.13067	-0.20552	0.4922	0.94483	-0.034198	-0.0070415	0.026667	-0.23802	-0.41529	-0.60397	0.95749	-0.53554	-0.025597	0.08444	-0.41991	-0.067681
0.098268	0.12898	0.40981	-0.92937	0.74635	-0.37716	-0.067684	0.56223	-0.23832	-0.41666	0.056581	-0.44891	0.18122	-0.012625	-0.6298	-0.084428	-0.34689
-0.49252	0.14603	0.46025	0.20412	0.27113	0.15761	-0.075361	0.23058	-0.13111	-0.44404	0.50941	-0.42232	-0.15295	0.41977	-0.19928	0.2957	0.008437
-0.6956	0.1486	0.13329	0.62307	0.48261	0.54276	-0.97204	0.3097	-0.0252	-0.9343	-0.84568	-0.042282	-0.15022	0.38059	0.13263	0.40536	-0.021135
-0.57693	-0.0024037	0.70533	0.067609	0.13866	0.019222	-0.32512	0.64834	-0.026708	0.29947	-0.59876	-0.69522	0.29754	0.3756	-0.84851	0.60256	0.22707
-0.13232	-0.1089	0.67093	0.30007	0.93288	-0.4048	0.068602	0.17185	-0.098255	-0.85391	0.92676	0.27068	-0.57562	0.41099	0.37758	0.19243	0.12549
0.38604	-0.011853	0.68459	-0.1686	0.97401	0.035391	-0.62137	0.69705	-0.24181	-0.15672	0.13379	-0.30184	0.14021	0.57453	-0.079908	0.87235	-0.032323
-0.31924	-0.073419	0.35231	0.5665	0.48971	0.38422	-0.84085	0.17791	0.5209	-0.90401	-0.45463	-0.63924	-0.40422	0.4553	-0.34971	-0.97345	-0.621
-0.73582	-0.054015	0.59536	0.34312	0.34063	0.07008	0.60745	0.43902	0.41409	-0.60555	-0.90318	0.95798	0.53157	0.78745	-0.91448	0.59644	-0.11437
-0.476	0.057462	0.052426	-0.11151	0.52521	0.43894	-0.30952	0.91175	0.072674	-0.68854	-0.7265	0.12138	-0.15264	0.0006454	-0.67168	0.11887	0.34269
0.13509	0.11406	0.4178	0.64855	0.93862	-0.053099	0.94248	0.46059	0.40868	-0.53816	0.7312	-0.17738	0.20159	-0.27397	-0.54348	0.93654	0.23273
-0.27163	-0.026628	0.3587	-0.88337	0.2345	-0.11248	-0.02635	0.492	-0.19811	-0.25342	0.1197	-0.26818	-0.34694	0.18511	-0.31709	0.19309	0.37478
0.72302	0.30315	0.63577	0.51337	0.89942	0.68406	0.40174	0.86547	0.26984	-0.86709	0.10035	-0.5394	-0.20294	-0.12383	-0.20667	0.3754	0.46727
-0.79546	0.04328	0.47509	0.84978	0.51663	0.1056	0.12553	-0.10012	-0.19904	-0.24622	0.88457	0.84402	0.22989	0.40695	-0.81625	0.32531	-0.057459
0.16349	-0.059441	0.68822	0.61904	0.84608	0.11305	-0.12493	0.5691	0.35134	-0.4634	0.56646	-0.33178	-0.084074	-0.42221	-0.66414	0.85172	0.97885
-0.08756	0.16501	0.87321	-0.37558	0.089311	-0.49926	0.27354	0.096192	0.52892	-0.38585	0.94367	0.33966	-0.40737	-0.2053	-0.8921	-0.08774	0.8945
-0.55393	0.10387	0.32956	0.15219	-0.025541	0.21093	0.59874	0.85019	0.59942	-0.57272	-0.010077	-0.56585	0.31463	0.00094328	-0.82578	0.97971	0.49912
-0.049583	0.23647	0.36245	0.11016	0.87157	-0.8965	0.91337	0.13016	0.37633	-0.58493	-0.35805	0.61951	-0.37453	-0.01026	0.0026075	-0.1706	-0.14504
-0.91703	0.26991	0.74677	0.9468	-0.49999	0.24159	-0.23394	0.06303	0.21744	-0.16466	0.89462	-0.16586	0.25202	0.92954	-0.2084	0.54765	-0.51203
-0.67077	0.058111	0.4949	0.90756	0.31262	0.34275	-0.26472	-0.30716	-0.081672	-0.45201	0.22364	0.75006	-0.43362	0.34022	-0.29996	-0.98152	-0.51867
0.082269	0.079165	0.40125	0.27349	0.94279	-0.074825	0.33794	0.53013	-0.23419	-0.41331	0.34097	0.61408	-0.23344	-0.55705	-0.29205	0.63964	0.75075
-0.53033	0.013506	0.20757	0.11819	0.74237	-0.2143	-0.033085	0.66381	0.4564	-0.90963	0.39243	-0.13318	0.30744	0.86437	-0.17508	0.6687	-0.43343
-0.8059	0.025485	0.16124	-0.14452	0.2915	-0.25748	0.46404	0.24925	0.68676	-0.56585	0.76132	0.26105	-0.33086	0.5905	-0.36314	-0.096547	0.34375
-0.32715	0.22099	0.5354	-0.78292	0.46772	-0.13157	0.29125	0.030752	-0.88766	-0.83596	0.30042	0.36378	-0.18172	0.25441	-0.17042	0.13494	0.0083492
0.33476	0.016752	0.48318	0.519	0.96843	0.09592	0.68463	0.27869	0.50544	-0.20262	0.38285	0.13451	-0.022695	0.35691	-0.56557	-0.16783	-0.40532
0.2888	0.1479	0.63227	0.22224	0.53909	-0.42704	-0.068628	0.12956	0.73465	0.1045	-0.61339	-0.57167	0.13148	0.69074	-0.29048	0.33579	-0.41584
-0.55906	-0.06401	0.70026	0.090334	-0.13929	0.84887	0.12378	0.40184	-0.30283	-0.24802	0.48553	-0.20994	-0.27548	0.052861	-0.56453	-0.28124	0.073706
-0.97585	-0.15634	0.87491	-0.058698	-0.53308	0.5953	-0.70427	0.51973	-0.58292	-0.40315	0.72412	0.18609	-0.33034	0.16262	-0.1478	0.55977	0.54372
-0.43725	-0.019453	0.28431	0.75277	0.69189	0.54391	-0.28153	0.51121	0.28748	-0.15526	0.58731	-0.21397	0.3808	0.92116	-0.54439	0.70983	-0.25259
-0.26061	0.085653	0.66903	0.51136	0.71951	-0.90004	0.84447	0.21181	0.17733	0.17341	0.026021	0.93306	0.28284	0.062097	-0.62003	0.67199	-0.0072796
-0.36597	-0.19063	0.74276	0.10515	0.36568	0.35499	-0.97003	0.55801	0.16138	-0.57094	-0.50141	-0.75469	0.31144	0.78436	-0.70146	0.29679	-0.16626
-0.22253	0.10157	0.78686	0.73341	0.68026	0.25657	-0.25784	0.14465	0.0036525	-0.056921	0.34879	0.061618	0.29056	0.8048	-0.6985	0.79147	0.33125
-0.42091	-0.063176	0.10387	-0.11627	0.79388	0.15046	0.61561	-0.284	-0.1357	-0.52851	0.39608	0.94908	-0.60053	0.4948	-0.38624	-0.9645	-0.083203
0.092069	0.10762	0.67329	-0.0013185	0.39678	-0.10342	-0.67214	0.70186	0.55487	-0.76918	-0.38275	-0.53872	-0.12053	0.76619	0.0024474	0.23593	-0.34095
-0.99973	-0.081935	0.89656	-0.25298	-0.26393	0.36004	0.21148	0.54567	-0.88883	-0.088802	-0.26734	-0.45067	0.522	0.88969	-0.5865	0.55872	-0.47731
0.04789	-0.15763	0.6052	0.21568	0.77688	0.72729	0.34178	0.31317	-0.13388	-0.35363	0.053589	-0.16452	-0.10191	0.26309	-0.61189	0.46909	0.66443
-0.24272	-0.036167	0.3898	-0.34705	0.36275	-0.32268	0.39933	0.5873	0.30563	-0.13928	-0.83723	-0.16306	-0.32184	0.26793	-0.42652	-0.74254	-0.53531
-0.19386	0.052995	0.31239	-0.19328	0.569	0.22831	0.69351	0.88295	0.36534	-0.76936	0.79391	0.73738	0.09789	0.66107	-0.46865	0.63064	0.34222
-0.67571	-0.098425	0.69554	0.44642	0.011287	-0.11921	-0.13654	0.49659	0.031522	0.41746	-0.0039875	0.57556	0.20542	0.45258	-0.68061	0.26478	-0.32611
-0.67533	0.049257	0.62283	0.019208	0.2626	0.090398	0.35653	0.22974	-0.62174	-0.038176	0.21272	0.88511	-0.19467	0.49208	-0.31298	-0.029134	-0.013449
-0.90789	-0.24019	0.74419	0.44579	-0.023509	-0.50676	0.55006	-0.23283	0.70548	-0.50675	-0.62241	0.87501	-0.44508	0.55179	-0.58758	-0.18365	0.42435
-0.27223	-0.017122	0.74621	-0.57913	0.26057	-0.30804	0.26318	0.23732	0.040784	-0.19888	0.68711	0.032505	-0.18392	0.93195	-0.23001	0.0076666	-0.051446
-0.40409	0.26399	0.0016299	0.83628	0.79503	0.29505	0.98722	-0.1366	0.3213	-0.21346	0.84487	-0.29939	0.59103	0.83573	-0.78879	0.74697	-0.34023
-0.62734	0.41165	-0.093793	0.12909	0.73508	-0.28789	-0.56481	0.61817	-0.54248	-0.84818	-0.015265	0.12928	0.01057	-0.62396	-0.47915	0.16249	-0.052107
0.54196	0.184	0.88274	0.3494	0.58104	0.45501	-0.82167	-0.42805	0.1742	0.10997	0.31355	-0.054388	0.18027	0.69854	-0.93779	-0.47069	-0.59142
0.057637	0.066339	0.85878	0.2955	0.73148	-0.76505	-0.13087	-0.084482	0.44032	-0.57129	0.63976	-0.064691	-0.48514	0.89223	0.23075	-0.5747	-0.58143
-0.27204	-0.034065	0.893	-0.97204	0.31909	-0.13036	-0.26927	0.6	-0.59463	-0.83263	-0.22883	0.16348	0.059215	0.60454	-0.42819	0.3568	-0.0071986
-0.040365	0.052551	0.37068	-0.40017	0.49486	-0.24314	0.72757	0.017519	0.35943	-0.056494	-0.5234	0.429	-0.20032	0.48695	-0.56026	-0.147	0.0065819
-0.92141	-0.25542	0.55139	0.91275	0.53476	-0.32214	-0.588	0.13677	0.63803	-0.1788	0.063847	0.89255	0.38737	0.86235	-0.94692	0.23496	-0.15468
-0.0045058	0.12992	0.84632	-0.62385	0.02099	-0.69234	-0.048175	0.2315	0.12703	-0.060387	-0.35537	0.62704	-0.11017	0.028284	-0.61233	0.66473	0.65303
-0.44756	0.26746	0.211	0.54395	0.56919	-0.17155	-0.40053	0.16854	0.69347	-0.72991	0.2105	-0.32548	0.137	0.7759	-0.38851	-0.36458	-0.82028
-0.62469	-0.17326	0.18272	0.072206	0.4624	0.063583	0.69903	0.80052	0.31579	-0.19694	0.42536	0.99715	0.12164	0.18401	-0.6516	0.35317	-0.0021466
-0.11162	0.17698	0.764	0.61483	0.56855	0.16094	0.21347	0.28444	-0.6049	-0.1252	-0.031103	0.64676	-0.021164	-0.33538	-0.63955	-0.032681	-0.11465
-0.11585	0.22139	0.62491	0.020887	0.72981	-0.15074	0.07663	0.18487	-0.3984	-0.72869	0.53232	0.45564	0.064416	-0.081141	-0.39373	0.21861	-0.013196
-0.35955	0.042722	0.48681	-0.35334	0.47476	-0.87936	0.39495	0.46363	0.4589	-0.29335	-0.62416	0.31389	-0.37742	0.33029	-0.17889	-0.2484	-0.17457
-0.98906	-0.088687	-0.18191	0.17136	0.83493	0.31896	-0.56207	0.57062	-0.84477	-0.94124	0.35818	-0.50637	0.13008	-0.071155	-0.49033	0.52899	-0.077491
0.1434	0.20622	0.083471	0.38519	0.91045	0.38209	-0.81529	0.43913	0.16905	-0.5575	-0.21047	-0.12249	-0.51976	0.60018	0.68738	-0.29543	-0.55463
-0.7064	0.16747	0.23679	-0.082059	-0.014506	-0.10599	0.95109	-0.30724	0.49303	-0.72593	0.59024	0.26535	-0.50614	0.90009	-0.16609	-0.66711	-0.3659
-0.23624	0.20371	0.741	-0.54521	0.40222	0.023049	-0.44671	0.022867	-0.94923	-0.92124	0.28562	-0.21925	0.24999	0.38023	-0.25325	0.7816	0.0085852
-0.47016	0.17778	0.65388	0.53358	0.035259	-0.1782	-0.20318	-0.10072	0.938	-0.37017	-0.54802	-0.040817	0.17554	0.70036	-0.45469	0.58491	0.041082
