# Supplementary material for: Distinct cellular states determine calcium signaling response
Source: Mol Syst Biol. 2016 Dec 15;12(12):894. doi: 10.15252/msb.20167137 (PMC5199124; doi:10.15252/msb.20167137)
Supplement: Supplementary file 6 — Source Data for Figure 3 [file MSB-12-894-s005.zip › parameterDistributionGroup/parameterDistribution272.csv]

-0.48251	-0.35809	-0.16353	-0.80095	-0.33658	-0.37689	0.37157	-0.12011	0.34012	0.4852	-0.22349	-0.3163	-0.058691	0.10366	-0.54354	0.084615	-0.00684
-0.76806	-0.90622	-0.032291	-0.045413	0.57351	0.54121	0.069248	0.042429	0.95286	0.77374	0.17809	-0.3379	-0.23944	0.51957	-0.21771	0.051525	0.025275
0.65326	-0.65081	0.80003	-0.3079	-0.27636	-0.31196	-0.67564	0.32914	0.11686	-0.14894	0.77646	0.46447	0.017974	-0.61219	0.59544	0.65074	-0.65724
0.92701	-0.81794	0.52068	0.3775	-0.30644	0.27968	0.44294	-0.57822	0.087216	0.42005	0.45211	0.070219	-0.27047	-0.067966	-0.44448	-0.28711	-0.11945
0.8246	0.19633	0.073122	-0.43926	-0.34226	0.36399	-0.62529	-0.18319	0.79155	0.16977	-0.57522	0.10265	-0.0487	0.18507	0.29387	0.13214	-0.77236
-0.88537	-0.34594	-0.1415	0.078687	0.10853	-0.011027	-0.88653	-0.23627	-0.20206	0.79939	-0.073838	0.89197	-0.59507	0.68849	0.28521	-0.34314	-0.089015
-0.65835	-0.39041	0.41032	0.28728	0.7981	0.27137	-0.14087	0.48395	0.87158	-0.38011	0.64834	0.28622	-0.61647	-0.082503	-0.35829	-0.80884	0.10622
-0.37857	0.068915	-0.19615	-0.73895	-0.35573	0.2756	-0.56534	-0.38221	0.47825	0.44502	0.18734	-0.3512	-0.39777	0.35459	0.35023	0.71049	0.51232
-0.19136	-0.6427	0.23077	-0.40826	0.47125	-0.71559	-0.10707	0.66478	-0.021219	0.81209	-0.60725	0.56973	-0.061176	0.041456	0.29744	0.75674	-0.135
-0.1685	0.37285	0.56662	-0.37246	0.56943	0.56612	-0.29274	0.36355	-0.33525	-0.19269	0.46431	0.95249	0.11954	0.52578	-0.055421	0.82749	-0.047706
-0.10708	-0.05734	0.46487	-0.32867	0.81657	0.096025	-0.48835	0.96506	0.33328	0.17936	0.48325	-0.10749	-0.046404	-0.86594	-0.49182	0.44324	0.18625
0.24507	-0.2499	0.94366	-0.92681	-0.10482	0.79485	-0.41103	0.88046	-0.70432	0.47072	0.71338	-0.7366	-0.57394	-0.80549	-0.63079	-0.64266	0.25452
-0.38347	-0.4126	0.81847	0.2779	-0.45521	-0.58436	0.58962	0.48611	0.92087	-0.18169	0.46735	0.36867	-0.48231	-0.8441	0.61865	0.94004	0.46355
0.17073	-0.51176	0.2556	-0.42653	0.63195	-0.05935	-0.39619	-0.50035	-0.6848	0.4055	-0.27696	-0.27083	-0.58972	0.45193	0.04623	0.11322	0.45282
-0.58249	-0.39532	-0.69335	0.019015	-0.64545	0.29813	0.72567	-0.14369	0.040795	0.97177	0.16354	-0.38956	-0.56443	-0.040782	0.20215	-0.75194	-0.43685
0.11183	-0.059061	0.4126	0.3579	0.14688	-0.57885	0.10143	0.05875	-0.82057	0.35318	-0.91607	-0.68864	-0.28688	0.13739	0.84326	0.77313	-0.29098
-0.76538	-0.33135	-0.61182	-0.032578	-0.16296	-0.76799	-0.036271	0.097774	0.13136	0.75149	0.85033	0.035034	-0.11367	0.58597	-0.1964	0.31939	0.05405
-0.39179	-0.02606	-0.87984	0.091854	0.95692	0.78044	0.071004	-0.45817	0.10145	0.62463	0.22798	0.28882	-0.10652	-0.20126	-0.16624	0.37967	0.040084
0.78483	-0.50252	0.85113	0.1771	0.78479	0.39612	0.38698	-0.53322	0.49615	-0.44502	-0.083579	-0.093045	-0.099893	-0.92867	0.51491	0.32487	-0.64786
0.60608	-0.016511	0.31872	-0.20324	0.15043	0.83875	-0.79638	-0.43887	0.14182	0.49655	0.32787	-0.63249	0.054579	-0.79983	-0.9837	-0.31644	-0.2515
0.97369	-0.32993	0.55228	0.56349	-0.93698	0.45872	-0.2595	-0.42209	0.79695	-0.43064	-0.14963	-0.74684	0.13997	-0.31959	0.01446	0.14326	-0.94256
0.046381	-0.044492	0.78294	-0.32065	-0.45445	-0.23557	-0.1876	-0.40936	0.35976	0.0010031	0.3735	-0.88855	-0.19981	0.19046	0.52897	0.67268	-0.24071
-0.35875	-0.65272	0.25599	-0.055401	-0.92899	0.54765	-0.74935	0.19612	0.85799	-0.73516	0.96744	-0.91403	-0.058341	0.34741	0.3632	0.1249	-0.84489
0.67886	-0.41178	0.28606	-0.74303	-0.93065	-0.22695	-0.88963	0.62693	0.75297	0.50281	0.11127	-0.96438	-0.1713	-0.32856	0.0303	-0.33459	-0.69543
0.89489	-0.34133	0.38044	-0.44222	-0.082623	0.40925	0.40536	-0.17005	0.85212	-0.060459	-0.21175	0.35206	-0.031125	-0.25572	-0.11198	-0.0038371	-0.45002
0.18089	-0.07817	0.21404	0.14229	-0.76682	-0.73341	-0.19312	0.065143	0.34374	0.95252	0.22768	0.14545	0.017658	-0.22444	0.10085	-0.097855	-0.74708
-0.59029	-0.86671	0.89316	0.18605	-0.14972	0.33407	0.58017	0.094768	-0.0096552	0.9335	0.62896	-0.50226	-0.1336	-0.25085	-0.69165	0.1598	0.33665
-0.27567	-0.031427	-0.6146	0.095147	-0.46741	-0.21154	-0.52054	-0.2197	-0.80302	0.74563	-0.59426	0.18846	-0.15079	-0.60351	-0.71118	-0.27851	-0.13105
0.080873	-0.58749	0.12592	-0.40177	0.24608	0.67319	0.29932	0.45619	0.59308	0.55878	0.5934	-0.85605	-0.27254	0.056807	-0.45462	-0.19399	0.22152
-0.11928	0.084968	0.16041	0.38973	0.23598	0.43272	-0.16736	-0.28199	0.061606	-0.46534	-0.38784	-0.47321	-0.43899	-0.75578	-0.026353	0.36099	0.40174
-0.93146	-0.74733	0.73308	0.0010406	-0.28385	-0.019363	0.77708	0.57112	0.31255	0.0025843	0.40341	0.16269	0.21084	0.74031	0.55075	0.85672	-0.80021
-0.39657	-0.29431	-0.11658	0.139	-0.064018	0.71581	-0.88952	-0.72689	-0.007747	0.39011	-0.31316	-0.15475	0.131	0.31092	0.64785	0.7333	-0.77423
-0.88023	0.36844	-0.27152	-0.34333	-0.51847	0.7047	-0.0281	0.73057	-0.90391	0.71303	-0.31276	-0.002523	-0.37894	-0.74568	-0.43743	0.41207	0.92123
0.028133	-0.52133	0.12459	0.481	0.47157	0.95947	-0.40468	0.18628	-0.0032769	-0.21177	-0.36467	-0.41648	-0.38706	-0.73208	0.46523	0.21958	-0.10126
-0.083684	-0.39381	0.90406	-0.061162	-0.45356	-0.81747	-0.62153	-0.32186	0.45937	0.96659	0.48436	-0.079594	-0.5867	0.75074	0.2092	-0.56779	-0.34727
0.82704	0.36745	-0.055824	-0.58413	-0.11179	0.90586	-0.19497	0.22393	0.06596	0.55277	0.17012	-0.14297	-0.46262	0.094026	0.38273	-0.19414	-0.44238
0.52111	-0.44596	0.31364	-0.27764	0.44893	0.81506	0.43253	-0.31038	-0.33535	0.96076	-0.019967	-0.48873	-0.29182	0.24379	-0.13367	0.93917	0.83964
-0.77703	-0.89334	0.60561	-0.35698	-0.20828	0.32121	-0.76624	-0.022335	0.53568	-0.46342	0.54403	0.37432	-0.50509	0.011814	0.53502	0.80966	0.6073
0.46232	-0.46245	-0.37009	-0.056279	-0.55324	0.92531	0.54231	0.21555	0.43851	-0.26257	0.049611	-0.8129	0.30899	-0.3126	0.53611	0.98787	-0.91049
-0.19757	-0.93293	0.84028	-0.24254	-0.1355	0.3464	-0.060951	-0.28734	0.54819	0.46244	0.40882	0.28999	-0.0022379	-0.57054	0.10267	0.061985	-0.80264
-0.24662	-0.68253	-0.56069	0.93744	-0.14283	0.022497	-0.13455	-0.29121	0.29761	0.63899	0.52323	0.6223	0.023062	0.36199	0.71723	0.80028	-0.74329
-0.050012	-0.6094	0.31806	-0.48168	0.66033	0.31156	-0.27698	-0.049975	-0.80964	0.74065	-0.66303	-0.044229	-0.15022	-0.95334	0.38334	-0.00073716	-0.89545
-0.13671	-0.5868	0.13864	-0.70386	0.16508	-0.26701	-0.326	-0.2446	-0.17481	0.8157	-0.69086	0.43304	-0.40461	0.25565	0.96269	0.029545	-0.90309
0.41299	-0.80805	0.77732	0.35175	0.5139	0.87725	0.9223	-0.94251	-0.24547	0.69725	0.76566	-0.53681	-0.5271	-0.21276	0.24316	0.11616	0.20936
0.09942	-0.89882	0.87576	0.57016	-0.29613	0.17847	0.24135	-0.26451	-0.066711	0.80032	0.036201	-0.61678	-0.37373	-0.42152	0.15957	-0.70475	-0.80316
0.86559	-0.4804	0.61407	-0.78077	0.1651	-0.62182	-0.156	0.1227	0.72262	0.62391	-0.49106	-0.20582	-0.55505	0.078819	0.56324	-0.10607	-0.3092
0.15639	-0.58023	0.55227	-0.1451	0.52156	-0.80378	-0.6468	-0.68442	0.14148	0.52182	-0.67358	0.1471	-0.54539	-0.31506	-0.58476	-0.29044	0.58481
-0.5942	-0.0077567	0.34504	0.13632	0.19522	-0.86819	-0.53784	-0.79117	-0.43425	0.99791	-0.87971	0.054023	-0.66383	0.14981	-0.81309	-0.97431	0.27917
-0.37485	-0.83286	-0.43118	-0.92758	0.93303	0.72328	0.15169	0.22189	-0.16249	-0.01155	0.036092	-0.64881	-0.79514	0.62567	0.81674	-0.070644	-0.20035
-0.87102	-0.0021902	-0.3538	-0.56717	0.50642	-0.075664	-0.9779	0.93818	0.75354	0.46518	-0.2347	0.099798	-0.50856	-0.65755	-0.24651	-0.50718	-0.11657
0.37719	-0.74566	0.21578	0.91	0.20916	-0.36377	0.95627	0.50124	0.37188	0.51764	0.58578	0.21484	-0.36061	-0.43624	0.97646	0.64846	-0.45929
-0.99965	0.1277	-0.82046	0.87985	-0.30768	0.049676	0.47047	-0.76231	0.6807	0.14418	0.20578	0.32796	0.113	-0.14004	0.28873	0.53879	-0.55725
-0.4816	-0.64637	-0.75537	-0.16892	0.34837	0.0034519	-0.14038	-0.90953	0.1208	0.26361	0.30017	-0.4343	-0.45711	-0.010831	0.50629	0.21081	-0.14143
-0.54302	-0.88167	0.55224	-0.38548	-0.35368	0.39805	-0.55689	0.39787	0.14021	0.33063	-0.1898	-0.63305	0.32435	0.18832	0.33138	0.75433	-0.96214
0.20848	0.0065469	0.75448	-0.049966	-0.43431	0.66488	0.051712	-0.75934	-0.22386	0.26257	-0.32021	-0.67729	-0.038952	-0.27964	-0.50958	0.88153	0.73341
0.65773	0.065182	0.038364	-0.037922	0.44847	0.069423	0.11713	0.79259	-0.73022	0.56257	-0.78086	-0.34424	-0.335	-0.27181	-0.00106	-0.10968	-0.12392
-0.63508	-0.15795	0.091002	-0.29571	0.76166	0.59504	0.25879	0.36085	0.51323	-0.0097287	0.40479	0.35191	0.38173	-0.80343	-0.55737	0.65764	-0.24653
-0.85751	-0.2536	0.75565	-0.92795	0.69294	0.47793	0.1894	-0.66676	0.29795	-0.76361	-0.87717	0.14081	-0.22901	-0.41873	-0.24154	0.074535	0.05908
0.14454	-0.24517	0.12085	0.1045	0.45616	-0.22777	0.10307	0.38049	0.77464	0.24406	-0.50039	0.017058	-0.76132	0.33895	0.25361	0.25392	0.65773
-0.47528	-0.12108	-0.10489	-0.35549	-0.547	-0.30028	0.90289	0.092965	-0.35132	0.67559	0.039655	0.4004	-0.30422	-0.17022	0.024659	0.12509	-0.066239
-0.39679	-0.30965	-0.068587	0.14712	0.22675	-0.44043	0.93706	-0.20606	0.94423	0.092324	0.14511	0.95171	-0.18506	-0.21882	0.26276	0.77403	0.068671
-0.15142	-0.68871	-0.5429	-0.2478	-0.75585	0.51449	0.5929	-0.32892	0.066652	-0.093934	-0.78107	-0.41994	0.22371	-0.45133	-0.45934	0.50652	-0.29659
0.50454	0.27114	-0.11847	0.26218	-0.056178	0.89537	0.50882	0.75716	0.5872	-0.07659	-0.21856	0.3273	0.35519	-0.10583	-0.91477	0.94028	0.32282
-0.172	0.3338	0.82004	-0.17791	0.11948	0.19731	-0.1928	0.1686	0.91962	0.90668	0.49138	0.21424	0.52854	0.55389	-0.51933	0.10178	-0.99979
-0.5257	-0.49706	0.5474	0.4119	0.67033	-0.45372	-0.84186	0.11502	-0.38088	-0.30749	-0.66269	0.3749	-0.66797	-0.77561	0.92943	0.89391	0.46204
-0.4629	-0.2671	0.091791	-0.43321	0.23827	-0.75382	-0.70295	0.064141	-0.46806	0.98292	-0.016461	0.27973	0.42472	0.40507	-0.70876	0.18011	-0.78828
0.76636	-0.0021492	-0.087779	0.26742	0.1262	-0.87135	0.74735	-0.074367	-0.4024	0.88541	-0.38878	0.98325	-0.32577	-0.010835	0.45734	0.1019	-0.54378
-0.27304	-0.22005	0.96331	-0.42453	0.94432	0.71125	-0.54754	0.29202	0.37006	0.060141	-0.31065	0.44378	0.064028	0.7044	-0.11565	0.32962	-0.41633
-0.63134	-0.36246	0.81545	0.51545	0.48649	0.24321	0.43393	0.29145	-0.38262	0.85337	0.77788	-0.17833	-0.43601	-0.058808	0.83087	0.48594	-0.17601
-0.81801	0.12178	0.36701	-0.1149	0.26339	0.24331	0.33707	0.65037	0.61317	0.53243	-0.021594	0.43919	-0.32668	0.23819	0.54002	0.49336	-0.19656
0.43816	0.16823	0.34755	0.37295	0.37516	0.2548	0.8367	-0.55367	0.077493	0.11048	-0.84854	0.90828	0.35928	-0.098272	-0.54945	0.77605	-0.15914
-0.8386	-0.54493	-0.65748	0.29957	-0.48978	-0.31396	0.55606	0.42097	0.88408	0.8137	0.61733	-0.90082	0.02816	-0.55813	0.13175	0.59923	-0.42054
-0.74802	-0.47467	-0.30536	-0.74221	0.29024	0.27438	0.73236	-0.61658	-0.27428	0.22884	0.1539	-0.10972	-0.74587	-0.85641	-0.72906	-0.8565	0.43702
-0.25553	-0.49925	-0.58615	0.34728	-0.47305	-0.00076515	0.74544	0.13869	0.94278	-0.012438	-0.63975	0.79501	-0.4098	-0.57475	0.40519	0.95975	0.69898
-0.57643	-0.36388	0.78807	0.80335	0.18224	-0.83654	-0.39967	0.81774	0.20648	-0.15798	-0.52789	0.2163	-0.37169	-0.39082	0.8362	0.61479	-0.14323
-0.45265	0.13934	-0.25259	-0.59019	0.89469	0.84033	-0.53685	-0.73026	-0.10215	-0.092404	0.077906	0.62259	-0.767	0.75391	0.54028	-0.068594	0.030909
-0.08775	0.33401	-0.26226	-0.92984	0.6172	0.77998	0.28825	0.82149	-0.95815	-0.020483	0.57276	0.66753	-0.061068	0.24072	-0.086976	-0.17977	-0.64507
-0.78876	-0.23171	-0.65729	-0.14727	0.22394	0.4929	-0.10658	-0.36561	-0.21394	0.43586	0.69842	-0.11791	-0.034747	-0.4227	0.25602	0.22476	-0.73753
0.06841	-0.67135	0.83724	-0.92252	0.24525	0.0052702	0.1082	-0.69276	0.14438	-0.59696	0.54835	-0.75954	-0.11926	-0.51585	0.12562	-0.52975	-0.91428
0.48162	-0.42607	0.99522	-0.79759	-0.27728	0.30371	-0.51719	-0.04799	-0.33531	0.10366	-0.76846	-0.37872	-0.34462	-0.95446	-0.30855	-0.99527	-0.59543
-0.154	-0.44671	0.79726	-0.12092	-0.12435	-0.11482	0.4492	0.22072	-0.66198	0.86844	0.37129	0.87575	0.11426	0.30788	0.1745	0.81599	-0.27407
-0.30973	0.044762	0.29422	-0.99259	-0.21613	0.35525	0.16295	0.99725	0.85194	-0.088982	-0.42285	0.4404	-0.41676	-0.90663	-0.81243	-0.26429	0.68687
0.90699	0.23509	0.3219	-0.61995	-0.47909	0.20472	0.085783	0.31516	0.82132	0.032803	0.10433	0.61462	-0.36142	-0.080426	-0.21	-0.12705	0.11872
-0.60794	0.094223	0.24902	-0.18329	-0.52102	0.48269	-0.0050508	-0.00099499	0.2269	-0.10512	-0.53814	0.80987	-0.84883	0.037676	0.20786	-0.32757	0.35849
-0.070505	0.33292	0.072197	-0.39564	0.41532	0.26301	0.24778	0.88863	0.86481	0.35053	-0.51302	-0.19835	-0.24558	-0.64045	-0.16213	-0.7721	-0.79588
-0.17814	-0.22433	0.63999	-0.82599	0.84955	-0.5163	-0.26914	0.0095723	0.64584	0.062412	0.77281	0.40449	0.21928	0.37113	-0.10239	0.63207	-0.45289
-0.36877	-0.34467	-0.20403	-0.45875	0.30876	0.93613	0.071198	-0.12588	-0.41531	0.92013	-0.29849	0.16362	-0.46109	0.39488	0.19924	0.20107	0.32007
-0.64082	-0.20659	0.009235	0.93145	0.63139	-0.79297	0.20716	0.63256	0.012768	-0.22842	-0.2494	-0.19746	-0.22578	-0.7112	0.45263	0.7316	-0.14112
-0.034109	-0.57682	0.41687	-0.97695	-0.32574	0.032426	0.63563	-0.63281	0.044456	-0.78925	0.578	0.15047	-0.38767	-0.5043	0.92475	0.09501	-0.65257
-0.4777	-0.4066	-0.30271	-0.087446	0.33715	-0.31044	-0.64184	0.032075	-0.17303	0.81425	-0.13938	-0.18823	-0.6284	-0.65129	0.34049	-0.27822	-0.12409
-0.23362	-0.69555	0.69445	-0.30307	0.90972	-0.70639	-0.9588	0.52954	0.47498	-0.31108	-0.21482	0.54254	-0.31783	-0.28932	-0.84564	-0.69116	-0.074852
0.067209	0.046107	-0.68284	-0.21497	0.10592	0.97375	0.63073	0.86806	0.82067	-0.19162	-0.70548	0.078454	-0.2189	-0.6536	0.42783	-0.068871	-0.74096
-0.17024	-0.1655	-0.24154	-0.17085	-0.1204	0.68541	0.80802	0.30472	0.27491	0.80297	-0.11249	-0.0069247	0.20633	-0.74187	0.11349	0.22506	-0.94444
-0.75858	0.30085	-0.37554	-0.32758	0.52153	0.25404	-0.36209	0.93996	-0.11959	0.93944	-0.41818	-0.30635	-0.078565	0.66094	-0.69831	-0.073965	-0.012577
-0.60795	-0.92886	-0.095385	0.030366	0.42611	0.86059	0.98335	-0.17212	-0.3125	0.49029	-0.074321	0.62719	-0.32169	-0.35957	-0.99976	-0.45404	0.44485
-0.19442	0.27904	0.14611	0.69121	0.3694	0.54664	-0.87083	-0.5069	-0.048356	0.632	-0.5236	-0.34565	-0.43527	-0.63658	-0.20961	0.71334	0.93288
-0.53279	-0.8544	0.92561	-0.32658	0.77618	0.59687	0.0072179	-0.061119	-0.10671	0.057487	-0.10479	-0.2496	-0.007158	-0.21455	-0.68463	0.70994	0.81031
0.011087	0.021117	-0.73142	-0.8883	0.91326	0.56149	0.80826	-0.94918	0.1525	0.24038	-0.7518	-0.64487	0.34755	0.114	0.11208	0.43849	-0.92159
-0.55338	-0.44111	-0.21274	-0.71238	0.694	0.51613	-0.43488	0.59647	-0.36758	0.98132	-0.33244	-0.30524	-0.13549	-0.53838	-0.48463	-0.57659	-0.59488
-0.76219	-0.30206	0.74276	-0.56484	0.98128	-0.10214	0.022446	0.73063	0.44503	-0.68374	0.99531	-0.33567	-0.095815	-0.39743	0.6296	0.17933	-0.98779
-0.81077	-0.19998	0.93526	-0.072479	0.39624	0.68082	0.75222	-0.6412	0.73461	0.21816	-0.77074	0.092306	-0.55941	-0.39243	-0.88271	-0.16034	0.93702
0.15064	0.11794	-0.21581	-0.58241	0.25298	-0.25614	-0.96084	-0.078401	0.83329	-0.30741	-0.75997	0.088933	-0.56101	-0.084559	0.26046	-0.44672	-0.30294
0.55651	-0.42392	-0.2808	-0.062709	0.13923	0.6897	0.42263	0.37742	0.054478	0.37718	-0.30344	0.018891	0.19824	-0.15411	-0.98856	0.59277	0.40631
-0.66229	0.073164	-0.40804	-0.42382	0.2749	0.17812	-0.89447	0.26511	-0.73328	0.67342	0.2782	-0.078229	-0.53685	-0.097263	-0.19354	-0.90803	-0.29358
0.27716	-0.22397	0.59238	-0.10328	0.98943	-0.76526	0.22731	0.74845	-0.7717	0.34254	-0.071724	0.97154	-0.2186	0.84292	0.9409	0.28653	-0.9656
-0.24491	-0.48968	-0.73082	0.28361	-0.59247	0.26872	-0.78148	0.33516	0.12752	0.27653	0.56267	0.30741	-0.097905	-0.19293	-0.22146	0.27254	-0.10982
-0.12346	0.028906	-0.69195	0.40551	0.77032	0.60382	0.21571	0.47991	0.89654	-0.66893	0.74745	-0.77665	-0.17757	0.13803	0.4576	0.74872	-0.14165
-0.99027	-0.47844	0.63933	-0.056006	0.40912	-0.29634	0.89333	0.97234	-0.10642	-0.051699	-0.19589	-0.10978	-0.44104	-0.65672	0.56677	0.62128	0.075936
0.28437	-0.30831	0.3235	-0.58882	0.60733	0.56417	-0.28409	-0.35898	0.35252	0.46192	-0.97611	0.73502	0.11829	-0.44846	-0.11609	0.3445	-0.49619
-0.64413	-0.15019	0.70985	-0.58526	0.98448	0.19759	-0.75231	0.71511	0.3281	0.29401	0.80971	-0.48844	0.11371	0.94606	-0.52419	-0.27221	-0.66874
-0.65135	-0.093564	0.65132	-0.085111	-0.38369	0.24972	0.5919	-0.98978	0.11117	0.81916	-0.20747	-0.54636	0.05108	-0.37368	-0.50372	-0.30025	-0.49811
-0.31092	0.31376	0.059742	-0.075659	0.91603	0.9998	0.76865	-0.74595	0.25392	-0.37919	-0.89009	-0.35622	-0.55574	0.30028	-0.80946	-0.13695	0.87593
-0.027369	0.32758	-0.31112	-0.21315	0.6807	0.92553	-0.19666	-0.43234	-0.10681	0.011348	0.34171	0.75189	-0.47047	0.17222	0.33424	0.09846	-0.016645
-0.28308	0.043227	-0.2825	0.19184	-0.072143	-0.3497	-0.096043	0.67699	0.88883	0.64137	-0.65326	-0.20913	-0.37629	0.87367	0.93933	0.76456	-0.013043
-0.098562	0.0087007	0.54378	0.67816	0.52901	0.9253	0.43569	-0.26022	0.781	-0.8069	-0.75665	0.50287	-0.34053	-0.11796	-0.16405	0.33852	0.44866
0.45019	0.064491	0.77026	0.86494	0.038111	0.95376	0.090077	0.33457	0.081831	0.60958	-0.27775	0.87862	-0.43391	-0.68715	-0.11495	-0.1419	0.049866
-0.079423	0.25966	-0.52304	-0.29526	0.51087	0.57009	0.20405	0.75964	0.88613	-0.62012	-0.61326	-0.19556	0.084122	0.59918	-0.60597	-0.60274	-0.74486
-0.045759	0.0835	0.078573	-0.13184	0.35749	-0.30318	-0.1413	0.044274	-0.10569	-0.29011	-0.29724	-0.10588	0.040667	-0.35076	0.75277	0.48286	-0.97148
0.1938	-0.23031	0.96091	-0.39707	0.049259	-0.53145	0.4199	-0.059647	-0.20468	0.40028	0.72436	0.78441	0.55682	0.14512	-0.49596	0.79891	-0.60869
-0.0095831	0.1918	0.40925	0.041161	-0.80133	0.84473	0.29231	0.97688	0.20996	0.66435	-0.46916	0.65261	-0.58738	-0.17726	-0.26141	0.12415	0.81008
