# Supplementary material for: Distinct cellular states determine calcium signaling response
Source: Mol Syst Biol. 2016 Dec 15;12(12):894. doi: 10.15252/msb.20167137 (PMC5199124; doi:10.15252/msb.20167137)
Supplement: Supplementary file 6 — Source Data for Figure 3 [file MSB-12-894-s005.zip › parameterDistributionGroup/parameterDistribution273.csv]

-0.48753	-0.092817	0.53657	-0.50272	0.077233	-0.60715	0.35629	-0.20629	0.24165	-0.31426	0.67718	-0.20917	-0.66777	0.82755	0.58116	0.40951	0.35837
0.54732	0.1901	0.89772	0.19448	0.83678	-0.37583	0.13279	0.30962	0.071938	-0.62905	0.56398	0.76789	-0.31647	-0.53371	-0.45724	-0.67657	-0.20076
-0.048798	-0.05183	0.86417	0.83961	0.13134	0.43478	-0.17373	0.34482	0.42112	-0.17254	0.5406	0.76211	-0.50666	0.49308	0.28878	-0.4889	-0.57448
-0.46839	0.075991	0.5218	0.72636	0.66917	-0.05121	0.10913	0.93604	-0.52264	-0.74526	-0.072444	0.41317	-0.18821	-0.037524	0.11995	0.44247	-0.12405
-0.62793	-0.097125	0.067534	-0.46965	0.6101	0.35907	-0.077122	0.66679	-0.62226	-0.72932	0.077571	-0.79417	-0.059415	0.51919	-0.10467	0.86806	0.45619
0.049113	-0.10064	0.35646	0.79128	0.68075	0.69569	-0.48176	0.52927	0.63329	-0.58556	-0.067771	0.70321	-0.63667	0.23351	0.063837	-0.83694	-0.39965
-0.63048	0.073817	0.62731	0.33245	-0.16585	-0.33265	-0.5537	0.30219	0.58578	-0.05616	0.63055	-0.13924	-0.22163	0.79369	0.49142	0.1674	-0.45341
-0.089882	-0.3999	0.52528	0.48607	0.79334	0.58898	0.11595	0.86507	0.076222	-0.13171	-0.60757	-0.10635	-0.070377	0.016054	-0.71747	0.04161	0.19915
-0.42334	-0.0089277	0.78083	0.86374	0.73562	-0.72813	-0.50234	-0.3453	0.45972	-0.6468	-0.97896	-0.071617	-0.082916	0.94442	-0.33204	-0.36742	-0.55307
-0.23535	-0.25197	0.87475	0.46406	0.82443	-0.79183	-0.61008	0.34058	0.28868	0.25862	-0.5136	0.3925	0.21601	0.51155	-0.80898	0.43333	0.0046839
0.19336	0.0068301	0.91246	0.09576	0.54451	0.14261	0.29405	0.9341	0.25721	-0.38008	-0.57223	0.32011	0.41157	0.50901	-0.49613	0.053725	-0.66248
-0.343	0.045157	0.35193	0.024162	0.68155	0.37073	0.95939	-0.16215	-0.37579	-0.86185	-0.1706	-0.84525	-0.047814	0.98619	-0.28671	0.19895	-0.15284
-0.17164	0.053686	0.57361	-0.99505	0.48464	-0.53458	0.52689	0.7943	-0.25224	-0.25669	-0.33237	-0.2143	-0.050035	0.31557	-0.64657	-0.15736	-0.2316
0.33505	0.33333	0.71486	0.1685	0.61503	0.72715	0.28997	0.16012	-0.87456	-0.55162	0.11179	-0.13633	0.12246	-0.47766	-0.75871	0.98807	0.88068
-0.54041	0.098379	-0.071044	0.83663	0.60494	-0.095148	0.16795	0.046781	0.96378	-0.29235	-0.69982	-0.56223	0.084921	0.057821	-0.98408	-0.44719	-0.28896
-0.85678	-0.012748	0.16178	0.12144	0.79932	-0.68259	0.24437	-0.25728	-0.43126	-0.52413	0.88443	-0.24038	-0.40236	0.30086	-0.16619	-0.27864	-0.054469
-0.46962	0.055225	0.65102	0.072155	-0.18582	-0.048373	-0.8157	0.79055	0.069678	-0.47748	0.37263	0.80414	-0.44415	-0.45054	0.035993	-0.51201	-0.26231
-0.3686	0.14655	0.20268	0.90535	0.5409	0.7059	-0.54575	0.62584	-0.35134	-0.74473	-0.06927	-0.080637	-0.50588	0.28602	0.85787	0.26389	-0.26006
-0.89424	-0.068085	0.52182	0.5925	0.26177	-0.43954	0.19581	0.62044	0.59479	-0.16821	-0.56593	0.67263	0.15408	-0.028788	-0.94505	-0.35411	-0.1968
-0.77782	-0.34196	0.59512	-0.054031	0.32568	0.15232	-0.036167	0.77651	-0.68988	-0.077502	0.18096	-0.21475	-0.14398	0.71205	-0.1436	0.23019	-0.13389
-0.36181	-0.11547	0.87434	0.82555	0.19069	0.41688	-0.15678	0.68034	0.18594	-0.42435	0.17104	-0.15661	-0.40788	0.56608	0.47228	0.36973	-0.085052
-0.85602	-0.032548	-0.06064	0.30738	0.85548	-0.76269	-0.24443	0.63257	0.27591	-0.13	0.18336	0.39672	-0.00055049	0.48663	-0.16805	-0.0585	-0.59147
-0.4042	0.20851	-0.10418	0.27677	0.52558	0.84299	-0.77085	0.39691	0.26232	-0.53253	0.31588	0.9527	0.49255	0.77913	-0.85074	0.051505	-0.58842
-0.59148	0.075259	0.12474	0.58136	0.33968	0.80263	0.41185	-0.052184	-0.19007	-0.099021	-0.57144	0.2423	0.029972	-0.054242	-0.97302	0.48556	0.698
-0.73238	0.062632	-0.20185	0.067545	0.85926	0.6572	0.49097	0.27606	-0.45199	-0.45783	-0.46881	-0.95941	0.35799	0.73858	-0.82766	-0.30384	-0.69207
-0.035394	0.082331	0.59008	0.40031	0.41603	-0.075282	-0.5734	0.38146	0.28515	-0.41639	-0.85663	-0.28213	-0.21613	-0.058674	-0.514	-0.65419	-0.55682
0.18526	0.028573	0.51716	0.035173	0.96654	0.88405	-0.48839	-0.13139	-0.78177	-0.468	0.11529	-0.055885	-0.030025	0.93728	-0.42679	0.58132	0.29117
0.21032	0.11534	0.13142	-0.2956	0.94498	0.52423	0.84243	0.67184	-0.74502	0.033393	0.021673	-0.38206	0.050889	0.11486	-0.28256	0.45988	-0.064147
-0.97681	-0.062611	0.034161	0.30958	0.52726	0.47597	0.13612	0.30509	-0.71451	-0.18127	-0.059507	0.13451	0.043552	0.72707	-0.018492	0.92219	0.19238
-0.62956	0.32225	-0.17385	0.38912	0.99885	0.08352	0.38851	0.11671	-0.76249	-0.77947	0.37227	0.57963	0.73628	-0.00071791	-0.84168	0.3329	-0.64279
-0.20653	0.053697	0.72573	0.39177	0.16749	0.95745	0.82635	0.33586	-0.61413	-0.73233	0.8885	-0.50355	-0.15819	-0.33197	-0.7676	0.54495	0.77202
-0.041566	0.13013	0.52274	0.18777	0.49939	0.27047	0.63386	0.083089	0.1614	-0.31721	-0.50429	0.25033	0.090116	-0.18685	-0.89284	0.17632	0.45559
-0.74949	0.075908	0.60668	0.95364	-0.2535	0.93399	0.11854	0.66047	0.46504	-0.75178	-0.11543	0.96391	0.78187	0.30688	-0.77368	0.67104	-0.67836
-0.61255	0.046357	0.71805	-0.18238	0.070564	-0.81077	-0.25487	0.13176	0.74598	-0.80017	-0.2873	0.9128	-0.17248	0.21083	-0.642	-0.0075055	0.32529
-0.41223	0.26836	0.18659	0.84355	0.15777	0.86013	0.21869	0.38018	0.12466	-0.87134	0.6008	0.84807	-0.30266	-0.69667	-0.68131	-0.11997	0.49101
-0.26074	-0.041675	0.23554	0.43371	0.90274	0.45257	0.25166	-0.21214	-0.19837	-0.63937	0.047272	0.28289	-0.40404	0.0090498	-0.825	-0.58747	0.21693
-0.52508	-0.10854	0.68798	0.99761	0.47227	-0.21316	-0.62249	0.87999	0.32087	-0.90895	0.31473	0.72168	-0.21162	-0.91694	-0.66572	0.26958	0.75
-0.022482	0.058871	0.25236	0.14577	0.95764	-0.3501	-0.45256	0.67103	0.27755	-0.50214	-0.43415	0.51361	-0.29643	0.030807	-0.096404	-0.10229	-0.12586
-0.55283	0.12342	0.20246	0.278	0.51517	-0.27074	0.096322	0.077957	0.052099	-0.73593	0.22528	-0.35963	-0.59749	0.46971	0.44786	0.036401	-0.099088
-0.62744	0.11845	0.74036	0.8185	0.16298	0.28546	0.83687	0.29975	-0.041211	-0.87941	0.7363	-0.058166	0.078934	0.21944	-0.47921	-0.11896	-0.32522
0.3983	0.15533	0.66289	0.73433	0.43633	0.56192	0.17151	0.49323	0.69616	-0.093284	0.18518	-0.584	0.1398	0.39896	-0.39925	0.42735	0.0049021
0.24943	-0.32628	0.86622	0.59037	0.71217	0.61303	-0.31579	0.13711	-0.12382	-0.14673	-0.98391	-0.56096	-0.39577	0.068101	-0.42504	0.17857	0.51175
-0.84667	-0.067965	0.0059929	0.67398	0.57156	0.030694	0.065837	0.30475	0.54055	-0.56485	-0.13397	0.14319	0.2195	0.33688	-0.65933	-0.16798	-0.58002
-0.69012	-0.30354	0.33713	0.35061	0.62916	0.11873	0.14249	0.25627	-0.21262	-0.3409	0.38232	-0.043438	-0.43932	0.51638	0.36361	0.52614	0.41866
-0.59795	-0.080191	0.11102	-0.061972	0.76255	0.28332	0.63432	-0.32251	-0.74332	-0.64818	0.60854	-0.4282	-0.35292	0.22672	-0.48329	-0.045772	0.47164
-0.53336	-0.0022329	0.15739	0.19032	0.3045	0.25156	-0.12565	0.93432	0.44181	-0.87983	-0.070943	0.72877	-0.034835	-0.28498	-0.73223	0.48153	0.50691
-0.76221	-0.1211	0.6533	-0.051949	0.4123	-0.26924	0.73592	0.37738	-0.57931	-0.92662	0.078099	-0.58371	-0.4605	0.011157	-0.33271	-0.52664	-0.067897
0.19306	0.14217	0.79683	-0.97608	0.092217	-0.91381	0.46928	-0.092064	0.49676	-0.30058	-0.24094	-0.1757	-0.62656	0.11572	-0.29103	-0.24473	0.54839
-0.66571	-0.077174	0.48406	-0.23754	0.46448	-0.2612	-0.77921	0.78714	-0.32468	-0.62651	0.62794	0.66564	-0.21653	-0.17017	-0.55262	-0.35934	-0.099354
-0.30649	-0.054593	-0.1135	-0.38358	0.95173	0.29339	0.57419	0.78749	-0.11988	-0.08199	-0.30899	-0.20812	0.45028	0.4292	-0.9736	0.22102	-0.42079
-0.38725	0.044987	0.6402	0.77137	0.53682	-0.026498	0.071684	0.76296	0.47121	-0.59542	-0.18561	0.39058	0.63101	-0.08329	-0.95708	0.035888	-0.69432
-0.037113	0.0804	0.59099	0.55447	0.49765	0.17926	0.41785	0.091653	0.25861	-0.092467	-0.94113	-0.47652	-0.33785	0.43876	0.07986	-0.20993	-0.17239
-0.57148	0.29674	0.45997	0.083223	-0.42252	0.14377	-0.54557	0.69057	0.66329	-0.42738	-0.47801	-0.52233	-0.03181	0.75055	0.10743	0.83708	0.28582
-0.15856	0.15693	0.1176	0.41733	0.61708	0.50551	0.10004	0.0062387	0.40806	-0.66035	-0.50319	-0.56636	-0.095625	0.83975	-0.27407	-0.14923	-0.35323
-0.76869	-0.12742	0.23512	-0.42928	0.55738	-0.36619	-0.58366	0.39544	-0.7121	-0.29246	-0.93613	-0.62835	-0.03656	-0.15015	-0.46619	0.39121	0.22004
-0.50978	-0.17058	0.41171	0.16597	0.75458	0.56805	0.22313	0.42053	-0.56133	-0.35725	-0.98991	-0.53692	0.4702	0.79117	-0.77558	0.4047	-0.37485
-0.90298	-0.059724	0.1356	0.78061	0.90232	-0.49967	-0.9256	-0.36547	0.18301	-0.38159	0.31141	0.64006	0.13485	0.98916	-0.38484	-0.042694	-0.49569
-0.0056729	0.097968	0.41729	-0.34339	0.73809	-0.43332	-0.31553	0.78735	0.52431	-0.29201	-0.17363	-0.22495	0.30335	0.4611	-0.7144	0.93905	0.20988
-0.76144	0.16296	0.1684	0.38876	-0.078171	0.30208	0.48585	0.3372	0.2339	-0.43222	-0.18746	-0.02256	0.15905	-0.66997	-0.98967	0.80802	0.78877
-0.20332	0.03032	0.35439	0.60917	0.80853	-0.84081	0.48704	0.34338	0.89135	0.44209	0.0822	0.62441	0.61592	0.54407	-0.63609	0.52636	-0.5896
0.27164	0.26514	0.65316	-0.28338	0.24856	-0.037646	0.12573	0.4422	0.062627	-0.42385	0.15439	0.30721	-0.047256	0.90715	0.078951	0.20589	-0.59905
-0.24688	0.14548	0.13895	-0.88566	0.34622	-0.50245	-0.27602	0.25373	0.35221	-0.61229	-0.0097764	0.82971	-0.37506	0.58652	-0.059278	0.51134	0.70124
-0.17441	0.15872	0.65276	-0.007327	0.062064	0.39888	-0.32757	0.53268	-0.082103	-0.89291	-0.27356	-0.13989	-0.24359	-0.54573	-0.67929	-0.90263	-0.36972
0.30116	0.11904	0.74006	0.20381	0.40748	-0.22924	0.49085	0.87348	0.5553	-0.28769	-0.64469	0.29119	-0.13303	-0.054184	-0.022347	0.76075	0.39767
0.27811	0.23779	0.21368	0.10547	0.93493	0.22175	0.66568	0.59536	0.10816	-0.33121	-0.85173	0.13918	0.36925	-0.12841	-0.39444	0.47388	-0.27424
-0.35358	0.21167	-0.47644	0.17039	0.69088	0.038305	0.38884	0.3582	0.71779	-0.86542	0.43632	-0.19052	-0.1603	-0.070642	-0.42967	0.23784	0.26403
0.46789	0.067908	0.83669	-0.24207	0.58851	0.32257	-0.2785	0.68746	0.11178	-0.66911	-0.24347	0.54049	0.025643	0.5941	-0.29701	0.43222	0.04452
-0.9901	-0.017764	-0.0077088	0.19866	0.68297	0.28822	0.69142	0.29443	-0.85017	-0.55675	0.74836	0.62565	-0.46449	-0.46587	-0.46149	0.024183	0.67077
-0.30323	0.3381	0.12277	0.24432	0.14199	0.58017	0.1749	0.72779	0.39303	-0.5688	-0.53207	-0.83771	0.44208	0.1314	-0.77233	0.35309	-0.37664
-0.33368	0.018364	0.70847	-0.89726	-0.27505	0.38231	0.44261	0.21167	-0.1416	-0.53365	0.24171	0.89276	-0.42999	0.37876	-0.86733	-0.79339	0.23616
-0.85334	-0.012376	-0.16289	0.36695	0.49755	0.31421	-0.4593	0.79233	-0.0028626	-0.22832	-0.67656	0.66859	0.24077	0.19716	-0.46187	0.88476	0.090288
0.24026	0.32243	-0.11524	-0.81636	0.80419	0.46106	-0.15897	-0.060852	-0.61812	-0.82019	-0.074476	-0.028557	-0.64376	0.2957	-0.046239	-0.97089	-0.36292
-0.52368	-0.05464	0.64417	0.42254	0.35958	0.21698	0.63538	0.17849	-0.23006	-0.65758	0.49581	-0.4413	-0.20537	-0.50742	-0.68702	-0.032761	0.54963
0.26839	0.20747	0.27402	0.29654	0.44493	0.1342	-0.35873	0.38732	0.79787	-0.10204	0.54156	0.055428	-0.42082	0.049839	-0.30083	-0.34095	0.17633
0.27915	0.012022	0.6966	0.28989	0.79403	0.20899	0.44753	-0.10547	0.21359	-0.37384	0.88197	0.33905	-0.16005	0.45622	-0.70826	0.56434	0.84649
-0.12754	0.072681	0.56472	-0.70326	0.44308	-0.24397	-0.63873	0.99137	-0.37306	-0.79404	0.16269	0.40287	-0.13223	0.455	0.30002	0.41966	-0.24801
-0.98602	-0.059282	-0.028104	-0.077532	0.45163	-0.064445	0.30232	0.11144	-0.10029	-0.84145	-0.35365	0.53612	0.14272	0.36206	-0.41731	0.6071	0.20857
-0.65262	0.27042	0.47047	-0.18042	-0.46862	-0.21438	-0.05833	0.016681	0.60896	-0.34644	-0.87539	0.12405	0.022808	0.75122	-0.30878	0.33269	0.023792
0.10704	0.22079	0.38075	0.89195	0.47013	0.56615	0.35547	0.34099	0.70374	-0.6838	-0.0068422	-0.057776	-0.61058	0.9136	0.84127	0.047506	-0.34593
-0.92423	-0.26374	-0.39798	-0.20078	0.88629	0.27739	0.99734	0.38266	-0.66795	-0.070486	-0.56624	0.092368	-0.44543	-0.15076	-0.40068	-0.69949	-0.15278
-0.9246	0.12092	-0.50891	-0.2115	0.69597	0.23869	0.79684	0.26358	-0.79363	-0.55417	0.19292	-0.0049031	-0.33502	-0.25031	-0.21075	-0.17232	-0.092893
0.11224	0.044208	0.44893	0.86447	0.74746	0.3618	0.58611	-0.15186	0.96089	-0.22476	0.26083	-0.48139	-0.098361	0.64997	-0.90355	-0.34207	-0.030317
-0.31356	0.2358	0.34011	0.5233	0.16045	0.55117	0.17137	0.26283	0.14335	-0.45795	0.37316	-0.57528	0.24235	0.22138	-0.30108	0.88947	0.21056
-0.307	-0.047821	0.96508	0.009865	0.073184	-0.78035	0.68762	0.52637	0.49163	-0.6036	0.52252	0.35175	-0.23216	-0.3629	-0.45553	0.34552	0.60591
-0.7559	-0.11165	0.49844	0.037376	0.14722	-0.27626	0.090558	0.36703	0.64438	-0.14304	-0.17121	0.69435	0.38942	0.85872	-0.72817	0.09081	-0.4946
0.013475	0.019335	0.35011	-0.46424	0.97199	-0.30721	0.80134	0.0024564	-0.48861	-0.75625	0.84662	0.44649	-0.29737	0.31417	0.078339	-0.13737	-0.22184
0.5612	0.15568	0.63578	-0.18859	0.96471	-0.29032	0.3452	-0.079748	-0.15682	-0.8185	0.094395	0.78629	-0.45331	-0.46152	-0.60435	-0.014507	0.78353
0.2093	0.10724	0.85187	0.49181	0.41229	0.90428	-0.98584	0.13177	-0.14281	-0.72002	0.64012	0.82699	0.13319	0.75444	0.11737	0.94264	0.056153
-0.77128	-0.049041	0.47376	-0.081749	-0.24589	0.965	0.014134	0.69301	-0.36732	-0.44488	-0.76548	0.82705	-0.13016	0.28213	-0.2502	0.42328	0.44539
-0.76858	0.10979	0.12702	0.8418	0.41024	-0.080817	-0.35461	0.81724	0.73869	-0.10718	0.51701	0.23179	0.47617	0.53315	-0.68812	0.46638	-0.48827
0.059595	0.097587	0.76992	-0.40051	0.10279	-0.3721	0.67916	0.10143	0.66398	-0.60391	-0.85212	-0.89334	-0.093466	0.16013	-0.93656	-0.4299	-0.11485
0.73047	0.25836	0.86384	-0.22621	0.60918	-0.29927	-0.15495	0.028835	0.66363	-0.15831	-0.13495	-0.22404	-0.07005	0.59571	-0.96786	-0.52931	-0.2619
-0.26397	-0.16955	0.46837	-0.773	-0.0042184	0.5547	-0.35285	0.72992	-0.42978	-0.084899	0.58812	-0.84552	-0.30087	0.46663	-0.51905	0.61691	0.94156
-0.17637	-0.16301	0.73269	0.011654	0.47349	-0.59097	0.52359	0.021355	0.59172	-0.52301	0.32993	-0.46352	-0.014144	0.046738	-0.93732	0.68335	0.79427
-0.092437	0.016132	0.67931	0.60249	0.52958	-0.056555	0.33495	0.39398	0.7012	-0.73259	-0.79117	-0.14802	-0.15967	0.55946	-0.00088945	0.15996	-0.076026
0.16173	-0.12925	0.89694	-0.30958	0.55425	0.29396	-0.11161	0.37803	-0.68611	-0.44065	0.20525	0.27777	-0.39917	-0.32241	-0.50592	-0.26702	0.30443
-0.48352	-0.12191	0.71305	-0.1502	0.32529	-0.12045	-0.37751	0.4951	-0.53195	-0.0077732	0.96475	0.32351	-0.34173	0.41314	0.019493	-0.35796	-0.40533
0.028896	0.10962	0.85947	-0.13947	0.11956	-0.9534	-0.036421	0.59073	0.61577	-0.2731	0.30419	0.42381	-0.13997	-0.57184	-0.63763	0.38974	0.51765
0.70609	0.14122	0.82123	-0.74869	0.87596	0.44343	-0.034585	0.20497	-0.57786	-0.36984	-0.019825	0.82912	-0.074136	0.42686	-0.63887	0.010662	0.23275
-0.23063	0.096402	0.35145	-0.80013	0.45893	-0.81365	-0.83001	0.44396	0.59095	-0.90004	0.065519	-0.40711	-0.056987	0.34441	-0.48298	0.59099	0.37272
-0.81303	0.1155	0.87441	0.26026	-0.6156	0.56974	0.49493	0.22818	0.12243	-0.9025	0.43712	-0.15174	0.11079	0.53696	-0.46808	0.72436	0.37985
-0.71379	0.276	-0.23658	0.30732	0.63342	0.089125	0.31879	0.033826	-0.27623	-0.80299	0.64169	0.2646	-0.33459	-0.14822	-0.21434	-0.29397	-0.11071
-0.25156	0.0089622	0.91669	-0.261	-0.078458	0.73126	0.84297	0.83909	-0.50522	-0.60724	0.54469	0.042307	-0.18363	0.036709	-0.60672	-0.03963	0.19151
0.30643	-0.11397	0.51741	0.8056	0.90495	0.030219	0.042017	0.19227	0.66604	-0.60183	-0.204	0.99046	-0.64988	0.19084	0.58925	0.76318	0.59236
-0.56118	0.27586	0.21086	-0.29352	0.14725	0.76186	0.12709	0.34879	-0.9763	-0.3261	0.092998	0.31724	0.055319	0.05634	-0.60403	0.26663	0.16587
-0.083596	-0.034007	0.3981	-0.91741	0.79191	-0.038155	-0.39813	0.5233	-0.60631	-0.54997	-0.93844	0.50788	0.066333	0.66687	-0.53562	-0.46701	-0.65832
0.27697	0.28751	0.48572	0.29619	0.73415	0.54968	0.48239	-0.41226	-0.71958	-0.7477	-0.65792	-0.18006	-0.86314	-0.42521	-0.076607	-0.48858	0.42313
-0.93143	-0.052634	0.21315	0.47604	0.093618	0.59641	-0.27501	0.42543	-0.045037	-0.037261	0.27452	0.32497	-0.044911	0.16376	-0.50067	0.29661	0.32129
-0.14246	0.081431	-0.1607	-0.052673	0.67883	0.5597	0.31879	0.21118	-0.088906	-0.11457	-0.6509	0.30707	-0.39998	0.74099	0.17893	-0.13159	-0.29817
-0.89818	-0.1962	0.068821	0.047442	0.43925	-0.69134	0.13278	0.25294	0.75736	-0.11596	-0.1991	0.92329	-0.0068562	0.37813	-0.76213	0.23697	0.20323
-0.4545	0.10435	-0.3454	0.026156	0.97999	0.046897	0.86952	0.41578	-0.046346	0.10782	-0.51124	0.44402	-0.16993	0.34477	-0.33405	-0.59157	-0.42116
0.51236	-0.0053881	0.51627	-0.66948	0.73837	-0.39113	-0.44636	0.84731	0.14376	-0.016146	-0.041504	-0.54134	-0.57963	0.3603	0.31581	-0.56813	-0.4234
-0.40833	0.10818	-0.064629	0.58129	0.90399	-0.57478	0.17224	0.42777	0.98269	-0.57506	-0.25524	0.51413	-0.0703	0.00060814	-0.17982	0.76704	0.52133
-0.40796	0.077348	0.31844	0.57105	0.48255	0.87286	0.73722	-0.35332	-0.33739	-0.28966	-0.93306	-0.33201	0.1305	0.56169	-0.67453	0.040819	-0.13158
