# Supplementary material for: Distinct cellular states determine calcium signaling response
Source: Mol Syst Biol. 2016 Dec 15;12(12):894. doi: 10.15252/msb.20167137 (PMC5199124; doi:10.15252/msb.20167137)
Supplement: Supplementary file 6 — Source Data for Figure 3 [file MSB-12-894-s005.zip › parameterDistributionGroup/parameterDistribution274.csv]

-0.2289	0.20423	0.55994	-0.45163	0.26011	-0.35523	0.63915	0.36483	0.11095	-0.5864	0.87898	-0.0072361	0.31054	-0.15102	-0.83715	0.088858	-0.13857
0.042287	0.1238	0.72902	0.013533	0.54495	-0.26636	0.97777	-0.14872	0.014471	-0.043361	-0.94372	-0.45626	0.1193	0.82928	-0.55016	-0.29661	-0.52928
-0.069297	0.061893	0.68193	-0.87778	0.25445	-0.196	0.52532	-0.14162	-0.010596	-0.50804	0.2067	-0.51219	-0.2234	0.78607	-0.76984	-0.56615	0.010082
-0.94813	0.015449	0.052888	-0.21928	0.34586	0.020445	-0.78959	0.2813	0.18123	-0.96569	0.090889	0.18351	0.12763	0.38865	-0.85629	0.074163	0.0056002
-0.66295	-0.33195	0.24687	0.71783	0.75249	0.87995	0.077592	0.59119	-0.28682	-0.57604	-0.69693	-0.32151	-0.29226	0.53321	-0.46078	0.56969	0.76351
-0.57814	0.022717	0.14591	-0.63487	0.76315	-0.22735	0.2827	0.36006	-0.53782	0.026328	0.71976	-0.64051	0.17122	0.58139	-0.72165	0.15636	-0.12612
0.14483	0.22413	0.61124	-0.13025	0.78522	0.26398	0.38586	0.5302	-0.40392	-0.89744	0.069644	0.49079	0.42987	0.8868	-0.20839	0.93409	-0.21382
-0.70805	0.24134	0.011141	-0.75679	0.14279	0.19484	0.56893	0.099839	-0.45476	-0.61209	0.50715	-0.92475	-0.31011	0.074189	-0.64288	0.24107	0.83776
-0.30722	0.18927	0.27006	0.036531	0.82905	-0.024105	-0.2073	-0.024138	-0.45117	-0.17504	-0.93437	-0.94534	0.41982	0.24883	-0.9163	0.16127	-0.24987
-0.06969	-0.084608	0.6582	0.4497	0.77887	-0.54785	0.3483	0.31688	0.71182	-0.10776	-0.51562	-0.11408	-0.13442	0.048059	-0.56894	-0.21976	0.12071
-0.21723	-0.10696	0.38429	0.29282	0.79502	0.58961	-0.64858	0.73422	-0.2795	-0.94321	0.12281	0.27958	0.039762	-0.088198	-0.62597	0.7323	0.44119
0.078536	-0.017314	0.62398	0.44391	0.81213	0.032564	0.23465	0.41242	0.71872	-0.82186	-0.32589	-0.60587	-0.1677	0.33302	-0.46279	0.17564	0.48279
-0.61288	-0.038468	0.75929	-0.16878	0.16156	-0.051608	-0.5576	0.53808	0.046487	-0.68407	0.2822	-0.85842	0.030707	0.67058	-0.58161	-0.16513	-0.27994
-0.68197	0.34885	0.014223	-0.58812	0.066711	0.48249	0.4047	0.13122	-0.81884	-0.27706	0.66168	0.1918	0.58886	0.14462	-0.7789	0.63241	-0.36219
0.033529	0.30165	0.55582	0.15188	0.73102	-0.95535	-0.19606	-0.19364	0.84124	-0.24786	-0.076815	0.38078	0.56221	0.1678	-0.90106	0.11522	-0.42318
-0.62534	-0.036262	0.46024	0.92491	0.53969	0.73848	-0.29822	0.068918	-0.57945	-0.78139	-0.20195	0.32828	-0.63401	-0.32979	-0.20482	-0.36957	0.32775
-0.0515	-0.17054	0.74295	-0.53885	0.65996	-0.10249	0.14373	0.70361	-0.3213	-0.88632	0.3843	0.25035	-0.045556	0.20373	-0.28509	0.56245	0.38043
-0.48969	-0.081497	0.79758	0.32238	0.50715	0.051313	-0.26911	0.62214	-0.45017	-0.65634	0.028113	0.21186	-0.085458	0.82037	-0.1947	-0.26649	-0.65758
-0.25701	-0.049587	0.05447	-0.75337	0.91834	-0.095268	0.082222	-0.20576	-0.30497	-0.81628	0.57888	0.80376	-0.51642	0.82953	-0.17888	0.50254	0.86981
0.19644	0.08707	0.2986	0.77374	0.85232	0.69816	-0.25262	0.69287	0.70815	-0.16382	-0.4928	0.72775	0.054469	0.46943	-0.43596	-0.47167	-0.52353
-0.70696	-0.087731	0.14298	0.71361	0.78475	-0.63429	-0.58794	0.57383	0.73854	-0.55472	-0.61925	-0.53261	0.037475	-0.34338	-0.59166	0.088058	0.044849
-0.58239	-0.23422	0.15302	0.0083928	0.73054	-0.54386	0.49575	0.47237	0.56068	-0.16791	0.23136	0.056468	-0.23464	0.41187	-0.64401	-0.6038	-0.30288
-0.3187	0.011723	0.65839	0.584	0.52133	-0.022245	0.37321	0.44021	0.3074	-0.35747	-0.59381	-0.00079611	0.27733	0.4117	-0.33721	0.99834	0.058425
-0.082718	0.18254	0.74081	0.15217	0.9224	-0.53084	0.10454	-0.29491	-0.086329	-0.57861	0.39669	-0.27123	0.34736	0.24084	-0.88584	0.39977	0.17866
-0.44746	0.20204	0.077663	-0.50836	0.14782	-0.16635	-0.73294	0.077498	0.43178	-0.53902	-0.73738	-0.48532	-0.035549	0.10705	-0.76595	-0.090675	0.20546
-0.55962	0.25368	0.53991	0.22511	0.28206	0.69535	0.6959	0.18239	-0.75217	-0.28802	0.44377	-0.22977	0.45829	0.63531	-0.76452	0.36213	-0.30785
-0.55836	0.18151	0.97936	0.65461	0.014036	-0.26845	0.3582	0.014178	-0.0087127	-0.7015	-0.25458	-0.35785	0.26718	-0.14466	-0.63909	0.80102	0.21262
-0.052499	0.12622	0.91017	0.60186	0.37889	0.63972	0.79523	0.26481	0.14586	-0.57563	0.50415	-0.58462	0.1508	0.62516	-0.28094	0.74158	0.42211
-0.76263	0.049378	0.21749	0.39177	0.5703	-0.096749	-0.21687	0.55858	0.2209	0.24648	0.3427	0.19123	0.09302	0.88186	-0.6712	-0.37162	-0.52001
-0.95302	0.0045064	0.66005	0.089712	-0.25042	0.062917	-0.63178	0.67159	0.22029	-0.55675	-0.73664	-0.080586	-0.20884	0.36888	-0.47739	0.066995	0.13509
-0.55462	-0.15248	0.029951	0.43729	0.81339	-0.087543	-0.032679	0.74172	0.4108	-0.14896	-0.064782	-0.49051	-0.20674	-0.068327	-0.56187	-0.14265	0.080114
0.15429	0.089446	0.8616	0.56575	0.90068	0.581	0.088255	0.46409	-0.19584	-0.62908	-0.47525	-0.69647	0.38966	0.25009	-0.65977	0.24688	-0.19426
-0.42197	0.02894	0.85021	-0.93325	0.21868	-0.37123	-0.19217	0.23138	-0.46103	-0.80997	-0.31765	0.095713	0.031594	0.29647	-0.63405	0.13762	0.27606
-0.38119	0.14499	0.21672	-0.23133	0.58034	-0.87248	0.97203	0.10068	0.57285	0.28336	-0.7624	-0.23052	0.33947	0.58006	-0.65555	0.16728	-0.28316
-0.57238	-0.05349	0.97468	0.37691	-0.013678	0.51058	-0.50359	0.54998	-0.66555	-0.78829	0.94488	0.11479	-0.1844	0.474	0.40625	0.34687	-0.29189
0.079592	0.30287	0.45441	0.26161	0.38827	0.10279	0.73313	-0.041572	0.72322	-0.42912	0.2157	-0.99407	0.35481	0.2799	-0.88864	0.19243	-0.12802
-0.88413	0.071877	0.064902	0.17814	0.32582	0.4502	0.039081	-0.0093944	-0.55984	-0.63557	0.18804	0.37511	-0.33088	-0.24821	-0.24215	0.40083	0.8983
-0.023242	-0.10558	0.90102	0.58611	0.40466	0.076513	0.9051	0.86684	0.30939	0.52115	-0.30226	0.40682	0.21567	0.29278	-0.64382	0.72806	0.44493
-0.60431	-0.18584	0.80937	0.35631	0.10415	0.39854	0.1336	0.13519	-0.30145	-0.38838	0.093431	0.096452	-0.59144	-0.090104	-0.41954	-0.58747	0.29085
0.2685	0.034036	0.64965	0.47763	0.93228	-0.021892	0.034373	0.14506	0.28583	-0.032495	-0.40366	-0.67251	0.56092	-0.017446	-0.71101	0.79207	-0.11928
-0.15235	0.26074	-0.21963	0.26679	0.93235	0.78346	0.24967	0.65383	-0.6682	-0.2525	-0.062502	-0.73091	0.071263	0.18754	-0.085559	0.11929	-0.50171
0.15697	0.013128	0.29569	-0.027884	0.97175	0.16266	0.31107	0.14154	0.29652	0.21932	-0.98852	-0.68485	0.019157	0.60114	-0.68133	0.67405	0.89601
-0.7256	-0.054591	0.19794	-0.21811	0.29551	0.6012	-0.13735	0.20161	-0.70784	-0.3966	-0.17501	0.61043	-0.22481	0.98248	0.28416	0.842	0.23583
-0.036038	0.16778	0.7948	0.12426	0.2703	-0.39663	0.81208	0.44177	0.15316	0.17462	-0.84427	-0.22551	-0.48431	-0.56411	-0.58026	-0.55756	0.27943
-0.95027	0.1484	-0.2868	-0.12748	0.92028	-0.72389	-0.63717	-0.13399	-0.23778	-0.64212	-0.46431	-0.55115	0.071972	0.26201	-0.38924	0.084778	-0.016301
-0.92113	0.42285	-0.34735	-0.17345	0.10824	0.38831	0.26454	-0.11085	-0.57353	-0.82318	-0.18312	0.83516	-0.42317	0.99048	0.61883	0.93851	0.61968
-0.82748	-0.077844	0.9301	0.98675	0.13855	0.73604	0.10669	0.25767	-0.65655	-0.48742	0.67756	0.2129	0.026715	0.74776	-0.44292	-0.091216	-0.39799
-0.92075	-0.10717	0.1311	-0.23467	0.32929	0.28846	-0.78712	0.70674	-0.76378	0.038088	0.55788	0.64591	0.06371	0.37419	-0.35024	-0.12023	-0.49454
-0.57999	-0.085908	0.5468	-0.016833	0.69499	0.20614	-0.70512	0.19007	-0.69082	-0.39432	0.38557	-0.054962	0.050051	0.75784	-0.87739	-0.0094704	-0.012251
0.26934	0.32863	0.85483	-0.45761	-0.089106	0.32751	-0.60848	0.94522	-0.61997	-0.68239	-0.17465	-0.46948	-0.35231	-0.59135	-0.14819	-0.037439	0.16294
-0.78871	0.042379	0.41558	-0.092247	-0.12665	0.65643	-0.86107	0.13389	-0.24463	-0.26371	0.1727	0.59072	-0.10725	0.94232	-0.3995	-0.16673	-0.22093
-0.75752	0.28231	-0.45953	-0.4256	0.63582	-0.092724	-0.28412	0.64662	-0.49686	-0.92513	0.39349	-0.80479	-0.49111	0.49834	0.58972	-0.13388	-0.56765
-0.41176	-0.17395	0.17146	-0.32062	0.95307	0.37791	-0.406	0.57998	-0.5495	-0.58179	-0.32312	-0.73445	-0.49251	0.54209	0.20228	0.74582	0.9898
-0.41265	0.045628	0.83976	0.88347	0.20596	0.37146	0.19369	0.21771	0.15751	-0.84404	0.78368	-0.24386	-0.22107	0.11167	-0.64466	0.19594	0.47394
-0.53068	-0.13401	0.45969	0.18582	0.5509	-0.48246	0.15746	0.85518	0.35632	-0.17539	0.015356	0.90539	0.082348	0.35179	-0.51403	-0.061623	-0.5334
-0.35802	-0.13044	0.52338	0.10597	0.51541	-0.32006	0.75262	0.49335	0.3758	-0.12944	0.80985	0.079172	-0.15933	-0.094779	-0.89832	0.12778	0.47596
-0.77806	-0.052911	0.12314	0.62496	0.37487	0.48215	-0.84893	0.10123	0.28785	-0.05259	-0.11477	0.43662	0.17545	0.44301	-0.83653	-0.019385	-0.13511
-0.054201	-0.29303	0.43038	-0.34058	0.75874	0.40844	-0.55764	0.77303	-0.20136	-0.6602	-0.6226	0.26013	-0.7576	0.95516	0.60425	-0.63473	-0.5003
-0.89329	-0.12757	0.72278	-0.32263	0.088176	-0.29085	-0.028403	0.49172	-0.60144	-0.44931	-0.25202	0.053802	0.18082	0.03912	-0.65382	0.59926	0.40461
-0.67426	0.23498	-0.49433	0.053695	0.58245	0.67719	-0.82122	0.25242	0.080793	-0.95704	-0.72049	-0.39746	0.15035	0.19807	-0.52949	-0.054431	-0.22442
-0.49066	-0.069758	0.13496	-0.081744	0.94937	-0.53091	-0.26488	0.6168	0.1786	-0.059471	-0.54614	-0.84714	-0.045117	0.11735	-0.81784	-0.64932	-0.31727
-0.77227	-0.18374	0.10026	0.50391	0.87622	-0.070103	0.022277	-0.15294	0.1801	-0.41997	0.40772	0.78795	-0.4268	0.049134	-0.99932	-0.62376	0.54217
-0.35551	0.13562	0.75801	0.99836	0.37839	0.17777	-0.37548	0.69903	0.052951	-0.56218	0.36556	-0.13819	0.34921	-0.51113	-0.64901	0.64897	0.20723
0.37792	0.19782	0.34562	0.29503	0.9727	-0.15697	0.045213	0.46401	0.44961	-0.23508	0.93464	-0.4879	0.10099	-0.38353	-0.85833	0.32347	0.26703
-0.24068	-0.20175	0.74919	0.28717	0.46499	0.51433	-0.6313	0.59512	-0.23328	-0.43965	-0.42258	-0.57582	-0.19557	0.12626	-0.35415	-0.0034446	0.065027
-0.45799	0.1332	0.64471	0.88755	0.35823	0.42315	-0.1465	0.22296	0.11344	-0.96354	-0.23668	0.47707	-0.34626	0.44757	0.014662	-0.88442	-0.56032
-0.30392	0.19396	0.19142	0.27476	0.26164	-0.22847	0.38429	0.21974	0.80021	0.094516	0.42245	0.51336	0.063841	0.22957	-0.5788	0.48322	0.40019
-0.78745	-0.070481	-0.024215	-0.33605	0.49679	-0.66914	-0.18587	0.19364	0.50515	-0.37442	-0.20368	0.91046	-0.35664	-0.080425	-0.71237	0.14335	0.82649
-0.97549	0.16588	-0.1339	-0.73737	0.71455	-0.75879	-0.81978	0.32715	-0.14375	-0.5098	-0.83765	0.16931	0.44137	0.54039	-0.91792	0.44531	-0.063181
0.50019	0.23858	0.42604	-0.13757	0.59234	0.16121	0.73679	0.38553	0.20455	-0.12878	0.29242	0.54972	-0.64749	0.22494	0.2771	0.045516	0.34838
-0.42669	0.25225	-0.087488	0.10342	0.80625	0.87896	-0.42918	0.87801	-0.82456	-0.97307	0.0629	-0.32726	0.021189	-0.084555	-0.3311	-0.43199	-0.47068
-0.79751	0.020107	-0.13235	-0.063449	0.13615	0.24227	0.10762	0.42266	0.24483	-0.52501	-0.21942	0.3768	-0.65839	0.077694	0.15504	-0.72946	-0.24807
-0.99875	0.14584	0.57595	0.80114	0.072178	0.56152	-0.27485	0.19912	-0.71109	-0.28595	0.25211	0.93813	0.24005	0.026833	-0.48337	-0.060702	-0.36557
-0.24314	0.35268	0.48666	0.87685	0.054642	0.76273	0.10936	0.50198	0.0025805	-0.33733	-0.71462	0.4087	-0.030977	-0.53147	-0.76447	0.0042175	0.31884
-0.062979	-0.15763	0.51655	0.11713	0.84679	-0.072979	0.31269	0.12541	0.22736	-0.88214	0.016594	0.37019	-0.62891	-0.19989	-0.51779	-0.59185	0.48541
-0.21583	-0.0085723	0.051078	-0.030347	0.70978	-0.17114	0.19606	0.9847	0.83701	-0.34313	0.10239	0.76316	0.1658	0.22358	-0.79511	0.41352	0.24669
-0.59689	-0.06328	0.3068	0.94542	0.4887	0.46756	0.41502	0.14399	0.46071	-0.14952	0.68714	-0.17905	-0.31328	0.32869	-0.60744	-0.89329	-0.20938
-0.42907	0.084838	-0.33882	0.72048	0.95013	0.26035	0.099514	0.015455	0.94548	-0.84053	0.74823	-0.28345	0.085057	0.43213	-0.69546	0.45807	0.41948
-0.38924	0.037468	0.23199	0.49646	0.78781	-0.0098019	-0.11759	0.019162	0.34805	-0.8922	0.73119	0.014648	0.2261	0.90099	-0.51078	0.74787	-0.026989
-0.073908	-0.10486	0.50964	-0.1399	0.81792	0.15034	0.45093	0.86994	-0.16565	-0.82129	0.4769	0.074384	0.095095	0.36066	-0.20965	0.35111	-0.10426
-0.4608	-0.1704	0.42718	0.48037	0.29305	-0.23532	0.23165	0.6243	0.57955	-0.41913	0.11261	-0.39158	-0.36335	0.20256	0.24734	0.78636	0.42222
-0.76797	0.052259	0.52875	0.007024	0.15183	-0.4917	-0.88733	0.39869	0.14794	-0.20687	-0.34979	0.63962	-0.24097	0.92935	0.28141	0.25417	-0.24327
-0.97448	0.19332	0.17687	-0.52011	0.13039	0.37663	0.14691	-0.21348	-0.82798	-0.58568	0.26382	0.014644	0.5478	0.76856	-0.96351	0.56105	0.062654
-0.49548	0.0047216	-0.38	-0.52778	0.9482	0.10136	-0.45463	0.39992	-0.18533	-0.13757	-0.75318	0.74582	-0.012397	0.87379	-0.11218	-0.067967	-0.47326
-0.13102	-0.0090373	-0.076345	0.15825	0.71392	0.91136	0.4667	0.59875	0.046356	-0.69697	-0.71296	-0.34567	-0.35138	-0.33536	-0.88362	-0.83103	0.11502
-0.69493	0.039634	0.40518	-0.41428	0.49582	-0.28999	0.87588	0.29791	-0.17853	-0.77925	-0.50161	-0.77821	0.14656	0.74287	-0.77063	-0.023186	-0.060234
-0.6767	-0.097696	0.65543	0.36046	0.87339	-0.74121	-0.66432	0.50418	-0.32688	-0.31106	-0.12236	0.67178	0.16309	0.095786	-0.67245	0.34192	0.23146
-0.66676	0.0053845	0.68385	-0.086423	0.011946	0.08949	-0.19155	0.7282	-0.13762	-0.5893	0.75944	-0.19433	0.6115	-0.10493	-0.98606	0.9385	0.15305
0.20237	0.093195	0.97405	0.58232	0.43744	-0.30629	-0.69871	0.1117	0.74851	-0.28679	-0.34149	-0.48688	-0.28131	0.6353	0.30388	0.30551	0.012716
-0.95317	-0.019455	0.31112	0.44833	0.5762	0.17285	0.94723	0.24115	-0.55933	-0.82849	0.6032	0.029422	0.29206	0.55462	-0.57004	-0.0083377	-0.59539
0.11112	-0.32772	0.75254	0.21132	0.97295	0.35745	-0.66477	0.45657	-0.30435	-0.74746	-0.32504	0.3367	-0.71591	0.53889	0.66083	0.39405	0.42017
0.14358	0.35257	0.71758	-0.9664	0.34833	-0.56253	0.0077367	0.87881	-0.5486	-0.68291	-0.11235	-0.22506	0.15714	-0.2275	-0.23862	0.68383	0.27979
-0.78608	0.040278	0.51012	0.12994	0.42767	-0.29527	0.28318	0.38994	-0.24635	-0.95367	0.75339	-0.52931	-0.31391	0.12294	0.019502	0.0066007	0.17115
-0.67892	0.18789	0.082039	0.44673	0.31352	0.12556	0.023111	-0.043753	0.42788	-0.4386	0.46965	-0.92698	-0.32781	0.87891	0.045227	0.42627	0.36105
-0.1103	0.16043	0.4755	0.65271	0.23569	0.84544	0.46716	0.89738	0.057143	-0.71608	-0.3952	0.44944	-0.32233	-0.9131	-0.90904	-0.29861	0.52811
-0.58386	-0.087929	0.97552	0.48744	0.43116	0.14681	0.33459	0.79468	-0.70463	-0.75058	-0.24758	-0.6377	0.052939	0.24915	-0.25624	0.32262	-0.19063
-0.48325	-0.12542	0.84534	0.45611	0.14527	0.38831	-0.69637	0.6169	-0.34295	-0.2256	0.14113	0.12801	0.053907	0.68203	0.037488	0.51124	-0.41348
-0.37045	-0.030961	0.38591	0.60229	0.39569	0.026823	-0.62066	0.97047	0.69016	-0.14887	-0.64848	0.34446	0.3692	0.089449	-0.58833	0.56752	-0.20485
-0.94839	0.015112	0.8627	-0.31228	-0.85178	0.079941	0.34485	0.4455	-0.12106	-0.20067	-0.93622	-0.16398	-0.34728	0.36917	0.2177	-0.28482	-0.36262
0.23116	0.076576	0.98901	0.30901	0.77925	-0.44391	-0.46662	0.72909	0.58579	-0.60792	-0.30898	0.35044	0.58186	0.62127	-0.86749	0.45024	-0.463
-0.2426	0.18139	0.71783	0.64721	0.070355	0.46418	0.17067	0.10863	0.26967	-0.21691	-0.55814	0.22154	0.16376	0.15756	-0.67204	0.17869	-0.070172
-0.2017	0.13477	0.57406	0.83987	0.73428	-0.68815	-0.67332	0.49158	0.64133	-0.5994	0.2775	0.33435	0.10774	-0.04159	-0.12256	0.44321	-0.17486
-0.47693	-0.0099127	0.00071203	0.14849	0.79992	-0.61884	0.36495	0.50093	0.98414	-0.62161	0.94883	0.381	-0.070032	0.52461	-0.22144	0.71885	0.52278
-0.92907	0.11902	0.094822	0.42518	0.45592	0.042231	0.32624	-0.11559	-0.066411	-0.67486	-0.41466	-0.069733	-0.062205	0.07998	-0.60845	-0.20277	-0.065355
-0.72944	0.31535	0.33191	0.59859	-0.57213	0.2754	0.092173	0.6097	0.98217	-0.33687	-0.99665	0.3815	-0.52757	0.32866	0.11326	-0.27627	-0.12613
-0.27998	0.48929	-0.17494	0.34233	0.30915	0.20625	-0.89256	0.37312	0.93564	-0.37604	-0.84634	-0.66586	0.2549	0.090575	-0.94127	0.43876	0.28185
0.029337	0.12824	0.98774	0.12744	0.080118	0.29555	-0.58764	0.17647	0.043045	-0.55831	-0.18973	0.47023	-0.042582	0.81066	-0.58069	-0.59047	-0.64446
-0.42917	-0.0077559	0.36645	0.59881	0.63473	0.30931	0.30614	0.59074	-0.23134	-0.21918	0.17785	-0.058511	-0.15586	-0.2777	-0.36624	-0.093365	0.011305
-0.71911	0.045825	0.65919	0.73992	-0.29781	-0.22147	0.66846	0.84487	0.90578	-0.61117	-0.008723	-0.58484	-0.16757	-0.42965	-0.33702	0.14841	0.12056
0.42378	0.045022	0.56556	-0.42158	0.9384	0.050477	-0.73338	0.28756	-0.058615	0.036921	-0.22176	0.30874	0.23304	0.23537	-0.90249	-0.117	-0.19485
-0.8231	0.17988	0.58926	0.6519	-0.2402	0.67517	-0.20956	0.14911	0.16974	-0.3125	-0.2758	-0.44004	0.2297	-0.04126	-0.86526	0.092479	0.095099
