# Supplementary material for: Distinct cellular states determine calcium signaling response
Source: Mol Syst Biol. 2016 Dec 15;12(12):894. doi: 10.15252/msb.20167137 (PMC5199124; doi:10.15252/msb.20167137)
Supplement: Supplementary file 6 — Source Data for Figure 3 [file MSB-12-894-s005.zip › parameterDistributionGroup/parameterDistribution275.csv]

-0.43263	0.2287	0.42528	-0.019656	0.34647	0.46058	0.24248	-0.31777	-0.94097	-0.17099	-0.89751	-0.95239	0.73373	0.33619	-0.84532	0.35393	-0.7641
-0.6854	0.020751	0.0702	-0.83951	0.30355	0.29032	0.86709	0.5372	-0.56559	-0.91861	0.81161	0.29901	-0.03097	-0.32366	-0.86032	0.41329	0.50399
-0.7803	0.17915	0.65498	-0.44201	-0.80778	0.51209	0.19826	0.43366	-0.41955	-0.8157	-0.10104	-0.45509	0.071418	0.10023	-0.24079	0.52752	-0.10798
-0.94309	-0.037397	0.26725	-0.91184	-0.23922	-0.32472	-0.14103	0.66001	-0.49598	-0.21465	-0.19322	0.57946	0.047663	-0.42969	-0.58887	0.41576	0.13249
-0.2222	-0.036505	0.88353	0.56734	-0.13426	0.90327	0.56295	0.58129	0.15475	-0.46956	0.50908	-0.11999	0.38352	0.093183	-0.66147	0.69306	-0.25377
-0.1686	0.1863	0.1945	-0.36612	0.31384	-0.2467	-0.065723	0.97003	0.65655	-0.56495	-0.45329	-0.17312	0.30399	0.33895	-0.64811	0.28242	-0.47008
-0.82898	0.019396	-0.26072	0.96165	0.78786	0.21794	0.3452	0.31846	0.65988	-0.75105	-0.55562	0.83773	0.51726	0.49594	-0.36842	0.51558	-0.78507
-0.054942	-0.21794	0.68705	-0.14027	0.63014	0.8299	0.93406	0.47495	-0.63224	-0.087365	-0.041886	-0.15842	0.089475	0.82233	-0.64321	-0.33383	-0.67614
-0.085505	0.1598	0.64711	-0.81985	-0.04814	-0.6063	0.054914	-0.13252	0.13245	0.19127	0.50382	0.35299	0.51426	0.35335	-0.96019	0.51226	-0.40347
-0.59644	0.1539	0.28842	-0.091159	-0.16807	0.84074	0.33512	0.32499	-0.48417	-0.94252	0.93911	-0.64725	-0.22456	-0.73693	-0.87372	0.20183	0.74476
-0.17492	-0.081302	0.90198	0.80725	0.55713	0.50309	-0.19281	0.40055	0.26001	-0.81435	0.093167	-0.29996	0.15816	0.6023	-0.4042	0.8522	0.13256
-0.7013	0.15926	0.4132	0.85679	0.49745	-0.16786	-0.60952	-0.613	-0.19982	-0.046428	-0.063048	-0.98135	0.64153	0.92144	-0.6374	0.68402	-0.67919
-0.23343	0.069781	0.67713	0.74372	-0.16843	0.79956	0.57771	0.44401	0.41548	-0.24759	0.8199	-0.081331	-0.60512	0.73402	0.52027	-0.23343	-0.42944
-0.13683	0.17782	0.77292	-0.23404	-0.079927	0.43891	0.29064	0.97564	0.18468	-0.59954	-0.35225	0.42519	0.24486	0.44458	-0.42378	0.12655	-0.51048
-0.30061	-0.072954	0.42123	-0.22771	0.53362	0.23533	0.78062	-0.58704	-0.0096073	-0.78777	-0.9459	-0.49792	-0.02318	0.87866	-0.70906	0.071476	0.029044
-0.69096	-0.19715	0.76386	0.53338	0.1684	0.77697	0.90077	0.72425	-0.84591	-0.84722	0.4601	0.10188	0.19755	-0.033257	-0.20544	0.68983	-0.34669
-0.98599	0.20783	-0.09358	-0.67003	-0.35542	0.36237	0.0024076	0.40942	-0.21875	-0.48647	0.060882	-0.52759	-0.014703	-0.24607	-0.81761	0.16234	0.19062
-0.572	0.0038959	0.58759	0.15295	0.13655	0.10197	0.51011	-0.82353	-0.05411	-0.76642	-0.30805	-0.46037	0.00099786	0.89327	-0.51503	0.20201	-0.12492
-0.84847	0.16529	-0.036857	0.76129	-0.097432	0.44483	-0.1025	-0.25692	0.42208	-0.66373	0.66103	-0.13679	-0.48434	-0.063456	-0.14565	0.15897	0.38544
-0.21115	-0.11565	0.45514	-0.13639	0.74684	0.11996	0.38203	0.69236	-0.16886	-0.81362	0.11016	0.17105	0.19602	-0.070139	-0.49734	0.55708	-0.021464
-0.509	0.12604	0.5582	0.26104	0.1332	0.82818	0.47873	-0.27803	-0.49209	-0.97697	-0.070022	0.074061	0.15765	0.61442	-0.52871	0.40572	-0.22577
-0.61783	-0.12394	0.75518	0.93038	0.41168	-0.6592	0.75401	-0.62238	0.66447	-0.31504	-0.011488	-0.71394	0.069941	0.64257	-0.65675	0.57293	0.21811
-0.63837	0.070206	0.48219	0.1662	0.26504	-0.24103	0.21009	0.85821	-0.0398	-0.42709	0.75153	0.28182	0.35709	-0.47197	-0.45262	0.51047	-0.3869
0.022472	0.16815	0.2394	-0.16442	0.36303	0.051204	0.021848	0.40745	0.87033	-0.5226	0.77731	0.53243	0.20076	0.83032	-0.51542	0.50044	-0.085824
-0.486	-0.20779	0.85221	0.9029	0.26314	0.092834	-0.12723	0.77194	0.44499	-0.29844	-0.50688	-0.32093	0.43192	0.22036	-0.39196	0.80705	-0.46007
-0.87866	-0.031485	0.088226	0.19907	0.73478	-0.51393	0.89773	0.2693	-0.01085	-0.29316	0.15071	-0.80008	-0.024139	-0.14848	-0.59697	0.50683	0.43987
0.3064	0.10561	0.96813	0.22481	0.81706	-0.28583	0.52725	0.48591	-0.52349	-0.52771	-0.028423	-0.24005	-0.40014	0.78083	0.91522	0.0033646	-0.7681
-0.74988	-0.024798	0.28246	0.56578	0.47204	-0.19556	0.087827	0.81426	0.28536	-0.49203	-0.33651	-0.42256	0.67605	0.32285	-0.56231	0.61891	-0.90774
-0.46088	0.026415	0.70675	-0.61404	-0.20201	-0.23934	-0.83521	0.24828	0.024586	-0.68185	0.3526	-0.365	0.01129	-0.0019132	-0.35008	0.51888	0.01683
-0.043905	0.062596	0.90647	0.92521	0.14925	0.13187	-0.025187	-0.15101	0.7271	0.12424	-0.8795	-0.75112	0.051433	0.5171	-0.22585	0.92885	0.4482
-0.45972	0.18524	0.52224	0.13418	0.072546	0.037444	0.02628	0.052158	-0.31196	-0.011823	-0.30937	-0.73206	-0.201	-0.21173	-0.70626	-0.51559	-0.20318
-0.39429	-0.18132	0.57492	-0.41215	0.072884	0.33572	-0.25655	0.38066	-0.26776	-0.43859	0.52851	-0.83245	-0.38219	-0.29346	-0.5097	0.084458	0.57205
-0.14523	0.27438	0.28701	0.3015	0.18332	0.75638	0.52942	0.57559	-0.22313	-0.45679	-0.23202	-0.89386	0.033152	-0.80773	-0.73353	0.097299	-0.070992
-0.33042	0.13173	0.75884	-0.74988	0.39299	-0.98496	-0.55144	0.41945	0.20188	-0.52647	0.93397	-0.52962	0.54572	0.64979	-0.62807	0.75721	-0.48891
-0.064335	0.0091853	0.932	0.35409	0.45139	-0.24133	-0.12392	0.30655	0.54999	-0.57546	-0.99476	-0.52427	-0.12605	0.65317	-0.34506	-0.67864	-0.87746
-0.80852	0.023081	0.65665	0.64223	0.03431	-0.070349	0.21215	0.35381	0.53372	-0.89415	-0.18543	0.14233	0.3313	0.91056	-0.041364	0.52098	-0.88453
-0.20227	0.081551	0.72043	-0.22861	-0.2004	0.67816	0.28027	-0.508	0.080151	-0.79202	-0.78776	0.65257	-0.56803	0.43106	-0.84091	-0.75677	0.35704
-0.8164	-0.14743	0.7562	-0.17521	-0.6157	-0.063873	-0.85426	0.39612	0.90461	-0.51283	0.26068	0.38396	-0.17651	0.41497	-0.72877	-0.083934	0.20497
0.14712	0.27247	0.028365	0.17697	0.83319	0.74157	-0.43774	0.75891	0.35135	-0.86428	0.20658	-0.71142	0.17162	0.26525	-0.51672	0.46498	-0.090819
-0.86993	0.016303	0.42764	-0.49443	-0.10238	-0.37073	0.13132	0.77401	-0.34238	-0.66384	0.30101	-0.18201	0.43435	-0.39392	-0.3388	0.56359	-0.62154
-0.66237	-0.1671	0.19063	-0.83882	0.54456	-0.65755	0.74505	-0.18702	-0.49223	-0.058998	0.059481	0.96288	-0.091165	0.77919	-0.17467	-0.17047	-0.61638
0.40165	0.28287	0.49345	0.011936	0.96266	0.19674	-0.23366	-0.10394	-0.96777	-0.51591	0.60059	-0.60101	-0.21271	-0.28017	-0.083956	0.17439	-0.0013576
-0.61092	-0.051557	0.8825	-0.79422	-0.40641	-0.17601	-0.61748	0.9224	-0.163	-0.43883	0.5179	-0.22805	0.14108	0.18767	-0.2523	0.72174	-0.060302
-0.2626	0.087473	0.24476	0.65699	0.48347	0.078772	-0.71177	0.83134	0.68149	-0.43003	0.30279	0.10846	0.3747	-0.59935	-0.63568	0.52495	-0.37879
-0.51351	0.048496	0.36986	0.73313	0.75063	0.30221	0.88578	-0.47593	-0.73914	-0.52021	0.41513	-0.32847	0.15241	-0.34406	-0.94337	0.47263	0.28967
-0.23003	0.041149	0.55167	-0.0658	0.13674	-0.44865	0.097042	0.58505	0.96459	-0.52688	0.49901	-0.16576	-0.0062307	-0.22197	-0.56196	0.26455	0.074006
-0.10818	0.12137	0.61667	0.31731	0.28284	0.90573	0.25171	0.96569	-0.58598	-0.52054	-0.27389	-0.63828	-0.18068	-0.16688	-0.55369	-0.99595	-0.76544
-0.74041	-0.076348	0.16891	-0.16864	0.65426	-0.56486	-0.95935	0.30713	-0.1482	-0.23246	-0.89998	-0.043885	-0.10536	0.66678	-0.23131	-0.52841	-0.83114
-0.12373	-0.023531	0.90369	0.12758	0.37871	0.0027847	0.65076	-0.48229	-0.28272	-0.1903	-0.12361	-0.1577	0.045525	0.39579	-0.61506	0.8081	0.57424
-0.53967	0.014061	0.65426	-0.14258	0.2078	0.32823	0.84709	0.13471	-0.43431	-0.78286	0.54545	0.83694	0.46515	0.039599	-0.76976	0.13053	-0.6621
-0.95199	0.19896	-0.22468	-0.81793	0.11282	-0.09388	-0.066992	-0.12823	-0.58967	-0.63849	0.70688	0.30085	-0.18802	-0.42319	-0.5906	-0.49708	-0.22364
0.22456	-0.00016764	0.99824	0.03109	0.17081	0.19441	0.50599	0.56305	0.24338	0.044558	-0.74497	-0.018378	0.32225	0.028313	-0.87601	-0.078912	-0.59921
0.22793	0.17024	0.51125	-0.13902	0.4351	-0.032599	-0.2755	0.29038	0.55919	-0.79389	-0.085146	0.74417	0.52642	-0.076487	-0.74301	0.43391	-0.5525
-0.82083	0.19441	-0.49497	-0.063792	0.57533	0.030422	-0.21321	-0.058219	-0.15715	-0.32267	0.92106	0.72302	-0.21959	0.2453	7.7892e-05	-0.10858	-0.35687
-0.55821	0.12804	0.78017	0.46339	0.44635	-0.16381	-0.31107	0.49569	-0.61945	-0.14286	-0.013379	0.67804	0.48782	-0.0033458	-0.66741	0.16906	-0.91153
0.24839	-0.014097	0.75706	0.10309	0.95376	-0.61629	-0.35729	-0.11886	-0.11389	-0.2641	-0.712	-0.041611	-0.31017	0.4522	0.2921	0.51026	-0.015444
-0.40218	0.18963	-0.26878	-0.23887	0.5828	0.76106	0.33192	-0.12096	-0.39544	-0.76919	0.64086	0.45436	-0.18275	-0.015232	-0.68977	-0.25457	0.097893
-0.72676	0.22966	-0.30589	-0.17335	0.46812	0.36639	0.19821	0.2947	-0.71463	-0.42333	-0.22298	0.067558	0.20699	-0.21453	-0.90348	-0.63682	-0.88906
-0.14091	0.20774	0.79933	0.7239	0.15323	0.30402	-0.59103	0.51603	0.032623	-0.92188	0.050672	-0.50509	-0.32334	-0.92961	-0.63489	-0.0041879	0.49566
-0.0036975	0.14387	0.48339	0.3746	0.599	-0.3071	-0.13013	0.62285	0.4797	0.010771	0.26383	-0.088579	0.0060935	0.56305	0.04654	0.44254	-0.46837
-0.31816	0.038509	0.68817	-0.061103	-0.008442	0.043042	-0.58097	0.99694	-0.080573	-0.5138	-0.37871	-0.17737	0.31432	-0.413	-0.59612	0.50345	-0.31013
-0.61331	0.29706	-0.29523	-0.038865	0.73782	-0.15812	-0.42292	0.24068	-0.47312	-0.54825	0.53606	-0.72398	-0.033845	0.9023	0.61545	0.79483	-0.46857
-0.6162	-0.1757	0.87925	-0.27448	0.046687	-0.28513	0.72398	0.025739	-0.43783	-0.33754	-0.051338	0.33499	-0.068635	0.077169	-0.4514	0.34309	0.066948
0.011715	0.0061496	0.57127	-0.90924	0.47421	-0.66473	-0.4819	0.17001	0.09223	-0.58961	-0.95797	0.30192	-0.031388	0.18197	-0.30844	0.04753	-0.43753
-0.41822	0.16708	0.63279	0.78845	0.35221	0.16332	-0.86725	0.22613	-0.12424	-0.15787	0.86265	0.54583	0.081592	0.61747	0.13658	0.78175	-0.35829
-0.32916	-0.0003125	0.44869	0.9015	0.82265	0.62516	0.37181	-0.077969	-0.20864	-0.15432	-0.84794	-0.47343	-0.050751	0.084326	-0.85226	-0.28252	0.039104
-0.72752	0.085573	-0.078849	0.21718	0.6123	0.59351	0.37636	-0.51427	-0.39468	-0.51153	-0.52684	-0.31825	0.2252	0.68553	-0.68194	0.65098	0.085741
-0.60388	-0.020907	-0.28426	-0.27728	0.63225	-0.76104	0.28616	-0.19094	0.73403	0.14857	-0.77924	0.61923	-0.25022	0.83995	-0.32553	0.29752	0.31834
-0.46946	-0.015083	-0.057764	0.14563	0.80257	0.30097	0.57156	-0.58216	-0.10003	-0.58567	0.13546	-0.98117	-0.33351	0.70786	-0.31591	0.64864	0.78632
-0.75877	0.043892	0.57217	0.57178	0.75154	-0.68214	0.16381	0.93722	-0.3439	-0.11486	0.82474	0.42797	0.66332	-0.28234	-0.93803	0.39998	-0.78671
-0.21929	0.0099758	-0.28908	0.04156	0.84732	0.40862	0.31232	-0.26595	0.1764	-0.36943	0.44911	0.32919	-0.65575	0.26757	-0.015346	-0.048116	0.53045
-0.42646	0.10945	0.1104	0.44982	0.61105	0.70023	-0.18412	0.5335	-0.56818	-0.65172	0.51001	-0.19535	0.14116	-0.47543	-0.33113	0.44633	-0.17701
0.24763	0.23738	0.5579	-0.49871	0.23885	0.36885	-0.13797	0.74793	-0.62092	-0.99073	0.56012	0.46379	-0.18768	-0.30801	-0.0094488	0.42243	0.10054
-0.086536	0.10005	0.7716	0.54395	0.57531	-0.55811	0.38096	-0.41574	0.73442	-0.37624	0.52014	-0.30892	-0.11275	0.3114	-0.5831	0.81661	0.77476
-0.55225	0.13316	0.33315	-0.3679	-0.017439	0.93499	0.52892	-0.27575	-0.83795	-0.75793	-0.18897	-0.53224	0.028112	-0.10067	-0.97891	-0.16323	0.13908
-0.55509	0.089572	0.49281	0.15722	0.1727	-0.10641	0.40413	0.25008	0.25537	-0.76024	-0.66967	-0.0095448	-0.15869	-0.19486	-0.36834	0.13885	0.20213
-0.72884	-0.044808	-0.30324	-0.56527	0.43762	0.87228	0.84147	0.30438	-0.65121	-0.37209	0.95682	0.788	0.0091842	0.83409	-0.094377	0.9679	0.30792
-0.11777	-0.026197	0.81981	-0.52633	0.41999	-0.97446	-0.19606	-0.010999	0.057748	-0.36187	0.78586	0.66295	-0.2146	-0.20851	-0.5498	-0.74282	-0.61029
0.24591	0.2169	0.37802	-0.26448	0.36156	0.25842	-0.53256	-0.23788	0.13924	-0.44645	0.039778	0.72441	-0.51976	0.55101	-0.014581	-0.24902	0.1021
-0.21178	0.26208	-0.47318	-0.23266	0.77913	0.68302	-0.3663	-0.28767	0.00059634	-0.15803	-0.09494	-0.0079689	0.29703	0.83562	-0.8871	0.78202	0.26345
0.047873	0.21135	0.21173	-0.0088647	0.98019	-0.10864	-0.63458	0.24656	0.43465	-0.91008	-0.40872	-0.84867	0.17682	0.87093	-0.31727	-0.22208	-0.79659
-0.10486	-0.2447	0.91817	-0.44234	0.47983	-0.63914	0.9569	0.84155	-0.010153	-0.42398	0.11066	0.91972	0.43971	-0.36204	-0.96996	0.13868	-0.60964
-0.28695	0.25627	0.39273	-0.083995	0.22038	0.1633	-0.20487	0.22959	0.015546	-0.40106	0.38427	-0.39246	0.47226	0.099532	-0.47492	0.31387	-0.69383
-0.23263	-0.014827	0.23974	-0.96053	0.81456	-0.78526	-0.2612	0.68879	-0.041291	-0.75586	0.51306	0.45644	0.31835	0.30353	-0.57944	-0.1741	-0.95773
-0.046012	0.15654	-0.24066	-0.61438	0.95431	0.47544	0.16413	0.81563	-0.4609	-0.64553	0.47873	0.86115	0.35282	0.46377	-0.1831	0.79238	-0.49706
0.18065	0.19073	0.4985	0.27941	0.66804	-0.29252	-0.99651	-0.058328	0.61308	-0.78388	0.40602	-0.17594	0.10093	-0.19006	-0.59833	0.67685	0.31261
0.0419	-0.045087	0.7443	0.84638	0.55801	0.7056	0.80216	0.046269	0.22385	-0.57638	0.80232	-0.69788	-0.29889	0.54382	0.16863	0.69829	0.2712
-0.58752	-0.037449	0.95717	-0.85691	-0.048769	-0.4087	0.90735	0.058561	-0.42612	-0.85554	-0.82392	-0.83724	0.042479	0.51089	-0.39443	0.34425	-0.0013982
-0.57975	0.085265	0.131	0.40894	0.68875	0.23909	0.0075827	0.62699	-0.36171	-0.45335	-0.16853	-0.67708	0.12354	-0.061233	-0.1991	0.053513	-0.61851
-0.58742	-0.065568	0.077892	0.37752	0.61807	0.81514	-0.52611	0.65101	-0.14719	-0.59503	-0.96294	0.0015022	0.18509	0.16862	-0.35773	0.20102	-0.55072
-0.72733	0.017511	0.09331	-0.027787	0.11044	-0.1828	-0.085406	0.26847	0.56169	-0.75806	-0.28181	-0.039468	-0.087159	0.16766	-0.28781	0.7177	0.39622
-0.55098	0.037173	0.10948	0.41052	0.95785	-0.35506	0.10439	0.70402	0.28008	-0.44014	0.093502	-0.49984	0.48435	0.46645	-0.54997	0.20443	-0.9527
-0.70149	-0.036648	-0.4841	0.53354	0.82946	0.39184	-0.75821	-0.19512	0.49325	-0.26648	-0.37265	0.58935	0.0036876	0.21654	-0.75639	-0.18257	-0.21506
-0.44192	0.081833	-0.47849	0.22776	0.85395	0.47351	0.15111	-0.1708	0.28874	-0.18159	0.20857	0.1207	-0.37009	0.56914	-0.051564	0.18366	0.37979
0.30139	0.23161	0.51132	0.20002	0.75018	-0.26853	0.22338	0.72496	0.25693	-0.65237	0.42558	0.47328	-0.40285	-0.09052	0.2559	-0.068514	-0.32735
-0.54324	-0.057803	0.32598	0.033101	0.79221	-0.44048	0.72569	0.34288	-0.14016	-0.28952	-0.44588	-0.46277	0.017285	-0.51547	-0.93966	0.27488	0.38852
-0.75663	0.1611	-0.2119	-0.81813	0.46256	-0.634	-0.1272	0.011887	-0.027588	-0.75873	0.35607	-0.17814	0.10609	-0.19438	-0.46529	0.75785	0.39816
0.51123	0.21839	0.49968	-0.87203	0.45351	0.73448	-0.69522	0.21731	-0.87235	-0.7685	0.62176	0.52603	-0.5661	0.43221	0.32079	-0.27315	-0.28562
-0.092355	-0.019713	0.21901	0.64325	0.91107	0.67459	-0.62628	0.73135	-0.15746	-0.91501	0.75392	-0.19401	0.1548	-0.58481	-0.38504	0.65489	-0.0028642
-0.24223	-0.0062939	0.1792	-0.4544	0.52204	-0.31937	0.13421	0.25988	0.50923	-0.69985	0.50729	-0.15949	0.13706	-0.12479	-0.73435	0.83143	0.57468
-0.45687	0.010803	0.25324	0.037958	0.60886	-0.53099	-0.35837	0.95718	0.15792	-0.48302	-0.8772	-0.7246	-0.04891	-0.89406	-0.68148	0.10281	0.089254
-0.39749	0.092832	0.22695	-0.20774	0.67262	-0.30827	0.17116	0.403	-0.0012518	-0.72017	-0.25943	-0.34732	0.42088	-0.40936	-0.94974	0.61802	0.033998
-0.6377	0.024247	0.065261	-0.043388	0.67503	-0.5239	0.22708	0.73465	0.033338	-0.48289	-0.65783	0.55442	0.25588	0.68958	0.19526	0.58974	-0.83042
-0.92403	0.048598	0.58974	0.68099	0.070229	0.052331	0.60133	0.47522	-0.042047	0.13118	0.12397	0.61042	0.061998	0.072586	-0.76242	-0.65522	-0.68117
-0.81344	-0.033646	-0.22599	0.53624	0.84017	0.20029	0.51609	0.52858	0.21778	-0.32589	0.45916	-0.30073	-0.055201	0.86724	0.35431	0.41316	-0.46014
-0.043322	0.21739	0.24404	0.37357	0.99737	0.94108	-0.097904	-0.3492	-0.93154	-0.59305	0.68362	0.32174	-0.095588	0.88613	0.12057	0.57137	-0.21925
-0.19617	0.2999	0.98567	-0.051182	-0.3995	0.17749	0.75367	-0.43217	-0.30046	-0.62985	0.41063	0.30413	-0.009186	0.60408	-0.023893	0.5429	-0.10968
-0.38722	0.016369	0.37129	0.65944	0.59402	0.84273	-0.41822	-0.058419	-0.12774	-0.12528	-0.033427	-0.55817	0.47561	0.59295	-0.90877	-0.12095	-0.87218
-0.34577	0.10272	0.17574	0.6341	0.25908	0.62348	-0.58322	-0.027827	0.5903	-0.75509	0.25805	0.14877	-0.19594	-0.071146	-0.60994	-0.78313	-0.55579
0.18438	-0.0091425	0.56419	0.046438	0.79333	-0.2908	0.19048	0.54728	-0.051987	-0.99035	-0.70094	-0.53807	-0.49998	-0.7763	-0.1968	-0.59027	-0.15424
-0.78926	0.0081286	0.57369	0.84136	0.017712	0.80206	-0.47182	0.33931	0.10437	-0.74167	-0.34321	-0.31963	-0.31485	0.70883	-0.027902	-0.55784	-0.65338
-0.45843	0.018	0.81434	0.21663	-0.11334	0.56803	0.41413	0.83882	-0.50965	-0.35186	0.49989	0.20769	-0.019955	-0.2251	-0.25481	0.31981	-0.16049
