# Supplementary material for: Distinct cellular states determine calcium signaling response
Source: Mol Syst Biol. 2016 Dec 15;12(12):894. doi: 10.15252/msb.20167137 (PMC5199124; doi:10.15252/msb.20167137)
Supplement: Supplementary file 6 — Source Data for Figure 3 [file MSB-12-894-s005.zip › parameterDistributionGroup/parameterDistribution276.csv]

-0.52387	0.17274	0.21731	0.25308	0.82932	0.40254	0.88811	0.023839	-0.88721	-0.43581	-0.62499	-0.53636	0.69731	-0.16304	-0.98907	0.95026	0.15363
-0.65213	-0.10042	0.42751	0.8671	0.62494	0.96745	0.14607	0.31692	-0.33411	0.080707	-0.32953	-0.15849	0.38334	0.63796	-0.84264	0.66966	0.45096
0.026142	0.16525	0.80504	-0.041863	0.77367	-0.162	-0.006138	0.56957	-0.42788	-0.53465	-0.05109	-0.64819	0.32951	0.97673	-0.022576	0.59943	-0.70538
-0.71957	0.065775	0.66906	-0.06091	-0.43186	-0.23864	0.096506	-0.14906	0.47909	-0.8667	0.36301	0.32306	-0.4194	0.78639	0.18237	0.86071	0.86552
-0.63814	0.14834	-0.16623	-0.70792	0.84111	-0.16341	0.91471	-0.028639	-0.66773	-0.6712	-0.86931	0.024482	0.39022	0.48859	-0.84564	-0.056781	-0.41082
0.15458	0.32463	0.31336	-0.032855	0.53412	0.29419	0.87691	-0.41894	-0.049857	-0.45914	0.96484	0.060538	-0.16878	0.60535	-0.46	-0.51153	-0.28652
-0.73152	-0.012217	-0.38895	-0.57001	0.72783	0.5266	-0.50252	0.42829	-0.21986	-0.87143	0.51358	-0.46648	-0.2239	0.95221	-0.38782	0.29731	0.40542
-0.5338	0.13607	0.11238	0.37835	0.62627	-0.29286	0.18556	0.10266	0.31563	-0.78137	0.44144	0.84892	0.22424	0.022817	-0.6254	0.014702	-0.3542
0.05445	0.12438	0.8627	-0.68975	0.42192	-0.10684	0.024826	0.56247	-0.57657	-0.68039	-0.58727	-0.30099	0.44564	-0.29636	-0.67267	0.94643	0.36123
-0.60148	0.13541	0.50028	0.84154	-0.0047787	-0.00036181	-0.46364	0.79769	0.9833	-0.81009	0.55649	-0.79057	-0.088347	-0.41871	-0.83926	0.38058	0.62558
-0.18611	-0.095352	0.77626	0.12747	0.084112	0.51698	0.31283	0.54899	0.030832	-0.8001	-0.72935	0.040626	-0.3559	0.59401	0.45002	0.9504	0.61244
-0.3543	0.19718	0.040996	0.59886	0.60543	-0.27793	-0.36363	0.90917	0.6484	-0.89871	0.30599	-0.37858	0.32174	-0.72725	-0.6287	0.74948	0.22275
0.22374	0.2964	0.35032	-0.01825	0.76254	0.48848	-0.47106	0.65287	-0.87323	-0.85568	-0.25244	-0.81078	0.36534	-0.62806	-0.86148	0.6062	-0.12061
-0.09348	0.072985	0.75288	0.36768	0.43834	0.42201	-0.36965	0.6814	0.35865	-0.3799	-0.58213	-0.065352	0.83133	0.60809	-0.86254	0.4784	-0.76082
-0.34642	-0.0014957	0.25646	0.33894	0.92544	0.75174	0.84465	0.3723	-0.68405	-0.9144	-0.11448	-0.63731	0.076351	0.052236	-0.46051	0.60123	0.44595
-0.16769	0.039322	0.65818	0.35645	0.66245	-0.15608	-0.15	-0.15787	0.13687	-0.82008	-0.51443	-0.3225	-0.32981	0.97273	0.11541	0.039455	0.016264
-0.50767	-0.2188	0.96991	0.68764	0.14963	-0.53608	-0.036833	0.41689	0.78093	0.36192	-0.6645	0.13639	0.31236	0.34881	-0.98785	-0.21148	-0.31853
0.089029	0.1283	0.37279	-0.2254	0.58628	-0.64911	-0.20421	0.36866	0.94316	-0.40232	-0.29422	0.81565	-0.30701	0.39163	0.15513	-0.4645	-0.32059
-0.91139	0.15467	0.46042	0.54044	-0.2192	0.45269	0.31505	0.2533	-0.093921	-0.28685	0.30307	0.29658	0.43436	0.24704	-0.63361	-0.046924	-0.70606
0.054925	-0.057406	0.82889	0.82678	0.90913	-0.60116	-0.71245	0.52382	0.31016	-0.028782	0.073739	-0.59462	0.022772	-0.39134	-0.50265	0.46685	0.35073
-0.35766	-0.1747	0.16579	0.43582	0.62232	0.54799	-0.29051	0.69379	0.59223	-0.21236	-0.30657	0.64112	0.25239	0.17445	-0.92178	0.85984	0.75994
-0.52367	-0.23232	0.46317	0.86578	0.8398	0.093236	-0.83023	0.85582	0.33271	-0.54589	-0.03837	-0.9141	0.26633	0.70136	-0.27144	0.42174	-0.43658
-0.33506	0.13916	0.3218	0.057589	0.5503	0.40885	-0.16444	0.29702	-0.93277	-0.84704	-0.36412	0.56881	-0.2699	0.39701	0.46048	0.14844	-0.41798
-0.42204	0.18486	0.42896	0.80212	0.6817	0.8884	0.94443	0.40438	-0.93137	-0.411	0.69814	-0.22628	0.018102	0.37506	-0.061937	-0.024412	-0.54593
0.036306	-0.010754	0.82224	-0.22248	0.30576	0.95766	-0.49903	0.10636	-0.93953	-0.69184	0.61042	0.59647	0.0078959	0.41176	-0.29824	0.20582	-0.20662
0.12697	0.086184	0.26922	-0.94221	0.74508	0.48194	-0.17415	-0.089672	-0.95267	-0.46651	0.17518	0.75709	0.14092	0.3937	-0.89162	0.45831	0.31331
-0.4551	0.13171	0.4714	-0.15381	0.32658	-0.48917	0.17201	0.25254	0.20287	-0.75259	0.50608	0.72212	0.47419	-0.23395	-0.95508	0.29487	-0.48245
0.077644	-0.13683	0.80673	0.18251	0.65044	-0.44611	-0.90296	0.7646	0.87399	-0.53165	-0.086987	-0.56796	0.29963	0.22633	-0.51906	0.28757	-0.24463
-0.40666	0.045709	0.39443	-0.10745	0.33078	-0.322	0.27319	0.64895	0.70519	-0.9432	0.19281	-0.094217	0.24984	0.13578	-0.93408	0.25647	0.022791
-0.77038	-0.22129	0.30858	0.62967	0.34504	0.59006	-0.17363	0.87914	0.20159	-0.35816	0.79181	0.84581	-0.089107	0.38258	-0.55354	-0.73017	-0.62401
-0.40231	0.07107	0.2366	0.40947	0.19054	0.95959	0.44343	0.57659	0.019696	-0.17305	-0.88036	0.35333	-0.030899	0.94785	0.23633	0.6844	0.0077508
0.092627	0.1537	0.9229	0.34024	0.34706	0.56543	0.0091096	0.13429	-0.44775	-0.61842	0.59764	0.59679	-0.17438	0.19649	0.24589	0.84367	0.62525
-0.85141	0.16093	0.23687	0.466	0.40823	0.58866	0.84898	-0.36982	-0.82379	-0.60125	-0.10606	0.26576	-0.55736	0.63345	0.26643	0.27978	0.6263
-0.93701	-0.03814	0.31115	0.71013	0.22658	0.83069	-0.1483	-0.19449	-0.22496	-0.70145	-0.8375	0.75763	-0.26552	0.61752	-0.58258	-0.32388	0.031862
-0.12301	-0.042744	0.81331	0.51546	0.50926	-0.52494	0.66511	0.69517	0.8451	-0.50885	-0.0059148	0.69121	-0.091775	0.76104	0.30728	0.13368	-0.50196
-0.51554	0.18947	0.14531	0.72979	0.28744	0.65077	-0.7354	0.91728	0.72255	-0.10094	0.35101	-0.65347	0.62173	0.69122	-0.75649	0.51827	-0.55617
-0.1281	-0.072519	0.98595	-0.1958	0.25794	-0.26516	0.20033	0.69207	-0.31234	-0.070881	0.045125	-0.039205	-0.10231	0.12136	-0.22689	0.10058	-0.19872
-0.34683	0.10658	0.7499	0.92301	0.38502	0.75211	0.19551	0.40121	-0.65041	-0.31084	0.83721	-0.27184	0.029948	0.31358	0.16275	0.45055	-0.14304
-0.30763	0.31389	0.58044	-0.86942	-0.057205	0.4004	0.63777	0.22855	-0.91538	-0.38832	0.51661	0.020649	-0.061653	-0.24264	-0.63993	0.14142	0.53143
-0.28978	-0.057468	0.33116	0.13451	0.55018	0.98049	0.3593	0.44186	-0.45368	-0.2593	0.87953	0.058859	-0.45149	0.33048	0.04069	-0.72275	-0.23883
-0.96458	-0.27915	0.26993	0.58425	0.88091	0.39954	-0.78497	0.43514	-0.62689	-0.26132	-0.24728	0.61548	0.1456	0.90666	-0.44373	0.39129	-0.0052573
-0.12992	0.050718	0.0039494	-0.69614	0.9661	0.51392	-0.20614	-0.18712	-0.83585	-0.83217	0.4971	-0.086073	-0.19805	0.23195	-0.70202	-0.58552	-0.052249
-0.80089	-0.084402	0.42325	-0.20979	0.21368	0.55359	0.42053	-0.084365	-0.87981	-0.19707	-0.29111	0.73706	-0.18291	0.87156	-0.51488	-0.64594	-0.42214
-0.8642	0.10592	0.13084	0.48811	0.022728	0.40921	-0.030374	-0.47127	0.27284	-0.4555	-0.3926	-0.80811	-0.074082	0.69894	-0.77397	0.66184	0.86879
-0.77891	-0.032211	0.041848	0.92801	0.82321	0.75404	-0.13899	0.66981	-0.83953	-0.82648	0.40823	0.38717	-0.26652	-0.59342	-0.13161	0.058618	0.19454
0.54562	0.24251	0.86567	-0.53116	0.45276	0.53008	-0.35694	0.41376	-0.25014	-0.55789	0.76755	0.45561	0.5863	0.24671	-0.95858	0.4792	-0.11219
-0.88869	-0.019729	0.96936	-0.75086	-0.22371	-0.81642	-0.55719	0.2926	-0.77275	-0.12565	0.50954	0.68382	-0.42983	0.24571	0.34823	-0.26168	-0.21944
-0.27881	0.13329	0.65906	0.70699	0.20293	-0.029217	-0.15371	0.078287	0.31692	-0.35722	-0.42029	-0.79742	-0.079463	0.25595	-0.16267	0.14116	-0.14641
-0.83776	-0.30425	0.60213	0.687	0.0012953	0.075631	0.87031	0.76344	0.40175	0.2717	-0.57373	-0.69221	-0.44563	0.71138	-0.22203	-0.886	-0.60213
-0.27813	0.16572	0.082892	0.4335	0.7646	0.4143	-0.90173	0.98932	-0.59783	-0.97738	0.80352	-0.32545	-0.52501	-0.26018	0.48363	-0.34734	-0.35644
-0.84525	0.010543	0.090583	0.90728	0.36578	0.35071	0.34306	-0.24978	0.39934	-0.11475	-0.094515	-0.87693	-0.15884	0.47674	-0.85423	-0.72197	-0.3905
-0.3911	-0.16721	0.8218	0.47184	0.55237	-0.26534	-0.50292	0.59736	0.1413	-0.7908	-0.21402	0.1739	0.074715	0.46804	-0.51564	0.37534	-0.11661
-0.53562	-0.19793	0.81477	0.82215	0.39384	0.59947	0.31919	0.85165	-0.10174	-0.40791	0.10717	0.25152	-0.18795	0.90156	-0.041575	-0.17449	-0.49289
-0.19552	0.042516	0.45825	-0.078589	0.7252	0.31049	-0.17329	-0.11446	-0.44028	-0.37064	0.13864	0.17196	0.19658	0.58128	-0.64023	0.77427	0.65772
-0.77103	0.13434	0.75451	0.12397	-0.29955	0.40048	0.007847	0.11302	0.1133	-0.20367	-0.95754	0.42926	0.19161	0.85588	-0.69618	0.8871	0.76192
0.13619	-0.014651	0.91544	-0.24655	0.37716	-0.42788	0.18842	0.76459	0.45128	0.25624	-0.79712	-0.91139	0.25323	0.52403	-0.48135	0.84282	0.22422
-0.63554	-0.021996	0.6224	0.17596	0.060683	0.3896	0.3323	0.89808	-0.27801	-0.74514	0.044815	-0.29754	-0.35893	-0.52692	-0.30851	-0.2673	0.12173
-0.055356	0.043009	0.80893	0.9384	0.11085	0.8542	-0.4111	0.11487	0.553	-0.32301	-0.23344	0.3163	-0.090874	0.63303	-0.3605	-0.26569	-0.34334
-0.40792	-0.23708	0.67249	0.12585	0.59908	-0.76457	-0.94128	0.52523	0.6363	-0.84614	0.35737	0.86379	0.024473	0.64359	-0.18139	0.73083	0.20752
-0.57499	0.044043	0.85347	0.72397	-0.26019	0.11184	0.94612	0.28036	0.39637	0.013327	0.60743	0.065029	0.2367	0.056368	-0.59069	0.92491	0.36549
0.16564	0.22733	0.65734	0.52873	0.58321	0.16463	0.28499	0.0061505	0.0555	-0.30786	-0.92058	0.21089	0.25629	0.18519	-0.77738	-0.13148	-0.62901
-0.24041	-0.011108	0.69672	0.59476	0.49879	0.053052	0.55609	0.9963	0.68428	-0.11375	-0.084895	-0.2354	0.035977	0.4649	-0.81166	-0.67505	-0.43519
-0.23653	0.14571	0.7336	0.36777	0.56974	-0.14613	-0.46647	0.89738	0.098592	-0.91163	0.5748	-0.46712	0.11287	0.12384	-0.51267	-0.36825	-0.5782
-0.51564	-0.036272	0.84741	0.57909	0.11105	-0.54673	-0.22356	0.22679	0.77521	-0.34113	0.11927	-0.68721	-0.12904	0.12318	-0.73153	-0.19642	0.053442
-0.73921	-0.082678	0.1845	0.54821	0.42417	0.83261	-0.18958	0.42559	-0.10023	-0.90327	0.027286	0.14134	-0.069181	0.090267	-0.67726	-0.57263	-0.4246
-0.3494	0.096541	0.37534	0.33703	0.59988	0.77047	0.69665	0.32029	-0.85133	-0.63358	-0.11195	0.75735	-0.023678	-0.42082	-0.83108	0.68125	0.83742
-0.87201	0.096191	0.55163	-0.43415	-0.2323	-0.5401	0.53541	0.83452	0.32346	0.063023	-0.68225	0.24516	-0.58849	0.90552	0.14591	-0.85191	-0.62243
-0.28189	0.082286	0.88829	-0.1553	0.0033435	0.48379	-0.64956	-0.33352	-0.57015	-0.67522	-0.5174	0.99174	0.0093967	0.85624	-0.29437	-0.26086	-0.5713
-0.48752	0.067521	0.99807	0.0011877	-0.19969	-0.39135	-0.30081	0.43872	0.16114	-0.49498	-0.72928	-0.3527	-0.15936	0.34693	0.083769	0.99167	0.47476
-0.57062	0.084501	0.14434	0.29718	0.38119	-0.05058	0.26356	0.54763	0.4892	-0.19347	-0.57596	0.50138	-0.15239	-0.0026313	-0.70112	-0.61095	-0.39058
-0.0848	0.051599	0.19041	-0.064378	0.87279	-0.46742	-0.79149	0.62569	0.91418	-0.61981	-0.16105	0.35833	-0.22271	0.76719	0.19014	-0.28462	-0.46363
-0.43089	0.084126	0.57244	0.67141	-0.16684	0.73949	-0.025174	0.41708	0.33802	-0.88692	0.55267	-0.56016	-0.45676	0.10279	0.20115	-0.20804	-0.10452
-0.20825	0.13131	0.99636	0.72538	-0.42016	0.58326	0.49043	0.71758	0.51366	-0.468	-0.68083	-0.46473	-0.44355	0.5829	0.29454	-0.062115	-0.32397
-0.3909	0.25124	0.99952	0.52469	-0.44941	-0.0044401	-0.31184	-0.17483	0.56722	0.12775	0.28406	-0.34714	0.4228	0.18855	-0.99273	0.24056	-0.21666
-0.60592	0.029491	0.071875	0.30998	0.79632	0.9608	0.48591	0.5902	-0.63728	-0.77745	0.33941	-0.066388	0.33466	0.25579	-0.50115	0.047568	-0.37272
-0.68521	-0.11123	0.5053	0.11367	0.27208	-0.24984	0.4243	0.93916	0.44832	-0.87058	-0.53328	0.52768	0.15935	0.0071243	-0.89623	0.23883	0.027002
-0.085482	-0.035209	0.3629	0.38748	0.98445	0.53727	0.05698	0.5459	-0.039496	0.31487	-0.80064	-0.25736	0.45259	0.82763	-0.6785	0.2167	-0.43596
-0.20348	0.062539	0.37895	0.15767	0.29356	0.37517	-0.51016	0.33942	0.89777	-0.99337	-0.65549	-0.026421	-0.54479	0.74588	-0.47943	-0.33545	0.3307
-0.75056	0.052939	0.81087	0.73573	-0.66808	0.40927	0.23013	0.11498	0.82876	0.13178	-0.13186	-0.69673	-0.41545	0.64526	-0.24882	-0.80244	-0.26288
-0.97003	0.16077	-0.1424	0.49423	0.45519	0.5929	0.11367	0.77108	-0.28117	-0.96842	-0.23908	0.58203	0.31139	0.10408	-0.28953	0.4974	-0.39453
0.13083	-0.069577	0.7374	0.2604	0.93946	-0.83223	-0.13345	0.084697	0.40019	-0.1828	-0.40567	0.96193	-0.26695	0.14773	-0.12051	0.18067	0.22409
-0.17674	-0.28662	0.3447	-0.17839	0.95791	0.051977	0.74557	0.72981	-0.36595	-0.51097	-0.95312	-0.42687	-0.4786	0.75051	0.54865	0.079501	-0.35787
-0.68149	-0.0378	-0.28969	-0.22062	0.60943	0.54974	0.93308	0.49661	0.086007	-0.52377	0.2522	-0.47464	-0.1455	0.89875	-0.20611	0.40997	0.3065
-0.87651	0.15763	0.54266	-0.17158	-0.6416	0.87071	-0.025563	0.017877	-0.175	-0.10096	0.15425	-0.75855	0.14461	0.87838	-0.56141	0.15115	-0.10167
-0.81787	-0.081301	0.67613	0.7549	0.4924	0.23694	0.27637	0.088084	-0.82912	0.27611	-0.58233	-0.55262	0.20394	0.56569	-0.51721	-0.20961	-0.52081
-0.43787	0.19608	0.46701	0.17463	-0.19131	0.33618	0.71883	0.39094	0.81663	-0.64285	-0.21232	0.51812	-0.27558	0.51826	-0.4723	-0.44186	0.12959
-0.42545	-0.13369	0.81281	0.4176	0.87448	-0.32243	-0.66139	0.96404	0.17935	-0.81081	-0.428	-0.48965	0.52536	0.90083	-0.85272	0.46749	-0.1789
-0.74465	0.056114	0.38735	0.96595	0.31685	0.56819	0.90276	0.42552	-0.026456	-0.40179	0.28849	-0.57564	-0.11223	0.032074	-0.3594	-0.44801	-0.43982
-0.41834	0.11885	0.16552	-0.068256	0.893	-0.77789	-0.12118	0.77716	-0.21304	-0.90393	-0.93175	0.19301	-0.22895	-0.24912	0.014023	-0.52218	-0.48163
-0.25073	0.044534	0.46982	-0.15948	0.32264	0.16555	-0.63007	0.4143	-0.01977	-0.75574	-0.042408	-0.57981	0.055011	-0.37197	-0.64716	-0.10336	-0.042707
-0.041376	-0.20445	0.96579	-0.39983	0.81724	-0.44659	0.19549	0.90753	-0.42526	-0.36933	-0.76555	-0.044131	0.55632	0.80475	-0.67187	0.93343	-0.2245
-0.44718	-0.10642	0.3935	-0.25998	0.73765	0.6997	0.38873	0.3628	-0.87859	-0.65295	0.20867	0.71077	0.060556	0.27738	-0.8599	0.13941	0.4771
-0.13675	-0.11511	0.90288	-0.071716	0.51938	-0.7752	-0.37997	0.079572	0.17417	-0.8138	0.38921	0.7376	-0.28943	0.33116	0.022564	0.48367	0.41268
-0.20341	0.12316	0.74536	-0.17958	0.096287	-0.5068	-0.39986	0.2723	0.59095	0.014616	-0.43549	-0.64808	0.16847	0.77038	-0.06275	0.33636	-0.22238
-0.35781	0.13764	-0.048383	0.27433	0.98734	-0.60329	0.052544	0.12183	0.82745	-0.33937	0.89338	0.43827	0.33607	0.64764	-0.36441	0.52005	-0.16939
-0.26371	-0.054478	0.69122	0.66648	0.58282	-0.014914	0.017837	0.016568	0.18546	-0.16733	-0.87153	-0.084624	0.010569	0.68429	-0.53173	0.32807	0.099313
-0.91358	-0.15218	0.38925	0.1763	0.27372	0.40993	0.57161	0.87611	-0.92905	-0.38551	-0.3477	-0.48627	-0.48554	-0.23976	0.13202	-0.12124	-0.030366
-0.32274	0.014163	0.46012	0.5801	0.57002	-0.24217	0.5501	0.82424	0.84394	0.12239	-0.27261	0.48433	0.15673	0.68486	-0.66481	0.13199	-0.29482
-0.48489	0.012965	0.7601	-0.56101	-0.19313	0.32439	-0.26282	0.52208	-0.095296	-0.50002	-0.69762	0.057017	-0.28414	0.24817	-0.66763	-0.43996	0.239
-0.24476	0.26572	0.72464	-0.094078	0.14336	0.26766	0.25646	-0.13514	-0.76425	-0.89444	-0.56343	0.20383	-0.47137	0.90106	0.83286	0.62829	0.16342
-0.60635	-0.085623	0.54169	-0.11276	0.62211	-0.11113	0.60198	0.23206	-0.75213	0.10905	0.08347	-0.40576	0.15134	-0.049053	-0.85495	-0.23074	-0.020321
-0.077664	0.060672	0.54918	-0.35041	0.63737	-0.76441	-0.26384	0.29947	0.49286	-0.080104	-0.3748	-0.65904	0.10055	0.97386	-0.067763	0.10068	-0.44009
-0.56063	0.039777	0.16674	0.33783	0.21473	0.69136	0.44453	0.54015	0.10659	-0.56461	0.19135	0.42978	0.21604	0.44408	-0.36944	0.87849	0.009
-0.73555	-0.054578	0.91541	0.7322	-0.22198	0.91064	-0.09015	0.34257	-0.37807	0.070884	0.5395	-0.49228	0.044239	0.40334	-0.73927	0.15457	0.1025
-0.82473	0.055431	0.70063	0.56858	-0.21641	0.15761	-0.1732	0.10186	0.48061	-0.88264	-0.11426	0.9342	-0.22221	0.55531	-0.1648	0.26995	0.40557
0.071643	0.083307	0.86886	-0.40041	0.34616	0.49042	-0.51282	0.96617	-0.92836	-0.83287	0.013462	-0.40622	0.12012	-0.44641	-0.2966	0.71575	0.27606
-0.3827	0.062621	0.36124	-0.67814	0.30172	0.33517	-0.27573	0.74402	-0.91959	-0.74048	-0.33013	-0.43585	-0.069664	0.44815	0.11565	0.40251	-0.32072
-0.41694	0.20652	0.45999	0.023479	0.14601	0.44472	0.36798	0.15523	-0.55887	-0.9723	0.29962	-0.32212	-0.47349	-0.81042	-0.66158	-0.099881	0.89931
