# Supplementary material for: Distinct cellular states determine calcium signaling response
Source: Mol Syst Biol. 2016 Dec 15;12(12):894. doi: 10.15252/msb.20167137 (PMC5199124; doi:10.15252/msb.20167137)
Supplement: Supplementary file 6 — Source Data for Figure 3 [file MSB-12-894-s005.zip › parameterDistributionGroup/parameterDistribution277.csv]

-0.47374	0.1313	0.31811	0.60096	0.45634	0.73535	0.62444	0.0021782	-0.51786	-0.73148	-0.16419	0.35707	0.12579	0.43043	-0.34556	0.19834	-0.28409
-0.3173	-0.19779	0.17786	0.015395	0.93319	0.34021	-0.66262	0.70738	-0.53634	-0.15966	-0.51306	0.80903	-0.049864	-0.3348	-0.46014	-0.34955	-0.098032
-0.53986	-0.11775	0.53452	0.10822	0.32864	0.40352	-0.59567	0.55132	-0.45568	-0.27394	-0.56702	-0.079202	-0.10528	-0.21729	-0.81543	-0.78445	-0.27651
-0.1101	0.072465	0.52728	0.81507	-0.0139	0.36365	0.70999	0.28425	0.81799	0.30534	0.186	0.14201	-0.3481	0.25167	-0.2307	0.19757	0.62125
-0.051489	-0.098705	0.53215	-0.5902	0.84933	0.20139	-0.13456	0.99641	-0.89578	-0.52657	-0.92906	-0.30269	0.78394	0.49275	-0.46464	0.83509	-0.66282
-0.64592	0.13996	0.29586	-0.69712	-0.078954	0.46855	0.28572	0.78396	-0.23162	-0.60628	0.061343	0.34534	0.62142	0.45522	-0.85169	-0.033747	-0.59216
-0.44584	0.10887	0.21433	0.20917	0.31876	0.23179	0.57739	0.39761	-0.67547	-0.11124	0.75192	-0.16156	-0.51901	-0.37121	0.22026	0.64272	0.87535
-0.031601	-0.077809	0.72778	0.39228	0.42189	0.94716	0.065737	0.096723	0.054266	-0.15235	-0.45469	0.32698	0.15789	0.88293	-0.79149	0.15059	0.31502
0.083981	-0.16466	0.64217	-0.0537	0.69486	0.13692	-0.88067	0.73566	0.18886	-0.2833	-0.90742	-0.3404	0.27649	0.51929	-0.25054	0.67893	0.060006
-0.68039	0.071208	0.80473	-0.85704	0.076708	-0.087148	0.70529	-0.044589	-0.92893	-0.30459	-0.47129	-0.78261	0.33343	0.45288	-0.99359	-0.19984	-0.14386
-0.42361	-0.096385	0.97636	0.80696	0.098165	0.66396	0.67144	0.51726	0.041079	-0.21072	-0.20167	-0.20981	0.32152	0.57175	-0.51745	0.48732	-0.19816
-0.6123	0.017483	0.20371	0.93249	0.32138	0.559	0.9738	0.36792	0.61458	-0.089739	0.28011	0.72799	0.28745	0.26832	-0.58325	0.7273	0.3433
-0.52923	0.12259	0.60683	0.50851	0.035306	-0.20117	0.25011	0.035336	0.15616	-0.1627	-0.11129	0.23654	-0.41814	0.29535	0.11252	0.022055	0.17778
-0.5965	0.087696	0.058927	-0.79917	0.50983	0.0079392	0.26629	-0.24733	-0.7145	-0.06621	0.77921	0.37106	-0.23799	0.69845	-0.53566	0.17621	0.73247
-0.87471	-0.022382	0.53642	0.55363	-0.27944	0.18672	-0.43233	-0.00036197	0.79859	-0.61456	0.85455	0.45866	0.22387	0.96304	-0.45756	0.6681	3.5421e-05
0.65341	0.097025	0.83702	0.38694	0.86313	0.18538	0.035857	0.47223	0.029557	-0.2947	0.58804	0.77478	0.092942	0.078629	-0.23698	0.86955	0.35691
0.69148	0.23736	0.9284	-0.041588	0.56875	0.29604	-0.48664	0.47307	0.37154	-0.67364	-0.45991	0.40205	0.44711	0.65882	-0.29768	0.28217	-0.54595
-0.59472	-0.067156	0.049038	0.31148	0.78171	-0.31657	0.64172	0.47435	-0.068272	0.62957	-0.52301	0.44514	0.2639	0.68198	-0.55616	-0.036552	-0.48124
-0.96125	-0.045524	0.15131	-0.66167	-0.045375	-0.15122	0.33549	0.7886	0.32344	-0.40809	-0.9566	0.25648	0.11755	0.71087	-0.27482	0.19523	-0.023691
0.24016	-0.22393	0.7111	-0.082286	0.98219	0.088663	0.29664	0.92794	0.071403	-0.42714	-0.11958	-0.30176	0.42568	0.58514	-0.2891	0.52735	-0.26625
-0.54152	0.0083569	0.25805	0.18933	0.73246	0.21529	-0.018833	-0.20036	-0.40696	-0.32842	-0.063307	0.34997	0.54574	0.82716	-0.73293	0.16597	-0.49137
-0.067058	-0.27266	0.50963	0.63713	0.87597	0.16315	-0.16233	0.63919	0.63049	-0.82232	-0.74298	-0.58629	0.20351	0.25469	-0.67895	0.50435	0.225
-0.60636	0.080672	0.077545	0.56012	0.28616	0.886	0.73452	0.47217	-0.1797	0.1083	-0.73144	0.5365	-0.029068	0.0009425	-0.687	-0.82114	-0.39598
-0.87836	0.080203	-0.0083688	0.81609	0.37951	0.2525	0.40707	0.24872	-0.023091	-0.038352	0.37795	0.54217	0.17972	-0.20196	-0.91635	0.017076	-0.062956
-0.97371	-0.085563	0.83302	0.51055	-0.32994	0.070072	0.36727	-0.37561	0.37617	0.03639	-0.17107	0.10013	0.10017	0.75711	-0.98013	-0.41536	-0.0095612
-0.35384	0.067981	0.49337	0.078149	0.36674	-0.093125	0.4793	0.75859	-0.39642	0.067244	-0.85089	0.32861	0.45514	-0.28454	-0.50748	0.59156	-0.20434
-0.36035	0.011107	0.46407	-0.020628	0.28004	-0.052619	0.66757	0.26307	-0.033541	-0.089036	0.6498	0.017384	0.10709	-0.49704	-0.7778	0.32483	0.57614
-0.061231	0.36507	-0.41111	-0.029368	0.91377	0.58445	0.39504	0.48559	-0.20079	-0.56301	0.48066	0.15852	0.47695	-0.47422	-0.72385	0.53917	-0.014145
-0.45376	0.17539	0.47325	0.016258	0.058519	0.87233	-0.2664	0.82713	-0.30283	-0.52874	0.46484	0.4466	0.267	-0.19992	-0.90995	-0.45303	-0.31072
-0.77424	-0.064445	0.49211	-0.015312	-0.1065	0.98287	-0.15807	0.049585	-0.5042	-0.79753	0.15783	-0.11133	-0.029752	0.481	-0.61734	-0.37692	-0.059926
-0.6989	-0.25787	0.43556	0.5414	0.29913	-0.59339	-0.53397	0.33799	0.95369	-0.37926	0.00024084	0.19346	-0.10819	-0.021496	-0.39115	0.46314	0.58648
0.40289	-0.024893	0.98709	0.057215	0.59942	0.021874	0.45384	0.18562	0.27303	-0.37347	0.029532	-0.40431	0.19564	0.36036	-0.7441	0.61146	0.24083
-0.40911	0.055083	0.48672	0.73861	0.64759	0.1552	0.33988	0.17921	0.098602	-0.89876	0.83027	-0.37067	-0.026859	0.22677	-0.66175	0.25526	0.2642
-0.56655	0.10799	0.45585	-0.45112	-0.064934	0.99898	-0.03419	0.18866	-0.83341	-0.25679	0.61672	0.05661	-0.0053018	0.83368	-0.14018	-0.30014	-0.31265
0.88067	0.26755	0.71236	0.91671	0.86765	0.51232	-0.27413	0.38499	0.80412	-0.94555	-0.4839	0.21624	-0.12928	0.32551	0.19966	0.50183	0.20293
-0.3604	-0.090669	0.50549	-0.38361	0.31248	0.59178	-0.94016	0.58557	-0.5787	-0.86483	-0.46181	0.64254	0.046217	0.6913	0.0073414	0.36003	-0.29469
-0.090129	-0.05463	0.75578	0.58728	0.56641	0.095159	0.81958	-0.072128	0.55035	-0.98198	0.27348	0.75965	-0.33237	-0.23535	-0.74504	-0.11296	0.99073
-0.6928	0.17668	0.2197	-0.51939	0.77614	-0.80184	0.24623	-0.13842	-0.6959	-0.89396	0.45837	0.90216	0.56053	0.37488	-0.65241	0.80246	-0.0055655
-0.45784	-0.071711	0.092182	-0.0061868	0.8154	0.51507	0.58534	-0.038071	-0.47957	-0.26093	0.36631	-0.44035	0.099574	0.62399	-0.91256	0.15205	0.21245
-0.55142	-0.10107	0.84697	0.47728	0.47876	-0.073469	0.36509	-0.15625	-0.46289	-0.52679	0.22412	0.37354	-0.23527	-0.12044	-0.67249	-0.93875	-0.12661
-0.58279	-0.13082	0.39452	0.14667	0.40864	-0.33797	-0.40729	0.81233	0.20583	-0.03898	0.09685	0.35962	-0.021492	0.7318	0.13697	0.044127	-0.51515
-0.43998	-0.057536	0.50503	-0.40058	0.46505	-0.34616	0.77149	0.29854	0.24471	-0.97869	-0.81337	-0.77666	0.11365	0.41841	-0.51147	-0.037664	0.098873
-0.76628	0.22086	0.1593	-0.56263	-0.24585	0.95011	-0.42611	0.42116	-0.6749	-0.72291	-0.65439	0.41764	0.38533	0.25529	-0.9661	0.055433	-0.17991
-0.25309	0.031828	0.47203	0.41115	0.85204	-0.6098	0.27186	0.37922	0.1636	-0.47433	0.586	0.68707	0.58557	0.23309	-0.086273	0.8459	-0.49926
0.32056	0.016929	0.99738	0.71841	0.59497	-0.1281	-0.47322	0.56037	0.61659	-0.78873	-0.80287	0.97952	-0.07327	0.020254	0.13741	0.29967	0.074835
-0.99514	-0.1419	-0.27634	-0.46369	0.60659	0.14916	0.79822	0.019841	-0.4554	-0.7686	0.46266	-0.35358	-0.42989	0.72242	0.29665	-0.011009	0.091072
-0.47086	0.093293	0.63795	-0.20147	0.076358	0.34004	-0.34504	-0.13844	-0.36283	-0.91049	0.32824	-0.11412	0.53141	0.23475	-0.93505	0.41792	-0.11071
-0.57485	-0.17856	0.73325	-0.54566	0.29114	-0.27452	0.65249	0.52869	-0.86272	-0.10401	-0.18892	0.73326	-0.18669	0.39084	0.30187	-0.29946	-0.35733
0.5098	0.31369	0.72809	-0.019538	0.75295	0.022125	0.44635	-0.17758	0.064568	-0.1241	0.70804	0.2116	0.43334	0.47237	-0.71533	0.56581	0.16024
-0.41809	-0.063715	0.84454	-0.58496	0.25305	-0.7545	-0.73651	0.18381	-0.33108	-0.39807	0.37094	-0.67889	0.10111	0.055815	-0.27182	0.37129	0.10008
-0.17207	-0.014171	0.4059	0.4451	0.73867	0.083484	-0.21831	-0.22064	0.32837	-0.3934	0.18202	0.21329	0.49378	0.38308	-0.75089	0.64352	0.075067
0.55108	0.19747	0.36544	-0.46697	0.88818	-0.08039	0.66334	0.052579	0.079206	-0.019078	-0.42925	0.5158	0.3192	0.25424	-0.46711	0.9424	0.54809
0.96882	0.10009	0.84203	-0.033728	0.99163	-0.3079	0.26675	0.50793	0.88613	-0.34433	0.19578	-0.86222	0.30967	0.38841	-0.14036	0.98811	0.20206
0.21333	0.14381	0.71969	0.35319	0.88991	-0.81753	0.47987	0.00031242	0.28979	-0.075433	-0.45857	-0.079994	0.69774	0.19287	-0.77383	0.84833	-0.23347
0.20772	0.031255	0.67918	0.46214	0.78594	-0.055249	0.57847	0.035958	0.48278	-0.48662	-0.51843	0.27737	0.014396	-0.44711	-0.86902	-0.34212	0.30527
0.55801	0.31885	0.4695	-0.1149	0.90265	-0.054511	0.52309	0.14984	-0.62676	-0.054857	-0.49859	0.080587	0.15373	0.18744	-0.034067	0.38971	-0.20099
0.08777	-0.22106	0.9883	0.75901	0.53329	-0.026024	0.4467	0.51425	0.866	-0.3915	-0.73883	-0.41126	0.40549	0.63904	-0.35797	0.96647	-0.016455
-0.44236	0.32746	0.1431	-0.28071	0.82325	-0.40016	-0.20863	0.032534	-0.77479	-0.64523	0.96547	-0.12497	0.49815	-0.0011243	-0.88633	0.82487	0.042496
-0.084573	0.27353	0.42982	0.23448	0.26091	0.95366	0.65824	0.038923	-0.50456	-0.37451	-0.78508	0.46995	0.48051	0.77121	-0.50785	0.48383	-0.60564
-0.61009	-0.037813	0.68327	0.22414	0.071873	0.15511	-0.063247	-0.034231	0.16681	-0.5793	-0.96394	-0.85012	0.31773	0.89292	-0.57159	0.29432	-0.24147
-0.47666	0.018626	0.36336	0.1551	0.49896	-0.11933	-0.1342	0.15766	-0.089516	-0.45717	-0.070272	-0.46161	-0.12619	0.069729	-0.21695	0.53068	0.43599
0.16755	0.098786	0.27173	-0.11085	0.67581	0.66743	0.018132	0.12863	-0.034708	-0.87263	0.56634	-0.38001	-0.35293	0.56187	-0.15461	-0.26093	0.10373
-0.49378	-0.30803	0.57209	0.63888	0.5302	0.16784	0.82944	0.60817	0.38702	-0.57354	-0.67558	0.69527	0.029859	0.86586	-0.115	0.65445	0.027448
0.18899	0.029372	0.48724	-0.78387	0.71796	0.17796	0.43638	0.9957	-0.57194	-0.52939	0.44605	-0.51728	0.1159	0.044513	-0.17808	0.60309	0.3543
-0.77733	-0.032169	0.67355	-0.27369	0.020348	-0.015475	0.84296	0.86552	-0.55735	-0.62729	0.4582	0.18592	0.36624	-0.47839	-0.79395	0.56226	0.30174
-0.33504	0.0095586	0.98104	-0.3609	0.45326	-0.45537	0.42938	-0.076435	-0.56723	-0.39418	0.46796	0.54952	0.16732	0.63165	-0.97823	0.18757	0.094403
-0.24297	-0.15421	0.37055	-0.59797	0.95649	-0.38252	0.23486	0.75933	-0.41043	-0.76793	0.070908	-0.2387	0.0056356	0.49434	-0.29729	0.066483	-0.19319
-0.18804	0.0077916	0.30605	-0.1345	0.50566	-0.29535	-0.068027	0.13425	0.50237	-0.69717	0.34847	-0.21957	-0.22454	0.040086	-0.53115	-0.36469	0.082082
-0.30201	0.019071	0.62433	-0.24598	0.56883	-0.16361	0.49729	0.22472	-0.72836	-0.25305	0.063594	0.48039	0.14003	-0.13075	-0.52086	-0.27033	-0.38678
-0.51894	-0.07484	0.39621	0.44982	0.32347	-0.048164	0.59169	0.54918	0.60537	-0.10902	0.38467	-0.58771	-0.19197	0.052224	-0.34888	-0.15394	0.13075
-0.37686	-0.23254	0.86044	0.13728	0.40538	-0.32129	-0.14099	-0.073807	0.021755	-0.11148	-0.6301	0.59297	-0.33687	0.80695	-0.20718	0.7355	0.88611
-0.40634	-0.076736	0.60662	-0.23379	0.64367	-0.20824	0.56578	0.61745	-0.73048	0.17064	0.53304	0.30459	-0.039572	-0.039365	-0.77008	-0.65931	-0.29309
0.15988	0.13896	0.46873	-0.13952	0.55214	0.49704	-0.51209	0.67269	0.080156	-0.56893	0.54231	-0.49268	0.12464	0.40531	-0.21972	0.51042	0.2415
0.19379	0.23011	0.17899	0.1862	0.85035	-0.0014822	-0.68771	0.08041	0.4166	-0.77904	-0.84337	-0.21512	0.1475	-0.24784	-0.49566	0.75598	0.63084
-0.85676	-0.18668	0.64852	0.54146	-0.094586	0.40926	0.55793	0.49233	0.34325	-0.28733	0.61699	0.073279	0.091373	0.55864	-0.60712	-0.072117	-0.17443
0.0053237	0.18609	0.57444	-0.49916	0.56333	-0.14655	-0.32771	0.09016	-0.43303	0.059124	-0.13185	-0.12251	0.52244	0.97794	-0.5938	0.5062	-0.43696
-0.25718	-0.0018138	0.34583	-0.13337	0.62121	0.40166	0.90121	0.42819	-0.6056	-0.18823	0.36594	-0.21644	0.12102	-0.2461	-0.93036	0.3465	0.45698
-0.25133	0.17089	0.46621	0.55615	0.82006	0.16253	0.57634	0.076896	-0.38817	-0.33772	0.9595	0.65112	0.82027	0.25635	-0.62575	0.85628	-0.41404
-0.54081	0.051477	0.48848	-0.6901	0.43773	-0.56691	-0.85204	-0.13428	-0.8883	-0.1514	-0.30344	0.16734	0.13912	0.56117	-0.23293	0.25392	-0.25323
0.19411	0.14502	0.8409	0.80583	0.53643	0.24378	0.25156	0.58951	0.28913	-0.86883	-0.58726	-0.57723	-0.082439	-0.42522	-0.21249	-0.59447	-0.45072
-0.78934	0.038453	0.094562	0.37582	0.23559	-0.052431	-0.0070729	0.60864	0.9968	-0.68315	0.025468	0.65757	0.41342	0.94917	-0.31988	0.67704	-0.29922
0.089154	-0.19806	0.6183	0.018629	0.86813	0.41175	0.5804	0.29429	-0.32542	-0.0061196	-0.38645	0.017693	0.019778	0.9535	-0.41268	0.077889	-0.23678
-0.60335	0.18761	0.022745	0.41567	0.17746	0.59406	-0.30661	0.58577	0.35189	-0.43553	-0.25139	0.78329	-0.0029741	0.075166	-0.8208	-0.59864	-0.34416
-0.57092	-0.074959	0.90355	-0.51451	-0.21443	0.061266	0.030175	0.52779	-0.59676	-0.47661	-0.10721	-0.43524	-0.02383	-0.11318	-0.27762	0.17206	0.2263
-0.37912	-0.18509	0.40954	0.36037	0.77276	0.76822	-0.17436	0.17911	-0.87551	-0.071078	-0.34099	0.80995	0.01223	0.46294	-0.075303	0.27621	0.099628
-0.45908	-0.05132	0.49418	0.87113	0.46648	0.74635	0.58063	-0.015842	0.20748	-0.18262	0.15337	0.83055	0.52658	0.97015	-0.74074	0.72869	-0.033207
-0.33898	-0.043926	0.75124	0.35218	0.35456	-0.24575	0.96345	0.17161	0.84145	-0.47855	0.51716	0.055407	0.30439	0.57649	-0.61719	0.90969	0.7595
-0.77525	0.20598	-0.15333	0.70159	0.74754	-0.41319	-0.32924	0.59755	-0.066929	-0.4885	-0.2975	-0.13599	-0.57027	-0.022613	0.51862	-0.28418	-0.36228
-0.55719	-0.19601	0.48459	0.47622	0.53843	-0.32778	-0.36689	0.45336	0.79188	-0.8437	0.17146	0.078226	-0.25422	0.91286	0.097568	-0.027295	-0.11724
-0.49246	0.1832	-0.20806	0.37986	0.62238	0.1879	0.0079542	0.56919	0.13213	-0.68291	0.44439	-0.53389	-0.53419	-0.23946	0.79119	-0.048148	0.0025202
-0.084594	-0.20591	0.58087	-0.25053	0.59569	0.72353	-0.51431	0.27785	-0.45864	-0.77497	-0.27272	0.11793	-0.26471	0.76976	-0.31164	-0.14227	0.040853
-0.55084	-0.16465	0.42661	0.69939	0.54983	0.56603	0.19021	0.18739	-0.18048	-0.20698	0.44805	-0.30149	-0.077031	0.30527	-0.18571	-0.017809	-0.059586
-0.20214	-0.10238	0.87649	-0.15087	0.41451	-0.22264	0.38747	0.14238	-0.19217	-0.65007	-0.2061	-0.93817	-0.13718	0.59808	0.10748	0.27465	0.14166
-0.69618	0.26495	0.58204	0.25833	-0.39198	-0.4868	-0.49609	0.58571	0.93466	-0.81986	-0.37907	-0.12652	-0.1949	0.16492	-0.11576	-0.66973	-0.53691
0.034273	0.24257	0.6871	0.33326	0.27202	0.24852	-0.04719	0.012387	0.44676	-0.49152	-0.85073	-0.71903	-0.082702	0.39663	-0.1449	-0.4986	-0.2956
-0.5234	-0.15459	0.78985	0.42207	-0.040082	0.27454	-0.60379	0.099333	0.42394	0.28498	-0.56208	0.64832	0.21319	0.85888	-0.58247	0.66309	0.39144
-0.33095	-0.10076	0.92853	0.0020237	0.25282	0.50489	0.052344	0.48505	-0.27682	-0.23015	0.7191	-0.45432	0.33245	0.86658	-0.88355	0.48175	0.10473
-0.37794	0.16182	0.35082	0.14416	0.011452	0.36542	-0.77604	0.74793	0.55914	-0.58358	-0.28335	0.04417	0.56602	0.52504	-0.60539	0.89754	-0.054112
-0.5932	-0.028958	0.50552	0.66543	0.25351	0.16628	0.85502	0.30217	0.62114	-0.51426	-0.051528	-0.00082245	0.35795	0.12164	-0.91494	-0.15358	-0.26371
-0.52664	-0.025448	0.56581	0.28496	-0.063494	0.64992	0.10636	0.40595	0.36448	-0.51019	0.81178	0.00069256	0.38872	0.741	-0.71949	0.15948	-0.38849
-0.13407	-0.19	0.37664	-0.012063	0.90264	0.17	-0.10528	0.26741	0.32985	-0.62489	0.44703	-0.38952	0.05688	0.53502	-0.83328	0.29837	0.76224
-0.042622	0.035552	0.53634	0.2543	0.63758	0.37378	0.40161	0.16587	-0.20291	-0.29006	0.62933	-0.62961	0.033388	0.66166	-0.23164	0.34209	-0.071265
-0.29506	0.26803	0.30399	0.50717	0.36677	-0.21329	-0.19336	0.45923	0.42746	-0.41139	0.21366	-0.33948	-0.0818	0.029068	0.13534	-0.34525	-0.52806
-0.32461	0.22261	-0.16515	0.42251	0.83404	0.57949	0.8223	0.88172	-0.43871	-0.48958	0.23422	0.16521	-0.45662	0.59834	0.87911	-0.2892	-0.63333
-0.59417	0.05435	0.60046	0.69775	0.20404	-0.18186	0.44605	0.58756	0.69343	-0.8278	-0.49623	0.28458	0.29743	0.35499	-0.096628	0.62798	-0.24256
-0.58207	0.021639	0.53806	0.43631	-0.11054	0.34338	-0.17854	0.59521	-0.045686	0.37663	-0.74976	-0.42025	-0.04921	-0.64623	-0.84458	-0.53248	0.17757
-0.64852	-0.018258	0.31853	0.85815	0.34546	0.014764	-0.49917	0.6686	0.84747	-0.54641	0.30537	-0.25629	0.52769	0.019392	-0.61851	0.12598	-0.50509
0.45723	0.31093	0.8297	-0.22438	0.48978	0.22764	-0.32969	0.37117	0.23704	-0.5203	-0.64718	-0.89253	0.60462	0.75313	-0.52343	0.68318	-0.3054
-0.58009	-0.2732	0.87266	-0.54658	0.402	-0.57733	0.67452	0.42851	-0.82733	0.19354	0.78795	0.75886	0.079181	0.41599	-0.34665	-0.20945	-0.30314
-0.97827	0.11753	-0.1411	0.45972	0.32502	-0.0023529	-0.2393	0.34234	0.25834	-0.22872	0.87982	0.94259	0.26751	0.59702	-0.13808	0.38778	-0.3857
0.10781	0.057476	0.6842	0.44098	0.25029	0.36964	-0.13246	0.39794	0.74618	0.12339	0.25807	-0.53449	0.412	-0.041242	-0.95921	0.62849	0.46378
-0.74232	-0.13655	0.88365	0.11678	-0.0070829	0.57345	0.55366	0.86759	-0.69099	-0.27158	-0.1118	0.7876	0.20072	0.23948	-0.92629	-0.69322	-0.63695
-0.73984	0.26005	0.13291	0.38903	0.30532	-0.28226	-0.98652	0.65985	-0.13079	-0.43888	-0.56604	0.80234	0.01067	0.16332	0.62225	0.53663	-0.19343
-0.73095	0.14252	0.26557	0.36464	0.28507	-0.40341	0.47528	0.021977	0.64183	-0.55492	0.35545	0.77244	0.66182	0.031478	-0.68508	0.98958	0.24454
0.21518	-0.011346	0.36753	-0.013067	0.6388	0.3671	0.92984	0.94237	0.22519	-0.59174	0.70889	0.325	-0.25843	0.48742	0.47518	0.41878	0.12709
-0.34214	-0.047678	0.85421	0.074356	0.29553	-0.05332	0.25865	0.39481	-0.0048197	-0.36516	-0.2295	0.018597	0.18617	0.40592	-0.82647	-0.46916	-0.50151
-0.16034	0.079717	0.48357	0.77804	0.86868	-0.67858	0.66316	0.024532	0.71052	0.072162	-0.46257	0.72524	0.15091	0.8917	0.08394	0.23905	-0.35697
-0.98222	0.0015105	0.39233	-0.49541	0.21264	-0.15843	0.61732	0.16595	-0.88567	-0.58512	0.93184	0.14453	0.34969	-0.33808	-0.84299	0.20452	0.057745
-0.13828	-0.1013	0.41116	0.80579	0.51368	0.18035	0.46937	0.28798	0.90726	-0.11983	0.76007	-0.29449	-0.049426	0.45562	-0.37906	0.17039	0.021057
0.15055	0.011434	0.78323	0.20997	0.70042	-0.12073	0.68899	0.29368	0.5273	-0.50581	0.096575	0.16849	0.4261	0.7868	-0.80238	0.3446	-0.27217
0.21559	-0.086635	0.96596	0.38565	0.271	0.76847	0.42854	0.58553	0.2814	-0.34835	0.46242	-0.43119	0.044064	0.47114	-0.54843	-0.18849	-0.18151
-0.70771	0.21322	-0.17668	0.49414	0.32655	-0.28637	-0.94556	0.41358	0.93844	-0.42242	-0.54616	-0.021319	0.15273	0.2906	-0.042394	0.40055	-0.16578
-0.019586	0.36744	-0.40598	0.80609	0.88205	0.52338	0.2516	0.57843	0.36407	-0.89351	0.48527	-0.73509	-0.41411	-0.66861	-0.15717	-0.39695	0.081993
0.20825	0.15034	0.55659	-0.42867	0.60489	0.43075	-0.87134	-0.13427	-0.69348	-0.018543	0.022605	-0.24521	0.46297	0.8531	-0.22899	0.45485	-0.38537
-0.94507	-0.013432	0.27379	0.38598	0.22932	-0.19475	-0.072276	0.21101	0.21627	0.079305	-0.29313	0.03747	0.46554	0.16458	-0.49411	0.56611	-0.15513
-0.15137	0.060148	0.87999	-0.22714	0.33488	-0.48377	0.23483	0.56938	0.14644	-0.16238	-0.62088	-0.89462	0.23296	0.054075	-0.79883	-0.56643	-0.43625
0.023032	0.088084	-0.0023543	-0.62693	0.72813	0.29504	-0.005506	0.60995	-0.34347	0.0083002	-0.34266	0.24949	0.2386	-0.014085	-0.92588	-0.10256	-0.18312
-0.43908	0.03543	0.7089	0.43357	0.07575	0.63697	-0.53859	0.21005	-0.76987	0.19101	-0.80124	0.36353	0.0049471	0.40446	-0.040089	-0.23786	-0.4253
