# Supplementary material for: Distinct cellular states determine calcium signaling response
Source: Mol Syst Biol. 2016 Dec 15;12(12):894. doi: 10.15252/msb.20167137 (PMC5199124; doi:10.15252/msb.20167137)
Supplement: Supplementary file 6 — Source Data for Figure 3 [file MSB-12-894-s005.zip › parameterDistributionGroup/parameterDistribution278.csv]

-0.98112	0.29499	0.16112	-0.0026768	-0.89387	0.69998	-0.75169	-0.0065202	0.14604	-0.21495	0.057173	0.39959	0.020121	0.27753	-0.44671	0.056042	-0.15741
-0.59503	-0.25936	0.58427	0.82966	0.031413	0.66155	0.16024	-0.18427	0.63399	-0.64054	-0.16356	0.27497	-0.061069	-0.0027646	-0.41722	0.14444	-0.059215
-0.4039	0.12013	0.48399	0.18274	-0.029626	0.18843	-0.18695	-0.36407	-0.033238	-0.27409	0.091305	-0.24234	0.42069	-0.3709	-0.73724	0.57518	-0.23907
-0.85262	-0.19348	0.14712	0.47812	0.73934	-0.35298	0.75017	-0.048724	0.27088	-0.32474	-0.99442	-0.95335	0.16772	0.018062	-0.77975	0.031821	-0.26535
0.18828	-0.023877	0.5816	-0.048811	0.47033	0.72173	-0.75915	0.13603	-0.20507	-0.40159	0.36213	0.40211	-0.19317	-0.018876	-0.1125	-0.40816	-0.68566
-0.87257	-0.18188	0.11327	-0.11244	0.21736	-0.45826	-0.51125	-0.14185	0.69124	-0.62531	-0.96684	0.60234	-0.17233	-0.39727	-0.59828	-0.79844	-0.61813
0.048756	-0.42935	0.45508	-0.25951	0.82033	-0.29062	-0.29925	0.28695	0.53274	-0.90845	-0.16587	-0.054275	-0.26126	0.31354	0.28323	-0.32566	-0.90021
-0.75894	-0.11683	0.41721	0.56749	0.11266	0.42399	-0.50735	0.60689	-0.73375	0.066476	-0.25926	-0.35092	0.10471	-0.18397	0.034452	0.79942	-0.15793
-0.028183	0.37215	0.20313	0.44563	0.30075	0.2348	-0.45501	0.21622	0.68238	-0.16567	0.093635	-0.019829	0.3787	-0.48244	-0.67511	0.50801	-0.2446
0.0073301	0.11083	0.28995	-0.078821	0.44152	0.61994	0.45643	-0.023541	-0.34149	0.57409	-0.82056	-0.041061	0.09602	0.98794	-0.37206	-0.011142	-0.48843
-0.40444	-0.2204	0.56648	0.72587	0.24218	0.37572	-0.45838	0.77311	0.77911	0.19564	0.9674	0.12487	-0.2519	0.38288	-0.36787	0.88408	0.97477
0.30301	0.024261	0.73311	-0.19884	0.89006	0.86534	0.076429	0.03501	-0.8509	0.056298	0.10437	-0.30889	-0.15793	0.60134	-0.29277	-0.067738	-0.27157
-0.51484	0.0063773	0.45233	0.30357	0.14126	0.59229	-0.50941	0.32191	-0.14723	-0.6452	0.46775	0.62748	0.045471	-0.38881	-0.02758	0.72572	-0.084007
-0.094541	0.19362	0.7557	0.011834	-0.046706	0.10765	-0.051247	-0.48132	-0.24573	0.012422	0.055114	0.25657	0.64817	-0.13281	-0.97876	0.039258	-0.91246
0.041597	0.4998	0.13275	-0.52914	0.87571	0.94371	-0.75152	0.51426	-0.69045	-0.84585	0.027926	-0.65031	-0.026555	0.7495	-0.017869	-0.27672	-0.98349
-0.3713	-0.063022	0.42302	-0.14018	-0.0027393	0.27244	-0.8749	-0.68681	-0.17725	-0.23081	0.3147	-0.82533	-0.3334	0.3019	-0.041093	0.014169	-0.066428
-0.25421	-0.27104	0.51304	0.68351	0.89057	-0.41066	0.55027	-0.25924	0.75981	-0.40361	-0.96126	0.81655	-0.18586	0.3601	-0.38834	0.96683	0.97724
-0.23577	-0.068871	0.7536	-0.1007	0.41999	-0.22561	0.73781	-0.21381	-0.10214	-0.72715	-0.75843	-0.10496	0.77233	-0.50786	-0.98611	0.81947	-0.53004
-0.4531	0.094076	0.71482	0.81869	-0.19828	0.50323	0.78492	-0.74706	0.27919	-0.22476	-0.26656	-0.069299	0.328	0.20721	-0.2161	0.82838	-0.34393
-0.17672	0.069211	0.22791	0.81679	0.19716	0.59701	0.20593	0.44793	0.67366	-0.631	0.15884	-0.46411	-0.38837	-0.53391	-0.042934	-0.17407	-0.12857
-0.24292	0.1852	-0.25944	0.42354	0.40817	0.64993	-0.62223	0.39528	-0.10182	-0.80975	-0.62793	-0.75925	-0.32282	-0.68198	0.24612	0.18494	-0.20344
-0.37591	0.3637	-0.19017	0.19943	0.10545	0.79841	0.31365	-0.18612	-0.023476	-0.28088	0.27554	-0.77516	0.70258	0.20221	-0.74845	0.71039	-0.75556
-0.5809	0.28082	0.55183	0.36454	-0.85687	-0.10839	-0.67046	-0.48247	0.27629	-0.034091	0.46201	-0.59135	0.32895	0.77626	0.31097	0.87571	-0.83063
-0.89918	0.10608	0.6852	0.42567	-0.36056	0.66936	0.87802	0.52055	-0.34562	-0.68666	-0.13558	0.69748	-0.061663	-0.41557	-0.3003	-0.086365	-0.35649
-0.72408	-0.11295	-0.051588	0.69364	0.56006	-0.68889	-0.72925	-0.61501	0.9872	-0.19583	-0.031644	-0.12253	0.34979	0.71782	-0.044859	0.66432	-0.79722
-0.74169	-0.020782	0.56056	-0.66151	-0.071087	-0.75764	0.75368	0.15376	0.13625	0.11719	-0.57769	-0.12679	-0.47861	-0.14801	-0.45533	-0.44817	0.21396
-0.25251	0.062255	-0.040014	-0.14549	0.52368	-0.18007	0.27865	-0.055772	0.49101	-0.75644	-0.012765	0.54501	-0.20644	-0.17659	-0.0053449	0.3858	0.060544
-0.38744	0.26568	0.53678	-0.12678	-0.020647	0.53748	-0.049026	0.17051	-0.24008	-0.85608	0.47398	0.1835	-0.35846	-0.43033	-0.098383	0.16634	0.17021
0.23816	0.19165	0.65625	-0.46498	0.52101	0.20122	-0.53787	-0.10707	-0.58144	-0.84487	0.21215	-0.17887	0.04234	-0.47515	-0.24462	0.14777	-0.38635
-0.97809	-0.16502	0.51648	-0.08436	-0.32032	0.94859	0.62153	0.069488	-0.11501	-0.50066	0.69687	-0.89525	-0.14696	0.65197	-0.99959	-0.36702	0.10351
-0.082454	-0.027272	0.55076	-0.28657	0.4943	0.40879	-0.31023	0.18604	-0.26739	-0.35877	-0.36821	-0.57618	0.34288	-0.50778	-0.97138	0.026012	-0.4547
-0.88331	-0.24208	0.29259	-0.066452	0.61824	-0.018429	-0.28087	0.29779	-0.91462	-0.035872	-0.56474	-0.32547	-0.28624	-0.11353	-0.17882	-0.32924	-0.38088
-0.55759	-0.16956	0.6079	-0.36573	-0.30451	0.67356	-0.9034	0.63658	-0.51086	-0.029959	-0.10538	0.41437	-0.060924	0.37643	0.041288	-0.27673	-0.89436
-0.32768	-0.38965	0.55604	-0.53863	0.2672	-0.15054	-0.27971	0.25928	0.14584	-0.65535	0.28032	0.076463	-0.12094	0.15575	0.12037	0.34964	-0.30163
-0.38012	0.056117	0.10724	-0.47904	0.78814	-0.00098877	0.087655	0.74255	-0.19139	-0.21403	0.37965	-0.12313	-0.25107	0.59161	0.27505	0.55771	-0.092845
-0.12178	-0.17046	0.70613	-0.025838	0.52102	0.66001	-0.43873	-0.71254	-0.78904	-0.78243	0.59753	-0.47334	0.024599	-0.074296	-0.55591	-0.44286	-0.73777
-0.28235	-0.18792	0.66637	-0.23962	0.52268	-0.28039	0.5131	-0.46994	0.55076	-0.83977	-0.02658	-0.30509	0.58778	0.28302	-0.81968	0.78195	-0.29142
0.46801	-0.022807	0.81589	0.2231	0.91447	-0.3346	-0.32959	-0.082631	0.13503	-0.71742	0.45542	0.80776	-0.57719	-0.78649	-0.0884	-0.11408	0.34555
0.20669	0.059078	0.64594	0.028915	0.76123	-0.015099	-0.58462	0.46108	-0.075191	-0.37254	-0.55765	0.66526	0.28702	-0.32071	-0.25593	0.70443	-0.35231
-0.1508	-0.021675	0.81835	0.76359	0.34615	-0.086721	0.38408	0.82728	0.52426	-0.46031	-0.66313	0.69176	-0.12426	0.46389	0.64712	0.68237	-0.41438
-0.38837	-0.25775	0.49858	0.74229	0.52071	0.40781	0.10506	-0.11464	-0.1444	-0.57929	-0.21966	0.18033	-0.59958	-0.84011	-0.087336	0.19835	0.6641
0.28175	-0.034694	0.50472	0.10189	0.67485	-0.64295	0.76391	0.16881	0.78514	-0.69855	0.43919	-0.64935	-0.91294	-0.32216	0.8794	-0.48142	-0.45808
-0.34737	0.1046	0.21565	0.29962	0.46258	0.36148	-0.0048439	-0.24204	-0.044265	-0.26399	-0.30788	-0.2772	-0.12242	0.79198	0.35522	0.7365	-0.15283
-0.67892	0.019253	-0.25814	0.074381	0.45502	0.32698	0.36671	-0.58427	0.30148	-0.52044	0.072819	-0.80876	0.25825	0.74443	-0.076743	0.33225	-0.91514
-0.83176	-0.16568	0.020898	-0.54012	0.39164	0.08891	-0.70025	-0.67126	-0.71234	0.050217	-0.79437	-0.44878	0.19381	0.053575	-0.66351	-0.42559	-0.85463
0.16333	-0.18018	0.86859	0.61685	0.83622	0.59061	-0.16253	0.71215	-0.36088	-0.69175	-0.52814	-0.90849	-0.63738	-0.29037	0.51631	0.22876	0.26455
-0.036451	-0.034969	0.80432	-0.067951	0.060841	-0.31069	-0.45737	0.63383	0.85376	-0.7948	-0.58535	0.29785	-0.087015	-0.37955	-0.50902	-0.095406	-0.19551
-0.83368	-0.049315	0.31103	0.052986	-0.047694	0.51791	0.18295	0.78034	0.37481	-0.84763	-0.86301	-0.64919	-0.46296	0.2175	-0.39897	-0.34253	0.16892
-0.7037	-0.23429	0.38155	0.2148	0.22908	0.93387	-0.79251	0.44782	-0.50913	-0.85652	-0.39394	-0.27258	-0.42924	-0.12237	-0.11885	-0.76271	-0.56341
-0.63775	0.15883	0.040525	0.35019	-0.26049	0.1174	0.19001	0.063326	0.53923	-0.77953	-0.075291	-0.16049	-0.16061	-0.52107	-0.10788	0.2134	-0.22177
-0.46486	-0.0024443	0.58522	0.65218	0.097063	0.91424	-0.64113	-0.28397	0.68171	-0.98303	0.613	-0.10963	-0.12479	0.48117	-0.36368	0.31088	0.21541
-0.1453	0.018434	0.86625	0.87206	0.30025	0.036931	-0.22705	-0.60417	0.51841	-0.13828	0.36916	-0.16746	0.1596	0.87811	0.22752	0.6474	-0.52235
-0.31748	0.11194	0.81502	0.35588	0.032021	0.13749	0.43779	0.13175	0.75008	-0.61815	0.25247	0.20556	-0.44819	-0.17662	-0.78285	-0.25488	0.56431
0.31246	0.11677	0.8393	-0.48574	0.25599	0.7376	0.43828	-0.12868	-0.069758	-0.73738	0.37568	-0.1049	0.12526	0.15118	-0.8428	0.50787	0.31411
-0.66304	0.10736	0.11956	0.17293	0.013317	0.75328	-0.4938	0.63884	-0.41512	0.18092	-0.36169	-0.63414	-0.032128	0.36797	-0.2551	-0.070518	-0.57345
-0.57258	0.20164	0.14611	-0.4736	0.3808	0.20139	0.34227	0.053077	-0.090799	-0.17184	-0.58938	-0.8828	0.1311	0.34066	-0.57372	0.089664	-0.42928
-0.49474	-0.051806	0.96133	0.22006	0.38613	0.19496	-0.63159	-0.5619	-0.13932	-0.77712	0.45226	0.11305	0.50159	0.4134	-0.93667	0.77481	-0.15531
-0.18572	0.23442	0.22926	-0.36002	-0.085472	0.1206	-0.078366	0.297	-0.16855	-0.0306	-0.68876	-0.14482	-0.51028	0.045123	0.23075	0.013982	-0.00052277
-0.29967	-0.047661	0.2139	-0.64264	0.45052	0.5044	0.12704	0.030124	-0.79161	0.22043	0.2234	-0.36303	0.44783	0.1582	-0.80186	0.64911	-0.11807
-0.59083	0.1164	0.095609	-0.95903	0.66341	-0.54797	0.73181	-0.66939	-0.45588	-0.61977	-0.61366	-0.582	0.34946	-0.49537	-0.74503	0.52784	-0.17579
-0.42744	0.12686	0.658	-0.11592	-0.56871	0.97666	0.22193	0.11186	-0.64727	-0.54032	0.68917	0.41084	-0.40196	-0.26026	-0.038187	-0.23592	-0.19387
-0.88713	0.09658	-0.33047	-0.87516	0.21988	0.79527	0.3694	-0.27076	-0.93324	-0.97523	0.46918	-0.35547	-0.19013	0.35006	-0.044842	-0.14217	-0.424
-0.86	-0.19646	-0.034826	0.097227	0.45679	-0.25485	-0.8726	0.28519	0.44795	-0.77799	0.31273	-0.73524	0.066965	-0.35562	0.06407	0.41238	-0.45666
-0.15128	-0.10319	0.32302	0.40425	0.35901	-0.029021	-0.61896	0.193	0.89489	-0.81389	-0.055552	-0.48946	-0.22672	0.34201	0.43665	0.78761	-0.050688
-0.52044	0.14118	-0.45531	0.29864	0.75424	0.77924	0.33065	-0.54404	-0.34508	-0.086056	-0.20636	-0.60799	-0.046038	0.57953	0.051596	0.407	-0.17698
-0.41749	0.091546	0.25968	0.6679	0.40878	0.89669	0.40021	-0.54424	-0.0050549	0.012074	-0.2713	-0.035598	0.85489	0.55545	-0.96766	0.32187	-0.9986
0.74384	0.28561	0.49535	0.75906	0.81458	-0.12486	0.26314	-0.26302	0.78705	-0.3056	0.48815	-0.91852	-0.3534	-0.032597	0.26787	0.84937	0.58602
0.039371	-0.099223	0.91235	0.51951	0.046775	0.44464	-0.34138	0.083454	0.018963	-0.11265	0.89745	-0.75201	-0.48718	-0.30151	-0.11827	0.58187	0.79395
-0.63976	0.020522	0.066242	-0.013974	0.83906	0.020721	0.6207	0.26777	-0.32838	-0.78154	0.92101	-0.84365	-0.22594	0.1654	0.45606	0.29337	-0.30281
-0.24649	0.43753	-0.15264	0.74585	0.52459	0.85245	0.87678	0.042916	0.089469	-0.42616	-0.19029	0.80522	-0.18192	-0.48969	-0.044587	0.71315	0.37847
-0.85458	0.19854	-0.16007	0.8649	0.33971	0.36837	0.12998	0.10016	0.87298	-0.34496	0.69268	-0.65374	0.2742	0.56744	-0.15387	0.31434	-0.67433
-0.023696	0.1786	0.76681	0.12882	0.059678	0.39706	-0.14144	-0.75006	0.37668	-0.83009	0.65622	0.31387	0.15989	0.38244	-0.20067	-0.02413	-0.77739
-0.77846	-0.074089	0.6452	0.30106	0.077389	0.42989	0.98939	-0.72381	-0.78684	-0.40111	-0.028227	-0.24428	-0.35102	0.31194	0.17775	-0.13016	-0.37065
-0.67312	0.17343	-0.0096851	0.06019	0.090738	0.13958	0.60565	-0.9849	0.57899	-0.72754	0.88039	-0.31246	0.43087	0.33112	-0.77465	0.61888	-0.15461
-0.71241	0.16493	0.29937	-0.5684	-0.24183	-0.18312	-0.23657	-0.087343	0.96298	-0.77064	-0.22299	-0.50945	0.12847	0.38073	-0.90678	-0.27726	-0.4218
0.2821	0.2871	0.23911	0.55257	0.82625	0.079051	-0.78921	-0.76092	0.59782	-0.99304	0.55169	0.52205	-0.21223	-0.012222	0.27596	0.6783	0.015908
-0.21083	0.065457	0.48728	-0.69626	-0.20767	0.52232	0.54257	0.3941	-0.57014	-0.37305	-0.23275	0.65914	-0.45178	0.31793	0.43197	-0.59785	-0.90941
-0.67583	-0.030438	0.42586	0.31372	0.36512	-0.18292	0.59591	0.23328	-0.46998	-0.39248	-0.008641	-0.42895	-0.34852	0.022348	0.61098	0.039613	-0.5366
0.46402	-0.079934	0.93604	0.21059	0.47739	0.48864	-0.037741	0.064406	-0.2381	-0.1193	-0.89352	0.83867	0.27439	0.038076	-0.042035	0.39918	-0.82218
0.04075	-0.21119	0.77911	0.68131	0.97898	-0.08982	-0.21774	0.22608	-0.10827	-0.478	-0.32544	-0.74472	-0.43812	0.041641	0.2907	0.61897	0.34584
0.051895	-0.00071984	0.84881	-0.97162	0.048007	0.17517	-0.1868	0.19999	-0.68686	-0.59895	0.57864	0.45623	-0.37403	0.49833	0.68764	0.067145	-0.71934
-0.83327	-0.30002	0.69755	-0.40323	0.1691	0.33271	0.32615	0.061468	-0.99347	0.044385	0.15374	0.024652	-0.19703	0.1796	-0.76311	-0.50487	-0.12498
-0.62771	0.044538	0.32935	0.48607	-0.26451	0.13303	0.86476	-0.079962	0.76792	0.08441	-0.32115	-0.87848	0.43764	0.3056	-0.29777	0.81092	-0.43081
-0.88408	-0.09457	0.63791	0.21822	-0.16122	0.14922	-0.67846	-0.3356	-0.21178	-0.12577	0.46925	0.58778	0.21476	0.26767	-0.14622	0.46776	-0.50266
-0.31262	0.03021	0.84035	-0.38522	-0.18481	0.4622	0.26362	-0.43211	-0.34272	-0.72337	0.28762	0.32116	0.028831	0.88698	0.31053	0.97108	-0.098691
0.63953	0.16162	0.80374	0.80743	0.96191	0.11765	0.81935	-0.53108	0.33143	-0.19117	0.02199	-0.02489	0.10974	-0.56994	-0.75481	0.13877	-0.01286
0.40401	0.2915	0.32089	-0.45307	0.46139	0.0366	-0.77247	-0.24442	-0.95073	-0.80906	0.2675	0.52631	-0.0021741	-0.70261	0.17292	0.29749	-0.6873
-0.28671	0.24411	0.40768	0.88779	0.025584	-0.098287	-0.5071	-0.53813	0.85657	-0.55332	0.0051334	0.033463	-0.54761	-0.75304	-0.16555	-0.36467	0.043224
-0.58225	0.076052	0.046291	0.7983	0.5854	-0.28449	0.22565	-0.94967	0.38926	-0.31501	-0.94638	0.048404	0.15298	-0.076858	-0.89804	0.50497	0.31547
-0.50229	-0.28243	0.61253	-0.010314	0.097443	0.92055	-0.84124	-0.85255	-0.50275	-0.73135	-0.1091	-0.37148	0.14431	-0.27455	-0.82465	0.65052	0.34792
-0.58099	-0.38856	0.77351	0.58506	0.26479	0.41104	0.29979	-0.13566	0.0061648	-0.81499	0.62363	0.22016	0.23536	-0.592	-0.70462	0.038131	-0.56904
-0.75893	0.078384	0.30375	0.90513	-0.28098	0.55035	0.36191	-0.074933	0.88293	-0.17831	-0.65047	0.38592	-0.30585	-0.30201	-0.55275	-0.2222	0.22939
-0.3871	0.078695	0.070559	0.23857	0.30223	0.7115	-0.019076	0.56816	0.2699	-0.26266	-0.295	0.31327	0.42078	-0.12188	-0.65259	-0.062307	-0.93991
-0.19603	0.13106	-0.45162	-0.16234	0.91616	0.43938	0.07418	0.46128	0.12848	-0.576	-0.83871	-0.10558	-0.67749	-0.11744	0.27355	-0.14744	0.23374
-0.71724	0.098957	0.70482	0.011625	-0.1816	0.26553	-0.31027	-0.50769	-0.93365	-0.68854	0.48273	-0.63114	-0.50117	0.62529	0.91042	0.37712	-0.31461
-0.55499	0.23556	0.12688	-0.29751	0.075077	0.3667	-0.46118	0.68177	-0.13162	-0.6884	0.46817	-0.27872	-0.43484	0.60745	0.65787	0.060064	-0.41174
-0.5236	0.26359	0.2366	0.16259	-0.52864	0.84312	0.26615	-0.012907	0.11006	-0.12573	-0.30553	0.048698	-0.20255	0.57443	-0.37696	-0.20311	-0.27283
-0.92736	-0.19005	0.19263	0.9591	0.72291	0.52854	0.12082	0.063454	-0.64281	-0.61389	0.88499	-0.53771	-0.2136	-0.13458	0.11919	0.080205	-0.37202
-0.43546	0.31995	0.083069	-0.3585	0.083607	0.53693	0.32623	0.31839	-0.56723	-0.017093	0.25831	-0.67898	0.15831	-0.49793	-0.58386	0.70323	0.23439
-0.51734	0.11412	0.0047193	0.24905	0.60853	-0.056679	0.64402	0.30372	0.055042	0.039111	0.4971	0.73984	0.12762	-0.42423	-0.60492	0.24327	-0.088533
-0.77868	0.033597	0.47832	-0.82728	-0.083972	-0.11626	-0.087882	-0.75744	-0.56235	-0.60663	0.20783	-0.90797	0.39839	0.024227	-0.81901	0.18249	-0.63621
-0.45966	0.034204	0.43859	-0.54135	0.10625	0.41778	0.20939	-0.22934	-0.35249	-0.48926	0.53827	-0.39011	-0.25201	-0.10938	-0.54421	-0.10755	0.11223
-0.18323	0.37966	0.14746	0.44989	-0.05562	0.79661	0.26756	-0.11363	0.64885	-0.28297	0.37594	0.44868	0.047784	-0.19113	-0.99673	-0.74579	-0.61834
-0.11191	0.13357	0.66932	-0.25345	0.024417	-0.48487	0.9997	-0.37871	0.021165	-0.35445	-0.77036	0.22366	0.068067	-0.8629	-0.73973	-0.062932	-0.30637
-0.88588	0.12704	-0.26872	0.81057	0.8245	0.50767	0.54325	-0.86163	-0.90117	-0.47781	0.4821	0.8643	0.37406	0.14517	-0.6011	-0.078104	-0.97922
-0.094364	-0.34148	0.92638	-0.8581	0.84958	-0.84913	-0.14318	-0.4551	-0.80377	-0.60563	-0.015912	-0.89418	-0.45311	0.60522	0.47949	0.61495	0.32208
-0.2085	0.31937	0.33948	0.94287	0.66869	0.44517	0.51382	-0.68739	0.6104	-0.18098	0.88591	0.95074	0.21986	0.46148	-0.76078	0.0082865	-0.3259
-0.06584	0.19524	0.37352	-0.3886	0.24913	-0.45692	0.70976	-0.25276	0.46672	-0.27966	-0.23822	-0.94081	-0.21474	0.01892	-0.17806	0.10126	-0.077918
0.27576	0.13087	0.80612	-0.52464	0.49286	0.32303	0.18433	-0.6067	-0.36848	-0.62071	-0.62331	-0.5042	0.31612	0.24106	-0.2697	0.057168	-0.904
-0.64342	0.046083	-0.37898	0.14572	0.56998	-0.66318	-0.18414	0.54971	0.74714	-0.30442	0.48598	0.92647	-0.22249	-0.43187	0.061714	-0.52275	-0.90164
-0.91465	-0.057791	0.1089	-0.074504	0.87402	0.3397	-0.6627	-0.34734	-0.97247	-0.39092	0.16121	0.48921	0.1636	0.74353	-0.35879	0.3761	-0.29203
-0.25609	0.17718	0.52188	0.56687	0.05198	0.54417	0.15365	-0.33063	0.3895	-0.35371	0.077787	-0.013225	-0.05727	-0.23182	-0.80716	-0.90519	-0.79446
-0.10794	-0.11083	0.56721	0.98756	0.70315	-0.2234	0.39933	0.56896	0.82305	-0.19643	0.15034	-0.86122	-0.22579	0.39032	0.43567	0.86731	0.10655
-0.09278	-0.12887	0.60494	0.15969	0.1075	0.44657	-0.1408	-0.61566	0.23629	-0.63966	-0.096462	0.12801	-0.067972	-0.38493	-0.80624	0.17824	0.25592
0.041936	-0.05233	0.80689	-0.40035	0.5475	-0.36964	0.35649	0.032797	-0.54496	-0.53809	-0.94519	-0.23519	-0.57269	0.014908	0.82736	0.40246	-0.076993
-0.86429	-0.025436	0.8116	0.41592	-0.31842	0.83848	-0.10519	0.086568	-0.89167	0.093182	-0.093973	0.27763	-0.33409	0.29325	-0.13658	-0.30051	-0.30458
0.31592	0.40233	0.1918	-0.032595	0.60012	0.16284	-0.2858	0.23933	-0.086595	-0.25248	-0.096006	0.78838	-0.046392	-0.25965	0.080063	0.37187	-0.33142
