# Supplementary material for: Distinct cellular states determine calcium signaling response
Source: Mol Syst Biol. 2016 Dec 15;12(12):894. doi: 10.15252/msb.20167137 (PMC5199124; doi:10.15252/msb.20167137)
Supplement: Supplementary file 7 — Source Data for Figure 4 [file MSB-12-894-s006.zip]

Archive with 3 entries (3 files):
- KL.csv
- optClusterParamInd.csv
- README.txt
