# Supplementary material for: Distinct cellular states determine calcium signaling response
Source: Mol Syst Biol. 2016 Dec 15;12(12):894. doi: 10.15252/msb.20167137 (PMC5199124; doi:10.15252/msb.20167137)
Supplement: Supplementary file 7 — Source Data for Figure 4 [file MSB-12-894-s006.zip › KL.csv]

0	0.46011	0.33517	0.32878	0.0056276	0.0037682	0.0061856	0.012148	0.00080021	0.015098	0.038869	0.030181	0.025914	0.010794	0.034786	0.36321	0.016998	0.028006	0.33517	0.12243	0.0011955	0.0012171	0.42537	0.0035697	0.35087	0.025914	0.07316	0.018375	0.0053283	0.017309	0.32622	0.34957	0.0036341	0.029577	0.0095216	0.03013	0.013583	0.0077608	0.034786	0.037215	0.025914	0.29224	0.0011955	0.01119	0.41438	0.00469	0.088038	0.066278	0.023905	0.0011955
0.46011	0	0.027644	0.041968	0.2999	0.39818	0.50414	0.40208	0.42537	0.44977	0.23883	0.38851	0.40208	0.4992	0.4335	0.0016701	0.31529	0.45281	0.025652	0.54462	0.37489	0.40185	0.035283	0.39682	0.0058414	0.30701	0.27229	0.43031	0.42368	0.29598	0.012446	0.0012392	0.30668	0.32878	0.50414	0.29138	0.46735	0.32659	0.4335	0.45577	0.40365	0.48762	0.44296	0.34957	0.013343	0.28303	0.50046	0.30888	0.46735	0.46307
0.33517	0.027644	0	0.0030159	0.19531	0.16728	0.36898	0.25774	0.30888	0.27855	0.085906	0.25319	0.226	0.25582	0.31949	9.8766e-06	0.17818	0.25319	0.013374	0.44109	0.22082	0.18416	0.004965	0.26555	0.0058414	0.15455	0.097661	0.18798	0.26618	0.16981	0.004486	0.00025595	0.1396	0.17913	0.25067	0.12212	0.27579	0.20846	0.2952	0.24824	0.24618	0.38669	0.24839	0.194	0.00078617	0.15899	0.2808	0.19274	0.26867	0.24376
0.32878	0.041968	0.0030159	0	0.38563	0.35717	0.39818	0.44342	0.43167	0.44342	0.28665	0.43167	0.33803	0.42022	0.42022	1.0425e-05	0.30219	0.42022	0.00051092	0.42022	0.26144	0.36706	0.021262	0.40906	0.020518	0.24628	0.15592	0.33803	0.40906	0.24628	0.0055251	0.0046046	0.26925	0.34749	0.40906	0.41845	0.40906	0.37521	0.38756	0.32878	0.33803	0.46794	0.37719	0.39818	0.001262	0.36504	0.45551	0.39818	0.40906	0.32878
0.0056276	0.2999	0.19531	0.38563	0	0.037431	0.021659	0.013064	0.021659	0.067816	0.036246	0.011608	0.023643	0.017957	0.025715	0.36504	0.040048	0.017957	0.34538	0.037431	0.042757	0.040048	0.46643	0.014608	0.38169	0.099152	0.13723	0.025715	0.0056276	0.10802	0.44178	0.44178	0.082674	0.040048	0.014608	0.045558	0.0038381	0.011608	0.057703	0.023643	0.042757	0.14787	0.023643	0.016238	0.41845	0.045558	0.013064	0.057703	0.010239	0.0030718
0.0037682	0.39818	0.16728	0.35717	0.037431	0	0.00026065	0.0030159	0.0030159	0.017628	0.015164	0.056633	0.044717	0.010052	0.081127	0.36706	0.0055251	0.03931	0.40906	0.11048	0.031876	0.0017629	0.45551	0.027366	0.47638	0.05049	0.10598	0.019402	0.014341	0.077337	0.45551	0.40906	0.023209	0.0087933	0.019402	0.017957	0.0065299	0.023643	0.012826	0.036742	0.03931	0.27723	0.0017629	0.029577	0.40906	0.0030718	0.031876	0.066553	0.097285	0.011396
0.0061856	0.50414	0.36898	0.39818	0.021659	0.00026065	0	0.012446	0.0011955	0.0011746	0.016857	0.00023427	0.027175	0.0028069	0.060638	0.36321	0.040455	0.012883	0.4366	0.013152	0.052639	0.00049275	0.41948	0.0034459	0.2541	0.103	0.075642	0.012883	0.0017002	0.12228	0.41722	0.20686	0.026385	0.010052	0.012446	0.010239	0.003111	0.00086032	0.0010959	0.0073797	0.002857	0.15743	0.014075	0.0037002	0.34636	0.016238	0.0021468	0.028006	0.024381	0.0016122
0.012148	0.40208	0.25774	0.44342	0.013064	0.0030159	0.012446	0	0.0011955	0.010604	0.0080558	0.0079011	0.0015309	0.00078617	0.0039981	0.35366	0.081903	0.010239	0.33652	0.041212	0.036553	0.0096937	0.40891	0.002758	0.27003	0.103	0.12504	0.011523	0.0029086	0.065326	0.42277	0.37914	0.054581	0.0055251	0.021899	0.002391	0.0039981	0.0030718	8.1487e-05	0.0098923	0.0043619	0.10069	0.017127	0.0054254	0.35566	0.00052038	0.0007725	0.0022239	0.0056694	0.0042106
0.00080021	0.42537	0.30888	0.43167	0.021659	0.0030159	0.0011955	0.0011955	0	0.0095216	0.020518	0.015098	0.015098	0.00024693	0.0083293	0.43664	0.033032	0.016696	0.44822	0.069673	0.059758	0.015372	0.48493	0.0035697	0.42647	0.088038	0.12718	9.8766e-06	0.0029086	0.11293	0.42537	0.45706	0.013828	0.0065299	0.0043619	0.00469	0.0061856	0.00052038	0.00024693	0.0083293	0.020136	0.26092	0.015098	0.0074817	0.44822	0.00469	0.0083293	0.0083293	0.0072174	0.020136
0.015098	0.44977	0.27855	0.44342	0.067816	0.017628	0.0011746	0.010604	0.0095216	0	0.056633	0.046936	0.05562	0.0070905	0.01805	0.44822	0.037894	0.041576	0.44977	0.068421	0.065088	0.028515	0.44977	0.0051419	0.42647	0.12961	0.1952	0.01805	0.0036341	0.15294	0.4616	0.38946	0.078161	0.0087933	0.0042853	0.021659	0.0051419	0.0038381	0.010604	0.02159	0.012148	0.16039	0.023482	0.0045215	0.4161	0.025715	0.0042853	0.025914	0.046936	0.02751
0.038869	0.23883	0.085906	0.28665	0.036246	0.015164	0.016857	0.0080558	0.020518	0.056633	0	0.0092973	0.0069039	0.0039838	0.041588	0.35087	0.036246	0.031285	0.32213	0.031285	0.024546	0.01205	0.33149	0.0024817	0.43842	0.050322	0.094264	1.1021e-05	0.015164	0.044403	0.27003	0.32213	0.010629	0.015164	0.010629	1.1021e-05	0.0039838	0.0013341	0.036246	0.0058414	0.018642	0.13211	0.015164	0.059937	0.304	0.00054011	0.033718	0.013562	0.036246	0.00054011
0.030181	0.38851	0.25319	0.43167	0.011608	0.056633	0.00023427	0.0079011	0.015098	0.046936	0.0092973	0	0.004965	0.00078617	0.026557	0.39319	0.081903	0.017427	0.38851	0.011523	0.11116	0.060858	0.48894	8.5813e-05	0.35087	0.14427	0.17077	0.0041379	0.020501	0.20686	0.35959	0.34957	0.089676	0.00084467	0.0068465	0.0056276	0.011523	0.0012854	0.032982	8.4334e-05	0.037215	0.10069	0.053674	0.0086344	0.40543	0.03013	0.0016122	0.00024693	0.0068465	0.011726
0.025914	0.40208	0.226	0.33803	0.023643	0.044717	0.027175	0.0015309	0.015098	0.05562	0.0069039	0.004965	0	0.0021848	0.013835	0.27626	0.024339	0.020844	0.32154	0.068978	0.025455	0.016998	0.39859	0.0011541	0.26198	0.12494	0.0791	0.015835	0.015372	0.065326	0.3746	0.26382	0.01099	0.012826	0.0066149	0.023643	0.003217	0.00469	0.013835	0.0010775	0.018375	0.12257	0.028125	0.0037002	0.27855	0.0066511	0.0069669	0.018375	0.013601	0.0007725
0.010794	0.4992	0.25582	0.42022	0.017957	0.010052	0.0028069	0.00078617	0.00024693	0.0070905	0.0039838	0.00078617	0.0021848	0	0.02751	0.47234	0.057674	0.013343	0.42704	0.011934	0.044214	0.024339	0.4992	0.00078617	0.40351	0.075357	0.12018	0.003507	1.0055e-05	0.13711	0.43826	0.43335	0.085741	9.3829e-05	9.7033e-06	1.0618e-05	0.003507	0.00052038	0.00078617	0.0016408	0.0022239	0.086445	0.016401	0.0023052	0.51253	0.0077608	0.0016408	0.00048403	0.0051419	0.02159
0.034786	0.4335	0.31949	0.42022	0.025715	0.081127	0.060638	0.0039981	0.0083293	0.01805	0.041588	0.026557	0.013835	0.02751	0	0.35366	0.085741	0.035283	0.44449	0.025652	0.058688	0.043103	0.39859	0.0007725	0.23883	0.14936	0.23025	0.015835	0.0073477	0.15845	0.42277	0.33094	0.12	0.0037682	0.025652	0.045558	0.029711	0.0056276	0.011132	0.023738	0.021979	0.084895	0.058635	0.020876	0.43826	0.016238	0.0007725	0.0035697	0.0047972	0.029126
0.36321	0.0016701	9.8766e-06	1.0425e-05	0.36504	0.36706	0.36321	0.35366	0.43664	0.44822	0.35087	0.39319	0.27626	0.47234	0.35366	0	0.36122	0.37297	0.00048403	0.46011	0.28417	0.39134	0.0035697	0.36321	1.1021e-05	0.22514	0.16344	0.32622	0.39134	0.27957	0.002857	0.0012392	0.22271	0.33803	0.34432	0.3551	0.35366	0.32659	0.40365	0.42537	0.49792	0.51133	0.36321	0.34957	8.8892e-05	0.29138	0.41438	0.46011	0.43664	0.38296
0.016998	0.31529	0.17818	0.30219	0.040048	0.0055251	0.040455	0.081903	0.033032	0.037894	0.036246	0.081903	0.024339	0.057674	0.085741	0.36122	0	0.064133	0.29824	0.10207	0.040455	0.018708	0.44664	0.0084798	0.42647	0.064133	0.057674	0.016998	0.040455	0.017309	0.35163	0.41086	0.0062973	0.041968	0.018708	0.034907	0.013828	0.025715	0.020501	0.067501	0.045839	0.28998	0.022378	0.03364	0.30668	0.011608	0.11083	0.13454	0.11083	0.018708
0.028006	0.45281	0.25319	0.42022	0.017957	0.03931	0.012883	0.010239	0.016696	0.041576	0.031285	0.017427	0.020844	0.013343	0.035283	0.37297	0.064133	0	0.38851	0.0508	0.075357	0.015372	0.46452	8.5813e-05	0.33149	0.18213	0.20003	0.015835	0.0084798	0.14228	0.38851	0.40003	0.10207	0.012826	0.024574	0.0056276	0.019096	0.017957	0.011523	0.024574	0.0043619	0.14695	0.066017	0.026869	0.47376	0.025715	0.0069669	0.016696	0.0508	0.043433
0.33517	0.025652	0.013374	0.00051092	0.34538	0.40906	0.4366	0.33652	0.44822	0.44977	0.32213	0.38851	0.32154	0.42704	0.44449	0.00048403	0.29824	0.38851	0	0.45865	0.17153	0.33307	0.0033864	0.32172	0.020518	0.22558	0.15648	0.37865	0.28998	0.15845	0.0054809	0.0012392	0.1965	0.27723	0.40208	0.29138	0.40548	0.17658	0.3453	0.40548	0.30888	0.42869	0.32588	0.27957	0.0028069	0.25134	0.38669	0.35366	0.36715	0.29668
0.12243	0.54462	0.44109	0.42022	0.037431	0.11048	0.013152	0.041212	0.069673	0.068421	0.031285	0.011523	0.068978	0.011934	0.025652	0.46011	0.10207	0.0508	0.45865	0	0.12961	0.043103	0.39859	0.0016122	0.27825	0.21901	0.13668	0.028619	0.028515	0.15845	0.4728	0.30444	0.085741	0.014341	0.029711	0.023643	0.021471	0.002391	0.05183	0.0031633	0.042329	0.057647	0.11381	0.01905	0.33725	0.064348	0.027027	0.00080021	0.010073	0.046107
0.0011955	0.37489	0.22082	0.26144	0.042757	0.031876	0.052639	0.036553	0.059758	0.065088	0.024546	0.11116	0.025455	0.044214	0.058688	0.28417	0.040455	0.075357	0.17153	0.12961	0	0.00049275	0.36517	0.031866	0.35087	0.010604	0.02751	0.044214	0.030731	0.015653	0.28643	0.30444	1.0055e-05	0.034264	0.02751	0.025715	0.013343	0.071381	0.034168	0.049745	0.066278	0.22082	0.010604	0.099682	0.31105	0.011608	0.078961	0.15793	0.12961	0.025455
0.0012171	0.40185	0.18416	0.36706	0.040048	0.0017629	0.00049275	0.0096937	0.015372	0.028515	0.01205	0.060858	0.016998	0.024339	0.043103	0.39134	0.018708	0.015372	0.33307	0.043103	0.00049275	0	0.39134	0.0053283	0.4507	0.024339	0.064133	0.022378	0.0017002	0.043899	0.31529	0.33094	0.0012171	0.056633	0.0017002	0.013064	0.01099	0.0066511	0.01099	0.03542	0.054581	0.18416	1.0055e-05	0.015653	0.42368	0.0066511	0.03542	0.093708	0.060858	0.0062973
0.42537	0.035283	0.004965	0.021262	0.46643	0.45551	0.41948	0.40891	0.48493	0.44977	0.33149	0.48894	0.39859	0.4992	0.39859	0.0035697	0.44664	0.46452	0.0033864	0.39859	0.36517	0.39134	0	0.51372	0.031285	0.30701	0.22558	0.52852	0.37103	0.24137	0.0033864	0.0098706	0.29824	0.32878	0.47655	0.33588	0.41948	0.38563	0.44142	0.54266	0.42537	0.50046	0.48894	0.46943	0.0021848	0.25902	0.47517	0.32622	0.48894	0.38669
0.0035697	0.39682	0.26555	0.40906	0.014608	0.027366	0.0034459	0.002758	0.0035697	0.0051419	0.0024817	8.5813e-05	0.0011541	0.00078617	0.0007725	0.36321	0.0084798	8.5813e-05	0.32172	0.0016122	0.031866	0.0053283	0.51372	0	0.37117	0.15214	0.14695	0.0007725	0.00081464	0.12711	0.39682	0.31309	0.033032	1.0425e-05	0.0069669	0.00086032	0.0050523	0.0017955	0.00046726	0.00023838	0.002857	0.033567	0.005971	0.020876	0.44977	0.011608	8.5813e-05	9.8766e-06	0.0016122	0.0007725
0.35087	0.0058414	0.0058414	0.020518	0.38169	0.47638	0.2541	0.27003	0.42647	0.42647	0.43842	0.35087	0.26198	0.40351	0.23883	1.1021e-05	0.42647	0.33149	0.020518	0.27825	0.35087	0.4507	0.031285	0.37117	0	0.32213	0.37117	0.39246	0.39246	0.40351	0.020518	0.031285	0.39246	0.50372	0.48982	0.51811	0.42647	0.4507	0.46335	0.4507	0.51811	0.54859	0.47638	0.50372	0.024546	0.41484	0.53304	0.54859	0.42647	0.50372
0.025914	0.30701	0.15455	0.24628	0.099152	0.05049	0.103	0.103	0.088038	0.12961	0.050322	0.14427	0.12494	0.075357	0.14936	0.22514	0.064133	0.18213	0.22558	0.21901	0.010604	0.024339	0.30701	0.15214	0.32213	0	0.0058678	0.056633	0.097838	0.015653	0.20623	0.18777	0.0012171	0.10598	0.062804	0.071381	0.12963	0.10353	0.10719	0.11149	0.14207	0.34837	0.032982	0.083437	0.20776	0.034907	0.22321	0.16907	0.16525	0.048865
0.07316	0.27229	0.097661	0.15592	0.13723	0.10598	0.075642	0.12504	0.12718	0.1952	0.094264	0.17077	0.0791	0.12018	0.23025	0.16344	0.057674	0.20003	0.15648	0.13668	0.02751	0.064133	0.22558	0.14695	0.37117	0.0058678	0	0.069316	0.093708	9.2139e-05	0.21329	0.22025	0.0012171	0.070051	0.087789	0.07881	0.13668	0.075046	0.14404	0.12736	0.12718	0.30486	0.061707	0.072284	0.1952	0.082674	0.19763	0.20532	0.18926	0.040843
0.018375	0.43031	0.18798	0.33803	0.025715	0.019402	0.012883	0.011523	9.8766e-06	0.01805	1.1021e-05	0.0041379	0.015835	0.003507	0.015835	0.32622	0.016998	0.015835	0.37865	0.028619	0.044214	0.022378	0.52852	0.0007725	0.39246	0.056633	0.069316	0	0.022378	0.095471	0.38851	0.35921	0.012368	0.010052	0.011523	0.0012854	0.00023427	0.002391	0.019096	0.0090319	0.002857	0.10069	0.026557	0.0017311	0.40543	0.017957	0.021212	0.0035697	0.012883	0.02307
0.0053283	0.42368	0.26618	0.40906	0.0056276	0.014341	0.0017002	0.0029086	0.0029086	0.0036341	0.015164	0.020501	0.015372	1.0055e-05	0.0073477	0.39134	0.040455	0.0084798	0.28998	0.028515	0.030731	0.0017002	0.37103	0.00081464	0.39246	0.097838	0.093708	0.022378	0	0.11293	0.35163	0.43335	0.015372	0.0076193	0.0017002	0.00052038	0.0062973	1.0618e-05	0.012368	0.0096937	0.024339	0.15005	0.013828	0.024785	0.39134	9.5567e-05	0.01099	0.016998	0.040455	0.012368
0.017309	0.29598	0.16981	0.24628	0.10802	0.077337	0.12228	0.065326	0.11293	0.15294	0.044403	0.20686	0.065326	0.13711	0.15845	0.27957	0.017309	0.14228	0.15845	0.15845	0.015653	0.043899	0.24137	0.12711	0.40351	0.015653	9.2139e-05	0.095471	0.11293	0	0.20686	0.28769	0.00050171	0.14503	0.072284	0.17059	0.10399	0.07881	0.15294	0.18777	0.15845	0.34957	0.058744	0.11293	0.24871	0.021659	0.18777	0.15294	0.21349	0.10841
0.32622	0.012446	0.004486	0.0055251	0.44178	0.45551	0.41722	0.42277	0.42537	0.4616	0.27003	0.35959	0.3746	0.43826	0.42277	0.002857	0.35163	0.38851	0.0054809	0.4728	0.28643	0.31529	0.0033864	0.39682	0.020518	0.20623	0.21329	0.38851	0.35163	0.20686	0	0.012594	0.15545	0.21099	0.37276	0.14787	0.4728	0.21525	0.35426	0.35807	0.37297	0.4178	0.33451	0.21349	0.0016408	0.19531	0.2731	0.29224	0.38937	0.30486
0.34957	0.0012392	0.00025595	0.0046046	0.44178	0.40906	0.20686	0.37914	0.45706	0.38946	0.32213	0.34957	0.26382	0.43335	0.33094	0.0012392	0.41086	0.40003	0.0012392	0.30444	0.30444	0.33094	0.0098706	0.31309	0.031285	0.18777	0.22025	0.35921	0.43335	0.28769	0.012594	0	0.32192	0.33803	0.44504	0.42996	0.37914	0.40723	0.43335	0.41086	0.38946	0.50887	0.38946	0.50887	0.0054254	0.34538	0.4953	0.46943	0.40003	0.36906
0.0036341	0.30668	0.1396	0.26925	0.082674	0.023209	0.026385	0.054581	0.013828	0.078161	0.010629	0.089676	0.01099	0.085741	0.12	0.22271	0.0062973	0.10207	0.1965	0.085741	1.0055e-05	0.0012171	0.29824	0.033032	0.39246	0.0012171	0.0012171	0.012368	0.015372	0.00050171	0.15545	0.32192	0	0.085016	0.018708	0.021659	0.013828	0.054525	0.078161	0.081903	0.1064	0.38107	0.0029086	0.017309	0.30668	0.00026548	0.11083	0.12	0.12474	0.022378
0.029577	0.32878	0.17913	0.34749	0.040048	0.0087933	0.010052	0.0055251	0.0065299	0.0087933	0.015164	0.00084467	0.012826	9.3829e-05	0.0037682	0.33803	0.041968	0.012826	0.27723	0.014341	0.034264	0.056633	0.32878	1.0425e-05	0.50372	0.10598	0.070051	0.010052	0.0076193	0.14503	0.21099	0.33803	0.085016	0	0.0055251	0.0030718	9.3829e-05	0.00026548	0.0076193	0.0030159	0.0046046	0.12463	0.025244	0.014341	0.40906	0.014608	0.0076193	0.0030159	0.023209	0.0065299
0.0095216	0.50414	0.25067	0.40906	0.014608	0.019402	0.012446	0.021899	0.0043619	0.0042853	0.010629	0.0068465	0.0066149	9.7033e-06	0.025652	0.34432	0.018708	0.024574	0.40208	0.029711	0.02751	0.0017002	0.47655	0.0069669	0.48982	0.062804	0.087789	0.011523	0.0017002	0.072284	0.37276	0.44504	0.018708	0.0055251	0	0.010239	0.0020385	0.021659	0.00022636	0.025652	0.023905	0.10915	0.002664	0.0045215	0.4616	0.00469	0.025008	0.018375	0.020136	0.005971
0.03013	0.29138	0.12212	0.41845	0.045558	0.017957	0.010239	0.002391	0.00469	0.021659	1.1021e-05	0.0056276	0.023643	1.0618e-05	0.045558	0.3551	0.034907	0.0056276	0.29138	0.023643	0.025715	0.013064	0.33588	0.00086032	0.51811	0.071381	0.07881	0.0012854	0.00052038	0.17059	0.14787	0.42996	0.021659	0.0030718	0.010239	0	0.002391	0.00052038	0.0038381	9.5567e-05	0.010239	0.090707	0.017957	0.011608	0.45393	0.016238	0.014608	0.002391	0.037431	0.013064
0.013583	0.46735	0.27579	0.40906	0.0038381	0.0065299	0.003111	0.0039981	0.0061856	0.0051419	0.0039838	0.011523	0.003217	0.003507	0.029711	0.35366	0.013828	0.019096	0.40548	0.021471	0.013343	0.01099	0.41948	0.0050523	0.42647	0.12963	0.13668	0.00023427	0.0062973	0.10399	0.4728	0.37914	0.013828	9.3829e-05	0.0020385	0.002391	0	0.00052038	0.00044371	8.7534e-06	0.010794	0.040843	0.010063	0.00025595	0.30268	9.5567e-05	0.0034459	0.0061856	0.0089517	0.019434
0.0077608	0.32659	0.20846	0.37521	0.011608	0.023643	0.00086032	0.0030718	0.00052038	0.0038381	0.0013341	0.0012854	0.00469	0.00052038	0.0056276	0.32659	0.025715	0.017957	0.17658	0.002391	0.071381	0.0066511	0.38563	0.0017955	0.4507	0.10353	0.075046	0.002391	1.0618e-05	0.07881	0.21525	0.40723	0.054525	0.00026548	0.021659	0.00052038	0.00052038	0	9.5567e-05	0.0012854	9.5567e-05	0.12212	0.0012854	0.0056276	0.42996	0.00026548	0.00086032	0.0066511	0.00086032	0.032473
0.034786	0.4335	0.2952	0.38756	0.057703	0.012826	0.0010959	8.1487e-05	0.00024693	0.010604	0.036246	0.032982	0.013835	0.00078617	0.011132	0.40365	0.020501	0.011523	0.3453	0.05183	0.034168	0.01099	0.44142	0.00046726	0.46335	0.10719	0.14404	0.019096	0.012368	0.15294	0.35426	0.43335	0.078161	0.0076193	0.00022636	0.0038381	0.00044371	9.5567e-05	0	0.0020385	9.8766e-06	0.12724	0.032412	0.012594	0.39501	0.021659	0.0016122	0.088038	0.034078	0.0034459
0.037215	0.45577	0.24824	0.32878	0.023643	0.036742	0.0073797	0.0098923	0.0083293	0.02159	0.0058414	8.4334e-05	0.0010775	0.0016408	0.023738	0.42537	0.067501	0.024574	0.40548	0.0031633	0.049745	0.03542	0.54266	0.00023838	0.4507	0.11149	0.12736	0.0090319	0.0096937	0.18777	0.35807	0.41086	0.081903	0.0030159	0.025652	9.5567e-05	8.7534e-06	0.0012854	0.0020385	0	0.0072174	0.054634	0.05274	0.015653	0.30268	0.0017955	0.0080401	0.0072174	0.0073797	0.017734
0.025914	0.40365	0.24618	0.33803	0.042757	0.03931	0.002857	0.0043619	0.020136	0.012148	0.018642	0.037215	0.018375	0.0022239	0.021979	0.49792	0.045839	0.0043619	0.30888	0.042329	0.066278	0.054581	0.42537	0.002857	0.51811	0.14207	0.12718	0.002857	0.024339	0.15845	0.37297	0.38946	0.1064	0.0046046	0.023905	0.010239	0.010794	9.5567e-05	9.8766e-06	0.0072174	0	0.137	0.050649	0.026869	0.48493	0.027878	0.00048403	0.025914	0.012148	0.016696
0.29224	0.48762	0.38669	0.46794	0.14787	0.27723	0.15743	0.10069	0.26092	0.16039	0.13211	0.10069	0.12257	0.086445	0.084895	0.51133	0.28998	0.14695	0.42869	0.057647	0.22082	0.18416	0.50046	0.033567	0.54859	0.34837	0.30486	0.10069	0.15005	0.34957	0.4178	0.50887	0.38107	0.12463	0.10915	0.090707	0.040843	0.12212	0.12724	0.054634	0.137	0	0.28866	0.20036	0.55551	0.11261	0.060745	0.050649	0.088705	0.20384
0.0011955	0.44296	0.24839	0.37719	0.023643	0.0017629	0.014075	0.017127	0.015098	0.023482	0.015164	0.053674	0.028125	0.016401	0.058635	0.36321	0.022378	0.066017	0.32588	0.11381	0.010604	1.0055e-05	0.48894	0.005971	0.47638	0.032982	0.061707	0.026557	0.013828	0.058744	0.33451	0.38946	0.0029086	0.025244	0.002664	0.017957	0.010063	0.0012854	0.032412	0.05274	0.050649	0.28866	0	0.006412	0.36517	0.0077608	0.088705	0.066278	0.089351	0.0042106
0.01119	0.34957	0.194	0.39818	0.016238	0.029577	0.0037002	0.0054254	0.0074817	0.0045215	0.059937	0.0086344	0.0037002	0.0023052	0.020876	0.34957	0.03364	0.026869	0.27957	0.01905	0.099682	0.015653	0.46943	0.020876	0.50372	0.083437	0.072284	0.0017311	0.024785	0.11293	0.21349	0.50887	0.017309	0.014341	0.0045215	0.011608	0.00025595	0.0056276	0.012594	0.015653	0.026869	0.20036	0.006412	0	0.46943	0.027878	0.049564	0.065326	0.015653	0.01119
0.41438	0.013343	0.00078617	0.001262	0.41845	0.40906	0.34636	0.35566	0.44822	0.4161	0.304	0.40543	0.27855	0.51253	0.43826	8.8892e-05	0.30668	0.47376	0.0028069	0.33725	0.31105	0.42368	0.0021848	0.44977	0.024546	0.20776	0.1952	0.40543	0.39134	0.24871	0.0016408	0.0054254	0.30668	0.40906	0.4616	0.45393	0.30268	0.42996	0.39501	0.30268	0.48493	0.55551	0.36517	0.46943	0	0.29138	0.48629	0.35366	0.43826	0.35566
0.00469	0.28303	0.15899	0.36504	0.045558	0.0030718	0.016238	0.00052038	0.00469	0.025715	0.00054011	0.03013	0.0066511	0.0077608	0.016238	0.29138	0.011608	0.025715	0.25134	0.064348	0.011608	0.0066511	0.25902	0.011608	0.41484	0.034907	0.082674	0.017957	9.5567e-05	0.021659	0.19531	0.34538	0.00026548	0.014608	0.00469	0.016238	9.5567e-05	0.00026548	0.021659	0.0017955	0.027878	0.11261	0.0077608	0.027878	0.29138	0	0.051442	0.040048	0.075046	0.002391
0.088038	0.50046	0.2808	0.45551	0.013064	0.031876	0.0021468	0.0007725	0.0083293	0.0042853	0.033718	0.0016122	0.0069669	0.0016408	0.0007725	0.41438	0.11083	0.0069669	0.38669	0.027027	0.078961	0.03542	0.47517	8.5813e-05	0.53304	0.22321	0.19763	0.021212	0.01099	0.18777	0.2731	0.4953	0.11083	0.0076193	0.025008	0.014608	0.0034459	0.00086032	0.0016122	0.0080401	0.00048403	0.060745	0.088705	0.049564	0.48629	0.051442	0	8.8892e-05	0.00023838	0.014573
0.066278	0.30888	0.19274	0.39818	0.057703	0.066553	0.028006	0.0022239	0.0083293	0.025914	0.013562	0.00024693	0.018375	0.00048403	0.0035697	0.46011	0.13454	0.016696	0.35366	0.00080021	0.15793	0.093708	0.32622	9.8766e-06	0.54859	0.16907	0.20532	0.0035697	0.016998	0.15294	0.29224	0.46943	0.12	0.0030159	0.018375	0.002391	0.0061856	0.0066511	0.088038	0.0072174	0.025914	0.050649	0.066278	0.065326	0.35366	0.040048	8.8892e-05	0	0.0061856	0.032441
0.023905	0.46735	0.26867	0.40906	0.010239	0.097285	0.024381	0.0056694	0.0072174	0.046936	0.036246	0.0068465	0.013601	0.0051419	0.0047972	0.43664	0.11083	0.0508	0.36715	0.010073	0.12961	0.060858	0.48894	0.0016122	0.42647	0.16525	0.18926	0.012883	0.040455	0.21349	0.38937	0.40003	0.12474	0.023209	0.020136	0.037431	0.0089517	0.00086032	0.034078	0.0073797	0.012148	0.088705	0.089351	0.015653	0.43826	0.075046	0.00023838	0.0061856	0	0.060745
0.0011955	0.46307	0.24376	0.32878	0.0030718	0.011396	0.0016122	0.0042106	0.020136	0.02751	0.00054011	0.011726	0.0007725	0.02159	0.029126	0.38296	0.018708	0.043433	0.29668	0.046107	0.025455	0.0062973	0.38669	0.0007725	0.50372	0.048865	0.040843	0.02307	0.012368	0.10841	0.30486	0.36906	0.022378	0.0065299	0.005971	0.013064	0.019434	0.032473	0.0034459	0.017734	0.016696	0.20384	0.0042106	0.01119	0.35566	0.002391	0.014573	0.032441	0.060745	0
0.039729	0.54462	0.3424	0.40906	0.064348	0.036742	0.016003	0.0087262	9.8766e-06	0.046936	0.031285	0.048008	0.012236	0.0070905	0.0039981	0.42537	0.081903	0.024574	0.41561	0.066654	0.090326	0.03542	0.46452	0.0007725	0.50372	0.20623	0.19509	0.040129	0.016998	0.17567	0.39728	0.44504	0.11536	0.0037682	0.011132	0.0066511	0.0045609	1.0618e-05	0.0026189	0.0038652	0.021979	0.16835	0.044513	0.046686	0.44977	0.016238	0.002758	0.023905	0.014542	0.027027
0.028006	0.47791	0.24144	0.35717	0.037431	0.056633	0.034673	0.0077657	0.0052338	0.02159	0.041588	0.024574	0.0057673	0.0070905	0.0077657	0.44822	0.1064	0.0079011	0.40035	0.068103	0.075357	0.054581	0.46452	9.5346e-06	0.39246	0.18798	0.15695	0.011523	0.015372	0.20686	0.36151	0.43335	0.12958	0.00026065	0.0015573	0.0077608	0.0067292	0.00026548	0.0040671	8.2892e-05	0.010794	0.10069	0.028125	0.01119	0.37489	0.00469	0.0016122	0.025914	0.017127	0.0091909
0.31746	0.016835	0.00022636	0.00051092	0.3963	0.34749	0.33652	0.30314	0.40365	0.34636	0.34107	0.36902	0.27229	0.39501	0.39209	0.0016701	0.28998	0.40891	0.00073354	0.3453	0.26325	0.41263	8.4334e-05	0.38669	9.919e-05	0.17077	0.21096	0.32381	0.31529	0.23419	0.003272	0.00025595	0.19027	0.35717	0.4123	0.37521	0.27229	0.32659	0.39209	0.31123	0.36321	0.42869	0.36151	0.34957	9.7033e-06	0.32659	0.46307	0.30888	0.31123	0.29668
0.028006	0.42277	0.33776	0.40906	0.023643	0.010052	0.0082959	0.00044371	0.010794	0.009354	0.026699	0.0090319	8.0118e-05	0.00078617	0.0098923	0.36321	0.057674	0.010239	0.32356	0.020136	0.041576	0.033032	0.45281	0.0042106	0.42647	0.090957	0.10985	0.02267	0.00049275	0.11293	0.39897	0.43335	0.074514	0.010052	8.1487e-05	0.011608	0.00020826	0.013064	0.0098923	8.7534e-06	0.0035697	0.10915	0.018768	0.0054254	0.39501	0.0017955	0.017734	0.015098	0.0052152	0.010419
0.00025138	0.33307	0.24379	0.33803	0.034907	0.001262	0.0029086	0.0053283	0.0044406	0.012368	0.0092973	0.0096937	0.016998	0.0096937	0.028515	0.41263	0.013828	0.030731	0.25857	0.040455	0.0096937	0.002264	0.41263	0.0012171	0.4507	0.026385	0.089676	0.00025138	0.022378	0.065326	0.28998	0.44504	0.0096937	0.011396	0.0036341	0.016238	9.0493e-05	0.010239	0.00049275	0.0096937	0.03542	0.14477	0.0084798	0.0029615	0.40185	1.0618e-05	0.020501	0.074514	0.0036341	1.0055e-05
0.012148	0.4161	0.26325	0.35717	0.014608	0.031876	0.009354	0.0042853	0.0022239	0.0051419	0.0080558	0.0060769	0.0002426	0.0070905	0.01805	0.37297	0.018708	0.0081828	0.3196	0.016401	0.023482	0.018708	0.4616	0.003507	0.4507	0.082657	0.058688	0.0002426	9.0493e-05	0.099682	0.24141	0.42196	0.03542	0.0055251	8.7332e-05	0.0077608	0.003507	0.0056276	0.00078617	0.003507	0.002857	0.14452	0.0081828	0.0045215	0.4161	0.011608	0.0011746	0.010794	0.0028069	0.0002426
0.0052338	0.34636	0.23441	0.44342	0.019764	0.014341	0.0070905	9.7033e-06	0.00024693	0.025455	0.0013341	0.023482	0.0028069	0.003507	0.014832	0.44822	0.060858	0.003507	0.35566	0.029647	0.013343	0.022378	0.39501	0.0028069	0.43842	0.11562	0.11562	8.7332e-05	0.033032	0.091361	0.3196	0.43335	0.030731	0.0030159	0.0028069	0.0012854	0.0028069	0.00086032	0.011934	0.00078617	0.0022239	0.065088	0.010604	0.029039	0.43826	0.0012854	0.0028069	0.018375	0.0016408	0.0042853
0.002857	0.47926	0.26494	0.36706	0.0030718	0.0023475	0.0020385	0.0020385	0.0043619	0.01978	0.0031884	0.0058678	0.029711	0.003507	0.038756	0.36321	0.013828	0.042673	0.33652	0.029711	0.02751	0.002264	0.35959	8.5813e-05	0.42647	0.0508	0.046362	0.0015844	0.012368	0.058744	0.25774	0.36906	0.015372	0.0087933	0.00044371	0.0077608	0.0010959	0.0066511	0.0015309	0.0098923	0.0095216	0.17971	0.002664	0.0023052	0.4161	0.0089567	0.0080401	0.050649	0.049056	0.00023838
0.36321	0.010794	0.0061856	0.001262	0.41845	0.39818	0.35366	0.33517	0.47234	0.46011	0.37117	0.35366	0.26092	0.49792	0.42537	0.00048403	0.43501	0.41438	0.0061856	0.36321	0.34432	0.42368	0.0043619	0.43664	9.919e-05	0.29224	0.2184	0.36321	0.37103	0.28769	0.0043619	0.0045215	0.28998	0.44342	0.36321	0.40723	0.26852	0.41845	0.40365	0.30888	0.48493	0.49792	0.37297	0.46943	0.00080021	0.3551	0.39319	0.44822	0.30888	0.32622
0.025914	0.47926	0.27978	0.39818	0.011608	0.0017629	0.0010959	0.038756	0.013583	0.039023	0.024546	0.019096	0.029711	0.016401	0.057621	0.39319	0.040455	0.026557	0.2952	0.043747	0.05562	0.022378	0.47655	0.002758	0.38169	0.0508	0.1118	0.026557	0.022378	0.083437	0.32792	0.36906	0.026385	0.047557	0.018448	0.019764	0.0020385	0.0089567	0.0039981	0.023738	0.047788	0.22321	0.015563	0.0098706	0.39501	0.010239	0.021212	0.045015	0.016835	0.01311
0.045015	0.44449	0.32949	0.40906	0.048453	0.063152	0.024381	0.011132	0.015098	0.02751	0.031285	0.0041379	0.0010775	0.0002426	0.00073354	0.36321	0.060858	0.026557	0.35807	0.012724	0.049745	0.026385	0.39859	0.0021468	0.50372	0.13441	0.20711	0.01432	0.026385	0.12711	0.41882	0.35921	0.060858	0.0055251	0.020136	0.034907	0.010239	0.011608	0.0039981	0.0010595	0.0061856	0.051707	0.078336	0.026869	0.4161	0.042757	0.0034459	0.0072174	0.010239	0.014573
0.010239	0.25902	0.13723	0.3963	0.027878	0.002391	0.027878	0.011608	0.014608	0.03013	0.01205	0.017957	0.023643	0.032473	0.075046	0.29138	0.0056276	0.040048	0.18269	0.10802	0.0038381	0.00052038	0.3551	0.016238	0.4507	0.025715	0.03013	0.032473	0.021659	0.027878	0.18894	0.33588	0.0066511	0.034907	0.00052038	0.027878	0.0038381	0.0066511	0.0066511	0.034907	0.032473	0.19531	0.00052038	0.0066511	0.3175	0.002391	0.037431	0.090707	0.042757	1.0618e-05
0.025914	0.39209	0.25774	0.27723	0.040048	0.001262	0.066921	0.049056	0.10879	0.078961	0.050322	0.076176	0.049056	0.12961	0.091568	0.30888	0.020501	0.079737	0.27229	0.15933	0.01805	0.0073477	0.44142	0.06393	0.39246	0.0041379	0.00073354	0.040129	0.048664	0.0029615	0.23692	0.24871	0.0017002	0.073645	0.05183	0.057703	0.029711	0.075046	0.060638	0.1118	0.11778	0.23678	0.034673	0.075905	0.26325	0.045558	0.10487	0.10879	0.11612	0.017734
0.030731	0.36122	0.20285	0.31972	0.064348	0.0046046	0.064133	0.03542	0.020501	0.057674	0.041588	0.11536	0.074514	0.051578	0.074514	0.40185	0.03542	0.07096	0.24379	0.18416	0.0017002	0.00025138	0.35163	0.054581	0.39246	0.028515	0.026385	0.057674	0.030731	0.017309	0.1965	0.38946	0.002264	0.077337	0.018708	0.051442	0.03542	0.060977	0.067501	0.15005	0.13454	0.34225	0.0096937	0.068758	0.40185	0.045558	0.12474	0.1396	0.093708	0.037894
0.010794	0.37276	0.26437	0.34749	0.00469	0.0087933	0.00021523	0.00073354	0.013583	0.0070905	0.0039838	0.01432	0.0055739	8.7332e-05	0.011132	0.37297	0.040455	0.020844	0.31536	0.022561	0.025455	0.015372	0.40891	0.00046726	0.43842	0.053674	0.097661	0.0027104	0.0044406	0.099682	0.38764	0.37914	0.03542	0.00084467	0.0056694	0.0030718	0.0014556	0.0056276	9.0539e-06	0.0046377	0.013583	0.084895	0.028125	0.00082945	0.42704	0.0017955	0.00023838	0.0072174	0.0053901	0.0021468
0.015098	0.38296	0.22514	0.43167	0.00086032	0.023209	0.00080021	0.0022239	0.0043619	0.0022239	0.0092973	0.0072174	9.8766e-06	0.0043619	0.021979	0.47234	0.016998	0.015098	0.26092	0.016696	0.047788	0.0073477	0.39319	9.8766e-06	0.46335	0.07674	0.10879	0.002857	0.0017002	0.072284	0.22514	0.45706	0.060858	0.00051092	0.0035697	0.00086032	0.012148	0.0038381	0.0022239	0.0016701	0.0035697	0.12718	0.0052338	0.00082945	0.43664	0.0056276	0.0061856	0.028006	0.030181	0.0052338
0.016696	0.50414	0.33652	0.39818	0.021659	0.0055251	0.00044371	0.012446	0.00024693	0.0070905	0.050322	0.024574	0.021899	0.00078617	0.029711	0.43664	0.03542	0.0068465	0.38232	0.021899	0.025455	0.0084798	0.5017	0.0080401	0.53304	0.15985	0.087789	0.00045921	0.0017002	0.11293	0.40208	0.44504	0.064133	0.00084467	0.0020385	0.010239	0.003272	0.017957	0.021899	0.041212	0.028006	0.20384	0.0020737	0.026869	0.4616	0.021659	0.016114	0.037215	0.029711	0.016114
0.080412	0.47926	0.38589	0.35717	0.017957	0.031876	0.017832	0.0098923	0.023905	0.086445	0.0080558	0.0011342	0.021528	0.00047554	0.012446	0.46011	0.12474	0.040129	0.50651	0.00042898	0.090326	0.045839	0.46452	0.0034459	0.51811	0.20003	0.21329	0.004965	0.018708	0.21349	0.42598	0.41086	0.093708	0.011396	0.027644	0.011608	0.016273	0.002391	0.003272	0.0038652	0.028006	0.017734	0.05274	0.026869	0.52632	0.042757	0.019434	0.00080021	0.00148	0.017734
0.42537	0.005971	8.5813e-05	0.012826	0.42996	0.36706	0.35764	0.2731	0.48493	0.48629	0.31297	0.43985	0.32172	0.44977	0.37679	0.0016701	0.33307	0.46307	0.0021468	0.37679	0.34636	0.41263	0.0069669	0.32172	0.022486	0.22993	0.26555	0.4513	0.41263	0.26382	0.0042106	0.0029615	0.32408	0.37719	0.4513	0.3963	0.2731	0.37521	0.39682	0.32172	0.46011	0.47517	0.3393	0.38946	0.0051419	0.42996	0.42869	0.41438	0.20384	0.42869
0.0054254	0.33094	0.22715	0.44342	0.03013	0.0023475	9.2139e-05	0.0012392	0.0023052	0.00050171	0.033718	0.006412	0.0029615	0.00050171	0.020876	0.43335	0.03364	0.00050171	0.30444	0.029039	0.024785	0.01119	0.46943	0.0012392	0.53304	0.079623	0.099682	0.0086344	0.0074817	0.18777	0.24871	0.52291	0.072284	1.0425e-05	0.0045215	0.021659	1.0237e-05	0.011608	0.0054254	0.00025595	0.0012392	0.099682	0.014081	9.2139e-05	0.41086	0.019764	0.0086344	0.0074817	0.006412	0.0054254
0.059758	0.50414	0.31123	0.39818	0.040048	0.044717	0.020136	9.0539e-06	0.032441	0.065088	0.016857	0.02267	0.021899	0.014832	0.0087262	0.35366	0.14477	0.0021098	0.33652	0.012446	0.098372	0.067501	0.44142	8.5813e-05	0.50372	0.18213	0.1987	0.024574	0.013828	0.24137	0.35426	0.45706	0.1064	0.0046046	0.029711	0.0066511	0.0047972	0.00052038	0.012446	0.0010959	0.0043619	0.03591	0.11821	0.046686	0.4161	0.060977	9.5346e-06	8.8892e-05	0.0010959	0.051707
0.032441	0.4178	0.25088	0.33803	0.021659	0.0065299	0.011726	0.0034459	0.012148	0.01978	0.0080558	0.01311	8.5813e-05	0.003507	0.025008	0.32622	0.030731	0.021212	0.33042	0.043433	0.029647	0.0017002	0.46307	0.0050523	0.4507	0.096601	0.081177	0.0034459	0.015372	0.10841	0.25814	0.41086	0.024339	0.010052	0.0007725	0.017957	0.025008	0.00052038	0.005971	0.029126	0.013583	0.17397	0.0042106	0.006412	0.40543	0.017957	0.0091909	0.062973	0.014573	0.0080401
0.0022239	0.36517	0.27082	0.32878	0.048453	0.017628	0.034168	0.029647	0.042329	0.10254	0.016857	0.10254	0.052639	0.086445	0.12961	0.37297	0.0096937	0.082657	0.26325	0.12018	0.01805	0.00081464	0.40543	0.086445	0.51811	0.02159	0.039023	0.061844	0.054581	0.017309	0.24141	0.37914	0.00049275	0.066553	0.010604	0.021659	0.01978	0.045558	0.068421	0.082657	0.10444	0.40543	9.7033e-06	0.046686	0.37489	0.0012854	0.1497	0.18067	0.068421	0.031866
0.096045	0.38851	0.26782	0.49396	0.060977	0.089004	0.0068465	0.00075917	0.016696	0.049745	0.074159	0.032982	0.0015844	0.052639	0.0015844	0.42537	0.081903	0.015835	0.38851	0.040129	0.058688	0.054581	0.5017	0.011726	0.48982	0.20003	0.17639	0.028619	0.045839	0.20036	0.38851	0.46943	0.1396	0.012826	0.0090319	0.014608	0.0021098	0.002391	0.0079011	0.0068465	0.010794	0.16283	0.03076	0.083437	0.44977	0.025715	9.5346e-06	0.0083293	0.015835	0.043433
0.020136	0.4335	0.26494	0.33803	0.021659	0.00051092	0.00022636	9.0539e-06	0.00080021	0.00078617	0.018642	0.00075917	0.0026189	0.0042853	0.0076337	0.42537	0.0084798	0.011523	0.36341	0.0076337	0.016401	0.0062973	0.44142	9.5346e-06	0.46335	0.094878	0.12054	0.0027104	0.0084798	0.16407	0.32792	0.48216	0.040455	0.034264	0.013835	0.00469	0.0039981	9.5567e-05	0.016835	0.0056694	0.010794	0.13201	0.014075	0.0045215	0.43826	0.002391	0.002758	0.0083293	0.0056694	0.0011541
0.091361	0.35921	0.26382	0.37719	0.067816	0.081127	0.01119	0.043899	0.036072	0.075905	0.047314	0.022788	0.01119	0.0054254	0.006412	0.41086	0.14228	0.038592	0.34015	0.0037002	0.15294	0.099682	0.35921	9.2139e-05	0.48982	0.16981	0.13711	0.03364	0.031296	0.22025	0.27957	0.48216	0.13711	0.0087933	0.041201	0.010239	0.015653	0.0077608	0.01905	0.015653	0.015653	0.068758	0.068758	0.058744	0.42196	0.037431	0.015653	0.00050171	0.00050171	0.075905
0.080412	0.47926	0.3636	0.44342	0.13208	0.11048	0.024381	0.0076337	0.045015	0.036553	0.053428	0.01432	0.010945	0.0042853	0.011132	0.31746	0.12474	0.035283	0.33193	0.025414	0.12484	0.074514	0.46452	0.00023838	0.4507	0.18798	0.226	0.037665	0.054581	0.28769	0.36178	0.45706	0.16096	0.0055251	0.041212	0.054525	0.014069	1.0618e-05	0.003272	0.00042898	0.028006	0.081177	0.12271	0.068758	0.36517	0.021659	8.5813e-05	0.0035697	0.015482	0.06393
0.037215	0.38484	0.18313	0.39818	0.042757	0.023209	0.0060769	9.7033e-06	0.0083293	0.00078617	0.020518	0.01805	9.7033e-06	0.003507	0.0021848	0.44822	0.057674	0.0060769	0.3196	0.039023	0.075357	0.022378	0.51253	0.0042853	0.4507	0.12961	0.13447	0.029647	0.0012171	0.194	0.27082	0.44504	0.089676	1.0425e-05	0.0070905	0.023643	0.0016408	0.0038381	0.0028069	0.0028069	0.00048403	0.13944	0.013343	0.022788	0.39501	0.014608	0.0002426	0.013583	0.052639	0.010604
9.2139e-05	0.34015	0.20686	0.43167	0.00052038	0.0046046	0.0086344	0.0012392	0.0086344	0.020876	0.0092973	0.00025595	0.014081	0.0023052	0.022788	0.37914	0.01905	0.0037002	0.26382	0.022788	0.020876	0.0098706	0.42196	0.0029615	0.54859	0.10399	0.083437	0.0054254	0.0037002	0.13711	0.20036	0.40003	0.024785	0.0087933	0.0045215	0.013064	0.00050171	0.0012854	0.0012392	0.0037002	0.03364	0.15294	0.0054254	0.0017311	0.31309	0.0012854	0.022788	0.031296	0.022788	0.0074817
0.00053011	0.28903	0.13993	0.32437	0.014882	1.0817e-05	9.7353e-05	0.0047778	0.0091246	0.028404	1.1021e-05	0.010431	0.00053011	1.0817e-05	0.0039099	0.21964	0.005733	0.014882	0.24888	0.016544	0.033087	0.0031293	0.31525	0.0067757	0.42647	0.046423	0.049374	0.010431	0.0031293	0.10107	0.29758	0.3337	0.0024357	0.005733	0.0024357	0.0013094	0.00027044	0.0039099	1.0817e-05	0.00087641	0.024088	0.13468	0.0067757	0.011826	0.32437	0.00053011	0.014882	0.0013094	0.020136	0.0091246
0.36321	0.0047972	0.0019382	0.0037682	0.41845	0.38756	0.48318	0.4123	0.47234	0.4616	0.39246	0.57269	0.39384	0.42704	0.42277	0.0016701	0.40185	0.48894	0.024794	0.44895	0.37489	0.40185	0.0068465	0.46307	0.020518	0.26782	0.28956	0.41948	0.43501	0.22025	0.003111	0.0017311	0.33307	0.44342	0.40208	0.47931	0.37821	0.37521	0.45577	0.42598	0.47234	0.57187	0.44296	0.40003	0.0016408	0.3551	0.46307	0.36321	0.43812	0.42869
0.28066	0.0262	0.005733	0.0091246	0.353	0.40538	0.24888	0.36298	0.38367	0.3337	0.37117	0.25658	0.24888	0.27246	0.3337	0.0047778	0.34324	0.32437	0.033087	0.22673	0.30632	0.41666	0.033087	0.3337	0.033718	0.26443	0.12954	0.3337	0.3732	0.27246	0.005733	0.020136	0.28066	0.40538	0.30632	0.4649	0.22673	0.30632	0.31525	0.31525	0.34324	0.38367	0.24134	0.42823	0.016544	0.36298	0.31525	0.29758	0.16801	0.38367
0.0052338	0.42277	0.27366	0.31086	0.045558	0.0065299	0.0062889	0.016835	0.013583	0.02159	0.0024817	0.040129	0.012236	0.0051419	0.038756	0.30047	0.043103	0.048008	0.32356	0.022189	0.00047554	0.0036341	0.44142	8.5813e-05	0.47638	0.053674	0.043001	0.0090319	0.0073477	0.055593	0.26653	0.38946	0.0062973	0.0055251	0.011132	0.0030718	7.621e-05	0.014608	0.0047972	0.0095629	0.0095216	0.067203	0.011325	0.006412	0.32833	0.00026548	0.054634	0.032441	0.012935	0.0016122
0.021979	0.39501	0.27855	0.38756	0.019764	0.0065299	0.0060769	0.0042853	0.0052338	0.0051419	0.0069039	0.0042853	0.014832	0.00047554	0.041576	0.51133	0.040455	0.02751	0.28643	0.0070905	0.029647	0.0084798	0.44977	0.0028069	0.48982	0.094302	0.12484	0.00078617	0.00025138	0.18166	0.34636	0.43335	0.030731	0.001262	0.003507	0.002391	9.7033e-06	0.011608	0.003507	0.00047554	0.020136	0.21422	0.016401	0.006412	0.44977	0.019764	0.02751	0.015098	0.046936	8.7332e-05
0.013583	0.4123	0.35807	0.39818	0.014608	0.027366	0.016273	0.0066149	0.013583	0.014832	0.013562	0.020844	0.021528	0.0002426	0.020136	0.36321	0.064133	0.00023427	0.40548	0.064649	0.02159	0.0036341	0.40891	0.00046726	0.51811	0.12036	0.11409	0.0090319	0.0036341	0.091361	0.41561	0.4953	0.037894	0.014341	0.00073354	0.002391	0.0025319	0.014608	0.0020385	0.022943	0.025914	0.12724	0.0020737	0.017309	0.37489	0.011608	0.00046726	0.023905	0.028716	0.005971
0.056633	0.44449	0.33584	0.37719	0.040048	0.027366	0.017535	0.0015309	0.016696	0.036553	0.031285	0.040129	0.013601	0.0070905	0.018448	0.38296	0.078161	0.01432	0.42598	0.045828	0.039023	0.022378	0.39859	0.0016122	0.47638	0.13441	0.10985	0.0058678	0.020501	0.12711	0.37079	0.43335	0.097838	0.010052	0.015298	0.017957	0.0010249	0.002391	0.0087262	0.0073797	0.037215	0.15214	0.074839	0.022788	0.38484	0.025715	0.0091909	0.010794	0.018823	0.010419
0.41438	0.0090319	0.0079011	0.0087933	0.46643	0.45551	0.35036	0.48894	0.46011	0.42704	0.38169	0.40891	0.29086	0.55551	0.37865	0.00080021	0.43501	0.41948	0.0058678	0.30701	0.35566	0.4586	0.00023427	0.4513	0.0039838	0.34132	0.26782	0.39859	0.41263	0.33094	9.3702e-06	1.0237e-05	0.25857	0.52174	0.37865	0.40723	0.35036	0.3963	0.45281	0.38851	0.42537	0.52743	0.37865	0.48216	0.0016408	0.3175	0.54165	0.49792	0.37865	0.40718
0.013583	0.29224	0.19274	0.38756	0.032473	0.0055251	9.8766e-06	8.8892e-05	0.0022239	0.0095216	0.010629	0.0052338	0.002857	0.00024693	0.0052338	0.30888	0.026385	0.0095216	0.26092	0.010794	0.037215	0.00025138	0.42537	0.0072174	0.50372	0.062973	0.062973	0.00024693	0.00081464	0.061989	0.2184	0.42196	0.057674	0.00026065	0.0022239	9.5567e-05	9.8766e-06	0.0012854	0.0022239	0.0052338	0.0035697	0.14207	0.002857	0.014081	0.43664	0.017957	0.0052338	0.0052338	0.025914	0.015098
0.015098	0.37489	0.22082	0.44342	0.011608	0.010052	9.7033e-06	0.0081828	0.0061856	0.0051419	0.01205	0.023482	0.01978	0.0051419	0.0060769	0.38296	0.024339	0.011934	0.26325	0.046936	0.046936	0.0084798	0.47376	0.0002426	0.53304	0.058688	0.058688	0.0051419	0.00049275	0.13206	0.31105	0.44504	0.00049275	0.0087933	0.0081828	0.016238	0.00078617	0.013064	0.00078617	0.0011746	0.020136	0.1952	0.02159	0.006412	0.48629	1.0618e-05	0.010604	0.032441	0.010604	0.011934
0.010794	0.45577	0.29793	0.37719	0.0066511	1.0425e-05	8.6087e-06	0.011132	0.015098	0.0021848	0.01205	0.010239	0.0065035	0.0070905	0.025652	0.41438	0.0096937	0.0090319	0.32356	0.063383	0.044214	0.0053283	0.40891	9.5346e-06	0.42647	0.0508	0.082641	8.4334e-05	0.00049275	0.13206	0.34432	0.38946	0.012368	0.00084467	0.0098923	0.0089567	0.0013635	0.002391	0.0066149	0.0046377	0.047788	0.16835	0.0057673	0.01905	0.36517	0.00469	0.0042106	0.047788	0.039543	0.0080401
0.0095216	0.36341	0.3056	0.30219	0.014608	0.023209	0.026272	0.011132	0.0011955	0.025455	0.0069039	0.02267	0.0020042	0.01978	0.036378	0.33517	0.002264	0.01432	0.32356	0.044333	0.0021848	1.0055e-05	0.36902	0.0091909	0.41484	0.0090319	0.0097255	0.004965	0.0096937	0.0074817	0.32754	0.34957	0.0073477	0.0017629	0.0026189	0.002391	0.0023704	0.016238	0.015298	0.035156	0.037215	0.14695	0.0015573	0.015653	0.33725	0.002391	0.057647	0.062973	0.013841	0.0080401
0.0074817	0.37914	0.18166	0.34749	0.019764	0.0087933	0.006412	0.00050171	0.0086344	0.01905	0.010629	0.015653	0.015653	0.00050171	0.01119	0.34957	0.015653	0.012594	0.27162	0.041201	0.014081	0.0074817	0.43335	0.00050171	0.48982	0.11755	0.052533	0.0054254	0.012594	0.12228	0.26382	0.36906	0.026869	0.015942	0.014081	0.023643	0.0045215	0.00052038	0.0054254	0.00082945	0.0074817	0.10399	0.031296	0.012594	0.33094	0.0056276	0.015653	0.0045215	0.0086344	0.00082945
0.0077608	0.2999	0.14787	0.40723	0.011608	0.016238	9.5567e-05	9.5567e-05	1.0618e-05	0.014608	0.016857	9.5567e-05	0.019764	0.00086032	0.013064	0.3175	0.03013	0.019764	0.23646	0.010239	0.032473	0.0089567	0.38563	0.00026548	0.41484	0.094878	0.054525	0.0077608	1.0618e-05	0.11731	0.24382	0.32659	0.019764	0.002391	0.00086032	0.034907	0.0017955	9.5567e-05	0.0012854	0.00086032	0.0089567	0.10802	0.014608	0.0030718	0.3175	0.0012854	0.0056276	0.016238	0.0077608	0.00469
0.053597	0.40365	0.20532	0.34749	0.03013	0.021262	0.015098	9.8766e-06	0.0016701	0.032441	0.01205	0.0061856	0.025914	0.00048403	0.018375	0.41438	0.060858	0.023905	0.32622	0.018375	0.059758	0.048664	0.41438	0.0016701	0.47638	0.10879	0.084178	0.0022239	0.012368	0.194	0.27626	0.44504	0.12	0.029577	0.00024693	0.014608	0.0035697	0.0056276	8.8892e-05	0.0022239	0.0011955	0.10019	0.025914	0.020876	0.41438	0.017957	0.00048403	0.018375	0.0072174	0.0022239
0.40365	0.013343	0.0051419	0.00084467	0.40723	0.45551	0.30268	0.38484	0.5252	0.51253	0.47638	0.38484	0.40543	0.42704	0.42704	0.0061856	0.33307	0.48629	0.009354	0.30268	0.35566	0.48356	0.003507	0.40543	0.0058414	0.27855	0.24854	0.40543	0.43501	0.30444	0.003507	0.0029615	0.36122	0.45551	0.40543	0.45393	0.3196	0.3963	0.37489	0.43826	0.49792	0.51253	0.37489	0.44504	0.00078617	0.3551	0.40543	0.44822	0.30268	0.4616
0.0053283	0.34225	0.16658	0.29369	0.045558	0.017628	0.020501	0.020501	0.0036341	0.016998	0.0018637	0.037894	0.020501	0.040455	0.081903	0.27395	0.015372	0.10207	0.24379	0.054581	0.016998	0.00049275	0.33307	0.013828	0.42647	0.002264	0.01099	0.028515	0.0084798	0.0029615	0.22271	0.35921	1.0055e-05	0.0076193	0.024339	0.014608	0.0036341	0.023643	0.03542	0.048664	0.097838	0.26618	0.00025138	0.0086344	0.27395	0.0077608	0.07096	0.067501	0.060858	0.020501
0.13204	0.47926	0.27666	0.42022	0.071381	0.15042	0.014787	0.025652	0.062973	0.068421	0.036246	0.0011342	0.021528	0.011934	0.041212	0.44822	0.17818	0.066017	0.36715	0.00070919	0.16039	0.1064	0.47655	0.0016122	0.48982	0.23229	0.26716	0.024574	0.081903	0.29598	0.42598	0.37914	0.14477	0.041968	0.10344	0.00469	0.010762	0.011608	0.073537	0.00042898	0.030181	0.054634	0.14666	0.083437	0.47376	0.12212	0.016114	0.0083293	0.0095629	0.11353
0.0061856	0.49151	0.24373	0.35717	0.060977	0.0065299	0.0076337	0.015298	0.013583	0.0081828	0.015164	0.024574	0.060638	0.02159	0.060638	0.32622	0.045839	0.035283	0.35426	0.063738	0.034168	0.00081464	0.45281	0.02307	0.48982	0.072702	0.12054	0.040129	0.0053283	0.038592	0.31949	0.44504	0.012368	0.031876	0.020136	0.0066511	0.0076337	0.014608	0.038756	0.060638	0.015098	0.15214	0.0011148	0.01119	0.44977	0.00469	0.043433	0.11778	0.057621	0.031306
0.025244	0.35717	0.23173	0.33803	0.032473	0.059845	0.0076193	0.014341	0.0046046	0.031876	0.044403	9.3829e-05	0.010052	0.0055251	0.0046046	0.37719	0.077337	0.0023475	0.21099	0.0065299	0.05049	0.023209	0.38756	0.00026065	0.46335	0.10158	0.15042	0.0037682	0.0046046	0.20435	0.25378	0.36706	0.093094	0.001262	0.0076193	0.010239	0.021262	0.0030718	0.011396	0.0030159	0.0023475	0.093094	0.063152	0.041968	0.37719	0.023643	0.0017629	0.0055251	0.047557	0.021262
0.14503	0.33803	0.25378	0.39818	0.082674	0.18524	0.05049	0.066553	0.053515	0.073645	0.031285	0.0046046	0.089004	0.056633	0.047557	0.40906	0.17913	0.097285	0.27723	1.0425e-05	0.13461	0.081127	0.37719	1.0425e-05	0.53304	0.23173	0.15592	0.056633	0.059845	0.25378	0.26925	0.40906	0.15042	0.044717	0.097285	0.023643	0.044717	0.034907	0.063152	0.011396	0.041968	0.041968	0.085016	0.093094	0.43167	0.11261	0.027366	0.011396	0.015942	0.089004
0.29224	0.0098923	7.4971e-05	0.00026065	0.32659	0.39818	0.46006	0.38232	0.37297	0.38484	0.29523	0.33248	0.30524	0.39501	0.39209	8.8892e-05	0.33307	0.41948	0.00021885	0.48696	0.30268	0.28188	0.0041379	0.30486	0.024546	0.18798	0.18353	0.33248	0.37103	0.18777	0.00041497	0.0029615	0.23662	0.37719	0.3453	0.44178	0.37608	0.38563	0.4123	0.34918	0.36321	0.43985	0.36151	0.36906	8.7332e-05	0.34538	0.39682	0.41438	0.35665	0.35764
0.30888	0.038756	0.0045609	0.00084467	0.36504	0.30219	0.35108	0.31949	0.38296	0.35566	0.24638	0.35959	0.30524	0.38484	0.37276	0.0022239	0.31529	0.44142	0.0025319	0.37821	0.17727	0.35163	0.0021098	0.38669	0.0069039	0.17077	0.1724	0.36902	0.31529	0.18166	0.00021523	1.0237e-05	0.19027	0.35717	0.4123	0.36504	0.31739	0.40723	0.38232	0.34047	0.43664	0.51372	0.30101	0.37914	0.00047554	0.27486	0.39682	0.35366	0.3339	0.30486
0.032441	0.53065	0.31949	0.38756	0.037431	0.025244	0.029711	0.0010959	0.010794	0.036553	0.015164	0.032982	0.038756	0.0081828	0.00022636	0.40365	0.048664	0.0079011	0.40208	0.027644	0.058688	0.057674	0.44142	0.0007725	0.50372	0.25319	0.22369	0.020844	0.0036341	0.21349	0.39209	0.45706	0.12	1.0425e-05	0.011132	0.0066511	0.0066149	0.0012854	0.00022636	0.0087262	0.013583	0.077549	0.064862	0.031296	0.4992	0.048453	0.011726	0.0095216	0.020136	0.031306
0.053515	0.35717	0.23173	0.39818	0.010239	0.041968	0.034264	0.0037682	0.027366	0.0076193	0.028945	0.001262	0.017628	0.010052	0.0087933	0.37719	0.10598	0.029577	0.28538	0.00051092	0.10158	0.047557	0.39818	0.011396	0.50372	0.097285	0.15042	0.0065299	0.034264	0.20435	0.22467	0.50761	0.10598	0.0017629	0.017628	0.0066511	0.0030159	0.00052038	0.010052	0.0055251	0.0055251	0.05049	0.023209	0.014341	0.36706	0.057703	0.011396	0.0065299	0.0023475	0.012826
0.088038	0.43664	0.24618	0.43167	0.034907	0.031876	0.0043619	0.021979	0.012148	0.037215	0.015164	0.015098	0.0095216	0.0035697	0.023905	0.44822	0.085741	0.0061856	0.32622	0.0095216	0.10019	0.030731	0.43664	8.8892e-05	0.48982	0.15793	0.13204	0.034786	0.060858	0.17567	0.28417	0.44504	0.10207	0.019402	0.018375	0.019764	0.0011955	0.0066511	0.00080021	0.0022239	0.0072174	0.07316	0.021979	0.020876	0.47234	0.011608	0.0043619	0.020136	0.010794	0.012148
0.030181	0.44449	0.28741	0.37719	0.0038381	0.011396	0.0066149	0.00044371	0.0072174	0.010604	0.0039838	0.0041379	0.0026189	0.0042853	0.0020385	0.39319	0.051578	0.010239	0.4123	0.011132	0.061844	0.022378	0.40891	0.0016122	0.50372	0.11588	0.19274	0.0015844	0.0029086	0.15294	0.39209	0.40003	0.057674	0.0017629	0.023738	0.00026548	0.00044371	0.0030718	0.0056694	0.0026189	9.8766e-06	0.060745	0.030229	0.017309	0.38484	0.0012854	0.00023838	0.0022239	0.018448	0.0042106
0.31746	0.003507	0.01805	0.00084467	0.38563	0.36706	0.27082	0.31105	0.41438	0.35566	0.35087	0.28643	0.23441	0.37489	0.32833	0.0072174	0.29824	0.36517	0.0081828	0.28643	0.21422	0.31529	0.00047554	0.32833	0.0013341	0.12484	0.098372	0.33725	0.35163	0.14228	0.003507	0.00025595	0.21596	0.31086	0.32833	0.3086	0.27082	0.3551	0.31105	0.31105	0.40365	0.51253	0.26325	0.35921	0.0021848	0.3086	0.4161	0.33517	0.27082	0.31105
0.00024693	0.37679	0.25088	0.37719	0.013064	0.0030159	8.5813e-05	0.0034459	0.0052338	0.0002426	0.015164	0.0091909	0.002758	0.0002426	0.057647	0.39319	0.013828	0.01311	0.3132	0.033567	0.013343	0.0036341	0.47517	0.0007725	0.42647	0.081177	0.054634	0.0016122	0.0029086	0.049564	0.3132	0.41086	0.0073477	0.00084467	8.5813e-05	0.0077608	0.0050523	0.013064	0.014573	0.011726	0.021979	0.19763	0.0011541	0.00025595	0.35566	0.002391	0.0034459	0.025914	0.005971	0.005971
0.069673	0.47926	0.26437	0.42022	0.037431	0.053515	7.748e-05	0.0076337	0.042329	0.046936	0.0058414	0.020844	0.04557	0.0011746	0.031856	0.34432	0.097838	0.035283	0.37642	0.00021523	0.098372	0.07096	0.40891	0.00046726	0.46335	0.13441	0.226	0.0068465	0.028515	0.17567	0.41722	0.36906	0.07096	0.0037682	0.018448	0.019764	0.0053901	0.00469	0.070187	0.0073797	0.0043619	0.02307	0.028125	0.0054254	0.34636	0.027878	0.0091909	0.0043619	0.017535	0.046107
0.020136	0.46735	0.28195	0.36706	0.013064	1.0425e-05	0.019795	0.0076337	0.0043619	0.02751	0.013562	0.019096	0.013601	0.0070905	0.029711	0.37297	0.040455	0.0508	0.48059	0.10985	0.014832	0.0044406	0.48894	0.017734	0.47638	0.069316	0.1057	0.024574	0.015372	0.14228	0.49277	0.41086	0.03542	1.0425e-05	0.0056694	0.0066511	0.003217	0.017957	0.0066149	0.013601	0.025914	0.13201	9.21e-06	0.01119	0.43826	1.0618e-05	0.03591	0.07316	0.059598	0.010419
0.016696	0.49151	0.20942	0.31086	0.0056276	0.0023475	0.00021885	0.0087262	0.00024693	0.025455	0.00089295	0.0058678	8.9017e-06	0.0011746	0.015298	0.38296	0.024339	0.012883	0.34047	0.032934	0.003507	0.0096937	0.44142	9.5346e-06	0.50372	0.0508	0.062643	9.3702e-06	0.0012171	0.061989	0.35807	0.37914	0.015372	0.00026065	0.0076337	1.0618e-05	0.0025319	0.0030718	0.0087262	0.0084357	0.0016701	0.14695	0.00488	0.01119	0.38484	0.0077608	0.002758	0.025914	0.0084357	0.0016122
9.5567e-05	0.27486	0.17658	0.36504	0.021659	0.00469	0.013064	0.040048	0.040048	0.0089567	0.0058414	0.027878	0.016238	0.0056276	0.037431	0.2999	0.0066511	0.032473	0.22924	0.010239	0.021659	0.011608	0.28303	0.0077608	0.47638	0.042757	0.042757	0.0066511	0.0038381	0.067816	0.28303	0.36504	0.0038381	0.010239	0.013064	0.0089567	0.0017955	0.010239	0.0066511	0.00086032	0.057703	0.14787	0.0012854	0.013064	0.3963	0.0089567	0.032473	0.075046	0.002391	0.00469
0.0035697	0.43191	0.22793	0.38756	0.011608	0.017628	0.015563	0.0040671	0.00048403	0.0028069	0.0058414	0.011523	0.002664	9.7033e-06	0.00023027	0.37297	0.043103	9.3702e-06	0.29304	0.018768	0.031866	0.0053283	0.44142	8.5813e-05	0.39246	0.09889	0.089351	9.3702e-06	0.0073477	0.08735	0.27758	0.38946	0.022378	0.010052	0.0020737	0.013064	9.21e-06	0.0038381	9.21e-06	0.0057673	0.0011955	0.084895	0.011325	0.0037002	0.30268	0.0030718	0.002758	0.0016701	0.0040671	9.5346e-06
0.0022239	0.46735	0.31123	0.31972	0.025715	0.0076193	8.1487e-05	0.0076337	0.00024693	0.01805	0.0058414	0.045299	0.029711	0.00078617	0.0098923	0.35366	0.0036341	0.020844	0.4335	0.054685	0.0060769	0.0053283	0.45281	0.0021468	0.43842	0.026557	0.073537	0.0033864	0.002264	0.043899	0.32792	0.40003	0.01099	9.3829e-05	0.00022636	0.00469	8.1487e-05	0.002391	0.00073354	0.020136	0.0095216	0.16835	0.0015573	0.012594	0.4616	0.025715	0.027027	0.042329	0.080491	0.0080401
0.022788	0.32192	0.11755	0.24628	0.037431	0.019402	0.043899	0.038592	0.068758	0.046686	0.038869	0.075905	0.022788	0.055593	0.08735	0.32192	0.0029615	0.091361	0.20036	0.13711	0.0037002	0.0012392	0.23419	0.061989	0.34107	1.0237e-05	0.0023052	0.061989	0.065326	9.2139e-05	0.17567	0.32192	0.00082945	0.066553	0.041201	0.086639	0.012594	0.064348	0.095471	0.072284	0.095471	0.25619	0.01119	0.046686	0.18777	0.037431	0.10841	0.16407	0.072284	0.0098706
0.0072174	0.40891	0.30701	0.33803	0.010239	0.0076193	0.0027104	0.017427	0.0083293	0.02159	0.0092973	0.012883	0.004965	0.00047554	0.037665	0.35366	0.0036341	0.0058678	0.29086	0.045299	0.011934	9.0493e-05	0.46452	0.010419	0.46335	0.069316	0.062804	0.0015844	9.0493e-05	0.072284	0.31533	0.34015	0.0029086	0.0046046	0.00075917	0.0030718	0.0011342	0.011608	0.0033864	0.017427	0.025914	0.17397	0.0058678	0.0074817	0.43826	0.0030718	0.046107	0.039729	0.045299	0.0011541
0.051442	0.26686	0.099152	0.19531	0.11261	0.037431	0.057703	0.054525	0.067816	0.094878	0.047314	0.07881	0.082674	0.11731	0.16473	0.25134	0.0056276	0.19531	0.17059	0.14249	0.0077608	0.011608	0.22217	0.042757	0.37117	0.017957	0.00026548	0.048453	0.051442	0.0089567	0.094878	0.23646	0.002391	0.14787	0.064348	0.099152	0.025715	0.064348	0.057703	0.12212	0.14249	0.25134	0.025715	0.094878	0.18894	0.040048	0.17059	0.11261	0.11261	0.071381
0.066278	0.43664	0.2184	0.42022	0.021659	0.085016	0.0061856	0.0022239	0.042329	0.021979	0.0092973	0.0052338	0.012148	0.00080021	0.018375	0.35366	0.067501	0.016696	0.27626	0.0043619	0.11778	0.043103	0.43664	0.0022239	0.51811	0.16907	0.17481	0.016696	0.064133	0.17567	0.30047	0.44504	0.089676	0.0030159	0.037215	0.0089567	0.015098	0.0038381	0.053597	0.0011955	0.0052338	0.11778	0.025914	0.01905	0.43664	0.03013	9.8766e-06	0.0083293	0.0016701	0.015098
0.013583	0.4335	0.30357	0.35717	0.019764	0.063152	0.0082959	0.0066149	0.0061856	0.036553	0.01205	0.0058678	0.035759	0.0051419	0.011132	0.30888	0.060858	0.053674	0.33193	0.012935	0.052639	0.078161	0.40891	9.5346e-06	0.42647	0.16525	0.14148	0.012883	0.013828	0.13206	0.34432	0.41086	0.11083	0.00084467	0.0047972	0.0066511	8.4676e-06	1.0618e-05	0.011132	7.8782e-05	0.0061856	0.14187	0.049916	0.012594	0.40543	0.037431	0.0042106	0.0072174	0.0030599	0.025008
0.047557	0.36706	0.18524	0.42022	0.057703	0.070051	0.010052	0.001262	0.029577	0.03931	0.010629	0.00026065	0.0065299	0.0017629	0.0037682	0.30219	0.05049	0.05049	0.31086	0.029577	0.070051	0.063152	0.38756	0.00026065	0.4507	0.1198	0.17913	0.012826	0.0055251	0.13976	0.19148	0.46794	0.097285	0.0065299	0.017628	0.013064	0.0055251	0.0089567	0.010052	0.00026065	0.034264	0.093094	0.053515	0.019402	0.34749	0.032473	0.001262	0.012826	0.00026065	0.014341
0.0083293	0.50414	0.33584	0.31086	0.010239	0.0037682	0.020814	0.0056694	0.0095216	0.023482	0.0092973	0.0027104	8.0118e-05	0.0060769	0.00044371	0.31746	0.028515	0.035283	0.33193	0.017246	0.044214	0.0062973	0.37865	0.002758	0.4507	0.12963	0.097661	0.0027104	0.01099	0.046686	0.31939	0.38946	0.026385	0.0055251	0.015298	0.0066511	0.0024491	0.00026548	0.00044371	0.0010595	0.032441	0.048865	0.028125	0.046686	0.34636	0.0017955	0.010419	0.00048403	0.0024491	0.0091909
0.16907	0.49151	0.40208	0.40906	0.032473	0.19148	0.046362	0.046362	0.084178	0.075357	0.050322	0.035283	0.054685	0.049745	0.070187	0.46011	0.19027	0.15985	0.46735	0.0098923	0.15499	0.11083	0.41948	0.005971	0.53304	0.23229	0.25774	0.056633	0.074514	0.34957	0.36341	0.50887	0.24379	0.05049	0.10757	0.042757	0.023738	0.042757	0.084096	9.0539e-06	0.050649	0.046107	0.15175	0.12228	0.4992	0.16473	0.014573	0.015098	0.0047972	0.118
0.0096937	0.38107	0.22959	0.44342	0.025715	0.00084467	0.0073477	0.0012171	0.0073477	0.0096937	0.010629	0.022378	0.024339	0.012368	0.074514	0.47089	0.037894	0.037894	0.28998	0.081903	0.040455	0.0073477	0.42368	0.0012171	0.47638	0.11536	0.033032	0.0073477	0.0073477	0.12711	0.20285	0.43335	0.037894	0.031876	0.0036341	0.019764	0.00049275	0.017957	0.018708	0.054581	0.018708	0.16096	0.028515	0.017309	0.33307	0.023643	0.020501	0.064133	0.051578	0.026385
0.0083293	0.4161	0.32833	0.37719	0.017957	0.0076193	0.00078617	0.036553	0.0083293	0.031866	0.00054011	0.036553	0.02751	0.031866	0.049745	0.41438	0.048664	0.044214	0.32833	0.01978	0.034168	0.0036341	0.39501	0.0051419	0.53304	0.046936	0.086445	8.7332e-05	0.012368	0.079623	0.24854	0.42196	0.030731	0.0030159	0.013343	0.013064	0.0060769	0.019764	0.0016408	0.034168	0.010794	0.1891	0.009354	0.0098706	0.35566	0.002391	0.049745	0.056633	0.036553	0.013343
0.029039	0.33094	0.28769	0.44342	0.051442	0.011396	0.00082945	0.036072	0.0037002	0.0017311	0.033718	0.052533	0.020876	0.0086344	0.072284	0.38946	0.065326	0.024785	0.30444	0.058744	0.046686	0.014081	0.36906	0.0017311	0.53304	0.091361	0.079623	0.022788	0.012594	0.10399	0.25619	0.45706	0.031296	0.0017629	0.020876	0.034907	0.00082945	0.021659	0.0045215	0.029039	0.017309	0.20686	0.0054254	0.024785	0.45706	0.0089567	0.020876	0.052533	0.072284	0.0017311
0.019764	0.3551	0.18269	0.33588	0.0056276	0.0038381	0.0012854	0.00052038	1.0618e-05	0.0056276	0.010629	0.0030718	9.5567e-05	0.00026548	0.0089567	0.32659	0.034907	0.011608	0.17059	0.011608	0.0012854	0.0056276	0.33588	0.00086032	0.54859	0.075046	0.071381	0.0030718	0.00052038	0.10353	0.16473	0.44178	0.025715	0.0056276	9.5567e-05	0.0012854	1.0618e-05	0.0030718	0.00469	0.014608	0.032473	0.12705	0.0077608	0.00086032	0.27486	0.0012854	1.0618e-05	0.03013	0.0077608	0.0017955
0.012148	0.39209	0.28195	0.25378	0.086639	0.044717	0.11409	0.063738	0.066278	0.12484	0.013562	0.17077	0.068978	0.12018	0.13435	0.34432	0.040455	0.15985	0.23254	0.1724	9.7033e-06	0.013828	0.32381	0.054634	0.38169	0.0021098	0.012236	0.094878	0.067501	0.0017311	0.23921	0.31309	0.00049275	0.093094	0.10344	0.021659	0.031315	0.086639	0.087789	0.0791	0.15793	0.33042	0.018768	0.099682	0.36517	0.021659	0.17397	0.16907	0.13197	0.060745
9.8766e-06	0.51717	0.33851	0.38756	0.010239	0.012826	0.0039308	0.027644	0.016696	0.014832	0.018642	0.032982	0.035759	0.01978	0.057621	0.42537	0.015372	0.026557	0.3746	0.06577	0.0070905	0.0029086	0.44142	0.0007725	0.43842	0.03076	0.06577	0.0027104	9.0493e-05	0.024785	0.3746	0.43335	0.0036341	0.012826	0.0087262	0.017957	0.00072121	0.0089567	0.011132	0.027175	0.015098	0.20384	0.0057673	0.0054254	0.40543	0.00086032	0.038335	0.042329	0.086267	0.0080401
0.012148	0.49151	0.23254	0.30219	0.00469	0.0023475	0.016551	0.0010959	0.0052338	0.025455	0.013562	0.00075917	0.0020042	0.003507	0.012446	0.37297	0.0084798	0.011523	0.34725	0.035759	0.029647	0.0073477	0.43031	0.0021468	0.42647	0.062804	0.11842	0.0068465	0.002264	0.091361	0.36529	0.34957	0.0073477	0.017628	0.00073354	0.002391	0.0015051	0.0012854	0.003272	0.0075051	0.0035697	0.118	0.018768	0.00082945	0.39501	0.00086032	0.014573	0.0072174	0.027175	0.0069669
0.40365	0.00073354	0.021167	0.0023475	0.45393	0.43167	0.57586	0.51717	0.49792	0.42704	0.39246	0.43031	0.40379	0.48629	0.46735	0.0072174	0.36122	0.46452	0.0038652	0.37642	0.4161	0.41263	0.0021098	0.43985	0.018642	0.33248	0.30524	0.44142	0.39134	0.27957	7.8782e-05	0.0074817	0.33307	0.43167	0.49151	0.46643	0.34047	0.42996	0.46735	0.5194	0.48493	0.50046	0.44296	0.42196	0.0081828	0.44178	0.4513	0.46011	0.42598	0.39682
0.020136	0.45577	0.27448	0.39818	0.010239	0.001262	0.0039308	0.00073354	0.0043619	0.02159	0.024546	0.015835	0.0015051	0.0002426	0.029711	0.47234	0.033032	0.00075917	0.41397	0.059598	0.058688	0.0096937	0.51488	0.00046726	0.48982	0.087127	0.13197	0.0079011	0.0084798	0.12711	0.39384	0.44504	0.048664	0.0087933	0.016835	0.019764	8.9017e-06	0.013064	0.0056694	0.0097255	0.018375	0.12724	0.015563	0.0029615	0.42704	0.014608	0.0042106	0.013583	0.04051	0.0069669
0.023643	0.3551	0.20182	0.41845	0.011608	0.034907	0.0017955	0.010239	0.0056276	0.03013	0.0048681	0.00026548	0.014608	1.0618e-05	0.0089567	0.34538	0.07881	0.00469	0.22924	0.042757	0.054525	0.023643	0.40723	0.0030718	0.50372	0.12705	0.13208	0.0077608	0.021659	0.16473	0.29138	0.45393	0.075046	0.0056276	0.0038381	0.013064	0.00052038	1.0618e-05	0.0017955	0.00052038	0.0056276	0.13208	0.045558	0.016238	0.3551	0.027878	0.0012854	0.021659	0.034907	0.00469
0.36321	0.005971	0.029126	0.001262	0.36504	0.42022	0.3393	0.36711	0.33517	0.44977	0.28665	0.34837	0.29668	0.44977	0.38669	0.0016701	0.33307	0.47517	0.0069669	0.32172	0.29447	0.4586	0.0080401	0.39682	0.015164	0.23678	0.18557	0.39682	0.37103	0.24137	0.0091909	0.0045215	0.23662	0.33803	0.30486	0.34538	0.2808	0.34538	0.36711	0.29668	0.44822	0.47517	0.34837	0.45706	0.010604	0.33588	0.4178	0.40365	0.28866	0.28866
0.0022239	0.37297	0.24618	0.38756	0.00026548	0.0037682	0.0022239	0.010794	9.8766e-06	0.0022239	0.0048681	0.00024693	9.8766e-06	0.00048403	8.8892e-05	0.37297	0.03542	0.00024693	0.25348	0.016696	0.013583	0.00049275	0.39319	0.0061856	0.41484	0.07674	0.15253	0.00024693	0.00025138	0.083437	0.25348	0.40003	0.03542	0.001262	0.0052338	0.002391	0.0052338	1.0618e-05	0.0035697	0.0016701	0.00048403	0.10879	0.0035697	9.2139e-05	0.39319	0.002391	0.002857	0.028006	0.00024693	0.00024693
0.39319	0.020136	0.0030101	0.0023475	0.45393	0.56757	0.52048	0.47926	0.53959	0.51253	0.3609	0.5017	0.43506	0.4992	0.46735	0.00048403	0.39134	0.5017	0.0031633	0.47541	0.37489	0.38107	0.0021098	0.46307	0.015164	0.27535	0.25292	0.45281	0.42368	0.28769	0.0053016	0.01119	0.30668	0.42022	0.44449	0.50633	0.53766	0.4926	0.54462	0.4366	0.55456	0.54165	0.43191	0.4953	0.0081828	0.44178	0.51372	0.44822	0.49883	0.4513
0.10019	0.46452	0.24609	0.42022	0.034907	0.19148	0.069316	0.037665	0.030181	0.041576	0.028945	0.0068465	0.012883	0.023482	0.0027104	0.40365	0.12	0.010239	0.39859	0.0027104	0.13447	0.067501	0.43031	0.0021468	0.48982	0.26782	0.18213	0.03076	0.033032	0.22715	0.34132	0.40003	0.15545	0.00026065	0.019096	0.0089567	0.035283	0.0089567	0.020844	0.0068465	0.0052338	0.092606	0.10719	0.049564	0.40543	0.048453	0.016114	0.002857	0.0079011	0.06393
0.021979	0.54365	0.32588	0.36706	0.017957	0.019402	9.21e-06	8.2892e-05	0.002857	0.0051419	0.013562	0.0090319	0.028125	0.00078617	0.028125	0.42537	0.00025138	0.0021098	0.42114	0.011325	0.023482	0.0062973	0.52852	9.5346e-06	0.38169	0.094878	0.0932	0.004965	0.0036341	0.10399	0.30913	0.42196	0.040455	0.0017629	8.2892e-05	1.0618e-05	0.0020737	0.0030718	0.0040671	0.014075	0.0011955	0.088705	0.0040671	0.0037002	0.39501	0.0017955	0.011726	0.0035697	0.034673	0.0069669
0.0022239	0.48762	0.22993	0.36706	1.0618e-05	0.001262	0.0042106	0.0007725	0.0061856	0.0021848	0.00027554	0.0034459	0.0042106	0.003507	0.00023838	0.37297	0.0096937	0.014573	0.34837	0.00023838	0.023482	0.00049275	0.48762	0.0050523	0.54859	0.084895	0.070563	9.5346e-06	0.0017002	0.079623	0.24376	0.36906	0.030731	0.0076193	0.0016122	0.0012854	0.00046726	0.00086032	9.5346e-06	8.5813e-05	0.0011955	0.10069	0.019434	9.2139e-05	0.4616	0.017957	8.5813e-05	0.010794	0.00023838	0.0050523
0.028006	0.47926	0.31949	0.39818	0.03013	0.0023475	0.0039981	0.0010959	0.0043619	0.0070905	0.047314	0.015835	0.015298	0.0016408	0.012446	0.41438	0.051578	0.03076	0.38232	0.043747	0.058688	0.002264	0.5017	8.5813e-05	0.50372	0.14936	0.10344	0.00045921	0.0029086	0.13206	0.4123	0.50887	0.078161	0.0030159	0.0026189	0.011608	0.0015309	0.0066511	0.0087262	0.034078	0.021979	0.10069	0.011325	0.0029615	0.4616	0.00052038	0.019434	0.030181	0.070187	0.01311
0.030181	0.42277	0.23692	0.39818	0.0077608	0.031876	0.0066149	0.0020385	0.0061856	0.016401	0.031285	0.012883	0.0098923	0.00078617	0.0087262	0.42537	0.057674	0.019096	0.35426	0.041212	0.061844	0.0084798	0.41948	0.002758	0.42647	0.076176	0.095436	0.0058678	0.0073477	0.11755	0.35426	0.41086	0.03542	0.0037682	0.0020385	0.0030718	0.012446	1.0618e-05	0.0098923	0.00073354	0.00080021	0.15214	0.011325	0.0098706	0.3196	0.013064	0.0016122	0.018375	0.025652	0.0011541
0.39319	0.00078617	0.010604	0.0046046	0.42996	0.39818	0.33725	0.38484	0.44822	0.47376	0.304	0.38484	0.35566	0.40543	0.36517	0.0011955	0.40185	0.4161	8.7332e-05	0.25582	0.36517	0.37103	0.013343	0.4161	0.024546	0.27082	0.22755	0.38484	0.41263	0.26382	9.7033e-06	0.0012392	0.24379	0.38756	0.30268	0.45393	0.28643	0.3551	0.35566	0.3196	0.47234	0.48629	0.36517	0.43335	0.0002426	0.32659	0.43826	0.43664	0.37489	0.34636
0.017309	0.36906	0.24137	0.40906	0.021659	1.0425e-05	0.00082945	0.0045215	0.01119	0.0086344	0.0080558	0.012594	0.0098706	0.0054254	0.012594	0.40003	0.020876	0.024785	0.28769	0.075905	0.014081	0.00082945	0.36906	0.0012392	0.51811	0.043899	0.065326	0.0037002	0.015653	0.083437	0.24871	0.35921	0.041201	9.3829e-05	0.0054254	0.010239	1.0237e-05	0.00469	0.01905	0.012594	0.014081	0.14755	0.00082945	0.0012392	0.37914	0.0030718	0.024785	0.052533	0.03364	0.0074817
0.020136	0.49151	0.29793	0.45551	0.013064	0.0023475	0.013152	0.0066149	0.0052338	0.01978	0.015164	0.0090319	0.018136	0.011934	0.070187	0.40365	0.00049275	0.035283	0.40548	0.075905	0.052639	0.0084798	0.55735	0.002758	0.47638	0.103	0.050943	0.0021098	0.051578	0.061989	0.38937	0.42196	0.012368	0.014341	0.016835	0.057703	0.0023324	0.014608	0.016835	0.022943	0.039729	0.20384	0.012662	0.0045215	0.38484	0.013064	0.046107	0.050649	0.079227	0.0011541
0.0072174	0.46594	0.32588	0.42022	0.016238	0.00084467	0.00045136	0.0020737	8.8892e-05	0.0028069	0.0058414	0.0021098	0.00074619	9.7033e-06	0.00023027	0.44822	0.11536	0.0058678	0.3709	0.049916	0.029647	0.00049275	0.41948	0.0016122	0.48982	0.090957	0.11381	0.00023427	1.0055e-05	0.13206	0.32588	0.48216	0.020501	0.0087933	0.0020737	0.0089567	0.0067292	0.013064	0.00074619	0.020485	0.002857	0.12257	0.010063	9.2139e-05	0.42704	0.00026548	0.00023838	0.016696	0.017127	0.005971
0.10444	0.47655	0.26043	0.42022	0.086639	0.097285	0.035283	0.01432	0.045015	0.10254	0.070451	0.045299	0.019096	0.029647	0.024574	0.37297	0.23662	0.028619	0.45281	0.004965	0.11562	0.1396	0.48894	9.5346e-06	0.50372	0.24609	0.20623	0.026557	0.018708	0.30444	0.35036	0.52291	0.21596	0.017628	0.045299	0.064348	0.02267	0.019764	0.035283	0.0041379	0.021979	0.040843	0.103	0.065326	0.42704	0.075046	0.0011541	0.0022239	0.024574	0.051707
0.023905	0.37276	0.27978	0.40906	0.019764	0.010052	0.0066149	0.0026189	0.00024693	0.0021848	0.013562	0.0090319	0.0020385	8.7332e-05	0.0066149	0.42537	0.026385	0.0011342	0.39209	0.05183	0.02751	0.016998	0.43031	0.0091909	0.54859	0.094878	0.066921	0.012883	0.0053283	0.11755	0.39209	0.4953	0.054581	0.00026065	0.00022636	0.00086032	0.0020385	0.0017955	0.0010959	0.00073354	0.012148	0.088705	0.010063	9.2139e-05	0.43826	0.014608	0.0050523	0.0072174	0.018448	8.5813e-05
0.027366	0.36706	0.15592	0.37719	0.071381	0.070051	0.017628	0.0087933	0.012826	0.010052	0.013562	0.0055251	0.034264	0.021262	0.029577	0.31972	0.089004	0.017628	0.21099	0.023209	0.041968	0.081127	0.30219	0.00084467	0.47638	0.070051	0.11048	0.011396	0.021262	0.13976	0.16728	0.43167	0.070051	0.0076193	0.036742	0.017957	0.0076193	0.010239	0.019402	0.00051092	0.017628	0.089004	0.044717	0.029577	0.21776	0.017957	0.014341	0.0030159	0.0055251	0.034264
9.8766e-06	0.40891	0.26782	0.34749	0.014608	0.0055251	0.012883	0.015835	0.00024693	0.02159	0.0018637	0.00045921	0.02267	0.003507	0.012883	0.35366	0.037894	0.0058678	0.30701	0.040129	0.02751	0.0044406	0.5017	0.0011541	0.40351	0.040129	0.066017	0.0079011	0.0073477	0.036072	0.31533	0.37914	0.024339	0.0046046	0.004965	0.021659	0.00045921	0.0038381	0.004965	0.032982	0.030181	0.118	0.011523	0.024785	0.4161	0.00052038	0.027027	0.056633	0.017427	0.0080401
0.023905	0.47926	0.38173	0.42022	0.0077608	0.044717	0.00042188	0.0047972	0.0011955	0.0051419	0.018642	0.020844	0.0025748	0.0051419	0.013835	0.41438	0.03542	0.0068465	0.35807	0.03289	0.049745	0.015372	0.41948	0.0034459	0.50372	0.048008	0.097661	0.0090319	0.0036341	0.065326	0.40879	0.44504	0.028515	0.00084467	8.1487e-05	0.011608	0.00066398	1.0618e-05	0.0010959	0.00148	0.0083293	0.15743	0.0033285	0.006412	0.40543	0.00469	0.0042106	0.015098	0.0059865	8.5813e-05
0.0076193	0.26925	0.18524	0.31086	0.017957	0.014341	0.0046046	0.00051092	1.0425e-05	0.0076193	1.1021e-05	0.0065299	0.010052	1.0425e-05	0.00084467	0.36706	0.017628	0.011396	0.33803	0.023209	0.036742	0.00026065	0.38756	0.0017629	0.46335	0.053515	0.056633	0.0055251	0.023209	0.097285	0.24628	0.40906	0.027366	0.00084467	0.0087933	0.0017955	9.3829e-05	0.00086032	0.015942	0.014341	0.00026065	0.036742	0.0087933	0.025244	0.31086	0.0077608	0.0023475	0.029577	0.00026065	0.0055251
0.065326	0.41086	0.22025	0.45551	0.045558	0.05049	0.006412	0.0054254	0.052533	0.0029615	0.044403	0.00082945	0.017309	0.0086344	9.2139e-05	0.37914	0.10841	0.015653	0.25619	0.006412	0.12711	0.079623	0.38946	0.00025595	0.47638	0.18166	0.17567	0.026869	0.015653	0.194	0.37914	0.4953	0.15845	0.0017629	0.015653	0.0089567	0.00025595	0.017957	0.029039	0.00050171	0.012594	0.01905	0.058744	0.022788	0.43335	0.023643	0.0017311	0.0029615	0.0023052	0.017309
0.0072174	0.38232	0.37257	0.35717	0.021659	0.0046046	0.0014556	0.0087262	0.00080021	0.011934	0.0039838	0.011523	0.012236	0.00078617	0.027644	0.38296	0.018708	0.01432	0.4366	0.037255	0.052639	0.013828	0.43031	0.00023838	0.48982	0.072702	0.11842	0.0041379	0.01099	0.08735	0.4291	0.43335	0.01099	0.011396	0.021899	0.013064	0.0058905	0.00026548	0.0098923	0.016273	0.037215	0.15214	0.014075	0.0023052	0.4161	0.0012854	0.019434	0.013583	0.069492	0.0016122
0.0074817	0.40003	0.23419	0.30219	0.00469	0.015942	0.017309	0.0037002	0.0023052	0.014081	0.022486	0.006412	0.0012392	0.0045215	0.0086344	0.48216	0.022788	0.01905	0.29598	0.026869	0.052533	0.0012392	0.34957	0.00082945	0.51811	0.099682	0.095471	0.0086344	0.0037002	0.15294	0.25619	0.46943	0.041201	0.0037682	0.00050171	0.025715	0.0017311	0.011608	0.0098706	1.0237e-05	0.0037002	0.12228	0.0086344	0.015653	0.34957	0.021659	0.0037002	0.01905	0.012594	0.006412
0.0052338	0.42277	0.32949	0.34749	0.0089567	0.012826	0.010583	8.1487e-05	0.0035697	0.009354	0.0024817	0.012883	0.013601	0.0060769	0.011132	0.35366	0.030731	0.017427	0.39557	0.057573	0.036553	0.002264	0.41948	9.5346e-06	0.46335	0.069316	0.053748	0.0015844	0.0036341	0.075905	0.38937	0.34015	0.013828	0.00026065	0.0010959	0.0030718	0.0018156	0.0089567	0.00073354	0.0019708	0.028006	0.16283	0.00045136	0.029039	0.37489	1.0618e-05	0.005971	0.021979	0.03289	0.0016122
0.012148	0.50414	0.26494	0.43167	0.010239	0.0046046	0.012446	0.031856	0.0016701	0.025455	0.026699	0.0508	0.05183	0.036553	0.1118	0.40365	0.013828	0.072702	0.4123	0.10344	0.02159	0.002264	0.54266	0.019434	0.54859	0.03076	0.11612	0.010239	0.015372	0.024785	0.37276	0.40003	0.0096937	0.029577	0.021899	0.023643	0.0026189	0.017957	0.029711	0.029711	0.047788	0.3393	0.0011148	0.015653	0.47376	0.0030718	0.031306	0.10444	0.087789	0.0011541
0.069673	0.39682	0.25088	0.42022	0.019764	0.059845	0.040843	0.014573	0.013583	0.049745	0.038869	0.0069669	0.014573	0.00047554	0.0091909	0.38296	0.13454	0.046107	0.3132	0.011726	0.075357	0.057674	0.38669	0.0042106	0.47638	0.19763	0.21663	0.017734	0.048664	0.18777	0.26555	0.41086	0.16096	0.0017629	0.027027	0.021659	0.01311	0.0030718	0.019434	0.010419	0.012148	0.12257	0.038335	0.022788	0.48629	0.082674	0.00023838	0.0011955	0.040843	0.038335
0.10802	0.37521	0.25902	0.45393	0.025715	0.071381	0.017957	0.014608	0.067816	0.060977	0.050322	0.017957	0.019764	0.017957	0.0056276	0.3551	0.18269	0.025715	0.26686	0.027878	0.11261	0.12705	0.42996	0.013064	0.50372	0.18269	0.17658	0.017957	0.057703	0.24382	0.23646	0.44178	0.11731	0.040048	0.023643	0.057703	0.0089567	0.019764	0.023643	9.5567e-05	0.023643	0.07881	0.10353	0.054525	0.3551	0.10802	0.002391	0.021659	0.042757	0.045558
0.10879	0.36321	0.23201	0.37719	0.075046	0.12463	0.062973	0.045015	0.066278	0.10879	0.081886	0.047788	0.015098	0.037215	0.042329	0.34432	0.16096	0.059758	0.30047	0.053597	0.11323	0.12474	0.39319	0.0095216	0.51811	0.30888	0.17481	0.034786	0.078161	0.30444	0.23903	0.41086	0.21596	0.025244	0.062973	0.060977	0.045015	0.0017955	0.030181	0.0011955	0.039729	0.088038	0.14724	0.08735	0.46011	0.13208	0.0083293	0.018375	0.028006	0.096045
0.042329	0.44977	0.24854	0.33803	0.051442	0.053515	0.025455	0.02159	0.016696	0.049745	0.016857	0.0042853	0.01805	0.031866	0.044214	0.40365	0.074514	0.041576	0.35566	0.0011746	0.1497	0.07096	0.4616	0.0051419	0.51811	0.13944	0.094302	0.031866	0.024339	0.18166	0.26325	0.43335	0.060858	0.001262	0.02159	0.010239	0.01978	0.011608	0.039023	0.01978	0.056633	0.10254	0.044214	0.08735	0.47376	0.034907	0.031866	0.021979	0.003507	0.02159
0.47234	0.023738	0.015039	0.0046046	0.46643	0.49396	0.45722	0.46735	0.49792	0.4992	0.39246	0.5017	0.50533	0.4992	0.50414	0.0072174	0.40185	0.48894	0.010945	0.45722	0.42704	0.41263	0.048008	0.36711	0.0039838	0.25319	0.26716	0.45281	0.51011	0.30444	0.00072121	1.0237e-05	0.29824	0.50761	0.53065	0.46643	0.34725	0.44178	0.50414	0.45722	0.46011	0.57187	0.44296	0.48216	0.011934	0.44178	0.54165	0.55456	0.3746	0.4513
0.0095216	0.38851	0.28303	0.36706	0.010239	0.0087933	0.00045921	0.004965	0.00024693	0.0042853	0.031285	0.004965	0.0058678	0.00047554	0.015835	0.41438	0.020501	0.0041379	0.36902	0.059676	0.039023	0.0044406	0.55735	0.0016122	0.40351	0.059676	0.12963	0.0027104	0.00081464	0.13711	0.30701	0.44504	0.037894	0.0023475	9.3702e-06	0.0038381	0.0011342	0.0030718	0.00045921	0.00023427	0.0011955	0.118	0.0090319	0.0045215	0.36517	0.0012854	0.002758	0.021979	0.035283	0.0011541
9.8766e-06	0.40891	0.18213	0.31086	0.025715	0.0055251	0.012883	0.019096	0.0043619	0.01978	0.026699	0.011523	0.015835	0.010604	0.09889	0.30888	0.00049275	0.035283	0.29086	0.069316	0.00047554	0.00081464	0.48894	0.027027	0.39246	0.0041379	0.012883	0.0021098	0.0053283	0.0045215	0.24609	0.36906	0.030731	0.0087933	0.0058678	0.0038381	9.3702e-06	0.040048	0.035283	0.0508	0.037215	0.21663	8.4334e-05	0.0037002	0.38484	0.00052038	0.081177	0.091993	0.048008	0.0016122
0.27626	0.0026189	0.0054809	0.0030159	0.36504	0.30219	0.30732	0.35426	0.42537	0.44977	0.304	0.37865	0.27448	0.38484	0.37276	0.00024693	0.32408	0.35959	0.00042898	0.36715	0.29447	0.39134	0.015835	0.37679	0.013562	0.14936	0.21329	0.38851	0.37103	0.24137	0.00021885	0.00050171	0.21596	0.34749	0.42277	0.23646	0.38589	0.38563	0.32792	0.36715	0.41438	0.50046	0.36151	0.35921	0.00078617	0.3086	0.43985	0.31746	0.27666	0.3393
0.047788	0.32622	0.18664	0.38756	0.051442	0.056633	0.010794	0.0035697	0.0061856	0.030181	0.0058414	0.018375	0.010794	0.0011955	0.0043619	0.37297	0.11083	0.0043619	0.25348	0.039729	0.07316	0.040455	0.39319	0.00048403	0.40351	0.12718	0.14207	0.0035697	0.01099	0.18777	0.24618	0.40003	0.064133	0.00051092	0.0043619	0.00469	0.032441	0.002391	9.8766e-06	0.0043619	0.00024693	0.13204	0.059758	0.055593	0.38296	0.027878	0.0043619	0.015098	0.020136	0.0095216
9.0493e-05	0.35163	0.23662	0.43167	0.025715	0.010052	0.020501	0.0036341	0.0029086	0.0044406	1.1021e-05	0.0073477	0.0062973	0.0017002	0.012368	0.39134	0.043103	0.020501	0.26618	0.030731	0.0073477	0.0044406	0.41263	0.00081464	0.46335	0.051578	0.033032	0.00081464	0.0073477	0.091361	0.25857	0.48216	0.040455	0.00084467	0.0053283	0.019764	0.0073477	0.0056276	0.0073477	0.0029086	0.002264	0.097838	0.0073477	0.0045215	0.31529	0.002391	0.0053283	0.028515	0.03542	0.0062973
0.034786	0.42704	0.22755	0.38756	0.057703	0.05049	0.034168	0.0016408	0.028006	0.02159	0.063341	0.0021848	0.0081828	0.00047554	0.029647	0.34432	0.12	0.023482	0.3196	0.052639	0.090326	0.026385	0.44977	9.7033e-06	0.48982	0.18313	0.13447	0.016401	0.020501	0.24137	0.30268	0.48216	0.15005	0.0030159	0.0028069	0.016238	0.011934	0.0066511	0.0011746	0.00078617	0.0035697	0.086445	0.039023	0.020876	0.36517	0.025715	0.011934	0.0095216	0.011934	0.036553
0.013583	0.4335	0.33193	0.42022	0.040048	0.014341	0.0046377	9.0539e-06	0.0011955	0.009354	0.0069039	9.3702e-06	0.0055739	8.7332e-05	0.0026189	0.35366	0.078161	0.017427	0.37642	0.030788	0.023482	0.026385	0.43031	0.0050523	0.3609	0.0508	0.12284	0.017427	0.00049275	0.099682	0.35807	0.40003	0.033032	0.0017629	0.015298	0.0077608	0.00042898	0.0038381	0.0066149	0.00070919	0.0052338	0.13201	0.02415	0.01119	0.39501	0.017957	0.0042106	0.012148	0.0063948	0.0011541
0.039729	0.33517	0.13204	0.16154	0.14787	0.093094	0.16344	0.14724	0.12718	0.19274	0.053428	0.17481	0.12718	0.23201	0.17481	0.18067	0.045839	0.18067	0.18067	0.21179	0.032441	0.040455	0.28417	0.096045	0.31297	0.025914	0.0022239	0.069673	0.097838	0.0037002	0.18067	0.25619	0.0073477	0.13976	0.096045	0.14249	0.091993	0.10802	0.11778	0.11778	0.18664	0.31746	0.091993	0.16407	0.26092	0.090707	0.21179	0.19897	0.14207	0.07674
0.020136	0.35764	0.21017	0.23893	0.07881	0.019402	0.033567	0.077549	0.084178	0.1659	0.028945	0.06393	0.10487	0.1068	0.16835	0.31746	0.0096937	0.16835	0.21017	0.06393	0.02751	0.043103	0.3393	0.043433	0.47638	0.0069669	0.025008	0.043433	0.051578	0.03364	0.28866	0.29598	0.018708	0.05049	0.048865	0.016238	0.021212	0.082674	0.10069	0.10487	0.12718	0.3132	0.029126	0.03364	0.28643	0.037431	0.15214	0.14207	0.06393	0.016114
0.0083293	0.37865	0.26782	0.38756	0.021659	0.0037682	0.0079011	0.012883	0.00048403	0.0070905	0.0092973	0.0079011	0.017427	0.0042853	0.0508	0.43664	0.037894	0.026557	0.32381	0.032982	0.036553	0.028515	0.41948	0.00046726	0.48982	0.13441	0.090957	0.0021098	0.002264	0.095471	0.29886	0.36906	0.020501	0.0076193	0.0027104	0.014608	0.0015844	0.00469	0.0068465	0.010239	0.015098	0.15214	0.0015844	0.012594	0.40543	0.032473	0.016114	0.018375	0.042673	0.0034459
0.42537	0.0047972	0.015482	0.0076193	0.37521	0.40906	0.47146	0.45577	0.39319	0.47376	0.38169	0.47655	0.33851	0.47376	0.42277	8.8892e-05	0.43501	0.47655	0.0046377	0.47541	0.40543	0.43501	0.010239	0.39682	0.033718	0.32381	0.28195	0.47655	0.47089	0.20686	0.010409	0.012594	0.41263	0.44342	0.45577	0.45393	0.444	0.36504	0.4335	0.40548	0.5252	0.50046	0.50293	0.40003	0.010604	0.40723	0.47517	0.39319	0.38346	0.48762
0.0054254	0.29598	0.15845	0.40906	0.042757	0.036742	0.0012392	0.0045215	0.0023052	0.024785	0.015164	0.0037002	0.022788	0.00082945	0.0054254	0.43335	0.038592	0.0017311	0.24871	0.038592	0.01905	0.0023052	0.37914	0.00050171	0.53304	0.055593	0.10399	0.0017311	0.0098706	0.095471	0.194	0.46943	0.024785	0.014341	1.0237e-05	0.0066511	0.0086344	0.0077608	0.01119	0.01905	0.0045215	0.13711	0.024785	0.0086344	0.41086	0.0077608	0.0037002	0.041201	0.0098706	0.006412
0.39134	0.016998	0.018708	0.0055251	0.3963	0.38756	0.31529	0.35163	0.42368	0.43501	0.31297	0.39134	0.31529	0.41263	0.41263	0.00081464	0.4586	0.37103	0.013828	0.27395	0.39134	0.38107	0.01099	0.35163	0.010629	0.18416	0.15545	0.37103	0.39134	0.22715	0.0029086	0.0074817	0.29824	0.42022	0.39134	0.38563	0.25857	0.36504	0.33307	0.31529	0.4586	0.44664	0.35163	0.46943	0.01099	0.36504	0.42368	0.41263	0.27395	0.34225
0.021659	0.26686	0.21525	0.3963	0.002391	0.054525	0.00086032	0.0030718	0.00086032	0.013064	0.0080558	9.5567e-05	9.5567e-05	9.5567e-05	0.0012854	0.34538	0.07881	0.014608	0.3086	0.00086032	0.099152	0.023643	0.32659	0.0066511	0.42647	0.082674	0.075046	0.0056276	0.0056276	0.13723	0.22217	0.38563	0.094878	0.0012854	0.00469	0.016238	0.0038381	1.0618e-05	0.00026548	0.00026548	0.00469	0.021659	0.010239	0.00086032	0.3551	0.017957	0.002391	0.00026548	0.0030718	0.00026548
0.39319	0.016401	0.0051419	0.00026065	0.44178	0.43167	0.39501	0.33725	0.46011	0.47376	0.41484	0.39501	0.30268	0.4992	0.36517	0.00048403	0.41263	0.47376	0.0070905	0.3196	0.40543	0.40185	0.0028069	0.39501	0.053428	0.23441	0.20776	0.4161	0.43501	0.31309	8.7332e-05	1.0237e-05	0.29824	0.48075	0.40543	0.46643	0.27082	0.46643	0.47376	0.36517	0.49792	0.55551	0.37489	0.43335	0.0002426	0.44178	0.51253	0.47234	0.28643	0.37489
0.015098	0.50293	0.29304	0.43167	0.023643	0.019402	0.026099	9.21e-06	0.015098	0.0081828	0.01205	0.045299	0.015563	0.0028069	0.010063	0.46011	0.10207	0.012883	0.42114	0.05274	0.02751	0.0084798	0.47655	8.5813e-05	0.56483	0.12036	0.14666	0.019096	0.040455	0.099682	0.39031	0.43335	0.067501	0.010052	0.002664	0.021659	0.0011148	1.0618e-05	0.0020737	0.0088771	0.021979	0.10915	0.032412	0.006412	0.51253	0.016238	0.025008	0.021979	0.039433	0.016114
0.047788	0.42277	0.24824	0.16154	0.067816	0.10598	0.10794	0.15933	0.15253	0.1659	0.074159	0.18213	0.13197	0.14452	0.21096	0.22514	0.043103	0.20003	0.20942	0.20336	0.02751	0.033032	0.23912	0.14695	0.35087	0.02267	0.019795	0.11149	0.085741	0.014081	0.18025	0.27957	0.00025138	0.097285	0.14404	0.12212	0.095976	0.10802	0.13914	0.14872	0.19274	0.42869	0.058635	0.18166	0.3196	0.040048	0.22993	0.22514	0.16933	0.054634
0.11707	0.33149	0.22418	0.4507	0.070451	0.1714	0.022486	0.036246	0.074159	0.13211	0.059937	0.036246	0.036246	0.028945	0.016857	0.38169	0.17752	0.074159	0.29523	0.0031884	0.17752	0.1714	0.41484	0.0069039	0.48982	0.304	0.22418	0.066845	0.081886	0.29523	0.28665	0.41484	0.23883	0.0058414	0.081886	0.033718	0.020518	0.01205	0.10761	0.0024817	0.041588	0.07797	0.098605	0.081886	0.32213	0.13735	0.0080558	0.010629	0.0092973	0.098605
0.005733	0.27246	0.19926	0.27246	0.0079062	0.011826	0.0091246	0.0018291	0.0018291	0.011826	0.0018637	1.0817e-05	1.0817e-05	0.0018291	0.03814	0.29758	0.0018291	0.0262	0.25658	0.028404	0.033087	0.00027044	0.28903	0.0031293	0.42647	0.030699	0.046423	9.7353e-05	0.0024357	0.065579	0.15641	0.40538	0.0079062	0.00087641	0.01331	0.0024357	1.0817e-05	1.0817e-05	0.0031293	0.0013094	0.00087641	0.09246	9.7353e-05	0.005733	0.23396	0.0013094	9.7353e-05	0.020136	0.0079062	0.0031293
0.034786	0.4513	0.20384	0.44342	0.034907	0.036742	0.005971	0.005971	0.012148	0.039023	0.013562	0.0080401	0.0016122	0.003507	0.0021468	0.33517	0.03542	0.002758	0.2808	0.014573	0.061844	0.033032	0.50046	0.0080401	0.48982	0.084895	0.14187	0.0080401	0.01099	0.14228	0.30486	0.42196	0.064133	0.0023475	0.002758	0.0089567	0.010419	0.002391	0.011726	0.00046726	0.013583	0.17971	0.038335	0.00050171	0.40543	0.013064	0.0021468	0.034786	0.060745	0.0091909
0.42537	0.023738	0.003272	0.00084467	0.46643	0.49396	0.4123	0.44449	0.42537	0.4992	0.33149	0.39859	0.37276	0.44977	0.46735	0.0061856	0.39134	0.47655	0.0026189	0.39209	0.28643	0.36122	0.00045921	0.37679	0.0092973	0.20623	0.1987	0.40891	0.37103	0.18166	0.0010959	0.014081	0.24379	0.36706	0.45577	0.33588	0.30314	0.42996	0.42277	0.38232	0.41438	0.55644	0.40035	0.41086	0.0021848	0.3086	0.50046	0.43664	0.32792	0.39682
0.0037002	0.33094	0.22715	0.42022	0.014608	0.036742	0.00025595	0.0045215	0.0037002	0.006412	0.00089295	0.0054254	0.0037002	0.0074817	0.017309	0.32192	0.061989	0.0098706	0.23419	0.0086344	0.043899	0.022788	0.37914	9.2139e-05	0.48982	0.11755	0.079623	0.0054254	0.0023052	0.12228	0.28769	0.40003	0.041201	0.011396	0.0098706	0.0030718	0.015653	0.00052038	0.00025595	0.006412	0.01905	0.058744	0.024785	0.017309	0.34015	0.0056276	0.014081	0.01119	0.012594	0.006412
0.30047	0.0016122	0.016114	0.00084467	0.36504	0.42022	0.35764	0.34837	0.41438	0.36517	0.3609	0.36711	0.26555	0.4161	0.37679	0.0043619	0.32408	0.42869	0.0021468	0.34837	0.23441	0.37103	0.0016122	0.37679	0.01205	0.22993	0.14187	0.34837	0.38107	0.17567	0.00046726	0.0023052	0.17232	0.35717	0.40718	0.44178	0.32172	0.42996	0.3393	0.30486	0.34432	0.47517	0.36711	0.34957	0.0051419	0.28303	0.39682	0.40365	0.36711	0.36711
0.35366	0.02751	0.031866	0.0023475	0.32659	0.34749	0.30268	0.3196	0.40365	0.38484	0.27825	0.36517	0.26325	0.39501	0.32833	0.00080021	0.33307	0.33725	8.7332e-05	0.24854	0.26325	0.30668	0.013343	0.32833	0.024546	0.1891	0.098372	0.36517	0.33307	0.21349	0.010604	0.0017311	0.1965	0.32878	0.38484	0.3086	0.20141	0.34538	0.35566	0.33725	0.37297	0.54063	0.33725	0.37914	0.0028069	0.36504	0.39501	0.38296	0.24854	0.32833
0.0095216	0.48762	0.24376	0.40906	0.016238	0.001262	8.5813e-05	0.0069669	0.0061856	0.011934	0.038869	0.0034459	0.031306	0.0021848	0.027027	0.41438	0.028515	0.02307	0.40718	0.057647	0.029647	0.020501	0.4513	0.0080401	0.54859	0.10915	0.067203	0.0080401	0.0029086	0.10399	0.30486	0.44504	0.015372	0.0065299	0.0050523	0.0089567	8.5813e-05	0.0066511	0.005971	0.040843	0.0083293	0.23678	0.019434	0.014081	0.38484	0.0066511	0.033567	0.062973	0.040843	0.0091909
0.30888	0.023482	0.023482	0.0046046	0.41845	0.44342	0.3196	0.34636	0.43664	0.40543	0.27003	0.31105	0.28643	0.43826	0.38484	0.0016701	0.36122	0.4161	0.009354	0.3196	0.3196	0.35163	0.010604	0.39501	0.024546	0.17727	0.17153	0.33725	0.36122	0.194	0.0002426	0.01119	0.25857	0.33803	0.31105	0.33588	0.30268	0.3086	0.36517	0.31105	0.42537	0.44977	0.3196	0.34015	0.02159	0.2999	0.42704	0.40365	0.28643	0.35566
0.023905	0.44296	0.24839	0.39818	0.013064	0.027366	0.00045136	9.21e-06	9.8766e-06	0.0070905	0.00089295	0.00045921	0.0015573	9.7033e-06	0.026099	0.33517	0.015372	0.03076	0.3709	0.010063	0.041576	0.012368	0.47655	0.0080401	0.46335	0.10719	0.055646	0.00075917	0.012368	0.13711	0.32588	0.45706	0.037894	0.0087933	0.0088771	0.0012854	0.0040671	0.0038381	0.0040671	0.012662	0.002857	0.088705	0.015563	0.006412	0.4616	0.0089567	9.5346e-06	0.0061856	0.0088771	0.0050523
0.01119	0.33094	0.24137	0.42022	0.0077608	0.001262	0.0017311	9.2139e-05	0.0017311	0.0017311	0.022486	0.0054254	0.006412	0.0054254	0.0023052	0.46943	0.024785	0.006412	0.22715	0.015653	0.022788	0.022788	0.42196	0.0012392	0.46335	0.068758	0.061989	0.0029615	0.00025595	0.14228	0.31309	0.45706	0.015653	0.00084467	0.00025595	0.00469	1.0237e-05	0.00026548	0.00050171	0.0054254	1.0237e-05	0.061989	1.0237e-05	0.0098706	0.38946	0.0017955	0.0074817	0.0098706	0.0098706	0.0074817
0.050649	0.40718	0.25814	0.42022	0.034907	0.056633	0.0050523	0.0007725	0.0052338	0.016401	0.036246	0.0091909	9.5346e-06	0.0051419	0.016114	0.40365	0.048664	0.025008	0.25814	0.019434	0.090326	0.03542	0.4513	9.5346e-06	0.56483	0.16835	0.21663	0.038335	0.0073477	0.16981	0.3132	0.44504	0.085741	9.3829e-05	0.017734	0.014608	0.0021468	0.00026548	0.0011541	0.002758	9.8766e-06	0.14695	0.025008	0.017309	0.42704	0.0077608	0.00046726	0.0035697	0.031306	0.0091909
0.00048403	0.34636	0.17153	0.28538	0.013064	0.014341	0.044214	0.01978	0.028006	0.075357	0.018642	0.094302	0.011934	0.046936	0.12484	0.30888	0.0053283	0.02751	0.24141	0.13447	0.0002426	0.0096937	0.29447	0.036553	0.46335	0.0060769	0.01978	0.029647	0.051578	0.006412	0.20776	0.33094	9.0493e-05	0.066553	0.01805	0.042757	0.025455	0.064348	0.065088	0.049745	0.088038	0.27082	0.003507	0.061989	0.29447	0.023643	0.11116	0.091993	0.10254	0.01978
0.013583	0.40718	0.13689	0.30219	0.086639	0.027366	0.046107	0.048865	0.056633	0.065088	0.022486	0.12257	0.048865	0.090326	0.10069	0.34432	0.040455	0.118	0.2808	0.17971	0.0042853	0.002264	0.36711	0.051707	0.43842	0.0091909	0.0080401	0.06393	0.060858	0.026869	0.28866	0.34957	0.00025138	0.073645	0.017734	0.040048	0.019434	0.045558	0.06393	0.088705	0.14207	0.33042	0.02307	0.058744	0.33725	0.0089567	0.14695	0.15253	0.12724	0.014573
0.28417	0.0069669	0.0069669	0.0030159	0.36504	0.35717	0.32172	0.28866	0.38296	0.38484	0.29523	0.38669	0.26555	0.4161	0.36711	0.00024693	0.30668	0.38669	0.0016122	0.23678	0.28643	0.35163	0.0050523	0.38669	0.0069039	0.15743	0.13689	0.35764	0.29824	0.14228	0.0016122	0.0012392	0.19027	0.34749	0.39682	0.34538	0.2731	0.3551	0.33042	0.29668	0.37297	0.48762	0.28866	0.40003	0.003507	0.26686	0.42869	0.40365	0.2808	0.30486
0.031876	0.36706	0.24628	0.39818	0.019764	0.0055251	0.0055251	0.0055251	9.3829e-05	0.00084467	0.044403	0.0017629	0.015942	1.0425e-05	0.011396	0.33803	0.017628	0.011396	0.23893	0.014341	0.025244	0.0046046	0.34749	0.00026065	0.43842	0.081127	0.089004	0.0046046	0.0065299	0.16154	0.26925	0.46794	0.034264	9.3829e-05	1.0425e-05	0.0017955	0.015942	9.5567e-05	0.001262	0.014341	0.00084467	0.070051	0.0076193	0.001262	0.39818	0.0038381	9.3829e-05	0.025244	0.012826	0.0076193
0.010794	0.49151	0.33851	0.32878	0.11731	0.044717	0.062643	0.057621	0.050649	0.12484	0.050322	0.094878	0.11409	0.094302	0.23692	0.30047	0.033032	0.10719	0.31331	0.25997	0.016401	0.045839	0.40891	0.084895	0.41484	0.015835	0.035759	0.066017	0.12474	0.01905	0.30524	0.34015	0.0062973	0.10158	0.038756	0.057703	0.038096	0.14249	0.095436	0.15138	0.10879	0.38669	0.034673	0.061989	0.36517	0.03013	0.17397	0.19897	0.226	0.070563
0.35921	0.038592	0.00025595	9.3829e-05	0.40723	0.44342	0.37914	0.33094	0.43335	0.43335	0.40351	0.31309	0.28769	0.42196	0.35921	1.0237e-05	0.32192	0.45706	0.0029615	0.32192	0.22025	0.40003	0.0098706	0.40003	0.026699	0.23419	0.17567	0.33094	0.42196	0.24871	0.0045215	0.00025595	0.33094	0.40906	0.37914	0.40723	0.34015	0.44178	0.40003	0.27162	0.45706	0.50887	0.30444	0.43335	0.0023052	0.3963	0.41086	0.44504	0.24137	0.34015
0.084178	0.46735	0.34725	0.45551	0.027878	0.077337	0.023335	0.011132	0.016696	0.065088	0.016857	0.0033864	0.048217	0.011934	0.036378	0.40365	0.11083	0.015835	0.48059	0.0010775	0.17153	0.089676	0.45281	0.0007725	0.53304	0.26043	0.23921	0.035283	0.030731	0.23419	0.34725	0.44504	0.1396	0.001262	0.021899	0.016238	0.018136	0.002391	0.034078	8.0118e-05	0.020136	0.048865	0.10117	0.052533	0.4161	0.067816	8.5813e-05	0.00080021	0.0015051	0.06393
0.002857	0.33725	0.25582	0.35717	0.0030718	0.014341	0.00047554	0.016401	8.8892e-05	0.036553	0.00027554	0.0028069	0.013343	0.0081828	0.009354	0.39319	0.026385	0.016401	0.30268	0.039023	0.049745	0.030731	0.38484	0.003507	0.46335	0.082657	0.086445	0.0028069	0.0017002	0.065326	0.27855	0.38946	0.060858	0.0055251	8.7332e-05	0.0038381	0.0021848	0.010239	0.0016408	0.0042853	0.016696	0.12484	0.014832	0.00082945	0.38484	0.0089567	0.0051419	0.0061856	0.013343	0.0060769
0.016998	0.35163	0.17818	0.39818	0.054525	0.047557	0.01099	0.0044406	0.0084798	0.016998	0.026699	0.03542	0.0084798	0.015372	0.024339	0.35163	0.093708	0.015372	0.28188	0.030731	0.033032	0.043103	0.41263	1.0055e-05	0.51811	0.14477	0.14477	0.016998	0.022378	0.24137	0.31529	0.40003	0.085741	0.0030159	0.0084798	0.034907	0.00081464	0.014608	1.0055e-05	1.0055e-05	0.018708	0.17232	0.024339	0.022788	0.40185	0.042757	0.0096937	0.024339	0.015372	0.022378
0.36321	0.0057673	0.015563	1.0425e-05	0.41845	0.42022	0.41062	0.35232	0.41438	0.4161	0.37117	0.41948	0.27758	0.4616	0.41062	0.010794	0.33307	0.47655	0.014075	0.31742	0.3196	0.44664	0.017427	0.34837	0.038869	0.26043	0.24144	0.41948	0.33307	0.28769	0.0015573	0.024785	0.24379	0.38756	0.40035	0.34538	0.27758	0.3963	0.35232	0.3709	0.40365	0.48762	0.39031	0.41086	0.0060769	0.37521	0.42869	0.34432	0.28523	0.40718
0.26925	0.081127	0.034264	0.010052	0.38563	0.37719	0.29369	0.32878	0.37719	0.42022	0.35087	0.28538	0.21099	0.35717	0.26925	0.0055251	0.31972	0.35717	1.0425e-05	0.28538	0.23173	0.31972	0.014341	0.29369	0.024546	0.13976	0.16728	0.32878	0.39818	0.18524	0.0017629	0.0087933	0.26144	0.44342	0.23893	0.37521	0.24628	0.3551	0.28538	0.27723	0.36706	0.38756	0.23893	0.36706	1.0425e-05	0.33588	0.32878	0.26925	0.19148	0.30219
0.30047	0.01311	0.00046726	0.011396	0.40723	0.31972	0.36711	0.34837	0.35366	0.40543	0.37117	0.42869	0.30486	0.44977	0.38669	0.00048403	0.36122	0.32172	0.014573	0.35764	0.32833	0.42368	0.03591	0.3393	0.094264	0.17397	0.14187	0.40718	0.35163	0.18166	0.0042106	0.0029615	0.26618	0.33803	0.40718	0.42996	0.29668	0.38563	0.35764	0.36711	0.44822	0.51372	0.3393	0.41086	0.0028069	0.25134	0.4178	0.43664	0.2808	0.39682
0.0073477	0.34225	0.15545	0.33803	0.037431	1.0425e-05	1.0055e-05	0.00049275	0.00081464	0.0017002	0.010629	0.0062973	0.00049275	0.00049275	0.0084798	0.44664	0.012368	0.00081464	0.28998	0.040455	0.040455	0.0044406	0.38107	0.0036341	0.51811	0.067501	0.074514	0.00025138	0.0084798	0.095471	0.29824	0.43335	0.022378	0.001262	0.0012171	1.0618e-05	9.0493e-05	1.0618e-05	0.0062973	0.0062973	0.0036341	0.12474	0.0062973	0.00050171	0.34225	0.021659	0.0044406	0.043103	0.0084798	0.0053283
0.010794	0.45577	0.25774	0.30219	0.023643	0.0087933	0.003272	9.0539e-06	0.016696	0.013343	0.028945	0.017427	0.0010959	0.009354	0.023738	0.31746	0.028515	0.03076	0.28741	0.023738	0.01805	0.0029086	0.44142	0.00046726	0.50372	0.066017	0.1118	0.02267	0.0073477	0.058744	0.31949	0.45706	0.028515	0.00026065	0.018448	0.027878	9.0539e-06	0.0038381	9.0539e-06	0.0026189	0.0035697	0.14187	0.00488	0.017309	0.33725	0.0038381	0.0007725	0.0072174	0.018448	0.01311
0.0083293	0.49151	0.30937	0.38756	0.021659	0.00026065	8.6087e-06	0.0047972	0.023905	0.023482	0.026699	0.0027104	0.035759	0.0051419	0.046362	0.42537	0.0036341	0.028619	0.44748	0.019139	0.029647	0.0036341	0.38851	8.5813e-05	0.50372	0.048008	0.089979	0.004965	0.00025138	0.052533	0.38764	0.41086	0.026385	0.0023475	8.1487e-05	0.00469	8.6087e-06	0.002391	0.0026189	0.0095629	0.0022239	0.16283	0.0088771	0.0074817	0.43826	0.014608	0.014573	0.0072174	0.032384	0.005971
0.0095216	0.4178	0.29668	0.37719	0.034907	0.034264	9.5346e-06	0.0034459	0.0052338	0.036553	0.0018637	0.011726	0.00023838	0.0016408	0.005971	0.36321	0.043103	0.0016122	0.37679	0.027027	0.058688	0.020501	0.4513	0.0042106	0.54859	0.12724	0.10915	0.00046726	1.0055e-05	0.12711	0.32172	0.44504	0.043103	1.0425e-05	0.0034459	0.0012854	0.0034459	1.0618e-05	0.005971	0.0069669	0.020136	0.118	0.016114	0.00082945	0.52632	0.016238	0.0080401	0.012148	0.011726	0.017734
0.090707	0.16473	0.067816	0.082674	0.20846	0.13208	0.10802	0.094878	0.18894	0.19531	0.085906	0.14787	0.071381	0.15337	0.20846	0.094878	0.094878	0.22217	0.060977	0.13208	0.027878	0.064348	0.099152	0.16473	0.1714	0.0012854	0.017957	0.18269	0.21525	0.051442	0.03013	0.090707	0.086639	0.22217	0.14787	0.13723	0.12212	0.11261	0.090707	0.14787	0.20846	0.34538	0.086639	0.29138	0.032473	0.094878	0.24382	0.21525	0.15899	0.13208
0.0083293	0.44449	0.31123	0.39818	0.002391	0.0023475	8.1487e-05	0.00073354	0.0016701	0.0016408	0.0092973	0.01432	0.0056694	0.0002426	0.023738	0.42537	0.015372	0.0090319	0.3453	0.015298	0.009354	1.0055e-05	0.44142	0.0034459	0.53304	0.079737	0.084096	0.00075917	0.0062973	0.10841	0.35426	0.46943	0.037894	0.0017629	0.0020385	0.0030718	0.0015309	0.00026548	0.00073354	0.0098923	0.018375	0.11353	8.2892e-05	0.0054254	0.42704	0.002391	0.01311	0.025914	0.027644	0.00023838
0.015098	0.44449	0.3636	0.35717	0.021659	0.025244	0.00021523	8.1487e-05	9.8766e-06	0.01805	0.022486	0.0068465	8.0118e-05	0.0016408	0.0010959	0.38296	0.037894	0.010239	0.41561	0.052058	0.061844	0.01099	0.46452	0.0042106	0.50372	0.13929	0.15138	0.0021098	9.0493e-05	0.17567	0.35296	0.44504	0.030731	0.0017629	0.00022636	0.010239	7.2581e-05	0.00052038	9.0539e-06	7.8782e-05	0.016696	0.096601	0.012662	0.0023052	0.44977	0.023643	0.0021468	0.0043619	0.026869	0.0091909
0.0061856	0.4178	0.22993	0.39818	0.032473	0.0023475	0.051707	0.0042106	0.00080021	0.0070905	0.0092973	0.033567	0.038335	0.014832	0.033567	0.36321	0.0062973	0.057647	0.30486	0.038335	0.013343	1.0055e-05	0.46307	0.0080401	0.4507	0.060745	0.060745	0.021212	0.026385	0.043899	0.2808	0.34015	0.020501	0.023209	0.0007725	0.00469	8.5813e-05	0.002391	0.0069669	0.027027	0.025914	0.29668	0.016114	0.0054254	0.36517	0.0077608	0.03591	0.042329	0.03591	0.005971
0.0023052	0.37914	0.15845	0.37719	0.034907	0.0023475	0.0086344	0.0017311	0.0045215	0.038592	0.022486	0.006412	0.026869	0.012594	0.041201	0.38946	0.0086344	0.052533	0.28769	0.061989	0.017309	9.2139e-05	0.32192	0.00050171	0.53304	0.020876	0.043899	0.0017311	0.012594	0.083437	0.22715	0.36906	0.015653	0.010052	0.0054254	0.023643	0.0098706	0.00086032	0.006412	0.012594	0.012594	0.26382	0.00025595	0.026869	0.41086	0.014608	0.017309	0.052533	0.041201	0.006412
0.032441	0.36321	0.27626	0.35717	0.040048	0.059845	0.025914	0.0016701	0.018375	0.053597	0.024546	0.0095216	0.023905	0.0052338	0.0022239	0.44822	0.030731	0.032441	0.27626	0.028006	0.088038	0.024339	0.39319	9.8766e-06	0.48982	0.066278	0.080412	0.002857	0.012368	0.10841	0.21179	0.42196	0.045839	0.0030159	0.0083293	0.014608	0.0095216	0.0038381	0.0043619	0.015098	0.0035697	0.11778	0.018375	0.0074817	0.40365	0.032473	0.0035697	0.016696	0.023905	0.013583
0.013583	0.44449	0.27579	0.37719	0.0030718	0.00026065	0.0062889	0.0047972	0.002857	0.01978	0.0080558	0.024574	0.012236	0.01805	0.016835	0.44822	0.0084798	0.02267	0.36715	0.049411	0.049745	0.00049275	0.46452	0.0034459	0.47638	0.032982	0.093777	0.0068465	0.012368	0.083437	0.35296	0.44504	0.045839	0.0046046	0.016835	0.0066511	0.0023324	0.0056276	0.012446	0.0095629	0.0083293	0.17397	0.017127	0.0086344	0.38484	0.00469	0.02307	0.028006	0.052058	0.0080401
0.058804	0.32437	0.18012	0.3337	0.028404	0.040807	0.0024357	0.005733	0.018295	0.0079062	0.024546	0.005733	0.011826	0.0067757	0.0079062	0.3732	0.088311	0.00053011	0.20591	0.033087	0.065579	0.065579	0.34324	0.00053011	0.47638	0.13468	0.096714	0.030699	0.0262	0.19926	0.25658	0.39439	0.069114	0.0031293	0.010431	0.0079062	0.00027044	0.0039099	0.0024357	0.00027044	0.010431	0.11012	0.09246	0.0262	0.40538	0.046423	0.00053011	9.7353e-05	0.016544	0.024088
0.26092	0.0057673	8.2892e-05	0.00051092	0.3551	0.42022	0.35232	0.36151	0.37297	0.39501	0.28665	0.35036	0.29304	0.38484	0.3805	9.8766e-06	0.34225	0.35959	0.00074619	0.36151	0.22755	0.29824	0.0033864	0.36711	0.0080558	0.18798	0.17879	0.35959	0.38107	0.26382	0.0033285	0.0017311	0.20285	0.34749	0.36151	0.32659	0.30913	0.2999	0.40035	0.3709	0.43664	0.52743	0.36151	0.31309	0.0016408	0.2999	0.4178	0.34432	0.22793	0.26555
0.032441	0.46594	0.27007	0.34749	0.00469	0.027366	0.0067292	0.011325	0.0095216	0.02751	0.022486	0.0068465	0.020485	0.0081828	0.0088771	0.41438	0.051578	0.0021098	0.39031	0.039433	0.046936	0.020501	0.45281	0.0016122	0.54859	0.13441	0.17317	0.010239	0.0096937	0.13711	0.3709	0.46943	0.064133	0.017628	0.011325	0.0077608	0.0067292	0.013064	0.014075	8.2892e-05	0.039729	0.10069	0.044513	0.012594	0.43826	0.013064	8.5813e-05	0.0095216	0.030229	0.0080401
0.042757	0.32659	0.20182	0.37521	0.019764	0.025715	0.0038381	0.0030718	1.0618e-05	0.045558	0.024546	0.0077608	0.00469	0.0012854	0.0066511	0.3963	0.071381	1.0618e-05	0.26686	0.011608	0.037431	0.027878	0.36504	0.0056276	0.50372	0.12212	0.064348	0.016238	0.013064	0.17059	0.20846	0.46643	0.099152	0.023643	0.032473	0.0089567	0.017957	0.002391	0.00086032	0.0012854	0.010239	0.11261	0.027878	0.010239	0.32659	0.014608	0.00026548	0.011608	0.0056276	0.011608
0.032441	0.51717	0.38589	0.44342	0.014608	0.0037682	0.024794	0.020136	0.032441	0.009354	0.047314	0.059676	0.021528	0.0042853	0.057621	0.48493	0.07096	0.056633	0.48189	0.10794	0.058688	0.01099	0.51488	0.0021468	0.56483	0.13441	0.1724	0.0068465	0.040455	0.20686	0.45865	0.44504	0.057674	0.019402	0.0039981	0.034907	0.013374	0.017957	0.0010959	0.058584	0.034786	0.23678	0.049916	0.006412	0.48629	0.017957	0.0091909	0.080412	0.077744	0.014573
0.14207	0.36711	0.22321	0.40906	0.057703	0.089004	0.11353	0.021212	0.039729	0.1068	0.070451	0.077549	0.048865	0.046936	0.019434	0.37297	0.19027	0.067203	0.29668	0.074012	0.15499	0.11536	0.50046	0.0080401	0.37117	0.23678	0.15214	0.057647	0.074514	0.24871	0.30486	0.44504	0.22959	0.056633	0.092606	0.054525	0.019434	0.016238	0.038335	0.014573	0.023905	0.15743	0.15214	0.10399	0.40543	0.082674	0.0080401	0.012148	0.02307	0.077549
0.018375	0.49151	0.32949	0.33803	0.0056276	0.017628	0.020814	0.0039981	0.013583	0.0060769	0.013562	0.01432	8.9017e-06	0.0011746	0.0039981	0.37297	0.0062973	0.0027104	0.41561	0.021471	0.0042853	0.012368	0.46452	0.00023838	0.48982	0.10719	0.089979	9.3702e-06	0.00081464	0.099682	0.36178	0.45706	0.040455	9.3829e-05	0.0026189	0.037431	0.00065336	0.0066511	9.0539e-06	0.0063948	0.0016701	0.118	0.0088771	0.0098706	0.4616	0.0012854	0.00046726	0.0072174	0.013841	0.005971
0.016696	0.44296	0.27007	0.31086	0.07881	0.0017629	0.05274	0.055646	0.034786	0.068421	0.036246	0.076176	0.047174	0.058688	0.11381	0.29224	0.0084798	0.062804	0.35232	0.0932	0.01978	0.00025138	0.46452	0.021212	0.47638	0.004965	0.041933	0.0079011	0.037894	0.014081	0.27007	0.40003	9.0493e-05	0.05049	0.014075	0.082674	0.039433	0.03013	0.05274	0.061707	0.11778	0.25088	0.002664	0.075905	0.36517	0.016238	0.118	0.19897	0.13678	0.019434
0.00048403	0.46735	0.27448	0.45551	0.014608	0.00051092	0.0015051	0.003272	0.0016701	0.01805	0.01205	0.0058678	0.0097255	8.7332e-05	0.027644	0.34432	0.03542	0.011523	0.39384	0.068978	0.0081828	0.0036341	0.44142	0.0050523	0.40351	0.028619	0.082641	0.0011342	0.00081464	0.065326	0.31331	0.41086	0.0084798	9.3829e-05	0.0015309	0.0017955	0.0047164	0.0017955	0.0087262	0.025218	0.0083293	0.16283	0.0011148	0.00082945	0.3196	0.00052038	0.016114	0.030181	0.056633	0.00046726
0.33517	0.029647	0.00078617	0.012826	0.32659	0.38756	0.29447	0.30268	0.38296	0.33725	0.3609	0.33725	0.27855	0.37489	0.30268	0.0011955	0.35163	0.38484	0.0042853	0.3196	0.31105	0.32408	0.010604	0.32833	0.026699	0.1952	0.1891	0.3196	0.35163	0.20686	0.0002426	0.00025595	0.28998	0.31972	0.38484	0.37521	0.28643	0.3175	0.3196	0.22082	0.39319	0.44977	0.33725	0.30444	0.0070905	0.3086	0.32833	0.35366	0.26325	0.35566
0.0072174	0.38296	0.20532	0.33803	0.0077608	0.001262	0.0016701	0.0061856	0.0052338	0.025914	0.0058414	0.002857	0.013583	0.00080021	0.020136	0.43664	0.030731	0.0035697	0.32622	0.059758	0.032441	1.0055e-05	0.39319	8.8892e-05	0.46335	0.11778	0.091993	0.00048403	0.00049275	0.083437	0.28417	0.46943	0.03542	0.0030159	0.0022239	0.0089567	9.8766e-06	0.00052038	9.8766e-06	0.0061856	8.8892e-05	0.15253	0.0095216	0.0045215	0.44822	1.0618e-05	0.0035697	0.045015	0.045015	9.8766e-06
0.045015	0.39501	0.25582	0.40906	0.048453	0.044717	0.0070905	0.0060769	0.020136	0.036553	0.038869	0.013343	0.041576	0.0042853	0.025455	0.43664	0.12	0.046936	0.33725	0.011934	0.075357	0.081903	0.42704	0.0016408	0.56483	0.20776	0.12018	0.016401	0.043103	0.14755	0.24141	0.45706	0.081903	0.0037682	0.010604	0.014608	9.7033e-06	0.002391	0.014832	9.7033e-06	0.018375	0.075357	0.034168	0.026869	0.38484	0.03013	0.013343	0.0052338	0.010604	0.023482
0.36321	0.02415	0.02415	1.0425e-05	0.3551	0.37719	0.32588	0.40035	0.39319	0.40543	0.3609	0.36902	0.3709	0.42704	0.3805	0.00080021	0.40185	0.46452	0.0040671	0.3709	0.38484	0.34225	0.0033864	0.35764	0.020518	0.28303	0.17879	0.37865	0.38107	0.18777	0.0011148	0.0098706	0.18416	0.38756	0.36151	0.3086	0.31742	0.42996	0.40035	0.41062	0.39319	0.47517	0.3709	0.43335	0.0028069	0.3963	0.40718	0.39319	0.30101	0.34837
0.020136	0.39319	0.21179	0.31972	0.025715	0.012826	0.020136	0.021979	0.030181	0.045015	0.0024817	0.042329	0.021979	0.032441	0.12718	0.30047	0.020501	0.084178	0.26852	0.069673	0.013583	0.0096937	0.37297	0.023905	0.51811	0.056633	0.034786	0.020136	0.026385	0.031296	0.26092	0.41086	0.0017002	0.036742	0.0035697	0.011608	9.8766e-06	0.032473	0.050649	0.050649	0.084178	0.24618	0.013583	0.041201	0.36321	0.0056276	0.096045	0.13204	0.066278	0.020136
0.013583	0.4123	0.21329	0.30219	0.045558	0.001262	0.003217	0.0066149	0.016696	0.014832	0.0080558	0.017427	0.003217	0.01978	0.038756	0.32622	0.0073477	0.015835	0.29733	0.031315	0.0042853	0.0062973	0.44142	0.00046726	0.39246	0.02267	0.025218	0.0011342	0.0084798	0.0023052	0.3746	0.35921	0.00081464	0.0076193	0.0056694	0.0030718	8.9017e-06	0.025715	0.011132	0.033499	0.025914	0.22993	0.0020737	0.024785	0.30268	0.0017955	0.046107	0.07674	0.029207	0.01311
0.017309	0.38946	0.16981	0.31972	1.0618e-05	0.0046046	0.0017311	0.0086344	0.0037002	0.017309	9.919e-05	1.0237e-05	9.2139e-05	0.0017311	1.0237e-05	0.34015	0.0098706	0.00050171	0.18777	0.0045215	0.049564	0.014081	0.40003	0.00050171	0.58188	0.083437	0.079623	0.0012392	0.0098706	0.11293	0.22025	0.41086	0.043899	0.0023475	0.0086344	0.010239	0.0054254	0.00469	0.0012392	0.0017311	0.00050171	0.068758	0.0029615	0.015653	0.38946	0.017957	0.006412	9.2139e-05	0.01905	0.0029615
0.047788	0.51604	0.30101	0.40906	0.017957	0.023209	0.00488	0.0077657	0.016696	0.02159	0.028945	0.0033864	0.015563	0.0060769	0.015563	0.30888	0.018708	0.026557	0.34332	0.041933	0.082657	0.024339	0.5017	0.00023838	0.50372	0.083387	0.10529	0.0021098	0.012368	0.099682	0.31742	0.45706	0.040455	0.0087933	0.002664	0.016238	0.0033285	0.0077608	0.0040671	0.002664	9.8766e-06	0.16835	0.028125	0.00050171	0.38484	0.048453	0.0011541	0.021979	0.034673	0.010419
0.091993	0.42277	0.40064	0.44342	0.086639	0.063152	0.073087	0.00022636	0.047788	0.082657	0.050322	0.040129	0.0025748	0.0081828	0.0076337	0.47234	0.14477	0.037665	0.44748	0.063383	0.075357	0.060858	0.5017	0.0080401	0.43842	0.26043	0.20711	0.037665	0.057674	0.27957	0.43961	0.41086	0.13454	0.0076193	0.034078	0.051442	0.011081	0.00469	0.025652	0.012032	0.025914	0.118	0.0932	0.058744	0.42704	0.040048	0.002758	0.012148	0.039543	0.019434
0.025914	0.45281	0.19395	0.31086	0.042757	0.014341	0.0090319	0.026557	0.016696	0.02751	0.0048681	0.040129	0.02267	0.02159	0.053674	0.38296	0.020501	0.042673	0.29886	0.062804	0.0011746	0.0036341	0.41948	0.03591	0.41484	0.004965	0.032982	0.015835	0.020501	0.015653	0.26782	0.31309	0.0044406	0.031876	0.0033864	0.017957	0.0090319	0.034907	0.048008	0.066017	0.062973	0.25088	0.0027104	0.03364	0.38484	0.00469	0.070563	0.080412	0.069316	0.010419
0.0083293	0.38296	0.19897	0.43167	0.0066511	0.0023475	0.0061856	0.025914	0.00080021	0.0035697	0.028945	0.012148	0.016696	0.00048403	0.0083293	0.40365	0.022378	0.016696	0.30047	0.059758	0.07316	0.015372	0.46011	0.00080021	0.51811	0.11323	0.10444	0.0035697	0.0017002	0.15294	0.30047	0.43335	0.060858	0.011396	0.0052338	0.03013	0.015098	0.014608	0.0016701	0.0072174	0.012148	0.10019	0.047788	0.006412	0.48493	0.032473	0.00080021	0.0022239	0.042329	0.0035697
0.013583	0.46735	0.37821	0.42022	0.0066511	0.0030159	0.014542	0.013835	8.8892e-05	0.0070905	0.020518	0.01432	0.033499	0.00078617	0.023738	0.41438	0.037894	0.004965	0.44748	0.036826	0.036553	0.0036341	0.5017	0.0091909	0.53304	0.11588	0.11409	0.012883	0.012368	0.079623	0.42755	0.44504	0.045839	0.0065299	0.0010959	0.037431	0.00069746	0.016238	0.021899	0.024794	0.016696	0.118	0.0011148	0.0086344	0.4616	0.021659	0.014573	0.084178	0.083341	0.0034459
0.35366	0.0057673	0.00045136	0.0055251	0.44178	0.42022	0.40035	0.44296	0.41438	0.42704	0.39246	0.39859	0.35232	0.40543	0.50293	8.8892e-05	0.38107	0.46452	0.015563	0.41062	0.30268	0.33307	0.028619	0.34837	0.024546	0.25319	0.23462	0.44142	0.37103	0.22715	0.00023027	0.014081	0.22271	0.42022	0.3805	0.40723	0.30913	0.40723	0.39031	0.3709	0.38296	0.50046	0.3805	0.46943	0.00078617	0.37521	0.4513	0.44822	0.31742	0.40718
0.056633	0.4123	0.31341	0.35717	0.010239	0.025244	0.0038012	0.0056694	0.0011955	8.7332e-05	0.00089295	9.3702e-06	0.0097255	0.0051419	0.0010959	0.36321	0.015372	0.0033864	0.37642	0.0043417	0.05562	0.015372	0.46452	0.0042106	0.42647	0.087127	0.15648	8.4334e-05	0.0096937	0.12711	0.37998	0.40003	0.051578	0.0055251	0.011132	0.0056276	0.00097611	9.5567e-05	0.0039981	0.00042898	0.0083293	0.051707	0.0033285	0.0017311	0.4161	1.0618e-05	0.010419	0.002857	0.019809	0.025008
0.40365	0.0015309	0.0060848	0.011396	0.52054	0.34749	0.49524	0.45577	0.49792	0.51253	0.47638	0.48894	0.41397	0.4992	0.46735	0.0052338	0.49662	0.48894	0.028716	0.48696	0.37489	0.42368	0.017427	0.46307	0.0058414	0.27535	0.28956	0.45281	0.39134	0.28769	0.010409	0.0029615	0.35163	0.49396	0.45577	0.53529	0.41359	0.4926	0.45577	0.57586	0.46011	0.52743	0.42114	0.40003	0.0081828	0.38563	0.47517	0.49792	0.48696	0.43985
0.11778	0.49151	0.31123	0.40906	0.11731	0.17314	0.057621	0.0076337	0.056633	0.031866	0.07797	0.045299	0.025652	0.049745	0.029711	0.41438	0.17818	0.066017	0.33652	0.018448	0.15499	0.064133	0.43031	0.0042106	0.50372	0.28303	0.21727	0.059676	0.057674	0.32192	0.38232	0.42196	0.15545	0.031876	0.041212	0.0089567	0.034078	0.0077608	0.027644	9.0539e-06	0.025914	0.070563	0.11381	0.052533	0.44977	0.094878	8.5813e-05	0.0043619	0.0076337	0.06393
0.010794	0.39859	0.28303	0.38756	0.027878	0.066553	0.0015844	0.00045921	0.0022239	0.014832	0.026699	0.0041379	0.0033864	0.0002426	0.017427	0.30888	0.067501	0.015835	0.30701	0.032982	0.071844	0.037894	0.46452	0.010419	0.51811	0.12963	0.14427	0.011523	0.033032	0.16407	0.31533	0.42196	0.067501	0.00026065	0.0021098	0.034907	0.0011342	0.0056276	8.4334e-05	0.01432	0.00024693	0.15743	0.0508	0.0037002	0.37489	0.014608	0.00023838	0.002857	0.0068465	0.014573
0.41438	0.003272	0.0038012	0.00084467	0.36504	0.42022	0.50767	0.4123	0.49792	0.4616	0.39246	0.38851	0.43506	0.43826	0.4123	0.0022239	0.41263	0.48894	0.0010595	0.46006	0.35566	0.40185	9.3702e-06	0.42869	0.013562	0.25319	0.226	0.45281	0.41263	0.30444	0.0019382	0.00025595	0.32408	0.43167	0.45577	0.42996	0.44895	0.38563	0.4123	0.45865	0.49792	0.54165	0.3805	0.43335	0.00078617	0.3175	0.47517	0.41438	0.39728	0.42869
0.053597	0.45577	0.33851	0.33803	0.027878	0.05049	0.0039308	0.00073354	0.015098	0.009354	0.033718	0.017427	0.023335	0.003507	9.0539e-06	0.37297	0.057674	0.015835	0.39384	0.050943	0.065088	0.024339	0.47655	9.5346e-06	0.43842	0.094878	0.1724	0.011523	9.0493e-05	0.12711	0.3746	0.46943	0.07096	9.3829e-05	0.0076337	0.0038381	0.0025748	0.0012854	0.0026189	0.00043625	0.015098	0.16283	0.017127	0.017309	0.44977	0.027878	0.011726	0.0083293	0.012236	0.03591
0.30888	0.029126	0.019434	0.00026065	0.44178	0.35717	0.4178	0.3393	0.48493	0.40543	0.38169	0.3393	0.29668	0.43826	0.43985	0.0022239	0.33307	0.4513	0.03591	0.37679	0.32833	0.39134	0.0042106	0.36711	0.033718	0.20384	0.13689	0.4178	0.43501	0.27957	0.0007725	0.0086344	0.22959	0.39818	0.33042	0.3551	0.25088	0.38563	0.36711	0.38669	0.37297	0.51372	0.39682	0.36906	0.011934	0.33588	0.42869	0.42537	0.33042	0.4513
0.0095216	0.33042	0.2731	0.30219	9.5567e-05	0.0037682	0.00046726	0.017734	0.002857	0.031866	9.919e-05	0.00046726	0.0021468	0.0060769	0.031306	0.30047	0.01099	0.005971	0.34837	0.03591	0.029647	9.0493e-05	0.48762	0.0011541	0.43842	0.081177	0.057647	0.0007725	0.00049275	0.041201	0.26555	0.35921	0.0053283	0.0065299	0.0021468	0.013064	0.0007725	0.0077608	0.0034459	9.5346e-06	0.002857	0.084895	0.0080401	0.0098706	0.42704	0.0077608	8.5813e-05	0.013583	0.016114	0.0016122
0.053515	0.31086	0.21776	0.36706	0.011608	0.070051	0.0023475	0.0087933	0.015942	0.031876	0.020518	0.0087933	0.015942	0.015942	0.017628	0.36706	0.044717	0.021262	0.23893	0.00084467	0.11509	0.053515	0.43167	0.0023475	0.51811	0.15042	0.12463	0.0065299	0.044717	0.16728	0.24628	0.42022	0.089004	0.017628	0.025244	0.00469	0.012826	0.0066511	0.03931	0.00026065	0.00084467	0.031876	0.031876	0.025244	0.33803	0.040048	0.0055251	0.00051092	1.0425e-05	0.019402
0.00469	0.32659	0.25902	0.38563	0.021659	0.00052038	1.0618e-05	0.010239	0.03013	0.027878	0.0092973	0.037431	0.017957	0.0056276	0.086639	0.33588	0.0077608	0.032473	0.3175	0.040048	0.0017955	0.0077608	0.29138	0.010239	0.5999	0.0030718	0.017957	0.027878	0.019764	0.042757	0.22924	0.41845	0.025715	0.045558	0.00026548	0.045558	0.0077608	0.057703	0.010239	0.021659	0.054525	0.20182	0.00026548	0.045558	0.32659	0.016238	0.090707	0.086639	0.034907	0.017957
0.0083293	0.49151	0.39108	0.42022	0.0038381	0.0023475	0.00021523	0.0010959	9.8766e-06	0.011934	0.015164	0.012883	0.013601	0.00078617	0.012446	0.41438	0.037894	0.015835	0.40548	0.039543	0.061844	0.018708	0.47655	9.5346e-06	0.53304	0.11149	0.13197	0.028619	0.015372	0.11293	0.41882	0.44504	0.022378	0.0076193	0.0039981	0.0056276	0.0043417	0.0066511	0.00044371	0.014787	0.0052338	0.19763	0.028125	0.022788	0.43826	0.016238	0.0091909	0.0083293	0.025	0.0042106
0.062973	0.4178	0.2808	0.40906	0.017957	0.031876	0.0042106	0.0034459	0.00024693	0.013343	0.018642	0.00023838	0.0034459	0.0002426	0.0034459	0.40365	0.060858	0.01311	0.39682	0.017734	0.082657	0.028515	0.46307	0.00046726	0.51811	0.14187	0.11353	0.014573	0.024339	0.16981	0.33042	0.48216	0.11083	0.0087933	0.011726	0.016238	0.0080401	0.0038381	0.0042106	0.0011541	0.0035697	0.038335	0.017734	0.020876	0.44977	0.037431	0.002758	0.0035697	0.019434	0.01311
0.012148	0.45577	0.3424	0.37719	0.0089567	0.017628	0.0062889	0.0039981	8.8892e-05	0.0011746	0.0048681	0.0011342	0.0047164	0.00047554	8.1487e-05	0.43664	0.028515	0.032982	0.42598	0.020814	0.049745	0.012368	0.45281	0.00046726	0.51811	0.103	0.086267	0.0041379	1.0055e-05	0.08735	0.39728	0.44504	0.033032	0.001262	8.1487e-05	0.0066511	8.6087e-06	0.002391	0.00073354	0.00042898	0.0011955	0.10487	0.002664	0.0023052	0.36517	0.00469	0.00023838	0.0035697	0.003111	0.0007725
0.021979	0.32833	0.1891	0.37719	0.048453	0.066553	0.0060769	9.7033e-06	0.020136	0.05562	0.0080558	8.7332e-05	0.016401	0.0051419	0.023482	0.37297	0.057674	0.036553	0.31105	0.011934	0.068421	0.03542	0.4616	8.7332e-05	0.42647	0.12484	0.13944	0.01978	0.033032	0.16981	0.27855	0.37914	0.081903	0.0023475	0.02159	1.0618e-05	0.0051419	0.00026548	0.016401	0.0002426	0.037215	0.078961	0.05562	0.01905	0.35566	0.021659	8.7332e-05	0.0083293	0.0016408	0.016401
0.050649	0.39501	0.22755	0.36706	0.060977	0.041968	0.0070905	0.0051419	0.0072174	0.025455	0.028945	0.0081828	0.011934	0.0002426	0.036553	0.34432	0.085741	0.023482	0.26325	0.023482	0.086445	0.040455	0.47376	0.0060769	0.48982	0.090326	0.086445	0.009354	0.013828	0.16981	0.27082	0.43335	0.07096	0.00026065	0.0011746	0.0017955	0.0002426	0.0030718	0.0060769	0.0028069	0.0043619	0.1659	0.02159	0.0074817	0.44977	0.023643	0.00078617	0.018375	0.031866	0.013343
0.022378	0.36122	0.19027	0.36706	0.0056276	0.014341	9.0493e-05	0.0012171	0.002264	0.0096937	0.0069039	0.0062973	0.0029086	0.0053283	0.0012171	0.42368	0.085741	0.0036341	0.28998	0.026385	0.037894	0.037894	0.38107	0.0036341	0.4507	0.13454	0.11083	0.0084798	0.0029086	0.18777	0.27395	0.38946	0.057674	0.0030159	9.0493e-05	0.0077608	0.00025138	0.0038381	0.0017002	0.0036341	0.0096937	0.037894	0.037894	0.022788	0.40185	0.0077608	0.002264	0.0044406	0.00049275	0.018708
0.025914	0.47926	0.31739	0.44342	0.037431	0.014341	0.011832	0.0087262	0.0043619	0.02159	0.016857	0.062804	0.019795	0.0016408	0.0066149	0.48493	0.026385	0.02267	0.42598	0.06983	0.041576	0.022378	0.46452	0.0016122	0.43842	0.09889	0.14148	0.012883	0.0044406	0.14755	0.44895	0.44504	0.12	0.017628	0.012446	0.013064	0.003111	0.0038381	0.0010959	0.013374	0.0061856	0.15743	0.015563	0.017309	0.4161	0.00086032	0.0021468	0.0072174	0.022561	9.5346e-06
0.39134	9.0493e-05	0.0044406	0.0076193	0.36504	0.37719	0.26618	0.34225	0.40185	0.41263	0.28665	0.32408	0.25857	0.39134	0.25111	0.0029086	0.35163	0.40185	1.0055e-05	0.25111	0.23662	0.41263	0.0012171	0.34225	0.022486	0.16096	0.15545	0.31529	0.32408	0.22025	1.0055e-05	0.0012392	0.20934	0.37719	0.33307	0.44178	0.24379	0.27486	0.28998	0.30668	0.42368	0.47089	0.27395	0.34957	0.0062973	0.3175	0.38107	0.41263	0.27395	0.33307
0.00080021	0.46452	0.29886	0.32878	0.0077608	0.00026065	0.00023427	0.0058678	0.00080021	0.0081828	0.0018637	0.01432	0.0058678	0.0011746	0.01432	0.36321	0.013828	0.012883	0.25319	0.010239	0.0060769	0.00025138	0.40891	0.010419	0.48982	0.017427	0.069316	0.00075917	9.0493e-05	0.068758	0.24609	0.38946	0.012368	0.0037682	0.0058678	0.00086032	0.010239	0.00086032	0.0033864	0.0027104	0.0095216	0.12257	0.00075917	0.00025595	0.40543	0.00052038	0.0042106	0.021979	0.01432	0.005971
0.088038	0.42869	0.25814	0.37719	0.048453	0.059845	0.0034459	0.002758	0.037215	0.068421	0.033718	0.0080401	0.0016122	0.00047554	0.01311	0.33517	0.16096	0.021212	0.3132	0.0011541	0.13447	0.033032	0.47517	8.5813e-05	0.53304	0.25088	0.18557	0.014573	0.018708	0.20036	0.3132	0.48216	0.093708	0.00051092	0.0016122	0.014608	0.01311	0.002391	0.0016122	9.5346e-06	0.00048403	0.051707	0.067203	0.043899	0.44977	0.032473	8.5813e-05	0.0052338	0.021212	0.02307
8.8892e-05	0.46452	0.21256	0.29369	0.0056276	0.0017629	0.0021098	0.024574	0.0083293	0.034168	0.013562	0.019096	0.090957	0.016401	0.10719	0.30047	0.024339	0.037665	0.29886	0.072702	0.046936	0.00025138	0.37865	0.016114	0.39246	0.028619	0.019096	0.011523	0.024339	0.049564	0.29086	0.34015	0.0062973	0.053515	0.019096	0.0089567	0.0021098	0.0066511	0.035283	0.03076	0.056633	0.23678	0.00045921	0.029039	0.35566	0.00469	0.025008	0.042329	0.069316	0.005971
0.25902	0.034907	0.00469	0.0066511	0.3551	0.3175	0.2999	0.24382	0.37521	0.3086	0.33149	0.29138	0.27486	0.37521	0.28303	0.00026548	0.34538	0.27486	0.0038381	0.32659	0.25902	0.29138	0.016238	0.2999	0.0048681	0.25134	0.13723	0.21525	0.36504	0.16473	0.0017955	0.00052038	0.22924	0.46643	0.38563	0.41845	0.19531	0.36504	0.25902	0.3175	0.3175	0.3963	0.28303	0.3963	0.0030718	0.3086	0.32659	0.3175	0.26686	0.27486
0.089676	0.37103	0.24379	0.38756	0.023643	0.13976	0.045839	9.0493e-05	0.040455	0.018708	0.026699	0.012368	0.016998	0.016998	0.0029086	0.41263	0.1396	0.016998	0.25857	0.030731	0.089676	0.078161	0.41263	9.0493e-05	0.50372	0.25111	0.20285	0.013828	0.018708	0.24871	0.25857	0.41086	0.12958	0.0065299	0.013828	0.016238	0.0044406	0.00086032	0.013828	0.0017002	0.0062973	0.081903	0.12474	0.055593	0.39134	0.016238	0.0017002	0.0029086	0.00081464	0.054581
0.032441	0.42869	0.30486	0.43167	0.014608	0.053515	0.017734	8.5813e-05	0.025914	0.01978	0.044403	0.0042106	0.011726	0.016401	0.0050523	0.40365	0.1064	0.027027	0.3132	0.027027	0.049745	0.051578	0.4513	0.00023838	0.43842	0.10915	0.14187	0.017734	0.0036341	0.16407	0.34837	0.48216	0.11536	0.0076193	0.0091909	0.037431	0.0016122	0.0038381	0.0034459	0.002758	0.0095216	0.096601	0.060745	0.052533	0.4616	0.019764	0.002758	0.018375	0.02307	0.005971
0.33803	0.019402	0.0046046	0.0065299	0.3175	0.42022	0.28538	0.27723	0.37719	0.33803	0.34107	0.29369	0.20435	0.35717	0.26144	0.0055251	0.30219	0.33803	0.0017629	0.26925	0.19785	0.28538	0.014341	0.26144	0.031285	0.20435	0.11048	0.32878	0.34749	0.18524	0.0046046	1.0425e-05	0.25378	0.44342	0.31972	0.33588	0.17314	0.2999	0.30219	0.23173	0.38756	0.40906	0.35717	0.37719	0.0055251	0.29138	0.31972	0.31972	0.23173	0.31086
0.0037682	0.23173	0.17913	0.23893	0.10802	0.021262	0.11048	0.053515	0.053515	0.073645	0.026699	0.10598	0.053515	0.073645	0.1198	0.27723	0.017628	0.10598	0.12956	0.13976	0.0076193	0.011396	0.30219	0.029577	0.35087	0.0087933	0.021262	0.023209	0.053515	0.019402	0.13976	0.31972	0.014341	0.097285	0.044717	0.071381	0.0037682	0.067816	0.077337	0.070051	0.093094	0.25378	0.021262	0.085016	0.25378	0.067816	0.19148	0.14503	0.056633	0.056633
0.034786	0.44449	0.26935	0.38756	0.025715	0.047557	0.026718	0.0056694	0.0052338	0.046936	0.013562	0.024574	0.00022256	0.0021848	0.021899	0.41438	0.020501	0.019096	0.39557	0.032934	0.02751	0.0062973	0.46452	8.5813e-05	0.4507	0.11149	0.10163	8.4334e-05	0.0012171	0.10399	0.36715	0.41086	0.060858	0.0017629	0.011132	0.0030718	0.012032	0.0030718	0.0087262	0.0025319	0.00080021	0.11353	0.074839	0.01119	0.43826	0.014608	0.0016122	0.0083293	0.026718	0.002758
0.28417	0.00045136	0.0040671	0.00084467	0.32659	0.36706	0.30101	0.34332	0.39319	0.38484	0.304	0.35959	0.34332	0.37489	0.3709	0.0022239	0.32408	0.38851	0.00045136	0.30913	0.28643	0.39134	0.0079011	0.40718	0.016857	0.21901	0.19037	0.35036	0.36122	0.23419	0.012662	9.2139e-05	0.23662	0.29369	0.39031	0.3551	0.30913	0.42996	0.40035	0.3709	0.39319	0.48762	0.35232	0.33094	0.0016408	0.29138	0.40718	0.42537	0.28523	0.33042
0.031296	0.32192	0.18166	0.37719	0.048453	0.031876	0.006412	0.00025595	0.012594	0.015653	1.1021e-05	0.0054254	0.0017311	0.00082945	0.03364	0.36906	0.083437	0.022788	0.28769	0.006412	0.041201	0.024785	0.41086	0.00050171	0.47638	0.08735	0.14755	0.0037002	0.0017311	0.10399	0.16407	0.37914	0.055593	0.0055251	0.0029615	0.00086032	0.0074817	1.0618e-05	0.00082945	0.0098706	0.0045215	0.10399	0.015653	0.015653	0.37914	0.0030718	0.006412	0.0023052	0.029039	0.00050171
0.0031293	0.28066	0.18012	0.31525	0.018295	0.020136	0.0067757	0.00027044	0.00053011	0.0047778	0.0031884	0.016544	0.010431	0.0018291	0.0039099	0.34324	0.040807	0.011826	0.24134	0.020136	0.058804	0.018295	0.3337	0.00053011	0.47638	0.096714	0.11012	0.0013094	0.0039099	0.080325	0.19274	0.32437	0.030699	0.00027044	0.00053011	0.0031293	0.0024357	0.0039099	0.0067757	1.0817e-05	0.01331	0.07275	0.0031293	0.0091246	0.3337	0.0024357	0.0031293	0.010431	0.020136	0.0047778
0.045015	0.46735	0.3056	0.34749	0.048453	0.081127	0.010583	0.0076337	0.0061856	0.039023	0.024546	0.0021098	0.0065035	0.016401	0.043747	0.32622	0.040455	0.032982	0.34047	0.046836	0.071844	0.045839	0.48894	0.0021468	0.42647	0.12494	0.12736	0.0021098	0.024339	0.16407	0.40879	0.40003	0.057674	0.0065299	0.018448	0.016238	0.0067976	0.0077608	0.018448	0.00148	0.016696	0.13201	0.02415	0.012594	0.35566	0.017957	0.043433	0.050649	0.039543	0.0069669
0.039729	0.45577	0.2841	0.39818	0.010239	0.0087933	0.039825	0.0015309	0.0035697	0.02751	0.020518	0.040129	0.0039308	0.016401	0.018448	0.39319	0.051578	0.011523	0.34047	0.035156	0.05562	0.018708	0.48894	0.005971	0.47638	0.09889	0.1724	0.011523	0.013828	0.14228	0.35807	0.35921	0.057674	0.010052	0.0066149	0.023643	0.0095629	0.00469	0.018448	0.0038652	0.013583	0.12724	0.032412	0.024785	0.47376	0.002391	0.00023838	0.013583	0.024794	0.02307
0.023905	0.45577	0.32949	0.37719	0.0038381	0.070051	0.010583	0.0010959	0.0043619	0.044214	0.041588	0.01432	0.0047164	0.00078617	0.015298	0.37297	0.037894	0.017427	0.36715	0.0089517	0.061844	0.051578	0.43031	0.0021468	0.50372	0.13441	0.086267	0.026557	0.0062973	0.095471	0.41882	0.41086	0.093708	0.010052	0.0098923	0.032473	0.013841	0.0017955	0.015298	0.00042898	0.032441	0.10915	0.049916	0.0054254	0.4616	0.017957	0.0016122	0.0043619	0.0043417	0.016114
0.0095216	0.46735	0.32154	0.40906	0.040048	0.0076193	0.00022256	0.020136	9.8766e-06	0.003507	0.010629	0.0090319	0.019795	0.00078617	0.016835	0.38296	0.048664	0.01432	0.39384	0.021528	0.025455	0.0062973	0.54266	9.5346e-06	0.46335	0.083387	0.14148	0.01432	0.00049275	0.11293	0.39384	0.48216	0.040455	0.00084467	0.00073354	0.023643	8.9017e-06	0.0089567	0.0098923	8.0118e-05	0.025914	0.088705	0.0088771	0.0098706	0.44977	0.011608	0.005971	0.0061856	0.0039308	0.014573
0.0072174	0.40543	0.28643	0.36706	0.027878	0.0076193	0.0011746	0.0011746	0.00048403	0.0002426	0.026699	0.010604	0.0070905	0.011934	0.0021848	0.36321	0.045839	0.00047554	0.3196	0.046936	0.02751	0.0017002	0.4992	0.0028069	0.48982	0.075357	0.041576	0.0070905	0.00081464	0.095471	0.32833	0.45706	0.030731	0.0087933	0.00078617	0.0089567	0.0002426	0.00026548	0.0060769	0.0011746	0.0061856	0.17153	0.0070905	0.0037002	0.4161	0.0066511	0.003507	0.021979	0.014832	0.0051419
0.020136	0.39501	0.23441	0.36706	9.5567e-05	0.03931	0.00047554	0.009354	0.0035697	0.039023	0.0031884	0.0051419	0.016401	0.003507	0.009354	0.42537	0.064133	0.0016408	0.31105	0.01805	0.049745	0.020501	0.47376	0.0081828	0.46335	0.094302	0.13944	0.0021848	0.0017002	0.15294	0.3196	0.40003	0.060858	0.021262	0.016401	0.010239	0.0051419	0.013064	0.0011746	0.0002426	0.00048403	0.1068	0.02159	0.0029615	0.39501	0.0038381	0.00047554	0.00080021	0.009354	0.0060769
0.030181	0.46594	0.23462	0.38756	0.045558	0.010052	0.0088771	0.0015573	0.0043619	0.013343	0.018642	0.011523	0.02415	0.00047554	0.041933	0.34432	0.026385	0.032982	0.33451	0.074839	0.058688	0.024339	0.41948	0.0069669	0.50372	0.13929	0.14167	0.0058678	0.0084798	0.16981	0.30913	0.41086	0.033032	0.0055251	0.0033285	0.021659	0.0020737	0.00052038	0.00074619	0.015563	0.0035697	0.118	0.017127	0.0098706	0.39501	0.011608	0.038335	0.047788	0.071428	0.016114
0.30047	0.0098923	0.00021523	9.3829e-05	0.28303	0.29369	0.32556	0.33652	0.33517	0.37489	0.21014	0.35036	0.226	0.4161	0.31123	0.00024693	0.30668	0.32381	0.00042898	0.36898	0.33725	0.32408	0.0027104	0.34837	0.024546	0.18213	0.13197	0.28303	0.28998	0.15294	0.0019382	0.0045215	0.1965	0.37719	0.38232	0.32659	0.35108	0.33588	0.39209	0.33193	0.41438	0.4513	0.31742	0.32192	0.0002426	0.3086	0.38669	0.36321	0.3339	0.3393
0.0061856	0.42869	0.25814	0.38756	0.0089567	0.011396	0.019434	0.0042106	0.0011955	0.003507	0.01205	0.016114	0.01311	0.0002426	0.014573	0.39319	0.024339	0.0042106	0.33042	0.03591	0.041576	0.0036341	0.50046	0.00046726	0.46335	0.077549	0.054634	0.0021468	0.00049275	0.061989	0.2808	0.42196	0.013828	0.017628	0.01311	0.025715	0.011726	0.0077608	0.0011541	0.017734	0.0072174	0.11353	0.021212	0.017309	0.4616	0.0077608	0.0080401	0.015098	0.03591	0.0091909
0.0044406	0.34225	0.21596	0.35717	0.014608	0.0087933	0.00081464	0.002264	0.0029086	9.0493e-05	0.028945	0.015372	0.0053283	0.0017002	0.015372	0.4586	0.030731	0.0053283	0.33307	0.018708	0.030731	0.020501	0.43501	0.0036341	0.53304	0.048664	0.11536	0.00081464	0.00025138	0.10399	0.25857	0.46943	0.026385	9.3829e-05	0.0029086	0.0066511	1.0055e-05	0.00026548	9.0493e-05	9.0493e-05	0.00025138	0.054581	0.002264	0.0017311	0.41263	0.00086032	0.01099	0.0036341	0.015372	0.018708
0.0035697	0.40365	0.20532	0.33803	0.03013	0.0023475	0.013583	0.045015	0.0016701	0.025914	0.020518	0.042329	0.032441	0.016696	0.066278	0.33517	0.0073477	0.091993	0.27626	0.047788	0.0061856	0.00025138	0.43664	0.0035697	0.50372	0.012148	0.059758	8.8892e-05	0.01099	0.020876	0.2184	0.42196	0.0012171	0.03931	0.013583	0.011608	0.012148	0.060977	0.015098	0.037215	0.034786	0.25348	0.00048403	0.0037002	0.39319	0.0066511	0.07674	0.10444	0.045015	0.00048403
0.054525	0.3086	0.24382	0.34538	0.037431	0.00026548	0.00052038	0.023643	0.0012854	0.011608	0.020518	0.025715	0.0056276	0.00026548	0.017957	0.40723	0.00469	0.021659	0.18894	0.057703	0.017957	0.0077608	0.40723	9.5567e-05	0.50372	0.13208	0.071381	0.0012854	0.0012854	0.14787	0.22217	0.45393	0.034907	0.010239	0.00052038	0.0089567	0.011608	0.017957	0.011608	0.025715	0.0066511	0.12705	0.021659	0.025715	0.37521	0.017957	0.016238	0.060977	0.032473	0.00469
0.020136	0.49151	0.31341	0.35717	0.042757	0.00051092	0.0082959	0.025652	0.00048403	0.0070905	0.0092973	0.01432	0.038096	0.0028069	0.070187	0.35366	0.0096937	0.03076	0.33193	0.044333	0.049745	0.016998	0.47655	0.00046726	0.46335	0.083387	0.11842	0.010239	0.012368	0.12711	0.37998	0.44504	0.045839	0.0055251	0.0010959	9.5567e-05	0.0029141	0.0038381	0.016835	0.0084357	0.028006	0.15214	0.011325	0.01119	0.38484	0.021659	0.057647	0.047788	0.046836	0.027027
0.028006	0.38232	0.15933	0.23173	0.12705	0.081127	0.12504	0.084096	0.12243	0.13447	0.031285	0.103	0.076971	0.086445	0.19274	0.31746	0.0062973	0.13929	0.18117	0.15933	0.003507	0.018708	0.24609	0.13201	0.42647	0.00045921	0.0039981	0.090957	0.089676	0.0017311	0.1987	0.24137	0.0096937	0.066553	0.031856	0.11731	0.091568	0.099152	0.15933	0.15933	0.12718	0.3393	0.030229	0.12228	0.23441	0.067816	0.18557	0.18664	0.12965	0.06393
0.018375	0.40365	0.17481	0.35717	0.019764	0.025244	0.0052338	0.00080021	0.0011955	0.0016701	0.0013341	0.0095216	8.8892e-05	0.002857	9.8766e-06	0.43664	0.033032	0.00024693	0.27626	0.0043619	0.034786	0.012368	0.42537	0.020136	0.4507	0.13204	0.096045	0.0072174	0.002264	0.083437	0.26852	0.45706	0.051578	0.00026065	9.8766e-06	0.0038381	8.8892e-05	0.00086032	0.00048403	0.0061856	0.0011955	0.10444	0.012148	0.00082945	0.42537	0.0017955	0.0011955	0.0052338	0.021979	0.0022239
0.34225	0.0036341	1.0055e-05	0.00026065	0.40723	0.45551	0.36122	0.31529	0.47089	0.48356	0.38169	0.41263	0.36122	0.4586	0.36122	0.002264	0.36122	0.40185	0.0073477	0.30668	0.47089	0.36122	0.012368	0.37103	0.020518	0.23662	0.12958	0.38107	0.4586	0.25619	0.0036341	9.2139e-05	0.31529	0.44342	0.38107	0.46643	0.28188	0.41845	0.37103	0.29824	0.44664	0.47089	0.36122	0.45706	9.0493e-05	0.44178	0.40185	0.43501	0.26618	0.40185
0.016696	0.40718	0.21663	0.26144	0.12212	0.053515	0.043433	0.025008	0.039729	0.082657	0.016857	0.118	0.043433	0.078961	0.17971	0.40365	0.016998	0.096601	0.26555	0.15743	0.0042853	0.054581	0.35764	0.06393	0.41484	0.021212	0.017734	0.06393	0.037894	0.015653	0.22993	0.38946	0.0084798	0.12463	0.046107	0.051442	0.040843	0.040048	0.06393	0.15743	0.10879	0.39682	0.017734	0.058744	0.30268	0.0038381	0.12724	0.15793	0.11353	0.027027
0.39319	0.0077657	0.0033285	0.0030159	0.41845	0.45551	0.36151	0.33451	0.40365	0.38484	0.28665	0.43031	0.35232	0.42704	0.3709	0.0052338	0.39134	0.43031	0.028125	0.39031	0.33725	0.34225	0.0090319	0.40718	0.053428	0.27535	0.15695	0.39859	0.38107	0.27957	0.0067292	0.00082945	0.25111	0.33803	0.44296	0.3963	0.30913	0.3551	0.40035	0.3805	0.41438	0.52743	0.42114	0.43335	0.009354	0.33588	0.43985	0.41438	0.3805	0.37679
0.014882	0.25658	0.19274	0.3732	0.024088	0.0018291	0.0018291	0.0018291	0.0018291	0.020136	0.015164	0.018295	0.010431	9.7353e-05	0.020136	0.24134	0.0091246	0.028404	0.27246	0.014882	0.018295	0.0262	0.31525	0.016544	0.47638	0.03814	0.028404	0.0031293	0.005733	0.10107	0.21271	0.3732	0.040807	1.0817e-05	0.00053011	0.0079062	0.0013094	0.00087641	0.0079062	0.00053011	1.0817e-05	0.14531	0.016544	0.0067757	0.21964	9.7353e-05	0.0079062	0.033087	0.0091246	0.024088
0.034786	0.25774	0.2102	0.13976	0.082674	0.070051	0.11435	0.063738	0.084178	0.13944	0.033718	0.12036	0.1057	0.12018	0.099392	0.12718	0.040455	0.14936	0.14381	0.18389	0.014832	0.020501	0.27535	0.081177	0.22418	0.00023427	0.0065035	0.066017	0.1396	0.012594	0.14359	0.18166	0.013828	0.063152	0.076971	0.10802	0.084684	0.082674	0.099392	0.084785	0.14207	0.28866	0.05274	0.12711	0.1497	0.014608	0.19763	0.16344	0.093295	0.054634
0.0052338	0.39682	0.24376	0.42022	0.019764	0.023209	0.00046726	0.002758	0.00024693	0.009354	0.0092973	0.0080401	0.0011541	8.7332e-05	0.0011541	0.32622	0.051578	0.0016122	0.29668	0.00023838	0.029647	0.048664	0.50046	0.0080401	0.40351	0.10487	0.092606	9.5346e-06	0.012368	0.16981	0.29668	0.43335	0.064133	0.00084467	0.0007725	0.016238	0.002758	0.00086032	0.0050523	0.0021468	0.00080021	0.06393	0.014573	9.2139e-05	0.35566	0.0030718	0.0042106	0.00024693	0.0021468	0.002758
0.10207	0.35163	0.22271	0.42022	0.042757	0.089004	0.028515	0.0053283	0.016998	0.048664	0.026699	0.020501	0.0096937	0.0017002	0.026385	0.39134	0.060858	0.0053283	0.28188	0.002264	0.089676	0.078161	0.34225	0.016998	0.46335	0.1396	0.20285	0.00049275	0.030731	0.29598	0.28188	0.43335	0.15545	0.0055251	0.037894	0.010239	0.0029086	0.011608	0.0044406	0.0036341	0.022378	0.093708	0.057674	0.036072	0.35163	0.019764	0.00049275	0.00081464	0.002264	0.018708
0.0043619	0.42114	0.21492	0.34749	0.014608	0.025244	0.002664	0.018768	0.025914	0.061844	0.022486	0.03076	0.022279	0.036553	0.05274	0.33517	0.0017002	0.028619	0.31742	0.041933	0.016401	0.0062973	0.5017	0.0042106	0.50372	0.059676	0.078336	0.015835	0.0053283	0.038592	0.30101	0.44504	0.033032	0.019402	0.017127	0.032473	0.014075	0.0089567	0.015563	0.055646	0.047788	0.2731	0.014075	0.046686	0.39501	1.0618e-05	0.074012	0.069673	0.074839	0.002758
0.028006	0.40365	0.27626	0.39818	0.048453	0.025244	0.028006	0.0016701	0.015098	0.021979	0.050322	0.015098	0.016696	0.0035697	0.010794	0.49792	0.060858	0.015098	0.28417	0.042329	0.039729	0.015372	0.42537	0.00048403	0.50372	0.12718	0.16344	0.032441	0.0029086	0.17567	0.24618	0.4953	0.10207	0.025244	0.018375	0.027878	0.0072174	0.010239	0.0016701	0.0016701	0.0061856	0.137	0.021979	0.065326	0.42537	0.025715	0.0022239	0.025914	0.032441	0.0083293
0.01905	0.30444	0.15294	0.34749	0.054525	0.0087933	0.043899	0.041201	0.036072	0.068758	0.013562	0.055593	0.046686	0.046686	0.091361	0.30444	0.01119	0.095471	0.22025	0.13711	0.0029615	0.029039	0.27957	0.024785	0.3609	0.0029615	0.020876	0.014081	0.083437	0.026869	0.20036	0.36906	0.00082945	0.070051	0.020876	0.040048	0.022788	0.060977	0.079623	0.13711	0.099682	0.26382	0.01119	0.043899	0.32192	0.014608	0.12228	0.12711	0.079623	0.043899
0.059845	0.39818	0.19785	0.36706	0.037431	0.081127	0.027366	0.001262	0.0055251	0.027366	0.059937	0.0055251	0.014341	0.010052	0.001262	0.32878	0.12463	0.012826	0.26925	0.029577	0.034264	0.03931	0.37719	0.00026065	0.46335	0.14503	0.17314	0.011396	0.015942	0.16728	0.27723	0.44342	0.16154	0.015942	0.05049	0.032473	0.0087933	0.002391	0.00051092	0.00084467	0.0046046	0.13461	0.097285	0.025244	0.34749	0.034907	0.001262	0.0087933	0.0017629	0.029577
0.018375	0.44977	0.28643	0.42022	0.040048	0.034264	0.003507	0.0021848	0.0035697	0.0021848	0.024546	0.011934	0.014832	0.0002426	0.0011746	0.39319	0.074514	0.0051419	0.38484	0.010604	0.058688	0.030731	0.47376	0.0028069	0.58188	0.071844	0.16039	0.0021848	0.00025138	0.17567	0.33725	0.48216	0.074514	0.019402	0.0002426	0.042757	0.009354	0.00086032	0.013343	0.003507	0.028006	0.098372	0.041576	0.015653	0.47376	0.0066511	0.01978	0.015098	0.009354	0.036553
0.018375	0.32622	0.23201	0.46794	0.019764	0.0087933	0.0022239	8.8892e-05	8.8892e-05	0.025914	0.033718	0.023905	0.00080021	0.0043619	0.0035697	0.42537	0.057674	0.012148	0.22514	0.066278	0.045015	0.016998	0.47234	0.0016701	0.47638	0.15793	0.10879	0.0072174	0.0096937	0.18166	0.23903	0.43335	0.081903	0.0087933	0.015098	0.0077608	0.0035697	0.0012854	0.0022239	0.0072174	8.8892e-05	0.10019	0.012148	0.01905	0.41438	0.023643	0.0011955	0.018375	0.023905	0.018375
0.00053011	0.32437	0.15641	0.29758	0.0091246	0.0091246	0.016544	0.0079062	0.00053011	0.0039099	0.0048681	0.0091246	0.0079062	0.0018291	0.020136	0.29758	0.049374	0.022067	0.23396	0.052421	0.011826	0.01331	0.29758	9.7353e-05	0.40351	0.035567	0.065579	0.00087641	0.005733	0.11481	0.15641	0.44011	0.018295	0.00087641	0.0079062	0.018295	0.0024357	0.0031293	0.0031293	0.0039099	0.0013094	0.076487	9.7353e-05	0.005733	0.28903	0.00087641	0.028404	0.024088	0.028404	0.0013094
0.0083293	0.50414	0.38589	0.44342	0.002391	0.00026065	0.0031633	0.025652	0.0072174	0.0081828	0.016857	0.015835	0.062643	0.0081828	0.057621	0.44822	0.026385	0.028619	0.38589	0.044799	0.044214	0.0036341	0.51488	0.0080401	0.53304	0.090957	0.11409	0.0058678	0.0012171	0.075905	0.39557	0.45706	0.040455	0.0055251	0.0010959	0.019764	0.0025319	0.016238	0.0076337	0.014787	0.018375	0.15214	0.0077657	0.0045215	0.4161	0.019764	0.025008	0.010794	0.052836	0.0016122
0.18377	0.044403	0.026699	0.0013341	0.39246	0.42647	0.304	0.21709	0.304	0.42647	0.31297	0.3609	0.21014	0.35087	0.23143	0.0018637	0.33149	0.28665	0.010629	0.23143	0.27003	0.38169	0.010629	0.32213	0.026699	0.094264	0.1714	0.20334	0.33149	0.19667	0.0058414	0.0031884	0.27825	0.41484	0.26198	0.40351	0.21709	0.32213	0.304	0.27003	0.27003	0.32213	0.27003	0.41484	9.919e-05	0.304	0.24638	0.34107	0.24638	0.31297
0.0035697	0.38296	0.23903	0.40906	0.017957	0.0046046	9.8766e-06	0.00024693	9.8766e-06	0.0072174	0.0039838	9.8766e-06	0.00024693	9.8766e-06	0.0052338	0.35366	0.026385	0.0095216	0.24618	0.030181	0.018375	0.015372	0.38296	8.8892e-05	0.53304	0.084178	0.084178	0.00024693	1.0055e-05	0.13711	0.24618	0.48216	0.085741	0.001262	8.8892e-05	0.00026548	9.8766e-06	0.016238	9.8766e-06	9.8766e-06	0.0011955	0.053597	0.012148	9.2139e-05	0.36321	0.016238	0.0011955	9.8766e-06	0.0072174	0.002857
0.42537	0.020136	0.029772	0.0030159	0.36504	0.44342	0.48318	0.45577	0.43664	0.47376	0.41484	0.45281	0.38412	0.44977	0.4123	0.0072174	0.39134	0.47655	0.0031633	0.4728	0.30268	0.41263	0.019096	0.40718	0.022486	0.23912	0.226	0.36902	0.41263	0.21349	0.011637	0.0074817	0.36122	0.43167	0.44449	0.41845	0.43961	0.46643	0.4123	0.50651	0.43664	0.52743	0.3709	0.44504	0.003507	0.40723	0.48762	0.46011	0.41882	0.4178
0.054525	0.25902	0.10802	0.40723	0.067816	0.060977	0.00469	0.011608	0.011608	0.037431	0.013562	0.0012854	0.023643	0.00469	0.025715	0.40723	0.094878	0.040048	0.28303	0.0030718	0.07881	0.021659	0.32659	9.5567e-05	0.51811	0.10802	0.086639	0.0038381	0.010239	0.18894	0.21525	0.36504	0.064348	0.016238	0.00026548	0.032473	0.011608	0.00086032	0.0077608	0.0066511	0.014608	0.075046	0.034907	0.010239	0.3551	0.016238	0.00052038	0.014608	0.011608	0.014608
0.032441	0.41438	0.26852	0.43167	0.011608	0.027366	0.00080021	0.00048403	0.0022239	0.030181	0.022486	0.0061856	0.0043619	9.8766e-06	0.012148	0.38296	0.060858	0.021979	0.31746	0.0052338	0.050649	0.020501	0.42537	8.8892e-05	0.48982	0.11778	0.16907	0.0035697	0.0044406	0.10841	0.30888	0.46943	0.089676	0.0037682	0.0043619	0.021659	0.0043619	1.0618e-05	0.0083293	0.0022239	0.0061856	0.091993	0.032441	0.014081	0.41438	0.0056276	0.0011955	0.016696	0.0072174	0.020136
0.35366	0.017734	9.5346e-06	9.3829e-05	0.3963	0.43167	0.3132	0.39682	0.43664	0.39501	0.27825	0.40718	0.28866	0.44977	0.36711	0.0011955	0.36122	0.40718	0.0042106	0.36711	0.34636	0.37103	0.019434	0.38669	0.053428	0.21663	0.21017	0.35764	0.42368	0.24137	0.011726	0.0017311	0.25857	0.37719	0.40718	0.37521	0.22993	0.37521	0.36711	0.34837	0.41438	0.50046	0.34837	0.44504	0.0016408	0.38563	0.47517	0.43664	0.2808	0.42869
0.32622	0.012446	8.0118e-05	9.3829e-05	0.40723	0.37719	0.3746	0.4335	0.41438	0.39501	0.32213	0.43031	0.33851	0.44977	0.40208	9.8766e-06	0.38107	0.40891	8.9017e-06	0.3746	0.3196	0.35163	0.017427	0.32172	0.015164	0.22558	0.18926	0.38851	0.43501	0.17567	0.010945	0.0074817	0.30668	0.43167	0.4335	0.3963	0.28956	0.38563	0.46735	0.35618	0.42537	0.4513	0.35232	0.37914	0.0028069	0.3175	0.4513	0.46011	0.31331	0.33042
0.056633	0.47926	0.33776	0.43167	0.032473	0.041968	0.0072575	8.1487e-05	0.010794	0.01805	0.053428	0.011523	0.0075051	0.0021848	0.0026189	0.46011	0.10207	0.0079011	0.47011	0.027313	0.039023	0.043103	0.44142	0.00023838	0.48982	0.103	0.11842	0.035283	0.024339	0.13711	0.36178	0.46943	0.064133	0.0087933	0.0056694	0.016238	0.003678	0.0017955	0.0015309	8.7534e-06	0.016696	0.16835	0.0088771	0.029039	0.44977	0.00469	0.005971	0.0043619	0.012724	0.014573
0.0083293	0.47926	0.38173	0.43167	0.021659	0.0023475	8.6087e-06	0.012446	0.0061856	0.0070905	0.0013341	9.3702e-06	0.015039	8.7332e-05	0.046362	0.37297	0.022378	0.02267	0.39557	0.012724	0.014832	0.0062973	0.39859	0.00023838	0.42647	0.072702	0.072269	0.012883	0.0044406	0.058744	0.4291	0.36906	0.028515	0.0046046	0.00044371	0.010239	0.0018754	0.011608	0.0010959	0.0095629	0.0043619	0.10069	0.015563	0.01905	0.48629	0.027878	0.014573	0.034786	0.037873	0.0016122
0.066278	0.4123	0.37257	0.40906	0.017957	0.063152	0.016003	0.0098923	0.013583	0.014832	0.053428	0.032982	0.012236	0.0011746	9.0539e-06	0.36321	0.07096	0.0027104	0.42598	0.025	0.082657	0.03542	0.45281	0.0021468	0.50372	0.13929	0.15138	0.02267	0.0044406	0.22715	0.40879	0.43335	0.093708	0.0087933	0.0039981	0.010239	0.0035606	0.0056276	0.0026189	0.00042898	0.010794	0.088705	0.022279	0.024785	0.42704	0.017957	0.0050523	0.00048403	0.0043417	0.025008
0.025715	0.2999	0.15337	0.34538	0.019764	0.07881	0.0066511	0.0030718	0.013064	0.051442	0.01205	0.0066511	0.0038381	0.00052038	0.00086032	0.3175	0.027878	0.0089567	0.22217	0.040048	0.075046	0.042757	0.34538	0.0038381	0.46335	0.10353	0.07881	0.0030718	0.0066511	0.18269	0.22924	0.40723	0.060977	0.014608	0.0038381	0.0030718	0.00052038	0.00026548	0.002391	0.0017955	0.017957	0.13723	0.023643	0.013064	0.34538	0.023643	0.0017955	0.00026548	0.014608	0.0056276
0.066278	0.39682	0.22321	0.35717	0.040048	0.13976	0.06393	0.019434	0.023905	0.044214	0.028945	0.019434	0.021212	0.016401	0.029126	0.37297	0.15545	0.046107	0.40718	0.017734	0.14452	0.12474	0.47517	0.0016122	0.4507	0.2808	0.16283	0.02307	0.028515	0.20686	0.26555	0.40003	0.17232	0.017628	0.027027	0.017957	0.057647	0.0017955	0.03591	0.011726	0.0083293	0.15214	0.077549	0.049564	0.44977	0.075046	0.0021468	0.032441	0.010419	0.057647
0.18664	0.085591	0.030229	0.0087933	0.25902	0.23173	0.24839	0.22793	0.2184	0.29447	0.21709	0.26043	0.23462	0.32833	0.34332	0.0083293	0.25857	0.30701	0.039433	0.22136	0.13944	0.19027	0.01432	0.20384	0.041588	0.13929	0.1273	0.23229	0.27395	0.091361	0.028125	0.012594	0.1064	0.25378	0.27007	0.29138	0.20861	0.21525	0.30101	0.27758	0.29224	0.50046	0.17317	0.25619	0.016401	0.21525	0.34837	0.26092	0.29304	0.26555
0.023905	0.37679	0.3132	0.43167	0.016238	0.015942	0.0042106	0.00023838	0.0011955	0.013343	0.026699	0.01311	0.01311	0.0028069	0.0011541	0.46011	0.074514	8.5813e-05	0.32172	0.0021468	0.052639	0.037894	0.54165	0.011726	0.51811	0.12724	0.15214	0.0069669	0.016998	0.14755	0.33042	0.41086	0.097838	0.001262	0.0050523	0.017957	0.0050523	0.0038381	0.011726	0.0091909	0.020136	0.12724	0.038335	0.024785	0.43826	9.5567e-05	0.019434	0.013583	0.0034459	0.021212
0.047557	0.24628	0.15592	0.21776	0.082674	0.053515	0.034264	0.10598	0.093094	0.12463	0.047314	0.13976	0.029577	0.097285	0.097285	0.27723	0.044717	0.12463	0.18524	0.1198	0.025244	0.014341	0.21776	0.089004	0.4507	0.0030159	0.00084467	0.05049	0.044717	0.001262	0.16728	0.26144	0.010052	0.15042	0.085016	0.094878	0.059845	0.075046	0.070051	0.056633	0.081127	0.23173	0.019402	0.10158	0.26925	0.025715	0.1198	0.15042	0.15042	0.011396
0.14207	0.47926	0.28956	0.45551	0.082674	0.13461	0.075642	0.00044371	0.050649	0.068421	0.12698	0.062804	0.023335	0.05562	0.0087262	0.48493	0.20285	0.035283	0.446	0.038096	0.1659	0.11536	0.44142	0.0091909	0.54859	0.27535	0.27448	0.079737	0.060858	0.30444	0.46874	0.48216	0.22959	0.036742	0.054685	0.048453	0.027175	0.057703	0.036378	0.0055739	0.025914	0.11353	0.16225	0.08735	0.4161	0.15899	9.5346e-06	0.023905	0.013601	0.10069
0.0080558	0.29523	0.19667	0.34107	0.022486	0.0039838	0.015164	0.00027554	0.00089295	0.01205	0.024546	0.033718	0.010629	0.0024817	0.059937	0.28665	0.024546	0.022486	0.21709	0.059937	0.0048681	0.013562	0.31297	0.0048681	0.4507	0.026699	0.056633	0.00027554	0.0080558	0.044403	0.15381	0.39246	0.0031884	0.0031884	9.919e-05	0.028945	1.1021e-05	0.015164	0.0039838	0.010629	0.022486	0.1482	0.010629	0.0080558	0.27003	0.031285	0.0039838	0.031285	0.063341	0.0069039
0.28903	0.020136	0.00027044	0.00053011	0.36298	0.3337	0.18636	0.23396	0.26443	0.3337	0.29523	0.27246	0.26443	0.28903	0.30632	0.020136	0.24134	0.29758	9.7353e-05	0.18012	0.26443	0.32437	0.0018291	0.27246	0.0013341	0.24134	0.12451	0.28066	0.31525	0.19274	1.0817e-05	0.00087641	0.24134	0.29758	0.28066	0.32437	0.19274	0.39439	0.22673	0.21271	0.26443	0.353	0.21964	0.28066	0.0039099	0.29758	0.23396	0.26443	0.23396	0.23396
0.26852	0.02751	0.0060769	0.0076193	0.33588	0.33803	0.31105	0.30268	0.31746	0.38484	0.2541	0.32833	0.24141	0.37489	0.32833	8.8892e-05	0.27395	0.37489	0.0060769	0.24854	0.29447	0.25857	0.009354	0.31105	0.0092973	0.1659	0.12018	0.29447	0.28188	0.15845	9.7033e-06	1.0237e-05	0.20285	0.38756	0.25582	0.3086	0.22082	0.2999	0.32833	0.24141	0.36321	0.38484	0.27082	0.33094	0.0028069	0.3086	0.33725	0.33517	0.20776	0.26325
0.034786	0.42704	0.20141	0.27723	0.11261	0.03931	0.1068	0.094302	0.084178	0.12961	0.085906	0.17153	0.14452	0.1659	0.1497	0.35366	0.024339	0.16039	0.25582	0.1891	0.0070905	0.026385	0.35566	0.094302	0.4507	0.023482	0.02159	0.061844	0.085741	0.0045215	0.23441	0.37914	0.0036341	0.1198	0.049745	0.10353	0.025455	0.12705	0.046936	0.1891	0.12718	0.4161	0.023482	0.12228	0.34636	0.045558	0.20141	0.23201	0.094302	0.039023
0.012594	0.35921	0.14228	0.39818	0.03013	0.017628	9.2139e-05	0.006412	0.015653	0.014081	0.020518	0.0074817	0.01905	1.0237e-05	0.022788	0.37914	0.036072	0.0098706	0.27162	0.049564	0.031296	0.017309	0.34015	0.00025595	0.46335	0.061989	0.043899	0.00050171	0.0012392	0.13711	0.29598	0.38946	0.061989	0.0055251	0.00050171	0.013064	0.0012392	0.0056276	0.00025595	0.017309	0.026869	0.21349	0.017309	0.0045215	0.42196	0.010239	0.022788	0.043899	0.036072	0.01119
0.37297	0.025652	0.0065035	0.0030159	0.38563	0.43167	0.43506	0.42277	0.40365	0.43826	0.39246	0.35036	0.36529	0.44977	0.37276	0.00080021	0.41263	0.5017	0.0075051	0.45722	0.32833	0.33307	0.035283	0.3132	0.024546	0.33248	0.23921	0.39859	0.42368	0.27957	0.0065035	9.2139e-05	0.31529	0.34749	0.4123	0.38563	0.32994	0.50633	0.38232	0.39384	0.47234	0.57187	0.42114	0.40003	0.0021848	0.37521	0.50046	0.44822	0.36529	0.36711
0.33517	0.021899	0.00073354	0.0046046	0.36504	0.36706	0.40208	0.37276	0.33517	0.39501	0.304	0.35959	0.33652	0.4161	0.38232	0.00048403	0.38107	0.36902	0.016835	0.38232	0.27855	0.31529	0.02267	0.38669	0.047314	0.20623	0.12965	0.33248	0.36122	0.22715	0.0026189	0.006412	0.26618	0.33803	0.38232	0.34538	0.24373	0.40723	0.35426	0.33652	0.35366	0.46307	0.3709	0.34957	0.0021848	0.3551	0.37679	0.46011	0.27229	0.30486
0.0083293	0.53065	0.28956	0.36706	0.025715	0.0046046	0.010945	0.003272	0.0035697	0.0011746	0.020518	0.019096	0.0047164	0.003507	0.0039981	0.33517	0.022378	0.0090319	0.40379	0.053748	0.025455	0.0084798	0.40891	0.019434	0.53304	0.069316	0.089979	8.4334e-05	0.028515	0.079623	0.31331	0.38946	0.016998	0.034264	0.0098923	0.00052038	0.003217	0.00086032	0.0015309	0.0010775	0.00080021	0.14695	0.002664	0.0086344	0.40543	0.0030718	0.011726	0.0072174	0.023335	0.005971
0.030181	0.33652	0.12054	0.25378	0.090707	0.019402	0.070187	0.099392	0.084178	0.12961	0.018642	0.15985	0.080491	0.1068	0.24373	0.22514	0.0084798	0.17639	0.24373	0.19274	0.0002426	0.022378	0.34132	0.092606	0.40351	0.0090319	0.0026189	0.12494	0.11536	0.012594	0.1869	0.26382	9.0493e-05	0.077337	0.076971	0.07881	0.049056	0.13723	0.076971	0.1118	0.18664	0.40718	0.034673	0.055593	0.25582	0.060977	0.14187	0.22514	0.12054	0.051707
0.042329	0.44142	0.21256	0.44342	0.017957	0.056633	0.01432	8.4334e-05	0.00048403	0.02751	0.07797	0.03076	0.0021098	8.7332e-05	0.0058678	0.48493	0.085741	0.011523	0.39859	0.066017	0.065088	0.037894	0.54266	0.0021468	0.41484	0.20003	0.18213	0.0058678	0.01099	0.16407	0.33248	0.50887	0.15005	0.0076193	0.01432	0.0017955	0.011523	0.0030718	0.0021098	0.02267	0.0052338	0.06393	0.053674	0.0098706	0.44977	0.013064	0.0011541	0.018375	0.037665	0.084895
0.36321	0.017427	9.3702e-06	0.0017629	0.42996	0.34749	0.33248	0.38851	0.37297	0.38484	0.35087	0.34132	0.22558	0.38484	0.36902	0.0083293	0.25111	0.39859	0.00045921	0.26043	0.30268	0.37103	0.004965	0.30486	0.0031884	0.18798	0.23229	0.34132	0.31529	0.18777	9.3702e-06	0.0054254	0.18416	0.39818	0.43031	0.38563	0.32381	0.36504	0.36902	0.26782	0.33517	0.54165	0.35959	0.35921	8.7332e-05	0.27486	0.34837	0.41438	0.29886	0.26555
0.3963	0.0030718	0.0066511	0.023643	0.45393	0.47931	0.34538	0.3175	0.45393	0.47931	0.33149	0.3963	0.32659	0.44178	0.40723	1.0618e-05	0.42996	0.37521	0.011608	0.33588	0.41845	0.41845	0.0089567	0.44178	1.1021e-05	0.27486	0.21525	0.37521	0.3963	0.37521	0.00086032	1.0618e-05	0.3963	0.50633	0.22217	0.41845	0.23646	0.45393	0.40723	0.28303	0.45393	0.45393	0.34538	0.46643	1.0618e-05	0.47931	0.38563	0.37521	0.25134	0.37521
0.38296	0.025914	0.016696	0.0017629	0.3963	0.38756	0.30047	0.26092	0.37297	0.41438	0.37117	0.37297	0.28417	0.43664	0.33517	0.0035697	0.34225	0.41438	0.0043619	0.24618	0.30047	0.33307	0.00080021	0.34432	0.0048681	0.19274	0.14724	0.33517	0.35163	0.20036	0.015098	0.0045215	0.20934	0.34749	0.35366	0.45393	0.30047	0.3551	0.28417	0.31746	0.49792	0.48493	0.31746	0.41086	0.0083293	0.28303	0.39319	0.36321	0.27626	0.33517
0.002857	0.44449	0.3339	0.42022	0.011608	0.001262	8.6087e-06	0.00073354	0.0072174	0.01805	1.1021e-05	0.011523	0.0025748	0.00047554	0.0039981	0.40365	0.024339	0.0090319	0.35807	0.020814	0.0070905	0.012368	0.5017	0.005971	0.50372	0.076176	0.10985	9.3702e-06	0.00081464	0.11293	0.41722	0.40003	0.026385	0.001262	0.0087262	0.013064	0.00042188	1.0618e-05	0.0015309	0.0046377	0.012148	0.096601	0.0057673	0.006412	0.4161	0.00086032	8.5813e-05	0.0083293	0.001042	0.0034459
0.030181	0.34432	0.14724	0.19148	0.054525	0.066553	0.059758	0.050649	0.034786	0.11323	0.028945	0.069673	0.056633	0.091993	0.10444	0.23903	0.030731	0.13204	0.24618	0.10444	0.018375	0.037894	0.24618	0.10879	0.43842	0.00080021	0.0035697	0.021979	0.067501	0.01119	0.20532	0.28769	0.00025138	0.089004	0.053597	0.11261	0.047788	0.064348	0.088038	0.066278	0.096045	0.28417	0.016696	0.079623	0.30888	0.051442	0.088038	0.17481	0.12718	0.023905
0.023905	0.49151	0.38937	0.40906	0.023643	0.019402	0.001042	0.0098923	8.8892e-05	0.01978	0.024546	0.011523	0.0075051	0.009354	0.0098923	0.44822	0.085741	0.017427	0.36715	0.078496	0.044214	0.0073477	0.47655	0.0091909	0.50372	0.15985	0.1724	0.010239	0.012368	0.17567	0.36178	0.46943	0.028515	1.0425e-05	0.0015309	0.013064	0.00068603	0.021659	0.00044371	0.026718	0.013583	0.16283	0.026099	0.0074817	0.43826	0.016238	0.014573	0.045015	0.081935	0.025008
0.40365	0.012662	0.0067292	0.00051092	0.44178	0.44342	0.40035	0.4543	0.43664	0.51253	0.39246	0.41948	0.3709	0.43826	0.49023	9.8766e-06	0.40185	0.39859	0.00074619	0.3805	0.34636	0.38107	0.010239	0.42869	0.041588	0.29086	0.23462	0.48894	0.41263	0.23419	0.00488	0.0054254	0.32408	0.42022	0.52959	0.40723	0.32588	0.40723	0.41062	0.3805	0.46011	0.52743	0.47791	0.43335	9.7033e-06	0.38563	0.47517	0.44822	0.32588	0.43985
0.35366	0.023482	0.003507	1.0425e-05	0.44178	0.44342	0.40543	0.28643	0.43664	0.4161	0.39246	0.36517	0.25582	0.4161	0.35566	9.8766e-06	0.36122	0.4161	0.011934	0.30268	0.27082	0.35163	0.0042853	0.38484	0.01205	0.24141	0.16039	0.33725	0.32408	0.22025	0.00047554	9.2139e-05	0.25857	0.37719	0.34636	0.40723	0.26325	0.44178	0.37489	0.24854	0.41438	0.52632	0.36517	0.4953	0.00078617	0.34538	0.40543	0.42537	0.28643	0.39501
0.00081464	0.36122	0.25111	0.33803	0.0089567	0.0046046	0.0062973	0.016998	0.0073477	0.020501	0.0080558	0.037894	0.013828	0.040455	0.060858	0.33307	0.0062973	0.078161	0.29824	0.078161	0.0044406	0.002264	0.33307	0.012368	0.50372	0.018708	0.0084798	0.016998	0.060858	0.029039	0.22959	0.42196	0.0012171	0.034264	0.0044406	0.023643	0.0036341	0.010239	0.0096937	0.030731	0.085741	0.23662	1.0055e-05	0.01119	0.41263	0.00086032	0.057674	0.07096	0.048664	0.00049275
0.0030159	0.34749	0.15592	0.38756	0.032473	1.0425e-05	0.0023475	0.015942	0.001262	0.012826	0.0058414	0.012826	0.0065299	0.0037682	0.027366	0.38756	0.011396	0.014341	0.26925	0.014341	0.0065299	0.00026065	0.34749	9.3829e-05	0.48982	0.053515	0.044717	0.010052	0.021262	0.044717	0.25378	0.36706	0.0046046	0.0046046	0.00051092	0.032473	0.0037682	0.010239	9.3829e-05	0.011396	0.010052	0.18524	0.001262	0.015942	0.29369	0.011608	0.010052	0.059845	0.023209	0.0017629
0.042329	0.45577	0.28623	0.40906	0.071381	0.10158	0.032384	0.003272	0.062973	0.075357	0.026699	0.062804	0.0085791	0.023482	0.043747	0.34432	0.12	0.079737	0.38589	0.086923	0.1068	0.078161	0.36902	0.0080401	0.50372	0.19395	0.16699	0.035283	0.043103	0.12711	0.37821	0.42196	0.07096	0.0065299	0.031856	0.021659	0.0038012	0.011608	0.012446	0.010762	0.034786	0.19154	0.064862	0.026869	0.42704	0.082674	0.0069669	0.015098	0.024381	0.021212
0.0043619	0.39682	0.22993	0.36706	0.040048	0.0055251	0.017734	0.025008	0.0083293	0.052639	0.018642	0.046107	0.019434	0.013343	0.10915	0.41438	0.0096937	0.057647	0.3393	0.054634	0.016401	0.00049275	0.50046	0.02307	0.47638	0.029126	0.06393	0.0050523	0.026385	0.046686	0.28866	0.37914	0.0062973	0.031876	0.025008	0.013064	0.00046726	0.03013	0.019434	0.070563	0.050649	0.21017	0.0011541	0.0098706	0.38484	0.023643	0.067203	0.10444	0.088705	0.0034459
0.0091246	0.24888	0.11481	0.28066	0.058804	0.018295	0.01331	0.024088	0.03814	0.033087	0.038869	0.043568	0.028404	0.033087	0.12451	0.34324	0.0091246	0.043568	0.18012	0.065579	0.0024357	0.0047778	0.30632	0.035567	0.46335	0.0262	0.020136	0.0039099	0.022067	0.046423	0.26443	0.36298	0.0031293	0.049374	0.016544	0.046423	9.7353e-05	0.033087	0.035567	0.040807	0.058804	0.27246	0.005733	0.016544	0.3337	0.011826	0.07275	0.16801	0.076487	0.040807
0.03364	0.34957	0.22715	0.42022	0.017957	0.0046046	0.0054254	0.00025595	0.0086344	0.017309	0.0048681	0.0023052	0.012594	0.0045215	0.0045215	0.35921	0.046686	0.01119	0.28769	0.01905	0.046686	0.014081	0.41086	9.2139e-05	0.50372	0.065326	0.072284	0.006412	0.0074817	0.058744	0.24137	0.38946	0.022788	1.0425e-05	0.0098706	0.013064	0.0017311	0.0012854	0.0017311	0.0045215	0.01119	0.10399	0.01905	0.0045215	0.36906	0.0030718	0.0029615	0.015653	0.014081	0.00082945
0.32622	0.018448	0.0066149	0.0055251	0.3963	0.38756	0.40208	0.36341	0.46011	0.43826	0.38169	0.41948	0.31949	0.51253	0.46735	0.002857	0.40185	0.44142	0.00022636	0.38232	0.34636	0.41263	0.012883	0.36711	0.041588	0.20003	0.25774	0.40891	0.48356	0.24871	0.0087262	0.012594	0.30668	0.38756	0.38232	0.41845	0.3453	0.38563	0.46735	0.37276	0.40365	0.43985	0.42114	0.41086	9.7033e-06	0.3963	0.40718	0.47234	0.31949	0.4178
0.0052338	0.51717	0.29588	0.33803	0.075046	0.001262	0.019139	0.038756	0.0095216	0.016401	0.036246	0.048008	0.031315	0.016401	0.070187	0.40365	0.012368	0.042673	0.35807	0.15332	0.00078617	0.0062973	0.37865	0.0080401	0.39246	0.011523	0.013601	0.028619	0.01099	0.014081	0.34432	0.36906	0.002264	0.044717	0.029711	0.017957	0.014302	0.017957	0.036378	0.058584	0.020136	0.23678	0.0020737	0.014081	0.40543	0.0056276	0.088705	0.10444	0.048417	0.017734
0.039729	0.43664	0.23903	0.45551	0.082674	0.041968	0.016696	0.010794	0.010794	0.050649	0.07797	0.028006	0.030181	0.020136	0.032441	0.46011	0.093708	0.013583	0.34432	0.037215	0.12718	0.040455	0.35366	0.016696	0.4507	0.15793	0.17481	0.030181	0.060858	0.24871	0.30888	0.4953	0.14477	0.03931	0.0072174	0.03013	0.028006	0.032473	0.0095216	0.021979	0.018375	0.22514	0.056633	0.038592	0.44822	0.037431	0.025914	0.056633	0.020136	0.050649
0.0056276	0.32659	0.22217	0.47931	0.013064	0.017957	0.0017955	0.0056276	0.00052038	0.010239	0.01205	0.0089567	0.0089567	0.00086032	0.013064	0.3963	0.017957	0.0030718	0.3086	0.034907	0.032473	0.017957	0.3551	0.00052038	0.50372	0.094878	0.12212	0.011608	0.00469	0.13723	0.28303	0.45393	0.064348	0.016238	0.00086032	0.00469	0.0012854	0.0038381	0.002391	0.002391	0.0017955	0.060977	0.021659	0.0077608	0.3551	0.011608	0.0066511	0.014608	0.016238	0.017957
0.022378	0.37103	0.18416	0.31972	0.054525	0.031876	0.030731	0.085741	0.024339	0.11083	0.059937	0.10207	0.045839	0.081903	0.10207	0.28998	0.016998	0.12	0.1965	0.1064	0.020501	0.016998	0.40185	0.037894	0.43842	0.012368	0.0096937	0.033032	0.051578	0.00050171	0.28188	0.37914	0.00025138	0.077337	0.028515	0.042757	0.040455	0.12705	0.081903	0.060858	0.097838	0.34225	0.012368	0.043899	0.33307	0.016238	0.16658	0.21596	0.1064	0.0036341
0.069673	0.45577	0.23025	0.34749	0.045558	0.023209	0.031856	0.0047972	0.020136	0.01805	0.041588	0.012883	0.0087262	0.00078617	0.0020385	0.46011	0.060858	0.004965	0.32792	0.025652	0.071844	0.020501	0.41948	0.0007725	0.47638	0.103	0.1987	0.012883	0.013828	0.15294	0.36341	0.37914	0.093708	0.001262	0.0056694	0.017957	0.0039981	0.0077608	9.0539e-06	8.1487e-05	0.0011955	0.14187	0.08192	0.068758	0.39501	0.037431	9.5346e-06	0.010794	0.036378	0.014573
0.018642	0.27825	0.15955	0.31297	0.056633	0.0058414	0.036246	0.028945	0.020518	0.028945	0.024546	0.036246	0.047314	0.016857	0.063341	0.304	0.0069039	0.050322	0.1714	0.070451	0.0039838	1.1021e-05	0.37117	0.018642	0.41484	0.0058414	0.0058414	0.016857	0.036246	0.016857	0.1482	0.35087	0.018642	0.050322	0.026699	0.026699	0.0069039	0.047314	0.020518	0.026699	0.044403	0.17752	0.0058414	0.020518	0.27825	0.015164	0.044403	0.031285	0.047314	0.0069039
0.028006	0.41948	0.29086	0.43167	0.037431	0.025244	0.00075917	0.0033864	0.0016701	0.02159	0.038869	0.035283	0.0033864	0.0011746	0.011523	0.44822	0.067501	0.0079011	0.36902	0.0508	0.034168	0.030731	0.5017	0.00023838	0.58188	0.14936	0.10719	0.01432	0.0029086	0.079623	0.40891	0.52291	0.07096	0.0017629	0.00023427	0.040048	9.3702e-06	0.021659	0.00023427	0.0015844	0.021979	0.081177	0.017427	0.0045215	0.4616	0.013064	0.0080401	0.045015	0.03076	0.029126
0.03364	0.34015	0.20686	0.36706	0.048453	0.12463	0.020876	0.0012392	0.022788	0.038592	0.041588	0.015653	0.01119	1.0237e-05	0.0054254	0.36906	0.046686	0.031296	0.27957	0.022788	0.068758	0.061989	0.46943	0.00050171	0.43842	0.099682	0.16407	0.022788	0.015653	0.16981	0.27162	0.43335	0.031296	0.0076193	0.0074817	0.027878	0.006412	1.0618e-05	0.026869	0.0098706	0.0029615	0.083437	0.03364	0.024785	0.38946	0.023643	0.0023052	0.017309	0.012594	0.017309
0.023905	0.44142	0.26782	0.36706	0.045558	0.0017629	0.019096	8.4334e-05	0.0022239	0.029647	0.0080558	0.02267	0.0027104	0.0002426	0.0090319	0.41438	0.045839	0.028619	0.35036	0.024574	0.044214	0.0036341	0.45281	0.0021468	0.51811	0.09889	0.13929	0.010239	0.0029086	0.20036	0.35959	0.46943	0.045839	0.0055251	0.010239	0.00469	0.00075917	0.00052038	0.0041379	0.0058678	0.018375	0.14187	0.0090319	0.006412	0.51253	0.019764	8.5813e-05	0.0083293	0.0058678	0.011726
0.0029615	0.38946	0.11755	0.34749	0.0012854	0.0030159	0.0074817	0.0045215	0.0074817	0.01905	0.020518	0.012594	0.029039	0.00025595	0.0086344	0.36906	0.017309	0.024785	0.34957	0.031296	0.022788	0.041201	0.37914	0.01119	0.47638	0.052533	0.058744	0.017309	0.0098706	0.049564	0.20686	0.43335	0.058744	0.019402	0.0074817	0.016238	0.0045215	0.002391	0.0029615	0.0023052	0.0086344	0.12228	0.014081	0.0054254	0.34015	0.013064	0.0017311	0.017309	0.029039	0.0017311
0.0087933	0.31086	0.20435	0.42022	0.017957	0.023209	0.0017629	0.0023475	1.0425e-05	0.010052	0.0080558	0.015942	0.017628	0.0023475	0.012826	0.37719	0.053515	0.010052	0.30219	0.0055251	0.029577	0.015942	0.35717	0.00026065	0.4507	0.047557	0.097285	0.0023475	0.00026065	0.11048	0.26925	0.44342	0.021262	0.0055251	0.0046046	0.016238	9.3829e-05	9.5567e-05	0.017628	1.0425e-05	0.014341	0.12463	0.00026065	0.015942	0.34749	0.010239	0.010052	0.017628	0.025244	0.015942
0.29369	0.00051092	0.0055251	0.0076193	0.34538	0.40906	0.26925	0.35717	0.33803	0.35717	0.39246	0.34749	0.28538	0.34749	0.23893	0.0023475	0.34749	0.36706	0.0046046	0.30219	0.22467	0.29369	0.0055251	0.24628	0.013562	0.19785	0.18524	0.30219	0.31972	0.25378	0.0023475	0.0037682	0.26144	0.38756	0.30219	0.37521	0.18524	0.2999	0.31972	0.27723	0.40906	0.31972	0.22467	0.37719	0.0030159	0.3086	0.34749	0.31972	0.23893	0.32878
0.013583	0.42114	0.27758	0.36706	0.034907	0.0055251	0.032412	0.071428	0.07316	0.049745	0.016857	0.087127	0.071428	0.029647	0.11821	0.35366	0.015372	0.059676	0.25548	0.1095	0.034168	0.0036341	0.46452	0.02307	0.50372	0.053674	0.039433	0.012883	0.064133	0.036072	0.27758	0.34957	0.0053283	0.070051	0.002664	0.057703	0.014075	0.054525	0.034673	0.09714	0.096045	0.25088	0.0020737	0.036072	0.42704	0.014608	0.13201	0.11778	0.068103	0.02307
0.032441	0.46594	0.22793	0.42022	0.025715	0.025244	0.0015573	0.0015573	0.020136	0.02159	0.01205	8.4334e-05	0.032412	0.00047554	0.0067292	0.41438	0.057674	0.012883	0.31742	0.012662	0.071844	0.028515	0.47655	0.00046726	0.51811	0.17077	0.15695	0.0079011	0.0053283	0.15845	0.32588	0.42196	0.081903	0.010052	0.041933	0.00469	0.0067292	0.002391	0.012662	8.2892e-05	0.0035697	0.067203	0.034673	0.0086344	0.38484	0.025715	0.00046726	0.0022239	0.00488	0.029126
0.34225	0.018708	0.013828	0.00026065	0.40723	0.30219	0.22959	0.36122	0.41263	0.30668	0.31297	0.30668	0.21596	0.37103	0.34225	0.00025138	0.35163	0.4586	0.0029086	0.34225	0.22271	0.36122	0.002264	0.39134	0.0069039	0.20934	0.17232	0.40185	0.41263	0.23419	0.0062973	0.0023052	0.24379	0.43167	0.39134	0.40723	0.33307	0.34538	0.28998	0.28998	0.47089	0.47089	0.30668	0.34015	0.0044406	0.37521	0.42368	0.42368	0.1965	0.26618
0.059937	0.22418	0.074159	0.11228	0.21709	0.13211	0.14272	0.098605	0.17752	0.16541	0.11707	0.17752	0.081886	0.16541	0.18377	0.070451	0.056633	0.20334	0.07797	0.1482	0.0092973	0.053428	0.16541	0.19667	0.27003	9.919e-05	0.0048681	0.15955	0.1714	0.0048681	0.070451	0.20334	0.00054011	0.20334	0.090031	0.16541	0.081886	0.15955	0.07797	0.13211	0.16541	0.32213	0.050322	0.11707	0.094264	0.10761	0.23883	0.32213	0.15381	0.12196
0.36321	0.0087262	0.022561	0.00084467	0.41845	0.37719	0.38764	0.35426	0.42537	0.44977	0.31297	0.39859	0.32994	0.43826	0.40208	0.0072174	0.36122	0.44142	0.00042898	0.43812	0.37489	0.37103	0.00045921	0.34837	0.018642	0.26043	0.23921	0.39859	0.35163	0.24871	0.0014556	0.00082945	0.29824	0.45551	0.46735	0.44178	0.27881	0.41845	0.39209	0.34047	0.49792	0.51372	0.39031	0.40003	0.0011746	0.38563	0.4513	0.48493	0.3424	0.35764
0.42537	0.0022239	0.020136	0.0030159	0.44178	0.48075	0.30888	0.38296	0.44822	0.47234	0.42647	0.40365	0.37297	0.43664	0.36321	0.00024693	0.44664	0.44822	0.0052338	0.27626	0.36321	0.44664	0.00024693	0.39319	0.00054011	0.30047	0.19897	0.40365	0.4586	0.36906	0.0095216	0.0017311	0.35163	0.45551	0.39319	0.42996	0.27626	0.41845	0.39319	0.32622	0.47234	0.48493	0.43664	0.36906	0.0035697	0.36504	0.43664	0.48493	0.29224	0.44822
0.49792	0.0077657	0.0088771	0.0087933	0.50633	0.55164	0.40035	0.43191	0.49792	0.47376	0.42647	0.47655	0.39031	0.51253	0.4543	9.8766e-06	0.51011	0.46452	0.0067292	0.40035	0.44977	0.47089	0.032982	0.50046	0.010629	0.32381	0.25548	0.43031	0.4586	0.36906	0.012662	0.014081	0.33307	0.45551	0.52959	0.45393	0.39031	0.41845	0.52959	0.3709	0.44822	0.54165	0.44296	0.42196	9.7033e-06	0.41845	0.47517	0.44822	0.4543	0.48762
0.44822	0.0087262	0.003217	0.00026065	0.38563	0.43167	0.43506	0.46735	0.41438	0.47376	0.37117	0.36902	0.3746	0.4616	0.42277	0.00024693	0.37103	0.38851	0.010945	0.40379	0.36517	0.43501	0.0058678	0.39682	0.0018637	0.29086	0.20104	0.39859	0.41263	0.36906	0.0015051	0.0074817	0.29824	0.44342	0.47926	0.41845	0.3746	0.44178	0.40208	0.41397	0.41438	0.54165	0.43191	0.46943	0.003507	0.3551	0.47517	0.48493	0.33851	0.38669
0.048453	0.2999	0.17658	0.37521	0.034907	0.037431	0.0077608	0.010239	0.03013	0.027878	0.024546	0.017957	0.013064	0.0066511	0.034907	0.3086	0.037431	0.034907	0.25134	0.032473	0.051442	0.021659	0.34538	0.0017955	0.48982	0.10802	0.14249	0.010239	0.013064	0.10802	0.28303	0.45393	0.057703	0.00469	0.017957	0.021659	0.0030718	0.0030718	0.014608	0.0012854	0.021659	0.12212	0.014608	0.0066511	0.3551	0.019764	0.0066511	0.019764	0.013064	0.0066511
0.0095216	0.47926	0.34918	0.43167	0.048453	9.3829e-05	0.013374	0.036378	0.0083293	0.013343	0.053428	0.042673	0.089979	0.031866	0.087789	0.41438	0.060858	0.076176	0.44748	0.11211	0.049745	0.0096937	0.46452	0.040843	0.53304	0.026557	0.093777	0.042673	0.037894	0.11293	0.37642	0.45706	0.024339	0.029577	0.038756	0.042757	0.014787	0.023643	0.016835	0.092161	0.059758	0.30486	0.014075	0.017309	0.48629	0.032473	0.084895	0.137	0.095976	0.019434
0.028006	0.45577	0.38173	0.44342	0.019764	0.0076193	0.0014556	0.00022636	9.8766e-06	0.0060769	0.024546	0.0090319	0.015039	9.7033e-06	0.015298	0.43664	0.057674	0.0058678	0.40548	0.023201	0.061844	0.01099	0.46452	0.00046726	0.47638	0.09889	0.13668	9.3702e-06	1.0055e-05	0.14228	0.4728	0.43335	0.067501	0.00026065	9.0539e-06	0.023643	0.0002049	0.014608	0.003272	0.0084357	0.0052338	0.10487	0.047174	0.0017311	0.47376	0.019764	8.5813e-05	0.020136	0.0059865	0.016114
8.8892e-05	0.32833	0.1952	0.29369	0.051442	0.00026065	0.049745	0.031866	0.013583	0.071844	0.026699	0.082657	0.009354	0.023482	0.098372	0.30888	0.0053283	0.094302	0.21422	0.12961	0.0060769	0.0029086	0.36517	0.034168	0.43842	0.0028069	0.0028069	0.011934	0.026385	0.0098706	0.30268	0.38946	0.002264	0.041968	0.01805	0.032473	9.7033e-06	0.034907	0.029647	0.046936	0.088038	0.27082	0.00078617	0.041201	0.31105	0.010239	0.12484	0.10019	0.090326	0.0051419
0.20686	0.006412	0.0054254	0.0046046	0.2999	0.35717	0.22025	0.24871	0.34957	0.36906	0.23883	0.29598	0.20036	0.42196	0.24137	0.00025595	0.27162	0.34015	1.0237e-05	0.22025	0.18777	0.34957	0.0012392	0.30444	0.022486	0.10399	0.072284	0.22025	0.29598	0.16407	1.0237e-05	0.006412	0.20686	0.34749	0.27162	0.3963	0.17567	0.34538	0.32192	0.22025	0.34957	0.38946	0.27162	0.37914	9.2139e-05	0.28303	0.30444	0.33094	0.27162	0.27162
0.047788	0.40208	0.23481	0.25378	0.071381	0.063152	0.11211	0.091568	0.091993	0.12018	0.041588	0.087127	0.097661	0.1068	0.20477	0.21179	0.037894	0.087127	0.22188	0.15372	0.0060769	0.040455	0.27535	0.10487	0.37117	0.01432	0.018136	0.079737	0.067501	0.006412	0.26218	0.27162	1.0055e-05	0.05049	0.080491	0.099152	0.055671	0.11731	0.084096	0.12967	0.15253	0.29668	0.039433	0.10399	0.27082	0.032473	0.19154	0.15253	0.12967	0.070563
0.066553	0.26144	0.13461	0.17913	0.075046	0.031876	0.093094	0.059845	0.1198	0.12956	0.066845	0.15592	0.081127	0.1198	0.21776	0.18524	0.063152	0.19785	0.10598	0.11509	0.012826	0.015942	0.19785	0.093094	0.304	0.0087933	0.0023475	0.056633	0.10598	0.012826	0.15042	0.26925	0.0065299	0.097285	0.13976	0.12705	0.070051	0.10802	0.12463	0.11509	0.16154	0.30219	0.034264	0.15042	0.23173	0.060977	0.19148	0.27723	0.085016	0.056633
0.015372	0.34225	0.19027	0.42022	0.021659	0.0087933	0.030731	0.0053283	0.0012171	0.012368	0.0069039	0.0036341	0.013828	0.0062973	0.040455	0.35163	0.030731	0.015372	0.25857	0.048664	0.026385	0.0062973	0.33307	0.00081464	0.47638	0.030731	0.045839	0.018708	9.0493e-05	0.075905	0.23662	0.45706	0.037894	0.001262	0.0012171	0.014608	9.0493e-05	0.00086032	0.0053283	0.0073477	0.0036341	0.15545	9.0493e-05	0.031296	0.40185	9.5567e-05	0.0012171	0.030731	0.015372	0.018708
0.032441	0.46307	0.22321	0.31086	0.014608	0.0023475	0.014573	0.0091909	0.037215	0.01978	0.013562	0.03591	0.014573	0.034168	0.10487	0.39319	0.016998	0.054634	0.22321	0.033567	0.01805	0.020501	0.4513	0.016114	0.47638	0.031306	0.025008	0.005971	0.033032	0.014081	0.26555	0.33094	0.0062973	0.017628	0.031306	0.025715	0.00023838	0.042757	0.017734	0.046107	0.039729	0.19154	0.031306	0.015653	0.35566	0.032473	0.048865	0.037215	0.03591	0.005971
0.015942	0.31972	0.27723	0.37719	0.03013	0.0055251	0.00026065	0.001262	0.0065299	0.025244	0.0080558	0.00026065	0.0037682	0.00051092	0.0065299	0.39818	0.081127	0.0046046	0.34749	0.05049	0.034264	0.0055251	0.39818	0.0087933	0.46335	0.085016	0.15592	0.001262	0.011396	0.11048	0.23893	0.44342	0.085016	0.0046046	0.00051092	0.017957	0.0030159	0.0017955	0.001262	0.0055251	0.0046046	0.059845	0.036742	0.0030159	0.31972	0.025715	0.00051092	0.0017629	0.0023475	0.017628
0.047788	0.45281	0.20623	0.40906	0.042757	0.034264	0.012883	0.0068465	0.015098	0.041576	0.022486	0.015835	0.0090319	0.0070905	0.0021098	0.36321	0.1064	0.019096	0.33248	0.024574	0.036553	0.018708	0.41948	0.0011541	0.43842	0.14427	0.13441	0.0021098	0.0084798	0.12228	0.33248	0.44504	0.081903	0.0017629	0.00075917	0.00469	0.01432	0.0017955	0.0015844	0.0011342	0.0083293	0.088705	0.053674	0.012594	0.31105	0.021659	0.00023838	0.0011955	0.004965	0.021212
0.00048403	0.38232	0.36178	0.40906	0.027878	0.025244	0.00042188	0.0056694	0.0022239	0.039023	0.016857	0.011523	0.023335	0.0028069	0.038756	0.39319	0.043103	0.011523	0.36715	0.038508	0.075357	0.0073477	0.46452	0.0016122	0.42647	0.056633	0.13197	0.012883	0.01099	0.14228	0.40879	0.32192	0.020501	0.010052	0.0015309	0.013064	0.022189	0.0012854	0.0020385	0.013374	0.016696	0.19154	0.011325	0.0074817	0.44977	0.0056276	0.0042106	0.032441	0.031847	0.01311
0.023905	0.4543	0.30101	0.33803	0.037431	0.017628	0.00074619	0.0033285	0.0052338	0.013343	0.0031884	0.004965	0.018768	8.7332e-05	0.0057673	0.40365	0.03542	0.02267	0.35232	0.034673	0.046936	0.030731	0.54266	0.0069669	0.48982	0.12036	0.1095	8.4334e-05	0.0012171	0.14228	0.30913	0.35921	0.057674	0.0055251	9.21e-06	0.021659	0.0015573	0.00469	0.0040671	0.00488	0.0043619	0.10487	0.010063	0.0037002	0.4616	0.0038381	0.00023838	0.023905	0.0057673	0.0007725
0.012148	0.4335	0.1987	0.28538	0.032473	0.041968	0.031856	0.049056	0.021979	0.094302	0.0018637	0.042673	0.046362	0.075357	0.17004	0.32622	0.030731	0.11149	0.27229	0.099392	0.0042853	0.028515	0.40891	0.03591	0.35087	0.0090319	0.0026189	0.011523	0.033032	0.006412	0.33652	0.30444	0.0073477	0.053515	0.049056	0.021659	0.0087262	0.040048	0.015298	0.073537	0.084178	0.2731	0.0057673	0.036072	0.32833	0.0089567	0.084895	0.11323	0.076971	0.019434
0.37297	0.0050523	0.016114	0.001262	0.44178	0.46794	0.34837	0.42869	0.42537	0.44977	0.40351	0.43985	0.3393	0.4616	0.39682	8.8892e-05	0.40185	0.40718	0.0034459	0.33042	0.30268	0.32408	0.014573	0.38669	0.0039838	0.23678	0.17397	0.4178	0.4586	0.22025	0.017734	0.0029615	0.22959	0.36706	0.38669	0.3963	0.21663	0.32659	0.36711	0.3393	0.46011	0.50046	0.46307	0.42196	0.00047554	0.3086	0.43985	0.43664	0.32172	0.39682
0.023209	0.37719	0.19785	0.38756	0.019764	0.025244	0.0055251	1.0425e-05	0.00026065	0.012826	0.0048681	0.0055251	0.00084467	0.0023475	0.001262	0.32878	0.044717	0.017628	0.24628	0.017628	0.056633	0.025244	0.38756	0.00084467	0.39246	0.11509	0.097285	0.0046046	0.027366	0.13461	0.20435	0.42022	0.089004	9.3829e-05	1.0425e-05	0.011608	0.0030159	1.0618e-05	0.0065299	0.00084467	9.3829e-05	0.089004	0.015942	0.015942	0.34749	0.03013	0.0017629	0.015942	0.00084467	0.017628
0.0022239	0.43031	0.28303	0.35717	0.067816	0.019402	0.035283	0.028619	0.030181	0.041576	0.015164	0.066017	0.059676	0.036553	0.079737	0.39319	0.015372	0.076176	0.26043	0.083387	0.010604	0.0096937	0.38851	0.027027	0.51811	0.02267	0.020844	0.02267	0.016998	0.038592	0.30701	0.33094	0.00081464	0.059845	0.026557	0.054525	0.017427	0.045558	0.042673	0.045299	0.050649	0.26555	0.00023427	0.043899	0.39501	0.010239	0.13689	0.17481	0.048008	0.002758
0.033718	0.27825	0.19015	0.33149	0.031285	0.0018637	0.0048681	0.00089295	0.0018637	0.024546	0.013562	0.0080558	0.0092973	0.0024817	0.0069039	0.27003	0.01205	0.0092973	0.17752	0.0080558	0.018642	0.01205	0.27825	0.0048681	0.43842	0.024546	0.047314	1.1021e-05	0.00054011	0.074159	0.18377	0.304	0.0069039	0.018642	0.0024817	1.1021e-05	0.0031884	0.0031884	0.026699	0.0092973	0.020518	0.11707	0.0024817	0.0092973	0.26198	0.024546	0.01205	0.018642	0.070451	0.010629
0.068758	0.31309	0.194	0.36706	0.15899	0.10158	0.17567	0.15845	0.15845	0.18777	0.098605	0.13711	0.13711	0.12228	0.16407	0.33094	0.12711	0.17567	0.21349	0.091361	0.075905	0.072284	0.37914	0.12711	0.58188	0.095471	0.049564	0.072284	0.079623	0.091361	0.21349	0.41086	0.075905	0.26144	0.055593	0.15337	0.052533	0.13208	0.11293	0.091361	0.18777	0.16981	0.058744	0.15294	0.28769	0.11731	0.15294	0.18166	0.14755	0.083437
0.030181	0.40208	0.22829	0.36706	0.014608	0.014341	0.0038652	8.1487e-05	9.8766e-06	0.003507	0.036246	0.037665	0.0025748	0.0002426	9.0539e-06	0.32622	0.048664	0.01432	0.35807	0.019463	0.031866	0.03542	0.38851	0.0011541	0.34107	0.14427	0.086267	0.011523	0.0062973	0.16981	0.29943	0.34957	0.074514	0.017628	0.034078	0.00086032	0.00021885	0.014608	0.020136	0.00042898	0.00024693	0.12257	0.032412	0.049564	0.40543	0.013064	0.0021468	0.015098	0.0095629	0.014573
0.024339	0.38107	0.20934	0.39818	0.021659	0.014341	1.0055e-05	0.0017002	0.002264	0.043103	0.022486	0.020501	0.040455	0.0096937	0.048664	0.35163	0.037894	0.040455	0.23662	0.048664	0.020501	0.0044406	0.39134	0.0096937	0.50372	0.03542	0.060858	0.0073477	0.0036341	0.075905	0.22271	0.34957	0.028515	0.03931	0.0073477	0.021659	0.00081464	0.00469	0.013828	0.015372	0.033032	0.25111	0.030731	0.01905	0.34225	0.011608	0.033032	0.054581	0.045839	0.0053283
0.36321	0.02307	9.5346e-06	0.001262	0.2999	0.34749	0.32172	0.29668	0.31746	0.38484	0.26198	0.37679	0.24376	0.38484	0.39682	0.00048403	0.28998	0.4178	0.002758	0.2808	0.25582	0.40185	0.0021468	0.30486	0.022486	0.21017	0.19763	0.35764	0.32408	0.16981	0.00046726	0.0012392	0.22271	0.31972	0.33042	0.3551	0.19154	0.27486	0.32172	0.24376	0.46011	0.42869	0.33042	0.34015	0.0070905	0.3086	0.3393	0.34432	0.2808	0.2808
0.28417	0.53065	0.39384	0.45551	0.18269	0.29369	0.089979	0.087789	0.20532	0.17727	0.1482	0.040129	0.12736	0.068421	0.10757	0.51133	0.32408	0.17077	0.48059	0.033499	0.28643	0.22271	0.57269	0.060745	0.54859	0.37865	0.32154	0.15455	0.12474	0.43335	0.49277	0.46943	0.20934	0.10158	0.12965	0.11731	0.062643	0.082674	0.12504	0.023335	0.11323	0.014573	0.20241	0.14228	0.52632	0.14787	0.029126	0.012148	0.053748	0.18557
0.037215	0.43031	0.29086	0.36706	0.0077608	0.029577	0.0079011	8.4334e-05	0.0083293	0.02159	0.016857	0.00075917	0.02267	8.7332e-05	0.004965	0.40365	0.015372	0.026557	0.26782	0.0090319	0.061844	0.015372	0.44142	0.0069669	0.48982	0.10719	0.087127	0.0033864	0.00081464	0.12228	0.29886	0.46943	0.026385	0.0030159	0.0027104	0.0017955	9.3702e-06	9.5567e-05	0.015835	0.010239	0.0043619	0.046107	0.017427	0.0054254	0.44977	0.0056276	0.002758	0.00024693	0.0058678	0.0050523
0.0052338	0.50414	0.39897	0.37719	0.017957	0.00026065	0.024381	0.0047972	0.00080021	0.031866	0.020518	0.028619	0.053748	0.025455	0.063738	0.39319	0.020501	0.012883	0.34918	0.089054	0.009354	0.0053283	0.39859	0.0091909	0.48982	0.017427	0.0791	0.0090319	0.0084798	0.022788	0.39897	0.38946	9.0493e-05	0.0023475	0.015298	0.023643	8.4676e-06	0.057703	0.013835	0.030788	0.021979	0.26555	0.00045136	0.0098706	0.4616	9.5567e-05	0.048865	0.084178	0.048417	0.0011541
0.027878	0.15899	0.10353	0.21525	0.11731	0.054525	0.067816	0.054525	0.082674	0.12705	0.038869	0.057703	0.03013	0.16473	0.11731	0.17059	0.045558	0.12212	0.10353	0.099152	0.0066511	0.027878	0.15337	0.071381	0.29523	0.00469	0.00469	0.10353	0.057703	0.010239	0.15899	0.20182	0.011608	0.090707	0.075046	0.17059	0.025715	0.13723	0.082674	0.10353	0.13723	0.3175	0.023643	0.12212	0.15337	0.048453	0.15899	0.16473	0.13208	0.019764
0.0076193	0.25378	0.12463	0.31972	0.03013	0.0065299	0.027366	0.041968	0.0087933	0.070051	0.028945	0.041968	0.031876	0.05049	0.093094	0.26144	0.019402	0.034264	0.23893	0.073645	0.0065299	0.0065299	0.20435	0.010052	0.38169	0.0023475	0.014341	0.05049	0.05049	0.0087933	0.19148	0.32878	0.00026065	0.053515	0.0055251	0.03013	0.03931	0.045558	0.021262	0.031876	0.066553	0.21099	0.014341	0.03931	0.23893	0.0077608	0.070051	0.093094	0.089004	0.00084467
0.30668	0.048664	9.0493e-05	0.00084467	0.36504	0.43167	0.31529	0.29824	0.38107	0.40185	0.27825	0.32408	0.30668	0.40185	0.31529	0.00049275	0.33307	0.31529	0.00025138	0.38107	0.1965	0.32408	0.0036341	0.35163	0.026699	0.17818	0.12474	0.35163	0.40185	0.13711	0.0053283	0.012594	0.21596	0.31972	0.34225	0.3175	0.23662	0.40723	0.28188	0.29824	0.40185	0.41263	0.27395	0.35921	0.0053283	0.33588	0.36122	0.37103	0.27395	0.35163
0.053597	0.33042	0.16283	0.25378	0.12212	0.073645	0.18557	0.17397	0.069673	0.1068	0.11228	0.16283	0.077549	0.075357	0.16283	0.25348	0.033032	0.088705	0.24376	0.15214	0.003507	0.020501	0.37679	0.10487	0.4507	0.00046726	0.0050523	0.048865	0.07096	0.00082945	0.21663	0.34015	0.00049275	0.11509	0.088705	0.10353	0.074012	0.13208	0.16283	0.13689	0.16344	0.4513	0.019434	0.13206	0.28643	0.060977	0.15743	0.18067	0.096601	0.060745
0.044403	0.28665	0.10305	0.27003	0.094264	0.056633	0.066845	0.12698	0.066845	0.17752	0.10305	0.10305	0.085906	0.12698	0.10761	0.20334	0.047314	0.10761	0.20334	0.090031	0.026699	0.018642	0.27003	0.098605	0.4507	0.020518	0.013562	0.070451	0.13211	0.0018637	0.1482	0.29523	0.0024817	0.1482	0.10305	0.094264	0.022486	0.081886	0.098605	0.047314	0.10761	0.27003	0.036246	0.14272	0.26198	0.050322	0.15381	0.23143	0.15955	0.036246
0.096045	0.43985	0.25814	0.42022	0.023643	0.085016	0.02307	0.0091909	0.028006	0.049745	0.026699	8.5813e-05	0.0034459	0.010604	0.0034459	0.47234	0.1064	0.027027	0.34837	0.027027	0.15499	0.064133	0.47517	0.0021468	0.48982	0.22993	0.15743	0.0080401	0.048664	0.16407	0.21663	0.37914	0.17818	0.0076193	0.027027	0.014608	0.027027	0.0038381	0.0080401	0.0016122	0.0052338	0.025008	0.081177	0.017309	0.4616	0.054525	0.0007725	0.0061856	0.0021468	0.040843
0.020136	0.4335	0.33776	0.40906	0.042757	0.03931	0.032384	0.0087262	0.010794	0.0070905	0.016857	0.010239	0.035759	0.0002426	0.0015309	0.42537	0.064133	0.020844	0.45865	0.03289	0.036553	0.037894	0.52852	0.0007725	0.46335	0.10719	0.14639	0.032982	0.0096937	0.16407	0.45039	0.42196	0.093708	0.001262	0.0047972	0.013064	0.0050487	0.013064	0.0020385	0.0063948	0.015098	0.084895	0.044513	0.058744	0.4616	0.0012854	0.025008	0.0072174	0.026869	0.014573
0.0052338	0.36517	0.25582	0.33803	0.013064	0.010052	0.00078617	8.7332e-05	0.00024693	0.0060769	0.00027554	0.0011746	0.0011746	0.0042853	0.010604	0.32622	0.03542	0.003507	0.24141	0.011934	0.010604	0.00049275	0.39501	9.7033e-06	0.43842	0.075357	0.094302	0.0028069	0.00081464	0.08735	0.28643	0.41086	0.030731	0.0065299	0.010604	0.0056276	0.00047554	0.0017955	9.7033e-06	0.00047554	0.0052338	0.14452	0.0081828	0.0023052	0.44977	0.00469	9.7033e-06	0.037215	0.0060769	8.7332e-05
0.38296	0.018448	0.012935	0.001262	0.36504	0.38756	0.40714	0.39209	0.39319	0.4161	0.32213	0.41948	0.3746	0.44977	0.44449	0.0061856	0.34225	0.41948	0.0084357	0.45039	0.3196	0.38107	0.026557	0.46307	0.038869	0.27535	0.20711	0.40891	0.42368	0.26382	0.0002117	0.0037002	0.25111	0.50761	0.4335	0.3551	0.36178	0.38563	0.4123	0.44748	0.42537	0.51372	0.43191	0.37914	0.0060769	0.2999	0.47517	0.42537	0.39897	0.35764
0.042329	0.39501	0.22082	0.40906	0.010239	0.027366	0.034168	0.010604	0.0072174	0.02751	0.016857	0.046936	0.0051419	0.029647	0.0070905	0.42537	0.07096	0.014832	0.30268	0.010604	0.046936	0.01099	0.4161	0.0011746	0.4507	0.15499	0.13447	0.02159	0.024339	0.16407	0.30268	0.44504	0.093708	0.0046046	0.013343	0.027878	0.0028069	0.00469	0.0011746	0.013343	0.015098	0.11116	0.046936	0.0074817	0.44977	0.027878	0.0060769	0.020136	0.0021848	0.0081828
0.0043619	0.35566	0.17727	0.36706	0.03013	0.00084467	0.010604	0.041576	0.010794	0.016401	0.018642	0.058688	0.041576	0.01805	0.065088	0.33517	0.01099	0.082657	0.28643	0.11116	0.036553	0.026385	0.43826	0.013343	0.50372	0.046936	0.065088	0.02751	0.040455	0.036072	0.28643	0.40003	0.0036341	0.00084467	0.0016408	0.0089567	0.013343	0.021659	0.011934	0.01805	0.028006	0.22755	0.0081828	0.020876	0.43826	0.0038381	0.061844	0.10019	0.023482	0.0021848
0.38296	0.011132	0.032384	0.010052	0.41845	0.40906	0.41722	0.40208	0.44822	0.39501	0.3609	0.35959	0.39384	0.48629	0.44449	0.00080021	0.37103	0.51488	0.012032	0.42755	0.39501	0.42368	0.0068465	0.48762	0.020518	0.28303	0.20104	0.45281	0.4586	0.24137	0.0094044	0.022788	0.40185	0.36706	0.39209	0.45393	0.40714	0.37521	0.4335	0.41561	0.42537	0.4513	0.41062	0.40003	0.0021848	0.40723	0.43985	0.39319	0.38764	0.4178
0.013583	0.46735	0.31341	0.31086	0.0089567	0.010052	0.00249	0.038756	0.025914	0.061844	0.0048681	0.02267	0.04557	0.023482	0.057621	0.29224	0.033032	0.059676	0.33193	0.050235	0.039023	0.0029086	0.45281	0.0069669	0.47638	0.090957	0.0791	0.028619	0.020501	0.091361	0.32754	0.34957	0.016998	0.025244	0.018448	0.0089567	0.0080265	0.0066511	0.0076337	0.014787	0.045015	0.13689	0.0057673	0.017309	0.44977	0.010239	0.043433	0.039729	0.029283	0.0091909
0.0030159	0.30219	0.12463	0.21776	0.040048	0.021262	0.093094	0.031876	0.11509	0.085016	0.022486	0.05049	0.066553	0.1198	0.03931	0.18524	0.0055251	0.10158	0.18524	0.11048	0.012826	0.023209	0.29369	0.027366	0.43842	0.011396	0.0037682	0.034264	0.05049	0.0037682	0.1198	0.31972	0.0076193	0.081127	0.03931	0.07881	0.025244	0.086639	0.034264	0.085016	0.089004	0.26925	0.014341	0.077337	0.27723	0.0089567	0.11048	0.12463	0.041968	0.0076193
0.0043619	0.49151	0.26494	0.35717	0.034907	1.0425e-05	0.011132	0.060638	0.013583	0.049745	0.0024817	0.066017	0.041212	0.031866	0.05183	0.40365	0.012368	0.045299	0.32792	0.10757	0.0016408	0.00049275	0.44142	0.046107	0.41484	0.03076	0.021899	0.01432	1.0055e-05	0.031296	0.31949	0.40003	0.0017002	0.023209	0.0076337	0.0038381	0.013835	0.013064	0.018448	0.041212	0.030181	0.23678	0.0011148	0.041201	0.31105	0.0077608	0.088705	0.053597	0.073537	0.010419
0.053597	0.39682	0.21017	0.39818	0.037431	0.093094	0.017734	0.02307	0.016696	0.05562	0.056633	0.054634	0.01311	0.01805	0.0007725	0.42537	0.16658	0.01311	0.3132	0.077549	0.10254	0.051578	0.48762	0.014573	0.53304	0.23678	0.14187	0.038335	0.022378	0.22025	0.24376	0.46943	0.14477	0.0065299	0.011726	0.048453	0.019434	0.00469	0.010419	0.0080401	0.045015	0.13689	0.070563	0.058744	0.44977	0.060977	8.5813e-05	0.037215	0.054634	0.070563
0.42196	0.0054254	0.0037002	0.014341	0.45393	0.42022	0.34015	0.34957	0.42196	0.48216	0.41484	0.32192	0.37914	0.38946	0.30444	0.014081	0.34957	0.41086	0.0012392	0.25619	0.35921	0.42196	0.0054254	0.35921	0.022486	0.27162	0.22715	0.34957	0.41086	0.25619	0.0086344	1.0237e-05	0.37914	0.38756	0.29598	0.45393	0.31309	0.37521	0.24871	0.31309	0.48216	0.43335	0.35921	0.44504	0.0037002	0.38563	0.4953	0.46943	0.31309	0.34015
0.0083293	0.34636	0.21422	0.37719	0.011608	0.012826	0.00047554	0.0051419	0.010794	0.0070905	0.00027554	0.0002426	0.0016408	0.0002426	0.0016408	0.31746	0.045839	0.003507	0.39501	0.016401	0.039023	9.0493e-05	0.43826	0.0070905	0.4507	0.094302	0.05562	0.00047554	0.0036341	0.08735	0.25582	0.41086	0.033032	0.00051092	0.003507	0.0012854	0.0011746	0.0012854	0.0060769	0.00078617	0.0022239	0.13447	0.01805	0.006412	0.35566	0.00026548	0.0081828	0.0043619	0.003507	0.0002426
0.032441	0.43191	0.31742	0.42022	0.023643	0.025244	0.011325	0.0015573	0.028006	0.02159	0.026699	0.059676	0.017127	0.029647	0.064862	0.51133	0.074514	0.015835	0.36151	0.047174	0.046936	0.030731	0.52852	0.011726	0.47638	0.12963	0.11821	0.042673	0.026385	0.15845	0.42114	0.48216	0.057674	0.019402	0.0077657	0.040048	0.00074619	0.032473	0.0077657	0.020485	0.032441	0.14187	0.010063	0.024785	0.4616	0.027878	0.0034459	0.053597	0.030229	0.00046726
0.42537	0.0098923	0.016835	0.0017629	0.41845	0.49396	0.37276	0.42277	0.51133	0.47376	0.39246	0.41948	0.36341	0.51253	0.45577	0.002857	0.39134	0.39859	0.0039981	0.3453	0.34636	0.49662	0.010239	0.50046	0.036246	0.32381	0.26494	0.47655	0.48356	0.33094	0.0015309	0.0086344	0.33307	0.40906	0.50414	0.44178	0.30314	0.46643	0.44449	0.36341	0.41438	0.51372	0.49023	0.43335	0.0016408	0.3551	0.42869	0.51133	0.40208	0.4178
0.31746	0.027644	0.039158	0.012826	0.46643	0.42022	0.42755	0.33652	0.43664	0.38484	0.37117	0.39859	0.32994	0.42704	0.35426	0.0061856	0.38107	0.41948	0.030788	0.39728	0.32833	0.39134	0.017427	0.2731	0.041588	0.20623	0.25292	0.35036	0.35163	0.194	0.019139	0.0098706	0.25857	0.37719	0.4335	0.40723	0.35108	0.41845	0.4123	0.38589	0.43664	0.50046	0.41062	0.40003	8.7332e-05	0.28303	0.43985	0.39319	0.39728	0.37679
0.021979	0.50414	0.235	0.34749	0.017957	0.011396	0.0038012	0.054685	0.021979	0.039023	0.015164	0.024574	0.050943	0.0021848	0.057621	0.30888	0.081903	0.037665	0.30732	0.052058	0.01978	0.0096937	0.40891	0.017734	0.54859	0.042673	0.097661	0.026557	0.0073477	0.052533	0.39897	0.35921	0.013828	0.021262	0.00022636	0.07881	0.005131	0.0089567	0.027644	0.014787	0.020136	0.10069	0.030229	0.01905	0.32833	0.014608	0.040843	0.018375	0.052058	0.01311
0.005733	0.28903	0.16215	0.39439	0.010431	0.0013094	1.0817e-05	0.0047778	0.011826	0.0031293	9.919e-05	0.010431	0.005733	0.0024357	0.0091246	0.3732	0.01331	0.0031293	0.20591	0.076487	0.0047778	0.00027044	0.31525	0.010431	0.46335	0.043568	0.043568	0.0091246	9.7353e-05	0.043568	0.12954	0.38367	0.022067	0.014882	0.020136	0.011826	0.016544	0.010431	0.0031293	0.0079062	0.0031293	0.16801	0.0039099	0.005733	0.32437	0.0018291	0.005733	0.033087	0.022067	0.0079062
0.026869	0.28769	0.194	0.34749	0.017957	0.0087933	0.00082945	0.0054254	0.024785	0.031296	0.0058414	0.006412	9.2139e-05	0.0074817	0.0037002	0.31309	0.038592	0.036072	0.27162	0.017309	0.072284	0.006412	0.30444	0.0012392	0.42647	0.099682	0.091361	0.015653	0.0045215	0.10841	0.24137	0.37914	0.046686	0.010052	0.0029615	0.013064	0.0045215	9.5567e-05	0.00082945	0.0045215	0.022788	0.14755	0.046686	0.024785	0.38946	0.013064	9.2139e-05	0.0023052	0.0037002	0.0023052
0.0079062	0.34324	0.19274	0.30632	0.010431	0.022067	0.00053011	0.00027044	0.00087641	0.0024357	0.016857	0.0013094	0.0013094	0.0013094	0.00053011	0.30632	0.055564	1.0817e-05	0.19926	0.043568	0.035567	0.0031293	0.3337	0.0031293	0.41484	0.058804	0.13468	0.00027044	0.020136	0.080325	0.20591	0.3732	0.052421	0.00053011	1.0817e-05	0.0024357	1.0817e-05	1.0817e-05	9.7353e-05	0.0079062	0.005733	0.0262	0.014882	0.010431	0.30632	0.0031293	9.7353e-05	1.0817e-05	9.7353e-05	0.014882
0.010629	0.22418	0.18377	0.19667	0.18377	0.056633	0.10305	0.056633	0.12698	0.15381	0.041588	0.12698	0.070451	0.1482	0.10761	0.17752	0.033718	0.10761	0.11228	0.11707	0.0048681	0.044403	0.21709	0.094264	0.35087	0.0013341	0.00089295	0.074159	0.12196	0.044403	0.10305	0.26198	0.00054011	0.098605	0.053428	0.10305	0.024546	0.070451	0.090031	0.074159	0.085906	0.26198	0.038869	0.13211	0.21709	0.059937	0.19667	0.16541	0.13211	0.010629
0.43664	0.0057673	0.022279	0.012826	0.4926	0.48075	0.39031	0.47791	0.48493	0.44977	0.47638	0.40891	0.39031	0.47376	0.46594	0.0095216	0.44664	0.46452	0.011325	0.36151	0.4161	0.43501	0.03076	0.39682	0.0048681	0.37865	0.31742	0.46452	0.48356	0.27162	0.017127	0.00025595	0.28188	0.44342	0.40035	0.38563	0.40035	0.44178	0.49023	0.44296	0.48493	0.52743	0.42114	0.4953	0.025455	0.44178	0.48762	0.48493	0.36151	0.47517
0.01905	0.31309	0.22715	0.39818	0.034907	0.0087933	0.0045215	0.017309	0.043899	0.058744	0.0039838	0.079623	0.012594	0.052533	0.13711	0.31309	0.012594	0.091361	0.20036	0.061989	9.2139e-05	0.0074817	0.28769	0.017309	0.54859	0.026869	0.020876	0.0045215	0.026869	0.022788	0.23419	0.38946	9.2139e-05	0.041968	0.0029615	0.060977	0.0054254	0.021659	0.055593	0.041201	0.10399	0.24871	0.00025595	0.012594	0.32192	0.019764	0.08735	0.14755	0.099682	0.012594
0.51133	0.0022239	0.015098	0.012826	0.4926	0.56757	0.39319	0.43664	0.51133	0.53959	0.39246	0.44822	0.37297	0.49792	0.42537	9.8766e-06	0.47089	0.46011	0.0022239	0.30888	0.44822	0.49662	0.0083293	0.38296	0.015164	0.30888	0.24618	0.48493	0.43501	0.31309	9.8766e-06	0.00082945	0.33307	0.44342	0.46011	0.55064	0.33517	0.40723	0.48493	0.30047	0.49792	0.51133	0.41438	0.46943	0.00024693	0.45393	0.48493	0.43664	0.32622	0.42537
0.028404	0.27246	0.22673	0.36298	0.0047778	0.028404	0.0079062	0.0031293	0.011826	0.014882	0.024546	0.0079062	0.0013094	0.024088	0.028404	0.353	0.052421	0.020136	0.25658	0.024088	0.028404	0.01331	0.32437	0.00027044	0.4507	0.12954	0.046423	0.016544	0.0047778	0.12954	0.28066	0.45233	0.058804	0.0091246	0.01331	0.014882	0.016544	0.016544	0.01331	0.0067757	0.03814	0.055564	0.024088	0.024088	0.353	0.0262	0.030699	0.00087641	0.030699	0.022067
0.056633	0.47926	0.37642	0.37719	0.027878	0.0087933	0.0025319	0.049056	0.013583	0.01805	0.050322	0.056633	0.075642	0.02159	0.073537	0.43664	0.033032	0.0508	0.45865	0.071034	0.041576	0.022378	0.52852	0.014573	0.58188	0.12494	0.16168	0.040129	0.030731	0.14755	0.42598	0.41086	0.078161	0.036742	0.016835	0.048453	0.0031633	0.034907	0.0087262	0.0474	0.021979	0.2731	0.032412	0.026869	0.4992	0.032473	0.057647	0.10019	0.067801	0.02307
0.080412	0.23692	0.12504	0.16728	0.16473	0.10158	0.13435	0.16463	0.11778	0.1659	0.07797	0.16525	0.12054	0.13447	0.17555	0.15793	0.078161	0.18213	0.1869	0.22369	0.029647	0.078161	0.20623	0.14695	0.33149	0.026557	0.0020385	0.12963	0.13454	0.014081	0.13914	0.16981	0.0053283	0.21776	0.13435	0.17059	0.1118	0.11261	0.15413	0.12965	0.15793	0.37679	0.078336	0.12711	0.1952	0.071381	0.22321	0.28417	0.16463	0.077549
0.16907	0.54462	0.49645	0.43167	0.11731	0.29369	0.060537	0.10344	0.18067	0.24141	0.10305	0.026557	0.13197	0.11562	0.1118	0.51133	0.18416	0.14936	0.53272	0.0010249	0.32833	0.26618	0.58877	0.02307	0.56483	0.43031	0.32994	0.12494	0.12	0.34957	0.4728	0.50887	0.30668	0.093094	0.13435	0.075046	0.048417	0.15337	0.15413	0.044799	0.10019	0.12257	0.23462	0.099682	0.4992	0.15337	0.067203	0.021979	0.059524	0.16283
0.047788	0.49151	0.25774	0.48075	0.034907	0.10158	0.027644	0.0039981	0.012148	0.041576	0.050322	0.020844	0.034078	0.025455	0.027644	0.43664	0.1064	0.015835	0.37276	0.049056	0.078961	0.054581	0.47655	0.017734	0.51811	0.18213	0.17004	0.017427	0.028515	0.22715	0.39209	0.50887	0.12958	0.023209	0.029711	0.037431	0.029711	0.0056276	0.018448	0.0026189	0.013583	0.16835	0.08192	0.068758	0.4616	0.067816	0.0011541	0.013583	0.0087262	0.046107
0.084178	0.4335	0.25997	0.40906	0.014608	0.077337	0.016551	0.0087262	0.062973	0.071844	0.050322	0.020844	0.043001	0.013343	0.011132	0.39319	0.11083	0.026557	0.34725	0.0085791	0.12018	0.07096	0.40891	0.00023838	0.40351	0.27535	0.226	0.0508	0.074514	0.24137	0.42438	0.40003	0.16096	0.0076193	0.041212	0.023643	0.027175	0.0089567	0.0087262	0.00022256	0.0083293	0.074012	0.085591	0.072284	0.38484	0.034907	0.011726	0.00048403	0.0039308	0.074012
0.012148	0.44296	0.25548	0.35717	0.034907	0.0076193	0.044513	0.032412	0.0072174	0.029647	0.031285	0.103	0.041933	0.0081828	0.078336	0.33517	0.022378	0.037665	0.32588	0.1273	0.0060769	0.002264	0.44142	0.016114	0.48982	0.015835	0.047174	0.004965	0.022378	0.046686	0.3709	0.42196	0.00049275	0.012826	0.018768	0.014608	0.00045136	0.023643	0.022279	0.05274	0.037215	0.2731	0.00023027	0.026869	0.38484	0.0077608	0.067203	0.07674	0.10117	0.025008
0.03931	0.31086	0.19785	0.48075	0.023643	0.044717	0.0030159	0.00051092	0.011396	0.0030159	0.031285	0.0017629	0.00026065	1.0425e-05	0.0046046	0.38756	0.089004	0.027366	0.25378	0.001262	0.15042	0.029577	0.31972	0.001262	0.50372	0.16154	0.13461	0.015942	0.0087933	0.19148	0.21776	0.38756	0.097285	0.0030159	0.0065299	0.016238	0.0037682	0.0012854	0.001262	0.0037682	0.014341	0.036742	0.059845	0.0065299	0.39818	0.016238	0.0055251	0.029577	0.0030159	0.0087933
0.084178	0.48894	0.26782	0.37719	0.051442	0.05049	0.0090319	0.0027104	0.0016701	0.009354	0.038869	0.019096	0.015835	9.7033e-06	0.0011342	0.42537	0.093708	0.00075917	0.32381	0.032982	0.094302	0.026385	0.48894	0.0007725	0.46335	0.19395	0.15985	0.0090319	0.0062973	0.20686	0.36902	0.48216	0.11083	0.0065299	0.0068465	0.00469	0.0068465	0.002391	0.0090319	0.00023427	0.0043619	0.070563	0.03076	0.043899	0.36517	0.03013	0.0069669	0.002857	0.0068465	0.0011541
0.034786	0.46735	0.35108	0.43167	0.025715	0.0023475	0.0038012	0.0039981	0.0022239	0.061844	0.013562	0.01432	0.0055739	0.003507	0.023738	0.40365	0.051578	0.042673	0.37642	0.026272	0.036553	0.0062973	0.43031	0.005971	0.48982	0.069316	0.12284	0.0068465	0.0036341	0.14755	0.42755	0.48216	0.074514	0.0023475	0.0098923	0.019764	0.0038012	0.021659	0.0039981	0.00042898	0.010794	0.15214	0.011325	0.0054254	0.39501	0.019764	0.021212	0.053597	0.051947	0.014573
0.030181	0.40365	0.22514	0.48075	0.023643	0.0030159	0.0083293	0.013583	0.00024693	0.010794	0.018642	0.013583	0.016696	9.8766e-06	0.010794	0.41438	0.028515	0.018375	0.26852	0.047788	0.025914	0.013828	0.5252	0.028006	0.51811	0.059758	0.11323	0.0072174	0.0062973	0.095471	0.24618	0.4953	0.016998	0.0087933	0.0083293	0.0012854	0.0043619	0.011608	0.0011955	0.0043619	0.015098	0.14207	0.0043619	0.0054254	0.49792	0.0056276	0.0011955	0.080412	0.062973	0.015098
0.023905	0.53065	0.29943	0.43167	0.040048	0.001262	0.00042898	0.0026189	0.0035697	0.014832	0.0092973	0.00075917	0.0015051	0.0002426	0.0039981	0.38296	0.033032	8.4334e-05	0.29943	0.0038652	0.034168	0.016998	0.44142	0.0007725	0.46335	0.103	0.13668	0.0021098	0.0073477	0.091361	0.40548	0.36906	0.028515	1.0425e-05	0.00022636	0.0056276	8.7534e-06	1.0618e-05	0.0056694	0.00070919	0.002857	0.10487	0.0040671	0.01905	0.39501	0.00052038	0.0042106	0.0052338	0.030788	0.0042106
0.013583	0.37489	0.20141	0.33803	0.03013	0.0030159	0.0021848	0.0021848	0.0043619	0.016401	0.01205	9.7033e-06	0.0070905	0.00047554	0.0060769	0.29224	0.024339	0.0060769	0.38484	0.029647	0.02159	0.018708	0.44977	0.00047554	0.56483	0.11562	0.078961	0.0081828	0.0096937	0.13206	0.27082	0.40003	0.022378	0.0046046	0.011934	0.025715	0.0021848	9.5567e-05	0.016401	0.0002426	0.0022239	0.15499	0.0042853	0.0086344	0.43826	0.025715	9.7033e-06	0.016696	0.014832	0.01805
0.0031293	0.23396	0.16801	0.31525	0.030699	0.0031293	0.014882	0.040807	0.014882	0.043568	0.022486	0.018295	0.020136	0.024088	0.055564	0.28066	0.0067757	0.055564	0.16801	0.069114	0.0047778	0.00087641	0.26443	0.020136	0.47638	0.0091246	9.7353e-05	0.028404	0.018295	0.040807	0.21271	0.28066	0.020136	0.01331	0.046423	0.014882	9.7353e-05	0.01331	0.03814	0.03814	0.035567	0.18012	0.005733	0.030699	0.3337	0.018295	0.11012	0.076487	0.040807	0.0079062
0.07674	0.50293	0.19037	0.34749	0.002391	0.047557	0.032412	0.00074619	0.020136	0.046936	0.024546	0.017427	0.014075	0.0060769	0.0020737	0.38296	0.089676	0.026557	0.40035	0.014075	0.14452	0.054581	0.52852	0.00023838	0.48982	0.20003	0.19037	0.0090319	0.022378	0.194	0.33451	0.37914	0.074514	0.0065299	0.0011148	0.017957	0.0067292	0.002391	0.02415	0.0033285	0.015098	0.054634	0.034673	0.079623	0.4161	0.054525	0.0011541	0.00048403	0.00488	0.017734
0.021659	0.2999	0.24382	0.36504	0.042757	0.045558	0.03013	0.057703	0.040048	0.071381	0.074159	0.014608	0.075046	0.051442	0.054525	0.3963	0.060977	0.045558	0.24382	0.023643	0.086639	0.060977	0.25134	0.016238	0.46335	0.090707	0.099152	0.057703	0.025715	0.13208	0.19531	0.40723	0.064348	0.034907	0.014608	0.042757	0.017957	0.021659	0.034907	0.040048	0.11731	0.19531	0.034907	0.12705	0.37521	0.017957	0.10802	0.067816	0.10353	0.048453
0.016696	0.38484	0.1659	0.44342	0.017957	0.023209	0.0042853	0.01978	0.00024693	0.0042853	0.015164	0.0081828	0.02751	0.014832	0.009354	0.38296	0.015372	0.0028069	0.34636	0.02159	0.039023	0.013828	0.40543	0.0016408	0.4507	0.090326	0.094302	0.00047554	0.00049275	0.11755	0.27082	0.34957	0.03542	0.0076193	0.0016408	0.0017955	0.009354	0.0066511	0.0011746	0.016401	0.016696	0.1952	0.025455	0.014081	0.4161	0.00052038	0.016401	0.002857	0.0021848	0.0070905
0.43664	0.0091909	0.0042106	0.00051092	0.45393	0.52174	0.3132	0.42869	0.47234	0.51253	0.47638	0.39682	0.34837	0.54063	0.4178	8.8892e-05	0.43501	0.47517	0.0050523	0.29668	0.4161	0.41263	0.0080401	0.4513	0.01205	0.2808	0.22321	0.43985	0.43501	0.30444	0.0007725	0.0029615	0.22959	0.45551	0.48762	0.40723	0.29668	0.44178	0.46307	0.32172	0.51133	0.51372	0.42869	0.50887	0.0016408	0.40723	0.4178	0.43664	0.33042	0.40718
0.016696	0.47655	0.23229	0.43167	0.010239	0.0065299	0.0011342	8.4334e-05	0.0022239	8.7332e-05	0.013562	0.0068465	0.024574	0.0042853	0.0027104	0.47234	0.057674	0.032982	0.38851	0.024574	0.036553	0.0062973	0.51488	0.0021468	0.53304	0.10719	0.15985	8.4334e-05	0.00081464	0.13711	0.35959	0.45706	0.040455	0.015942	0.0041379	0.010239	0.0090319	0.0066511	0.0021098	8.4334e-05	0.0052338	0.13689	0.004965	0.0054254	0.51253	0.0089567	8.5813e-05	0.0052338	0.01432	0.010419
0.059758	0.49023	0.27758	0.39818	0.0089567	0.05049	0.0020737	0.0057673	0.0011955	0.023482	0.013562	0.042673	0.00488	0.0081828	0.014075	0.47234	0.067501	0.017427	0.40035	0.032412	0.025455	0.03542	0.44142	0.0021468	0.48982	0.14936	0.16225	0.0027104	0.012368	0.12711	0.35232	0.40003	0.064133	0.0076193	0.044513	0.0056276	9.21e-06	0.002391	0.0011148	9.21e-06	0.030181	0.084895	0.068103	0.01119	0.48629	0.014608	0.01311	0.018375	0.044513	0.040843
0.0083293	0.4335	0.32137	0.35717	0.017957	0.011396	0.0019382	0.0039981	0.0043619	0.0011746	0.016857	0.0011342	0.010945	0.0002426	0.013835	0.35366	0.045839	0.026557	0.39557	0.057573	0.041576	0.018708	0.43031	0.00023838	0.50372	0.11149	0.1724	0.0011342	0.018708	0.11293	0.38937	0.38946	0.074514	0.0030159	0.0056694	0.0077608	0.00040163	9.5567e-05	0.0015309	0.0031633	0.015098	0.13689	0.02415	0.0098706	0.40543	0.054525	0.01311	0.0052338	0.0078967	0.0091909
0.0052338	0.40891	0.21256	0.40906	0.040048	0.00026065	0.03076	0.045299	0.0035697	0.039023	0.0069039	0.032982	0.010239	0.01978	0.11149	0.31746	0.0029086	0.042673	0.30701	0.14427	0.0051419	0.00025138	0.41948	0.025008	0.50372	0.011523	0.020844	0.028619	0.016998	0.031296	0.26782	0.32192	0.01099	0.036742	0.0058678	0.042757	0.019096	0.045558	0.011523	0.059676	0.07316	0.28866	0.00023427	0.031296	0.32833	1.0618e-05	0.088705	0.137	0.066017	0.005971
0.025914	0.43031	0.19395	0.30219	0.037431	0.0076193	0.072702	0.037665	0.037215	0.12961	0.028945	0.083387	0.035283	0.036553	0.10719	0.32622	0.024339	0.066017	0.27535	0.10719	0.016401	0.0062973	0.45281	0.038335	0.43842	0.0090319	0.028619	0.032982	0.040455	0.006412	0.25319	0.37914	0.0036341	0.059845	0.048008	0.057703	0.017427	0.054525	0.056633	0.076176	0.088038	0.2731	0.028619	0.099682	0.37489	0.013064	0.11353	0.10879	0.062804	0.021212
0.033032	0.34225	0.23662	0.32878	0.0012854	0.017628	0.0017002	0.037894	0.022378	0.03542	0.01205	0.016998	0.020501	0.00081464	0.064133	0.38107	0.0053283	0.045839	0.25111	0.074514	0.089676	0.0084798	0.48356	0.0012171	0.4507	0.064133	0.048664	0.0053283	0.030731	0.049564	0.25111	0.45706	0.0073477	0.029577	0.015372	0.054525	0.012368	0.03013	0.024339	0.067501	0.030731	0.18416	1.0055e-05	0.006412	0.35163	0.0056276	0.064133	0.040455	0.048664	0.022378
0.016696	0.44449	0.29733	0.35717	0.00469	0.0076193	0.0055739	0.020136	0.010794	0.01978	0.00054011	0.0068465	0.016551	0.0016408	0.015298	0.41438	0.0084798	0.012883	0.40379	0.050943	0.031866	0.0096937	0.48894	0.0021468	0.50372	0.076176	0.10163	0.00023427	0.00049275	0.046686	0.36529	0.42196	0.0062973	0.00026065	0.0020385	0.013064	0.00072121	0.0030718	0.0087262	0.0065035	0.020136	0.10487	0.0033285	0.0023052	0.4616	0.00052038	0.0050523	0.015098	0.029207	0.0069669
0.010794	0.47655	0.32381	0.46794	0.040048	0.00051092	0.0027104	0.020844	0.00024693	0.029647	0.028945	0.045299	0.037665	0.0021848	0.083387	0.47234	0.018708	0.019096	0.33248	0.087127	0.052639	0.002264	0.55735	0.019434	0.56483	0.090957	0.15985	0.01432	0.00081464	0.11755	0.41948	0.46943	0.048664	0.023209	0.0021098	0.023643	0.0041379	0.064348	0.0015844	0.035283	0.039729	0.30486	0.0058678	0.0045215	0.44977	0.0038381	0.017734	0.080412	0.048008	0.0091909
0.00026065	0.28538	0.21776	0.37719	0.0066511	0.0055251	0.0030159	0.011396	0.019402	0.023209	9.919e-05	0.0055251	0.0065299	1.0425e-05	0.034264	0.31972	0.010052	0.03931	0.19785	0.029577	0.0087933	0.0017629	0.36706	0.0046046	0.47638	0.03931	0.044717	0.0030159	0.00084467	0.059845	0.21776	0.38756	0.0037682	0.0076193	0.00026065	0.00052038	9.3829e-05	0.002391	0.029577	0.0023475	0.034264	0.15042	0.0037682	0.015942	0.31086	0.010239	0.034264	0.063152	0.0065299	0.0076193
0.039729	0.39209	0.30314	0.42022	0.025715	0.034264	0.016835	0.018448	0.013583	0.031866	0.0013341	0.042673	0.012446	9.7033e-06	0.021899	0.39319	0.018708	0.0079011	0.30314	0.0056694	0.05562	0.018708	0.45281	0.0050523	0.47638	0.103	0.091568	0.0041379	0.0036341	0.12228	0.37276	0.46943	0.043103	0.001262	0.0039981	0.0038381	0.011132	0.00469	0.0026189	0.0039981	0.018375	0.14187	0.026099	0.0045215	0.44977	0.010239	0.0050523	0.002857	0.029711	0.002758
0.010794	0.37297	0.23201	0.35717	0.045558	0.023209	0.010794	0.010794	0.00048403	0.025914	0.031285	0.025914	0.039729	0.0095216	0.028006	0.42537	0.022378	0.028006	0.31746	0.091993	0.050649	0.0062973	0.43664	0.0022239	0.47638	0.088038	0.11323	0.028006	0.01099	0.10841	0.27626	0.46943	0.037894	0.03931	0.020136	0.023643	0.0035697	0.034907	0.016696	0.020136	0.023905	0.28417	0.0061856	0.022788	0.42537	0.017957	0.025914	0.050649	0.066278	0.0043619
0.015098	0.50293	0.30913	0.49396	0.0056276	0.014341	0.014075	0.014075	0.020136	0.025455	0.013562	0.045299	0.015563	0.0060769	0.022279	0.47234	0.067501	0.053674	0.3709	0.032412	0.025455	0.015372	0.46452	0.00023838	0.54859	0.12963	0.085591	0.017427	0.016998	0.11755	0.3709	0.45706	0.040455	0.0065299	0.00488	0.013064	0.0077657	0.014608	0.0040671	0.028125	0.047788	0.15743	0.010063	0.006412	0.51253	0.021659	0.01311	0.018375	0.039433	0.010419
0.062973	0.44449	0.30524	0.38756	0.051442	0.081127	0.035759	0.0076337	0.053597	0.016401	0.024546	0.0033864	0.027175	0.02159	9.0539e-06	0.41438	0.19027	0.03076	0.446	0.0791	0.098372	0.060858	0.47655	0.0069669	0.47638	0.20623	0.15648	0.011523	0.012368	0.28769	0.40379	0.45706	0.15005	0.021262	0.038756	0.016238	0.029207	1.0618e-05	0.020136	0.003217	0.013583	0.067203	0.085591	0.036072	0.35566	0.019764	0.0011541	0.0095216	0.031315	0.046107
0.028006	0.47926	0.34621	0.42022	0.019764	0.015942	0.0062889	0.015298	0.0043619	0.029647	0.016857	0.0090319	0.019795	0.011934	0.016835	0.38296	0.054581	8.4334e-05	0.40548	0.035037	0.065088	0.013828	0.40891	0.0016122	0.47638	0.13929	0.14639	0.0090319	0.024339	0.21349	0.43961	0.45706	0.045839	0.00051092	0.00073354	0.0056276	0.0023324	0.0030718	0.0020385	0.0046377	0.0095216	0.20384	0.0088771	0.017309	0.4616	0.051442	0.005971	0.013583	0.015231	0.010419
0.002857	0.32833	0.1659	0.35717	0.019764	0.0076193	0.0028069	0.0060769	0.010794	0.02159	1.1021e-05	0.01978	0.010604	0.0028069	0.044214	0.32622	0.01099	0.010604	0.24854	0.011934	0.044214	0.0036341	0.40543	8.7332e-05	0.42647	0.075357	0.082657	9.7033e-06	0.0053283	0.091361	0.25582	0.34957	0.015372	0.0023475	0.0042853	0.0089567	0.0002426	0.00086032	0.011934	0.0002426	0.0022239	0.17153	0.01805	0.0023052	0.3196	0.002391	0.02159	0.012148	0.013343	0.016401
0.0072174	0.46307	0.21663	0.35717	0.037431	0.0017629	0.011726	0.025008	0.023905	0.025455	0.0092973	0.040843	0.025008	0.02751	0.057647	0.35366	0.0036341	0.06393	0.25814	0.02307	0.010604	0.00081464	0.37679	0.01311	0.43842	0.025008	0.033567	0.01311	0.016998	0.026869	0.26555	0.35921	0.0062973	0.025244	0.0042106	0.045558	0.0011541	0.019764	0.0069669	0.019434	0.053597	0.26555	0.01311	0.0098706	0.36517	0.011608	0.057647	0.137	0.038335	8.5813e-05
0.010794	0.4335	0.2481	0.23893	0.037431	0.014341	0.030274	0.046362	0.050649	0.090326	0.0092973	0.12494	0.059598	0.058688	0.17004	0.29224	0.024339	0.094878	0.24824	0.21243	0.009354	0.015372	0.37865	0.070563	0.43842	0.00075917	0.010945	0.032982	0.093708	0.0017311	0.19047	0.27957	0.00049275	0.063152	0.060638	0.067816	0.012317	0.082674	0.057621	0.099878	0.10019	0.3132	0.00074619	0.065326	0.34636	0.0089567	0.19763	0.14724	0.10864	0.01311
0.47234	0.013835	0.029283	0.00084467	0.47931	0.46794	0.56174	0.51717	0.51133	0.4616	0.47638	0.44142	0.40379	0.4616	0.49151	0.028006	0.40185	0.5017	0.028716	0.56422	0.42704	0.47089	0.004965	0.46307	0.0080558	0.34132	0.36529	0.44142	0.51011	0.32192	0.011637	0.026869	0.33307	0.49396	0.46735	0.56667	0.55108	0.44178	0.51717	0.44748	0.47234	0.60514	0.46594	0.44504	0.025455	0.45393	0.52743	0.53959	0.51105	0.50046
0.0052338	0.44449	0.26653	0.26144	0.067816	0.015942	0.039158	0.073537	0.037215	0.078961	0.033718	0.076176	0.082641	0.1068	0.13435	0.33517	0.016998	0.059676	0.24824	0.15833	0.013343	0.002264	0.35959	0.046107	0.34107	0.020844	0.0055739	0.010239	0.043103	0.00050171	0.25266	0.33094	0.00081464	0.047557	0.034078	0.027878	0.015739	0.027878	0.05183	0.12514	0.13204	0.3132	0.0088771	0.038592	0.3196	0.00469	0.10915	0.11778	0.078496	0.0069669
0.072284	0.37914	0.21349	0.44342	0.045558	0.10598	0.01119	0.00025595	0.026869	0.055593	0.036246	0.0074817	0.020876	0.0029615	0.00025595	0.41086	0.099682	0.052533	0.22715	0.017309	0.079623	0.058744	0.41086	1.0237e-05	0.48982	0.22715	0.16981	0.012594	0.022788	0.26382	0.28769	0.41086	0.14228	0.001262	0.031296	0.040048	0.0012392	0.00469	0.00050171	0.0054254	0.006412	0.072284	0.055593	0.065326	0.48216	0.019764	0.00025595	0.0037002	0.014081	0.024785
0.31309	0.0045215	0.014081	0.015942	0.38563	0.39818	0.27162	0.26382	0.37914	0.46943	0.32213	0.29598	0.27162	0.40003	0.37914	0.0023052	0.35921	0.38946	0.01119	0.22715	0.24137	0.40003	0.0098706	0.32192	0.026699	0.16981	0.15294	0.31309	0.34957	0.22025	9.2139e-05	0.014081	0.25619	0.38756	0.35921	0.38563	0.22715	0.41845	0.34957	0.25619	0.40003	0.4953	0.32192	0.45706	1.0237e-05	0.3551	0.35921	0.34957	0.24871	0.31309
0.39319	0.0067292	0.049916	0.017628	0.45393	0.43167	0.4543	0.40035	0.46011	0.48629	0.37117	0.45281	0.34332	0.42704	0.4543	0.0095216	0.42368	0.5017	0.0020737	0.31742	0.40543	0.42368	0.0068465	0.40718	0.01205	0.26782	0.30913	0.41948	0.43501	0.26382	0.010063	0.043899	0.22271	0.43167	0.41062	0.42996	0.36151	0.41845	0.42114	0.33451	0.46011	0.47517	0.41062	0.45706	0.013343	0.3963	0.48762	0.44822	0.30101	0.4178
0.01905	0.37914	0.12711	0.23173	0.040048	0.021262	0.046686	0.072284	0.065326	0.13711	0.044403	0.095471	0.041201	0.072284	0.13206	0.27162	0.01119	0.083437	0.194	0.13711	0.012594	0.0074817	0.31309	0.052533	0.46335	0.006412	0.015653	0.020876	0.095471	0.026869	0.22715	0.34015	0.00050171	0.056633	0.055593	0.057703	0.0037002	0.11731	0.055593	0.052533	0.099682	0.33094	0.0098706	0.065326	0.26382	0.013064	0.15294	0.20036	0.065326	0.0086344
0.0016701	0.46735	0.2952	0.37719	0.0077608	0.0017629	0.0010959	0.0015309	0.0011955	0.003507	0.00089295	0.010239	0.016835	0.00047554	0.0076337	0.32622	0.0053283	0.012883	0.35426	0.041212	0.009354	0.00081464	0.41948	0.0069669	0.42647	0.056633	0.063738	0.0011342	0.0012171	0.11755	0.31123	0.34957	0.0062973	1.0425e-05	0.0015309	0.002391	0.0076337	1.0618e-05	0.0010959	0.0039981	0.0035697	0.16835	0.0033285	0.0012392	0.39501	0.0066511	0.00046726	0.050649	0.0039981	9.5346e-06
0.034786	0.4335	0.38173	0.37719	0.045558	0.03931	0.0038012	0.0039981	0.0083293	0.0011746	0.0092973	0.0033864	0.0039308	0.0011746	0.012446	0.38296	0.07096	0.0033864	0.40548	0.015231	0.052639	0.026385	0.54266	0.00023838	0.41484	0.15455	0.14148	0.015835	0.0029086	0.15845	0.37079	0.37914	0.07096	0.0087933	0.020136	0.013064	0.011081	0.0012854	0.0098923	0.0031633	0.0061856	0.057647	0.039433	0.014081	0.4161	0.032473	8.5813e-05	0.010794	0.0043417	0.014573
0.39319	0.0067292	0.022279	0.0030159	0.41845	0.49396	0.42114	0.46594	0.48493	0.43826	0.41484	0.44142	0.35232	0.42704	0.4543	8.8892e-05	0.37103	0.45281	0.010063	0.3709	0.31105	0.47089	0.010239	0.47517	0.0024817	0.29086	0.22793	0.45281	0.39134	0.24871	0.00488	1.0237e-05	0.32408	0.39818	0.46594	0.42996	0.34332	0.42996	0.39031	0.41062	0.46011	0.60514	0.41062	0.43335	0.0002426	0.41845	0.54165	0.51133	0.3709	0.39682
0.0035697	0.37865	0.23912	0.33803	0.025715	0.001262	0.00075917	0.0041379	0.018375	0.003507	0.0092973	0.0021098	0.00075917	0.00078617	0.02267	0.42537	0.030731	0.020844	0.32381	0.094878	0.0042853	0.012368	0.47655	0.0034459	0.48982	0.103	0.062804	0.010239	0.0053283	0.11755	0.31533	0.42196	0.051578	0.0065299	0.0041379	0.027878	0.004965	0.013064	0.0011342	0.010239	0.0043619	0.15214	0.0079011	0.006412	0.4161	0.0066511	0.025008	0.0072174	0.012883	9.5346e-06
0.013583	0.44449	0.26716	0.36706	0.054525	0.017628	0.038096	0.036378	0.021979	0.086445	0.022486	0.072702	0.04557	0.044214	0.12054	0.36321	0.03542	0.079737	0.27448	0.10163	0.0060769	0.012368	0.30701	0.031306	0.40351	0.0015844	0.013601	0.03076	0.018708	0.0074817	0.32994	0.32192	0.0036341	0.056633	0.046362	0.037431	0.021528	0.037431	0.057621	0.11842	0.053597	0.2808	0.014075	0.043899	0.30268	9.5567e-05	0.096601	0.13204	0.15138	0.011726
0.030181	0.47655	0.21901	0.38756	0.048453	0.017628	0.012883	0.0090319	0.023905	0.010604	0.056633	0.035283	0.0027104	0.0002426	0.028619	0.35366	0.033032	0.02267	0.31533	0.059676	0.039023	0.0036341	0.47655	0.0021468	0.50372	0.11588	0.079737	0.01432	0.0053283	0.095471	0.33248	0.40003	0.043103	0.0076193	0.0058678	0.0077608	0.00023427	0.013064	0.0058678	0.03076	0.059758	0.15214	0.0033864	0.024785	0.38484	0.0089567	0.0091909	0.056633	0.045299	0.029126
0.053515	0.40906	0.22467	0.42022	0.014608	0.0055251	0.00084467	0.00026065	0.00084467	0.0046046	0.0069039	0.0076193	0.010052	0.00084467	0.0030159	0.36706	0.041968	0.0087933	0.27723	0.066553	0.089004	0.0065299	0.38756	0.00084467	0.46335	0.073645	0.1198	0.0055251	0.00026065	0.20435	0.23893	0.46794	0.081127	0.0023475	9.3829e-05	0.014608	1.0425e-05	0.00052038	0.021262	0.0023475	0.00051092	0.10158	0.012826	0.011396	0.43167	0.042757	1.0425e-05	0.015942	0.0076193	0.00084467
0.055593	0.26382	0.10399	0.21099	0.10353	0.066553	0.10399	0.031296	0.095471	0.10841	0.090031	0.12228	0.095471	0.13206	0.10841	0.194	0.024785	0.08735	0.12711	0.15845	0.0023052	0.055593	0.23419	0.10399	0.38169	0.0023052	0.0037002	0.049564	0.10841	0.0012392	0.194	0.24137	0.01119	0.081127	0.075905	0.12705	0.038592	0.10353	0.061989	0.11755	0.16407	0.25619	0.038592	0.091361	0.16407	0.090707	0.17567	0.20036	0.13711	0.049564
0.025914	0.44449	0.30314	0.36706	0.0077608	0.012826	0.00044371	0.003272	0.0052338	0.016401	0.0092973	0.01432	0.029711	0.014832	0.015298	0.42537	0.03542	0.01432	0.40208	0.012446	0.041576	0.033032	0.47655	0.0016122	0.54859	0.12036	0.095436	0.01432	0.0012171	0.12228	0.36341	0.45706	0.074514	9.3829e-05	0.0056694	0.00469	0.0039981	0.00086032	0.021899	0.012446	0.002857	0.13689	0.012662	0.022788	0.40543	0.0038381	0.0042106	0.028006	0.013835	0.0034459
0.38756	0.0055251	0.027366	0.0065299	0.4926	0.49396	0.29369	0.26144	0.43167	0.37719	0.4507	0.35717	0.30219	0.45551	0.31972	1.0425e-05	0.40906	0.39818	0.0076193	0.28538	0.35717	0.42022	0.025244	0.36706	0.047314	0.22467	0.18524	0.34749	0.39818	0.30219	0.019402	0.010052	0.35717	0.46794	0.30219	0.46643	0.28538	0.41845	0.31972	0.26925	0.48075	0.43167	0.35717	0.49396	0.00051092	0.45393	0.39818	0.50761	0.23173	0.28538
0.30888	0.0042106	0.0034459	0.0037682	0.3963	0.36706	0.3393	0.25088	0.39319	0.4161	0.27825	0.3393	0.3132	0.39501	0.3393	8.8892e-05	0.37103	0.38669	9.5346e-06	0.32172	0.24854	0.31529	0.0007725	0.4178	0.0058414	0.17971	0.18557	0.2731	0.32408	0.24137	0.0011541	0.00050171	0.21596	0.31972	0.36711	0.3963	0.29668	0.3963	0.34837	0.2731	0.39319	0.4513	0.29668	0.38946	0.0021848	0.29138	0.42869	0.38296	0.30486	0.3132
8.8892e-05	0.5017	0.32381	0.46794	0.0038381	0.0076193	0.02267	0.024574	0.0043619	0.009354	0.01205	0.042673	0.053674	0.0042853	0.037665	0.43664	0.074514	0.019096	0.36902	0.028619	0.065088	0.0096937	0.46452	0.002758	0.50372	0.16525	0.12036	0.00075917	0.0073477	0.15294	0.39859	0.48216	0.048664	0.027366	0.0041379	0.027878	0.0011342	0.0066511	0.004965	0.01432	0.045015	0.17397	0.0041379	0.0086344	0.52632	0.0056276	0.019434	0.025914	0.056633	0.014573
0.013583	0.42277	0.31949	0.49396	0.025715	0.0065299	0.00044371	0.0066149	0.0016701	0.014832	0.013562	0.0027104	0.0098923	0.003507	0.018448	0.42537	0.057674	0.012883	0.35426	0.016835	0.049745	0.018708	0.5017	0.0021468	0.54859	0.087127	0.12504	0.0033864	0.0012171	0.13206	0.36341	0.46943	0.043103	0.0065299	0.00044371	0.0030718	8.1487e-05	0.0066511	0.0020385	0.0039981	0.0043619	0.088705	0.0067292	0.0037002	0.43826	0.0038381	0.0007725	0.010794	0.0087262	0.0007725
0.3551	1.0618e-05	9.5567e-05	9.5567e-05	0.46643	0.36504	0.25902	0.24382	0.36504	0.3175	0.32213	0.2999	0.14787	0.3551	0.23646	0.0030718	0.3175	0.2999	0.0077608	0.22924	0.2999	0.37521	0.0038381	0.29138	0.0024817	0.22217	0.21525	0.27486	0.29138	0.24382	9.5567e-05	0.016238	0.20846	0.3963	0.34538	0.33588	0.18894	0.37521	0.25134	0.25902	0.3551	0.38563	0.24382	0.37521	9.5567e-05	0.32659	0.38563	0.3086	0.19531	0.25134
0.011396	0.28538	0.10598	0.25378	0.03013	0.015942	0.029577	0.015942	0.047557	0.11048	0.020518	0.11509	0.025244	0.066553	0.097285	0.24628	0.0046046	0.081127	0.22467	0.10598	0.0087933	0.0055251	0.30219	0.063152	0.4507	0.0023475	0.025244	0.029577	0.03931	0.017628	0.21776	0.31086	0.00084467	0.025244	0.059845	0.071381	0.012826	0.054525	0.05049	0.059845	0.056633	0.26925	0.001262	0.077337	0.23893	0.017957	0.063152	0.077337	0.085016	0.027366
0.0096937	0.36122	0.18416	0.44342	0.0066511	0.0017629	0.00049275	0.00025138	0.00025138	0.016998	0.0092973	0.0036341	0.0012171	0.00081464	0.013828	0.42368	0.045839	0.028515	0.28188	0.018708	0.018708	0.0012171	0.40185	0.00081464	0.42647	0.057674	0.074514	9.0493e-05	1.0055e-05	0.10399	0.30668	0.44504	0.018708	0.00051092	0.0012171	0.00469	0.01099	0.0066511	0.00025138	0.0036341	0.0084798	0.12958	0.024339	0.0037002	0.42368	1.0618e-05	0.00049275	0.03542	0.026385	0.0053283
0.020136	0.40543	0.22755	0.35717	0.0077608	0.05049	0.0002426	0.00047554	0.016696	0.041576	0.0080558	0.0016408	0.016401	9.7033e-06	0.0081828	0.39319	0.074514	0.023482	0.31105	0.0021848	0.058688	0.064133	0.4616	8.7332e-05	0.51811	0.10254	0.098372	0.0042853	0.0044406	0.22715	0.21422	0.46943	0.085741	1.0425e-05	0.031866	0.0056276	0.00047554	0.002391	0.0060769	0.0021848	0.002857	0.041576	0.02751	0.020876	0.39501	0.00469	0.0016408	0.00024693	0.003507	0.013343
0.018375	0.4335	0.26935	0.31086	0.07881	0.034264	0.074348	0.087789	0.053597	0.044214	0.059937	0.083387	0.093777	0.05562	0.1987	0.37297	0.030731	0.14427	0.34918	0.20942	0.0042853	0.0029086	0.37865	0.054634	0.47638	0.0021098	0.04557	0.062804	0.064133	0.01905	0.32356	0.36906	0.002264	0.1198	0.049056	0.034907	0.016273	0.07881	0.091568	0.11636	0.12718	0.34837	0.0088771	0.10399	0.34636	0.040048	0.11353	0.17481	0.15882	0.040843
0.35366	0.020136	0.015482	0.00051092	0.41845	0.46794	0.47146	0.42277	0.41438	0.42704	0.3609	0.38851	0.35618	0.40543	0.4123	0.0016701	0.37103	0.47655	0.030788	0.49883	0.3196	0.36122	0.0021098	0.4178	0.031285	0.32381	0.20711	0.37865	0.37103	0.24137	0.0037388	0.017309	0.25111	0.42022	0.42277	0.36504	0.34807	0.3551	0.37276	0.41561	0.51133	0.52743	0.40035	0.40003	8.7332e-05	0.3551	0.46307	0.42537	0.41201	0.36711
0.018375	0.39319	0.26092	0.38756	0.021659	0.00051092	9.8766e-06	0.00024693	9.8766e-06	0.013583	0.018642	0.039729	0.0095216	0.0035697	0.050649	0.47234	0.045839	0.0072174	0.30888	0.028006	0.032441	0.022378	0.47234	0.0061856	0.47638	0.10019	0.14207	0.0095216	0.01099	0.072284	0.28417	0.41086	0.040455	0.010052	0.0011955	0.0017955	0.0052338	0.010239	8.8892e-05	0.0095216	0.0061856	0.14724	0.023905	0.0037002	0.47234	9.5567e-05	0.030181	0.032441	0.11778	0.002857
0.039729	0.47926	0.33776	0.40906	0.0089567	0.014341	0.0062889	0.0098923	0.0022239	0.014832	0.015164	0.035283	0.018136	0.0011746	0.025652	0.46011	0.022378	0.024574	0.36715	0.052927	0.039023	0.01099	0.5017	0.0080401	0.41484	0.09889	0.072269	0.00045921	1.0055e-05	0.099682	0.40879	0.41086	0.018708	0.021262	0.012446	0.013064	0.0018754	0.0077608	0.003272	0.014787	0.025914	0.15214	0.014075	0.012594	0.4161	0.00469	0.019434	0.023905	0.061453	0.0080401
0.0022239	0.40208	0.32356	0.32878	0.060977	0.0046046	0.0054809	0.0087262	0.0061856	0.01805	0.00089295	0.024574	0.029207	0.0051419	0.041212	0.34432	0.0053283	0.02267	0.34918	0.013374	0.014832	0.0017002	0.48894	0.0016122	0.48982	0.066017	0.059598	0.0079011	0.01099	0.061989	0.38589	0.37914	0.012368	0.011396	0.0076337	0.011608	0.00042898	0.0056276	0.0066149	0.0095629	0.028006	0.084895	0.012662	0.0045215	0.37489	9.5567e-05	0.014573	0.012148	0.0474	0.0034459
0.015098	0.44142	0.23229	0.36706	0.019764	0.0017629	0.0068465	0.02267	0.0061856	0.036553	0.015164	0.062804	0.012883	0.011934	0.083387	0.40365	0.015372	0.035283	0.26043	0.045299	0.003507	0.00025138	0.41948	0.0069669	0.48982	0.019096	0.0068465	0.0068465	0.01099	0.00082945	0.29886	0.34015	0.0029086	0.025244	0.0041379	0.034907	0.0058678	0.023643	0.015835	0.032982	0.088038	0.24376	9.3702e-06	0.012594	0.35566	0.00086032	0.11353	0.12718	0.059676	0.01311
0.29224	0.010604	0.0011746	0.0046046	0.37521	0.44342	0.31105	0.3196	0.36321	0.32833	0.33149	0.36517	0.20776	0.36517	0.37489	0.00024693	0.31529	0.35566	0.00047554	0.27082	0.20776	0.36122	0.0070905	0.43826	0.0013341	0.22755	0.15499	0.30268	0.41263	0.22025	8.7332e-05	0.00082945	0.28998	0.35717	0.39501	0.32659	0.22755	0.2999	0.34636	0.26325	0.41438	0.55551	0.32833	0.46943	9.7033e-06	0.33588	0.42704	0.32622	0.24854	0.32833
0.045015	0.46594	0.30101	0.39818	0.045558	0.070051	0.015563	0.018768	0.023905	0.02159	0.031285	0.0041379	0.012662	0.0051419	0.026099	0.43664	0.064133	0.059676	0.34332	0.0015573	0.1068	0.085741	0.46452	0.0007725	0.53304	0.20003	0.16766	0.0027104	0.022378	0.24137	0.3709	0.45706	0.089676	0.0046046	0.022279	0.016238	0.0011148	0.0017955	0.037013	0.0011148	0.016696	0.067203	0.068103	0.01905	0.4992	0.045558	8.5813e-05	0.013583	0.014075	0.040843
0.042329	0.42277	0.27229	0.45551	0.017957	0.025244	0.021899	0.00044371	0.00024693	0.0060769	0.022486	0.010239	0.0087262	0.00078617	0.015298	0.34432	0.057674	0.012883	0.32792	0.021899	0.029647	0.002264	0.45281	8.5813e-05	0.4507	0.10719	0.12054	8.4334e-05	0.0029086	0.10399	0.36341	0.38946	0.030731	0.0065299	0.003272	0.0012854	0.00073354	9.5567e-05	8.1487e-05	0.003272	0.013583	0.084895	0.011325	0.0054254	0.35566	0.0077608	0.0007725	0.012148	0.0066149	0.0021468
0.0016701	0.40543	0.1952	0.35717	0.014608	0.0076193	0.0081828	0.016401	0.0052338	0.029647	0.0080558	0.0051419	0.00047554	0.016401	0.061844	0.29224	0.0017002	0.0060769	0.1659	0.098372	0.0021848	0.002264	0.38484	0.0070905	0.51811	0.02751	0.01805	9.7033e-06	0.0044406	0.012594	0.28643	0.38946	0.022378	0.010052	0.003507	0.060977	0.0028069	0.011608	0.01805	0.034168	0.023905	0.18313	0.0028069	0.022788	0.37489	0.00469	0.034168	0.056633	0.041576	0.00078617
0.018375	0.32622	0.19897	0.31972	0.025715	0.027366	0.0061856	0.016696	0.013583	0.042329	0.0069039	0.034786	0.0095216	0.013583	0.053597	0.36321	0.0062973	0.042329	0.30888	0.056633	0.028006	0.022378	0.44822	0.002857	0.47638	0.032441	0.10019	0.016696	0.030731	0.055593	0.22514	0.36906	0.0012171	0.015942	0.0095216	0.0017955	0.012148	0.017957	0.021979	0.0061856	0.010794	0.137	0.013583	0.012594	0.31746	0.017957	0.045015	0.034786	0.030181	0.00024693
0.0016701	0.49151	0.31536	0.36706	0.0056276	0.0076193	0.0025319	0.00073354	9.8766e-06	0.010604	0.033718	9.3702e-06	0.010945	0.0028069	0.0026189	0.32622	0.024339	0.01432	0.37642	7.8782e-05	0.046936	0.018708	0.41948	0.0016122	0.47638	0.087127	0.11409	0.0041379	9.0493e-05	0.12228	0.37642	0.37914	0.037894	1.0425e-05	0.0066149	0.002391	0.0073797	0.0017955	0.00044371	8.7534e-06	0.010794	0.10915	0.030229	0.0017311	0.37489	0.0030718	0.00023838	8.8892e-05	0.00148	9.5346e-06
0.0011955	0.46735	0.35618	0.42022	0.013064	0.0030159	0.00072121	0.0026189	0.0072174	0.010604	0.0092973	0.024574	0.033499	0.0060769	0.043747	0.35366	0.043103	0.0079011	0.38412	0.059598	0.01805	0.0017002	0.52852	0.0042106	0.56483	0.09889	0.053748	0.0068465	0.00081464	0.091361	0.38412	0.44504	0.026385	0.014341	0.0010959	0.0066511	0.0015051	0.014608	0.0020385	0.021528	0.025914	0.081177	0.002664	0.0074817	0.40543	0.00026548	0.01311	0.042329	0.033499	8.5813e-05
0.020136	0.4543	0.21492	0.34749	0.0017955	0.011396	8.2892e-05	0.00488	0.002857	0.02159	0.0031884	0.032982	0.0057673	0.0021848	0.037013	0.33517	0.024339	0.053674	0.31742	0.030229	0.029647	0.012368	0.41948	0.0042106	0.41484	0.11588	0.11821	0.0058678	0.00025138	0.091361	0.3709	0.43335	0.026385	0.0030159	9.21e-06	0.014608	0.0011148	0.002391	0.00045136	0.012662	0.0043619	0.084895	0.020485	0.0012392	0.4161	9.5567e-05	0.0080401	0.047788	0.037013	0.002758
0.052533	0.23419	0.14755	0.23173	0.13208	0.056633	0.065326	0.052533	0.12711	0.20686	0.038869	0.17567	0.065326	0.15294	0.15294	0.14755	0.049564	0.15294	0.065326	0.16981	0.014081	0.095471	0.18166	0.095471	0.304	0.0054254	0.0029615	0.058744	0.10399	0.015653	0.12711	0.26382	0.0017311	0.13461	0.08735	0.11261	0.049564	0.12212	0.15294	0.10399	0.095471	0.33094	0.031296	0.13206	0.20036	0.040048	0.18166	0.24871	0.12711	0.041201
0.32622	0.01978	0.0011746	0.011396	0.36504	0.38756	0.27855	0.34636	0.37297	0.39501	0.38169	0.36517	0.26325	0.37489	0.32833	0.0043619	0.32408	0.34636	0.0070905	0.31105	0.3196	0.38107	0.034168	0.37489	0.038869	0.17727	0.16039	0.38484	0.36122	0.24137	0.0042853	9.2139e-05	0.29824	0.34749	0.32833	0.40723	0.22082	0.42996	0.27855	0.27855	0.37297	0.51253	0.36517	0.34015	8.7332e-05	0.2999	0.36517	0.38296	0.24141	0.28643
0.030181	0.4543	0.31742	0.36706	0.054525	0.047557	0.015563	0.012662	0.012148	0.044214	0.0024817	0.012883	0.012662	0.02159	0.041933	0.39319	0.064133	0.026557	0.35232	0.014075	0.034168	0.01099	0.45281	0.0050523	0.51811	0.13441	0.11821	0.028619	0.022378	0.11755	0.33451	0.35921	0.064133	0.014341	0.015563	0.013064	9.21e-06	0.016238	0.020485	8.2892e-05	0.013583	0.17397	0.061707	0.041201	0.39501	0.025715	0.033567	0.021979	0.02415	0.0080401
0.28417	0.021899	0.017832	0.0037682	0.33588	0.43167	0.39557	0.35426	0.35366	0.33725	0.31297	0.30701	0.33851	0.40543	0.39209	8.8892e-05	0.30668	0.43031	0.00042898	0.39557	0.29447	0.33307	0.0027104	0.36711	0.026699	0.21256	0.16168	0.30701	0.35163	0.22715	0.00021885	0.0074817	0.25111	0.29369	0.38232	0.37521	0.30732	0.3551	0.33652	0.38589	0.35366	0.48762	0.31742	0.30444	0.0011746	0.32659	0.37679	0.34432	0.33193	0.3393
0.0022239	0.37679	0.17971	0.31972	0.057703	0.001262	0.025008	0.02307	0.042329	0.046936	0.0024817	0.060745	0.005971	0.003507	0.074012	0.24618	0.012368	0.048865	0.22993	0.10487	8.7332e-05	0.0012171	0.43985	0.0050523	0.42647	0.017734	0.01311	0.0034459	0.033032	0.017309	0.2808	0.35921	9.0493e-05	0.05049	0.011726	0.017957	0.00046726	0.057703	0.025008	0.043433	0.069673	0.22321	0.0016122	0.03364	0.27855	0.011608	0.070563	0.050649	0.016114	0.005971
0.0074817	0.34957	0.24871	0.32878	0.017957	0.021262	0.0098706	0.026869	0.022788	0.031296	0.010629	0.041201	0.024785	0.031296	0.068758	0.37914	0.055593	0.061989	0.27162	0.043899	0.0054254	0.015653	0.40003	0.036072	0.51811	0.041201	0.043899	0.020876	0.029039	0.072284	0.27162	0.44504	0.012594	0.03931	0.0037002	0.042757	0.041201	0.019764	0.038592	0.052533	0.058744	0.22025	0.012594	0.046686	0.43335	0.0038381	0.095471	0.095471	0.091361	0.038592
0.010794	0.36711	0.26555	0.42022	0.010239	0.0087933	0.010419	0.0050523	0.0022239	0.0002426	0.0092973	0.01311	0.040843	9.7033e-06	0.029126	0.44822	0.03542	0.054634	0.3393	0.043433	0.039023	0.0012171	0.40718	8.5813e-05	0.4507	0.11353	0.19154	0.0042106	0.0012171	0.11755	0.36711	0.41086	0.078161	0.0017629	0.010419	0.0038381	0.0007725	0.011608	8.5813e-05	0.0069669	0.021979	0.13689	0.01311	0.00082945	0.4161	0.013064	0.057647	0.062973	0.060745	0.01311
0.34957	0.029039	0.0017311	0.0087933	0.46643	0.48075	0.34015	0.31309	0.42196	0.36906	0.26198	0.28769	0.27957	0.36906	0.40003	0.0017311	0.32192	0.42196	0.0012392	0.22715	0.22025	0.34015	0.01905	0.32192	0.044403	0.21349	0.12228	0.25619	0.38946	0.14755	0.012594	0.0098706	0.27162	0.40906	0.34015	0.40723	0.194	0.36504	0.34015	0.27162	0.43335	0.44504	0.29598	0.46943	0.0017311	0.38563	0.40003	0.42196	0.24137	0.36906
0.0052338	0.50414	0.28195	0.36706	0.034907	0.0065299	0.015039	0.049056	0.0095216	0.052639	0.0069039	0.045299	0.015039	0.029647	0.066921	0.33517	0.012368	0.056633	0.41397	0.15138	0.011934	9.0493e-05	0.44142	0.017734	0.43842	0.053674	0.050943	0.0090319	0.033032	0.026869	0.38412	0.36906	0.0017002	0.012826	0.027644	0.040048	0.018136	0.019764	0.046362	0.048217	0.07316	0.22321	0.0057673	0.0074817	0.38484	0.032473	0.046107	0.14724	0.097661	0.010419
0.056633	0.45281	0.29086	0.39818	0.016238	0.014341	0.015835	0.0058678	0.0061856	0.013343	0.050322	0.037665	0.053674	0.0021848	0.026557	0.42537	0.064133	0.0041379	0.35959	0.032982	0.046936	0.043103	0.51488	0.0042106	0.4507	0.14427	0.15455	0.0090319	0.020501	0.194	0.34132	0.48216	0.045839	1.0425e-05	0.0015844	0.037431	0.00075917	0.0012854	0.011523	0.012883	0.0061856	0.14187	0.053674	0.017309	0.48629	0.019764	0.019434	0.021979	0.048008	0.029126
0.028006	0.44449	0.30524	0.32878	0.011608	0.047557	0.018136	0.003272	0.0095216	0.044214	0.036246	0.0058678	0.015039	0.014832	8.1487e-05	0.43664	0.03542	0.0079011	0.38412	0.04557	0.031866	0.033032	0.43031	9.5346e-06	0.46335	0.11149	0.13197	0.019096	0.0062973	0.13206	0.31331	0.43335	0.081903	0.012826	0.020136	0.011608	0.0075051	0.00052038	0.0087262	0.00072121	0.0043619	0.10487	0.028125	0.0086344	0.43826	0.0077608	0.0016122	0.0095216	0.010945	0.01311
0.0045215	0.31309	0.22715	0.37719	0.0030718	0.0046046	0.00025595	0.0098706	9.2139e-05	0.017309	0.0013341	0.00082945	0.017309	0.00050171	0.014081	0.31309	0.031296	0.020876	0.24871	0.00050171	0.049564	0.017309	0.38946	0.0017311	0.42647	0.083437	0.061989	0.00050171	0.0098706	0.10399	0.25619	0.35921	0.022788	0.0076193	0.006412	0.0030718	0.00025595	0.00469	0.0029615	0.0017311	1.0237e-05	0.091361	0.0086344	0.006412	0.37914	0.0089567	9.2139e-05	0.0045215	0.012594	0.012594
0.0024357	0.30632	0.19274	0.30632	0.022067	0.005733	0.0091246	1.0817e-05	1.0817e-05	0.011826	0.013562	0.010431	9.7353e-05	0.011826	0.018295	0.27246	0.022067	0.0018291	0.24888	0.024088	0.01331	0.0018291	0.27246	0.00027044	0.47638	0.07275	0.028404	0.035567	1.0817e-05	0.10554	0.20591	0.3337	0.0262	0.0047778	0.030699	0.0091246	0.0039099	9.7353e-05	0.0047778	0.0013094	0.0047778	0.11481	9.7353e-05	0.016544	0.29758	0.0079062	9.7353e-05	0.0039099	0.01331	0.010431
0.37297	0.013835	0.031324	0.00084467	0.37521	0.34749	0.39728	0.35426	0.33517	0.40543	0.31297	0.37865	0.32994	0.43826	0.40208	9.8766e-06	0.28188	0.34132	0.013374	0.44109	0.24854	0.31529	0.0033864	0.3393	0.063341	0.14936	0.226	0.35959	0.34225	0.20686	0.004486	0.0037002	0.25857	0.38756	0.40208	0.42996	0.32949	0.3175	0.36341	0.35807	0.38296	0.43985	0.34332	0.36906	9.7033e-06	0.3086	0.38669	0.43664	0.3636	0.3393
0.020501	0.35163	0.19027	0.40906	0.032473	0.017628	0.016998	0.0029086	0.022378	0.0017002	0.038869	0.026385	0.0062973	0.0096937	0.030731	0.36122	0.015372	0.048664	0.25111	0.033032	0.064133	0.0096937	0.39134	0.00081464	0.47638	0.11083	0.078161	0.020501	0.043103	0.13711	0.22959	0.40003	0.03542	0.0030159	0.0073477	0.0056276	0.0012171	0.027878	0.00049275	0.0084798	0.002264	0.12474	0.0062973	0.017309	0.36122	0.00469	0.0084798	0.060858	0.054581	0.013828
9.3829e-05	0.32878	0.20435	0.32878	0.057703	0.0023475	0.00084467	0.0076193	0.0046046	0.0023475	0.0058414	0.027366	0.015942	0.021262	0.027366	0.32878	0.0055251	0.029577	0.20435	0.03931	0.0076193	0.015942	0.36706	0.0017629	0.48982	0.034264	0.077337	0.0030159	0.0055251	0.066553	0.19148	0.39818	0.0087933	0.0030159	0.0046046	0.0077608	0.0065299	0.0038381	0.0030159	0.0037682	0.027366	0.17913	0.001262	0.0087933	0.31972	0.002391	0.014341	0.053515	0.03931	0.0017629
0.016238	0.32659	0.17059	0.41845	0.017957	0.0038381	0.0012854	0.00026548	0.0089567	0.023643	0.0013341	0.016238	0.00052038	1.0618e-05	0.00052038	0.33588	0.040048	0.0030718	0.25902	0.0038381	0.086639	0.011608	0.40723	0.00052038	0.47638	0.090707	0.071381	1.0618e-05	0.013064	0.10802	0.16473	0.38563	0.016238	0.0030718	9.5567e-05	0.00469	0.0038381	0.0012854	9.5567e-05	0.0056276	0.0066511	0.13723	0.0089567	0.025715	0.38563	0.0017955	0.0038381	0.016238	0.014608	1.0618e-05
0.0089567	0.24382	0.11261	0.34538	0.040048	0.010239	0.0038381	0.023643	0.054525	0.037431	0.020518	0.032473	0.0066511	0.032473	0.042757	0.33588	0.00469	0.07881	0.22924	0.11261	0.010239	0.032473	0.29138	0.03013	0.43842	0.00469	0.019764	0.034907	0.032473	0.0077608	0.18894	0.2999	0.00086032	0.032473	0.016238	0.040048	0.0077608	0.032473	0.027878	0.045558	0.064348	0.27486	0.0038381	0.040048	0.32659	0.014608	0.07881	0.082674	0.03013	0.00469
0.013583	0.51717	0.40064	0.37719	0.010239	0.023209	0.0072575	0.0076337	9.8766e-06	0.0070905	0.0048681	0.048008	0.038096	0.0081828	0.031856	0.46011	0.057674	0.0068465	0.38589	0.03289	0.068421	0.015372	0.51488	0.0042106	0.53304	0.16525	0.11409	0.011523	0.0029086	0.15845	0.38937	0.44504	0.07096	0.010052	0.013835	0.032473	0.0018156	0.0077608	0.0066149	0.0073797	0.015098	0.20384	0.010063	0.01905	0.42704	0.0089567	0.002758	0.032441	0.03289	0.016114
0.025244	0.33803	0.23893	0.36706	0.037431	0.010052	0.027366	0.0055251	0.0087933	0.021262	0.018642	0.0065299	0.0076193	1.0425e-05	0.010052	0.36706	0.089004	0.0017629	0.16728	0.041968	0.063152	0.0087933	0.36706	9.3829e-05	0.53304	0.10158	0.15042	0.0046046	0.0017629	0.16154	0.25378	0.40906	0.056633	0.00026065	0.00084467	0.014608	0.00026065	0.00052038	9.3829e-05	0.0037682	0.0065299	0.11048	0.0076193	0.0030159	0.33803	0.016238	0.001262	0.023209	0.012826	0.0046046
0.0043619	0.39209	0.21329	0.27723	0.037431	0.021262	0.075642	0.043747	0.032441	0.068421	0.013562	0.056633	0.06577	0.031866	0.11612	0.23201	0.015372	0.11149	0.28195	0.13668	0.01978	0.0012171	0.31533	0.054634	0.42647	0.010239	0.0039308	0.032982	0.054581	0.006412	0.30524	0.34957	0.00025138	0.053515	0.05183	0.037431	0.056633	0.037431	0.029711	0.1057	0.096045	0.28866	0.022279	0.036072	0.3196	0.00086032	0.13201	0.16344	0.086267	0.031306
0.023905	0.36321	0.23903	0.33803	0.019764	0.031876	9.8766e-06	0.030181	0.0043619	0.039729	0.0024817	0.00048403	0.0072174	0.002857	0.010794	0.36321	0.022378	0.037215	0.29224	0.018375	0.034786	0.022378	0.44822	0.0022239	0.50372	0.10019	0.091993	0.0095216	0.00081464	0.13206	0.28417	0.43335	0.015372	0.0087933	0.0095216	0.017957	0.00048403	0.0030718	0.0035697	0.0043619	0.059758	0.10879	0.020136	0.0086344	0.44822	0.0030718	0.0052338	0.002857	0.013583	0.002857
0.022788	0.15294	0.083437	0.23173	0.15337	0.070051	0.11755	0.099682	0.072284	0.16407	0.047314	0.15294	0.083437	0.16407	0.11293	0.17567	0.046686	0.10841	0.14228	0.18166	0.022788	0.052533	0.194	0.079623	0.34107	0.0054254	0.0045215	0.055593	0.11293	0.015653	0.12228	0.18777	0.0074817	0.059845	0.091361	0.11731	0.075905	0.14249	0.065326	0.13711	0.17567	0.36906	0.046686	0.083437	0.16981	0.045558	0.12711	0.18166	0.10399	0.068758
0.32622	0.00048403	0.013583	0.00051092	0.42996	0.46794	0.34432	0.34432	0.46011	0.42537	0.40351	0.44822	0.28417	0.5252	0.34432	0.0061856	0.43501	0.47234	0.0022239	0.37297	0.36321	0.42368	0.018375	0.41438	0.013562	0.30047	0.24618	0.41438	0.38107	0.22025	0.00080021	0.0017311	0.31529	0.39818	0.36321	0.40723	0.29224	0.47931	0.44822	0.33517	0.46011	0.57019	0.35366	0.44504	0.016696	0.37521	0.43664	0.43664	0.27626	0.42537
0.11778	0.48894	0.30701	0.48075	0.082674	0.11048	0.056633	0.0041379	0.039729	0.075357	0.094264	0.087127	0.032982	0.010604	0.0090319	0.43664	0.1396	0.026557	0.33248	0.12963	0.12484	0.064133	0.45281	0.002758	0.50372	0.18213	0.16525	0.066017	0.033032	0.23419	0.40891	0.44504	0.15545	0.010052	0.03076	0.040048	9.3702e-06	0.0077608	0.011523	0.0068465	0.028006	0.12724	0.090957	0.024785	0.4616	0.057703	0.0016122	0.020136	0.0058678	0.051707
0.0046046	0.25378	0.19148	0.39818	0.0066511	0.0023475	0.00084467	0.012826	0.0087933	0.014341	9.919e-05	0.011396	0.0046046	0.0037682	0.015942	0.31972	0.012826	0.0055251	0.29369	0.047557	0.023209	0.0023475	0.33803	1.0425e-05	0.50372	0.13976	0.056633	0.0017629	1.0425e-05	0.14503	0.21776	0.40906	0.05049	0.0055251	0.0065299	0.014608	0.010052	0.016238	0.00051092	0.0030159	0.0023475	0.10598	0.00051092	0.0046046	0.30219	0.0089567	0.012826	0.015942	0.019402	0.0017629
0.025914	0.46452	0.25319	0.43167	0.017957	0.017628	0.011523	0.004965	0.013583	0.02159	0.0080558	0.015835	0.011523	0.011934	0.011523	0.39319	0.043103	0.017427	0.35959	0.032982	0.02159	0.0053283	0.47655	9.5346e-06	0.46335	0.15985	0.094878	0.0041379	0.0029086	0.11755	0.32381	0.45706	0.024339	0.0076193	0.00023427	0.011608	8.4334e-05	0.00026548	0.0015844	0.0033864	0.0011955	0.11353	0.010239	0.0086344	0.43826	0.03013	8.5813e-05	0.016696	0.015835	0.00023838
0.030181	0.48894	0.21256	0.42022	0.032473	0.027366	0.0033864	0.0058678	9.8766e-06	0.0070905	0.018642	0.035283	0.024574	0.00047554	0.0090319	0.40365	0.074514	0.0021098	0.33248	0.032982	0.10254	0.043103	0.47655	0.00046726	0.47638	0.13441	0.13929	0.010239	0.0096937	0.16407	0.29886	0.43335	0.11083	0.001262	0.0058678	0.017957	0.0079011	0.00469	0.0090319	0.00075917	0.0072174	0.092606	0.03076	0.0098706	0.48629	0.037431	9.5346e-06	0.0016701	0.011523	0.01311
0.0083293	0.50414	0.36898	0.38756	0.027878	0.0087933	7.748e-05	0.066921	0.0095216	0.023482	0.018642	0.012883	0.035759	0.003507	0.046362	0.35366	0.067501	0.103	0.44748	0.046604	0.025455	0.022378	0.46452	0.027027	0.46335	0.053674	0.13197	0.011523	0.015372	0.072284	0.46006	0.42196	0.026385	0.025244	0.00022636	0.017957	0.014542	0.051442	0.011132	0.044799	0.066278	0.21017	0.014075	0.022788	0.4616	0.0012854	0.070563	0.056633	0.057596	0.0091909
0.041201	0.36906	0.22715	0.37719	0.027878	0.012826	0.00050171	0.00082945	0.0045215	0.014081	0.018642	1.0237e-05	0.0098706	1.0237e-05	0.029039	0.43335	0.031296	0.024785	0.29598	0.031296	0.075905	0.01119	0.41086	0.006412	0.42647	0.08735	0.10399	1.0237e-05	0.0017311	0.14228	0.27162	0.4953	0.038592	0.0030159	0.0054254	0.00086032	0.0017311	0.0012854	0.006412	0.01905	0.0086344	0.10399	0.015653	0.014081	0.34957	0.019764	0.0098706	0.012594	0.017309	0.029039
0.046686	0.40003	0.26382	0.45551	0.025715	0.029577	0.0045215	0.0029615	0.0045215	0.01119	0.010629	0.0074817	0.006412	0.0012392	0.0086344	0.38946	0.061989	0.0037002	0.26382	0.049564	0.01905	0.01905	0.44504	1.0237e-05	0.48982	0.091361	0.052533	0.012594	0.012594	0.20036	0.28769	0.44504	0.061989	0.0076193	0.0086344	0.016238	0.0023052	0.0056276	0.0037002	0.0074817	0.0098706	0.17567	0.020876	0.0086344	0.40003	0.032473	0.015653	0.068758	0.036072	0.006412
0.032441	0.4123	0.32137	0.38756	0.0077608	0.044717	0.0053901	0.00073354	0.0035697	0.010604	0.00027554	0.010239	0.012236	0.0011746	0.003272	0.37297	0.033032	0.01432	0.35807	0.016689	0.034168	0.012368	0.38851	0.0034459	0.47638	0.12494	0.11842	0.00075917	0.0084798	0.12711	0.4291	0.41086	0.040455	0.0030159	8.1487e-05	0.011608	0.0078967	0.00469	9.0539e-06	0.0025319	0.0052338	0.11353	0.017127	0.00025595	0.35566	0.0077608	0.0042106	0.013583	0.0089517	0.016114
0.00054011	0.23883	0.16541	0.39246	9.919e-05	0.010629	0.015164	0.0069039	0.00089295	0.022486	0.0018637	0.015164	0.00089295	0.00054011	0.028945	0.34107	0.024546	0.016857	0.27825	0.041588	0.0013341	9.919e-05	0.23883	0.0058414	0.47638	0.047314	0.059937	0.0031884	0.0024817	0.11707	0.19667	0.3609	0.0018637	0.0058414	0.0080558	0.0031884	0.00054011	0.0024817	0.0031884	0.0039838	0.026699	0.10305	0.0058414	0.0069039	0.304	0.01205	0.038869	0.010629	0.026699	0.00027554
0.025914	0.45281	0.27535	0.44342	0.040048	0.027366	0.0090319	0.0015844	8.8892e-05	0.0081828	0.026699	0.040129	0.02267	0.0011746	0.02267	0.48493	0.07096	0.019096	0.41948	0.087127	0.086445	0.0096937	0.55735	0.0069669	0.47638	0.12963	0.13929	0.0027104	0.0029086	0.18166	0.35959	0.48216	0.12	0.0065299	0.0011342	0.034907	0.0015844	0.0017955	0.00045921	0.019096	0.016696	0.2731	0.019096	0.015653	0.44977	0.023643	0.0091909	0.042329	0.019096	0.005971
0.0083293	0.49151	0.32949	0.35717	0.011608	0.023209	0.00042188	0.0039981	0.032441	0.011934	0.01205	0.0021098	0.0075051	8.7332e-05	0.011132	0.35366	0.078161	0.062804	0.41561	0.010239	0.071844	0.015372	0.54266	0.0007725	0.43842	0.15455	0.14639	0.0058678	0.0012171	0.194	0.45039	0.40003	0.067501	0.0076193	0.011132	0.00469	0.00020826	0.00086032	0.0020385	0.010762	0.010794	0.057647	0.022279	0.012594	0.42704	0.0066511	0.0021468	0.0022239	0.010239	0.00046726
0.33517	0.042673	0.010239	0.010052	0.37521	0.39818	0.29886	0.33248	0.36321	0.4161	0.26198	0.35036	0.23229	0.42704	0.35959	0.0035697	0.30668	0.39859	0.0079011	0.27535	0.24854	0.25111	0.004965	0.39682	0.033718	0.20003	0.11149	0.28303	0.35163	0.20036	0.026557	0.01119	0.20285	0.29369	0.35036	0.33588	0.25319	0.38563	0.36902	0.28303	0.39319	0.43985	0.35959	0.35921	0.0028069	0.3086	0.39682	0.39319	0.29086	0.3393
0.020136	0.44449	0.31341	0.36706	0.0066511	0.029577	0.0053901	0.0039981	0.002857	0.0060769	0.00054011	0.0011342	0.00022256	0.0021848	0.0056694	0.33517	0.024339	0.012883	0.36715	0.0080265	0.046936	0.0073477	0.46452	0.0069669	0.4507	0.10719	0.10985	0.0079011	0.002264	0.099682	0.39897	0.42196	0.054581	0.001262	8.1487e-05	1.0618e-05	0.0014084	0.00086032	8.1487e-05	7.8782e-05	0.0072174	0.081177	0.002664	0.0012392	0.36517	0.0056276	0.00023838	0.0083293	0.016964	0.0007725
0.010794	0.33517	0.19274	0.25378	0.027878	0.029577	0.020136	0.028006	0.066278	0.11778	0.01205	0.047788	0.047788	0.023905	0.10879	0.27626	0.0044406	0.062973	0.23201	0.11778	0.0022239	9.0493e-05	0.32622	0.028006	0.37117	0.0022239	0.0035697	0.020136	0.028515	0.01119	0.23201	0.32192	0.0044406	0.070051	0.021979	0.048453	0.010794	0.060977	0.091993	0.062973	0.10019	0.31746	0.010794	0.058744	0.31746	0.016238	0.088038	0.14724	0.07674	0.016696
0.0012392	0.35921	0.21349	0.42022	0.014608	9.3829e-05	0.006412	0.012594	0.00082945	0.029039	0.0058414	0.012594	0.0074817	0.0074817	0.017309	0.35921	0.0074817	0.049564	0.30444	0.041201	0.01119	0.0054254	0.36906	0.0054254	0.51811	0.068758	0.046686	0.0017311	0.0074817	0.024785	0.29598	0.40003	0.006412	0.0055251	0.0054254	0.00086032	0.0037002	0.0038381	0.0023052	0.014081	0.03364	0.194	0.0029615	0.014081	0.31309	9.5567e-05	0.03364	0.038592	0.0098706	0.0074817
0.0047778	0.29758	0.24888	0.31525	0.028404	0.01331	9.7353e-05	0.016544	0.016544	0.0262	0.013562	0.01331	0.030699	1.0817e-05	0.049374	0.28066	0.043568	0.049374	0.18636	0.035567	0.043568	0.005733	0.30632	0.0079062	0.46335	0.065579	0.065579	0.016544	0.033087	0.084266	0.24134	0.34324	0.016544	0.024088	0.011826	0.018295	0.0031293	0.014882	0.0031293	0.011826	0.0262	0.15641	0.0067757	0.014882	0.39439	0.020136	0.03814	0.028404	0.03814	0.01331
0.0072174	0.46594	0.29304	0.43167	0.0056276	0.0037682	0.002664	9.21e-06	8.8892e-05	0.0070905	0.015164	0.0027104	0.00074619	0.003507	0.020485	0.47234	0.028515	8.4334e-05	0.34332	0.020485	0.02159	0.013828	0.45281	0.0011541	0.48982	0.066017	0.08192	0.00075917	9.0493e-05	0.061989	0.32588	0.45706	0.012368	0.001262	0.0015573	0.0038381	0.002664	0.002391	0.0020737	0.015563	0.0035697	0.10487	8.2892e-05	1.0237e-05	0.48629	0.0030718	0.010419	0.037215	0.015563	8.5813e-05
0.16728	0.33803	0.19148	0.44342	0.099152	0.14503	0.011396	0.036742	0.059845	0.031876	0.026699	0.0087933	0.036742	0.03931	0.047557	0.40906	0.19148	0.073645	0.27723	0.00084467	0.17314	0.12956	0.38756	0.0017629	0.50372	0.23893	0.23173	0.041968	0.047557	0.26925	0.33803	0.56757	0.21776	0.031876	0.066553	0.023643	0.031876	0.011608	0.023209	0.019402	0.063152	0.023209	0.085016	0.066553	0.44342	0.07881	0.012826	0.014341	0.014341	0.056633
8.8892e-05	0.38232	0.32137	0.39818	0.00086032	0.00084467	7.748e-05	0.012446	0.0095216	0.0042853	0.0018637	0.019096	0.021528	0.0051419	0.05183	0.29224	0.012368	0.017427	0.34047	0.028806	0.02159	0.0073477	0.37865	0.00046726	0.4507	0.028619	0.062643	0.0090319	0.016998	0.095471	0.41882	0.40003	0.002264	0.0046046	0.012446	0.0056276	0.00040163	0.0066511	0.0087262	0.012032	0.010794	0.19763	0.0011148	0.0012392	0.37489	0.00086032	0.014573	0.025914	0.028806	0.0080401
0.0035697	0.4543	0.27007	0.39818	0.032473	0.0017629	9.21e-06	0.0057673	0.013583	0.0021848	0.024546	0.024574	0.0067292	0.01978	0.034673	0.37297	0.015372	0.004965	0.27007	0.055646	0.0081828	0.00025138	0.37865	0.00046726	0.46335	0.079737	0.037013	0.0079011	0.0017002	0.031296	0.21492	0.38946	0.0062973	0.029577	0.00045136	0.017957	0.00023027	0.00469	0.011325	0.049916	0.034786	0.20384	0.0077657	0.006412	0.37489	0.011608	0.02307	0.045015	0.071428	0.002758
0.030181	0.4335	0.25067	0.31086	0.0056276	0.03931	0.031856	0.0056694	0.056633	0.011934	0.0069039	0.0033864	0.0056694	0.00078617	0.016835	0.40365	0.067501	0.032982	0.32792	0.023738	0.025455	0.030731	0.43031	0.0011541	0.40351	0.083387	0.13914	0.0033864	0.022378	0.083437	0.32792	0.38946	0.03542	0.012826	0.031856	0.0066511	0.0066149	0.00026548	0.043747	0.0066149	0.0095216	0.070563	0.02415	0.0074817	0.4616	0.032473	0.0011541	0.002857	0.0047972	0.019434
0.023905	0.42704	0.27082	0.37719	0.0077608	0.027366	9.7033e-06	0.031866	0.012148	0.0070905	0.026699	0.023482	0.061844	0.02751	0.025455	0.42537	0.0084798	0.034168	0.35566	0.013343	0.058688	0.0017002	0.51253	0.010604	0.50372	0.078961	0.094302	0.02159	0.0053283	0.079623	0.32833	0.42196	0.07096	0.010052	0.003507	0.014608	0.0042853	0.032473	0.014832	0.01805	0.062973	0.20776	0.003507	9.2139e-05	0.48629	0.014608	0.0081828	0.062973	0.094302	0.023482
0.30888	0.029126	0.0011541	0.00051092	0.37521	0.37719	0.3132	0.32172	0.40365	0.39501	0.34107	0.37679	0.32172	0.4161	0.4178	9.8766e-06	0.28998	0.40718	0.016114	0.30486	0.27855	0.41263	0.011726	0.37679	0.020518	0.22993	0.13201	0.47517	0.40185	0.16981	0.0007725	0.00082945	0.19027	0.35717	0.38669	0.3963	0.2808	0.46643	0.36711	0.3393	0.36321	0.4513	0.37679	0.40003	0.014832	0.38563	0.42869	0.35366	0.24376	0.36711
0.0022239	0.39859	0.23229	0.33803	0.010239	0.0087933	0.0015844	0.032982	0.0061856	0.02159	0.0031884	0.012883	0.019096	0.009354	0.024574	0.34432	0.0073477	0.02267	0.26043	0.032982	0.049745	0.0044406	0.43031	9.5346e-06	0.53304	0.037665	0.053674	0.012883	0.01099	0.061989	0.26043	0.37914	0.016998	0.014341	0.00023427	0.00026548	8.4334e-05	0.00469	0.03076	0.019096	0.0061856	0.19154	0.012883	0.015653	0.38484	0.002391	0.019434	0.069673	0.011523	0.002758
0.0016701	0.43985	0.29668	0.44342	0.027878	0.012826	0.0034459	0.0050523	9.8766e-06	0.0070905	0.0092973	0.00023838	0.017734	0.0016408	0.021212	0.42537	0.054581	0.01311	0.40718	0.040843	0.025455	0.0036341	0.51372	0.0011541	0.51811	0.067203	0.10487	8.5813e-05	0.0073477	0.099682	0.30486	0.45706	0.040455	0.0023475	0.00046726	0.00469	0.0034459	0.00469	8.5813e-05	0.0007725	0.012148	0.17397	0.0034459	0.0045215	0.44977	0.0077608	0.0007725	0.032441	0.029126	0.0091909
0.014341	0.33803	0.21099	0.37719	0.0030718	0.014341	9.3829e-05	0.014341	9.3829e-05	0.023209	0.031285	0.0046046	0.015942	0.0076193	0.00084467	0.34749	0.0055251	0.027366	0.28538	0.027366	0.034264	0.017628	0.38756	0.0030159	0.46335	0.066553	0.073645	0.0076193	0.0046046	0.17314	0.22467	0.42022	0.027366	0.001262	0.010052	0.010239	0.0046046	0.002391	1.0425e-05	0.0087933	0.021262	0.077337	0.00026065	0.0017629	0.37719	0.00026548	0.019402	0.010052	0.014341	0.00026065
0.28769	0.015653	0.015653	0.014341	0.3963	0.37719	0.34957	0.32192	0.45706	0.44504	0.34107	0.29598	0.23419	0.38946	0.31309	0.0074817	0.32192	0.40003	0.0023052	0.30444	0.26382	0.40003	1.0237e-05	0.32192	0.015164	0.22715	0.16981	0.32192	0.37914	0.20036	0.00050171	0.0098706	0.28769	0.32878	0.30444	0.41845	0.26382	0.3963	0.34015	0.22715	0.36906	0.48216	0.32192	0.35921	0.00050171	0.3551	0.35921	0.37914	0.29598	0.30444
0.042329	0.46735	0.31341	0.42022	0.07881	0.066553	0.028236	0.0020385	0.018375	0.025455	0.016857	0.020844	0.013601	0.011934	0.0098923	0.33517	0.1396	0.017427	0.42598	0.030813	0.094302	0.07096	0.5017	8.5813e-05	0.48982	0.15455	0.19509	0.017427	0.024339	0.15294	0.45039	0.35921	0.14477	0.0046046	0.029711	0.013064	0.032358	9.5567e-05	0.0098923	0.0031633	0.0022239	0.096601	0.085591	0.036072	0.39501	0.019764	0.0034459	0.0083293	0.021471	0.043433
0.30888	0.010419	0.0034459	0.025244	0.3551	0.38756	0.3393	0.30486	0.41438	0.4161	0.304	0.34837	0.3393	0.38484	0.39682	9.8766e-06	0.35163	0.37679	0.0016122	0.34837	0.30268	0.38107	0.0042106	0.34837	0.015164	0.21017	0.15214	0.37679	0.37103	0.21349	0.0007725	1.0237e-05	0.27395	0.40906	0.34837	0.33588	0.22321	0.3551	0.33042	0.2808	0.35366	0.43985	0.37679	0.36906	0.011934	0.32659	0.39682	0.36321	0.29668	0.32172
0.047788	0.47926	0.39209	0.38756	0.051442	0.036742	0.0015309	0.0047972	0.015098	0.044214	0.031285	0.048008	0.049056	0.010604	0.0056694	0.46011	0.11083	0.020844	0.4335	0.046362	0.086445	0.045839	0.48894	0.010419	0.48982	0.14936	0.1987	0.026557	0.030731	0.20036	0.40208	0.52291	0.18416	0.019402	0.018448	0.040048	0.0076337	0.014608	0.00044371	0.0087262	0.002857	0.19154	0.058635	0.01905	0.43826	0.034907	0.011726	0.047788	0.025652	0.027027
0.012594	0.36906	0.20686	0.35717	0.023643	0.0076193	0.014081	1.0237e-05	0.00050171	0.029039	0.018642	0.03364	0.0086344	0.015653	0.006412	0.31309	0.017309	0.036072	0.24137	0.036072	0.0074817	0.00025595	0.35921	0.0029615	0.46335	0.058744	0.031296	0.0045215	0.0054254	0.065326	0.21349	0.42196	0.024785	0.014341	0.0017311	0.010239	0.00082945	0.00469	0.0023052	0.012594	0.020876	0.13711	0.0029615	0.00082945	0.34015	0.00052038	0.017309	0.024785	0.017309	0.012594
0.050649	0.39209	0.25997	0.43167	0.075046	0.010052	0.013601	0.0047972	0.0016701	0.010604	0.028945	0.03076	0.0039308	0.010604	0.015298	0.49792	0.060858	0.03076	0.42438	0.086267	0.068421	0.0036341	0.54266	0.005971	0.53304	0.13929	0.16168	0.0079011	0.018708	0.18777	0.3746	0.45706	0.078161	0.017628	0.00044371	0.032473	0.0015051	0.023643	0.0015309	0.04557	0.012148	0.19154	0.047174	0.012594	0.44977	0.0089567	0.043433	0.020136	0.075642	0.0034459
0.0022239	0.42277	0.27448	0.33803	0.0089567	0.011396	8.9017e-06	8.1487e-05	0.0022239	0.013343	0.0039838	0.00045921	0.00022256	0.0002426	0.013835	0.36321	0.00081464	0.028619	0.3746	0.025218	0.0081828	0.015372	0.48894	8.5813e-05	0.42647	0.032982	0.059598	8.4334e-05	0.016998	0.058744	0.32154	0.30444	0.0044406	0.0037682	0.00044371	0.014608	0.0020042	0.00086032	0.0015309	0.00043625	0.0095216	0.11353	0.0015573	0.0023052	0.4161	9.5567e-05	0.014573	9.8766e-06	0.0039308	0.00023838
0.00027554	0.27003	0.21709	0.34107	0.0039838	0.020518	0.00089295	9.919e-05	0.00089295	0.0024817	0.0092973	0.033718	0.0018637	9.919e-05	0.0058414	0.304	0.0080558	0.010629	0.19015	0.016857	0.0031884	0.0024817	0.35087	0.00089295	0.50372	0.013562	0.026699	0.015164	1.1021e-05	0.053428	0.17752	0.35087	0.0080558	0.0092973	0.00027554	0.013562	0.00054011	0.0031884	0.0013341	0.0080558	0.024546	0.10761	0.0069039	0.0039838	0.29523	0.0039838	0.031285	0.020518	0.022486	9.919e-05
0.0029615	0.37914	0.21349	0.46794	0.032473	0.0037682	0.0017311	0.0017311	0.0037002	0.0017311	0.024546	0.0074817	0.024785	0.0012392	0.012594	0.41086	0.029039	0.0023052	0.30444	0.041201	0.041201	0.0086344	0.41086	9.2139e-05	0.53304	0.075905	0.083437	0.006412	0.0098706	0.14755	0.23419	0.48216	0.052533	1.0425e-05	1.0237e-05	0.016238	0.0017311	0.00052038	0.00082945	0.0023052	0.00025595	0.11755	0.0023052	0.00082945	0.38946	0.011608	0.031296	0.01119	0.017309	0.0029615
0.014882	0.31525	0.21964	0.29758	0.07275	0.0047778	0.022067	0.069114	0.049374	0.076487	0.041588	0.11481	0.043568	0.080325	0.088311	0.24134	0.016544	0.076487	0.14531	0.16215	1.0817e-05	0.011826	0.29758	0.049374	0.48982	0.010431	0.011826	0.049374	0.020136	0.016544	0.14531	0.28903	0.0047778	0.043568	0.030699	0.030699	0.024088	0.046423	0.0262	0.088311	0.12451	0.28903	0.020136	0.03814	0.28066	0.014882	0.10554	0.174	0.10554	0.033087
0.036072	0.34015	0.22715	0.36706	0.0077608	0.034264	0.0054254	0.0023052	0.0074817	0.049564	0.0092973	0.006412	0.0086344	0.0098706	0.026869	0.28769	0.046686	0.046686	0.22025	0.026869	0.049564	0.0098706	0.40003	0.0086344	0.39246	0.13711	0.061989	0.0054254	0.0012392	0.099682	0.23419	0.34015	0.0017311	0.0065299	0.0045215	0.014608	0.00025595	0.014608	0.0098706	0.00050171	0.0017311	0.11755	0.017309	0.0037002	0.42196	0.0017955	0.014081	0.038592	0.017309	0.0012392
0.0022239	0.43985	0.18557	0.39818	0.011608	0.011396	0.01311	0.0007725	0.0061856	0.025455	0.0069039	0.0042106	0.002758	9.7033e-06	0.03591	0.38296	0.022378	0.0011541	0.2731	0.0034459	0.025455	0.012368	0.48762	0.0050523	0.43842	0.060745	0.10487	0.0007725	0.0036341	0.095471	0.24376	0.34957	0.012368	1.0425e-05	0.00023838	0.0066511	0.002758	0.00469	0.0042106	0.002758	0.0052338	0.096601	0.005971	0.015653	0.32833	0.0030718	0.0016122	0.0043619	0.01311	0.016114
0.0052338	0.43985	0.2808	0.40906	0.010239	0.017628	0.00046726	0.0080401	0.0035697	0.023482	0.020518	0.0034459	0.00023838	0.0002426	0.0021468	0.41438	0.03542	0.0007725	0.3393	0.014573	0.036553	0.020501	0.4513	0.0016122	0.54859	0.10069	0.096601	0.002758	9.0493e-05	0.13206	0.3393	0.4953	0.024339	0.0023475	0.00046726	0.0089567	0.0021468	1.0618e-05	8.5813e-05	9.5346e-06	0.002857	0.070563	0.016114	0.0029615	0.47376	0.0089567	9.5346e-06	0.0022239	0.0016122	0.0011541
0.0012854	0.28303	0.22924	0.34538	0.010239	0.011608	0.00052038	0.025715	0.002391	0.0089567	0.0069039	0.021659	0.002391	0.014608	0.040048	0.25134	0.027878	0.021659	0.21525	0.082674	0.0056276	0.002391	0.34538	0.0089567	0.40351	0.019764	0.017957	0.0017955	0.0012854	0.032473	0.19531	0.33588	0.0089567	0.0017955	0.00086032	0.017957	0.002391	0.0012854	0.0030718	0.0056276	0.025715	0.15337	9.5567e-05	0.0077608	0.2999	0.00086032	0.013064	0.045558	0.040048	0.0038381
0.0061856	0.46735	0.2952	0.45551	0.0030718	0.00051092	0.013835	0.031856	0.0035697	0.029647	0.01205	0.103	0.043747	0.025455	0.10757	0.43664	0.0062973	0.0508	0.42277	0.099392	0.02159	1.0055e-05	0.51488	0.01311	0.56483	0.015835	0.049056	0.010239	0.002264	0.075905	0.4123	0.40003	0.0036341	0.011396	0.003272	0.048453	0.012446	0.0077608	0.011132	0.041212	0.015098	0.22321	0.00488	0.01905	0.44977	0.0066511	0.077549	0.062973	0.076971	0.0016122
0.00048403	0.4335	0.29793	0.40906	0.00052038	0.00051092	0.00069746	0.0039981	0.0011955	0.0002426	0.00089295	0.004965	8.0118e-05	8.7332e-05	0.049056	0.39319	0.0012171	0.0011342	0.34047	0.019809	0.009354	0.0096937	0.46452	0.0011541	0.43842	0.069316	0.072269	9.3702e-06	0.002264	0.049564	0.34432	0.41086	0.0053283	0.00051092	8.1487e-05	0.00052038	0.0018156	0.0030718	0.0056694	8.7534e-06	0.00048403	0.13689	0.00045136	0.00050171	0.33725	0.0017955	0.0034459	0.013583	0.010073	0.0034459
0.35366	0.018448	0.003217	0.00051092	0.3963	0.38756	0.39384	0.36341	0.37297	0.43826	0.29523	0.35036	0.29733	0.4161	0.42277	0.002857	0.34225	0.43031	0.0010775	0.42438	0.36517	0.39134	0.004965	0.35764	0.01205	0.23912	0.18926	0.45281	0.35163	0.22025	0.0025748	0.00050171	0.21596	0.35717	0.40208	0.34538	0.27448	0.3551	0.40208	0.35618	0.40365	0.54165	0.35232	0.38946	0.0011746	0.28303	0.39682	0.39319	0.3746	0.37679
0.46011	0.55915	0.40208	0.52174	0.37521	0.46794	0.3453	0.27978	0.40365	0.4616	0.38169	0.37865	0.36341	0.38484	0.25067	0.51133	0.47089	0.48894	0.45577	0.2952	0.37489	0.33307	0.51488	0.36711	0.56483	0.44142	0.44449	0.45281	0.41263	0.46943	0.42277	0.46943	0.42368	0.32878	0.38232	0.33588	0.24373	0.2999	0.35426	0.18117	0.34432	0.17397	0.4543	0.45706	0.4992	0.44178	0.26555	0.21179	0.21096	0.40718
0.00025595	0.33094	0.16981	0.31972	0.027878	0.0017629	0.0017311	0.012594	0.014081	0.03364	0.010629	0.0037002	0.0012392	0.024785	0.03364	0.30444	0.01119	0.006412	0.20686	0.029039	0.01905	0.026869	0.41086	0.0017311	0.42647	0.017309	0.052533	0.012594	0.0086344	0.072284	0.25619	0.33094	0.0054254	0.010052	0.0023052	0.013064	9.2139e-05	0.0089567	0.01119	0.055593	0.036072	0.194	0.020876	0.006412	0.34957	0.010239	0.01905	0.036072	0.03364	0.01119
0.38296	0.015098	0.012148	1.0425e-05	0.46643	0.36706	0.34432	0.42537	0.37297	0.44822	0.33149	0.34432	0.26852	0.43664	0.36321	9.8766e-06	0.34225	0.40365	0.016696	0.26852	0.37297	0.40185	8.8892e-05	0.40365	0.0069039	0.28417	0.18067	0.38296	0.44664	0.26382	0.0061856	0.0023052	0.34225	0.43167	0.42537	0.37521	0.24618	0.3963	0.35366	0.37297	0.42537	0.5252	0.31746	0.44504	0.00024693	0.41845	0.38296	0.44822	0.29224	0.36321
0.0092973	0.31297	0.15955	0.3609	0.022486	0.0039838	0.026699	1.1021e-05	0.0013341	0.0031884	0.013562	0.013562	0.0069039	1.1021e-05	0.0069039	0.39246	0.024546	0.0058414	0.20334	0.015164	0.0058414	0.016857	0.29523	0.00089295	0.50372	0.090031	0.070451	0.0080558	0.0048681	0.11707	0.18377	0.39246	0.031285	0.0018637	1.1021e-05	0.0080558	9.919e-05	1.1021e-05	0.0048681	0.015164	0.010629	0.070451	0.0080558	0.0024817	0.35087	0.0013341	0.00089295	0.0013341	0.026699	0.0048681
0.0080558	0.23883	0.12196	0.23883	0.0058414	0.015164	0.026699	0.036246	0.018642	0.036246	0.013562	0.0039838	0.044403	0.026699	0.11228	0.19015	0.0058414	0.038869	0.13735	0.050322	0.0080558	0.00054011	0.19667	0.024546	0.41484	0.0031884	0.010629	0.016857	0.031285	0.0069039	0.094264	0.26198	0.0069039	0.028945	0.0092973	0.013562	0.0069039	0.018642	0.047314	0.059937	0.070451	0.19015	0.0069039	0.038869	0.19667	0.01205	0.066845	0.047314	0.033718	0.013562
0.0043619	0.45577	0.3114	0.33803	0.021659	0.0065299	0.013152	0.021899	0.0016701	0.058688	0.0048681	0.02267	0.016551	0.013343	0.016835	0.36321	0.00081464	0.037665	0.35807	0.068658	0.025455	9.0493e-05	0.37865	8.5813e-05	0.39246	0.026557	0.0791	0.019096	0.01099	0.10841	0.34432	0.36906	0.0036341	0.0076193	0.0056694	0.0077608	0.00041497	0.0038381	0.018448	0.0046377	0.018375	0.118	0.002664	0.0074817	0.40543	0.0012854	0.048865	0.050649	0.043314	8.5813e-05
0.025914	0.45577	0.31536	0.36706	0.027878	0.027366	0.0031633	0.0047972	0.002857	0.010604	0.013562	0.00023427	0.0055739	8.7332e-05	0.0098923	0.38296	0.054581	0.019096	0.31536	0.021167	0.065088	0.074514	0.47655	0.00046726	0.47638	0.13929	0.11842	0.0015844	0.0053283	0.15845	0.38589	0.42196	0.064133	0.0023475	0.0039981	0.0038381	0.0054809	0.0030718	0.0087262	0.0010595	0.0095216	0.13689	0.037013	0.014081	0.40543	0.0030718	0.0050523	0.012148	0.013374	0.0042106
0.021659	0.36504	0.20846	0.40723	0.017957	0.03013	9.5567e-05	0.0056276	0.0066511	0.010239	0.0080558	0.0056276	0.034907	0.0030718	0.054525	0.32659	0.013064	0.010239	0.20846	0.032473	0.025715	0.0038381	0.34538	0.016238	0.53304	0.060977	0.082674	0.0030718	0.040048	0.042757	0.26686	0.3963	0.014608	0.021659	0.002391	0.002391	9.5567e-05	9.5567e-05	0.019764	0.00052038	0.034907	0.14787	0.013064	0.027878	0.36504	0.03013	0.0038381	0.051442	0.021659	0.0089567
0.014882	0.30632	0.15641	0.40538	0.010431	0.0047778	0.005733	0.00053011	0.00027044	0.0039099	0.0092973	0.014882	0.0039099	0.0067757	0.0039099	0.353	0.040807	0.0067757	0.19274	0.010431	0.011826	0.0047778	0.28903	0.0067757	0.43842	0.11012	0.055564	0.0031293	0.0024357	0.14531	0.1508	0.44011	0.03814	1.0817e-05	9.7353e-05	0.0024357	0.0013094	0.005733	0.011826	0.0039099	0.01331	0.062142	0.0039099	0.0024357	0.30632	0.005733	9.7353e-05	9.7353e-05	0.0039099	0.0079062
0.045839	0.36122	0.25857	0.40906	0.060977	0.021262	0.00025138	0.040455	0.015372	0.024339	0.00054011	0.020501	0.016998	0.0029086	0.097838	0.43501	0.037894	0.022378	0.34225	0.015372	0.064133	0.081903	0.36122	0.00081464	0.58188	0.085741	0.064133	0.0084798	0.013828	0.16981	0.27395	0.44504	0.024339	0.015942	0.03542	0.019764	0.0044406	0.014608	0.0096937	0.013828	0.022378	0.16658	0.015372	0.024785	0.44664	0.03013	0.054581	0.045839	0.03542	0.078161
0.015653	0.30444	0.15845	0.40906	0.023643	0.012826	0.006412	0.0086344	0.0023052	0.0045215	0.044403	0.026869	0.01905	0.0029615	0.014081	0.46943	0.017309	0.01905	0.20036	0.043899	0.049564	0.029039	0.38946	0.0029615	0.50372	0.068758	0.038592	9.2139e-05	9.2139e-05	0.10841	0.30444	0.4953	0.072284	0.0065299	0.006412	0.025715	9.2139e-05	0.0017955	0.0074817	0.01119	0.036072	0.099682	0.0054254	0.0023052	0.44504	0.010239	0.0098706	0.01905	0.017309	0.006412
0.00081464	0.40185	0.26618	0.44342	0.0089567	0.0065299	0.0036341	0.00049275	0.00081464	0.0029086	0.0069039	0.0044406	0.016998	0.0012171	0.01099	0.41263	0.057674	0.01099	0.36122	0.022378	0.051578	0.0084798	0.36122	9.0493e-05	0.51811	0.085741	0.11083	0.0073477	0.00025138	0.17567	0.26618	0.43335	0.040455	0.0065299	1.0055e-05	0.00469	0.00081464	0.002391	0.0073477	0.0073477	0.0073477	0.11536	0.024339	9.2139e-05	0.43501	0.00086032	0.0044406	0.0073477	0.0096937	0.0029086
0.0022239	0.37276	0.25735	0.31086	0.032473	0.0087933	0.011832	0.021899	0.047788	0.061844	0.024546	0.059676	0.0075051	0.02159	0.057621	0.29224	0.0062973	0.03076	0.25515	0.094335	0.0016408	0.00049275	0.35036	0.01311	0.39246	0.010239	0.035759	0.012883	0.026385	0.03364	0.30937	0.33094	0.0029086	0.021262	0.0098923	0.051442	0.00042188	0.014608	0.023738	0.019463	0.037215	0.22321	0.00488	0.012594	0.3196	0.010239	0.019434	0.059758	0.036826	0.0050523
0.0083293	0.36517	0.20776	0.43167	0.0077608	0.019402	0.016401	9.7033e-06	0.0043619	0.0042853	0.041588	0.02159	0.0070905	9.7033e-06	0.0028069	0.41438	0.037894	0.014832	0.34636	0.065088	0.05562	0.015372	0.40543	9.7033e-06	0.56483	0.18313	0.15499	0.023482	0.0044406	0.08735	0.24141	0.40003	0.074514	0.0087933	0.00047554	0.021659	0.0002426	0.00052038	0.00047554	0.00078617	0.00048403	0.086445	0.029647	0.0045215	0.48629	0.011608	0.0016408	0.012148	0.01805	0.013343
0.023905	0.47655	0.25319	0.44342	0.042757	0.019402	0.0027104	0.00075917	0.0061856	0.016401	0.0048681	0.0090319	0.01432	0.0016408	0.015835	0.34432	0.051578	0.019096	0.34132	0.0079011	0.078961	0.020501	0.52852	0.00023838	0.54859	0.18798	0.12494	9.3702e-06	0.024339	0.14228	0.39859	0.41086	0.048664	0.0087933	0.00045921	0.00052038	0.0058678	0.0012854	0.0011342	0.0033864	0.010794	0.081177	0.01432	0.0017311	0.35566	0.002391	9.5346e-06	0.012148	0.011523	0.005971
0.0043619	0.37297	0.21179	0.36706	0.014608	0.010052	0.010794	0.00048403	0.012148	0.013583	0.00054011	0.016696	0.0035697	0.00080021	0.012148	0.31746	0.0017002	0.0095216	0.24618	0.056633	0.0095216	0.0017002	0.43664	9.8766e-06	0.42647	0.045015	0.091993	0.0011955	0.002264	0.079623	0.2184	0.44504	0.022378	0.0017629	0.0061856	0.002391	0.0043619	0.0056276	0.0035697	0.0072174	0.0011955	0.15253	0.00080021	0.0045215	0.37297	0.00086032	0.021979	0.053597	0.018375	0.0072174
0.013828	0.37103	0.22959	0.40906	0.0056276	0.031876	0.0029086	0.0084798	0.0044406	0.028515	0.016857	0.00049275	0.0017002	0.0053283	0.020501	0.32408	0.028515	0.020501	0.29824	0.0029086	0.043103	0.033032	0.36122	1.0055e-05	0.39246	0.097838	0.12	1.0055e-05	0.0073477	0.16981	0.26618	0.35921	0.057674	0.00026065	0.0017002	0.002391	0.0029086	9.5567e-05	0.0062973	0.0029086	0.00049275	0.07096	0.0073477	0.012594	0.35163	0.021659	0.00081464	0.0012171	0.0084798	0.0044406
0.032441	0.50414	0.38173	0.40906	0.017957	0.001262	0.0045609	0.011132	0.00080021	0.010604	0.0092973	0.0027104	0.029207	0.009354	0.034078	0.46011	0.028515	0.012883	0.4366	0.057573	0.078961	0.015372	0.5017	0.0034459	0.48982	0.13929	0.15648	0.0079011	1.0055e-05	0.12711	0.46145	0.45706	0.045839	0.0065299	0.0026189	0.042757	0.005131	0.03013	8.1487e-05	0.017832	0.016696	0.17397	0.020485	0.0045215	0.47376	0.014608	0.010419	0.045015	0.026869	0.00046726
0.045015	0.46307	0.21017	0.40906	0.019764	0.025244	0.021212	0.00046726	8.8892e-05	0.031866	0.010629	0.057647	0.019434	0.0011746	0.0091909	0.34432	0.085741	0.0091909	0.32172	0.054634	0.052639	0.043103	0.4513	0.00046726	0.51811	0.14695	0.15214	0.005971	0.033032	0.15845	0.34837	0.45706	0.054581	0.010052	0.010419	0.037431	9.5346e-06	0.0017955	8.5813e-05	0.005971	0.015098	0.15214	0.029126	0.020876	0.4161	0.023643	0.002758	0.0095216	0.014573	0.019434
0.067501	0.37103	0.20934	0.42022	0.054525	0.097285	0.002264	0.028515	0.018708	0.016998	0.041588	0.022378	0.030731	0.012368	0.0062973	0.41263	0.11536	0.03542	0.32408	0.013828	0.085741	0.064133	0.38107	0.0044406	0.46335	0.22271	0.20934	0.045839	0.057674	0.21349	0.28188	0.45706	0.1396	9.3829e-05	0.030731	0.00469	0.013828	0.0077608	0.0084798	0.00049275	0.00081464	0.060858	0.060858	0.046686	0.40185	0.048453	0.002264	0.0073477	0.0017002	0.048664
0.013583	0.34837	0.25814	0.35717	0.037431	0.00051092	0.002758	0.046107	0.023905	0.041576	0.026699	0.046107	0.057647	0.034168	0.10915	0.43664	0.0073477	0.033567	0.28866	0.048865	0.00047554	0.00025138	0.4178	0.033567	0.42647	0.019434	0.067203	0.016114	0.054581	0.061989	0.3132	0.33094	0.0053283	0.066553	0.0091909	0.027878	0.0080401	0.060977	0.0021468	0.021212	0.07674	0.2808	0.017734	0.036072	0.35566	0.0056276	0.084895	0.07674	0.060745	0.0069669
0.00026065	0.33803	0.17913	0.33803	9.5567e-05	0.012826	0.00026065	0.00026065	0.0065299	0.014341	0.0080558	0.0065299	0.021262	0.001262	0.0076193	0.29369	0.015942	0.0046046	0.21776	0.012826	0.027366	0.0037682	0.36706	0.0017629	0.39246	0.059845	0.056633	0.0076193	0.012826	0.063152	0.19785	0.32878	0.010052	0.00026065	0.0030159	9.5567e-05	9.3829e-05	0.0030718	0.0076193	0.0017629	0.0037682	0.17913	0.0087933	0.0017629	0.26144	0.0038381	0.014341	0.025244	0.0065299	0.0055251
0.001262	0.34749	0.18524	0.24628	0.045558	0.017628	0.014341	0.027366	0.012826	0.073645	0.031285	0.059845	0.034264	0.044717	0.10598	0.28538	0.027366	0.073645	0.21099	0.12956	0.0037682	0.00026065	0.28538	0.029577	0.4507	0.017628	0.014341	0.053515	0.047557	0.0055251	0.23893	0.33803	0.00084467	0.089004	0.014341	0.023643	0.010052	0.07881	0.056633	0.05049	0.089004	0.23893	0.0087933	0.017628	0.29369	0.013064	0.05049	0.10158	0.066553	0.00026065
0.034786	0.50293	0.29304	0.42022	0.017957	0.0023475	0.00488	0.0033285	0.00024693	0.013343	0.01205	0.026557	0.044513	0.0011746	0.022279	0.43664	0.043103	0.019096	0.34332	0.030229	0.046936	0.0096937	0.46452	0.0091909	0.54859	0.12494	0.13199	0.00075917	0.002264	0.068758	0.28523	0.46943	0.012368	0.012826	9.21e-06	0.0089567	0.015563	0.00052038	9.21e-06	0.0020737	0.0061856	0.14695	0.018768	0.006412	0.4616	0.00469	0.0080401	0.037215	0.010063	0.0016122
0.023905	0.43826	0.24141	0.42022	0.048453	0.044717	0.0070905	0.016401	0.0061856	0.061844	0.028945	0.010604	0.034168	0.011934	0.01978	0.47234	0.10207	0.013343	0.32833	0.0081828	0.05562	0.020501	0.43826	0.003507	0.51811	0.16039	0.12484	0.014832	0.002264	0.22025	0.37489	0.45706	0.12	0.012826	0.025455	0.019764	0.0011746	0.014608	0.009354	0.009354	0.020136	0.15499	0.065088	0.01119	0.48629	0.0066511	0.0081828	0.028006	0.016401	0.01978
0.43664	0.034168	0.0070905	0.0065299	0.47931	0.43167	0.33725	0.37489	0.43664	0.43826	0.39246	0.35566	0.34636	0.4616	0.40543	0.0061856	0.37103	0.43826	0.0021848	0.37489	0.3196	0.41263	0.0070905	0.37489	0.024546	0.27082	0.20141	0.32833	0.43501	0.27162	0.0011746	0.0098706	0.35163	0.44342	0.3196	0.3963	0.32833	0.42996	0.39501	0.32833	0.43664	0.52632	0.34636	0.45706	0.0051419	0.36504	0.44977	0.37297	0.29447	0.35566
0.030181	0.38296	0.17481	0.34749	0.027878	0.053515	0.0095216	0.0043619	0.002857	0.0083293	0.0058414	0.013583	0.00048403	0.010794	0.0011955	0.35366	0.07096	0.015098	0.24618	0.034786	0.080412	0.048664	0.33517	0.0061856	0.40351	0.14207	0.13204	0.015098	0.013828	0.13206	0.25348	0.40003	0.081903	0.00026065	0.00080021	0.0077608	0.013583	0.017957	9.8766e-06	0.0011955	0.013583	0.137	0.023905	0.014081	0.39319	0.032473	0.0035697	0.0052338	0.0095216	0.013583
0.015098	0.37865	0.23229	0.39818	0.0089567	0.0037682	8.4334e-05	0.0027104	0.00080021	0.0070905	0.00089295	0.045299	0.0079011	0.0051419	0.011523	0.46011	0.033032	0.020844	0.32381	0.062804	0.029647	0.01099	0.40891	0.025008	0.48982	0.053674	0.062804	0.00075917	0.0012171	0.095471	0.32381	0.46943	0.045839	0.0087933	0.0027104	9.5567e-05	9.3702e-06	0.0056276	0.0011342	0.0079011	0.0061856	0.16835	8.4334e-05	0.006412	0.47376	0.034907	0.01311	0.045015	0.015835	0.002758
0.014608	0.29138	0.27486	0.41845	0.017957	0.025715	0.002391	0.025715	0.014608	0.042757	0.031285	0.023643	0.03013	0.0038381	0.014608	0.38563	0.054525	0.040048	0.2999	0.042757	0.067816	0.025715	0.3175	0.00469	0.46335	0.10802	0.060977	0.0089567	0.023643	0.11261	0.22924	0.41845	0.023643	0.017957	0.0017955	0.021659	0.00052038	0.013064	0.016238	0.014608	0.060977	0.14249	0.042757	0.013064	0.36504	0.017957	0.019764	0.064348	0.027878	0.017957
0.0077608	0.3175	0.16473	0.3086	0.00469	0.0077608	0.00469	0.0017955	0.002391	0.016238	0.0039838	0.0038381	0.0030718	9.5567e-05	0.00052038	0.3175	0.03013	0.0077608	0.18269	0.016238	0.054525	0.0038381	0.34538	0.0012854	0.43842	0.090707	0.071381	0.0066511	0.00026548	0.060977	0.17059	0.44178	0.025715	0.0017955	0.011608	0.014608	0.00026548	1.0618e-05	0.017957	0.0017955	0.00469	0.075046	0.021659	0.023643	0.34538	0.0017955	0.0089567	0.0089567	0.00026548	0.0017955
0.41438	0.029711	0.014069	0.0076193	0.42996	0.45551	0.39728	0.4123	0.39319	0.40543	0.38169	0.37865	0.39384	0.37489	0.50414	0.00080021	0.42368	0.45281	0.00042898	0.45323	0.3196	0.40185	0.0068465	0.40718	0.013562	0.27535	0.226	0.43031	0.37103	0.21349	8.4676e-06	9.2139e-05	0.32408	0.37719	0.42277	0.46643	0.43363	0.37521	0.38232	0.41561	0.48493	0.50046	0.46594	0.40003	0.009354	0.3963	0.50046	0.40365	0.43214	0.4513
0.036246	0.27003	0.17752	0.35087	0.041588	0.047314	0.01205	0.0031884	0.0013341	0.0039838	0.020518	0.0048681	0.010629	1.1021e-05	0.0018637	0.27003	0.033718	0.0048681	0.23143	0.0031884	0.056633	0.024546	0.27825	0.0069039	0.4507	0.07797	0.10761	0.0048681	0.015164	0.14272	0.23143	0.31297	0.063341	0.00027554	0.018642	0.0031884	0.0069039	0.00027554	0.0024817	9.919e-05	0.0069039	0.063341	0.020518	0.0039838	0.33149	0.0018637	9.919e-05	0.00054011	9.919e-05	0.0069039
0.10019	0.4178	0.32172	0.40906	0.040048	0.077337	0.011726	0.01311	0.050649	0.044214	0.026699	0.005971	0.0069669	0.025455	0.0011541	0.35366	0.15005	0.054634	0.35764	0.01311	0.15499	0.089676	0.4178	9.5346e-06	0.4507	0.22321	0.17397	0.016114	0.022378	0.18166	0.36711	0.41086	0.1064	0.014341	0.010419	0.023643	0.0091909	0.0012854	0.01311	9.5346e-06	0.032441	0.074012	0.06393	0.038592	0.43826	0.048453	0.0021468	0.020136	0.0069669	0.046107
0.43167	0.023209	0.00084467	0.012826	0.50633	0.50761	0.31972	0.31086	0.48075	0.40906	0.46335	0.32878	0.34749	0.49396	0.28538	0.00026065	0.45551	0.40906	0.0055251	0.23893	0.37719	0.49396	0.025244	0.40906	0.0069039	0.26144	0.15592	0.44342	0.48075	0.32878	0.001262	0.0030159	0.35717	0.49396	0.29369	0.42996	0.31086	0.46643	0.31086	0.33803	0.48075	0.45551	0.35717	0.48075	0.012826	0.40723	0.36706	0.49396	0.21099	0.30219
0.002857	0.46307	0.22321	0.35717	0.040048	0.0087933	0.005971	0.031306	0.013583	0.014832	0.010629	0.038335	0.033567	0.0021848	0.033567	0.39319	0.0073477	0.06393	0.21663	0.11353	0.016401	0.0029086	0.46307	0.016114	0.4507	0.027027	0.03591	0.005971	0.002264	0.065326	0.3132	0.34015	0.00049275	0.012826	0.002758	0.00469	0.0050523	0.034907	0.011726	0.040843	0.002857	0.21017	0.0080401	0.01119	0.44977	0.010239	0.040843	0.059758	0.054634	0.0021468
0.045015	0.47655	0.29086	0.40906	0.014608	0.059845	0.00045921	8.4334e-05	0.0061856	0.016401	0.033718	0.011523	8.4334e-05	8.7332e-05	8.4334e-05	0.40365	0.078161	0.010239	0.36902	0.020844	0.023482	0.043103	0.52852	0.0021468	0.56483	0.12494	0.12494	0.020844	0.0096937	0.12228	0.31533	0.34957	0.089676	0.00026065	0.0079011	0.013064	0.0015844	0.00026548	0.0011342	0.0015844	0.0072174	0.084895	0.01432	0.0017311	0.43826	0.0077608	8.5813e-05	0.012148	0.02267	0.0050523
0.0035697	0.36517	0.22082	0.42022	0.032473	0.010052	0.01805	0.0016408	0.025914	0.016401	0.026699	0.049745	0.031866	0.0011746	0.010604	0.43664	0.03542	0.071844	0.36517	0.046936	0.01805	0.0053283	0.42704	0.0028069	0.53304	0.078961	0.068421	0.023482	0.015372	0.14228	0.31105	0.41086	0.089676	0.034264	0.0051419	0.027878	0.0002426	0.0038381	0.023482	0.01805	0.030181	0.15499	0.02159	0.0074817	0.44977	0.025715	0.025455	0.023905	0.025455	0.02751
0.31746	0.01805	0.0081828	0.010052	0.40723	0.36706	0.3196	0.4161	0.40365	0.4161	0.37117	0.44977	0.30268	0.40543	0.36517	0.0016701	0.41263	0.36517	0.02159	0.35566	0.33725	0.36122	0.01978	0.38484	0.031285	0.28643	0.16039	0.35566	0.36122	0.20036	0.0002426	0.015653	0.26618	0.35717	0.44977	0.37521	0.30268	0.45393	0.3196	0.36517	0.39319	0.55551	0.35566	0.41086	8.7332e-05	0.34538	0.44977	0.41438	0.24854	0.33725
0.050649	0.51604	0.24144	0.44342	0.037431	0.041968	0.0011148	0.00023027	0.0016701	0.010604	0.016857	0.011523	0.0020737	0.0002426	0.002664	0.44822	0.078161	0.02267	0.39031	0.037013	0.052639	0.026385	0.51488	8.5813e-05	0.54859	0.15985	0.1273	0.0079011	0.0053283	0.25619	0.30101	0.4953	0.12474	0.001262	0.0088771	0.0030718	0.00074619	9.5567e-05	0.0057673	0.00023027	0.0083293	0.15214	0.039433	0.022788	0.39501	0.010239	0.00023838	0.0052338	0.0088771	0.043433
0.35366	0.040843	0.0050523	0.001262	0.44178	0.38756	0.29668	0.35764	0.38296	0.42704	0.304	0.37679	0.3132	0.35566	0.37679	0.0011955	0.39134	0.43985	0.014573	0.34837	0.37489	0.43501	0.029126	0.35764	0.050322	0.23678	0.22993	0.39682	0.33307	0.20686	9.5346e-06	0.014081	0.25857	0.35717	0.35764	0.3963	0.26555	0.42996	0.35764	0.35764	0.40365	0.51372	0.32172	0.35921	0.025455	0.34538	0.38669	0.40365	0.32172	0.4178
0.023209	0.33803	0.23173	0.43167	0.023643	0.017628	0.027366	0.0017629	0.00084467	0.025244	0.036246	0.031876	0.00026065	0.0017629	0.019402	0.43167	0.066553	0.031876	0.24628	0.063152	0.077337	0.021262	0.32878	0.0087933	0.51811	0.093094	0.077337	0.010052	0.015942	0.21099	0.23173	0.44342	0.1198	0.0046046	0.0046046	0.040048	0.00051092	0.00052038	0.0017629	9.3829e-05	0.023209	0.13976	0.012826	0.015942	0.38756	0.023643	0.0076193	0.0046046	0.0065299	0.027366
0.00080021	0.38296	0.26852	0.39818	0.002391	9.3829e-05	0.0011955	0.0052338	0.00048403	0.0052338	0.0013341	8.8892e-05	0.028006	0.00024693	0.018375	0.37297	0.028515	0.015098	0.29224	0.056633	0.010794	0.0012171	0.41438	0.00048403	0.58188	0.059758	0.10444	0.0043619	0.0012171	0.091361	0.32622	0.50887	0.015372	0.0055251	0.00024693	0.00026548	0.002857	0.00086032	0.012148	0.0016701	0.0035697	0.14724	0.012148	1.0237e-05	0.38296	0.021659	0.013583	0.025914	0.032441	0.002857
0.38296	8.1487e-05	0.0076337	0.0030159	0.36504	0.37719	0.38232	0.38232	0.42537	0.40543	0.26198	0.36902	0.3453	0.39501	0.36341	0.0016701	0.37103	0.39859	0.00044371	0.33652	0.3196	0.37103	0.00023427	0.3132	0.00054011	0.20623	0.18117	0.34132	0.39134	0.194	0.0026189	0.00082945	0.18416	0.35717	0.38232	0.36504	0.25067	0.37521	0.39209	0.30314	0.42537	0.42869	0.27007	0.34957	0.0002426	0.3963	0.42869	0.33517	0.31123	0.3132
0.041588	0.2541	0.15955	0.35087	0.010629	0.044403	0.010629	0.010629	0.022486	0.013562	0.044403	0.0039838	0.033718	0.00027554	0.0013341	0.33149	0.056633	0.026699	0.21014	0.00027554	0.053428	0.036246	0.35087	0.0024817	0.4507	0.1482	0.041588	0.01205	0.01205	0.1714	0.31297	0.40351	0.11707	0.0069039	0.026699	0.0080558	0.00089295	0.00027554	1.1021e-05	9.919e-05	0.01205	0.074159	0.047314	0.0024817	0.37117	0.031285	0.0069039	0.0048681	0.0031884	0.020518
0.025244	0.27723	0.19785	0.50761	0.021659	0.053515	0.0023475	9.3829e-05	0.0087933	0.017628	0.018642	0.021262	0.011396	0.0055251	0.0017629	0.34749	0.10158	0.012826	0.25378	0.023209	0.12956	0.041968	0.33803	0.00084467	0.48982	0.31972	0.19148	0.03931	0.014341	0.21776	0.25378	0.40906	0.12956	0.0065299	0.021262	0.021659	9.3829e-05	0.00026548	0.015942	0.0065299	0.0030159	0.066553	0.03931	0.041968	0.36706	0.07881	0.00084467	0.011396	0.001262	0.014341
0.031296	0.33094	0.18777	0.32878	0.034907	0.034264	0.00082945	0.0012392	0.00050171	0.052533	0.063341	9.2139e-05	0.020876	9.2139e-05	0.01119	0.36906	0.068758	0.024785	0.25619	0.014081	0.099682	0.036072	0.36906	0.0037002	0.4507	0.194	0.15845	0.024785	0.024785	0.24137	0.18166	0.38946	0.091361	0.012826	0.031296	0.013064	0.00082945	0.00469	0.0017311	0.0045215	9.2139e-05	0.11293	0.10399	0.014081	0.38946	0.045558	0.0012392	0.0012392	0.0037002	0.03364
0.041968	0.31086	0.22467	0.38756	0.021659	0.070051	0.0055251	0.011396	0.011396	0.010052	0.018642	0.0076193	0.0030159	0.00051092	0.0017629	0.38756	0.085016	0.014341	0.23893	0.029577	0.097285	0.031876	0.39818	9.3829e-05	0.53304	0.10158	0.11509	0.014341	0.0055251	0.30219	0.22467	0.44342	0.10158	0.041968	0.0076193	0.010239	0.0046046	0.0077608	0.014341	0.0017629	9.3829e-05	0.1198	0.027366	0.05049	0.36706	0.025715	0.0030159	0.0037682	0.015942	0.011396
0.013583	0.36517	0.20776	0.35717	0.057703	0.019402	0.011934	0.010604	0.023905	0.025455	0.01205	0.0021848	0.011934	0.009354	0.02159	0.42537	0.057674	0.082657	0.32833	0.003507	0.078961	0.051578	0.40543	9.7033e-06	0.42647	0.13447	0.13447	0.009354	0.013828	0.14228	0.31105	0.38946	0.020501	0.0030159	0.034168	0.0030718	0.00047554	0.00052038	0.01978	0.0042853	0.015098	0.11562	0.039023	0.026869	0.40543	0.014608	0.02751	9.8766e-06	0.016401	0.0081828
0.023905	0.40208	0.33652	0.36706	0.023643	0.0076193	0.015298	0.0020385	0.0052338	0.0042853	0.016857	0.0058678	0.0015309	0.00078617	0.025652	0.42537	0.060858	0.026557	0.40208	0.041212	0.01805	0.0044406	0.47655	0.0021468	0.43842	0.10719	0.12965	0.0041379	0.00049275	0.095471	0.36341	0.34015	0.054581	1.0425e-05	0.018448	0.0077608	0.00073354	0.00052038	0.00022636	0.0015309	0.0011955	0.06393	0.010063	0.0054254	0.48629	0.0056276	9.5346e-06	0.0072174	0.003272	0.00046726
0.040807	0.28903	0.16801	0.42823	0.022067	0.065579	0.030699	0.005733	0.0067757	0.024088	0.041588	0.014882	0.0067757	0.0047778	0.005733	0.34324	0.058804	0.010431	0.24134	0.01331	0.040807	0.024088	0.29758	9.7353e-05	0.40351	0.1196	0.14531	0.0024357	0.018295	0.174	0.28903	0.44011	0.080325	0.0024357	0.0262	0.01331	0.0091246	9.7353e-05	0.010431	0.0018291	0.0079062	0.11481	0.055564	0.024088	0.34324	0.055564	0.0031293	0.00027044	0.0013094	0.010431
0.020136	0.47517	0.29668	0.39818	0.032473	0.011396	0.0069669	0.0069669	0.0035697	0.00078617	0.041588	0.01311	0.0050523	0.0021848	0.014573	0.44822	0.048664	0.010419	0.33042	0.051707	0.058688	0.002264	0.50046	0.002758	0.42647	0.16835	0.13201	0.01311	9.0493e-05	0.14755	0.3132	0.48216	0.043103	0.00084467	0.0007725	0.027878	0.0007725	0.013064	9.5346e-06	0.011726	0.025914	0.15743	0.0042106	0.0045215	0.4992	0.0038381	0.00023838	0.032441	0.040843	0.0042106
0.0061856	0.34837	0.2731	0.34749	0.014608	9.3829e-05	9.5346e-06	0.0050523	0.0043619	0.016401	0.0048681	0.033567	0.031306	0.0081828	0.010419	0.42537	0.043103	0.016114	0.2731	0.057647	0.0081828	0.0053283	0.43985	0.0069669	0.53304	0.051707	0.10915	0.01311	0.0084798	0.083437	0.3393	0.41086	0.012368	0.012826	0.0050523	0.0066511	0.0016122	0.0012854	0.002758	0.010419	0.0035697	0.13689	0.021212	0.024785	0.39501	0.00469	0.0091909	0.07674	0.031306	0.0080401
0.0038381	0.25134	0.14249	0.33588	0.032473	0.0012854	0.016238	0.027878	0.037431	0.045558	0.013562	0.042757	0.021659	0.051442	0.021659	0.29138	9.5567e-05	0.042757	0.20182	0.075046	0.00026548	0.00052038	0.2999	0.0077608	0.37117	0.0056276	0.002391	0.011608	0.021659	0.03013	0.19531	0.3963	0.002391	0.042757	0.00052038	0.0066511	0.0038381	0.0038381	0.0066511	0.019764	0.051442	0.17059	9.5567e-05	0.016238	0.25134	0.0012854	0.067816	0.054525	0.011608	0.0030718
0.0083293	0.40208	0.23025	0.39818	0.010239	0.00026065	0.0056694	0.027644	0.020136	0.046936	0.0069039	0.032982	0.023738	0.031866	0.10757	0.37297	0.0062973	0.048008	0.28741	0.095436	0.003507	0.00081464	0.48894	0.002758	0.51811	0.0090319	0.034078	0.004965	0.0036341	0.038592	0.3453	0.34957	0.0084798	0.019402	8.1487e-05	0.025715	0.00044371	0.021659	0.012446	0.034078	0.021979	0.22321	0.0033285	0.01905	0.37489	0.010239	0.067203	0.039729	0.095436	0.00046726
0.020136	0.46594	0.2627	0.32878	0.03013	0.012826	0.0015573	0.002664	0.010794	0.02751	0.018642	9.3702e-06	0.015563	0.0028069	0.022279	0.38296	0.067501	0.02267	0.28523	0.017127	0.049745	0.0062973	0.38851	0.00046726	0.48982	0.103	0.17879	0.0058678	0.0017002	0.099682	0.35232	0.35921	0.060858	0.0087933	0.0033285	0.0017955	0.0033285	9.5567e-05	0.0033285	9.21e-06	0.0072174	0.13689	0.037013	0.014081	0.44977	0.0012854	0.0034459	0.016696	0.026099	0.01311
0.03542	0.43501	0.28998	0.38756	0.057703	0.011396	0.0017002	1.0055e-05	0.015372	0.024339	0.026699	0.028515	0.057674	0.0044406	0.013828	0.42368	0.067501	0.028515	0.31529	0.026385	0.051578	0.012368	0.42368	0.0036341	0.54859	0.11536	0.12	0.013828	0.0044406	0.12228	0.29824	0.43335	0.057674	0.0046046	0.0029086	0.010239	1.0055e-05	0.0017955	0.012368	0.024339	0.012368	0.18416	0.0084798	0.014081	0.4586	0.002391	0.012368	0.03542	0.060858	0.0096937
0.00080021	0.49023	0.28523	0.36706	0.07881	0.011396	0.028125	0.049916	0.0052338	0.049745	0.050322	0.048008	0.037013	0.034168	0.11821	0.30047	0.012368	0.053674	0.34332	0.11821	0.013343	0.0053283	0.40891	0.029126	0.38169	0.053674	0.047174	0.053674	0.054581	0.029039	0.29304	0.36906	0.0044406	0.03931	0.012662	0.023643	0.012662	0.037431	0.089351	0.085591	0.07674	0.23678	0.0067292	0.026869	0.42704	0.051442	0.10915	0.091993	0.074839	0.027027
0.26852	0.025652	0.0056694	0.0037682	0.47931	0.36706	0.38232	0.32792	0.38296	0.40543	0.32213	0.34132	0.28741	0.39501	0.37276	0.00048403	0.34225	0.40891	9.0539e-06	0.3453	0.23441	0.30668	0.00075917	0.35764	0.031285	0.21901	0.14903	0.35036	0.32408	0.18777	0.00044371	0.00082945	0.30668	0.36706	0.44449	0.34538	0.25067	0.32659	0.31949	0.4123	0.40365	0.4513	0.40035	0.37914	8.7332e-05	0.19531	0.4178	0.39319	0.25067	0.29668
0.021979	0.45577	0.33776	0.42022	0.0066511	0.010052	0.0045609	0.0066149	0.015098	0.014832	0.0048681	0.0079011	0.018136	0.0002426	0.0047972	0.46011	0.028515	0.0015844	0.45865	0.0089517	0.041576	0.016998	0.46452	0.0050523	0.42647	0.12036	0.1057	0.0027104	0.012368	0.14228	0.40879	0.44504	0.030731	9.3829e-05	0.00073354	1.0618e-05	7.3761e-05	0.0038381	0.0056694	0.00148	0.0016701	0.20384	0.011325	0.0098706	0.48629	0.0077608	0.017734	0.018375	0.021471	0.005971
0.00081464	0.40185	0.25111	0.40906	0.021659	9.3829e-05	0.0017002	0.002264	0.0053283	0.0044406	0.018642	0.013828	0.015372	0.0053283	0.030731	0.39134	0.045839	0.015372	0.26618	0.064133	0.0053283	0.002264	0.4586	0.0012171	0.46335	0.045839	0.051578	0.01099	0.0029086	0.079623	0.31529	0.44504	0.0084798	0.0037682	0.0017002	0.0030718	0.00081464	0.0089567	0.0044406	0.015372	0.018708	0.17818	0.00025138	0.014081	0.39134	0.002391	0.0073477	0.030731	0.030731	0.002264
0.0037682	0.31086	0.17913	0.36706	0.016238	0.0017629	9.3829e-05	0.0046046	9.3829e-05	0.00084467	0.031285	0.0055251	0.017628	0.001262	0.036742	0.38756	0.023209	0.025244	0.23893	0.073645	0.031876	1.0425e-05	0.38756	0.012826	0.51811	0.031876	0.041968	0.00051092	0.0046046	0.066553	0.26925	0.44342	0.0046046	0.025244	0.0030159	0.002391	0.0055251	0.013064	0.0076193	0.023209	0.012826	0.13976	1.0425e-05	0.0087933	0.38756	0.0038381	0.0055251	0.047557	0.03931	0.0087933
0.34538	0.0066511	0.0017955	0.010239	0.44178	0.44178	0.22217	0.3551	0.42996	0.36504	0.304	0.28303	0.26686	0.3175	0.3175	0.00086032	0.37521	0.2999	0.0066511	0.28303	0.28303	0.33588	0.0089567	0.33588	0.013562	0.15337	0.12212	0.34538	0.37521	0.18894	0.00469	0.00052038	0.25134	0.4926	0.32659	0.42996	0.23646	0.3963	0.28303	0.3175	0.36504	0.36504	0.2999	0.38563	0.0066511	0.34538	0.45393	0.3551	0.18894	0.40723
0.36706	0.0087933	0.001262	0.0037682	0.37521	0.38756	0.23893	0.34749	0.33803	0.35717	0.26198	0.36706	0.25378	0.35717	0.32878	0.0017629	0.32878	0.32878	0.001262	0.33803	0.29369	0.40906	0.019402	0.31972	0.0069039	0.26925	0.18524	0.29369	0.40906	0.24628	0.001262	0.0023475	0.28538	0.45551	0.30219	0.3963	0.26144	0.41845	0.29369	0.31086	0.40906	0.42022	0.26144	0.36706	0.00051092	0.38563	0.35717	0.31972	0.20435	0.31086
0.015372	0.36122	0.18416	0.36706	0.0017955	0.019402	0.012368	0.022378	0.0084798	0.048664	0.015164	0.048664	0.0073477	0.0084798	0.016998	0.34225	0.030731	0.016998	0.21596	0.067501	0.03542	0.0073477	0.40185	0.00049275	0.51811	0.1396	0.13454	0.037894	0.0029086	0.13711	0.27395	0.52291	0.03542	0.0076193	0.012368	0.037431	0.0053283	0.011608	0.033032	0.0062973	0.026385	0.13454	0.018708	0.0045215	0.31529	0.016238	0.028515	0.074514	0.040455	0.030731
0.012148	0.4335	0.31536	0.30219	0.040048	0.025244	0.022943	0.057621	0.059758	0.049745	0.022486	0.045299	0.053748	0.078961	0.12965	0.28417	0.040455	0.066017	0.29943	0.14381	9.7033e-06	0.002264	0.45281	0.067203	0.42647	0.0058678	0.018136	0.024574	0.022378	0.015653	0.30732	0.35921	9.0493e-05	0.1198	0.029711	0.040048	0.0063948	0.032473	0.054685	0.139	0.069673	0.29668	0.0040671	0.095471	0.3196	0.011608	0.074012	0.15253	0.10387	0.025008
0.0038381	0.32659	0.090707	0.26686	0.023643	0.00086032	0.013064	0.0089567	0.03013	0.037431	0.016857	0.057703	0.021659	0.051442	0.040048	0.25134	0.00469	0.034907	0.18269	0.067816	0.00052038	0.0030718	0.22924	0.051442	0.38169	0.0089567	0.0012854	0.014608	0.034907	0.023643	0.14787	0.24382	1.0618e-05	0.019764	0.010239	0.040048	0.011608	0.034907	0.040048	0.07881	0.037431	0.22924	0.002391	0.019764	0.22217	0.011608	0.075046	0.07881	0.075046	0.0017955
0.047788	0.50414	0.3339	0.43167	0.019764	0.0055251	0.001042	0.0026189	0.015098	0.0011746	0.015164	0.012883	0.016551	0.00078617	0.05183	0.37297	0.028515	0.035283	0.36715	0.083341	0.02751	0.013828	0.51488	0.0007725	0.53304	0.103	0.1057	0.0011342	0.015372	0.17567	0.46006	0.40003	0.045839	0.012826	0.0010959	0.0038381	0.00249	0.010239	0.0010959	0.0031633	0.0043619	0.12724	0.049916	0.01119	0.44977	0.00469	0.0080401	0.030181	0.046604	0.0069669
0.056633	0.45577	0.32137	0.40906	0.03013	0.081127	0.041565	8.1487e-05	0.013583	0.014832	0.028945	0.015835	0.019795	0.0028069	0.00073354	0.39319	0.089676	0.0058678	0.37642	0.054779	0.086445	0.081903	0.5017	0.0042106	0.54859	0.20623	0.1724	0.01432	0.026385	0.16981	0.40879	0.43335	0.1064	0.0055251	0.0087262	0.027878	0.011262	9.5567e-05	0.011132	0.00070919	0.013583	0.054634	0.061707	0.0037002	0.43826	0.025715	0.0011541	0.0072174	0.0029615	0.01311
0.012148	0.4178	0.24376	0.39818	0.0017955	0.036742	0.005971	0.0016122	0.015098	0.009354	0.0069039	0.0011541	0.00023838	0.0021848	0.005971	0.40365	0.067501	0.005971	0.39682	0.027027	0.065088	0.060858	0.43985	0.0007725	0.47638	0.17971	0.081177	0.0011541	0.0084798	0.16407	0.25814	0.4953	0.10207	0.0055251	0.0042106	0.013064	9.5346e-06	0.00469	0.00046726	0.00023838	0.00080021	0.118	0.025008	0.046686	0.38484	0.045558	8.5813e-05	0.0011955	0.014573	0.01311
0.014081	0.34957	0.17567	0.37719	0.010239	9.3829e-05	0.0045215	0.0045215	0.0017311	0.012594	1.1021e-05	0.014081	0.01905	0.01119	0.014081	0.43335	0.015653	0.015653	0.25619	0.036072	0.0086344	0.0017311	0.44504	0.0012392	0.48982	0.038592	0.041201	0.014081	0.00050171	0.052533	0.23419	0.42196	0.014081	0.00084467	0.0086344	0.025715	0.0074817	9.5567e-05	0.017309	0.024785	0.014081	0.17567	0.0017311	0.01119	0.46943	0.0056276	0.022788	0.061989	0.036072	0.01119
0.039729	0.37276	0.20427	0.23173	0.045558	0.034264	0.11435	0.049056	0.096045	0.12484	0.050322	0.12494	0.038096	0.12961	0.1118	0.29224	0.040455	0.094878	0.18025	0.2007	0.00078617	0.040455	0.33248	0.06393	0.39246	0.01432	0.0097255	0.059676	0.097838	0.00082945	0.22014	0.28769	0.013828	0.053515	0.084096	0.042757	0.03289	0.075046	0.076971	0.10387	0.091993	0.3393	0.017127	0.072284	0.24854	0.037431	0.14187	0.19897	0.14338	0.029126
0.00051092	0.32878	0.17913	0.37719	0.013064	0.00026065	0.0076193	0.0046046	0.0023475	0.023209	0.0080558	0.044717	0.0065299	0.00026065	0.025244	0.31972	0.056633	0.015942	0.23173	0.031876	0.017628	9.3829e-05	0.39818	0.0037682	0.4507	0.044717	0.029577	0.0065299	0.0023475	0.15592	0.23893	0.46794	0.03931	0.0037682	0.00026065	0.013064	0.00026065	0.002391	0.0065299	0.00026065	0.0087933	0.093094	0.0087933	0.010052	0.31086	0.0030718	0.0046046	0.019402	0.0046046	0.0055251
0.032441	0.34132	0.20003	0.17913	0.082674	0.03931	0.083387	0.083387	0.10444	0.13447	0.038869	0.11588	0.090957	0.058688	0.12036	0.22514	0.0084798	0.17077	0.21901	0.11149	0.010604	0.028515	0.26782	0.077549	0.38169	0.004965	0.0041379	0.0508	0.085741	0.0029615	0.14936	0.30444	0.00025138	0.066553	0.072702	0.051442	0.053674	0.075046	0.12963	0.059676	0.18664	0.34837	0.042673	0.079623	0.27082	0.037431	0.17397	0.14724	0.103	0.03591
0.047788	0.49023	0.3709	0.45551	0.071381	0.011396	0.041933	0.044513	0.012148	0.0081828	0.081886	0.053674	0.037013	0.029647	0.061707	0.42537	0.043103	0.03076	0.3805	0.1095	0.10254	0.026385	0.43031	0.029126	0.54859	0.103	0.16225	0.048008	0.020501	0.20036	0.41062	0.45706	0.10207	0.021262	0.00488	0.040048	0.0077657	0.034907	0.026099	0.049916	0.059758	0.2808	0.026099	0.031296	0.4616	0.03013	0.038335	0.037215	0.041933	0.03591
0.00027554	0.21709	0.18377	0.32213	0.018642	0.016857	0.0039838	0.024546	0.031285	0.047314	0.024546	0.031285	0.031285	0.013562	0.028945	0.33149	1.1021e-05	0.020518	0.24638	0.041588	0.0080558	0.010629	0.31297	0.0092973	0.48982	0.036246	0.010629	1.1021e-05	1.1021e-05	0.063341	0.22418	0.33149	0.022486	0.0018637	0.0069039	0.013562	0.0039838	0.0024817	0.01205	0.0092973	0.041588	0.14272	0.0058414	0.015164	0.27003	0.0039838	0.024546	0.020518	0.044403	0.0058414
0.012594	0.27957	0.10399	0.27723	0.054525	0.021262	0.029039	0.065326	0.046686	0.12228	0.024546	0.083437	0.041201	0.065326	0.12711	0.24871	0.072284	0.10399	0.20036	0.12228	0.0054254	0.00082945	0.25619	0.041201	0.47638	0.01119	0.0023052	0.11293	0.026869	0.0017311	0.24871	0.27957	1.0237e-05	0.073645	0.024785	0.040048	0.020876	0.075046	0.043899	0.095471	0.091361	0.24871	0.01905	0.068758	0.25619	0.014608	0.095471	0.13711	0.065326	0.01905
0.010794	0.35366	0.23201	0.39818	0.013064	0.0065299	0.030181	0.0016701	0.0035697	0.018375	0.013562	0.032441	0.012148	0.0083293	0.025914	0.34432	0.0062973	0.018375	0.22514	0.020136	0.0083293	0.002264	0.40365	0.0016701	0.4507	0.0061856	0.039729	0.00024693	0.0073477	0.049564	0.26092	0.30444	0.0084798	0.0087933	0.002857	0.023643	0.0035697	0.0038381	9.8766e-06	0.013583	0.021979	0.18067	0.023905	0.01119	0.44822	0.0066511	0.016696	0.066278	0.030181	0.0052338
0.027878	0.3175	0.20182	0.38563	0.0066511	0.042757	0.019764	0.014608	0.019764	0.0038381	0.013562	0.054525	0.060977	9.5567e-05	0.025715	0.32659	0.040048	0.0038381	0.29138	0.027878	0.03013	0.0089567	0.36504	0.013064	0.42647	0.060977	0.042757	0.014608	0.0066511	0.067816	0.23646	0.44178	0.082674	0.0089567	0.0012854	0.0056276	0.0066511	0.0077608	1.0618e-05	0.0038381	0.013064	0.13723	0.011608	0.0056276	0.34538	0.013064	0.023643	0.034907	0.0066511	0.025715
0.33094	0.0054254	0.0074817	0.03931	0.3963	0.46794	0.34015	0.31309	0.38946	0.43335	0.35087	0.34015	0.27162	0.40003	0.33094	0.00082945	0.34015	0.41086	0.006412	0.27162	0.27957	0.43335	9.2139e-05	0.37914	0.013562	0.18777	0.10399	0.32192	0.41086	0.16981	0.017309	0.0098706	0.34015	0.43167	0.32192	0.46643	0.26382	0.44178	0.29598	0.31309	0.44504	0.4953	0.33094	0.34015	0.00050171	0.3086	0.42196	0.40003	0.26382	0.40003
0.34749	0.014341	0.00084467	0.023209	0.3551	0.50761	0.31972	0.33803	0.37719	0.42022	0.39246	0.33803	0.25378	0.36706	0.26925	0.0017629	0.43167	0.35717	0.010052	0.26144	0.31086	0.38756	0.0037682	0.33803	0.041588	0.19785	0.15592	0.32878	0.36706	0.22467	0.0037682	0.0023475	0.25378	0.45551	0.36706	0.3551	0.26144	0.33588	0.26144	0.26144	0.35717	0.42022	0.26925	0.39818	0.0087933	0.33588	0.37719	0.35717	0.22467	0.37719
0.025914	0.53065	0.31331	0.37719	0.025715	0.0076193	0.0047164	0.0098923	0.010794	0.01805	0.0069039	0.0090319	0.031315	0.0042853	0.043747	0.34432	0.012368	0.020844	0.40379	0.093777	0.023482	0.012368	0.43031	0.0042106	0.61912	0.11588	0.0791	0.015835	0.0084798	0.099682	0.3746	0.40003	0.040455	0.0076193	0.0010959	0.019764	0.00043625	0.0038381	0.0039981	0.019795	0.042329	0.22993	0.0067292	0.020876	0.4161	0.014608	0.033567	0.080412	0.0791	0.0021468
0.053515	0.31972	0.16728	0.38756	0.037431	0.063152	0.027366	9.3829e-05	0.017628	0.03931	0.018642	0.029577	0.0055251	0.0023475	0.014341	0.35717	0.10598	0.011396	0.28538	0.041968	0.053515	0.015942	0.32878	0.0023475	0.48982	0.12463	0.10158	0.010052	0.012826	0.25378	0.25378	0.49396	0.081127	0.011396	0.011396	0.019764	0.0037682	0.0012854	0.0055251	1.0425e-05	0.011396	0.097285	0.044717	0.017628	0.37719	0.0077608	9.3829e-05	0.012826	0.0076193	0.0076193
0.33517	0.035283	0.0041379	0.00026065	0.38563	0.40906	0.34132	0.29886	0.35366	0.36517	0.27825	0.34132	0.29886	0.38484	0.39859	0.0043619	0.30668	0.38851	0.0090319	0.36902	0.20776	0.36122	0.015835	0.34837	0.031285	0.19395	0.12963	0.36902	0.32408	0.16981	0.0041379	0.0054254	0.24379	0.30219	0.38851	0.33588	0.29086	0.33588	0.38851	0.35959	0.35366	0.48762	0.33248	0.40003	0.0002426	0.3086	0.40718	0.35366	0.27535	0.34837
0.043103	0.42368	0.22959	0.48075	0.019764	0.017628	0.0044406	0.026385	0.01099	0.020501	0.01205	0.024339	0.020501	0.0073477	0.020501	0.34225	0.060858	0.033032	0.28998	0.054581	0.020501	0.020501	0.40185	0.0017002	0.53304	0.11536	0.12474	0.0053283	0.016998	0.14755	0.37103	0.4953	0.018708	0.021262	0.0044406	0.019764	0.00081464	0.0038381	0.00081464	0.0044406	0.016998	0.12	0.0017002	0.017309	0.44664	0.03013	0.0073477	0.024339	0.024339	0.0073477
0.39319	0.027644	0.021528	0.0055251	0.47931	0.49396	0.48059	0.5743	0.5252	0.4992	0.40351	0.46452	0.42438	0.51253	0.51717	0.0095216	0.40185	0.41948	0.0065035	0.46874	0.4161	0.4586	0.015835	0.4513	0.018642	0.38851	0.34725	0.48894	0.44664	0.31309	0.0010775	0.0074817	0.40185	0.46794	0.46735	0.46643	0.49277	0.41845	0.54462	0.50533	0.57019	0.57187	0.50293	0.52291	0.0042853	0.37521	0.47517	0.48493	0.35618	0.46307
0.023905	0.44977	0.26325	0.28538	0.027878	0.0017629	0.009354	0.013343	0.028006	0.068421	0.022486	0.02751	0.025455	0.01805	0.036553	0.35366	0.01099	0.071844	0.20776	0.068421	0.0011746	0.0029086	0.35566	0.023482	0.46335	0.0002426	0.010604	0.016401	0.01099	0.015653	0.29447	0.35921	0.00025138	0.027366	0.016401	0.082674	8.7332e-05	0.0030718	0.034168	0.029647	0.07316	0.22755	0.009354	0.022788	0.3196	0.0077608	0.071844	0.096045	0.011934	0.01805
0.002857	0.36711	0.22321	0.34749	0.017957	0.015942	0.0011541	0.0069669	0.0052338	0.029647	0.016857	0.017734	0.02307	0.0016408	0.06393	0.32622	0.012368	0.046107	0.28866	0.02307	0.034168	0.0036341	0.47517	9.5346e-06	0.47638	0.043433	0.03591	0.0091909	0.0096937	0.058744	0.22993	0.44504	0.015372	0.034264	8.5813e-05	0.016238	0.0080401	0.0089567	0.025008	0.016114	0.034786	0.17397	0.005971	0.0045215	0.27855	0.0017955	0.043433	0.030181	0.054634	0.0021468
0.025914	0.46735	0.25067	0.38756	0.054525	0.017628	0.003272	8.1487e-05	0.012148	0.01978	0.018642	0.012883	0.025652	0.009354	0.012446	0.38296	0.033032	0.015835	0.37276	0.021899	0.05562	0.057674	0.45281	0.0011541	0.53304	0.090957	0.11612	0.020844	0.0053283	0.18166	0.32792	0.41086	0.048664	0.0023475	0.012446	1.0618e-05	0.0056694	0.0017955	0.0010959	0.00022636	0.023905	0.067203	0.014075	0.01905	0.40543	0.0077608	0.016114	0.0043619	0.0098923	0.031306
0.047788	0.47926	0.41882	0.38756	0.017957	0.036742	0.0019382	0.018448	0.032441	0.025455	0.0080558	0.0058678	0.050943	0.0060769	0.073537	0.43664	0.0084798	0.042673	0.34918	0.0092497	0.05562	0.028515	0.46452	0.010419	0.48982	0.090957	0.12284	0.0033864	0.015372	0.194	0.43961	0.42196	0.060858	0.019402	0.0098923	0.0066511	0.0061856	0.010239	0.018448	0.0073797	0.012148	0.096601	0.044513	0.0054254	0.44977	0.016238	0.033567	0.0083293	0.025838	0.016114
0.353	0.0047778	0.014882	0.0047778	0.31525	0.353	0.23396	0.25658	0.29758	0.36298	0.32213	0.24888	0.20591	0.353	0.27246	0.00053011	0.27246	0.31525	0.0067757	0.21964	0.19926	0.26443	0.049374	0.19926	0.018642	0.16801	0.065579	0.26443	0.26443	0.18012	0.0039099	0.0067757	0.18636	0.31525	0.19274	0.3732	0.1196	0.26443	0.21271	0.25658	0.3732	0.40538	0.29758	0.34324	0.00087641	0.30632	0.27246	0.31525	0.19274	0.23396
0.0035697	0.39319	0.24618	0.31972	0.010239	9.3829e-05	0.018375	0.020136	0.012148	0.050649	0.022486	0.037215	0.032441	0.025914	0.056633	0.32622	0.037894	0.07674	0.25348	0.080412	0.0016701	0.0017002	0.39319	0.0052338	0.4507	0.012148	0.016696	0.023905	0.022378	0.029039	0.23201	0.41086	0.0017002	0.056633	0.030181	0.040048	0.020136	0.051442	0.042329	0.039729	0.069673	0.29224	0.018375	0.015653	0.36321	0.0030718	0.069673	0.11323	0.11778	8.8892e-05
0.38296	0.0011541	0.0042106	0.0023475	0.44178	0.37719	0.32172	0.36711	0.41438	0.37489	0.38169	0.38669	0.3393	0.42704	0.36711	0.00048403	0.36122	0.36711	9.5346e-06	0.33042	0.44977	0.47089	0.002758	0.40718	0.024546	0.3132	0.22321	0.4178	0.44664	0.29598	0.00046726	0.0023052	0.34225	0.38756	0.4178	0.36504	0.30486	0.3551	0.42869	0.3393	0.47234	0.47517	0.3393	0.45706	0.00047554	0.36504	0.47517	0.40365	0.34837	0.38669
0.013583	0.43826	0.25582	0.43167	0.025715	0.011396	8.7332e-05	9.7033e-06	8.8892e-05	0.0021848	0.050322	8.7332e-05	0.009354	0.0016408	0.0042853	0.43664	0.022378	0.0011746	0.26325	0.031866	0.02751	0.00049275	0.44977	0.0002426	0.53304	0.14452	0.12018	8.7332e-05	0.0084798	0.13206	0.3196	0.48216	0.020501	0.00084467	0.0016408	0.0056276	0.00047554	0.00086032	0.0016408	0.0021848	0.00080021	0.090326	0.0060769	0.00050171	0.4992	0.0077608	0.00047554	0.0083293	0.0060769	0.010604
0.36321	0.00022636	0.0010083	0.0017629	0.36504	0.38756	0.39728	0.4123	0.46011	0.43826	0.33149	0.36902	0.33851	0.43826	0.47926	0.0022239	0.34225	0.45281	0.00070919	0.46282	0.37489	0.44664	0.0011342	0.39682	0.028945	0.24609	0.26716	0.44142	0.40185	0.24137	0.015739	0.0054254	0.30668	0.37719	0.46735	0.40723	0.40064	0.3963	0.38232	0.39557	0.39319	0.4178	0.36151	0.36906	0.0002426	0.38563	0.4513	0.36321	0.39108	0.39682
0.057703	0.17658	0.051442	0.17658	0.14787	0.090707	0.14787	0.094878	0.15899	0.17059	0.094264	0.18269	0.099152	0.15899	0.14787	0.086639	0.025715	0.14249	0.10353	0.15899	0.014608	0.064348	0.23646	0.10802	0.34107	0.0089567	0.0030718	0.10353	0.12705	0.00086032	0.064348	0.14249	0.014608	0.11261	0.14787	0.15337	0.099152	0.17658	0.12212	0.12705	0.17658	0.2999	0.032473	0.16473	0.16473	0.060977	0.25134	0.20846	0.094878	0.075046
8.8892e-05	0.51717	0.37257	0.40906	0.027878	0.00026065	0.030274	0.021899	0.0083293	0.02159	0.044403	0.037665	0.038096	0.0070905	0.073537	0.47234	0.030731	0.03076	0.40548	0.079227	0.013343	0.00049275	0.37865	0.019434	0.53304	0.072702	0.089979	0.024574	0.012368	0.099682	0.40879	0.37914	0.022378	0.044717	0.0026189	0.045558	0.00040163	0.010239	0.0020385	0.0474	0.056633	0.17971	0.0077657	0.0074817	0.47376	0.00026548	0.057647	0.12243	0.044333	0.0080401
0.023209	0.35717	0.11048	0.37719	0.016238	0.031876	0.021262	9.3829e-05	0.00051092	0.023209	0.044403	0.00026065	0.0046046	0.0065299	0.0055251	0.28538	0.059845	0.0046046	0.28538	0.041968	0.053515	0.010052	0.39818	0.00051092	0.4507	0.047557	0.05049	0.0055251	0.012826	0.13976	0.21099	0.34749	0.047557	0.0017629	0.0023475	0.016238	0.0017629	0.002391	0.010052	0.00051092	0.017628	0.19148	0.021262	0.0030159	0.34749	0.019764	0.0037682	0.0076193	0.0030159	0.0065299
0.077337	0.34749	0.27723	0.36706	0.042757	0.031876	0.036742	0.00026065	0.0065299	0.031876	0.028945	0.034264	0.034264	0.0046046	0.0030159	0.35717	0.053515	0.021262	0.32878	0.031876	0.085016	0.023209	0.31972	0.00051092	0.53304	0.14503	0.097285	0.0087933	0.0030159	0.13461	0.20435	0.46794	0.13976	0.0055251	0.0076193	0.0089567	0.015942	0.0066511	0.0017629	0.001262	0.0046046	0.13976	0.021262	0.05049	0.45551	0.013064	9.3829e-05	0.047557	0.085016	0.031876
0.088038	0.46307	0.34837	0.48075	0.07881	0.012826	0.0042106	0.0011541	0.0016701	0.0070905	0.044403	0.046107	0.02307	0.011934	0.031306	0.42537	0.081903	0.033567	0.39682	0.019434	0.098372	0.0096937	0.54165	0.014573	0.51811	0.14187	0.15214	0.038335	0.0096937	0.22025	0.34837	0.52291	0.089676	0.017628	8.5813e-05	0.013064	0.0011541	0.021659	0.0011541	0.0007725	0.020136	0.10487	0.051707	0.012594	0.4161	0.034907	0.0050523	0.0072174	0.01311	0.043433
0.016696	0.47926	0.32949	0.42022	0.040048	0.023209	0.0019382	0.00022636	0.013583	0.0002426	0.020518	0.0011342	0.0097255	0.0002426	0.0076337	0.41438	0.026385	0.0021098	0.38589	0.0036186	0.071844	0.020501	0.48894	0.0042106	0.43842	0.10719	0.13668	0.0068465	0.002264	0.15294	0.4291	0.35921	0.081903	0.0046046	8.1487e-05	0.0066511	0.0099117	0.00052038	0.0026189	0.0073797	0.0061856	0.10915	0.032412	9.2139e-05	0.40543	0.019764	0.0011541	0.0011955	0.012518	0.02307
0.012148	0.54462	0.38589	0.43167	0.034907	0.0037682	0.00042898	0.003272	0.016696	0.016401	0.070451	0.042673	0.033499	8.7332e-05	0.0056694	0.43664	0.054581	0.012883	0.40548	0.061576	0.065088	0.016998	0.46452	0.0034459	0.42647	0.13441	0.14639	0.01432	0.0062973	0.15294	0.44748	0.46943	0.067501	0.023209	0.003272	0.03013	0.00021885	0.0077608	0.0015309	0.037453	0.023905	0.16283	0.030229	0.0029615	0.43826	0.014608	0.0050523	0.023905	0.088431	0.005971
0.059758	0.4543	0.24839	0.40906	0.051442	0.1198	0.026099	0.0057673	0.025914	0.039023	0.036246	0.020844	0.012662	0.010604	0.011325	0.37297	0.1396	0.032982	0.44296	0.011325	0.086445	0.078161	0.47655	0.00023838	0.41484	0.17639	0.21492	0.011523	0.013828	0.21349	0.36151	0.45706	0.16096	0.0046046	0.026099	0.037431	0.011325	0.00469	0.018768	0.0067292	0.016696	0.057647	0.068103	0.043899	0.37489	0.014608	0.0011541	0.016696	0.02415	0.029126
0.13206	0.32192	0.26382	0.42022	0.090707	0.19148	0.026869	0.038592	0.075905	0.13206	0.038869	0.022788	0.038592	0.024785	0.0029615	0.42196	0.17567	0.11755	0.35921	0.0074817	0.21349	0.08735	0.35921	9.2139e-05	0.43842	0.27162	0.194	0.068758	0.16407	0.27957	0.23419	0.45706	0.21349	0.021262	0.12711	0.054525	0.0098706	0.037431	0.10399	0.006412	0.041201	0.068758	0.14755	0.095471	0.40003	0.075046	0.0086344	0.0023052	0.006412	0.083437
0.0052338	0.42869	0.28866	0.39818	0.045558	9.3829e-05	0.01311	0.014573	0.0061856	0.02751	0.013562	0.054634	0.057647	0.010604	0.092606	0.42537	0.0084798	0.033567	0.30486	0.070563	0.023482	0.0012171	0.50046	0.01311	0.46335	0.021212	0.081177	0.011726	0.01099	0.055593	0.25088	0.42196	0.018708	0.036742	0.0042106	0.011608	0.005971	0.013064	0.0091909	0.0011541	0.042329	0.26555	0.0042106	0.01905	0.37489	0.00086032	0.077549	0.11778	0.057647	0.00046726
0.010052	0.40906	0.27723	0.46794	0.011608	0.00084467	0.0017629	0.00084467	0.0037682	0.0037682	0.010629	0.034264	0.021262	0.0046046	0.021262	0.37719	0.021262	0.00026065	0.33803	0.015942	0.056633	0.014341	0.40906	0.017628	0.53304	0.056633	0.070051	0.0065299	0.0023475	0.10158	0.21776	0.45551	0.070051	0.0023475	0.00026065	0.0012854	0.00084467	0.00086032	1.0425e-05	0.0046046	0.012826	0.093094	1.0425e-05	0.0065299	0.36706	0.011608	0.010052	0.025244	0.00051092	0.021262
1.0237e-05	0.28769	0.20036	0.37719	0.027878	0.0017629	0.00050171	0.0074817	0.00025595	0.0037002	0.0039838	0.014081	0.00025595	0.0029615	0.03364	0.34957	0.015653	0.020876	0.22025	0.036072	0.0054254	9.2139e-05	0.34957	0.0029615	0.50372	0.046686	0.13206	0.0029615	0.00082945	0.079623	0.31309	0.41086	0.012594	0.014341	0.0098706	0.0056276	1.0237e-05	0.0056276	0.00050171	0.0012392	0.014081	0.13711	0.0012392	1.0237e-05	0.37914	0.0012854	0.006412	0.055593	0.038592	0.00082945
0.0011955	0.37865	0.20623	0.27723	0.011608	1.0425e-05	0.035283	0.011523	0.025914	0.041576	0.0024817	0.053674	0.026557	0.014832	0.062804	0.36321	0.0029086	0.045299	0.29886	0.048008	0.0051419	0.0073477	0.48894	0.019434	0.41484	0.00023427	0.028619	0.024574	0.020501	0.024785	0.26782	0.34957	1.0055e-05	0.027366	0.0033864	0.021659	9.3702e-06	0.023643	0.028619	0.069316	0.056633	0.19154	9.3702e-06	0.0086344	0.4161	0.0056276	0.081177	0.088038	0.032982	0.0042106
0.053597	0.42277	0.3636	0.37719	0.023643	0.056633	0.0019382	0.0056694	0.0083293	0.023482	0.015164	0.0021098	0.018136	0.0016408	0.0098923	0.35366	0.064133	0.010239	0.36715	0.0030101	0.12961	0.054581	0.41948	0.0021468	0.43842	0.12494	0.16699	0.004965	0.0073477	0.24871	0.40879	0.38946	0.11536	0.0046046	0.0066149	0.00469	0.0014084	0.0012854	0.0098923	0.00070919	0.0083293	0.11353	0.071428	0.038592	0.40543	0.025715	0.0069669	0.0016701	0.003678	0.029126
0.0011955	0.42114	0.22793	0.37719	0.023643	0.012826	8.2892e-05	0.011325	0.018375	0.041576	0.010629	0.010239	0.020485	0.0042853	0.041933	0.34432	0.0073477	0.017427	0.30101	0.02415	0.02159	0.0017002	0.5017	0.0091909	0.51811	0.045299	0.055646	0.004965	0.0044406	0.065326	0.30913	0.43335	0.0029086	0.0037682	0.0015573	0.025715	9.21e-06	0.0012854	0.0088771	0.00045136	0.018375	0.118	9.21e-06	0.0017311	0.43826	0.0056276	0.03591	0.045015	0.041933	0.011726
0.030181	0.34432	0.2184	0.37719	0.025715	0.036742	0.020136	0.00024693	0.0022239	0.080412	0.01205	0.0011955	0.00048403	0.0016701	0.00024693	0.36321	0.089676	0.0072174	0.30047	0.0072174	0.039729	0.022378	0.40365	0.0011955	0.41484	0.15253	0.12718	0.010794	0.00049275	0.14755	0.23903	0.42196	0.074514	0.0037682	0.0022239	0.0038381	0.010794	0.0030718	0.012148	0.0016701	0.00080021	0.062973	0.045015	0.01905	0.43664	0.021659	9.8766e-06	0.0043619	8.8892e-05	0.0072174
0.069673	0.47926	0.32154	0.43167	0.014608	0.03931	0.016551	9.0539e-06	0.0083293	0.0081828	0.033718	0.032982	0.0075051	0.0042853	0.0010959	0.5252	0.074514	0.0090319	0.45722	0.033499	0.044214	0.040455	0.52852	0.00046726	0.53304	0.12963	0.12736	0.0079011	0.028515	0.21349	0.36529	0.48216	0.15005	0.00084467	8.1487e-05	0.025715	0.0010775	0.002391	0.003272	0.0097255	0.00024693	0.081177	0.039433	0.006412	0.4161	0.027878	0.0050523	0.034786	0.027175	0.021212
0.078161	0.40185	0.22959	0.52174	0.019764	0.059845	0.026385	0.0044406	0.016998	0.018708	0.022486	0.0044406	0.002264	0.0029086	0.015372	0.42368	0.085741	0.060858	0.28998	0.03542	0.14477	0.054581	0.38107	1.0055e-05	0.58188	0.18416	0.14477	0.0044406	0.045839	0.20036	0.26618	0.48216	0.1064	0.019402	0.028515	0.0030718	0.00049275	0.00052038	0.043103	0.0029086	0.030731	0.089676	0.10207	0.01119	0.47089	0.051442	0.0053283	0.0017002	0.012368	0.048664
0.033032	0.24379	0.20285	0.26144	0.057703	0.0065299	0.033032	0.048664	0.030731	0.057674	0.016857	0.07096	0.022378	0.043103	0.15005	0.32408	0.0084798	0.057674	0.22271	0.10207	0.0073477	0.002264	0.29824	0.033032	0.3609	0.015372	0.0017002	0.024339	0.081903	0.00082945	0.20934	0.35921	1.0055e-05	0.041968	0.043103	0.051442	0.0084798	0.054525	0.024339	0.040455	0.060858	0.31529	0.00049275	0.022788	0.26618	0.0056276	0.067501	0.16658	0.074514	0.020501
0.0074817	0.35921	0.194	0.36706	0.017957	0.0030159	0.0074817	0.0086344	0.0017311	0.014081	0.0092973	0.015653	0.058744	0.00050171	0.017309	0.35921	0.020876	0.015653	0.23419	0.024785	0.0029615	0.0086344	0.34957	0.0029615	0.4507	0.03364	0.061989	0.0074817	0.0098706	0.091361	0.22025	0.41086	0.020876	0.023209	0.017309	0.0038381	0.00025595	0.0056276	0.0017311	0.0054254	0.01119	0.21349	0.00050171	0.0045215	0.30444	0.002391	0.0054254	0.049564	0.020876	0.0054254
0.26925	0.0076193	0.00051092	0.0030159	0.2999	0.29369	0.24628	0.23173	0.26144	0.31086	0.28665	0.26925	0.20435	0.30219	0.23893	0.00026065	0.26925	0.25378	1.0425e-05	0.30219	0.26925	0.26925	0.001262	0.16154	0.0069039	0.17913	0.089004	0.21776	0.32878	0.20435	0.00026065	1.0425e-05	0.16728	0.32878	0.23893	0.32659	0.19785	0.37521	0.22467	0.18524	0.30219	0.28538	0.29369	0.31972	0.0055251	0.25902	0.35717	0.33803	0.23173	0.29369
0.0072174	0.42537	0.26852	0.38756	0.013064	0.0037682	0.015098	0.0016701	0.002857	8.8892e-05	0.013562	0.0061856	0.015098	8.8892e-05	0.002857	0.40365	0.024339	0.00024693	0.30888	0.016696	0.032441	0.0096937	0.40365	0.0022239	0.46335	0.11323	0.10019	0.0052338	0.0029086	0.095471	0.32622	0.4953	0.037894	1.0425e-05	0.0061856	0.010239	8.8892e-05	0.0012854	0.00080021	0.00048403	0.0043619	0.091993	0.020136	1.0237e-05	0.44822	0.0056276	0.0035697	0.0043619	0.0083293	0.0083293
0.021979	0.42869	0.29668	0.43167	0.042757	0.0076193	0.005971	0.0080401	0.00024693	0.014832	0.024546	0.011726	0.011726	0.00078617	0.025008	0.44822	0.030731	0.01311	0.25814	0.074012	0.02159	0.0036341	0.46307	0.005971	0.53304	0.10915	0.118	0.011726	1.0055e-05	0.099682	0.33042	0.41086	0.037894	0.011396	0.016114	0.002391	8.5813e-05	0.016238	0.00046726	0.021212	0.0072174	0.13689	0.0080401	0.00050171	0.40543	0.0077608	0.010419	0.0095216	0.021212	0.0091909
0.33517	0.05183	0.017535	0.00026065	0.41845	0.38756	0.39728	0.42277	0.36321	0.44977	0.31297	0.40891	0.34725	0.43826	0.4335	0.018375	0.31529	0.41948	0.010762	0.46006	0.30268	0.37103	0.015835	0.35764	0.033718	0.23912	0.16168	0.37865	0.41263	0.26382	0.016003	0.0098706	0.26618	0.44342	0.4335	0.41845	0.44895	0.38563	0.47926	0.38589	0.47234	0.46307	0.41062	0.33094	0.01805	0.3175	0.43985	0.37297	0.43812	0.36711
0.41263	0.016998	0.0044406	0.017628	0.42996	0.43167	0.25857	0.35163	0.47089	0.42368	0.34107	0.33307	0.31529	0.4586	0.31529	0.0036341	0.39134	0.43501	0.0029086	0.29824	0.29824	0.48356	0.0036341	0.29824	0.036246	0.24379	0.17818	0.47089	0.34225	0.27162	9.0493e-05	0.0074817	0.33307	0.40906	0.34225	0.3963	0.32408	0.45393	0.36122	0.37103	0.53854	0.49662	0.29824	0.42196	1.0055e-05	0.40723	0.39134	0.48356	0.31529	0.36122
0.018375	0.42704	0.22082	0.42022	0.045558	0.010052	0.0011746	0.0002426	0.0016701	0.003507	0.0092973	9.7033e-06	9.7033e-06	9.7033e-06	0.0081828	0.41438	0.07096	0.0070905	0.25582	0.029647	0.034168	0.012368	0.4616	8.7332e-05	0.46335	0.14452	0.12961	0.00078617	0.016998	0.083437	0.25582	0.45706	0.037894	9.3829e-05	0.0002426	0.014608	9.7033e-06	0.002391	0.0028069	0.00047554	0.0052338	0.15499	0.0070905	0.020876	0.48629	0.017957	0.00078617	0.032441	0.025455	0.0016408
0.0043619	0.38484	0.28643	0.33803	0.017957	0.017628	0.0042853	0.003507	0.0022239	0.0060769	0.0092973	0.0016408	0.025455	0.0011746	0.02751	0.38296	0.03542	0.011934	0.31105	0.014832	0.039023	0.0073477	0.4616	0.0011746	0.50372	0.082657	0.065088	0.003507	0.002264	0.11755	0.24854	0.42196	0.016998	0.0030159	0.00047554	1.0618e-05	0.0021848	0.016238	0.00078617	0.009354	0.020136	0.1497	0.0002426	0.041201	0.44977	9.5567e-05	0.0002426	0.018375	0.009354	0.0070905
0.27957	0.0054254	0.0017311	0.00026065	0.32659	0.36706	0.18777	0.27162	0.27162	0.31309	0.2541	0.24871	0.20036	0.30444	0.25619	1.0237e-05	0.24871	0.28769	0.00082945	0.194	0.15845	0.27957	0.0029615	0.20686	0.016857	0.11755	0.10399	0.23419	0.29598	0.14228	0.0012392	0.00050171	0.15294	0.28538	0.22715	0.3175	0.24871	0.33588	0.20036	0.26382	0.33094	0.4953	0.22715	0.30444	0.00025595	0.23646	0.36906	0.29598	0.24137	0.27957
0.023905	0.33652	0.17555	0.13976	0.11261	0.097285	0.12054	0.091568	0.088038	0.14452	0.063341	0.18798	0.066921	0.12961	0.21727	0.24618	0.051578	0.15455	0.23025	0.17004	0.003507	0.026385	0.30701	0.14187	0.32213	0.0033864	0.0010959	0.079737	0.060858	0.0029615	0.20477	0.32192	0.0053283	0.1198	0.084096	0.13208	0.057621	0.13723	0.15413	0.13914	0.12718	0.4178	0.039433	0.13206	0.29447	0.045558	0.20384	0.20532	0.1118	0.02307
[truncated: 621 more columns]
