# Supplementary material for: Distinct cellular states determine calcium signaling response
Source: Mol Syst Biol. 2016 Dec 15;12(12):894. doi: 10.15252/msb.20167137 (PMC5199124; doi:10.15252/msb.20167137)
Supplement: Supplementary file 7 — Source Data for Figure 4 [file MSB-12-894-s006.zip › optClusterParamInd.csv]

1
4
4
4
1
1
1
1
1
1
1
1
1
1
1
4
1
1
4
6
2
1
4
1
4
2
2
1
1
2
4
4
2
1
1
1
1
1
1
1
1
6
1
1
4
1
1
1
1
1
1
1
4
1
1
1
1
1
4
1
1
1
2
2
1
1
1
1
4
1
1
1
2
1
1
1
1
1
1
1
4
4
1
1
1
1
4
1
1
1
1
1
1
1
4
1
6
1
1
6
4
4
1
1
1
1
4
1
1
1
1
1
1
1
2
1
2
1
1
1
1
6
1
1
1
1
2
1
1
4
1
1
4
1
4
1
1
1
1
1
4
1
1
1
1
1
1
1
1
1
1
1
1
1
1
1
1
1
6
4
1
2
4
1
1
1
1
2
2
1
4
1
4
1
4
1
2
6
1
1
4
1
4
4
1
4
1
1
1
2
2
4
1
2
4
1
1
1
4
4
4
1
1
1
1
2
1
1
1
1
1
1
1
4
1
1
1
1
1
1
1
4
1
1
4
1
1
1
1
1
2
1
1
4
1
4
1
1
4
1
4
1
1
1
1
1
1
1
1
1
1
4
1
1
1
4
1
1
4
2
1
4
1
1
1
1
1
1
1
1
1
4
1
1
1
1
1
2
1
4
2
4
1
2
1
1
1
1
2
1
1
1
1
1
4
1
4
1
1
4
4
1
1
1
1
1
4
1
2
1
1
4
4
2
1
4
4
1
2
1
4
4
4
1
2
1
4
4
1
1
1
1
2
1
4
1
1
1
2
1
2
1
1
1
1
1
4
1
1
4
2
4
4
4
4
1
1
1
1
4
2
2
1
1
1
1
1
1
2
4
1
2
1
3
1
1
4
6
1
1
2
2
4
2
2
1
1
1
4
1
1
4
1
2
1
1
4
1
1
4
4
1
1
1
1
2
4
2
4
1
1
2
6
1
1
1
1
1
1
1
1
1
2
1
1
1
4
1
1
1
1
2
1
1
1
1
1
1
1
1
1
1
1
2
4
2
1
4
4
2
1
1
4
1
1
1
1
2
1
4
4
1
1
4
1
1
1
2
4
1
1
1
1
4
6
1
1
1
1
1
1
2
4
1
4
2
1
1
4
1
1
1
1
1
4
1
1
1
2
1
1
1
1
2
4
1
1
1
1
1
1
1
1
1
1
1
4
1
2
1
1
1
6
1
1
1
1
4
1
1
1
4
1
4
1
1
1
1
1
1
2
1
1
1
1
1
1
4
5
1
4
1
2
1
1
1
1
1
1
1
1
1
1
1
1
1
1
1
1
1
2
1
1
4
1
1
1
1
4
1
1
4
1
1
1
4
1
4
1
1
4
1
1
1
1
1
1
1
1
1
1
1
1
1
1
4
1
1
1
4
4
1
2
2
1
1
1
1
2
1
2
1
1
2
1
1
4
4
1
1
4
1
4
1
1
1
1
4
1
4
1
4
2
1
1
1
1
1
1
1
6
1
1
1
1
1
1
1
1
1
2
1
4
1
1
4
4
1
1
4
2
