# Supplementary material for: Distinct cellular states determine calcium signaling response
Source: Mol Syst Biol. 2016 Dec 15;12(12):894. doi: 10.15252/msb.20167137 (PMC5199124; doi:10.15252/msb.20167137)
Supplement: Supplementary file 7 — Source Data for Figure 4 [file MSB-12-894-s006.zip › README.txt]

KL: The matrix of pairwise divergence measure of the 671 cells with convergent parameter distributions.
optClusterParamInd: The indices corresponding to cluster ids in the cell population with convergent parameter distributions. In other words, the indices of vector optClusterParamInd correspond to the output of the matlab command CaTraj(:,cellIDSuccessfulFit) which would give 671 single cell data. Note: cellIDSuccessfulFit is part of Source Data 3.
